# Supplementary material for: Vulnerable JavaScript functions detection using stacking of convolutional neural networks
Source: PeerJ Comput Sci. 2024 Feb 29;10:e1838. doi: 10.7717/peerj-cs.1838 (PMC10909211; doi:10.7717/peerj-cs.1838)
Supplement: Supplemental Information 1 [file peerj-cs-10-1838-s001.zip]

Archive with 37 entries (33 files):
- Datasets/
- Datasets/Multi-Classes/
- Datasets/.DS_Store
- __MACOSX/Datasets/._.DS_Store
- Datasets/MDPIData2022_datasets/
- __MACOSX/Datasets/._MDPIData2022_datasets
- Datasets/JS_Vul/
- Datasets/Multi-Classes/PU_Dataset.csv
- __MACOSX/Datasets/Multi-Classes/._PU_Dataset.csv
- Datasets/Multi-Classes/.DS_Store
- __MACOSX/Datasets/Multi-Classes/._.DS_Store
- Datasets/Multi-Classes/Arithmetic_expression.csv
- __MACOSX/Datasets/Multi-Classes/._Arithmetic_expression.csv
- Datasets/Multi-Classes/cwe399_cgd.csv
- __MACOSX/Datasets/Multi-Classes/._cwe399_cgd.csv
- Datasets/Multi-Classes/API_function_call.csv
- __MACOSX/Datasets/Multi-Classes/._API_function_call.csv
- Datasets/Multi-Classes/Array_usage.csv
- __MACOSX/Datasets/Multi-Classes/._Array_usage.csv
- Datasets/Multi-Classes/cwe119_GCDFile.csv
- __MACOSX/Datasets/Multi-Classes/._cwe119_GCDFile.csv
- Datasets/MDPIData2022_datasets/tomcat-final.csv
- __MACOSX/Datasets/MDPIData2022_datasets/._tomcat-final.csv
- Datasets/MDPIData2022_datasets/.DS_Store
- __MACOSX/Datasets/MDPIData2022_datasets/._.DS_Store
- Datasets/MDPIData2022_datasets/tomcat-final1.numbers
- __MACOSX/Datasets/MDPIData2022_datasets/._tomcat-final1.numbers
- Datasets/MDPIData2022_datasets/tomcat-final1.csv
- __MACOSX/Datasets/MDPIData2022_datasets/._tomcat-final1.csv
- Datasets/MDPIData2022_datasets/tomcat-final1.xlsx
- __MACOSX/Datasets/MDPIData2022_datasets/._tomcat-final1.xlsx
- Datasets/MDPIData2022_datasets/struts-final.csv
- __MACOSX/Datasets/MDPIData2022_datasets/._struts-final.csv
- Datasets/JS_Vul/JSVulnerabilityDataSet-1.0.csv
- __MACOSX/Datasets/JS_Vul/._JSVulnerabilityDataSet-1.0.csv
- Datasets/JS_Vul/pm_uom_all_full.csv
- __MACOSX/Datasets/JS_Vul/._pm_uom_all_full.csv
