# Supplementary material for: Vulnerable JavaScript functions detection using stacking of convolutional neural networks
Source: PeerJ Comput Sci. 2024 Feb 29;10:e1838. doi: 10.7717/peerj-cs.1838 (PMC10909211; doi:10.7717/peerj-cs.1838)
Supplement: Supplemental Information 1 [file peerj-cs-10-1838-s001.zip › Datasets/Multi-Classes/PU_Dataset.csv]

Empty_Lines	Lines_Of_Comments	Lines_Of_Program	Physic_Lines	n1_Number_Of_Distinct_Operators	n2_Number_Of_Distinct_Operands	n_Program_Vocabulary	N1_Total_Number_Of_Operators	N2_Total_Number_Of_Operands	N_Program_Length	B_Number_of_Delivered_Bugs_1	B_Number_of_Delivered_Bugs_2	D_Difficulty	E_Effort	T_Time_Required_To_Program	V_Volume	_N_Calculated_Program_Length	McCab_Number	IsVulnerable
0	0	11	11	13	14	27	51	32	83	0.000333	0.131552	12	4735.867952	263.103775	394.655663	101.408685	13	1
0	0	11	11	13	14	27	51	32	83	0.000333	0.131552	12	4735.867952	263.103775	394.655663	101.408685	13	1
0	0	15	15	16	18	34	71	42	113	0.000333	0.191628	16	9198.132817	511.007379	574.883301	139.05865	18	1
0	0	12	12	16	18	34	61	36	97	0.000333	0.164495	16	7895.74233	438.652352	493.483896	139.05865	15	1
0	0	6	6	6	8	14	20	15	35	0.000333	0.044419	3	399.772267	22.20957	133.257422	39.509775	7	0
0	0	3	3	5	7	12	10	10	20	0.000333	0.0239	2	143.3985	7.966583	71.69925	31.261125	4	0
0	0	7	7	14	15	29	35	22	57	0.000333	0.092302	7	1938.334417	107.685245	276.904917	111.906328	10	1
0	0	7	7	15	13	28	37	20	57	0.000333	0.09134	7	1918.134614	106.563034	274.019231	106.709075	10	0
0	0	7	7	15	13	28	37	20	57	0.000333	0.09134	7	1918.134614	106.563034	274.019231	106.709075	10	0
0	0	5	5	12	14	26	28	19	47	0.000333	0.07364	6	1325.524001	73.640222	220.920667	96.322519	8	1
0	0	5	5	14	12	26	30	17	47	0.000333	0.07364	7	1546.444667	85.913593	220.920667	96.322519	8	0
0	0	5	5	14	12	26	30	17	47	0.000333	0.07364	7	1546.444667	85.913593	220.920667	96.322519	8	0
0	0	5	5	12	14	26	28	19	47	0.000333	0.07364	6	1325.524001	73.640222	220.920667	96.322519	8	1
0	0	5	5	14	12	26	30	17	47	0.000333	0.07364	7	1546.444667	85.913593	220.920667	96.322519	8	0
0	0	5	5	14	12	26	30	17	47	0.000333	0.07364	7	1546.444667	85.913593	220.920667	96.322519	8	0
0	0	4	4	11	11	22	18	14	32	0.000333	0.047567	5	713.509059	39.639392	142.701812	76.107496	6	1
0	0	4	4	12	9	21	19	12	31	0.000333	0.045387	6	816.971041	45.38728	136.16184	71.548875	6	0
0	0	7	7	8	12	20	31	19	50	0.000333	0.072032	4	864.385619	48.021423	216.096405	67.01955	10	1
0	0	6	6	8	12	20	27	17	44	0.000333	0.063388	4	760.659345	42.258852	190.164836	67.01955	8	0
0	0	6	6	8	11	19	28	17	45	0.000333	0.063719	4	764.626952	42.479275	191.156738	62.053748	8	1
0	0	5	5	6	8	14	15	12	27	0.000333	0.034266	3	308.395749	17.133097	102.798583	39.509775	6	1
0	0	6	6	9	11	20	28	16	44	0.000333	0.063388	4	760.659345	42.258852	190.164836	66.583073	8	0
0	0	5	5	9	10	19	25	14	39	0.000333	0.055223	4	662.676692	36.815372	165.669173	61.748606	7	0
0	0	6	6	9	11	20	28	16	44	0.000333	0.063388	4	760.659345	42.258852	190.164836	66.583073	8	0
0	0	5	5	9	10	19	25	14	39	0.000333	0.055223	4	662.676692	36.815372	165.669173	61.748606	7	0
0	0	7	7	10	11	21	33	18	51	0.000333	0.074669	5	1120.040943	62.224497	224.008189	71.273029	10	0
0	0	5	5	10	10	20	26	14	40	0.000333	0.057626	5	864.385619	48.021423	172.877124	66.438562	7	0
0	0	7	7	9	11	20	32	18	50	0.000333	0.072032	4	864.385619	48.021423	216.096405	66.583073	10	0
0	0	5	5	9	10	19	25	14	39	0.000333	0.055223	4	662.676692	36.815372	165.669173	61.748606	7	0
0	0	12	12	12	22	34	55	46	101	0.000333	0.171278	12	6166.004964	342.555831	513.833747	141.127046	16	0
0	0	16	16	15	28	43	80	58	138	0.000333	0.249608	14	10483.54351	582.419084	748.824536	193.209297	22	0
0	0	13	13	15	27	42	70	52	122	0.000333	0.219288	7	4605.039079	255.835504	657.862726	186.985321	18	0
0	0	7	7	11	22	33	39	27	66	0.000333	0.110977	5	1664.650059	92.480559	332.930012	136.161243	11	1
0	0	7	7	12	18	30	40	23	63	0.000333	0.103045	6	1854.804645	103.044703	309.134108	118.0782	11	0
0	0	7	7	12	18	30	40	23	63	0.000333	0.103045	6	1854.804645	103.044703	309.134108	118.0782	11	0
0	0	11	11	13	23	36	48	52	100	0.000333	0.172331	12	6203.910002	344.661667	516.9925	152.147641	14	1
0	0	10	10	13	23	36	46	47	93	0.000333	0.160268	12	5769.636302	320.53535	480.803025	152.147641	13	1
0	0	15	15	16	29	45	73	64	137	0.000333	0.250795	16	12038.14199	668.785666	752.383874	204.881449	20	0
0	0	14	14	16	29	45	71	59	130	0.000333	0.23798	16	11423.05444	634.614136	713.940903	204.881449	19	0
0	0	14	14	13	24	37	58	58	116	0.000333	0.201432	12	7251.559085	402.864394	604.29659	158.144816	18	0
0	0	18	18	16	30	46	83	70	153	0.000333	0.281702	16	13521.67967	751.204426	845.104979	211.206718	24	0
0	0	4	4	10	10	20	21	16	37	0.000333	0.053304	5	799.556698	44.419817	159.91134	66.438562	7	1
0	0	23	23	18	41	59	125	77	202	0.000333	0.396098	9	10694.64506	594.146948	1188.293896	294.718282	31	0
0	0	4	4	5	7	12	14	12	26	0.000333	0.03107	2	186.41805	10.356558	93.209025	31.261125	6	0
0	0	4	4	11	9	20	22	15	37	0.000333	0.053304	5	799.556698	44.419817	159.91134	66.583073	6	0
0	0	6	6	7	8	15	20	14	34	0.000333	0.044278	3	398.502841	22.139047	132.83428	43.651484	7	0
0	0	3	3	6	6	12	11	9	20	0.000333	0.0239	3	215.09775	11.949875	71.69925	31.01955	4	0
0	0	5	5	15	10	25	29	19	48	0.000333	0.074302	7	1560.33568	86.685316	222.905097	91.82264	9	0
0	0	23	23	19	40	59	126	76	202	0.000333	0.396098	9	10694.64506	594.146948	1188.293896	293.587747	30	0
0	0	4	4	6	6	12	15	11	26	0.000333	0.03107	3	279.627075	15.534838	93.209025	31.01955	5	0
0	0	8	8	8	11	19	36	27	63	0.000333	0.089206	8	2140.955467	118.94197	267.619433	62.053748	9	1
0	0	9	9	8	11	19	40	29	69	0.000333	0.097702	8	2344.855987	130.269777	293.106998	62.053748	10	1
0	0	8	8	9	13	22	37	28	65	0.000333	0.096621	8	2318.904442	128.828025	289.863055	76.635041	9	0
0	0	7	7	8	10	18	32	25	57	0.000333	0.079229	8	1901.485801	105.6381	237.685725	57.219281	8	0
0	0	7	7	7	11	18	33	26	59	0.000333	0.082009	6	1476.153451	82.008525	246.025575	57.705232	8	0
0	0	8	8	8	11	19	36	27	63	0.000333	0.089206	8	2140.955467	118.94197	267.619433	62.053748	9	0
0	0	7	7	9	12	21	33	26	59	0.000333	0.086382	8	2073.173824	115.176324	259.146728	71.548875	8	0
0	0	7	7	9	12	21	33	26	59	0.000333	0.086382	8	2073.173824	115.176324	259.146728	71.548875	8	0
0	0	7	7	8	13	21	34	27	61	0.000333	0.08931	8	2143.450902	119.080606	267.931363	72.105716	8	0
0	0	8	8	9	13	22	37	28	65	0.000333	0.096621	8	2318.904442	128.828025	289.863055	76.635041	9	0
0	0	5	5	7	10	17	23	15	38	0.000333	0.051775	3	465.970764	25.887265	155.323588	52.870765	6	0
0	0	8	8	8	11	19	39	28	67	0.000333	0.09487	8	2276.889147	126.493842	284.611143	62.053748	9	0
0	0	8	8	7	10	17	30	25	55	0.000333	0.074937	6	1348.862738	74.936819	224.810456	52.870765	9	0
0	0	7	7	9	13	22	36	27	63	0.000333	0.093648	8	2247.553536	124.864085	280.944192	76.635041	8	0
0	0	7	7	8	12	20	27	24	51	0.000333	0.073473	8	1763.346663	97.963703	220.418333	67.01955	8	0
0	0	7	7	9	13	22	36	27	63	0.000333	0.093648	8	2247.553536	124.864085	280.944192	76.635041	8	0
0	0	7	7	8	12	20	27	24	51	0.000333	0.073473	8	1763.346663	97.963703	220.418333	67.01955	8	0
0	0	8	8	8	12	20	38	28	66	0.000333	0.095082	8	2281.978034	126.776557	285.247254	67.01955	9	1
0	0	8	8	9	14	23	39	29	68	0.000333	0.102534	8	2460.817704	136.712095	307.602213	81.832294	9	0
0	0	7	7	9	13	22	35	27	62	0.000333	0.092162	8	2211.878083	122.882116	276.48476	76.635041	8	0
0	0	10	10	12	20	32	47	40	87	0.000333	0.145	12	5220	290	435	129.458112	11	0
0	0	6	6	10	15	25	29	25	54	0.000333	0.083589	5	1253.841171	69.657843	250.768234	91.82264	7	0
0	0	8	8	11	18	29	34	35	69	0.000333	0.111734	5	1676.003443	93.111302	335.200689	113.112398	9	0
0	0	8	8	12	17	29	40	33	73	0.000333	0.118211	6	2127.795676	118.210871	354.632613	112.506418	9	0
0	0	8	8	11	16	27	31	28	59	0.000333	0.093513	5	1402.691813	77.927323	280.538363	102.053748	9	0
0	0	8	8	11	19	30	35	33	68	0.000333	0.111223	5	1668.342803	92.685711	333.668561	118.764371	9	0
0	0	11	11	13	19	32	52	40	92	0.000333	0.153333	12	5520	306.666667	460	128.816339	12	0
0	0	6	6	11	13	24	30	23	53	0.000333	0.081001	5	1215.015063	67.500837	243.003013	86.159464	7	0
0	0	9	9	12	20	32	39	35	74	0.000333	0.123333	6	2220	123.333333	370	129.458112	10	0
0	0	9	9	13	16	29	45	33	78	0.000333	0.126308	12	4547.070211	252.615012	378.922518	112.105716	10	0
0	0	9	9	11	18	29	42	34	76	0.000333	0.123069	5	1846.032778	102.557377	369.206556	113.112398	10	0
0	0	7	7	11	15	26	33	28	61	0.000333	0.095576	5	1433.634114	79.64634	286.726823	96.657107	8	0
0	0	6	6	10	15	25	29	25	54	0.000333	0.083589	5	1253.841171	69.657843	250.768234	91.82264	7	0
0	0	3	3	5	9	14	12	13	25	0.000333	0.031728	2	190.367746	10.575986	95.183873	40.138965	4	0
0	0	7	7	11	15	26	35	27	62	0.000333	0.097142	5	1457.136313	80.952017	291.427263	96.657107	8	0
0	0	3	3	5	9	14	12	13	25	0.000333	0.031728	2	190.367746	10.575986	95.183873	40.138965	4	0
0	0	7	7	10	14	24	26	22	48	0.000333	0.073359	5	1100.391	61.132833	220.0782	86.52225	8	0
0	0	10	10	12	17	29	47	34	81	0.000333	0.131165	12	4721.957527	262.330974	393.496461	112.506418	11	0
0	0	8	8	12	14	26	39	30	69	0.000333	0.10811	12	3891.964087	216.220227	324.330341	96.322519	9	0
0	0	7	7	12	13	25	34	26	60	0.000333	0.092877	12	3343.576457	185.754248	278.631371	91.125266	8	0
0	0	6	6	11	13	24	30	23	53	0.000333	0.081001	5	1215.015063	67.500837	243.003013	86.159464	7	0
0	0	8	8	12	14	26	40	27	67	0.000333	0.104976	6	1889.576767	104.976487	314.929461	96.322519	9	0
0	0	6	6	10	15	25	27	27	54	0.000333	0.083589	5	1253.841171	69.657843	250.768234	91.82264	7	0
0	0	6	6	10	15	25	29	25	54	0.000333	0.083589	5	1253.841171	69.657843	250.768234	91.82264	7	0
0	0	8	8	11	15	26	39	38	77	0.000333	0.120645	10	3619.338583	201.074366	361.933858	96.657107	9	0
0	0	8	8	10	14	24	30	33	63	0.000333	0.096284	10	2888.526375	160.473688	288.852638	86.52225	9	0
0	0	6	6	11	17	28	28	27	55	0.000333	0.088135	5	1322.022604	73.4457	264.404521	107.540616	7	0
0	0	6	6	11	13	24	30	23	53	0.000333	0.081001	5	1215.015063	67.500837	243.003013	86.159464	7	0
0	0	9	9	12	18	30	44	42	86	0.000333	0.140664	12	5063.911095	281.328394	421.992591	118.0782	10	0
0	0	9	9	11	17	28	35	37	72	0.000333	0.115377	10	3461.295544	192.294197	346.129554	107.540616	10	0
0	0	6	6	11	17	28	28	27	55	0.000333	0.088135	5	1322.022604	73.4457	264.404521	107.540616	7	0
0	0	6	6	11	13	24	30	23	53	0.000333	0.081001	5	1215.015063	67.500837	243.003013	86.159464	7	0
0	0	9	9	12	18	30	44	42	86	0.000333	0.140664	12	5063.911095	281.328394	421.992591	118.0782	10	0
0	0	9	9	11	17	28	35	37	72	0.000333	0.115377	10	3461.295544	192.294197	346.129554	107.540616	10	0
0	0	6	6	10	17	27	28	26	54	0.000333	0.085588	5	1283.819626	71.323313	256.763925	102.706149	7	0
0	0	8	8	12	17	29	40	38	78	0.000333	0.126308	12	4547.070211	252.615012	378.922518	112.506418	9	0
0	0	8	8	11	16	27	31	33	64	0.000333	0.101438	10	3043.128001	169.062667	304.3128	102.053748	9	0
0	0	9	9	12	19	31	40	45	85	0.000333	0.140369	12	5053.280237	280.737791	421.106686	123.730173	11	0
0	0	9	9	12	19	31	40	45	85	0.000333	0.140369	12	5053.280237	280.737791	421.106686	123.730173	11	0
0	0	6	6	9	11	20	21	15	36	0.000333	0.051863	4	622.357646	34.575425	155.589411	66.583073	9	1
0	0	6	6	11	10	21	24	15	39	0.000333	0.0571	5	856.501897	47.583439	171.300379	71.273029	9	0
0	0	6	6	11	10	21	24	15	39	0.000333	0.0571	5	856.501897	47.583439	171.300379	71.273029	9	0
0	0	6	6	10	12	22	30	19	49	0.000333	0.072837	5	1092.560747	60.697819	218.512149	76.238831	7	0
0	0	12	12	12	17	29	64	42	106	0.000333	0.171649	12	6179.351826	343.297324	514.945985	112.506418	13	0
0	0	11	11	12	16	28	61	40	101	0.000333	0.161848	12	5826.514166	323.695231	485.542847	107.01955	12	0
0	0	11	11	11	15	26	52	37	89	0.000333	0.139446	10	4183.391349	232.410631	418.339135	96.657107	12	0
0	0	12	12	13	19	32	65	43	108	0.000333	0.18	12	6480	360	540	128.816339	13	0
0	0	11	11	13	18	31	62	41	103	0.000333	0.170094	12	6123.38664	340.188147	510.28222	123.164366	12	0
0	0	11	11	12	17	29	53	38	91	0.000333	0.147359	12	5304.915247	294.717514	442.076271	112.506418	12	0
0	0	13	13	13	20	33	69	45	114	0.000333	0.191687	12	6900.731155	383.373953	575.06093	134.544278	14	0
0	0	12	12	13	19	32	66	43	109	0.000333	0.181667	12	6540	363.333333	545	128.816339	13	0
0	0	12	12	12	18	30	57	40	97	0.000333	0.158656	12	5711.620653	317.312259	475.968388	118.0782	13	0
0	0	9	9	11	14	25	49	33	82	0.000333	0.126932	10	3807.962076	211.553449	380.796208	91.356717	10	1
0	0	9	9	11	16	27	50	34	84	0.000333	0.133137	10	3994.105502	221.89475	399.41055	102.053748	10	0
0	0	10	10	12	17	29	54	36	90	0.000333	0.145739	12	5246.619475	291.47886	437.21829	112.506418	11	0
0	0	22	22	21	49	70	142	86	228	0.000333	0.465826	10	13974.76528	776.375849	1397.476528	367.359448	29	0
0	0	6	6	12	14	26	25	22	47	0.000333	0.07364	6	1325.524001	73.640222	220.920667	96.322519	7	0
0	0	3	3	8	11	19	16	13	29	0.000333	0.041063	4	492.759592	27.375533	123.189898	62.053748	4	1
0	0	3	3	8	12	20	16	14	30	0.000333	0.043219	4	518.631371	28.812854	129.657843	67.01955	4	0
0	0	13	13	12	16	28	55	46	101	0.000333	0.161848	12	5826.514166	323.695231	485.542847	107.01955	15	1
0	0	13	13	12	16	28	55	46	101	0.000333	0.161848	12	5826.514166	323.695231	485.542847	107.01955	15	1
0	0	17	17	15	20	35	75	56	131	0.000333	0.223979	14	9407.105053	522.616947	671.936075	145.041921	20	1
0	0	13	13	13	18	31	56	50	106	0.000333	0.175048	12	6301.737707	350.096539	525.144809	123.164366	15	0
0	0	13	13	13	18	31	56	50	106	0.000333	0.175048	12	6301.737707	350.096539	525.144809	123.164366	15	0
0	0	17	17	16	22	38	76	60	136	0.000333	0.237906	16	11419.49027	634.416126	713.718142	162.107496	20	0
0	0	12	12	12	16	28	55	52	107	0.000333	0.171462	18	9258.96558	514.386977	514.386977	107.01955	14	1
0	0	12	12	12	16	28	55	52	107	0.000333	0.171462	18	9258.96558	514.386977	514.386977	107.01955	14	1
0	0	16	16	15	20	35	75	62	137	0.000333	0.234237	21	14756.94724	819.830402	702.711773	145.041921	19	1
0	0	12	12	12	17	29	55	59	114	0.000333	0.184603	18	9968.577002	553.809833	553.809833	112.506418	14	0
0	0	12	12	12	17	29	55	59	114	0.000333	0.184603	18	9968.577002	553.809833	553.809833	112.506418	14	0
0	0	16	16	15	21	36	75	69	144	0.000333	0.248156	21	15633.8532	868.5474	744.4692	150.842025	19	0
0	0	6	6	11	10	21	26	13	39	0.000333	0.0571	5	856.501897	47.583439	171.300379	71.273029	9	0
0	0	5	5	11	9	20	22	11	33	0.000333	0.047541	5	713.118136	39.617674	142.623627	66.583073	8	0
0	0	10	10	17	18	35	61	31	92	0.000333	0.157298	8	3775.1523	209.730683	471.894038	144.545518	15	1
0	0	5	5	11	10	21	22	12	34	0.000333	0.04978	5	746.693962	41.482998	149.338792	71.273029	8	0
0	0	8	8	13	14	27	47	23	70	0.000333	0.110947	6	1997.052751	110.947375	332.842125	101.408685	13	0
0	0	11	11	16	14	30	49	23	72	0.000333	0.117765	8	2826.368983	157.020499	353.296123	117.302969	17	0
0	0	10	10	16	13	29	45	21	66	0.000333	0.106876	8	2565.013965	142.500776	320.626746	112.105716	16	0
0	0	11	11	21	18	39	69	34	103	0.000333	0.181465	10	5443.964285	302.44246	544.396429	167.297316	18	0
0	0	10	10	16	14	30	45	22	67	0.000333	0.109587	8	2630.093359	146.116298	328.76167	117.302969	16	0
0	0	13	13	18	18	36	70	33	103	0.000333	0.177501	9	4792.520476	266.251138	532.502275	150.1173	21	0
0	0	11	11	16	14	30	49	23	72	0.000333	0.117765	8	2826.368983	157.020499	353.296123	117.302969	17	0
0	0	10	10	16	13	29	45	21	66	0.000333	0.106876	8	2565.013965	142.500776	320.626746	112.105716	16	0
0	0	11	11	21	18	39	69	34	103	0.000333	0.181465	10	5443.964285	302.44246	544.396429	167.297316	18	0
0	0	10	10	16	14	30	45	22	67	0.000333	0.109587	8	2630.093359	146.116298	328.76167	117.302969	16	0
0	0	13	13	18	18	36	70	33	103	0.000333	0.177501	9	4792.520476	266.251138	532.502275	150.1173	21	0
0	0	7	7	11	13	24	30	18	48	0.000333	0.073359	5	1100.391	61.132833	220.0782	86.159464	11	1
0	0	6	6	11	11	22	24	15	39	0.000333	0.057973	5	869.589166	48.310509	173.917833	76.107496	10	0
0	0	5	5	11	11	22	23	14	37	0.000333	0.055	5	824.994849	45.833047	164.99897	76.107496	8	1
0	0	5	5	8	10	18	18	14	32	0.000333	0.044479	4	533.7504	29.6528	133.4376	57.219281	8	1
0	0	7	7	12	10	22	30	15	45	0.000333	0.066891	6	1204.046537	66.891474	200.674423	76.238831	10	0
0	0	6	6	12	9	21	26	13	39	0.000333	0.0571	6	1027.802277	57.100126	171.300379	71.548875	9	0
0	0	7	7	12	10	22	29	15	44	0.000333	0.065405	6	1177.289947	65.404997	196.214991	76.238831	10	0
0	0	6	6	12	9	21	25	13	38	0.000333	0.055636	6	1001.448372	55.636021	166.908062	71.548875	9	0
0	0	24	24	14	26	40	121	70	191	0.000333	0.338829	14	14230.83573	790.601985	1016.488266	175.514402	31	0
0	0	18	18	13	22	35	93	55	148	0.000333	0.253045	12	9109.606638	506.089258	759.133887	146.213212	24	0
0	0	17	17	12	23	35	84	55	139	0.000333	0.237657	12	8555.644072	475.31356	712.970339	147.061475	22	0
0	0	17	17	12	23	35	84	55	139	0.000333	0.237657	12	8555.644072	475.31356	712.970339	147.061475	22	0
0	0	24	24	14	26	40	121	70	191	0.000333	0.338829	14	14230.83573	790.601985	1016.488266	175.514402	31	0
0	0	18	18	13	23	36	93	55	148	0.000333	0.25505	12	9181.786803	510.099267	765.1489	152.147641	24	0
0	0	15	15	13	22	35	76	41	117	0.000333	0.200042	6	3600.756678	200.042038	600.126113	146.213212	20	0
0	0	9	9	11	17	28	48	26	74	0.000333	0.118581	5	1778.721321	98.817851	355.744264	107.540616	13	0
0	0	8	8	10	18	28	39	26	65	0.000333	0.104159	5	1562.39035	86.799464	312.47807	108.277931	11	0
0	0	8	8	10	18	28	39	26	65	0.000333	0.104159	5	1562.39035	86.799464	312.47807	108.277931	11	0
0	0	15	15	13	22	35	76	41	117	0.000333	0.200042	6	3600.756678	200.042038	600.126113	146.213212	20	0
0	0	9	9	11	18	29	48	26	74	0.000333	0.11983	5	1797.452968	99.858498	359.490594	113.112398	13	0
0	0	23	23	14	26	40	119	68	187	0.000333	0.331734	14	13932.80775	774.044875	995.200554	175.514402	30	0
0	0	17	17	13	22	35	91	53	144	0.000333	0.246206	12	8863.401053	492.41117	738.616754	146.213212	23	0
0	0	16	16	12	23	35	82	53	135	0.000333	0.230818	12	8309.438487	461.635472	692.453207	147.061475	21	0
0	0	16	16	12	23	35	82	53	135	0.000333	0.230818	12	8309.438487	461.635472	692.453207	147.061475	21	0
0	0	23	23	14	26	40	119	68	187	0.000333	0.331734	14	13932.80775	774.044875	995.200554	175.514402	30	0
0	0	17	17	13	23	36	91	53	144	0.000333	0.248156	12	8933.630402	496.3128	744.4692	152.147641	23	0
0	0	9	9	11	11	22	44	22	66	0.000333	0.098107	10	2943.224868	163.512493	294.322487	76.107496	13	0
0	0	9	9	11	11	22	44	22	66	0.000333	0.098107	10	2943.224868	163.512493	294.322487	76.107496	13	0
0	0	6	6	10	10	20	26	13	39	0.000333	0.056185	5	842.775979	46.820888	168.555196	66.438562	9	0
0	0	6	6	10	10	20	26	13	39	0.000333	0.056185	5	842.775979	46.820888	168.555196	66.438562	9	0
0	0	12	12	15	25	40	66	49	115	0.000333	0.204007	7	4284.152116	238.008451	612.021731	174.699764	20	0
0	0	7	7	12	16	28	40	27	67	0.000333	0.107364	6	1932.556679	107.36426	322.09278	107.01955	12	0
0	0	4	4	11	14	25	26	19	45	0.000333	0.069658	5	1044.867643	58.048202	208.973529	91.356717	8	0
0	0	10	10	14	15	29	60	35	95	0.000333	0.153836	14	6461.114724	358.950818	461.508195	111.906328	13	0
0	0	12	12	16	22	38	67	46	113	0.000333	0.197672	16	9488.252944	527.125164	593.015809	162.107496	18	0
0	0	8	8	13	14	27	50	28	78	0.000333	0.123627	12	4450.574702	247.25415	370.881225	101.408685	11	0
0	0	4	4	12	11	23	27	16	43	0.000333	0.064838	6	1167.078985	64.837721	194.513164	81.073298	6	0
0	0	9	9	12	12	24	44	24	68	0.000333	0.103926	12	3741.329401	207.851633	311.77745	86.0391	12	1
0	0	8	8	12	12	24	40	23	63	0.000333	0.096284	6	1733.115825	96.284213	288.852638	86.0391	10	0
0	0	12	12	15	15	30	60	33	93	0.000333	0.152114	14	6388.771555	354.931753	456.340825	117.206718	15	1
0	0	11	11	15	15	30	57	31	88	0.000333	0.143935	14	6045.289214	335.849401	431.806372	117.206718	14	1
0	0	10	10	14	14	28	44	27	71	0.000333	0.113774	7	2389.255396	132.736411	341.322199	106.605938	12	1
0	0	8	8	13	11	24	41	22	63	0.000333	0.096284	12	3466.231651	192.568425	288.852638	86.159464	10	0
0	0	7	7	13	10	23	38	20	58	0.000333	0.087456	12	3148.399121	174.911062	262.366593	81.324997	9	0
0	0	8	8	13	11	24	41	22	63	0.000333	0.096284	12	3466.231651	192.568425	288.852638	86.159464	10	0
0	0	7	7	13	10	23	38	20	58	0.000333	0.087456	12	3148.399121	174.911062	262.366593	81.324997	9	0
0	0	9	9	13	12	25	45	23	68	0.000333	0.105261	6	1894.693325	105.26074	315.782221	91.125266	12	0
0	0	11	11	16	14	30	57	30	87	0.000333	0.1423	16	6830.391709	379.466206	426.899482	117.302969	14	0
0	0	10	10	16	14	30	54	28	82	0.000333	0.134122	16	6437.840461	357.657803	402.365029	117.302969	13	0
0	0	9	9	13	11	24	45	23	68	0.000333	0.103926	12	3741.329401	207.851633	311.77745	86.159464	12	0
0	0	11	11	16	13	29	57	30	87	0.000333	0.140881	16	6762.309545	375.683864	422.644347	112.105716	14	0
0	0	10	10	16	13	29	54	28	82	0.000333	0.132785	16	6373.671066	354.092837	398.354442	112.105716	13	0
0	0	6	6	10	15	25	27	24	51	0.000333	0.078946	5	1184.183328	65.787963	236.836666	91.82264	7	0
0	0	6	6	10	15	25	29	25	54	0.000333	0.083589	5	1253.841171	69.657843	250.768234	91.82264	7	0
0	0	7	7	11	15	26	35	27	62	0.000333	0.097142	5	1457.136313	80.952017	291.427263	96.657107	8	0
0	0	7	7	10	14	24	26	22	48	0.000333	0.073359	5	1100.391	61.132833	220.0782	86.52225	8	0
0	0	6	6	11	13	24	28	22	50	0.000333	0.076416	5	1146.240625	63.680035	229.248125	86.159464	7	0
0	0	6	6	11	13	24	30	23	53	0.000333	0.081001	5	1215.015063	67.500837	243.003013	86.159464	7	0
0	0	7	7	12	13	25	36	25	61	0.000333	0.094425	6	1699.651365	94.425076	283.275228	91.125266	8	0
0	0	2	2	5	10	15	8	11	19	0.000333	0.024744	2	148.461843	8.24788	74.230921	44.828921	3	0
0	0	8	8	10	17	27	37	34	71	0.000333	0.112532	10	3375.970127	187.553896	337.597013	102.706149	9	0
0	0	6	6	10	15	25	29	25	54	0.000333	0.083589	5	1253.841171	69.657843	250.768234	91.82264	7	0
0	0	10	10	11	17	28	52	46	98	0.000333	0.15704	10	4711.207824	261.733768	471.120782	107.540616	11	0
0	0	10	10	10	16	26	43	41	84	0.000333	0.131612	10	3948.369363	219.353854	394.836936	97.219281	11	0
0	0	8	8	10	19	29	38	33	71	0.000333	0.114972	5	1724.583253	95.810181	344.916651	113.929904	9	0
0	0	10	10	12	19	31	53	46	99	0.000333	0.163488	12	5885.585217	326.976956	490.465435	123.730173	11	0
0	0	10	10	11	18	29	44	41	85	0.000333	0.137643	10	4129.283846	229.404658	412.928385	113.112398	11	0
0	0	8	8	11	19	30	38	33	71	0.000333	0.11613	5	1741.946161	96.774787	348.389232	118.764371	9	0
0	0	6	6	11	13	24	30	23	53	0.000333	0.081001	5	1215.015063	67.500837	243.003013	86.159464	7	0
0	0	11	11	12	20	32	57	48	105	0.000333	0.175	12	6300	350	525	129.458112	12	0
0	0	11	11	11	19	30	48	43	91	0.000333	0.148842	10	4465.270442	248.07058	446.527044	118.764371	12	0
0	0	10	10	10	17	27	49	47	96	0.000333	0.152156	10	4564.692002	253.594	456.4692	102.706149	11	0
0	0	10	10	10	19	29	50	47	97	0.000333	0.157075	10	4712.241565	261.791198	471.224157	113.929904	11	0
0	0	11	11	11	20	31	54	49	103	0.000333	0.170094	10	5102.8222	283.490122	510.28222	124.49231	12	0
0	0	6	6	10	15	25	26	27	53	0.000333	0.082041	5	1230.62189	68.367883	246.124378	91.82264	7	0
0	0	6	6	10	15	25	29	25	54	0.000333	0.083589	5	1253.841171	69.657843	250.768234	91.82264	7	0
0	0	7	7	11	15	26	34	30	64	0.000333	0.100276	10	3008.28142	167.126746	300.828142	96.657107	8	0
0	0	7	7	10	14	24	25	25	50	0.000333	0.076416	5	1146.240625	63.680035	229.248125	86.52225	8	0
0	0	6	6	10	17	27	27	26	53	0.000333	0.084003	5	1260.045188	70.00251	252.009038	102.706149	7	0
0	0	7	7	12	17	29	35	29	64	0.000333	0.103637	6	1865.464702	103.636928	310.910784	112.506418	8	0
0	0	7	7	11	16	27	26	24	50	0.000333	0.079248	5	1188.721876	66.040104	237.744375	102.053748	8	0
0	0	6	6	11	17	28	27	26	53	0.000333	0.08493	5	1273.949054	70.774947	254.789811	107.540616	7	0
0	0	6	6	11	13	24	30	23	53	0.000333	0.081001	5	1215.015063	67.500837	243.003013	86.159464	7	0
0	0	7	7	12	17	29	35	29	64	0.000333	0.103637	6	1865.464702	103.636928	310.910784	112.506418	8	0
0	0	7	7	11	16	27	26	24	50	0.000333	0.079248	5	1188.721876	66.040104	237.744375	102.053748	8	0
0	0	3	3	6	12	18	9	16	25	0.000333	0.034749	3	312.744375	17.374688	104.248125	58.529325	4	0
0	0	6	6	13	18	31	30	23	53	0.000333	0.087524	6	1575.434427	87.524135	262.572404	123.164366	9	1
0	0	6	6	14	15	29	31	20	51	0.000333	0.082586	7	1734.299215	96.349956	247.757031	111.906328	9	0
0	0	5	5	10	15	25	23	17	40	0.000333	0.061918	5	928.771238	51.598402	185.754248	91.82264	8	1
0	0	5	5	11	12	23	24	14	38	0.000333	0.057298	5	859.476772	47.74871	171.895354	81.073298	8	0
0	0	5	5	11	12	23	24	14	38	0.000333	0.057298	5	859.476772	47.74871	171.895354	81.073298	8	0
0	0	5	5	10	15	25	23	18	41	0.000333	0.063466	5	951.990519	52.888362	190.398104	91.82264	8	1
0	0	5	5	11	12	23	25	15	40	0.000333	0.060314	5	904.712391	50.2618	180.942478	81.073298	8	0
0	0	5	5	11	12	23	24	15	39	0.000333	0.058806	5	882.094581	49.005255	176.418916	81.073298	8	0
0	0	30	30	21	51	72	174	103	277	0.000333	0.56969	20	34181.38451	1898.965806	1709.069225	381.532358	42	0
0	0	27	27	21	51	72	162	96	258	0.000333	0.530614	10	15918.4065	884.355917	1591.84065	381.532358	38	0
0	0	25	25	21	50	71	154	91	245	0.000333	0.502229	10	15066.88044	837.048913	1506.688044	374.431475	35	1
0	0	23	23	20	49	69	141	84	225	0.000333	0.458139	10	13744.18003	763.565557	1374.418003	361.559344	33	0
0	0	8	8	15	20	35	48	32	80	0.000333	0.136781	7	2872.398489	159.577694	410.342641	145.041921	12	0
0	0	12	12	14	22	36	66	43	109	0.000333	0.187841	7	3944.652776	219.147376	563.521825	151.410465	17	1
0	0	5	5	9	9	18	17	13	30	0.000333	0.041699	4	500.391	27.7995	125.09775	57.05865	6	0
0	0	6	6	11	11	22	22	15	37	0.000333	0.055	5	824.994849	45.833047	164.99897	76.107496	8	0
0	0	6	6	10	11	21	22	16	38	0.000333	0.055636	5	834.54031	46.363351	166.908062	71.273029	7	0
0	0	5	5	9	9	18	17	13	30	0.000333	0.041699	4	500.391	27.7995	125.09775	57.05865	6	0
0	0	6	6	11	11	22	22	15	37	0.000333	0.055	5	824.994849	45.833047	164.99897	76.107496	8	0
0	0	6	6	10	11	21	22	16	38	0.000333	0.055636	5	834.54031	46.363351	166.908062	71.273029	7	0
0	0	28	28	21	51	72	167	105	272	0.000333	0.559407	20	33564.39201	1864.688445	1678.2196	381.532358	38	1
0	0	16	16	16	23	39	88	60	148	0.000333	0.260747	16	12515.83245	695.324025	782.239528	168.041925	21	1
0	0	8	8	10	13	23	30	29	59	0.000333	0.088963	10	2668.901554	148.272309	266.890155	81.324997	9	0
0	0	9	9	11	15	26	35	32	67	0.000333	0.104976	10	3149.294611	174.960812	314.929461	96.657107	10	0
0	0	8	8	10	13	23	30	29	59	0.000333	0.088963	10	2668.901554	148.272309	266.890155	81.324997	9	0
0	0	9	9	11	15	26	35	32	67	0.000333	0.104976	10	3149.294611	174.960812	314.929461	96.657107	10	0
0	0	32	32	20	52	72	184	116	300	0.000333	0.616993	20	37019.55001	2056.641667	1850.9775	382.861427	44	0
0	0	29	29	20	52	72	172	109	281	0.000333	0.577916	20	34674.97851	1926.387695	1733.748925	382.861427	40	0
0	0	27	27	21	50	71	163	103	266	0.000333	0.545278	20	32716.65468	1817.591926	1635.832734	374.431475	37	0
0	0	25	25	19	50	69	151	97	248	0.000333	0.504971	9	13634.22659	757.457033	1514.914065	362.903432	35	0
0	0	10	10	14	21	35	58	45	103	0.000333	0.176105	14	7396.42611	410.912562	528.316151	145.541635	14	0
0	0	7	7	10	12	22	26	27	53	0.000333	0.078783	10	2363.498758	131.305487	236.349876	76.238831	8	0
0	0	8	8	11	15	26	32	34	66	0.000333	0.10341	10	3102.290214	172.349456	310.229021	96.657107	10	0
0	0	7	7	10	12	22	26	27	53	0.000333	0.078783	10	2363.498758	131.305487	236.349876	76.238831	8	0
0	0	8	8	11	15	26	32	34	66	0.000333	0.10341	10	3102.290214	172.349456	310.229021	96.657107	10	0
0	0	32	32	21	52	73	185	110	295	0.000333	0.608666	20	36519.9649	2028.886939	1825.998245	388.661531	44	0
0	0	29	29	21	52	73	173	103	276	0.000333	0.569464	10	17083.91578	949.106432	1708.391578	388.661531	40	0
0	0	28	28	22	51	73	168	99	267	0.000333	0.550894	11	18179.51473	1009.973041	1652.683157	387.401188	38	1
0	0	16	16	17	23	40	89	56	145	0.000333	0.257227	16	12346.87318	685.937399	771.679574	173.528793	21	1
0	0	8	8	10	10	20	31	25	56	0.000333	0.080676	10	2420.279733	134.459985	242.027973	66.438562	9	0
0	0	9	9	11	12	23	36	28	64	0.000333	0.096503	10	2895.079652	160.837758	289.507965	81.073298	10	0
0	0	8	8	10	10	20	31	25	56	0.000333	0.080676	10	2420.279733	134.459985	242.027973	66.438562	9	0
0	0	9	9	11	12	23	36	28	64	0.000333	0.096503	10	2895.079652	160.837758	289.507965	81.073298	10	0
0	0	27	27	22	50	72	164	97	261	0.000333	0.536783	11	17713.85468	984.103038	1610.350425	380.300305	37	0
0	0	25	25	20	50	70	152	91	243	0.000333	0.496472	10	14894.15773	827.453207	1489.415773	368.631371	35	0
0	0	10	10	15	21	36	59	39	98	0.000333	0.168884	7	3546.568551	197.031586	506.65265	150.842025	14	0
0	0	7	7	10	9	19	27	23	50	0.000333	0.070799	10	2123.963757	117.997986	212.396376	61.748606	8	0
0	0	8	8	11	12	23	33	28	61	0.000333	0.091979	10	2759.372793	153.298489	275.937279	81.073298	10	0
0	0	7	7	10	9	19	27	23	50	0.000333	0.070799	10	2123.963757	117.997986	212.396376	61.748606	8	0
0	0	8	8	11	12	23	33	28	61	0.000333	0.091979	10	2759.372793	153.298489	275.937279	81.073298	10	0
0	0	31	31	23	51	74	181	109	290	0.000333	0.600247	22	39616.31247	2200.906248	1800.741476	393.335617	43	0
0	0	28	28	23	51	74	169	102	271	0.000333	0.560921	22	37020.76097	2056.708943	1682.761862	393.335617	39	0
0	0	26	26	23	50	73	161	97	258	0.000333	0.532325	11	17566.7221	975.929005	1596.974736	386.234734	36	1
0	0	24	24	22	49	71	148	90	238	0.000333	0.48788	11	16100.03796	894.446553	1463.639814	373.228278	34	0
0	0	9	9	17	21	38	55	38	93	0.000333	0.162686	8	3904.45807	216.914337	488.057259	161.725534	13	0
0	0	12	12	14	22	36	66	43	109	0.000333	0.187841	7	3944.652776	219.147376	563.521825	151.410465	17	1
0	0	5	5	9	9	18	17	13	30	0.000333	0.041699	4	500.391	27.7995	125.09775	57.05865	6	0
0	0	7	7	13	14	27	29	21	50	0.000333	0.079248	6	1426.466251	79.248125	237.744375	101.408685	9	0
0	0	6	6	10	11	21	22	16	38	0.000333	0.055636	5	834.54031	46.363351	166.908062	71.273029	7	0
0	0	29	29	20	50	70	155	101	256	0.000333	0.523032	20	31381.92905	1743.440503	1569.096452	368.631371	38	1
0	0	10	10	12	16	28	38	33	71	0.000333	0.113774	12	4095.866394	227.548133	341.322199	107.01955	11	0
0	0	30	30	21	52	73	161	104	265	0.000333	0.546768	20	32806.07016	1822.559453	1640.303508	388.661531	40	0
0	0	10	10	13	19	32	41	28	69	0.000333	0.115	6	2070	115	345	128.816339	13	0
0	0	9	9	13	18	31	37	26	63	0.000333	0.104038	6	1872.686205	104.038123	312.114368	123.164366	12	0
0	0	11	11	14	21	35	55	36	91	0.000333	0.155588	7	3267.353282	181.519627	466.764755	145.541635	15	0
0	0	10	10	14	20	34	51	34	85	0.000333	0.144145	7	3027.040391	168.168911	432.434342	139.741531	14	0
0	0	7	7	13	17	30	37	27	64	0.000333	0.10468	6	1884.245989	104.680333	314.040998	117.592585	10	0
0	0	12	12	14	21	35	66	46	112	0.000333	0.191493	14	8042.715771	446.817543	574.479698	145.541635	15	0
0	0	10	10	11	17	28	47	35	82	0.000333	0.131401	10	3942.031036	219.001724	394.203104	107.540616	11	0
0	0	16	16	15	24	39	84	56	140	0.000333	0.246652	14	10359.38835	575.521575	739.956311	168.642459	20	1
0	0	9	9	10	15	25	42	32	74	0.000333	0.114548	10	3436.45358	190.914088	343.645358	91.82264	10	0
0	0	12	12	13	17	30	52	37	89	0.000333	0.145571	12	5240.559156	291.142175	436.713263	117.592585	14	1
0	0	12	12	13	17	30	52	37	89	0.000333	0.145571	12	5240.559156	291.142175	436.713263	117.592585	14	1
0	0	16	16	16	21	37	72	47	119	0.000333	0.206642	16	9918.799208	551.0444	619.924951	156.238666	19	1
0	0	12	12	14	18	32	53	37	90	0.000333	0.15	14	6300	350	450	128.361619	14	0
0	0	12	12	14	18	32	53	37	90	0.000333	0.15	14	6300	350	450	128.361619	14	0
0	0	16	16	17	22	39	73	47	120	0.000333	0.211416	16	10147.97226	563.776237	634.248266	167.594364	19	0
0	0	6	6	8	12	20	28	21	49	0.000333	0.070591	4	847.097907	47.060995	211.774477	67.01955	7	0
0	0	6	6	8	12	20	28	19	47	0.000333	0.06771	4	812.522482	45.140138	203.13062	67.01955	7	0
0	0	13	13	12	16	28	59	48	107	0.000333	0.171462	18	9258.96558	514.386977	514.386977	107.01955	15	0
0	0	6	6	9	14	23	28	20	48	0.000333	0.072377	4	868.523896	48.251328	217.130974	81.832294	7	0
0	0	12	12	13	18	31	56	48	104	0.000333	0.171745	12	6182.836995	343.490944	515.236416	123.164366	14	0
0	0	12	12	12	16	28	47	45	92	0.000333	0.147426	12	5307.319834	294.851102	442.276653	107.01955	14	0
0	0	6	6	9	14	23	29	21	50	0.000333	0.075393	4	904.712391	50.2618	226.178098	81.832294	7	0
0	0	14	14	13	19	32	64	53	117	0.000333	0.195	12	7020	390	585	128.816339	16	0
0	0	8	8	8	13	21	36	31	67	0.000333	0.098095	8	2354.282139	130.793452	294.285267	72.105716	9	0
0	0	8	8	9	15	24	36	32	68	0.000333	0.103926	8	2494.2196	138.567756	311.77745	87.132684	9	0
0	0	8	8	9	15	24	37	33	70	0.000333	0.106982	8	2567.579	142.643278	320.947375	87.132684	9	0
0	0	10	10	9	16	25	45	42	87	0.000333	0.134672	8	3232.123908	179.562439	404.015489	92.529325	11	0
0	0	13	13	13	15	28	57	41	98	0.000333	0.15704	12	5653.449388	314.080522	471.120782	106.709075	16	1
0	0	13	13	13	15	28	57	41	98	0.000333	0.15704	12	5653.449388	314.080522	471.120782	106.709075	16	1
0	0	17	17	16	19	35	77	51	128	0.000333	0.218849	16	10504.77162	583.598423	656.548226	144.710623	21	1
0	0	13	13	14	17	31	58	47	105	0.000333	0.173397	14	7282.668576	404.592699	520.190613	122.789837	16	0
0	0	13	13	14	17	31	58	47	105	0.000333	0.173397	14	7282.668576	404.592699	520.190613	122.789837	16	0
0	0	17	17	17	21	38	78	57	135	0.000333	0.236157	16	11335.52343	629.751302	708.470214	161.725534	21	0
0	0	13	13	14	17	31	58	47	105	0.000333	0.173397	14	7282.668576	404.592699	520.190613	122.789837	16	0
0	0	13	13	14	17	31	58	47	105	0.000333	0.173397	14	7282.668576	404.592699	520.190613	122.789837	16	0
0	0	17	17	17	21	38	78	57	135	0.000333	0.236157	16	11335.52343	629.751302	708.470214	161.725534	21	0
0	0	10	10	13	19	32	53	35	88	0.000333	0.146667	6	2640	146.666667	440	128.816339	14	1
0	0	13	13	15	26	41	70	51	121	0.000333	0.216088	7	4537.846548	252.102586	648.263793	180.814792	20	0
0	0	8	8	12	17	29	44	29	73	0.000333	0.118211	6	2127.795676	118.210871	354.632613	112.506418	12	0
0	0	5	5	11	15	26	30	21	51	0.000333	0.079907	5	1198.612128	66.589563	239.722426	96.657107	8	0
0	0	10	10	15	16	31	55	32	87	0.000333	0.143672	14	6034.211106	335.23395	431.015079	122.603359	14	0
0	0	11	11	15	16	31	65	37	102	0.000333	0.168443	14	7074.592331	393.032907	505.328024	122.603359	15	0
0	0	13	13	16	23	39	72	48	120	0.000333	0.211416	16	10147.97226	563.776237	634.248266	168.041925	20	0
0	0	9	9	14	15	29	55	30	85	0.000333	0.137643	14	5780.997384	321.166521	412.928385	111.906328	13	0
0	0	5	5	13	12	25	32	18	50	0.000333	0.077398	6	1393.156857	77.397603	232.192809	91.125266	8	0
0	0	10	10	14	16	30	54	32	86	0.000333	0.140664	14	5907.896277	328.21646	421.992591	117.302969	14	0
0	0	11	11	14	16	30	64	37	101	0.000333	0.165199	14	6938.343302	385.463517	495.59595	117.302969	15	0
0	0	13	13	16	23	39	71	48	119	0.000333	0.209654	16	10063.40583	559.078101	628.962864	168.041925	20	0
0	0	9	9	13	15	28	54	30	84	0.000333	0.134606	12	4845.813761	269.211876	403.817813	106.709075	13	0
0	0	5	5	12	12	24	31	18	49	0.000333	0.074888	6	1347.978975	74.887721	224.663163	86.0391	8	0
0	0	5	5	9	10	19	19	13	32	0.000333	0.045311	4	543.734722	30.207485	135.93368	61.748606	7	0
0	0	7	7	12	12	24	32	20	52	0.000333	0.079473	6	1430.5083	79.472683	238.41805	86.0391	10	1
0	0	7	7	9	11	20	27	20	47	0.000333	0.06771	4	812.522482	45.140138	203.13062	66.583073	10	1
0	0	5	5	10	8	18	20	13	33	0.000333	0.045869	5	688.037625	38.224313	137.607525	57.219281	6	0
0	0	7	7	12	9	21	31	21	52	0.000333	0.076134	12	2740.806072	152.267004	228.400506	71.548875	9	0
0	0	5	5	10	8	18	20	13	33	0.000333	0.045869	5	688.037625	38.224313	137.607525	57.219281	6	0
0	0	7	7	12	9	21	31	21	52	0.000333	0.076134	12	2740.806072	152.267004	228.400506	71.548875	9	0
0	0	9	9	12	13	25	39	23	62	0.000333	0.095973	6	1727.514503	95.973028	287.919084	91.125266	13	1
0	0	8	8	12	11	23	33	20	53	0.000333	0.079916	6	1438.492702	79.916261	239.748784	81.073298	12	0
0	0	9	9	12	10	22	38	26	64	0.000333	0.095135	12	3424.843483	190.269082	285.403624	76.238831	12	0
0	0	8	8	12	9	21	34	24	58	0.000333	0.084918	12	3057.052926	169.836274	254.754411	71.548875	11	0
0	0	9	9	12	10	22	38	26	64	0.000333	0.095135	12	3424.843483	190.269082	285.403624	76.238831	12	0
0	0	8	8	12	9	21	34	24	58	0.000333	0.084918	12	3057.052926	169.836274	254.754411	71.548875	11	0
0	0	7	7	11	13	24	35	21	56	0.000333	0.085586	5	1283.7895	71.321639	256.7579	86.159464	9	0
0	0	9	9	12	15	27	44	27	71	0.000333	0.112532	6	2025.582076	112.532338	337.597013	101.622909	11	0
0	0	8	8	11	14	25	40	26	66	0.000333	0.102165	5	1532.472543	85.137363	306.494509	91.356717	9	0
0	0	8	8	12	13	25	38	20	58	0.000333	0.089781	6	1616.061954	89.78122	269.343659	91.125266	11	0
0	0	7	7	12	12	24	36	20	56	0.000333	0.085586	6	1540.5474	85.585967	256.7579	86.0391	9	0
0	0	10	10	13	15	28	49	28	77	0.000333	0.123389	6	2220.997974	123.388776	370.166329	106.709075	12	0
0	0	8	8	12	12	24	38	20	58	0.000333	0.088643	6	1595.56695	88.642608	265.927825	86.0391	11	0
0	0	7	7	12	12	24	36	20	56	0.000333	0.085586	6	1540.5474	85.585967	256.7579	86.0391	9	0
0	0	10	10	13	15	28	49	28	77	0.000333	0.123389	6	2220.997974	123.388776	370.166329	106.709075	12	0
0	0	25	25	21	51	72	159	96	255	0.000333	0.524444	10	15733.30875	874.072709	1573.330875	381.532358	34	0
0	0	7	7	14	15	29	32	25	57	0.000333	0.092302	7	1938.334417	107.685245	276.904917	111.906328	8	0
0	0	5	5	12	19	31	31	24	55	0.000333	0.090827	6	1634.884782	90.826932	272.480797	123.730173	7	1
0	0	5	5	12	20	32	31	25	56	0.000333	0.093333	6	1680	93.333333	280	129.458112	7	0
0	0	7	7	12	14	26	35	25	60	0.000333	0.094009	6	1692.158299	94.008794	282.026383	96.322519	9	1
0	0	7	7	12	14	26	35	25	60	0.000333	0.094009	6	1692.158299	94.008794	282.026383	96.322519	9	1
0	0	11	11	15	18	33	55	35	90	0.000333	0.151332	7	3177.968295	176.553794	453.995471	133.662009	14	1
0	0	7	7	12	16	28	35	27	62	0.000333	0.099352	6	1788.336031	99.352002	298.056005	107.01955	9	0
0	0	7	7	12	16	28	35	27	62	0.000333	0.099352	6	1788.336031	99.352002	298.056005	107.01955	9	0
0	0	11	11	15	20	35	55	37	92	0.000333	0.157298	7	3303.258263	183.514348	471.894038	145.041921	14	0
0	0	37	37	20	55	75	197	125	322	0.000333	0.66856	20	40113.59237	2228.532909	2005.679618	404.413346	49	1
0	0	37	37	20	55	75	197	125	322	0.000333	0.66856	20	40113.59237	2228.532909	2005.679618	404.413346	49	1
0	0	41	41	22	58	80	217	135	352	0.000333	0.741773	22	48957.01117	2719.833954	2225.318689	437.870393	54	1
0	0	14	14	13	20	33	65	48	113	0.000333	0.190006	12	6840.198426	380.011024	570.016535	134.544278	16	0
0	0	14	14	13	20	33	65	48	113	0.000333	0.190006	12	6840.198426	380.011024	570.016535	134.544278	16	0
0	0	18	18	16	24	40	85	58	143	0.000333	0.253679	16	12176.57148	676.476193	761.035718	174.0391	21	0
0	0	5	5	11	10	21	25	14	39	0.000333	0.0571	5	856.501897	47.583439	171.300379	71.273029	7	0
0	0	4	4	11	9	20	21	12	33	0.000333	0.047541	5	713.118136	39.617674	142.623627	66.583073	6	0
0	0	31	31	23	55	78	191	115	306	0.000333	0.641111	22	42313.32774	2350.74043	1923.333079	422.016709	42	1
0	0	4	4	11	10	21	21	13	34	0.000333	0.04978	5	746.693962	41.482998	149.338792	71.273029	6	0
0	0	7	7	13	14	27	46	24	70	0.000333	0.110947	6	1997.052751	110.947375	332.842125	101.408685	11	0
0	0	5	5	11	11	22	25	15	40	0.000333	0.059459	5	891.886324	49.54924	178.377265	76.107496	7	0
0	0	4	4	11	10	21	21	13	34	0.000333	0.04978	5	746.693962	41.482998	149.338792	71.273029	6	0
0	0	12	12	19	23	42	74	47	121	0.000333	0.21749	18	11744.46735	652.470408	652.470408	184.752548	15	0
0	0	4	4	11	11	22	21	14	35	0.000333	0.052027	5	780.400533	43.355585	156.080107	76.107496	6	0
0	0	7	7	13	15	28	46	25	71	0.000333	0.113774	6	2047.933197	113.774066	341.322199	106.709075	11	0
0	0	32	32	24	54	78	179	109	288	0.000333	0.603399	24	43444.70014	2413.594452	1810.195839	420.803025	44	0
0	0	31	31	24	53	77	175	107	282	0.000333	0.589078	24	42413.61131	2356.311739	1767.233804	413.618884	43	0
0	0	32	32	27	58	85	199	120	319	0.000333	0.681532	26	53159.48842	2953.304912	2044.595709	468.14486	45	0
0	0	31	31	24	53	77	175	108	283	0.000333	0.591167	24	42564.01418	2364.667455	1773.500591	413.618884	43	0
0	0	34	34	24	57	81	200	119	319	0.000333	0.674137	24	48537.89162	2696.549535	2022.412151	442.513831	48	0
0	0	28	28	21	49	70	161	102	263	0.000333	0.537334	20	32240.02867	1791.112704	1612.001433	367.359448	38	1
0	0	9	9	12	16	28	44	34	78	0.000333	0.124991	12	4499.684207	249.982456	374.973684	107.01955	11	0
0	0	29	29	25	52	77	169	107	276	0.000333	0.576544	24	41511.19405	2306.177447	1729.633085	412.51927	41	0
0	0	5	5	11	11	22	24	14	38	0.000333	0.056486	5	847.292008	47.071778	169.458402	76.107496	7	0
0	0	4	4	11	10	21	20	12	32	0.000333	0.046851	5	702.770788	39.042822	140.554158	71.273029	6	0
0	0	33	33	23	55	78	190	128	318	0.000333	0.666253	22	43972.67392	2442.926329	1998.757906	422.016709	44	1
0	0	4	4	11	11	22	20	13	33	0.000333	0.049054	5	735.806217	40.878123	147.161243	76.107496	6	0
0	0	7	7	13	15	28	45	24	69	0.000333	0.110569	6	1990.244938	110.569163	331.70749	106.709075	11	0
0	0	5	5	11	12	23	24	15	39	0.000333	0.058806	5	882.094581	49.005255	176.418916	81.073298	7	0
0	0	4	4	11	11	22	20	13	33	0.000333	0.049054	5	735.806217	40.878123	147.161243	76.107496	6	0
0	0	14	14	18	23	41	73	64	137	0.000333	0.244662	18	13211.72324	733.984625	733.984625	179.100575	17	0
0	0	4	4	11	12	23	20	14	34	0.000333	0.051267	5	769.005533	42.72253	153.801107	81.073298	6	0
0	0	7	7	13	16	29	45	25	70	0.000333	0.113353	6	2040.352018	113.35289	340.05867	112.105716	11	0
0	0	34	34	24	54	78	178	126	304	0.000333	0.636921	24	45858.29459	2547.683033	1910.762275	420.803025	46	0
0	0	33	33	24	53	77	174	124	298	0.000333	0.622501	24	44820.05734	2490.003186	1867.502389	413.618884	45	0
0	0	34	34	27	58	85	198	137	335	0.000333	0.715715	26	55825.79505	3101.433059	2147.145964	468.14486	47	0
0	0	33	33	24	53	77	174	125	299	0.000333	0.62459	24	44970.46022	2498.358901	1873.769176	413.618884	45	0
0	0	36	36	24	57	81	199	136	335	0.000333	0.70795	24	50972.39402	2831.799668	2123.849751	442.513831	50	0
0	0	6	6	13	15	28	28	21	49	0.000333	0.07852	6	1413.362347	78.52013	235.560391	106.709075	8	1
0	0	6	6	15	14	29	31	20	51	0.000333	0.082586	7	1734.299215	96.349956	247.757031	111.906328	9	0
0	0	9	9	15	17	32	50	32	82	0.000333	0.136667	7	2870	159.444444	410	128.090227	11	0
0	0	11	11	19	20	39	66	42	108	0.000333	0.190274	18	10274.82191	570.82344	570.82344	167.149185	13	0
0	0	10	10	19	19	38	63	40	103	0.000333	0.180179	18	9729.65761	540.536534	540.536534	161.421246	12	0
0	0	8	8	15	14	29	42	29	71	0.000333	0.114972	14	4828.833109	268.268506	344.916651	111.906328	9	0
0	0	10	10	15	16	31	57	35	92	0.000333	0.151929	14	6381.004848	354.500269	455.786061	122.603359	13	0
0	0	9	9	16	16	32	51	31	82	0.000333	0.136667	8	3280	182.222222	410	128	11	0
0	0	12	12	20	20	40	71	43	114	0.000333	0.202233	20	12133.99606	674.110892	606.699803	172.877124	14	0
0	0	11	11	20	19	39	68	41	109	0.000333	0.192036	20	11522.17684	640.120935	576.108842	167.149185	13	0
0	0	14	14	13	17	30	68	32	100	0.000333	0.163563	6	2944.134357	163.56302	490.68906	117.592585	17	0
0	0	9	9	11	15	26	43	22	65	0.000333	0.101843	5	1527.642908	84.86905	305.528582	96.657107	11	0
0	0	13	13	13	18	31	63	32	95	0.000333	0.156883	6	2823.891897	156.882883	470.648649	123.164366	16	0
0	0	9	9	11	14	25	36	20	56	0.000333	0.086685	5	1300.279733	72.237763	260.055947	91.356717	11	0
0	0	12	12	13	18	31	60	30	90	0.000333	0.148626	6	2675.266008	148.625889	445.877668	123.164366	15	0
0	0	12	12	14	17	31	53	28	81	0.000333	0.133763	7	2809.029308	156.057184	401.289901	122.789837	15	0
0	0	13	13	11	12	23	56	32	88	0.000333	0.132691	10	3980.734521	221.151918	398.073452	81.073298	16	0
0	0	14	14	12	13	25	62	29	91	0.000333	0.140864	12	5071.090959	281.727276	422.590913	91.125266	17	0
0	0	14	14	12	13	25	62	29	91	0.000333	0.140864	12	5071.090959	281.727276	422.590913	91.125266	17	0
0	0	9	9	12	13	25	37	19	56	0.000333	0.086685	6	1560.33568	86.685316	260.055947	91.125266	11	0
0	0	9	9	12	13	25	37	19	56	0.000333	0.086685	6	1560.33568	86.685316	260.055947	91.125266	11	0
0	0	13	13	15	16	31	58	29	87	0.000333	0.143672	7	3017.105553	167.616975	431.015079	122.603359	16	0
0	0	13	13	15	16	31	58	29	87	0.000333	0.143672	7	3017.105553	167.616975	431.015079	122.603359	16	0
0	0	13	13	12	10	22	56	31	87	0.000333	0.129324	18	6983.469915	387.970551	387.970551	76.238831	16	0
0	0	8	8	12	13	25	41	19	60	0.000333	0.092877	6	1671.788228	92.877124	278.631371	91.125266	10	0
0	0	9	9	12	14	26	44	21	65	0.000333	0.101843	6	1833.17149	101.842861	305.528582	96.322519	11	0
0	0	12	12	14	16	30	60	29	89	0.000333	0.145571	7	3056.992841	169.832936	436.713263	117.302969	15	0
0	0	11	11	14	16	30	57	27	84	0.000333	0.137393	7	2885.25167	160.291759	412.17881	117.302969	14	0
0	0	11	11	14	16	30	57	27	84	0.000333	0.137393	7	2885.25167	160.291759	412.17881	117.302969	14	0
0	0	8	8	12	10	22	33	19	52	0.000333	0.077297	6	1391.342665	77.296815	231.890444	76.238831	10	0
0	0	9	9	12	12	24	44	24	68	0.000333	0.103926	12	3741.329401	207.851633	311.77745	86.0391	12	1
0	0	8	8	12	12	24	40	23	63	0.000333	0.096284	6	1733.115825	96.284213	288.852638	86.0391	10	0
0	0	12	12	16	15	31	60	33	93	0.000333	0.15358	16	7371.84411	409.546895	460.740257	122.603359	15	1
0	0	11	11	16	15	31	57	31	88	0.000333	0.145323	16	6975.508405	387.528245	435.969275	122.603359	14	1
0	0	10	10	14	14	28	44	27	71	0.000333	0.113774	7	2389.255396	132.736411	341.322199	106.605938	12	1
0	0	8	8	13	11	24	41	22	63	0.000333	0.096284	12	3466.231651	192.568425	288.852638	86.159464	10	0
0	0	7	7	13	10	23	38	20	58	0.000333	0.087456	12	3148.399121	174.911062	262.366593	81.324997	9	0
0	0	6	6	11	10	21	25	16	41	0.000333	0.060028	5	900.425072	50.023615	180.085014	71.273029	7	0
0	0	9	9	13	11	24	45	23	68	0.000333	0.103926	12	3741.329401	207.851633	311.77745	86.159464	12	0
0	0	11	11	17	13	30	57	30	87	0.000333	0.1423	16	6830.391709	379.466206	426.899482	117.592585	14	0
0	0	10	10	17	13	30	54	28	82	0.000333	0.134122	16	6437.840461	357.657803	402.365029	117.592585	13	0
0	0	9	9	15	12	27	41	24	65	0.000333	0.103023	14	4326.947627	240.385979	309.067688	101.622909	11	0
0	0	7	7	12	13	25	38	24	62	0.000333	0.095973	6	1727.514503	95.973028	287.919084	91.125266	8	0
0	0	11	11	16	17	33	62	40	102	0.000333	0.171509	16	8232.451203	457.3584	514.5282	133.486868	12	0
0	0	8	8	11	13	24	39	27	66	0.000333	0.100869	10	3026.07525	168.115292	302.607525	86.159464	9	0
0	0	10	10	16	16	32	59	38	97	0.000333	0.161667	16	7760	431.111111	485	128	11	0
0	0	10	10	15	15	30	50	35	85	0.000333	0.139029	14	5839.199809	324.399989	417.085701	117.206718	11	0
0	0	7	7	13	12	25	39	23	62	0.000333	0.095973	6	1727.514503	95.973028	287.919084	91.125266	8	0
0	0	12	12	17	17	34	67	41	108	0.000333	0.183149	16	8791.13579	488.396433	549.445987	138.973737	13	0
0	0	9	9	12	13	25	44	28	72	0.000333	0.111453	12	4012.291748	222.905097	334.357646	91.125266	10	0
0	0	11	11	17	16	33	64	39	103	0.000333	0.173191	16	8313.161509	461.842306	519.572594	133.486868	12	0
0	0	4	4	11	12	23	19	15	34	0.000333	0.051267	5	769.005533	42.72253	153.801107	81.073298	6	1
0	0	4	4	12	10	22	20	13	33	0.000333	0.049054	6	882.96746	49.053748	147.161243	76.238831	6	0
0	0	5	5	11	13	24	23	16	39	0.000333	0.059605	5	894.067688	49.670427	178.813538	86.159464	8	1
0	0	5	5	12	11	23	24	14	38	0.000333	0.057298	6	1031.372126	57.298451	171.895354	81.073298	8	0
0	0	5	5	12	11	23	24	14	38	0.000333	0.057298	6	1031.372126	57.298451	171.895354	81.073298	8	0
0	0	8	8	11	14	25	52	25	77	0.000333	0.119192	5	1787.884633	99.326924	357.576927	91.356717	11	1
0	0	8	8	11	14	25	52	25	77	0.000333	0.119192	5	1787.884633	99.326924	357.576927	91.356717	11	1
0	0	6	6	11	13	24	43	21	64	0.000333	0.097813	5	1467.188	81.510444	293.4376	86.159464	9	1
0	0	12	12	13	17	30	72	35	107	0.000333	0.175012	12	6300.447525	350.024862	525.037294	117.592585	16	1
0	0	5	5	9	11	20	27	15	42	0.000333	0.060507	4	726.08392	40.337996	181.52098	66.583073	7	0
0	0	16	16	13	17	30	92	45	137	0.000333	0.224081	12	8066.928139	448.162674	672.244012	117.592585	21	1
0	0	7	7	12	12	24	47	21	68	0.000333	0.103926	6	1870.6647	103.925817	311.77745	86.0391	10	0
0	0	10	10	12	13	25	59	27	86	0.000333	0.133124	12	4792.459588	266.247755	399.371632	91.125266	13	0
0	0	10	10	12	13	25	59	27	86	0.000333	0.133124	12	4792.459588	266.247755	399.371632	91.125266	13	0
0	0	5	5	10	9	19	28	13	41	0.000333	0.058055	5	870.82514	48.379174	174.165028	61.748606	7	0
0	0	17	17	14	16	30	96	45	141	0.000333	0.230624	14	9686.202036	538.122335	691.871574	117.302969	22	0
0	0	14	14	14	16	30	79	37	116	0.000333	0.189733	14	7968.790327	442.710574	569.199309	117.302969	18	0
0	0	10	10	12	16	28	59	28	87	0.000333	0.139413	6	2509.439269	139.413293	418.239878	107.01955	13	1
0	0	10	10	12	16	28	59	28	87	0.000333	0.139413	6	2509.439269	139.413293	418.239878	107.01955	13	1
0	0	8	8	12	15	27	50	24	74	0.000333	0.117287	6	2111.170051	117.287225	351.861675	101.622909	11	1
0	0	14	14	14	19	33	79	38	117	0.000333	0.196731	14	8262.717568	459.039865	590.194112	134.013592	18	1
0	0	7	7	11	13	24	34	18	52	0.000333	0.079473	5	1192.09025	66.227236	238.41805	86.159464	9	0
0	0	18	18	14	19	33	99	48	147	0.000333	0.247175	14	10381.3631	576.742394	741.525936	134.013592	23	1
0	0	9	9	12	14	26	54	24	78	0.000333	0.122211	6	2199.805788	122.211433	366.634298	96.322519	12	0
0	0	12	12	12	15	27	66	30	96	0.000333	0.152156	12	5477.630402	304.3128	456.4692	101.622909	15	0
0	0	12	12	12	15	27	66	30	96	0.000333	0.152156	12	5477.630402	304.3128	456.4692	101.622909	15	0
0	0	7	7	11	11	22	35	16	51	0.000333	0.07581	5	1137.155063	63.175281	227.431013	76.107496	9	0
0	0	19	19	14	18	32	103	48	151	0.000333	0.251667	14	10570	587.222222	755	128.361619	24	0
0	0	16	16	14	18	32	86	40	126	0.000333	0.21	14	8820	490	630	128.361619	20	0
0	0	9	9	12	14	26	54	24	78	0.000333	0.122211	6	2199.805788	122.211433	366.634298	96.322519	12	0
0	0	12	12	12	15	27	66	30	96	0.000333	0.152156	12	5477.630402	304.3128	456.4692	101.622909	15	0
0	0	12	12	12	15	27	66	30	96	0.000333	0.152156	12	5477.630402	304.3128	456.4692	101.622909	15	0
0	0	7	7	11	11	22	35	16	51	0.000333	0.07581	5	1137.155063	63.175281	227.431013	76.107496	9	0
0	0	19	19	14	18	32	103	48	151	0.000333	0.251667	14	10570	587.222222	755	128.361619	24	0
0	0	16	16	14	18	32	86	40	126	0.000333	0.21	14	8820	490	630	128.361619	20	0
0	0	8	8	10	15	25	52	26	78	0.000333	0.12074	5	1811.103914	100.616884	362.220783	91.82264	11	1
0	0	8	8	10	15	25	52	26	78	0.000333	0.12074	5	1811.103914	100.616884	362.220783	91.82264	11	1
0	0	6	6	10	14	24	43	22	65	0.000333	0.099341	5	1490.112813	82.784045	298.022563	86.52225	9	1
0	0	12	12	12	18	30	72	36	108	0.000333	0.176648	12	6359.330212	353.296123	529.944184	118.0782	16	1
0	0	5	5	9	12	21	27	16	43	0.000333	0.062957	4	755.478597	41.971033	188.869649	71.548875	7	0
0	0	16	16	12	18	30	92	46	138	0.000333	0.225717	12	8125.810826	451.433935	677.150902	118.0782	21	1
0	0	7	7	11	13	24	48	22	70	0.000333	0.106982	5	1604.736875	89.152049	320.947375	86.159464	10	0
0	0	10	10	11	14	25	60	28	88	0.000333	0.13622	10	4086.593447	227.032969	408.659345	91.356717	13	0
0	0	10	10	11	14	25	60	28	88	0.000333	0.13622	10	4086.593447	227.032969	408.659345	91.356717	13	0
0	0	5	5	11	10	21	29	14	43	0.000333	0.062957	5	944.348246	52.463791	188.869649	71.273029	7	0
0	0	17	17	13	17	30	97	46	143	0.000333	0.233895	12	8420.224262	467.790237	701.685355	117.592585	22	0
0	0	14	14	13	17	30	80	38	118	0.000333	0.193004	12	6948.157083	386.008727	579.01309	117.592585	18	0
0	0	7	7	11	13	24	47	22	69	0.000333	0.105454	5	1581.812063	87.878448	316.362413	86.159464	10	0
0	0	10	10	11	14	25	59	28	87	0.000333	0.134672	10	4040.154885	224.453049	404.015489	91.356717	13	0
0	0	10	10	11	14	25	59	28	87	0.000333	0.134672	10	4040.154885	224.453049	404.015489	91.356717	13	0
0	0	5	5	10	10	20	28	14	42	0.000333	0.060507	5	907.6049	50.422494	181.52098	66.438562	7	0
0	0	17	17	13	17	30	96	46	142	0.000333	0.232259	12	8361.341575	464.518976	696.778465	117.592585	22	0
0	0	14	14	13	17	30	79	38	117	0.000333	0.191369	12	6889.274396	382.737466	574.1062	117.592585	18	0
0	0	12	12	14	24	38	48	38	86	0.000333	0.150441	7	3159.252363	175.51402	451.321766	163.342069	17	1
0	0	9	9	14	23	37	40	30	70	0.000333	0.121554	7	2552.632149	141.812897	364.661736	157.344894	13	1
0	0	6	6	12	20	32	29	26	55	0.000333	0.091667	6	1650	91.666667	275	129.458112	9	1
0	0	16	16	16	25	41	71	50	121	0.000333	0.216088	16	10372.22068	576.234482	648.263793	180.096405	23	0
0	0	11	11	13	16	29	45	28	73	0.000333	0.118211	6	2127.795676	118.210871	354.632613	112.105716	15	0
0	0	8	8	12	14	26	31	20	51	0.000333	0.079907	6	1438.334554	79.907475	239.722426	96.322519	11	0
0	0	8	8	14	21	35	43	31	74	0.000333	0.126522	7	2656.968603	147.609367	379.566943	145.541635	13	0
0	0	16	16	16	25	41	71	50	121	0.000333	0.216088	16	10372.22068	576.234482	648.263793	180.096405	23	0
0	0	11	11	13	17	30	45	28	73	0.000333	0.119401	6	2149.218081	119.401004	358.203013	117.592585	15	0
0	0	8	8	12	14	26	31	20	51	0.000333	0.079907	6	1438.334554	79.907475	239.722426	96.322519	11	0
0	0	8	8	14	21	35	43	31	74	0.000333	0.126522	7	2656.968603	147.609367	379.566943	145.541635	13	0
0	0	10	10	12	23	35	41	36	77	0.000333	0.131652	6	2369.728754	131.651597	394.954792	147.061475	15	1
0	0	7	7	12	22	34	33	28	61	0.000333	0.103445	6	1862.0114	103.445078	310.335233	141.127046	11	1
0	0	6	6	12	20	32	29	26	55	0.000333	0.091667	6	1650	91.666667	275	129.458112	9	1
0	0	14	14	15	25	40	65	48	113	0.000333	0.200459	7	4209.645123	233.869174	601.377875	174.699764	21	0
0	0	9	9	13	16	29	39	26	65	0.000333	0.105256	6	1894.612588	105.256255	315.768765	112.105716	13	0
0	0	6	6	12	13	25	25	18	43	0.000333	0.066562	6	1198.114897	66.561939	199.685816	91.125266	9	0
0	0	8	8	14	21	35	43	31	74	0.000333	0.126522	7	2656.968603	147.609367	379.566943	145.541635	13	0
0	0	14	14	15	25	40	64	48	112	0.000333	0.198685	7	4172.391626	231.799535	596.055947	174.699764	21	0
0	0	9	9	12	16	28	38	26	64	0.000333	0.102557	6	1846.02429	102.556905	307.670715	107.01955	13	0
0	0	6	6	11	13	24	24	18	42	0.000333	0.064189	5	962.842125	53.491229	192.568425	86.159464	9	0
0	0	8	8	14	21	35	43	31	74	0.000333	0.126522	7	2656.968603	147.609367	379.566943	145.541635	13	0
0	0	10	10	12	22	34	41	35	76	0.000333	0.128882	6	2319.883056	128.882392	386.647176	141.127046	15	1
0	0	7	7	12	21	33	33	27	60	0.000333	0.100888	6	1815.981883	100.887882	302.663647	135.258216	11	1
0	0	6	6	12	20	32	29	26	55	0.000333	0.091667	6	1650	91.666667	275	129.458112	9	1
0	0	14	14	15	24	39	64	47	111	0.000333	0.19556	7	4106.757524	228.153196	586.679646	168.642459	21	0
0	0	9	9	12	15	27	38	25	63	0.000333	0.099853	6	1797.347476	99.852638	299.557913	101.622909	13	0
0	0	6	6	11	12	23	24	17	41	0.000333	0.061822	5	927.330201	51.518344	185.46604	81.073298	9	0
0	0	14	14	15	24	39	64	47	111	0.000333	0.19556	7	4106.757524	228.153196	586.679646	168.642459	21	0
0	0	9	9	12	15	27	38	25	63	0.000333	0.099853	6	1797.347476	99.852638	299.557913	101.622909	13	0
0	0	6	6	11	12	23	24	17	41	0.000333	0.061822	5	927.330201	51.518344	185.46604	81.073298	9	0
0	0	5	5	11	11	22	24	14	38	0.000333	0.056486	5	847.292008	47.071778	169.458402	76.107496	7	0
0	0	4	4	11	10	21	20	12	32	0.000333	0.046851	5	702.770788	39.042822	140.554158	71.273029	6	0
0	0	11	11	16	19	35	65	55	120	0.000333	0.205171	16	9848.223393	547.123522	615.513962	144.710623	14	1
0	0	4	4	11	11	22	20	13	33	0.000333	0.049054	5	735.806217	40.878123	147.161243	76.107496	6	0
0	0	7	7	13	15	28	45	24	69	0.000333	0.110569	6	1990.244938	110.569163	331.70749	106.709075	11	0
0	0	5	5	11	12	23	24	15	39	0.000333	0.058806	5	882.094581	49.005255	176.418916	81.073298	7	0
0	0	4	4	11	11	22	20	13	33	0.000333	0.049054	5	735.806217	40.878123	147.161243	76.107496	6	0
0	0	11	11	16	20	36	65	62	127	0.000333	0.21886	24	15757.9314	875.440634	656.580475	150.438562	14	0
0	0	4	4	11	12	23	20	14	34	0.000333	0.051267	5	769.005533	42.72253	153.801107	81.073298	6	0
0	0	7	7	13	16	29	45	25	70	0.000333	0.113353	6	2040.352018	113.35289	340.05867	112.105716	11	0
0	0	12	12	14	17	31	52	55	107	0.000333	0.1767	21	11132.07911	618.448839	530.099005	122.789837	16	0
0	0	11	11	14	16	30	48	53	101	0.000333	0.165199	21	10407.51495	578.195275	495.59595	117.302969	15	0
0	0	12	12	19	21	40	72	66	138	0.000333	0.244809	27	19829.50408	1101.639116	734.426077	172.949289	17	0
0	0	11	11	14	17	31	48	54	102	0.000333	0.168443	21	10611.8885	589.549361	505.328024	122.789837	15	0
0	0	14	14	16	21	37	73	65	138	0.000333	0.239635	24	17253.70955	958.539419	718.904564	156.238666	20	0
0	0	7	7	7	11	18	31	19	50	0.000333	0.069499	3	625.48875	34.749375	208.49625	57.705232	8	1
0	0	7	7	8	11	19	34	21	55	0.000333	0.077879	4	934.544053	51.919114	233.636013	62.053748	8	1
0	0	6	6	8	10	18	29	18	47	0.000333	0.065329	4	783.9459	43.55255	195.986475	57.219281	7	0
0	0	5	5	7	10	17	23	15	38	0.000333	0.051775	3	465.970764	25.887265	155.323588	52.870765	6	0
0	0	4	4	7	8	15	16	12	28	0.000333	0.036464	3	328.17881	18.232156	109.392937	43.651484	5	1
0	0	6	6	7	10	17	28	17	45	0.000333	0.061312	3	551.807484	30.655971	183.935828	52.870765	7	1
0	0	3	3	5	7	12	12	10	22	0.000333	0.02629	2	157.73835	8.763242	78.869175	31.261125	4	0
0	0	6	6	6	9	15	19	14	33	0.000333	0.042976	3	386.782169	21.487898	128.92739	44.0391	7	1
0	0	6	6	8	10	18	28	16	44	0.000333	0.061159	4	733.9068	40.7726	183.4767	57.219281	7	0
0	0	7	7	9	10	19	35	20	55	0.000333	0.077879	8	1869.088106	103.838228	233.636013	61.748606	8	0
0	0	6	6	9	9	18	30	17	47	0.000333	0.065329	4	783.9459	43.55255	195.986475	57.05865	7	0
0	0	4	4	8	7	15	17	11	28	0.000333	0.036464	4	437.571747	24.309541	109.392937	43.651484	5	0
0	0	5	5	8	9	17	25	14	39	0.000333	0.053137	4	637.644203	35.424678	159.411051	52.529325	6	0
0	0	3	3	6	6	12	13	9	22	0.000333	0.02629	3	236.607525	13.144863	78.869175	31.01955	4	0
0	0	5	5	7	8	15	16	11	27	0.000333	0.035162	3	316.458138	17.581008	105.486046	43.651484	6	0
0	0	6	6	8	10	18	28	16	44	0.000333	0.061159	4	733.9068	40.7726	183.4767	57.219281	7	0
0	0	6	6	9	9	18	30	17	47	0.000333	0.065329	4	783.9459	43.55255	195.986475	57.05865	7	0
0	0	5	5	8	9	17	24	14	38	0.000333	0.051775	4	621.294352	34.516353	155.323588	52.529325	6	0
0	0	3	3	6	6	12	13	9	22	0.000333	0.02629	3	236.607525	13.144863	78.869175	31.01955	4	0
0	0	5	5	8	9	17	25	14	39	0.000333	0.053137	4	637.644203	35.424678	159.411051	52.529325	6	0
0	0	3	3	6	6	12	13	9	22	0.000333	0.02629	3	236.607525	13.144863	78.869175	31.01955	4	0
0	0	5	5	7	8	15	16	11	27	0.000333	0.035162	3	316.458138	17.581008	105.486046	43.651484	6	0
0	0	8	8	7	11	18	35	23	58	0.000333	0.080619	6	1451.133901	80.61855	241.85565	57.705232	9	1
0	0	5	5	7	10	17	23	15	38	0.000333	0.051775	3	465.970764	25.887265	155.323588	52.870765	6	0
0	0	7	7	7	11	18	31	21	52	0.000333	0.072279	3	650.5083	36.13935	216.8361	57.705232	8	1
0	0	7	7	7	10	17	32	21	53	0.000333	0.072212	6	1299.813184	72.211844	216.635531	52.870765	8	1
0	0	7	7	6	9	15	23	18	41	0.000333	0.053394	6	961.095087	53.394171	160.182514	44.0391	8	1
0	0	7	7	8	10	18	32	20	52	0.000333	0.072279	8	1734.688801	96.3716	216.8361	57.219281	8	0
0	0	6	6	8	9	17	29	18	47	0.000333	0.064037	8	1536.886028	85.382557	192.110754	52.529325	7	0
0	0	6	6	7	8	15	20	15	35	0.000333	0.04558	3	410.223513	22.790195	136.741171	43.651484	7	0
0	0	7	7	8	10	18	32	20	52	0.000333	0.072279	8	1734.688801	96.3716	216.8361	57.219281	8	0
0	0	5	5	8	9	17	24	14	38	0.000333	0.051775	4	621.294352	34.516353	155.323588	52.529325	6	0
0	0	6	6	8	9	17	28	18	46	0.000333	0.062674	8	1504.186326	83.565907	188.023291	52.529325	7	0
0	0	6	6	8	9	17	29	18	47	0.000333	0.064037	8	1536.886028	85.382557	192.110754	52.529325	7	0
0	0	6	6	7	8	15	20	15	35	0.000333	0.04558	3	410.223513	22.790195	136.741171	43.651484	7	0
0	0	10	10	13	15	28	47	27	74	0.000333	0.118581	6	2134.465585	118.581421	355.744264	106.709075	13	1
0	0	10	10	13	15	28	47	27	74	0.000333	0.118581	6	2134.465585	118.581421	355.744264	106.709075	13	1
0	0	14	14	16	19	35	67	37	104	0.000333	0.177815	8	4267.56347	237.086859	533.445434	144.710623	18	1
0	0	10	10	12	16	28	47	28	75	0.000333	0.120184	6	2163.309715	120.183873	360.551619	107.01955	13	1
0	0	10	10	12	16	28	47	28	75	0.000333	0.120184	6	2163.309715	120.183873	360.551619	107.01955	13	1
0	0	14	14	15	20	35	67	38	105	0.000333	0.179525	7	3770.023017	209.445723	538.574717	145.041921	18	1
0	0	11	11	13	15	28	52	32	84	0.000333	0.134606	12	4845.813761	269.211876	403.817813	106.709075	13	1
0	0	11	11	13	15	28	52	32	84	0.000333	0.134606	12	4845.813761	269.211876	403.817813	106.709075	13	1
0	0	15	15	16	19	35	72	42	114	0.000333	0.194913	16	9355.812223	519.767346	584.738264	144.710623	18	1
0	0	12	12	16	18	34	61	36	97	0.000333	0.164495	16	7895.74233	438.652352	493.483896	139.05865	15	1
0	0	6	6	8	9	17	21	15	36	0.000333	0.04905	4	588.594649	32.699703	147.148662	52.529325	7	0
0	0	3	3	5	7	12	10	10	20	0.000333	0.0239	2	143.3985	7.966583	71.69925	31.261125	4	0
0	0	5	5	10	11	21	20	14	34	0.000333	0.04978	5	746.693962	41.482998	149.338792	71.273029	7	1
0	0	6	6	10	12	22	24	16	40	0.000333	0.059459	5	891.886324	49.54924	178.377265	76.238831	8	1
0	0	6	6	9	11	20	20	18	38	0.000333	0.054744	4	656.93307	36.496282	164.233268	66.583073	7	0
0	0	5	5	10	13	23	20	16	36	0.000333	0.054283	5	814.241152	45.23562	162.84823	81.324997	7	0
0	0	6	6	10	14	24	24	18	42	0.000333	0.064189	5	962.842125	53.491229	192.568425	86.52225	8	0
0	0	6	6	10	13	23	21	18	39	0.000333	0.058806	5	882.094581	49.005255	176.418916	81.324997	7	0
0	0	5	5	7	10	17	23	15	38	0.000333	0.051775	3	465.970764	25.887265	155.323588	52.870765	6	0
0	0	5	5	7	10	17	23	15	38	0.000333	0.051775	3	465.970764	25.887265	155.323588	52.870765	6	0
0	0	5	5	7	10	17	24	15	39	0.000333	0.053137	3	478.233152	26.568508	159.411051	52.870765	6	0
0	0	5	5	6	9	15	15	12	27	0.000333	0.035162	3	316.458138	17.581008	105.486046	44.0391	6	0
0	0	5	5	8	9	17	24	14	38	0.000333	0.051775	4	621.294352	34.516353	155.323588	52.529325	6	0
0	0	4	4	8	8	16	21	12	33	0.000333	0.044	4	528	29.333333	132	48	5	0
0	0	4	4	7	7	14	12	9	21	0.000333	0.026651	3	239.86336	13.325742	79.954453	39.302969	5	0
0	0	5	5	8	9	17	24	14	38	0.000333	0.051775	4	621.294352	34.516353	155.323588	52.529325	6	0
0	0	5	5	8	9	17	24	14	38	0.000333	0.051775	4	621.294352	34.516353	155.323588	52.529325	6	0
0	0	5	5	8	9	17	25	14	39	0.000333	0.053137	4	637.644203	35.424678	159.411051	52.529325	6	0
0	0	5	5	7	8	15	16	11	27	0.000333	0.035162	3	316.458138	17.581008	105.486046	43.651484	6	0
0	0	2	2	6	5	11	9	6	15	0.000333	0.017297	3	155.674423	8.648579	51.891474	27.119415	3	1
0	0	2	2	6	6	12	9	7	16	0.000333	0.01912	3	172.0782	9.5599	57.3594	31.01955	3	0
0	0	11	11	12	16	28	46	34	80	0.000333	0.128196	12	4615.060725	256.392263	384.588394	107.01955	13	1
0	0	12	12	12	17	29	50	36	86	0.000333	0.139262	12	5013.436387	278.524244	417.786366	112.506418	14	1
0	0	11	11	13	18	31	47	35	82	0.000333	0.135415	6	2437.464585	135.414699	406.244097	123.164366	13	0
0	0	12	12	13	19	32	51	37	88	0.000333	0.146667	6	2640	146.666667	440	128.816339	14	0
0	0	11	11	13	18	31	48	35	83	0.000333	0.137066	6	2467.189763	137.066098	411.198294	123.164366	13	0
0	0	7	7	12	14	26	44	25	69	0.000333	0.10811	6	1945.982043	108.110114	324.330341	96.322519	8	0
0	0	11	11	17	18	35	70	41	111	0.000333	0.189783	16	9109.606638	506.089258	569.350415	144.545518	12	0
0	0	8	8	11	13	24	44	27	71	0.000333	0.108511	10	3255.323376	180.851299	325.532338	86.159464	9	0
0	0	10	10	17	17	34	67	39	106	0.000333	0.179757	16	8628.336979	479.352054	539.271061	138.973737	11	0
0	0	10	10	16	16	32	56	36	92	0.000333	0.153333	16	7360	408.888889	460	128	11	0
0	0	7	7	13	13	26	45	24	69	0.000333	0.10811	6	1945.982043	108.110114	324.330341	96.211433	8	0
0	0	12	12	18	18	36	75	42	117	0.000333	0.201627	18	10887.86205	604.881225	604.881225	150.1173	13	0
0	0	9	9	12	13	25	49	28	77	0.000333	0.119192	12	4290.923119	238.384618	357.576927	91.125266	10	0
0	0	11	11	18	17	35	72	40	112	0.000333	0.191493	18	10340.63456	574.479698	574.479698	144.545518	12	0
0	0	8	8	12	13	25	45	26	71	0.000333	0.109905	12	3956.565474	219.809193	329.713789	91.125266	9	0
0	0	7	7	12	14	26	44	25	69	0.000333	0.10811	6	1945.982043	108.110114	324.330341	96.322519	8	0
0	0	10	10	17	18	35	64	37	101	0.000333	0.172686	16	8288.921355	460.495631	518.057585	144.545518	11	0
0	0	3	3	6	7	13	14	10	24	0.000333	0.029604	3	266.43166	14.801759	88.810553	35.161259	4	0
0	0	9	9	17	17	34	61	35	96	0.000333	0.162799	16	7814.342924	434.130162	488.396433	138.973737	10	0
0	0	9	9	16	16	32	50	32	82	0.000333	0.136667	16	6560	364.444444	410	128	10	0
0	0	9	9	13	13	26	52	28	80	0.000333	0.125345	12	4512.422129	250.690118	376.035177	96.211433	10	0
0	0	8	8	13	12	25	46	25	71	0.000333	0.109905	12	3956.565474	219.809193	329.713789	91.125266	9	0
0	0	7	7	13	13	26	45	24	69	0.000333	0.10811	6	1945.982043	108.110114	324.330341	96.211433	8	0
0	0	11	11	18	18	36	69	38	107	0.000333	0.184394	18	9957.275553	553.181975	553.181975	150.1173	12	0
0	0	10	10	18	17	35	66	36	102	0.000333	0.174396	18	9417.363619	523.186868	523.186868	144.545518	11	0
0	0	5	5	11	12	23	22	15	37	0.000333	0.055791	5	836.858962	46.492165	167.371792	81.073298	8	1
0	0	5	5	12	10	22	23	13	36	0.000333	0.053513	6	963.23723	53.513179	160.539538	76.238831	8	0
0	0	5	5	12	10	22	23	13	36	0.000333	0.053513	6	963.23723	53.513179	160.539538	76.238831	8	0
0	0	4	4	6	8	14	13	9	22	0.000333	0.027921	3	251.285425	13.960301	83.761808	39.509775	8	1
0	0	6	6	9	9	18	29	14	43	0.000333	0.059769	4	717.2271	39.84595	179.306775	57.05865	11	0
0	0	8	8	11	11	22	38	20	58	0.000333	0.086216	5	1293.235169	71.846398	258.647034	76.107496	16	0
0	0	6	6	9	9	18	29	14	43	0.000333	0.059769	4	717.2271	39.84595	179.306775	57.05865	11	0
0	0	8	8	11	11	22	38	20	58	0.000333	0.086216	5	1293.235169	71.846398	258.647034	76.107496	16	0
0	0	7	7	9	10	19	33	15	48	0.000333	0.067967	4	815.602083	45.311227	203.900521	61.748606	13	0
0	0	8	8	11	11	22	38	20	58	0.000333	0.086216	5	1293.235169	71.846398	258.647034	76.107496	16	0
0	0	7	7	9	9	18	33	15	48	0.000333	0.066719	4	800.6256	44.4792	200.1564	57.05865	13	0
0	0	8	8	11	11	22	38	20	58	0.000333	0.086216	5	1293.235169	71.846398	258.647034	76.107496	16	0
0	0	4	4	6	8	14	13	10	23	0.000333	0.02919	3	262.70749	14.594861	87.569163	39.509775	8	1
0	0	6	6	10	9	19	30	15	45	0.000333	0.063719	5	955.783691	53.099094	191.156738	61.748606	11	0
0	0	8	8	12	11	23	39	21	60	0.000333	0.090471	6	1628.482304	90.471239	271.413717	81.073298	16	0
0	0	6	6	9	9	18	29	15	44	0.000333	0.061159	4	733.9068	40.7726	183.4767	57.05865	11	0
0	0	8	8	11	11	22	38	21	59	0.000333	0.087702	5	1315.532327	73.085129	263.106465	76.107496	16	0
0	0	7	7	10	9	19	34	17	51	0.000333	0.072215	5	1083.221516	60.178973	216.644303	61.748606	13	0
0	0	8	8	12	11	23	39	21	60	0.000333	0.090471	6	1628.482304	90.471239	271.413717	81.073298	16	0
0	0	7	7	9	9	18	33	17	50	0.000333	0.069499	4	833.985	46.3325	208.49625	57.05865	13	0
0	0	8	8	11	11	22	38	21	59	0.000333	0.087702	5	1315.532327	73.085129	263.106465	76.107496	16	0
0	0	3	3	5	7	12	9	8	17	0.000333	0.020315	2	121.888725	6.771596	60.944363	31.261125	6	1
0	0	5	5	8	8	16	25	13	38	0.000333	0.050667	4	608	33.777778	152	48	9	0
0	0	7	7	10	10	20	34	19	53	0.000333	0.076354	5	1145.310945	63.628386	229.062189	66.438562	14	0
0	0	5	5	8	8	16	25	13	38	0.000333	0.050667	4	608	33.777778	152	48	9	0
0	0	7	7	10	10	20	34	19	53	0.000333	0.076354	5	1145.310945	63.628386	229.062189	66.438562	14	0
0	0	4	4	6	9	15	13	10	23	0.000333	0.029953	3	269.575451	14.976414	89.858484	44.0391	8	1
0	0	6	6	10	10	20	30	15	45	0.000333	0.064829	5	972.433821	54.024101	194.486764	66.438562	11	0
0	0	8	8	12	12	24	39	21	60	0.000333	0.091699	6	1650.5865	91.69925	275.09775	86.0391	16	0
0	0	6	6	9	10	19	29	15	44	0.000333	0.062303	4	747.635242	41.535291	186.908811	61.748606	11	0
0	0	8	8	11	12	23	38	21	59	0.000333	0.088963	5	1334.450777	74.136154	266.890155	81.073298	16	0
0	0	7	7	10	10	20	34	17	51	0.000333	0.073473	5	1102.091664	61.227315	220.418333	66.438562	13	0
0	0	8	8	12	12	24	39	21	60	0.000333	0.091699	6	1650.5865	91.69925	275.09775	86.0391	16	0
0	0	7	7	9	10	19	33	17	50	0.000333	0.070799	4	849.585503	47.199195	212.396376	61.748606	13	0
0	0	8	8	11	12	23	38	21	59	0.000333	0.088963	5	1334.450777	74.136154	266.890155	81.073298	16	0
0	0	22	22	21	49	70	142	86	228	0.000333	0.465826	10	13974.76528	776.375849	1397.476528	367.359448	29	0
0	0	6	6	12	14	26	25	22	47	0.000333	0.07364	6	1325.524001	73.640222	220.920667	96.322519	7	0
0	0	5	5	13	16	29	27	20	47	0.000333	0.076108	6	1369.950641	76.108369	228.325107	112.105716	7	1
0	0	5	5	13	17	30	27	21	48	0.000333	0.07851	6	1413.184492	78.51025	235.530749	117.592585	7	0
0	0	13	13	15	22	37	56	44	100	0.000333	0.173648	14	7293.234712	405.179706	520.945337	156.710855	16	0
0	0	14	14	16	23	39	71	52	123	0.000333	0.216701	16	10401.67157	577.870643	650.104473	168.041925	18	0
0	0	12	12	15	21	36	52	42	94	0.000333	0.161991	14	6803.621302	377.978961	485.97295	150.842025	15	0
0	0	15	15	16	24	40	75	54	129	0.000333	0.228843	16	10984.45959	610.247755	686.528724	174.0391	19	0
0	0	20	20	18	26	44	96	67	163	0.000333	0.296629	18	16017.97237	889.887354	889.887354	197.270083	25	1
0	0	21	21	18	26	44	100	69	169	0.000333	0.307548	18	16607.59098	922.643944	922.643944	197.270083	26	1
0	0	12	12	18	17	35	51	51	102	0.000333	0.174396	27	14126.04543	784.780302	523.186868	144.545518	14	0
0	0	13	13	18	18	36	55	53	108	0.000333	0.186117	18	10050.3342	558.3519	558.3519	150.1173	15	0
0	0	22	22	18	26	44	104	72	176	0.000333	0.320287	18	17295.47937	960.859965	960.859965	197.270083	27	0
0	0	25	25	20	28	48	120	80	200	0.000333	0.372331	20	22339.85	1241.102778	1116.9925	221.0445	31	0
0	0	14	14	18	19	37	59	56	115	0.000333	0.199696	18	10783.56847	599.087137	599.087137	155.769273	16	0
0	0	11	11	15	20	35	57	45	102	0.000333	0.174396	14	7324.616148	406.923119	523.186868	145.041921	14	0
0	0	8	8	13	14	27	34	36	70	0.000333	0.110947	12	3994.105502	221.89475	332.842125	101.408685	9	0
0	0	8	8	12	17	29	37	26	63	0.000333	0.102018	6	1836.316816	102.017601	306.052803	112.506418	11	0
0	0	9	9	15	18	33	52	34	86	0.000333	0.144606	7	3036.72526	168.706959	433.817894	133.662009	13	0
0	0	7	7	12	16	28	33	24	57	0.000333	0.09134	6	1644.115383	91.339744	274.019231	107.01955	10	0
0	0	10	10	15	19	34	56	36	92	0.000333	0.156016	7	3276.32607	182.018115	468.046581	139.313982	14	0
0	0	3	3	11	7	18	15	11	26	0.000333	0.036139	5	542.09025	30.116125	108.41805	57.705232	5	1
0	0	4	4	11	8	19	19	13	32	0.000333	0.045311	5	679.668402	37.759356	135.93368	62.053748	6	1
0	0	3	3	11	8	19	15	13	28	0.000333	0.039647	5	594.709852	33.039436	118.94197	62.053748	5	0
0	0	4	4	11	9	20	19	15	34	0.000333	0.048982	5	734.727776	40.81821	146.945555	66.583073	6	0
0	0	6	6	14	15	29	38	27	65	0.000333	0.105256	7	2210.381353	122.798964	315.768765	111.906328	9	0
0	0	3	3	9	8	17	14	14	28	0.000333	0.03815	4	457.795838	25.433102	114.44896	52.529325	4	0
0	0	5	5	11	9	20	22	12	34	0.000333	0.048982	5	734.727776	40.81821	146.945555	66.583073	7	0
0	0	4	4	11	8	19	18	10	28	0.000333	0.039647	5	594.709852	33.039436	118.94197	62.053748	6	0
0	0	11	11	17	22	39	63	40	103	0.000333	0.181465	8	4355.171428	241.953968	544.396429	167.594364	14	1
0	0	4	4	11	9	20	18	11	29	0.000333	0.041779	5	626.679574	34.815532	125.335915	66.583073	6	0
0	0	7	7	13	13	26	43	22	65	0.000333	0.101843	6	1833.17149	101.842861	305.528582	96.211433	11	0
0	0	11	11	18	23	41	62	39	101	0.000333	0.180371	9	4870.014772	270.556376	541.112752	179.100575	14	0
0	0	12	12	16	20	36	51	32	83	0.000333	0.143035	8	3432.830201	190.712789	429.103775	150.438562	16	0
0	0	11	11	16	19	35	47	30	77	0.000333	0.131652	8	3159.638338	175.535463	394.954792	144.710623	15	0
0	0	12	12	21	24	45	71	43	114	0.000333	0.20869	10	6260.71253	347.817363	626.071253	202.277766	17	0
0	0	11	11	16	20	36	47	31	78	0.000333	0.134418	8	3226.033201	179.224067	403.25415	150.438562	15	0
0	0	14	14	18	24	42	72	42	114	0.000333	0.204908	9	5532.517676	307.362093	614.724186	185.09775	20	0
0	0	8	8	12	13	25	38	24	62	0.000333	0.095973	6	1727.514503	95.973028	287.919084	91.125266	10	1
0	0	8	8	12	13	25	38	24	62	0.000333	0.095973	6	1727.514503	95.973028	287.919084	91.125266	10	1
0	0	12	12	15	17	32	58	34	92	0.000333	0.153333	14	6440	357.777778	460	128.090227	15	1
0	0	9	9	13	12	25	43	26	69	0.000333	0.106809	12	3845.112925	213.617385	320.426077	91.125266	11	0
0	0	9	9	13	12	25	43	26	69	0.000333	0.106809	12	3845.112925	213.617385	320.426077	91.125266	11	0
0	0	13	13	16	16	32	63	36	99	0.000333	0.165	16	7920	440	495	128	16	0
0	0	8	8	12	13	25	38	24	62	0.000333	0.095973	6	1727.514503	95.973028	287.919084	91.125266	10	1
0	0	8	8	12	13	25	38	24	62	0.000333	0.095973	6	1727.514503	95.973028	287.919084	91.125266	10	1
0	0	12	12	15	17	32	58	34	92	0.000333	0.153333	14	6440	357.777778	460	128.090227	15	1
0	0	10	10	13	13	26	47	27	74	0.000333	0.115944	12	4173.99047	231.888359	347.832539	96.211433	13	0
0	0	10	10	13	13	26	47	27	74	0.000333	0.115944	12	4173.99047	231.888359	347.832539	96.211433	13	0
0	0	14	14	16	17	33	67	37	104	0.000333	0.174872	16	8393.871815	466.326212	524.616988	133.486868	18	0
0	0	10	10	13	12	25	47	27	74	0.000333	0.114548	12	4123.744297	229.096905	343.645358	91.125266	13	0
0	0	10	10	13	12	25	47	27	74	0.000333	0.114548	12	4123.744297	229.096905	343.645358	91.125266	13	0
0	0	14	14	16	16	32	67	37	104	0.000333	0.173333	16	8320	462.222222	520	128	18	0
0	0	8	8	12	13	25	38	24	62	0.000333	0.095973	6	1727.514503	95.973028	287.919084	91.125266	10	1
0	0	8	8	12	13	25	38	24	62	0.000333	0.095973	6	1727.514503	95.973028	287.919084	91.125266	10	1
0	0	12	12	15	17	32	58	34	92	0.000333	0.153333	14	6440	357.777778	460	128.090227	15	1
0	0	29	29	20	50	70	170	102	272	0.000333	0.555722	20	33343.29961	1852.405534	1667.164981	368.631371	40	0
0	0	26	26	20	50	70	158	95	253	0.000333	0.516903	10	15507.08603	861.50478	1550.708603	368.631371	36	0
0	0	24	24	20	49	69	149	92	241	0.000333	0.490718	10	14721.54394	817.863552	1472.154394	361.559344	33	0
0	0	22	22	19	48	67	137	83	220	0.000333	0.444847	9	12010.8566	667.269811	1334.539622	348.788823	31	0
0	0	7	7	14	19	33	44	31	75	0.000333	0.12611	7	2648.306913	147.128162	378.329559	134.013592	10	0
0	0	12	12	14	22	36	65	45	110	0.000333	0.189564	14	7961.684502	442.315806	568.69175	151.410465	17	0
0	0	5	5	7	12	19	16	16	32	0.000333	0.045311	3	407.801041	22.655613	135.93368	62.671034	6	0
0	0	5	5	10	10	20	18	14	32	0.000333	0.046101	5	691.508495	38.417139	138.301699	66.438562	6	0
0	0	6	6	10	14	24	21	19	40	0.000333	0.061133	5	916.9925	50.944028	183.3985	86.52225	7	0
0	0	3	3	6	8	14	9	11	20	0.000333	0.025382	3	228.441295	12.691183	76.147098	39.509775	4	1
0	0	3	3	6	10	16	9	13	22	0.000333	0.029333	3	264	14.666667	88	48.729056	4	0
0	0	5	5	9	11	20	20	14	34	0.000333	0.048982	4	587.782221	32.654568	146.945555	66.583073	7	0
0	0	4	4	9	10	19	17	12	29	0.000333	0.041063	4	492.759592	27.375533	123.189898	61.748606	6	0
0	0	4	4	6	9	15	11	11	22	0.000333	0.028651	3	257.854779	14.325266	85.951593	44.0391	6	0
0	0	5	5	10	9	19	21	12	33	0.000333	0.046727	5	700.90804	38.939336	140.181608	61.748606	6	0
0	0	4	4	10	8	18	18	10	28	0.000333	0.038919	5	583.7895	32.43275	116.7579	57.219281	5	0
0	0	3	3	7	10	17	15	12	27	0.000333	0.036787	3	331.08449	18.393583	110.361497	52.870765	6	1
0	0	2	2	6	8	14	9	9	18	0.000333	0.022844	3	205.597166	11.422065	68.532389	39.509775	5	0
0	0	3	3	7	10	17	13	12	25	0.000333	0.034062	3	306.559713	17.031095	102.186571	52.870765	6	0
0	0	2	2	6	9	15	9	10	19	0.000333	0.024744	3	222.692764	12.37182	74.230921	44.0391	5	0
0	0	13	13	17	36	53	101	62	163	0.000333	0.311217	8	7469.208273	414.956015	933.651034	255.604168	20	0
0	0	6	6	10	10	20	28	15	43	0.000333	0.061948	5	929.21454	51.62303	185.842908	66.438562	9	0
0	0	12	12	14	20	34	54	39	93	0.000333	0.157711	7	3311.93831	183.996573	473.134044	139.741531	15	0
0	0	8	8	12	12	24	34	21	55	0.000333	0.084058	6	1513.037625	84.057646	252.172938	86.0391	11	0
0	0	6	6	11	12	23	24	18	42	0.000333	0.06333	5	949.948011	52.774889	189.989602	81.073298	8	0
0	0	13	13	16	31	47	97	56	153	0.000333	0.283284	8	6798.816754	377.712042	849.852094	217.580086	20	0
0	0	6	6	11	11	22	29	16	45	0.000333	0.066891	5	1003.372114	55.742895	200.674423	76.107496	9	0
0	0	33	33	24	57	81	215	138	353	0.000333	0.745989	24	53711.20922	2983.956068	2237.967051	442.513831	45	0
0	0	23	23	18	39	57	147	85	232	0.000333	0.451077	18	24358.1487	1353.230483	1353.230483	281.189337	32	0
0	0	31	31	23	52	75	200	124	324	0.000333	0.672712	22	44399.01963	2466.612201	2018.137256	400.46479	43	0
0	0	8	8	13	13	26	35	22	57	0.000333	0.089308	6	1607.550384	89.308355	267.925064	96.211433	11	0
0	0	14	14	21	31	52	97	65	162	0.000333	0.307824	20	18469.42469	1026.079149	923.471234	245.818752	19	0
0	0	6	6	11	11	22	29	16	45	0.000333	0.066891	5	1003.372114	55.742895	200.674423	76.107496	9	0
0	0	12	12	15	21	36	55	41	96	0.000333	0.165438	7	3474.189601	193.010533	496.3128	150.842025	15	0
0	0	8	8	13	13	26	35	22	57	0.000333	0.089308	6	1607.550384	89.308355	267.925064	96.211433	11	0
0	0	6	6	12	13	25	25	19	44	0.000333	0.06811	6	1225.978034	68.109891	204.329672	91.125266	8	0
0	0	5	5	12	18	30	27	26	53	0.000333	0.086688	6	1560.391209	86.688401	260.065202	118.0782	9	1
0	0	26	26	23	57	80	187	124	311	0.000333	0.655373	22	43254.63203	2403.035113	1966.119638	436.516656	39	0
0	0	14	14	17	37	54	110	66	176	0.000333	0.33762	8	8102.881603	450.160089	1012.8602	262.236643	21	0
0	0	22	22	22	55	77	171	112	283	0.000333	0.591167	22	39017.013	2167.611833	1773.500591	416.08228	34	0
0	0	5	5	12	19	31	27	27	54	0.000333	0.089176	6	1605.159605	89.175534	267.526601	123.730173	9	0
0	0	9	9	12	20	32	40	31	71	0.000333	0.118333	6	2130	118.333333	355	129.458112	13	1
0	0	6	6	12	19	31	30	25	55	0.000333	0.090827	6	1634.884782	90.826932	272.480797	123.730173	9	1
0	0	13	13	15	22	37	65	41	106	0.000333	0.184067	7	3865.414397	214.745244	552.202057	156.710855	19	0
0	0	10	10	15	21	36	55	35	90	0.000333	0.155098	7	3257.052751	180.947375	465.29325	150.842025	15	0
0	0	5	5	11	9	20	22	12	34	0.000333	0.048982	5	734.727776	40.81821	146.945555	66.583073	7	0
0	0	4	4	11	8	19	18	10	28	0.000333	0.039647	5	594.709852	33.039436	118.94197	62.053748	6	0
0	0	9	9	17	18	35	54	33	87	0.000333	0.148749	8	3569.98098	198.332277	446.247622	144.545518	12	1
0	0	4	4	11	9	20	18	11	29	0.000333	0.041779	5	626.679574	34.815532	125.335915	66.583073	6	0
0	0	7	7	13	13	26	43	22	65	0.000333	0.101843	6	1833.17149	101.842861	305.528582	96.211433	11	0
0	0	10	10	16	14	30	42	25	67	0.000333	0.109587	8	2630.093359	146.116298	328.76167	117.302969	14	0
0	0	9	9	16	13	29	38	23	61	0.000333	0.098779	8	2370.694726	131.705263	296.336841	112.105716	13	0
0	0	10	10	21	18	39	62	36	98	0.000333	0.172656	20	10359.38835	575.521575	517.969417	167.297316	15	0
0	0	9	9	16	14	30	38	24	62	0.000333	0.101409	8	2433.817735	135.212096	304.227217	117.302969	13	0
0	0	12	12	18	18	36	63	35	98	0.000333	0.168884	9	4559.873851	253.326325	506.65265	150.1173	18	0
0	0	9	9	13	19	32	38	26	64	0.000333	0.106667	6	1920	106.666667	320	128.816339	12	1
0	0	6	6	9	11	20	21	15	36	0.000333	0.051863	4	622.357646	34.575425	155.589411	66.583073	8	0
0	0	6	6	9	11	20	21	15	36	0.000333	0.051863	4	622.357646	34.575425	155.589411	66.583073	9	0
0	0	13	13	15	22	37	59	37	96	0.000333	0.166703	7	3500.752662	194.486259	500.107523	156.710855	18	1
0	0	9	9	14	18	32	40	25	65	0.000333	0.108333	7	2275	126.388889	325	128.361619	12	0
0	0	6	6	10	9	19	22	13	35	0.000333	0.049559	5	743.387315	41.299295	148.677463	61.748606	8	0
0	0	6	6	10	9	19	22	13	35	0.000333	0.049559	5	743.387315	41.299295	148.677463	61.748606	9	0
0	0	13	13	16	21	37	61	36	97	0.000333	0.168439	8	4042.535812	224.585323	505.316976	156.238666	18	0
0	0	9	9	14	18	32	40	25	65	0.000333	0.108333	7	2275	126.388889	325	128.361619	12	0
0	0	6	6	10	9	19	22	13	35	0.000333	0.049559	5	743.387315	41.299295	148.677463	61.748606	8	0
0	0	6	6	10	9	19	22	13	35	0.000333	0.049559	5	743.387315	41.299295	148.677463	61.748606	9	0
0	0	13	13	16	21	37	61	36	97	0.000333	0.168439	8	4042.535812	224.585323	505.316976	156.238666	18	0
0	0	9	9	13	19	32	38	26	64	0.000333	0.106667	6	1920	106.666667	320	128.816339	12	1
0	0	6	6	9	11	20	21	15	36	0.000333	0.051863	4	622.357646	34.575425	155.589411	66.583073	8	0
0	0	6	6	9	11	20	21	15	36	0.000333	0.051863	4	622.357646	34.575425	155.589411	66.583073	9	0
0	0	13	13	15	22	37	59	37	96	0.000333	0.166703	7	3500.752662	194.486259	500.107523	156.710855	18	1
0	0	9	9	14	18	32	40	25	65	0.000333	0.108333	7	2275	126.388889	325	128.361619	12	0
0	0	6	6	10	9	19	22	13	35	0.000333	0.049559	5	743.387315	41.299295	148.677463	61.748606	8	0
0	0	6	6	10	9	19	22	13	35	0.000333	0.049559	5	743.387315	41.299295	148.677463	61.748606	9	0
0	0	13	13	16	21	37	61	36	97	0.000333	0.168439	8	4042.535812	224.585323	505.316976	156.238666	18	0
0	0	9	9	14	18	32	40	25	65	0.000333	0.108333	7	2275	126.388889	325	128.361619	12	0
0	0	6	6	10	9	19	22	13	35	0.000333	0.049559	5	743.387315	41.299295	148.677463	61.748606	8	0
0	0	6	6	10	9	19	22	13	35	0.000333	0.049559	5	743.387315	41.299295	148.677463	61.748606	9	0
0	0	13	13	16	21	37	61	36	97	0.000333	0.168439	8	4042.535812	224.585323	505.316976	156.238666	18	0
0	0	5	5	9	11	20	20	12	32	0.000333	0.046101	4	553.206796	30.733711	138.301699	66.583073	7	0
0	0	10	10	15	17	32	58	27	85	0.000333	0.141667	7	2975	165.277778	425	128.090227	15	0
0	0	35	35	25	51	76	189	103	292	0.000333	0.608132	24	43785.47601	2432.526445	1824.394834	405.390097	49	0
0	0	34	34	25	50	75	185	101	286	0.000333	0.593814	24	42754.61149	2375.256194	1781.442145	398.289214	48	0
0	0	36	36	28	55	83	220	120	340	0.000333	0.722504	28	60690.37539	3371.687521	2167.513407	452.580722	52	1
0	0	34	34	25	50	75	185	102	287	0.000333	0.59589	24	42904.10314	2383.561286	1787.670964	398.289214	48	0
0	0	8	8	13	13	26	37	17	54	0.000333	0.084608	6	1522.942469	84.607915	253.823745	96.211433	11	0
0	0	7	7	13	12	25	33	15	48	0.000333	0.074302	6	1337.430583	74.301699	222.905097	91.125266	10	0
0	0	34	34	25	55	80	202	110	312	0.000333	0.657481	24	47338.59758	2629.922087	1972.441566	434.071189	47	1
0	0	7	7	13	13	26	33	16	49	0.000333	0.076774	6	1381.929277	76.773849	230.321546	96.211433	10	0
0	0	37	37	25	54	79	210	113	323	0.000333	0.678707	24	48866.90836	2714.828242	2036.121182	426.86033	53	0
0	0	5	5	9	11	20	20	12	32	0.000333	0.046101	4	553.206796	30.733711	138.301699	66.583073	7	0
0	0	10	10	15	17	32	58	27	85	0.000333	0.141667	7	2975	165.277778	425	128.090227	15	0
0	0	10	10	16	16	32	59	26	85	0.000333	0.141667	8	3400	188.888889	425	128	15	0
0	0	5	5	10	10	20	21	11	32	0.000333	0.046101	5	691.508495	38.417139	138.301699	66.438562	7	0
0	0	10	10	16	16	32	59	26	85	0.000333	0.141667	8	3400	188.888889	425	128	15	0
0	0	54	54	26	50	76	308	171	479	0.000333	0.997586	39	116717.5339	6484.307438	2992.757279	404.404242	76	0
0	0	53	53	26	49	75	304	169	473	0.000333	0.982077	39	114903.0184	6383.501021	2946.231241	397.332215	75	0
0	0	54	54	29	54	83	328	182	510	0.000333	1.083757	42	136553.3446	7586.296923	3251.27011	451.645374	77	0
0	0	53	53	26	49	75	304	170	474	0.000333	0.984153	39	115145.9423	6396.996795	2952.460059	397.332215	75	0
0	0	54	54	26	50	76	308	171	479	0.000333	0.997586	39	116717.5339	6484.307438	2992.757279	404.404242	76	0
0	0	53	53	26	49	75	304	169	473	0.000333	0.982077	39	114903.0184	6383.501021	2946.231241	397.332215	75	0
0	0	54	54	29	54	83	328	182	510	0.000333	1.083757	42	136553.3446	7586.296923	3251.27011	451.645374	77	0
0	0	53	53	26	49	75	304	170	474	0.000333	0.984153	39	115145.9423	6396.996795	2952.460059	397.332215	75	0
0	0	56	56	26	53	79	329	181	510	0.000333	1.071643	39	125382.1991	6965.677727	3214.928182	425.791217	80	0
0	0	5	5	10	10	20	21	11	32	0.000333	0.046101	5	691.508495	38.417139	138.301699	66.438562	7	0
0	0	56	56	26	53	79	329	181	510	0.000333	1.071643	39	125382.1991	6965.677727	3214.928182	425.791217	80	0
0	0	5	5	10	10	20	21	11	32	0.000333	0.046101	5	691.508495	38.417139	138.301699	66.438562	7	0
0	0	10	10	14	12	26	51	21	72	0.000333	0.112811	7	2369.021618	131.612312	338.43166	96.322519	13	0
0	0	9	9	14	11	25	47	19	66	0.000333	0.102165	7	2145.46156	119.192309	306.494509	91.356717	12	0
0	0	18	18	20	20	40	109	51	160	0.000333	0.283836	20	17030.1699	946.12055	851.508495	172.877124	24	0
0	0	9	9	14	12	26	47	20	67	0.000333	0.104976	7	2204.506228	122.472568	314.929461	96.322519	12	0
0	0	8	8	14	12	26	38	16	54	0.000333	0.084608	7	1776.766213	98.709234	253.823745	96.322519	11	0
0	0	7	7	14	11	25	34	14	48	0.000333	0.074302	7	1560.33568	86.685316	222.905097	91.356717	10	0
0	0	15	15	20	20	40	85	40	125	0.000333	0.221747	20	13304.82024	739.15668	665.241012	172.877124	20	0
0	0	7	7	14	12	26	34	15	49	0.000333	0.076774	7	1612.250823	89.56949	230.321546	96.322519	10	0
0	0	10	10	16	16	32	59	26	85	0.000333	0.141667	8	3400	188.888889	425	128	15	0
0	0	5	5	10	10	20	21	11	32	0.000333	0.046101	5	691.508495	38.417139	138.301699	66.438562	7	0
0	0	14	14	16	16	32	88	39	127	0.000333	0.211667	16	10160	564.444444	635	128	22	0
0	0	5	5	11	11	22	24	14	38	0.000333	0.056486	5	847.292008	47.071778	169.458402	76.107496	7	0
0	0	4	4	11	10	21	20	12	32	0.000333	0.046851	5	702.770788	39.042822	140.554158	71.273029	6	0
0	0	5	5	16	16	32	44	25	69	0.000333	0.115	8	2760	153.333333	345	128	8	1
0	0	4	4	11	11	22	20	13	33	0.000333	0.049054	5	735.806217	40.878123	147.161243	76.107496	6	0
0	0	7	7	13	15	28	45	24	69	0.000333	0.110569	6	1990.244938	110.569163	331.70749	106.709075	11	0
0	0	5	5	11	12	23	24	15	39	0.000333	0.058806	5	882.094581	49.005255	176.418916	81.073298	7	0
0	0	4	4	11	11	22	20	13	33	0.000333	0.049054	5	735.806217	40.878123	147.161243	76.107496	6	0
0	0	5	5	16	17	33	44	26	70	0.000333	0.117703	8	2824.860707	156.936706	353.107588	133.486868	8	0
0	0	4	4	11	12	23	20	14	34	0.000333	0.051267	5	769.005533	42.72253	153.801107	81.073298	6	0
0	0	7	7	13	16	29	45	25	70	0.000333	0.113353	6	2040.352018	113.35289	340.05867	112.105716	11	0
0	0	6	6	14	14	28	31	19	50	0.000333	0.080123	7	1682.574223	93.476346	240.367746	106.605938	10	0
0	0	5	5	14	13	27	27	17	44	0.000333	0.069738	7	1464.505351	81.361408	209.21505	101.408685	9	0
0	0	6	6	19	18	37	51	30	81	0.000333	0.140655	9	3797.691504	210.982861	421.965723	155.769273	11	0
0	0	5	5	14	14	28	27	18	45	0.000333	0.07211	7	1514.3168	84.128711	216.330971	106.605938	9	0
0	0	8	8	16	18	34	52	29	81	0.000333	0.137361	8	3296.675921	183.148662	412.08449	139.05865	14	0
0	0	7	7	12	14	26	35	25	60	0.000333	0.094009	6	1692.158299	94.008794	282.026383	96.322519	9	1
0	0	7	7	12	14	26	35	25	60	0.000333	0.094009	6	1692.158299	94.008794	282.026383	96.322519	9	1
0	0	11	11	15	18	33	55	35	90	0.000333	0.151332	7	3177.968295	176.553794	453.995471	133.662009	14	1
0	0	7	7	12	16	28	35	27	62	0.000333	0.099352	6	1788.336031	99.352002	298.056005	107.01955	9	0
0	0	7	7	12	16	28	35	27	62	0.000333	0.099352	6	1788.336031	99.352002	298.056005	107.01955	9	0
0	0	11	11	15	20	35	55	37	92	0.000333	0.157298	7	3303.258263	183.514348	471.894038	145.041921	14	0
0	0	9	9	13	17	30	52	30	82	0.000333	0.134122	6	2414.190173	134.121676	402.365029	117.592585	12	1
0	0	12	12	15	24	39	71	44	115	0.000333	0.202607	7	4254.748786	236.374933	607.821255	168.642459	18	0
0	0	10	10	15	24	39	65	40	105	0.000333	0.184989	7	3884.770631	215.820591	554.967233	168.642459	15	1
0	0	9	9	14	14	28	53	27	80	0.000333	0.128196	7	2692.118756	149.562153	384.588394	106.605938	12	0
0	0	10	10	14	14	28	63	32	95	0.000333	0.152233	14	6393.782046	355.210114	456.698718	106.605938	13	0
0	0	12	12	16	21	37	72	41	113	0.000333	0.196223	8	4709.345843	261.630325	588.66823	156.238666	18	0
0	0	12	12	16	22	38	80	44	124	0.000333	0.216914	16	10411.88819	578.438233	650.743012	162.107496	17	0
0	0	9	9	12	15	27	49	34	83	0.000333	0.131552	12	4735.867952	263.103775	394.655663	101.622909	14	0
0	0	9	9	9	13	22	43	33	76	0.000333	0.112972	8	2711.334424	150.62969	338.916803	76.635041	14	0
0	0	9	9	13	16	29	48	33	81	0.000333	0.131165	12	4721.957527	262.330974	393.496461	112.105716	13	0
0	0	9	9	10	14	24	42	32	74	0.000333	0.113096	10	3392.872251	188.492903	339.287225	86.52225	13	0
0	0	9	9	12	13	25	46	33	79	0.000333	0.122288	12	4402.375668	244.576426	366.864639	91.125266	14	1
0	0	9	9	13	15	28	47	33	80	0.000333	0.128196	12	4615.060725	256.392263	384.588394	106.709075	13	0
0	0	10	10	12	15	27	52	36	88	0.000333	0.139477	12	5021.161202	278.9534	418.4301	101.622909	15	1
0	0	10	10	13	16	29	51	35	86	0.000333	0.139262	12	5013.436387	278.524244	417.786366	112.105716	14	0
0	0	12	12	13	23	36	71	40	111	0.000333	0.191287	6	3443.170051	191.287225	573.861675	152.147641	16	1
0	0	12	12	13	23	36	71	40	111	0.000333	0.191287	6	3443.170051	191.287225	573.861675	152.147641	16	1
0	0	16	16	16	26	42	91	50	141	0.000333	0.253439	8	6082.534053	337.918558	760.316757	186.211433	21	1
0	0	11	11	13	20	33	71	38	109	0.000333	0.18328	6	3299.033754	183.279653	549.838959	134.544278	15	1
0	0	17	17	16	27	43	100	54	154	0.000333	0.278548	16	13370.31636	742.795353	835.644772	192.381963	22	1
0	0	13	13	15	25	40	75	45	120	0.000333	0.212877	7	4470.4196	248.356644	638.631371	174.699764	20	0
0	0	18	18	17	34	51	113	64	177	0.000333	0.334673	8	8032.154284	446.230794	1004.019286	242.460605	25	1
0	0	12	12	14	20	34	72	37	109	0.000333	0.184844	7	3881.734148	215.651897	554.53345	139.741531	16	0
0	0	12	12	14	20	34	72	37	109	0.000333	0.184844	7	3881.734148	215.651897	554.53345	139.741531	16	0
0	0	16	16	17	23	40	92	47	139	0.000333	0.246583	16	11835.96808	657.553782	739.748005	173.528793	21	0
0	0	10	10	14	15	29	62	30	92	0.000333	0.148978	14	6257.079522	347.615529	446.934252	111.906328	14	0
0	0	13	13	16	22	38	76	42	118	0.000333	0.206418	8	4954.043573	275.224643	619.255447	162.107496	20	0
0	0	18	18	18	31	49	114	61	175	0.000333	0.327525	9	8843.168004	491.287111	982.574223	228.638736	25	0
0	0	12	12	14	20	34	72	37	109	0.000333	0.184844	7	3881.734148	215.651897	554.53345	139.741531	16	0
0	0	12	12	14	20	34	72	37	109	0.000333	0.184844	7	3881.734148	215.651897	554.53345	139.741531	16	0
0	0	16	16	17	23	40	92	47	139	0.000333	0.246583	16	11835.96808	657.553782	739.748005	173.528793	21	0
0	0	10	10	14	15	29	62	30	92	0.000333	0.148978	14	6257.079522	347.615529	446.934252	111.906328	14	0
0	0	13	13	16	22	38	76	42	118	0.000333	0.206418	8	4954.043573	275.224643	619.255447	162.107496	20	0
0	0	18	18	18	31	49	114	61	175	0.000333	0.327525	9	8843.168004	491.287111	982.574223	228.638736	25	0
0	0	7	7	8	15	23	27	20	47	0.000333	0.070869	4	850.429648	47.246092	212.607412	82.603359	14	1
0	0	7	7	9	12	21	28	17	45	0.000333	0.065885	4	790.617136	43.923174	197.654284	71.548875	13	0
0	0	7	7	9	12	21	28	17	45	0.000333	0.065885	4	790.617136	43.923174	197.654284	71.548875	13	0
0	0	7	7	8	16	24	27	21	48	0.000333	0.073359	4	880.3128	48.906267	220.0782	88	14	1
0	0	7	7	10	13	23	29	18	47	0.000333	0.070869	5	1063.03706	59.057614	212.607412	81.324997	13	0
0	0	7	7	9	13	22	28	18	46	0.000333	0.068378	4	820.535418	45.585301	205.133854	76.635041	13	0
0	0	5	5	7	10	17	23	17	40	0.000333	0.0545	3	490.495541	27.249752	163.498514	52.870765	6	0
0	0	5	5	7	10	17	23	15	38	0.000333	0.051775	3	465.970764	25.887265	155.323588	52.870765	6	0
0	0	11	11	7	12	19	48	45	93	0.000333	0.131686	9	3555.515329	197.528629	395.057259	62.671034	12	0
0	0	11	11	6	11	17	39	42	81	0.000333	0.110361	9	2979.760411	165.542245	331.08449	53.563523	12	0
0	0	5	5	8	12	20	24	17	41	0.000333	0.059066	4	708.796208	39.377567	177.199052	67.01955	6	0
0	0	10	10	8	14	22	45	48	93	0.000333	0.138242	12	4976.725686	276.48476	414.727141	77.302969	11	0
0	0	10	10	7	13	20	36	45	81	0.000333	0.116692	9	3150.685581	175.038088	350.076176	67.757201	11	0
0	0	5	5	8	12	20	24	17	41	0.000333	0.059066	4	708.796208	39.377567	177.199052	67.01955	6	0
0	0	10	10	8	14	22	45	48	93	0.000333	0.138242	12	4976.725686	276.48476	414.727141	77.302969	11	0
0	0	10	10	7	13	20	36	45	81	0.000333	0.116692	9	3150.685581	175.038088	350.076176	67.757201	11	0
0	0	7	7	7	11	18	31	27	58	0.000333	0.080619	6	1451.133901	80.61855	241.85565	57.705232	8	0
0	0	7	7	8	13	21	32	29	61	0.000333	0.08931	8	2143.450902	119.080606	267.931363	72.105716	8	0
0	0	7	7	8	13	21	32	29	61	0.000333	0.08931	8	2143.450902	119.080606	267.931363	72.105716	8	0
0	0	9	9	7	12	19	39	37	76	0.000333	0.107614	9	2905.582419	161.421246	322.842491	62.671034	10	0
0	0	9	9	8	14	22	40	41	81	0.000333	0.120405	8	2889.711689	160.539538	361.213961	77.302969	10	0
0	0	9	9	8	14	22	40	41	81	0.000333	0.120405	8	2889.711689	160.539538	361.213961	77.302969	10	0
0	0	11	11	7	13	20	47	45	92	0.000333	0.132539	9	3578.556463	198.808692	397.617385	67.757201	12	1
0	0	11	11	8	15	23	48	50	98	0.000333	0.14777	12	5319.70886	295.539381	443.309072	82.603359	12	0
0	0	12	12	13	23	36	71	41	112	0.000333	0.193011	6	3474.189601	193.010533	579.0316	152.147641	16	1
0	0	12	12	13	23	36	71	41	112	0.000333	0.193011	6	3474.189601	193.010533	579.0316	152.147641	16	1
0	0	16	16	16	26	42	91	51	142	0.000333	0.255236	8	6125.672592	340.315144	765.709074	186.211433	21	1
0	0	11	11	13	20	33	71	39	110	0.000333	0.184961	6	3329.300119	184.961118	554.883353	134.544278	15	1
0	0	17	17	16	27	43	100	55	155	0.000333	0.280357	16	13457.13659	747.6187	841.071037	192.381963	22	1
0	0	13	13	15	25	40	75	46	121	0.000333	0.214651	7	4507.673096	250.426283	643.953299	174.699764	20	0
0	0	18	18	17	34	51	113	65	178	0.000333	0.336564	8	8077.533687	448.751871	1009.691711	242.460605	25	1
0	0	12	12	15	20	35	73	38	111	0.000333	0.189783	7	3985.452904	221.41405	569.350415	145.041921	16	0
0	0	12	12	15	20	35	73	38	111	0.000333	0.189783	7	3985.452904	221.41405	569.350415	145.041921	16	0
0	0	16	16	17	23	40	93	48	141	0.000333	0.250131	16	12006.26978	667.014988	750.391861	173.528793	21	0
0	0	10	10	15	15	30	63	31	94	0.000333	0.153749	14	6457.468024	358.748224	461.247716	117.206718	14	0
0	0	13	13	16	22	38	77	43	120	0.000333	0.209917	8	5038.010413	279.889467	629.751302	162.107496	20	0
0	0	18	18	18	31	49	115	62	177	0.000333	0.331268	18	17888.46556	993.803642	993.803642	228.638736	25	0
0	0	12	12	14	20	34	72	38	110	0.000333	0.18654	7	3917.346388	217.630355	559.620913	139.741531	16	0
0	0	12	12	14	20	34	72	38	110	0.000333	0.18654	7	3917.346388	217.630355	559.620913	139.741531	16	0
0	0	16	16	17	23	40	92	48	140	0.000333	0.248357	16	11921.11893	662.284385	745.069933	173.528793	21	0
0	0	10	10	14	15	29	62	31	93	0.000333	0.150597	14	6325.091256	351.393959	451.792233	111.906328	14	0
0	0	13	13	16	22	38	76	43	119	0.000333	0.208168	8	4996.026993	277.557055	624.503374	162.107496	20	0
0	0	18	18	18	31	49	114	62	176	0.000333	0.329396	18	17787.40079	988.188933	988.188933	228.638736	25	0
0	0	8	8	12	15	27	42	26	68	0.000333	0.107777	6	1939.994101	107.77745	323.33235	101.622909	10	0
0	0	10	10	17	18	35	58	36	94	0.000333	0.160718	16	7714.441657	428.580092	482.152604	144.545518	12	0
0	0	9	9	17	17	34	55	34	89	0.000333	0.150928	16	7244.547086	402.474838	452.784193	138.973737	11	0
0	0	8	8	15	14	29	42	29	71	0.000333	0.114972	14	4828.833109	268.268506	344.916651	111.906328	9	0
0	0	9	9	13	14	27	45	26	71	0.000333	0.112532	6	2025.582076	112.532338	337.597013	101.408685	12	0
0	0	8	8	13	14	27	43	25	68	0.000333	0.107777	6	1939.994101	107.77745	323.33235	101.408685	10	0
0	0	11	11	18	18	36	63	37	100	0.000333	0.172331	18	9305.865003	516.9925	516.9925	150.1173	13	0
0	0	10	10	18	17	35	60	35	95	0.000333	0.162427	18	8771.073959	487.281887	487.281887	144.545518	12	0
0	0	9	9	12	14	26	44	26	70	0.000333	0.109677	6	1974.184682	109.676927	329.03078	96.322519	12	0
0	0	8	8	13	14	27	43	25	68	0.000333	0.107777	6	1939.994101	107.77745	323.33235	101.408685	10	0
0	0	11	11	18	18	36	63	37	100	0.000333	0.172331	18	9305.865003	516.9925	516.9925	150.1173	13	0
0	0	10	10	18	17	35	60	35	95	0.000333	0.162427	18	8771.073959	487.281887	487.281887	144.545518	12	0
0	0	12	12	14	24	38	62	40	102	0.000333	0.17843	7	3747.020245	208.167791	535.288606	163.342069	21	0
0	0	12	12	15	21	36	63	37	100	0.000333	0.172331	7	3618.947501	201.052639	516.9925	150.842025	19	0
0	0	12	12	15	21	36	63	37	100	0.000333	0.172331	7	3618.947501	201.052639	516.9925	150.842025	19	0
0	0	12	12	14	24	38	62	40	102	0.000333	0.17843	7	3747.020245	208.167791	535.288606	163.342069	21	0
0	0	12	12	15	21	36	63	37	100	0.000333	0.172331	7	3618.947501	201.052639	516.9925	150.842025	19	0
0	0	12	12	15	21	36	63	37	100	0.000333	0.172331	7	3618.947501	201.052639	516.9925	150.842025	19	0
0	0	7	7	14	14	28	34	20	54	0.000333	0.086532	7	1817.180161	100.954453	259.597166	106.605938	10	0
0	0	6	6	14	13	27	30	18	48	0.000333	0.076078	7	1597.642201	88.7579	228.2346	101.408685	9	0
0	0	30	30	23	53	76	190	111	301	0.000333	0.626875	22	41373.77599	2298.543111	1880.626182	407.621709	43	1
0	0	6	6	14	14	28	30	19	49	0.000333	0.07852	7	1648.922738	91.606819	235.560391	106.605938	9	0
0	0	9	9	16	18	34	55	30	85	0.000333	0.144145	8	3459.474732	192.193041	432.434342	139.05865	14	0
0	0	31	31	27	50	77	178	103	281	0.000333	0.586989	26	45785.14247	2543.619026	1760.967018	410.574772	45	0
0	0	30	30	27	49	76	174	101	275	0.000333	0.572727	26	44672.68172	2481.815651	1718.180066	403.502745	44	0
0	0	31	31	27	53	80	198	114	312	0.000333	0.657481	26	51283.48071	2849.082261	1972.441566	431.961747	46	0
0	0	30	30	27	49	76	174	102	276	0.000333	0.574809	26	44835.12784	2490.840435	1724.427994	403.502745	44	0
0	0	33	33	27	53	80	199	113	312	0.000333	0.657481	26	51283.48071	2849.082261	1972.441566	431.961747	49	0
0	0	7	7	15	13	28	35	19	54	0.000333	0.086532	7	1817.180161	100.954453	259.597166	106.709075	10	0
0	0	6	6	15	12	27	31	17	48	0.000333	0.076078	7	1597.642201	88.7579	228.2346	101.622909	9	0
0	0	11	11	18	19	37	73	41	114	0.000333	0.197959	18	10689.79831	593.877684	593.877684	155.769273	16	0
0	0	6	6	15	13	28	31	18	49	0.000333	0.07852	7	1648.922738	91.606819	235.560391	106.709075	9	0
0	0	9	9	17	17	34	56	29	85	0.000333	0.144145	8	3459.474732	192.193041	432.434342	138.973737	14	0
0	0	31	31	21	51	72	170	104	274	0.000333	0.56352	20	33811.18901	1878.399389	1690.55945	381.532358	40	1
0	0	15	15	17	21	38	70	47	117	0.000333	0.204669	16	9824.120305	545.784461	614.007519	161.725534	18	0
0	0	25	25	14	27	41	125	71	196	0.000333	0.350027	14	14701.1227	816.729039	1050.080193	181.684931	32	0
0	0	17	17	13	23	36	92	53	145	0.000333	0.24988	12	8995.669503	499.759417	749.639125	152.147641	23	0
0	0	26	26	14	27	41	128	73	201	0.000333	0.358956	14	15076.15134	837.563963	1076.867953	181.684931	33	0
0	0	19	19	14	24	38	91	58	149	0.000333	0.260647	14	10947.17679	608.176489	781.9412	163.342069	24	0
0	0	17	17	12	23	35	86	55	141	0.000333	0.241076	12	8678.746865	482.152604	723.228905	147.061475	22	0
0	0	18	18	13	23	36	95	55	150	0.000333	0.258496	12	9305.865003	516.9925	775.48875	152.147641	24	0
0	0	16	16	13	23	36	80	42	122	0.000333	0.210244	6	3784.385101	210.243617	630.73085	152.147641	21	0
0	0	8	8	11	17	28	47	24	71	0.000333	0.113774	5	1706.610997	94.811722	341.322199	107.540616	12	0
0	0	17	17	13	23	36	83	44	127	0.000333	0.21886	6	3939.482851	218.860158	656.580475	152.147641	22	0
0	0	10	10	12	19	31	46	29	75	0.000333	0.123855	6	2229.38834	123.854908	371.564723	123.730173	13	0
0	0	8	8	10	18	28	41	26	67	0.000333	0.107364	5	1610.463899	89.470217	322.09278	108.277931	11	0
0	0	9	9	11	18	29	50	26	76	0.000333	0.123069	5	1846.032778	102.557377	369.206556	113.112398	13	0
0	0	24	24	14	27	41	123	69	192	0.000333	0.342883	14	14401.09979	800.061099	1028.649985	181.684931	31	0
0	0	16	16	13	23	36	90	51	141	0.000333	0.242986	12	8747.513102	485.97295	728.959425	152.147641	22	0
0	0	25	25	14	27	41	126	71	197	0.000333	0.351813	14	14776.12843	820.896024	1055.437745	181.684931	32	0
0	0	18	18	14	24	38	89	56	145	0.000333	0.25365	14	10653.29285	591.849603	760.949489	163.342069	23	0
0	0	16	16	12	23	35	84	53	137	0.000333	0.234237	12	8432.54128	468.474516	702.711773	147.061475	21	0
0	0	17	17	13	23	36	93	53	146	0.000333	0.251603	12	9057.708603	503.206033	754.80905	152.147641	23	0
0	0	11	11	12	12	24	51	25	76	0.000333	0.116152	12	4181.485801	232.304767	348.45715	86.0391	15	0
0	0	11	11	12	12	24	51	25	76	0.000333	0.116152	12	4181.485801	232.304767	348.45715	86.0391	15	0
0	0	8	8	11	11	22	33	16	49	0.000333	0.072837	5	1092.560747	60.697819	218.512149	76.107496	11	0
0	0	8	8	11	11	22	33	16	49	0.000333	0.072837	5	1092.560747	60.697819	218.512149	76.107496	11	0
0	0	3	3	8	6	14	10	11	21	0.000333	0.026651	4	319.817813	17.767656	79.954453	39.509775	4	0
0	0	3	3	8	7	15	10	13	23	0.000333	0.029953	4	359.433935	19.968552	89.858484	43.651484	4	0
0	0	2	2	7	7	14	8	12	20	0.000333	0.025382	3	228.441295	12.691183	76.147098	39.302969	3	0
0	0	9	9	12	14	26	41	24	65	0.000333	0.101843	6	1833.17149	101.842861	305.528582	96.322519	11	0
0	0	11	11	13	16	29	50	30	80	0.000333	0.129546	6	2331.830878	129.54616	388.63848	112.105716	13	0
0	0	8	8	11	14	25	40	26	66	0.000333	0.102165	5	1532.472543	85.137363	306.494509	91.356717	9	0
0	0	12	12	13	14	27	50	26	76	0.000333	0.120457	6	2168.228701	120.45715	361.37145	101.408685	15	0
0	0	9	9	13	13	26	42	23	65	0.000333	0.101843	6	1833.17149	101.842861	305.528582	96.211433	11	0
0	0	12	12	14	16	30	55	31	86	0.000333	0.140664	7	2953.948139	164.10823	421.992591	117.302969	14	0
0	0	12	12	13	13	26	50	26	76	0.000333	0.119078	12	4286.801023	238.155612	357.233419	96.211433	15	0
0	0	9	9	13	13	26	42	23	65	0.000333	0.101843	6	1833.17149	101.842861	305.528582	96.211433	11	0
0	0	12	12	14	16	30	55	31	86	0.000333	0.140664	7	2953.948139	164.10823	421.992591	117.302969	14	0
0	0	7	7	11	13	24	35	22	57	0.000333	0.087114	5	1306.714313	72.59524	261.342863	86.159464	9	0
0	0	9	9	12	15	27	44	28	72	0.000333	0.114117	6	2054.111401	114.1173	342.3519	101.622909	11	0
0	0	8	8	11	14	25	40	26	66	0.000333	0.102165	5	1532.472543	85.137363	306.494509	91.356717	9	0
0	0	8	8	13	12	25	39	22	61	0.000333	0.094425	6	1699.651365	94.425076	283.275228	91.125266	11	0
0	0	7	7	12	12	24	36	21	57	0.000333	0.087114	6	1568.057175	87.114288	261.342863	86.0391	9	0
0	0	10	10	13	15	28	49	29	78	0.000333	0.124991	6	2249.842104	124.991228	374.973684	106.709075	12	0
0	0	8	8	12	12	24	38	22	60	0.000333	0.091699	6	1650.5865	91.69925	275.09775	86.0391	11	0
0	0	7	7	12	12	24	36	21	57	0.000333	0.087114	6	1568.057175	87.114288	261.342863	86.0391	9	0
0	0	10	10	13	15	28	49	29	78	0.000333	0.124991	6	2249.842104	124.991228	374.973684	106.709075	12	0
0	0	7	7	11	13	24	35	22	57	0.000333	0.087114	5	1306.714313	72.59524	261.342863	86.159464	9	0
0	0	9	9	12	15	27	44	28	72	0.000333	0.114117	6	2054.111401	114.1173	342.3519	101.622909	11	0
0	0	8	8	11	14	25	40	26	66	0.000333	0.102165	5	1532.472543	85.137363	306.494509	91.356717	9	0
0	0	8	8	13	12	25	39	22	61	0.000333	0.094425	6	1699.651365	94.425076	283.275228	91.125266	11	0
0	0	7	7	12	12	24	36	21	57	0.000333	0.087114	6	1568.057175	87.114288	261.342863	86.0391	9	0
0	0	10	10	13	15	28	49	29	78	0.000333	0.124991	6	2249.842104	124.991228	374.973684	106.709075	12	0
0	0	8	8	12	12	24	38	22	60	0.000333	0.091699	6	1650.5865	91.69925	275.09775	86.0391	11	0
0	0	7	7	12	12	24	36	21	57	0.000333	0.087114	6	1568.057175	87.114288	261.342863	86.0391	9	0
0	0	10	10	13	15	28	49	29	78	0.000333	0.124991	6	2249.842104	124.991228	374.973684	106.709075	12	0
0	0	12	12	13	25	38	67	45	112	0.000333	0.195923	6	3526.607289	195.922627	587.767882	164.202121	16	1
0	0	12	12	13	25	38	67	45	112	0.000333	0.195923	6	3526.607289	195.922627	587.767882	164.202121	16	1
0	0	11	11	13	22	35	68	42	110	0.000333	0.188074	6	3385.326791	188.073711	564.221132	146.213212	15	1
0	0	17	17	16	29	45	95	60	155	0.000333	0.283746	16	13619.79568	756.655315	851.23723	204.881449	22	1
0	0	13	13	15	27	42	70	51	121	0.000333	0.21749	7	4567.292857	253.738492	652.470408	186.985321	20	0
0	0	8	8	12	18	30	44	29	73	0.000333	0.119401	6	2149.218081	119.401004	358.203013	118.0782	12	0
0	0	5	5	11	16	27	30	21	51	0.000333	0.080833	5	1212.496313	67.360906	242.499263	102.053748	8	0
0	0	12	12	15	22	37	69	42	111	0.000333	0.19275	7	4047.745265	224.874737	578.249324	156.710855	16	0
0	0	12	12	15	22	37	69	42	111	0.000333	0.19275	7	4047.745265	224.874737	578.249324	156.710855	16	0
0	0	16	16	17	25	42	88	53	141	0.000333	0.253439	16	12165.06811	675.837117	760.316757	185.583273	21	0
0	0	10	10	15	17	32	60	34	94	0.000333	0.156667	14	6580	365.555556	470	128.090227	14	0
0	0	13	13	16	24	40	72	48	120	0.000333	0.212877	16	10218.10194	567.67233	638.631371	174.0391	20	0
0	0	8	8	14	15	29	46	26	72	0.000333	0.116592	7	2448.422422	136.023468	349.774632	111.906328	12	0
0	0	5	5	13	13	26	32	18	50	0.000333	0.078341	6	1410.131915	78.340662	235.021986	96.211433	8	0
0	0	12	12	14	22	36	68	42	110	0.000333	0.189564	7	3980.842251	221.157903	568.69175	151.410465	16	0
0	0	12	12	14	22	36	68	42	110	0.000333	0.189564	7	3980.842251	221.157903	568.69175	151.410465	16	0
0	0	16	16	17	25	42	87	53	140	0.000333	0.251641	16	12078.79103	671.043946	754.924439	185.583273	21	0
0	0	10	10	14	17	31	59	34	93	0.000333	0.15358	14	6450.363596	358.353533	460.740257	122.789837	14	0
0	0	13	13	16	24	40	71	48	119	0.000333	0.211103	16	10132.95109	562.941727	633.309443	174.0391	20	0
0	0	8	8	13	15	28	45	26	71	0.000333	0.113774	6	2047.933197	113.774066	341.322199	106.709075	12	0
0	0	5	5	12	13	25	31	18	49	0.000333	0.07585	6	1365.29372	75.849651	227.548953	91.125266	8	0
0	0	7	7	11	13	24	38	24	62	0.000333	0.094756	5	1421.338375	78.963243	284.267675	86.159464	8	0
0	0	11	11	16	17	33	62	40	102	0.000333	0.171509	16	8232.451203	457.3584	514.5282	133.486868	12	0
0	0	8	8	10	13	23	39	27	66	0.000333	0.099518	10	2985.550891	165.863938	298.555089	81.324997	9	0
0	0	10	10	16	16	32	59	38	97	0.000333	0.161667	16	7760	431.111111	485	128	11	0
0	0	10	10	15	15	30	50	35	85	0.000333	0.139029	14	5839.199809	324.399989	417.085701	117.206718	11	0
0	0	7	7	12	12	24	39	23	62	0.000333	0.094756	6	1705.60605	94.755892	284.267675	86.0391	8	0
0	0	12	12	17	17	34	67	41	108	0.000333	0.183149	16	8791.13579	488.396433	549.445987	138.973737	13	0
0	0	9	9	11	13	24	44	28	72	0.000333	0.110039	10	3301.173001	183.3985	330.1173	86.159464	10	0
0	0	11	11	17	16	33	64	39	103	0.000333	0.173191	16	8313.161509	461.842306	519.572594	133.486868	12	0
0	0	11	11	16	15	31	55	36	91	0.000333	0.150277	16	7213.309828	400.739435	450.831864	122.603359	12	0
0	0	12	12	13	24	37	67	45	112	0.000333	0.194486	6	3500.752662	194.486259	583.458777	158.144816	16	1
0	0	12	12	13	24	37	67	45	112	0.000333	0.194486	6	3500.752662	194.486259	583.458777	158.144816	16	1
0	0	11	11	13	21	34	68	42	110	0.000333	0.18654	12	6715.45095	373.080608	559.620913	140.344382	15	1
0	0	17	17	16	28	44	95	60	155	0.000333	0.282071	16	13539.39041	752.188356	846.211901	198.605938	22	1
0	0	13	13	15	26	41	70	51	121	0.000333	0.216088	7	4537.846548	252.102586	648.263793	180.814792	20	0
0	0	8	8	12	17	29	44	29	73	0.000333	0.118211	6	2127.795676	118.210871	354.632613	112.506418	12	0
0	0	5	5	11	15	26	30	21	51	0.000333	0.079907	5	1198.612128	66.589563	239.722426	96.657107	8	0
0	0	12	12	15	21	36	69	42	111	0.000333	0.191287	14	8034.063452	446.336858	573.861675	150.842025	16	0
0	0	12	12	15	21	36	69	42	111	0.000333	0.191287	14	8034.063452	446.336858	573.861675	150.842025	16	0
0	0	16	16	17	24	41	88	53	141	0.000333	0.251805	16	12086.63732	671.479851	755.414833	179.525968	21	0
0	0	10	10	15	16	31	60	34	94	0.000333	0.155231	14	6519.722344	362.206797	465.694453	122.603359	14	0
0	0	13	13	16	23	39	72	48	120	0.000333	0.211416	16	10147.97226	563.776237	634.248266	168.041925	20	0
0	0	8	8	14	14	28	46	26	72	0.000333	0.115377	7	2422.906881	134.605938	346.129554	106.605938	12	0
0	0	5	5	13	12	25	32	18	50	0.000333	0.077398	6	1393.156857	77.397603	232.192809	91.125266	8	0
0	0	12	12	14	21	35	68	42	110	0.000333	0.188074	14	7899.095846	438.838658	564.221132	145.541635	16	0
0	0	12	12	14	21	35	68	42	110	0.000333	0.188074	14	7899.095846	438.838658	564.221132	145.541635	16	0
0	0	16	16	17	24	41	87	53	140	0.000333	0.250019	16	12000.91649	666.717583	750.057281	179.525968	21	0
0	0	10	10	14	16	30	59	34	93	0.000333	0.152114	14	6388.771555	354.931753	456.340825	117.302969	14	0
0	0	13	13	16	23	39	71	48	119	0.000333	0.209654	16	10063.40583	559.078101	628.962864	168.041925	20	0
0	0	8	8	13	14	27	45	26	71	0.000333	0.112532	6	2025.582076	112.532338	337.597013	101.408685	12	0
0	0	5	5	12	12	24	31	18	49	0.000333	0.074888	6	1347.978975	74.887721	224.663163	86.0391	8	0
0	0	5	5	9	11	20	17	14	31	0.000333	0.04466	4	535.919084	29.773282	133.979771	66.583073	7	0
0	0	5	5	10	13	23	21	17	38	0.000333	0.057298	5	859.476772	47.74871	171.895354	81.324997	8	0
0	0	5	5	10	9	19	18	12	30	0.000333	0.042479	5	637.189127	35.399396	127.437825	61.748606	7	0
0	0	5	5	11	11	22	22	15	37	0.000333	0.055	5	824.994849	45.833047	164.99897	76.107496	8	0
0	0	5	5	10	9	19	18	12	30	0.000333	0.042479	5	637.189127	35.399396	127.437825	61.748606	7	0
0	0	5	5	11	11	22	22	15	37	0.000333	0.055	5	824.994849	45.833047	164.99897	76.107496	8	0
0	0	6	6	14	11	25	34	22	56	0.000333	0.086685	14	3640.783253	202.265736	260.055947	91.356717	8	1
0	0	6	6	14	11	25	34	22	56	0.000333	0.086685	14	3640.783253	202.265736	260.055947	91.356717	8	1
0	0	10	10	17	16	33	54	32	86	0.000333	0.144606	16	6941.086308	385.615906	433.817894	133.486868	13	1
0	0	6	6	14	12	26	34	24	58	0.000333	0.090875	14	3816.757051	212.042058	272.625504	96.322519	8	0
0	0	6	6	14	12	26	34	24	58	0.000333	0.090875	14	3816.757051	212.042058	272.625504	96.322519	8	0
0	0	10	10	17	17	34	54	34	88	0.000333	0.149232	16	7163.14768	397.952649	447.69673	138.973737	13	0
0	0	26	26	20	46	66	154	92	246	0.000333	0.49564	20	29738.41907	1652.134393	1486.920953	340.522412	35	0
0	0	23	23	20	46	66	142	85	227	0.000333	0.457359	10	13720.77465	762.265258	1372.077465	340.522412	31	0
0	0	21	21	20	45	65	133	82	215	0.000333	0.431603	10	12948.0908	719.338378	1294.80908	333.571951	28	0
0	0	19	19	19	44	63	121	73	194	0.000333	0.386531	9	10436.33075	579.796153	1159.592305	320.925614	26	0
0	0	7	7	14	19	33	44	31	75	0.000333	0.12611	7	2648.306913	147.128162	378.329559	134.013592	10	0
0	0	12	12	14	22	36	65	45	110	0.000333	0.189564	14	7961.684502	442.315806	568.69175	151.410465	17	0
0	0	5	5	7	12	19	16	16	32	0.000333	0.045311	3	407.801041	22.655613	135.93368	62.671034	6	0
0	0	5	5	10	10	20	18	14	32	0.000333	0.046101	5	691.508495	38.417139	138.301699	66.438562	6	0
0	0	6	6	10	14	24	21	19	40	0.000333	0.061133	5	916.9925	50.944028	183.3985	86.52225	7	0
0	0	3	3	6	8	14	9	11	20	0.000333	0.025382	3	228.441295	12.691183	76.147098	39.509775	4	1
0	0	3	3	6	10	16	9	13	22	0.000333	0.029333	3	264	14.666667	88	48.729056	4	0
0	0	6	6	11	14	25	28	21	49	0.000333	0.07585	5	1137.744766	63.208043	227.548953	91.356717	9	0
0	0	4	4	9	8	17	18	10	28	0.000333	0.03815	4	457.795838	25.433102	114.44896	52.529325	5	0
0	0	6	6	12	15	27	29	23	52	0.000333	0.082418	6	1483.524901	82.41805	247.25415	101.622909	9	0
0	0	4	4	10	9	19	19	11	30	0.000333	0.042479	5	637.189127	35.399396	127.437825	61.748606	5	0
0	0	3	3	9	11	20	17	13	30	0.000333	0.043219	4	518.631371	28.812854	129.657843	66.583073	6	1
0	0	2	2	8	9	17	11	10	21	0.000333	0.028612	4	343.346879	19.074827	85.83672	52.529325	5	0
0	0	3	3	9	11	20	15	13	28	0.000333	0.040338	4	484.055947	26.891997	121.013987	66.583073	6	0
0	0	2	2	8	10	18	11	11	22	0.000333	0.030579	4	366.9534	20.3863	91.73835	57.219281	5	0
0	0	13	13	15	21	36	62	45	107	0.000333	0.184394	14	7744.547652	430.252647	553.181975	150.842025	15	1
0	0	11	11	12	17	29	47	37	84	0.000333	0.136023	12	4896.844843	272.046936	408.070404	112.506418	12	0
0	0	14	14	16	24	40	68	48	116	0.000333	0.205781	16	9877.498544	548.749919	617.343659	174.0391	17	0
0	0	4	4	11	14	25	21	15	36	0.000333	0.055726	5	835.894114	46.438562	167.178823	91.356717	7	1
0	0	4	4	12	11	23	22	12	34	0.000333	0.051267	6	922.806639	51.267036	153.801107	81.073298	7	0
0	0	4	4	12	11	23	22	12	34	0.000333	0.051267	6	922.806639	51.267036	153.801107	81.073298	7	0
0	0	25	25	22	54	76	155	98	253	0.000333	0.526909	11	17387.98227	965.999015	1580.725661	408.871421	34	0
0	0	16	16	18	35	53	95	64	159	0.000333	0.30358	9	8196.65417	455.369676	910.739352	254.583556	22	0
0	0	7	7	13	17	30	26	27	53	0.000333	0.086688	6	1560.391209	86.688401	260.065202	117.592585	8	0
0	0	9	9	15	24	39	46	37	83	0.000333	0.146229	7	3070.818689	170.601038	438.688384	168.642459	11	0
0	0	30	30	24	63	87	185	122	307	0.000333	0.659328	12	23735.80384	1318.655769	1977.983653	486.607735	40	1
0	0	12	12	17	28	45	56	52	108	0.000333	0.197707	8	4744.961075	263.608949	593.120134	204.092806	14	0
0	0	6	6	12	24	36	40	30	70	0.000333	0.120632	6	2171.368501	120.631583	361.89475	153.05865	8	1
0	0	7	7	14	22	36	46	29	75	0.000333	0.129248	7	2714.210626	150.789479	387.744375	151.410465	10	0
0	0	7	7	13	22	35	45	29	74	0.000333	0.126522	6	2277.40166	126.522314	379.566943	146.213212	10	0
0	0	7	7	13	14	27	44	25	69	0.000333	0.109362	6	1968.523426	109.362413	328.087238	101.408685	8	0
0	0	11	11	17	20	37	70	42	112	0.000333	0.194486	16	9335.340431	518.630024	583.458777	155.92543	12	0
0	0	9	9	12	16	28	46	32	78	0.000333	0.124991	12	4499.684207	249.982456	374.973684	107.01955	10	0
0	0	10	10	17	19	36	67	40	107	0.000333	0.184394	16	8850.911602	491.717311	553.181975	150.197491	11	0
0	0	10	10	16	18	34	56	37	93	0.000333	0.157711	16	7570.144708	420.563595	473.134044	139.05865	11	0
0	0	9	9	12	17	29	47	31	78	0.000333	0.126308	6	2273.535106	126.307506	378.922518	112.506418	10	0
0	0	7	7	14	13	27	45	24	69	0.000333	0.109362	7	2296.610664	127.589481	328.087238	101.408685	8	0
0	0	12	12	18	20	38	75	43	118	0.000333	0.206418	18	11146.59804	619.255447	619.255447	161.497212	13	0
0	0	10	10	13	18	31	51	33	84	0.000333	0.138717	6	2496.91494	138.717497	416.15249	123.164366	11	0
0	0	11	11	18	19	37	72	41	113	0.000333	0.196223	18	10596.02815	588.66823	588.66823	155.769273	12	0
0	0	11	11	17	18	35	61	38	99	0.000333	0.169266	16	8124.784299	451.376905	507.799019	144.545518	12	0
0	0	5	5	11	23	34	36	28	64	0.000333	0.108533	5	1627.988109	90.443784	325.597622	142.095673	6	1
0	0	6	6	13	21	34	41	27	68	0.000333	0.115316	6	2075.684839	115.315824	345.947473	140.344382	8	0
0	0	14	14	15	19	34	62	42	104	0.000333	0.176365	14	7407.345897	411.519216	529.096135	139.313982	17	1
0	0	14	14	17	21	38	60	43	103	0.000333	0.180179	16	8648.584542	480.476919	540.536534	161.725534	17	0
0	0	8	8	12	14	26	31	20	51	0.000333	0.079907	6	1438.334554	79.907475	239.722426	96.322519	10	1
0	0	11	11	15	17	32	47	28	75	0.000333	0.125	7	2625	145.833333	375	128.090227	14	1
0	0	8	8	12	13	25	34	19	53	0.000333	0.082041	6	1476.746268	82.041459	246.124378	91.125266	11	0
0	0	11	11	15	15	30	50	27	77	0.000333	0.125944	7	2644.814031	146.934113	377.830576	117.206718	15	0
0	0	8	8	12	13	25	34	19	53	0.000333	0.082041	6	1476.746268	82.041459	246.124378	91.125266	11	0
0	0	11	11	15	15	30	50	27	77	0.000333	0.125944	7	2644.814031	146.934113	377.830576	117.206718	15	0
0	0	6	6	10	13	23	24	18	42	0.000333	0.06333	5	949.948011	52.774889	189.989602	81.324997	8	1
0	0	9	9	13	16	29	40	26	66	0.000333	0.106876	6	1923.760474	106.875582	320.626746	112.105716	12	1
0	0	6	6	12	12	24	28	17	45	0.000333	0.068774	6	1237.939875	68.774438	206.323313	86.0391	9	0
0	0	9	9	14	14	28	44	25	69	0.000333	0.110569	7	2321.952427	128.997357	331.70749	106.605938	13	0
0	0	6	6	11	12	23	27	17	44	0.000333	0.066346	5	995.18363	55.287979	199.036726	81.073298	9	0
0	0	9	9	14	14	28	43	25	68	0.000333	0.108967	7	2288.300943	127.12783	326.900135	106.605938	13	0
0	0	6	6	10	13	23	24	18	42	0.000333	0.06333	5	949.948011	52.774889	189.989602	81.324997	8	1
0	0	9	9	13	16	29	40	26	66	0.000333	0.106876	6	1923.760474	106.875582	320.626746	112.105716	12	1
0	0	6	6	12	12	24	28	17	45	0.000333	0.068774	6	1237.939875	68.774438	206.323313	86.0391	9	0
0	0	9	9	14	14	28	44	25	69	0.000333	0.110569	7	2321.952427	128.997357	331.70749	106.605938	13	0
0	0	6	6	11	12	23	27	17	44	0.000333	0.066346	5	995.18363	55.287979	199.036726	81.073298	9	0
0	0	9	9	14	14	28	43	25	68	0.000333	0.108967	7	2288.300943	127.12783	326.900135	106.605938	13	0
0	0	7	7	10	15	25	25	26	51	0.000333	0.078946	5	1184.183328	65.787963	236.836666	91.82264	8	0
0	0	7	7	9	11	20	26	19	45	0.000333	0.064829	4	777.947057	43.219281	194.486764	66.583073	8	0
0	0	7	7	10	17	27	27	27	54	0.000333	0.085588	5	1283.819626	71.323313	256.763925	102.706149	8	0
0	0	6	6	8	11	19	20	16	36	0.000333	0.050975	4	611.701562	33.98342	152.92539	62.053748	7	0
0	0	7	7	11	12	23	28	20	48	0.000333	0.072377	5	1085.654869	60.314159	217.130974	81.073298	8	0
0	0	7	7	10	12	22	27	20	47	0.000333	0.069864	5	1047.96643	58.220357	209.593286	76.238831	8	0
0	0	7	7	11	16	27	26	28	54	0.000333	0.085588	5	1283.819626	71.323313	256.763925	102.053748	8	0
0	0	6	6	8	10	18	19	17	36	0.000333	0.050039	4	600.4692	33.3594	150.1173	57.219281	7	0
0	0	7	7	10	12	22	27	20	47	0.000333	0.069864	5	1047.96643	58.220357	209.593286	76.238831	8	0
0	0	7	7	8	15	23	22	26	48	0.000333	0.072377	4	868.523896	48.251328	217.130974	82.603359	8	0
0	0	6	6	7	9	16	18	16	34	0.000333	0.045333	3	408	22.666667	136	48.180809	7	0
0	0	8	8	10	15	25	31	28	59	0.000333	0.091329	5	1369.937576	76.107643	273.987515	91.82264	9	0
0	0	7	7	10	17	27	24	27	51	0.000333	0.080833	5	1212.496313	67.360906	242.499263	102.706149	8	0
0	0	6	6	8	11	19	20	16	36	0.000333	0.050975	4	611.701562	33.98342	152.92539	62.053748	7	0
0	0	8	8	12	16	28	33	30	63	0.000333	0.100954	6	1817.180161	100.954453	302.86336	107.01955	9	0
0	0	8	8	11	16	27	32	30	62	0.000333	0.098268	5	1474.015126	81.889729	294.803025	102.053748	9	0
0	0	7	7	9	16	25	23	28	51	0.000333	0.078946	4	947.346663	52.63037	236.836666	92.529325	8	0
0	0	6	6	8	10	18	19	17	36	0.000333	0.050039	4	600.4692	33.3594	150.1173	57.219281	7	0
0	0	9	9	12	16	28	34	31	65	0.000333	0.104159	6	1874.86842	104.159357	312.47807	107.01955	10	0
0	0	9	9	11	14	25	31	20	51	0.000333	0.078946	5	1184.183328	65.787963	236.836666	91.356717	11	0
0	0	11	11	15	16	31	43	27	70	0.000333	0.115598	7	2427.556192	134.864233	346.793742	122.603359	14	0
0	0	7	7	11	11	22	26	19	45	0.000333	0.066891	5	1003.372114	55.742895	200.674423	76.107496	9	0
0	0	12	12	11	15	26	43	23	66	0.000333	0.10341	5	1551.145107	86.174728	310.229021	96.657107	15	0
0	0	9	9	11	13	24	32	19	51	0.000333	0.077944	5	1169.165438	64.953635	233.833088	86.159464	11	0
0	0	12	12	15	16	31	48	28	76	0.000333	0.125506	7	2635.632437	146.424024	376.51892	122.603359	15	0
0	0	8	8	12	11	23	31	20	51	0.000333	0.076901	6	1384.209959	76.900553	230.70166	81.073298	10	0
0	0	12	12	11	13	24	43	23	66	0.000333	0.100869	5	1513.037625	84.057646	302.607525	86.159464	15	0
0	0	9	9	11	13	24	32	19	51	0.000333	0.077944	5	1169.165438	64.953635	233.833088	86.159464	11	0
0	0	12	12	15	16	31	48	28	76	0.000333	0.125506	7	2635.632437	146.424024	376.51892	122.603359	15	0
0	0	8	8	12	11	23	31	20	51	0.000333	0.076901	6	1384.209959	76.900553	230.70166	81.073298	10	0
0	0	9	9	11	14	25	39	21	60	0.000333	0.092877	5	1393.156857	77.397603	278.631371	91.356717	11	0
0	0	11	11	14	16	30	51	28	79	0.000333	0.129215	7	2713.510499	150.750583	387.644357	117.302969	14	0
0	0	8	8	12	11	23	31	21	52	0.000333	0.078408	6	1411.35133	78.408407	235.225222	81.073298	10	0
0	0	9	9	11	14	25	39	21	60	0.000333	0.092877	5	1393.156857	77.397603	278.631371	91.356717	11	0
0	0	11	11	14	16	30	51	28	79	0.000333	0.129215	7	2713.510499	150.750583	387.644357	117.302969	14	0
0	0	8	8	12	11	23	31	21	52	0.000333	0.078408	6	1411.35133	78.408407	235.225222	81.073298	10	0
0	0	7	7	9	12	21	24	18	42	0.000333	0.061492	4	737.909327	40.994963	184.477332	71.548875	9	0
0	0	9	9	13	14	27	36	25	61	0.000333	0.096683	6	1740.288826	96.682713	290.048138	101.408685	12	0
0	0	7	7	11	11	22	26	19	45	0.000333	0.066891	5	1003.372114	55.742895	200.674423	76.107496	9	0
0	0	8	8	11	11	22	30	19	49	0.000333	0.072837	5	1092.560747	60.697819	218.512149	76.107496	11	0
0	0	7	7	10	11	21	25	17	42	0.000333	0.061492	5	922.386659	51.243703	184.477332	71.273029	9	0
0	0	10	10	14	14	28	41	26	67	0.000333	0.107364	7	2254.649458	125.258303	322.09278	106.605938	13	0
0	0	8	8	10	11	21	29	19	48	0.000333	0.070277	5	1054.156181	58.564232	210.831236	71.273029	11	0
0	0	7	7	10	11	21	25	17	42	0.000333	0.061492	5	922.386659	51.243703	184.477332	71.273029	9	0
0	0	10	10	14	14	28	41	26	67	0.000333	0.107364	7	2254.649458	125.258303	322.09278	106.605938	13	0
0	0	7	7	11	12	23	33	19	52	0.000333	0.078408	5	1176.126109	65.340339	235.225222	81.073298	9	0
0	0	9	9	13	14	27	45	26	71	0.000333	0.112532	6	2025.582076	112.532338	337.597013	101.408685	12	0
0	0	7	7	10	12	22	32	19	51	0.000333	0.07581	5	1137.155063	63.175281	227.431013	76.238831	9	0
0	0	9	9	13	14	27	44	26	70	0.000333	0.110947	6	1997.052751	110.947375	332.842125	101.408685	12	0
0	0	7	7	12	18	30	46	36	82	0.000333	0.134122	12	4828.380346	268.243353	402.365029	118.0782	9	1
0	0	7	7	12	18	30	48	37	85	0.000333	0.139029	12	5005.028408	278.057134	417.085701	118.0782	9	1
0	0	5	5	12	16	28	38	29	67	0.000333	0.107364	6	1932.556679	107.36426	322.09278	107.01955	7	1
0	0	9	9	13	20	33	57	41	98	0.000333	0.164784	12	5932.207484	329.567082	494.350624	134.544278	11	1
0	0	4	4	9	14	23	24	22	46	0.000333	0.069361	4	832.3354	46.240856	208.08385	81.832294	5	0
0	0	6	6	13	14	27	42	29	71	0.000333	0.112532	12	4051.164152	225.064675	337.597013	101.408685	8	0
0	0	9	9	13	16	29	53	38	91	0.000333	0.147359	12	5304.915247	294.717514	442.076271	112.105716	11	0
0	0	9	9	13	16	29	55	39	94	0.000333	0.152217	12	5479.802563	304.433476	456.650214	112.105716	11	0
0	0	4	4	10	11	21	25	19	44	0.000333	0.064421	5	966.309833	53.68388	193.261967	71.273029	5	0
0	0	11	11	14	18	32	64	43	107	0.000333	0.178333	14	7490	416.111111	535	128.361619	13	0
0	0	10	10	15	21	36	46	36	82	0.000333	0.141311	7	2967.536951	164.863164	423.93385	150.842025	12	0
0	0	11	11	16	22	38	55	40	95	0.000333	0.166184	8	3988.42491	221.579162	498.553114	162.107496	13	0
0	0	9	9	14	19	33	44	34	78	0.000333	0.131154	7	2754.239189	153.013288	393.462741	134.013592	10	0
0	0	7	7	14	14	28	29	23	52	0.000333	0.083327	7	1749.877192	97.2154	249.982456	106.605938	8	0
0	0	8	8	14	15	29	38	27	65	0.000333	0.105256	7	2210.381353	122.798964	315.768765	111.906328	9	0
0	0	13	13	17	24	41	61	49	110	0.000333	0.196444	16	9429.291528	523.849529	589.330721	179.525968	15	1
0	0	10	10	15	17	32	44	37	81	0.000333	0.135	14	5670	315	405	128.090227	11	0
0	0	7	7	8	12	20	31	19	50	0.000333	0.072032	4	864.385619	48.021423	216.096405	67.01955	10	1
0	0	6	6	8	12	20	27	17	44	0.000333	0.063388	4	760.659345	42.258852	190.164836	67.01955	8	0
0	0	6	6	8	11	19	28	17	45	0.000333	0.063719	4	764.626952	42.479275	191.156738	62.053748	8	1
0	0	5	5	6	8	14	15	12	27	0.000333	0.034266	3	308.395749	17.133097	102.798583	39.509775	6	1
0	0	6	6	9	11	20	28	16	44	0.000333	0.063388	4	760.659345	42.258852	190.164836	66.583073	8	0
0	0	5	5	9	10	19	25	14	39	0.000333	0.055223	4	662.676692	36.815372	165.669173	61.748606	7	0
0	0	4	4	7	7	14	12	9	21	0.000333	0.026651	3	239.86336	13.325742	79.954453	39.302969	5	0
0	0	6	6	9	11	20	28	16	44	0.000333	0.063388	4	760.659345	42.258852	190.164836	66.583073	8	0
0	0	5	5	9	10	19	25	14	39	0.000333	0.055223	4	662.676692	36.815372	165.669173	61.748606	7	0
0	0	4	4	7	7	14	12	9	21	0.000333	0.026651	3	239.86336	13.325742	79.954453	39.302969	5	0
0	0	7	7	10	11	21	33	18	51	0.000333	0.074669	5	1120.040943	62.224497	224.008189	71.273029	10	0
0	0	5	5	10	10	20	26	14	40	0.000333	0.057626	5	864.385619	48.021423	172.877124	66.438562	7	0
0	0	4	4	7	7	14	12	9	21	0.000333	0.026651	3	239.86336	13.325742	79.954453	39.302969	5	0
0	0	7	7	9	11	20	32	18	50	0.000333	0.072032	4	864.385619	48.021423	216.096405	66.583073	10	0
0	0	5	5	9	10	19	25	14	39	0.000333	0.055223	4	662.676692	36.815372	165.669173	61.748606	7	0
0	0	4	4	7	7	14	12	9	21	0.000333	0.026651	3	239.86336	13.325742	79.954453	39.302969	5	0
0	0	8	8	12	13	25	38	29	67	0.000333	0.103713	12	3733.660377	207.425576	311.138365	91.125266	13	0
0	0	8	8	9	12	21	33	29	62	0.000333	0.090775	8	2178.589442	121.032747	272.32368	71.548875	13	0
0	0	8	8	13	14	27	37	28	65	0.000333	0.103023	12	3708.812252	206.045125	309.067688	101.408685	12	0
0	0	8	8	10	13	23	32	28	60	0.000333	0.090471	10	2714.137174	150.785399	271.413717	81.324997	12	0
0	0	8	8	12	11	23	35	28	63	0.000333	0.094995	12	3419.812839	189.989602	284.984403	81.073298	13	0
0	0	8	8	13	13	26	36	28	64	0.000333	0.100276	12	3609.937704	200.552095	300.828142	96.211433	12	0
0	0	9	9	12	13	25	41	31	72	0.000333	0.111453	12	4012.291748	222.905097	334.357646	91.125266	14	1
0	0	9	9	13	14	27	40	30	70	0.000333	0.110947	12	3994.105502	221.89475	332.842125	101.408685	13	0
0	0	7	7	11	13	24	29	22	51	0.000333	0.077944	5	1169.165438	64.953635	233.833088	86.159464	10	0
0	0	9	9	13	14	27	44	33	77	0.000333	0.122042	12	4393.516052	244.084225	366.126338	101.408685	14	0
0	0	9	9	10	13	23	39	33	72	0.000333	0.108565	10	3256.964608	180.942478	325.696461	81.324997	14	0
0	0	7	7	12	15	27	30	21	51	0.000333	0.080833	6	1454.995576	80.833088	242.499263	101.622909	9	0
0	0	9	9	14	15	29	43	32	75	0.000333	0.12145	14	5100.880045	283.382225	364.348575	111.906328	13	0
0	0	9	9	11	14	25	38	32	70	0.000333	0.108357	10	3250.699333	180.594407	325.069933	91.356717	13	0
0	0	10	10	13	13	26	46	35	81	0.000333	0.126912	12	4568.827406	253.823745	380.735617	96.211433	15	0
0	0	10	10	14	15	29	47	35	82	0.000333	0.132785	14	5576.962182	309.831232	398.354442	111.906328	14	0
0	0	11	11	14	16	30	51	37	88	0.000333	0.143935	14	6045.289214	335.849401	431.806372	117.302969	15	0
0	0	7	7	12	18	30	37	26	63	0.000333	0.103045	6	1854.804645	103.044703	309.134108	118.0782	9	0
0	0	6	6	12	17	29	35	24	59	0.000333	0.09554	6	1719.725272	95.540293	286.620879	112.506418	8	0
0	0	13	13	16	21	37	77	48	125	0.000333	0.217061	16	10418.90673	578.828152	651.181671	156.238666	18	0
0	0	10	10	14	17	31	51	34	85	0.000333	0.140369	14	5895.493609	327.527423	421.106686	122.789837	14	0
0	0	7	7	14	16	30	37	26	63	0.000333	0.103045	7	2163.938753	120.21882	309.134108	117.302969	10	0
0	0	10	10	16	20	36	66	39	105	0.000333	0.180947	8	4342.737001	241.263167	542.842125	150.438562	15	0
0	0	4	4	6	6	12	12	9	21	0.000333	0.025095	3	225.852638	12.547369	75.284213	31.01955	5	0
0	0	4	4	7	7	14	13	10	23	0.000333	0.02919	3	262.70749	14.594861	87.569163	39.302969	5	0
0	0	3	3	8	9	17	13	15	28	0.000333	0.03815	4	457.795838	25.433102	114.44896	52.529325	4	0
0	0	9	9	14	18	32	54	39	93	0.000333	0.155	14	6510	361.666667	465	128.361619	13	0
0	0	58	58	23	62	85	326	199	525	0.000333	1.121643	33	111042.698	6169.038776	3364.930241	473.202096	74	0
0	0	65	65	27	65	92	372	231	603	0.000333	1.311236	39	153414.6065	8523.033696	3933.70786	519.83587	84	0
0	0	68	68	27	65	92	388	239	627	0.000333	1.363424	39	159520.6605	8862.258917	4090.273346	519.83587	88	0
0	0	8	8	11	14	25	32	34	66	0.000333	0.102165	10	3064.945085	170.274727	306.494509	91.356717	9	0
0	0	14	14	16	22	38	74	62	136	0.000333	0.237906	16	11419.49027	634.416126	713.718142	162.107496	18	0
0	0	6	6	9	12	21	20	20	40	0.000333	0.058564	4	702.770788	39.042822	175.692697	71.548875	7	0
0	0	12	12	14	21	35	62	41	103	0.000333	0.176105	7	3698.213055	205.456281	528.316151	145.541635	16	0
0	0	4	4	10	14	24	26	21	47	0.000333	0.071831	5	1077.466188	59.859233	215.493238	86.52225	6	0
0	0	4	4	10	16	26	26	23	49	0.000333	0.076774	5	1151.607731	63.978207	230.321546	97.219281	6	0
0	0	5	5	12	13	25	25	18	43	0.000333	0.066562	6	1198.114897	66.561939	199.685816	91.125266	7	1
0	0	4	4	12	12	24	21	16	37	0.000333	0.056548	6	1017.861675	56.547871	169.643613	86.0391	6	1
0	0	5	5	12	14	26	25	19	44	0.000333	0.06894	6	1240.916086	68.939783	206.819348	96.322519	7	0
0	0	4	4	12	13	25	21	17	38	0.000333	0.058822	6	1058.799211	58.822178	176.466535	91.125266	6	0
0	0	22	22	21	49	70	142	86	228	0.000333	0.465826	10	13974.76528	776.375849	1397.476528	367.359448	29	0
0	0	6	6	12	14	26	25	22	47	0.000333	0.07364	6	1325.524001	73.640222	220.920667	96.322519	7	0
0	0	13	13	13	17	30	65	43	108	0.000333	0.176648	12	6359.330212	353.296123	529.944184	117.592585	15	1
0	0	13	13	13	17	30	65	43	108	0.000333	0.176648	12	6359.330212	353.296123	529.944184	117.592585	15	1
0	0	13	13	14	18	32	65	45	110	0.000333	0.183333	14	7700	427.777778	550	128.361619	15	0
0	0	13	13	14	18	32	65	45	110	0.000333	0.183333	14	7700	427.777778	550	128.361619	15	0
0	0	17	17	16	21	37	85	53	138	0.000333	0.239635	16	11502.47303	639.02628	718.904564	156.238666	20	1
0	0	17	17	17	22	39	85	55	140	0.000333	0.246652	16	11839.30097	657.738943	739.956311	167.594364	20	0
0	0	10	10	12	16	28	40	29	69	0.000333	0.110569	6	1990.244938	110.569163	331.70749	107.01955	12	0
0	0	6	6	8	11	19	20	16	36	0.000333	0.050975	4	611.701562	33.98342	152.92539	62.053748	7	0
0	0	8	8	9	14	23	27	25	52	0.000333	0.078408	4	940.900887	52.272271	235.225222	81.832294	9	0
0	0	10	10	14	16	30	41	30	71	0.000333	0.11613	7	2438.724626	135.484701	348.389232	117.302969	12	0
0	0	9	9	12	14	26	35	26	61	0.000333	0.095576	6	1720.360937	95.575608	286.726823	96.322519	11	0
0	0	11	11	14	16	30	52	33	85	0.000333	0.139029	14	5839.199809	324.399989	417.085701	117.302969	13	0
0	0	6	6	9	11	20	28	17	45	0.000333	0.064829	4	777.947057	43.219281	194.486764	66.583073	7	0
0	0	8	8	10	16	26	35	26	61	0.000333	0.095576	5	1433.634114	79.64634	286.726823	97.219281	9	0
0	0	10	10	14	16	30	49	31	80	0.000333	0.13085	7	2747.858734	152.658819	392.551248	117.302969	12	0
0	0	10	10	13	14	27	40	28	68	0.000333	0.107777	12	3879.988202	215.5549	323.33235	101.408685	12	0
0	0	11	11	13	16	29	45	30	75	0.000333	0.12145	6	2186.091448	121.449525	364.348575	112.105716	13	0
0	0	6	6	9	10	19	21	15	36	0.000333	0.050975	4	611.701562	33.98342	152.92539	61.748606	7	0
0	0	9	9	10	16	26	32	26	58	0.000333	0.090875	5	1363.127518	75.729307	272.625504	97.219281	10	0
0	0	11	11	15	16	31	46	31	77	0.000333	0.127158	7	2670.311811	148.350656	381.473116	122.603359	13	0
0	0	10	10	13	14	27	40	27	67	0.000333	0.106192	6	1911.464776	106.192488	318.577463	101.408685	12	0
0	0	6	6	8	11	19	20	16	36	0.000333	0.050975	4	611.701562	33.98342	152.92539	62.053748	7	0
0	0	6	6	8	11	19	20	16	36	0.000333	0.050975	4	611.701562	33.98342	152.92539	62.053748	7	0
0	0	10	10	14	14	28	41	29	70	0.000333	0.112172	14	4711.207824	261.733768	336.514845	106.605938	12	0
0	0	9	9	12	12	24	35	25	60	0.000333	0.091699	12	3301.173001	183.3985	275.09775	86.0391	11	0
0	0	6	6	9	11	20	28	18	46	0.000333	0.06627	4	795.234769	44.179709	198.808692	66.583073	7	0
0	0	6	6	9	11	20	28	17	45	0.000333	0.064829	4	777.947057	43.219281	194.486764	66.583073	7	0
0	0	10	10	13	14	27	49	32	81	0.000333	0.128382	12	4621.750652	256.763925	385.145888	101.408685	12	0
0	0	10	10	12	12	24	40	29	69	0.000333	0.105454	12	3796.348951	210.908275	316.362413	86.0391	12	0
0	0	6	6	9	10	19	21	16	37	0.000333	0.052391	4	628.693272	34.927404	157.173318	61.748606	7	0
0	0	6	6	9	10	19	21	15	36	0.000333	0.050975	4	611.701562	33.98342	152.92539	61.748606	7	0
0	0	11	11	14	14	28	46	32	78	0.000333	0.124991	14	5249.631575	291.646199	374.973684	106.605938	13	0
0	0	10	10	12	12	24	40	28	68	0.000333	0.103926	12	3741.329401	207.851633	311.77745	86.0391	12	0
0	0	8	8	9	11	20	30	23	53	0.000333	0.076354	8	1832.497512	101.805417	229.062189	66.583073	9	0
0	0	6	6	8	11	19	20	18	38	0.000333	0.053807	4	645.684982	35.871388	161.421246	62.053748	7	0
0	0	6	6	8	11	19	20	16	36	0.000333	0.050975	4	611.701562	33.98342	152.92539	62.053748	7	0
0	0	10	10	13	14	27	40	33	73	0.000333	0.115702	12	4165.281452	231.404525	347.106788	101.408685	12	0
0	0	9	9	11	12	23	34	29	63	0.000333	0.094995	10	2849.844032	158.324668	284.984403	81.073298	11	0
0	0	6	6	9	14	23	28	20	48	0.000333	0.072377	4	868.523896	48.251328	217.130974	81.832294	7	0
0	0	10	10	13	17	30	48	36	84	0.000333	0.137393	12	4946.14572	274.785873	412.17881	117.592585	12	0
0	0	10	10	12	15	27	39	33	72	0.000333	0.114117	12	4108.222802	228.2346	342.3519	101.622909	12	0
0	0	6	6	9	13	22	21	18	39	0.000333	0.057973	4	695.671333	38.648407	173.917833	76.635041	7	0
0	0	11	11	14	17	31	45	36	81	0.000333	0.133763	14	5618.058616	312.114368	401.289901	122.789837	13	0
0	0	10	10	12	15	27	39	32	71	0.000333	0.112532	12	4051.164152	225.064675	337.597013	101.622909	12	0
0	0	8	8	9	14	23	29	27	56	0.000333	0.08444	4	1013.277878	56.293215	253.31947	81.832294	9	0
0	0	6	6	8	11	19	20	18	38	0.000333	0.053807	4	645.684982	35.871388	161.421246	62.053748	7	0
0	0	6	6	8	11	19	20	16	36	0.000333	0.050975	4	611.701562	33.98342	152.92539	62.053748	7	0
0	0	14	14	13	16	29	56	53	109	0.000333	0.176507	18	9531.358712	529.519928	529.519928	112.105716	16	0
0	0	13	13	11	14	25	50	49	99	0.000333	0.153247	15	6896.126442	383.118136	459.741763	91.356717	15	0
0	0	6	6	9	14	23	28	20	48	0.000333	0.072377	4	868.523896	48.251328	217.130974	81.832294	7	0
0	0	14	14	13	19	32	64	60	124	0.000333	0.206667	18	11160	620	620	128.816339	16	0
0	0	14	14	12	17	29	55	57	112	0.000333	0.181365	18	9793.689686	544.093871	544.093871	112.506418	16	0
0	0	6	6	9	13	22	21	18	39	0.000333	0.057973	4	695.671333	38.648407	173.917833	76.635041	7	0
0	0	15	15	14	19	33	61	60	121	0.000333	0.203457	21	12817.80546	712.100303	610.371688	134.013592	17	0
0	0	14	14	12	17	29	55	56	111	0.000333	0.179745	18	9706.246028	539.23589	539.23589	112.506418	16	0
0	0	8	8	8	12	20	28	28	56	0.000333	0.080676	8	1936.223787	107.567988	242.027973	67.01955	9	0
0	0	8	8	9	15	24	36	32	68	0.000333	0.103926	8	2494.2196	138.567756	311.77745	87.132684	9	0
0	0	8	8	9	14	23	29	30	59	0.000333	0.088963	8	2135.121243	118.617847	266.890155	81.832294	9	0
0	0	10	10	8	13	21	36	38	74	0.000333	0.108344	8	2600.251914	144.45844	325.031489	72.105716	11	0
0	0	10	10	9	16	25	44	44	88	0.000333	0.13622	8	3269.274758	181.626375	408.659345	92.529325	11	0
0	0	10	10	9	15	24	37	42	79	0.000333	0.120737	8	2897.6963	160.983128	362.212038	87.132684	11	0
0	0	12	12	9	16	25	45	51	96	0.000333	0.148603	12	5349.722331	297.206796	445.810194	92.529325	13	0
0	0	13	13	12	17	29	55	30	85	0.000333	0.137643	6	2477.570308	137.642795	412.928385	112.506418	18	0
0	0	12	12	12	17	29	51	29	80	0.000333	0.129546	6	2331.830878	129.54616	388.63848	112.506418	17	0
0	0	9	9	12	17	29	37	24	61	0.000333	0.098779	6	1778.021044	98.778947	296.336841	112.506418	13	0
0	0	10	10	12	17	29	41	25	66	0.000333	0.106876	6	1923.760474	106.875582	320.626746	112.506418	14	0
0	0	12	12	12	17	29	49	27	76	0.000333	0.123069	6	2215.239334	123.068852	369.206556	112.506418	17	0
0	0	7	7	10	12	22	27	15	42	0.000333	0.062432	5	936.48064	52.026702	187.296128	76.238831	10	0
0	0	6	6	10	11	21	23	13	36	0.000333	0.052708	5	790.617136	43.923174	158.123427	71.273029	9	0
0	0	10	10	14	20	34	41	27	68	0.000333	0.115316	7	2421.632312	134.535128	345.947473	139.741531	14	0
0	0	9	9	16	20	36	45	27	72	0.000333	0.124078	8	2977.876801	165.4376	372.2346	150.438562	13	0
0	0	8	8	16	19	35	41	25	66	0.000333	0.112844	8	2708.261433	150.458968	338.532679	144.710623	12	0
0	0	6	6	10	12	22	23	14	37	0.000333	0.055	5	824.994849	45.833047	164.99897	76.238831	9	0
0	0	11	11	13	16	29	50	26	76	0.000333	0.123069	6	2215.239334	123.068852	369.206556	112.105716	16	0
0	0	6	6	10	12	22	28	18	46	0.000333	0.068378	5	1025.669272	56.981626	205.133854	76.238831	7	0
0	0	6	6	10	12	22	30	19	49	0.000333	0.072837	5	1092.560747	60.697819	218.512149	76.238831	7	0
0	0	9	9	11	15	26	43	27	70	0.000333	0.109677	5	1645.153901	91.397439	329.03078	96.657107	10	1
0	0	8	8	11	14	25	40	25	65	0.000333	0.100617	5	1509.253262	83.847403	301.850652	91.356717	9	1
0	0	8	8	10	13	23	31	22	53	0.000333	0.079916	5	1198.743918	66.596884	239.748784	81.324997	9	1
0	0	6	6	11	11	22	29	17	46	0.000333	0.068378	5	1025.669272	56.981626	205.133854	76.107496	7	0
0	0	6	6	11	11	22	31	18	49	0.000333	0.072837	5	1092.560747	60.697819	218.512149	76.107496	7	0
0	0	9	9	12	14	26	44	26	70	0.000333	0.109677	6	1974.184682	109.676927	329.03078	96.322519	10	1
0	0	8	8	12	13	25	41	24	65	0.000333	0.100617	6	1811.103914	100.616884	301.850652	91.125266	9	1
0	0	7	7	11	12	23	34	21	55	0.000333	0.082932	5	1243.979538	69.109974	248.795908	81.073298	8	0
0	0	6	6	10	12	22	30	19	49	0.000333	0.072837	5	1092.560747	60.697819	218.512149	76.238831	7	0
0	0	9	9	11	15	26	43	27	70	0.000333	0.109677	5	1645.153901	91.397439	329.03078	96.657107	10	0
0	0	3	3	5	7	12	12	10	22	0.000333	0.02629	2	157.73835	8.763242	78.869175	31.261125	4	0
0	0	8	8	11	14	25	40	25	65	0.000333	0.100617	5	1509.253262	83.847403	301.850652	91.356717	9	0
0	0	3	3	5	7	12	12	10	22	0.000333	0.02629	2	157.73835	8.763242	78.869175	31.261125	4	0
0	0	8	8	10	13	23	31	22	53	0.000333	0.079916	5	1198.743918	66.596884	239.748784	81.324997	9	0
0	0	8	8	12	12	24	40	23	63	0.000333	0.096284	6	1733.115825	96.284213	288.852638	86.0391	9	0
0	0	7	7	12	11	23	35	20	55	0.000333	0.082932	6	1492.775445	82.931969	248.795908	81.073298	8	0
0	0	6	6	11	11	22	31	18	49	0.000333	0.072837	5	1092.560747	60.697819	218.512149	76.107496	7	0
0	0	10	10	12	15	27	48	28	76	0.000333	0.120457	6	2168.228701	120.45715	361.37145	101.622909	11	0
0	0	9	9	12	14	26	45	26	71	0.000333	0.111244	6	2002.38732	111.24374	333.73122	96.322519	10	0
0	0	6	6	10	12	22	30	19	49	0.000333	0.072837	5	1092.560747	60.697819	218.512149	76.238831	7	0
0	0	10	10	11	15	26	47	31	78	0.000333	0.122211	10	3666.34298	203.685721	366.634298	96.657107	11	0
0	0	7	7	10	12	22	32	22	54	0.000333	0.08027	5	1204.046537	66.891474	240.809307	76.238831	8	0
0	0	9	9	11	14	25	44	29	73	0.000333	0.113001	10	3390.015019	188.334168	339.001502	91.356717	10	0
0	0	9	9	10	13	23	35	26	61	0.000333	0.091979	10	2759.372793	153.298489	275.937279	81.324997	10	0
0	0	6	6	11	11	22	31	18	49	0.000333	0.072837	5	1092.560747	60.697819	218.512149	76.107496	7	0
0	0	11	11	12	15	27	52	32	84	0.000333	0.133137	12	4792.926602	266.2737	399.41055	101.622909	12	0
0	0	8	8	11	12	23	37	23	60	0.000333	0.090471	5	1357.068587	75.392699	271.413717	81.073298	9	0
0	0	10	10	12	14	26	49	30	79	0.000333	0.123778	12	4456.016853	247.556492	371.334738	96.322519	11	0
0	0	6	6	10	11	21	24	19	43	0.000333	0.062957	5	944.348246	52.463791	188.869649	71.273029	7	1
0	0	6	6	6	8	14	20	16	36	0.000333	0.045688	6	822.388663	45.688259	137.064777	39.509775	7	0
0	0	4	4	5	7	12	14	12	26	0.000333	0.03107	2	186.41805	10.356558	93.209025	31.261125	5	0
0	0	6	6	7	7	14	21	15	36	0.000333	0.045688	6	822.388663	45.688259	137.064777	39.302969	7	0
0	0	4	4	6	6	12	15	11	26	0.000333	0.03107	3	279.627075	15.534838	93.209025	31.01955	5	0
0	0	31	31	21	49	70	171	103	274	0.000333	0.559808	20	33588.47093	1866.026163	1679.423547	367.359448	41	1
0	0	31	31	21	49	70	171	103	274	0.000333	0.559808	20	33588.47093	1866.026163	1679.423547	367.359448	41	1
0	0	35	35	23	52	75	191	113	304	0.000333	0.631187	22	41658.3394	2314.352189	1893.560882	400.46479	46	1
0	0	12	12	14	13	27	55	36	91	0.000333	0.144232	14	6057.726678	336.540371	432.694763	101.408685	14	0
0	0	12	12	14	13	27	55	36	91	0.000333	0.144232	14	6057.726678	336.540371	432.694763	101.408685	14	0
0	0	16	16	17	17	34	75	46	121	0.000333	0.205194	16	9849.328061	547.184892	615.583004	138.973737	19	0
0	0	10	10	14	16	30	48	28	76	0.000333	0.124308	7	2610.465797	145.025878	372.923685	117.302969	12	0
0	0	12	12	18	19	37	64	38	102	0.000333	0.177121	18	9564.556379	531.364243	531.364243	155.769273	14	0
0	0	11	11	18	18	36	61	36	97	0.000333	0.167161	18	9026.689053	501.482725	501.482725	150.1173	13	0
0	0	8	8	15	14	29	42	29	71	0.000333	0.114972	14	4828.833109	268.268506	344.916651	111.906328	9	0
0	0	13	13	14	16	30	56	30	86	0.000333	0.140664	7	2953.948139	164.10823	421.992591	117.302969	16	0
0	0	10	10	15	15	30	49	27	76	0.000333	0.124308	7	2610.465797	145.025878	372.923685	117.206718	12	0
0	0	13	13	19	19	38	69	39	108	0.000333	0.188925	18	10201.97109	566.776171	566.776171	161.421246	15	0
0	0	12	12	19	18	37	66	37	103	0.000333	0.178858	18	9658.32654	536.573697	536.573697	155.769273	14	0
0	0	13	13	14	15	29	56	30	86	0.000333	0.139262	14	5849.009118	324.944951	417.786366	111.906328	16	0
0	0	10	10	15	15	30	49	27	76	0.000333	0.124308	7	2610.465797	145.025878	372.923685	117.206718	12	0
0	0	13	13	19	19	38	69	39	108	0.000333	0.188925	18	10201.97109	566.776171	566.776171	161.421246	15	0
0	0	12	12	19	18	37	66	37	103	0.000333	0.178858	18	9658.32654	536.573697	536.573697	155.769273	14	0
0	0	8	8	13	15	28	42	26	68	0.000333	0.108967	6	1961.400808	108.966712	326.900135	106.709075	10	0
0	0	10	10	17	18	35	58	36	94	0.000333	0.160718	16	7714.441657	428.580092	482.152604	144.545518	12	0
0	0	9	9	17	17	34	55	34	89	0.000333	0.150928	16	7244.547086	402.474838	452.784193	138.973737	11	0
0	0	8	8	15	14	29	42	29	71	0.000333	0.114972	14	4828.833109	268.268506	344.916651	111.906328	9	0
0	0	9	9	14	14	28	45	26	71	0.000333	0.113774	7	2389.255396	132.736411	341.322199	106.605938	12	0
0	0	8	8	14	14	28	43	25	68	0.000333	0.108967	7	2288.300943	127.12783	326.900135	106.605938	10	0
0	0	11	11	18	18	36	63	37	100	0.000333	0.172331	18	9305.865003	516.9925	516.9925	150.1173	13	0
0	0	10	10	18	17	35	60	35	95	0.000333	0.162427	18	8771.073959	487.281887	487.281887	144.545518	12	0
0	0	9	9	13	14	27	44	26	70	0.000333	0.110947	6	1997.052751	110.947375	332.842125	101.408685	12	0
0	0	8	8	14	14	28	43	25	68	0.000333	0.108967	7	2288.300943	127.12783	326.900135	106.605938	10	0
0	0	11	11	18	18	36	63	37	100	0.000333	0.172331	18	9305.865003	516.9925	516.9925	150.1173	13	0
0	0	10	10	18	17	35	60	35	95	0.000333	0.162427	18	8771.073959	487.281887	487.281887	144.545518	12	0
0	0	8	8	14	14	28	44	25	69	0.000333	0.110569	7	2321.952427	128.997357	331.70749	106.605938	10	0
0	0	10	10	19	17	36	60	35	95	0.000333	0.163714	18	8840.571752	491.142875	491.142875	150.197491	12	0
0	0	9	9	19	16	35	57	33	90	0.000333	0.153878	18	8309.438487	461.635472	461.635472	144.710623	11	0
0	0	8	8	13	14	27	43	25	68	0.000333	0.107777	6	1939.994101	107.77745	323.33235	101.408685	10	0
0	0	10	10	18	17	35	59	35	94	0.000333	0.160718	18	8678.746865	482.152604	482.152604	144.545518	12	0
0	0	9	9	18	16	34	56	33	89	0.000333	0.150928	18	8150.115472	452.784193	452.784193	139.05865	11	0
0	0	8	8	13	14	27	42	25	67	0.000333	0.106192	6	1911.464776	106.192488	318.577463	101.408685	10	0
0	0	10	10	17	17	34	58	35	93	0.000333	0.157711	16	7570.144708	420.563595	473.134044	138.973737	12	0
0	0	9	9	17	16	33	55	33	88	0.000333	0.147969	16	7102.50692	394.583718	443.906683	133.486868	11	0
0	0	8	8	15	14	29	42	29	71	0.000333	0.114972	14	4828.833109	268.268506	344.916651	111.906328	9	0
0	0	9	9	13	14	27	44	24	68	0.000333	0.107777	6	1939.994101	107.77745	323.33235	101.408685	12	0
0	0	8	8	14	13	27	43	24	67	0.000333	0.106192	7	2230.042239	123.891235	318.577463	101.408685	10	0
0	0	11	11	18	17	35	63	36	99	0.000333	0.169266	18	9140.382336	507.799019	507.799019	144.545518	13	0
0	0	10	10	18	16	34	60	34	94	0.000333	0.159407	18	8607.987127	478.221507	478.221507	139.05865	12	0
0	0	9	9	16	14	30	47	30	77	0.000333	0.125944	16	6045.289214	335.849401	377.830576	117.302969	10	0
0	0	9	9	13	14	27	44	24	68	0.000333	0.107777	6	1939.994101	107.77745	323.33235	101.408685	12	0
0	0	8	8	14	13	27	43	24	67	0.000333	0.106192	7	2230.042239	123.891235	318.577463	101.408685	10	0
0	0	11	11	18	17	35	63	36	99	0.000333	0.169266	18	9140.382336	507.799019	507.799019	144.545518	13	0
0	0	10	10	18	16	34	60	34	94	0.000333	0.159407	18	8607.987127	478.221507	478.221507	139.05865	12	0
0	0	9	9	16	14	30	47	30	77	0.000333	0.125944	16	6045.289214	335.849401	377.830576	117.302969	10	0
0	0	8	8	13	14	27	42	25	67	0.000333	0.106192	6	1911.464776	106.192488	318.577463	101.408685	10	0
0	0	10	10	17	17	34	58	35	93	0.000333	0.157711	16	7570.144708	420.563595	473.134044	138.973737	12	0
0	0	9	9	17	16	33	55	33	88	0.000333	0.147969	16	7102.50692	394.583718	443.906683	133.486868	11	0
0	0	8	8	15	14	29	42	29	71	0.000333	0.114972	14	4828.833109	268.268506	344.916651	111.906328	9	0
0	0	9	9	13	13	26	44	24	68	0.000333	0.106543	6	1917.779405	106.5433	319.629901	96.211433	12	0
0	0	8	8	14	13	27	43	24	67	0.000333	0.106192	7	2230.042239	123.891235	318.577463	101.408685	10	0
0	0	11	11	18	17	35	63	36	99	0.000333	0.169266	18	9140.382336	507.799019	507.799019	144.545518	13	0
0	0	10	10	18	16	34	60	34	94	0.000333	0.159407	18	8607.987127	478.221507	478.221507	139.05865	12	0
0	0	9	9	16	14	30	47	30	77	0.000333	0.125944	16	6045.289214	335.849401	377.830576	117.302969	10	0
0	0	11	11	10	16	26	48	28	76	0.000333	0.119078	5	1786.167093	99.231505	357.233419	97.219281	16	0
0	0	10	10	10	16	26	44	27	71	0.000333	0.111244	5	1668.6561	92.703117	333.73122	97.219281	15	0
0	0	7	7	10	16	26	30	22	52	0.000333	0.081474	5	1222.114327	67.89524	244.422865	97.219281	11	0
0	0	8	8	10	16	26	34	23	57	0.000333	0.089308	5	1339.62532	74.423629	267.925064	97.219281	12	0
0	0	10	10	10	16	26	42	25	67	0.000333	0.104976	5	1574.647306	87.480406	314.929461	97.219281	15	0
0	0	5	5	8	11	19	20	13	33	0.000333	0.046727	4	560.726432	31.151468	140.181608	62.053748	8	0
0	0	4	4	8	10	18	16	11	27	0.000333	0.037529	4	450.3519	25.01955	112.587975	57.219281	7	0
0	0	8	8	12	19	31	34	25	59	0.000333	0.097433	6	1753.785494	97.432527	292.297582	123.730173	12	0
0	0	7	7	14	20	34	38	25	63	0.000333	0.106837	7	2243.571113	124.64284	320.510159	139.741531	11	0
0	0	6	6	14	19	33	34	23	57	0.000333	0.095843	7	2012.713254	111.817403	287.530465	134.013592	10	0
0	0	4	4	8	11	19	16	12	28	0.000333	0.039647	4	475.767882	26.431549	118.94197	62.053748	7	0
0	0	9	9	11	16	27	43	24	67	0.000333	0.106192	5	1592.887313	88.49374	318.577463	102.053748	14	0
0	0	5	5	12	13	25	23	16	39	0.000333	0.06037	6	1086.662348	60.37013	181.110391	91.125266	8	1
0	0	5	5	13	11	24	24	14	38	0.000333	0.058076	6	1045.37145	58.076192	174.228575	86.159464	8	0
0	0	5	5	12	13	25	23	16	39	0.000333	0.06037	6	1086.662348	60.37013	181.110391	91.125266	8	1
0	0	5	5	13	11	24	24	14	38	0.000333	0.058076	6	1045.37145	58.076192	174.228575	86.159464	8	0
0	0	5	5	13	11	24	24	14	38	0.000333	0.058076	6	1045.37145	58.076192	174.228575	86.159464	8	0
0	0	10	10	10	14	24	44	26	70	0.000333	0.106982	5	1604.736875	89.152049	320.947375	86.52225	14	0
0	0	9	9	10	14	24	40	25	65	0.000333	0.099341	5	1490.112813	82.784045	298.022563	86.52225	13	0
0	0	6	6	10	14	24	26	20	46	0.000333	0.070303	5	1054.541375	58.585632	210.908275	86.52225	9	0
0	0	7	7	10	14	24	30	21	51	0.000333	0.077944	5	1169.165438	64.953635	233.833088	86.52225	10	0
0	0	9	9	10	14	24	38	23	61	0.000333	0.093228	5	1398.413563	77.689642	279.682713	86.52225	13	0
0	0	4	4	8	9	17	16	11	27	0.000333	0.036787	4	441.445987	24.524777	110.361497	52.529325	6	0
0	0	3	3	8	8	16	12	9	21	0.000333	0.028	4	336	18.666667	84	48	5	0
0	0	7	7	12	17	29	30	23	53	0.000333	0.085824	6	1544.837956	85.824331	257.472993	112.506418	10	0
0	0	6	6	14	18	32	34	23	57	0.000333	0.095	7	1995	110.833333	285	128.361619	9	0
0	0	5	5	14	17	31	30	21	51	0.000333	0.084221	7	1768.648083	98.258227	252.664012	122.789837	8	0
0	0	3	3	8	9	17	12	10	22	0.000333	0.029975	4	359.69673	19.983152	89.924183	52.529325	5	0
0	0	8	8	11	14	25	39	22	61	0.000333	0.094425	5	1416.376138	78.687563	283.275228	91.356717	12	0
0	0	7	7	11	12	23	30	18	48	0.000333	0.072377	5	1085.654869	60.314159	217.130974	81.073298	11	1
0	0	6	6	11	10	21	24	15	39	0.000333	0.0571	5	856.501897	47.583439	171.300379	71.273029	10	0
0	0	5	5	11	11	22	23	14	37	0.000333	0.055	5	824.994849	45.833047	164.99897	76.107496	8	1
0	0	5	5	8	10	18	18	14	32	0.000333	0.044479	4	533.7504	29.6528	133.4376	57.219281	8	1
0	0	7	7	12	9	21	30	15	45	0.000333	0.065885	6	1185.925704	65.884761	197.654284	71.548875	10	0
0	0	6	6	12	8	20	26	13	39	0.000333	0.056185	6	1011.331174	56.185065	168.555196	67.01955	9	0
0	0	7	7	12	9	21	29	15	44	0.000333	0.064421	6	1159.5718	64.420656	193.261967	71.548875	10	0
0	0	6	6	12	8	20	25	13	38	0.000333	0.054744	6	985.399606	54.744423	164.233268	67.01955	9	0
0	0	7	7	9	13	22	33	20	53	0.000333	0.078783	4	945.399503	52.522195	236.349876	76.635041	9	0
0	0	10	10	12	15	27	49	28	77	0.000333	0.122042	6	2196.758026	122.042113	366.126338	101.622909	13	0
0	0	9	9	12	13	25	45	26	71	0.000333	0.109905	12	3956.565474	219.809193	329.713789	91.125266	11	0
0	0	8	8	11	12	23	39	21	60	0.000333	0.090471	5	1357.068587	75.392699	271.413717	81.073298	11	0
0	0	7	7	10	12	22	34	19	53	0.000333	0.078783	5	1181.749379	65.652743	236.349876	76.238831	9	0
0	0	11	11	13	15	28	54	29	83	0.000333	0.133003	6	2394.062751	133.003486	399.010459	106.709075	14	0
0	0	8	8	10	12	22	38	21	59	0.000333	0.087702	5	1315.532327	73.085129	263.106465	76.238831	11	0
0	0	7	7	10	12	22	34	19	53	0.000333	0.078783	5	1181.749379	65.652743	236.349876	76.238831	9	0
0	0	11	11	13	15	28	54	29	83	0.000333	0.133003	6	2394.062751	133.003486	399.010459	106.709075	14	0
0	0	11	11	10	15	25	48	27	75	0.000333	0.116096	5	1741.446071	96.747004	348.289214	91.82264	16	0
0	0	10	10	10	15	25	44	26	70	0.000333	0.108357	5	1625.349666	90.297204	325.069933	91.82264	15	0
0	0	7	7	10	15	25	30	21	51	0.000333	0.078946	5	1184.183328	65.787963	236.836666	91.82264	11	0
0	0	8	8	10	15	25	34	22	56	0.000333	0.086685	5	1300.279733	72.237763	260.055947	91.82264	12	0
0	0	10	10	10	15	25	42	24	66	0.000333	0.102165	5	1532.472543	85.137363	306.494509	91.82264	15	0
0	0	5	5	8	10	18	20	12	32	0.000333	0.044479	4	533.7504	29.6528	133.4376	57.219281	8	0
0	0	4	4	8	9	17	16	10	26	0.000333	0.035425	4	425.096135	23.616452	106.274034	52.529325	7	0
0	0	8	8	12	18	30	34	24	58	0.000333	0.094867	6	1707.597927	94.866552	284.599655	118.0782	12	0
0	0	7	7	14	18	32	38	24	62	0.000333	0.103333	7	2170	120.555556	310	128.361619	11	0
0	0	6	6	14	17	31	34	22	56	0.000333	0.092478	7	1942.044954	107.891386	277.434993	122.789837	10	0
0	0	4	4	8	10	18	16	11	27	0.000333	0.037529	4	450.3519	25.01955	112.587975	57.219281	7	0
0	0	9	9	11	14	25	43	23	66	0.000333	0.102165	5	1532.472543	85.137363	306.494509	91.356717	14	0
0	0	6	6	8	11	19	29	18	47	0.000333	0.066551	4	798.610373	44.367243	199.652593	62.053748	7	0
0	0	6	6	8	11	19	29	18	47	0.000333	0.066551	4	798.610373	44.367243	199.652593	62.053748	7	0
0	0	11	11	13	14	27	54	32	86	0.000333	0.136307	12	4907.043902	272.61355	408.920325	101.408685	13	0
0	0	6	6	9	10	19	30	18	48	0.000333	0.067967	4	815.602083	45.311227	203.900521	61.748606	7	0
0	0	6	6	9	10	19	30	17	47	0.000333	0.066551	4	798.610373	44.367243	199.652593	61.748606	7	0
0	0	12	12	13	14	27	59	35	94	0.000333	0.148986	12	5363.513102	297.97295	446.959425	101.408685	14	0
0	0	8	8	9	11	20	39	25	64	0.000333	0.092201	8	2212.827185	122.934844	276.603398	66.583073	9	0
0	0	6	6	8	11	19	29	18	47	0.000333	0.066551	4	798.610373	44.367243	199.652593	62.053748	7	0
0	0	6	6	8	11	19	29	18	47	0.000333	0.066551	4	798.610373	44.367243	199.652593	62.053748	7	0
0	0	10	10	12	14	26	49	28	77	0.000333	0.120645	12	4343.2063	241.289239	361.933858	96.322519	12	0
0	0	6	6	9	10	19	30	17	47	0.000333	0.066551	4	798.610373	44.367243	199.652593	61.748606	7	0
0	0	6	6	9	10	19	30	17	47	0.000333	0.066551	4	798.610373	44.367243	199.652593	61.748606	7	0
0	0	10	10	13	13	26	50	27	77	0.000333	0.120645	12	4343.2063	241.289239	361.933858	96.211433	12	0
0	0	8	8	12	19	31	50	38	88	0.000333	0.145323	12	5231.631304	290.646184	435.969275	123.730173	11	1
0	0	8	8	12	19	31	52	39	91	0.000333	0.150277	12	5409.982371	300.554576	450.831864	123.730173	11	1
0	0	6	6	12	17	29	42	31	73	0.000333	0.118211	6	2127.795676	118.210871	354.632613	112.506418	9	1
0	0	10	10	13	21	34	61	43	104	0.000333	0.176365	12	6349.153626	352.730757	529.096135	140.344382	13	1
0	0	5	5	10	15	25	28	24	52	0.000333	0.080494	5	1207.402609	67.077923	241.480522	91.82264	7	0
0	0	7	7	13	15	28	47	31	78	0.000333	0.124991	12	4499.684207	249.982456	374.973684	106.709075	10	0
0	0	10	10	13	17	30	58	40	98	0.000333	0.160292	12	5770.50334	320.583519	480.875278	117.592585	13	0
0	0	10	10	13	17	30	60	41	101	0.000333	0.165199	12	5947.151402	330.3973	495.59595	117.592585	13	0
0	0	5	5	12	12	24	30	21	51	0.000333	0.077944	6	1402.998525	77.944363	233.833088	86.0391	7	0
0	0	12	12	14	19	33	69	45	114	0.000333	0.191687	14	8050.853014	447.269612	575.06093	134.013592	15	0
0	0	7	7	13	15	28	46	31	77	0.000333	0.123389	12	4441.995948	246.777553	370.166329	106.709075	10	0
0	0	10	10	13	17	30	57	40	97	0.000333	0.158656	12	5711.620653	317.312259	475.968388	117.592585	13	0
0	0	10	10	13	17	30	59	41	100	0.000333	0.163563	12	5888.268715	327.12604	490.68906	117.592585	13	0
0	0	5	5	11	12	23	29	21	50	0.000333	0.075393	5	1130.890489	62.827249	226.178098	81.073298	7	0
0	0	12	12	14	19	33	68	45	113	0.000333	0.190006	14	7980.231497	443.346194	570.016535	134.013592	15	0
0	0	6	6	12	12	24	25	19	44	0.000333	0.067246	6	1210.4301	67.246117	201.73835	86.0391	7	0
0	0	5	5	11	7	18	19	11	30	0.000333	0.041699	5	625.48875	34.749375	125.09775	57.705232	6	0
0	0	5	5	10	7	17	16	10	26	0.000333	0.035425	5	531.370169	29.520565	106.274034	52.870765	6	0
0	0	6	6	13	13	26	26	21	47	0.000333	0.07364	6	1325.524001	73.640222	220.920667	96.211433	7	0
0	0	4	4	11	8	19	16	11	27	0.000333	0.038231	5	573.470214	31.859456	114.694043	62.053748	5	0
0	0	4	4	8	8	16	13	10	23	0.000333	0.030667	4	368	20.444444	92	48	5	0
0	0	6	6	13	13	26	26	21	47	0.000333	0.07364	6	1325.524001	73.640222	220.920667	96.211433	7	0
0	0	5	5	12	8	20	20	12	32	0.000333	0.046101	6	829.810194	46.100566	138.301699	67.01955	6	0
0	0	5	5	11	8	19	17	11	28	0.000333	0.039647	5	594.709852	33.039436	118.94197	62.053748	6	0
0	0	6	6	9	11	20	23	15	38	0.000333	0.054744	4	656.93307	36.496282	164.233268	66.583073	9	0
0	0	5	5	9	10	19	19	13	32	0.000333	0.045311	4	543.734722	30.207485	135.93368	61.748606	8	0
0	0	7	7	13	15	28	36	23	59	0.000333	0.094545	6	1701.803642	94.544647	283.63394	106.709075	10	0
0	0	6	6	13	14	27	32	21	53	0.000333	0.084003	6	1512.054226	84.003013	252.009038	101.408685	9	0
0	0	5	5	9	11	20	19	14	33	0.000333	0.047541	4	570.494509	31.694139	142.623627	66.583073	8	0
0	0	9	9	11	16	27	44	25	69	0.000333	0.109362	5	1640.436188	91.135344	328.087238	102.053748	14	0
0	0	6	6	9	12	21	23	15	38	0.000333	0.055636	4	667.632248	37.09068	166.908062	71.548875	9	0
0	0	5	5	9	11	20	19	13	32	0.000333	0.046101	4	553.206796	30.733711	138.301699	66.583073	8	0
0	0	7	7	13	16	29	36	23	59	0.000333	0.09554	6	1719.725272	95.540293	286.620879	112.105716	10	0
0	0	6	6	13	15	28	32	21	53	0.000333	0.08493	6	1528.738865	84.929937	254.789811	106.709075	9	0
0	0	5	5	9	12	21	19	14	33	0.000333	0.048315	4	579.7859	32.210328	144.946475	71.548875	8	0
0	0	9	9	11	17	28	44	25	69	0.000333	0.110569	5	1658.537448	92.140969	331.70749	107.540616	14	0
0	0	7	7	11	12	23	34	21	55	0.000333	0.082932	5	1243.979538	69.109974	248.795908	81.073298	9	0
0	0	9	9	12	14	26	43	27	70	0.000333	0.109677	6	1974.184682	109.676927	329.03078	96.322519	11	0
0	0	8	8	12	13	25	40	25	65	0.000333	0.100617	6	1811.103914	100.616884	301.850652	91.125266	10	0
0	0	7	7	10	12	22	27	20	47	0.000333	0.069864	5	1047.96643	58.220357	209.593286	76.238831	8	0
0	0	8	8	13	11	24	38	21	59	0.000333	0.090171	6	1623.076725	90.170929	270.512788	86.159464	11	0
0	0	7	7	12	11	23	35	20	55	0.000333	0.082932	6	1492.775445	82.931969	248.795908	81.073298	9	0
0	0	10	10	13	14	27	48	28	76	0.000333	0.120457	12	4336.457402	240.9143	361.37145	101.408685	12	0
0	0	9	9	13	13	26	45	26	71	0.000333	0.111244	12	4004.77464	222.48748	333.73122	96.211433	11	0
0	0	8	8	12	11	23	37	21	58	0.000333	0.087456	6	1574.199561	87.455531	262.366593	81.073298	11	0
0	0	7	7	12	11	23	35	20	55	0.000333	0.082932	6	1492.775445	82.931969	248.795908	81.073298	9	0
0	0	10	10	13	14	27	48	28	76	0.000333	0.120457	12	4336.457402	240.9143	361.37145	101.408685	12	0
0	0	9	9	13	13	26	45	26	71	0.000333	0.111244	12	4004.77464	222.48748	333.73122	96.211433	11	0
0	0	9	9	13	14	27	41	23	64	0.000333	0.101438	6	1825.876801	101.4376	304.3128	101.408685	11	0
0	0	11	11	14	16	30	50	29	79	0.000333	0.129215	7	2713.510499	150.750583	387.644357	117.302969	13	0
0	0	10	10	14	15	29	47	27	74	0.000333	0.11983	7	2516.434155	139.801898	359.490594	111.906328	12	0
0	0	7	7	10	12	22	27	20	47	0.000333	0.069864	5	1047.96643	58.220357	209.593286	76.238831	8	0
0	0	12	12	13	14	27	51	25	76	0.000333	0.120457	6	2168.228701	120.45715	361.37145	101.408685	15	0
0	0	9	9	13	13	26	42	22	64	0.000333	0.100276	6	1804.968852	100.276047	300.828142	96.211433	11	0
0	0	12	12	14	16	30	55	30	85	0.000333	0.139029	7	2919.599904	162.199995	417.085701	117.302969	14	0
0	0	11	11	14	15	29	52	28	80	0.000333	0.129546	7	2720.469357	151.137187	388.63848	111.906328	13	0
0	0	12	12	13	13	26	51	25	76	0.000333	0.119078	6	2143.400511	119.077806	357.233419	96.211433	15	0
0	0	9	9	13	13	26	42	22	64	0.000333	0.100276	6	1804.968852	100.276047	300.828142	96.211433	11	0
0	0	12	12	14	16	30	55	30	85	0.000333	0.139029	7	2919.599904	162.199995	417.085701	117.302969	14	0
0	0	11	11	14	15	29	52	28	80	0.000333	0.129546	7	2720.469357	151.137187	388.63848	111.906328	13	0
0	0	6	6	11	10	21	26	13	39	0.000333	0.0571	5	856.501897	47.583439	171.300379	71.273029	9	0
0	0	5	5	11	9	20	22	11	33	0.000333	0.047541	5	713.118136	39.617674	142.623627	66.583073	8	0
0	0	8	8	17	17	34	52	28	80	0.000333	0.135666	8	3255.976218	180.887568	406.997027	138.973737	12	1
0	0	5	5	11	10	21	22	12	34	0.000333	0.04978	5	746.693962	41.482998	149.338792	71.273029	8	0
0	0	8	8	13	14	27	47	23	70	0.000333	0.110947	6	1997.052751	110.947375	332.842125	101.408685	13	0
0	0	9	9	16	13	29	40	20	60	0.000333	0.09716	8	2331.830878	129.54616	291.47886	112.105716	14	0
0	0	8	8	16	12	28	36	18	54	0.000333	0.086532	8	2076.777326	115.376518	259.597166	107.01955	13	0
0	0	9	9	21	17	38	60	31	91	0.000333	0.159187	10	4775.614037	265.311891	477.561404	161.725534	15	0
0	0	8	8	16	13	29	36	19	55	0.000333	0.089063	8	2137.511638	118.750647	267.188955	112.105716	13	0
0	0	11	11	18	17	35	61	30	91	0.000333	0.155588	9	4200.882791	233.382377	466.764755	144.545518	18	0
0	0	9	9	16	13	29	40	20	60	0.000333	0.09716	8	2331.830878	129.54616	291.47886	112.105716	14	0
0	0	8	8	16	12	28	36	18	54	0.000333	0.086532	8	2076.777326	115.376518	259.597166	107.01955	13	0
0	0	9	9	21	17	38	60	31	91	0.000333	0.159187	10	4775.614037	265.311891	477.561404	161.725534	15	0
0	0	8	8	16	13	29	36	19	55	0.000333	0.089063	8	2137.511638	118.750647	267.188955	112.105716	13	0
0	0	11	11	18	17	35	61	30	91	0.000333	0.155588	9	4200.882791	233.382377	466.764755	144.545518	18	0
0	0	6	6	12	9	21	27	12	39	0.000333	0.0571	6	1027.802277	57.100126	171.300379	71.548875	9	0
0	0	5	5	12	8	20	23	10	33	0.000333	0.047541	6	855.741763	47.541209	142.623627	67.01955	8	0
0	0	10	10	18	17	35	60	30	90	0.000333	0.153878	9	4154.719244	230.817736	461.635472	144.545518	15	0
0	0	5	5	12	9	21	23	11	34	0.000333	0.04978	6	896.032754	49.779597	149.338792	71.548875	8	0
0	0	8	8	14	13	27	48	22	70	0.000333	0.110947	7	2329.894876	129.438604	332.842125	101.408685	13	0
0	0	6	6	12	9	21	27	12	39	0.000333	0.0571	6	1027.802277	57.100126	171.300379	71.548875	9	0
0	0	5	5	12	8	20	23	10	33	0.000333	0.047541	6	855.741763	47.541209	142.623627	67.01955	8	0
0	0	10	10	18	17	35	60	30	90	0.000333	0.153878	9	4154.719244	230.817736	461.635472	144.545518	15	0
0	0	5	5	12	9	21	23	11	34	0.000333	0.04978	6	896.032754	49.779597	149.338792	71.548875	8	0
0	0	8	8	14	13	27	48	22	70	0.000333	0.110947	7	2329.894876	129.438604	332.842125	101.408685	13	0
0	0	10	10	15	22	37	45	37	82	0.000333	0.142392	7	2990.226232	166.12368	427.175176	156.710855	12	0
0	0	13	13	16	28	44	65	48	113	0.000333	0.205639	8	4935.326183	274.184788	616.915773	198.605938	16	0
0	0	11	11	16	25	41	54	42	96	0.000333	0.171442	8	4114.59994	228.588886	514.324992	180.096405	13	0
0	0	6	6	11	14	25	21	22	43	0.000333	0.066562	5	998.429081	55.468282	199.685816	91.356717	7	0
0	0	10	10	18	22	40	47	36	83	0.000333	0.14724	9	3975.480287	220.860016	441.720032	173.166146	12	0
0	0	15	15	17	30	47	71	57	128	0.000333	0.236996	8	5687.898984	315.994388	710.987373	216.693586	18	1
0	0	11	11	17	23	40	47	43	90	0.000333	0.159658	8	3831.788228	212.877124	478.973529	173.528793	13	0
0	0	7	7	11	11	22	24	19	43	0.000333	0.063919	5	958.777798	53.265433	191.75556	76.107496	8	0
0	0	5	5	8	7	15	14	10	24	0.000333	0.031255	4	375.061497	20.83675	93.765374	43.651484	6	0
0	0	6	6	11	12	23	23	20	43	0.000333	0.064838	5	972.565821	54.031434	194.513164	81.073298	7	0
0	0	7	7	12	12	24	25	21	46	0.000333	0.070303	6	1265.44965	70.302758	210.908275	86.0391	8	0
0	0	5	5	9	8	17	15	11	26	0.000333	0.035425	4	425.096135	23.616452	106.274034	52.529325	6	0
0	0	7	7	11	13	24	28	18	46	0.000333	0.070303	5	1054.541375	58.585632	210.908275	86.159464	10	1
0	0	6	6	11	12	23	24	17	41	0.000333	0.061822	5	927.330201	51.518344	185.46604	81.073298	8	1
0	0	7	7	12	12	24	29	17	46	0.000333	0.070303	6	1265.44965	70.302758	210.908275	86.0391	10	0
0	0	7	7	12	12	24	29	17	46	0.000333	0.070303	6	1265.44965	70.302758	210.908275	86.0391	10	0
0	0	11	11	10	10	20	34	35	69	0.000333	0.099404	15	4473.195578	248.510865	298.213039	66.438562	12	0
0	0	10	10	11	11	22	33	43	76	0.000333	0.112972	15	5083.752045	282.430669	338.916803	76.107496	11	0
0	0	11	11	11	11	22	34	43	77	0.000333	0.114459	15	5150.64352	286.146862	343.376235	76.107496	12	0
0	0	7	7	9	10	19	24	25	49	0.000333	0.069383	8	1665.187585	92.510421	208.148448	61.748606	8	0
0	0	7	7	10	11	21	25	31	56	0.000333	0.08199	10	2459.697757	136.649875	245.969776	71.273029	8	0
0	0	6	6	9	11	20	23	30	53	0.000333	0.076354	8	1832.497512	101.805417	229.062189	66.583073	7	0
0	0	6	6	11	10	21	26	13	39	0.000333	0.0571	5	856.501897	47.583439	171.300379	71.273029	9	0
0	0	5	5	11	9	20	22	11	33	0.000333	0.047541	5	713.118136	39.617674	142.623627	66.583073	8	0
0	0	12	12	19	23	42	75	40	115	0.000333	0.206706	9	5581.048533	310.058252	620.116504	184.752548	18	1
0	0	5	5	11	10	21	22	12	34	0.000333	0.04978	5	746.693962	41.482998	149.338792	71.273029	8	0
0	0	8	8	13	14	27	47	23	70	0.000333	0.110947	6	1997.052751	110.947375	332.842125	101.408685	13	0
0	0	13	13	19	19	38	63	32	95	0.000333	0.166184	9	4486.978024	249.276557	498.553114	161.421246	20	0
0	0	12	12	19	18	37	59	30	89	0.000333	0.154547	9	4172.772146	231.820675	463.64135	155.769273	19	0
0	0	13	13	23	23	46	83	43	126	0.000333	0.23199	11	7655.656871	425.314271	695.968806	208.08385	21	0
0	0	12	12	19	18	37	59	31	90	0.000333	0.156284	9	4219.657226	234.425401	468.850803	155.769273	19	0
0	0	15	15	20	22	42	84	42	126	0.000333	0.226477	10	6794.319953	377.46222	679.431995	184.546058	24	0
0	0	13	13	19	19	38	63	32	95	0.000333	0.166184	9	4486.978024	249.276557	498.553114	161.421246	20	0
0	0	12	12	19	18	37	59	30	89	0.000333	0.154547	9	4172.772146	231.820675	463.64135	155.769273	19	0
0	0	13	13	23	23	46	83	43	126	0.000333	0.23199	11	7655.656871	425.314271	695.968806	208.08385	21	0
0	0	12	12	19	18	37	59	31	90	0.000333	0.156284	9	4219.657226	234.425401	468.850803	155.769273	19	0
0	0	15	15	20	22	42	84	42	126	0.000333	0.226477	10	6794.319953	377.46222	679.431995	184.546058	24	0
0	0	6	6	12	9	21	27	12	39	0.000333	0.0571	6	1027.802277	57.100126	171.300379	71.548875	9	0
0	0	5	5	12	8	20	23	10	33	0.000333	0.047541	6	855.741763	47.541209	142.623627	67.01955	8	0
0	0	10	10	18	17	35	60	30	90	0.000333	0.153878	9	4154.719244	230.817736	461.635472	144.545518	15	0
0	0	5	5	12	9	21	23	11	34	0.000333	0.04978	6	896.032754	49.779597	149.338792	71.548875	8	0
0	0	8	8	14	13	27	48	22	70	0.000333	0.110947	7	2329.894876	129.438604	332.842125	101.408685	13	0
0	0	6	6	12	9	21	27	12	39	0.000333	0.0571	6	1027.802277	57.100126	171.300379	71.548875	9	0
0	0	5	5	12	8	20	23	10	33	0.000333	0.047541	6	855.741763	47.541209	142.623627	67.01955	8	0
0	0	10	10	18	17	35	60	30	90	0.000333	0.153878	9	4154.719244	230.817736	461.635472	144.545518	15	0
0	0	5	5	12	9	21	23	11	34	0.000333	0.04978	6	896.032754	49.779597	149.338792	71.548875	8	0
0	0	8	8	14	13	27	48	22	70	0.000333	0.110947	7	2329.894876	129.438604	332.842125	101.408685	13	0
0	0	25	25	22	50	72	156	94	250	0.000333	0.51416	11	16967.29375	942.627431	1542.48125	380.300305	34	0
0	0	32	32	22	53	75	193	108	301	0.000333	0.624958	22	41247.23737	2291.513187	1874.874426	401.68728	43	0
0	0	17	17	18	24	42	100	56	156	0.000333	0.280401	18	15141.62732	841.201518	841.201518	185.09775	22	0
0	0	7	7	14	14	28	29	23	52	0.000333	0.083327	7	1749.877192	97.2154	249.982456	106.605938	8	0
0	0	8	8	14	15	29	38	27	65	0.000333	0.105256	7	2210.381353	122.798964	315.768765	111.906328	9	0
0	0	28	28	23	53	76	171	107	278	0.000333	0.578975	22	38212.32467	2122.906926	1736.923849	407.621709	37	1
0	0	10	10	15	17	32	44	37	81	0.000333	0.135	14	5670	315	405	128.090227	11	0
0	0	25	25	21	50	71	159	94	253	0.000333	0.518629	10	15558.86021	864.381123	1555.886021	374.431475	34	0
0	0	7	7	14	14	28	32	23	55	0.000333	0.088135	7	1850.831645	102.82398	264.404521	106.605938	8	0
0	0	3	3	8	10	18	16	13	29	0.000333	0.040309	4	483.7113	26.87285	120.927825	57.219281	4	1
0	0	3	3	8	11	19	16	14	30	0.000333	0.042479	4	509.751302	28.319517	127.437825	62.053748	4	0
0	0	30	30	19	49	68	165	101	266	0.000333	0.539755	18	29146.77208	1619.265116	1619.265116	355.831405	40	1
0	0	30	30	19	49	68	165	101	266	0.000333	0.539755	18	29146.77208	1619.265116	1619.265116	355.831405	40	1
0	0	34	34	21	52	73	185	111	296	0.000333	0.610729	20	36643.76139	2035.764522	1832.188069	388.661531	45	1
0	0	11	11	13	13	26	49	32	81	0.000333	0.126912	12	4568.827406	253.823745	380.735617	96.211433	13	0
0	0	11	11	13	13	26	49	32	81	0.000333	0.126912	12	4568.827406	253.823745	380.735617	96.211433	13	0
0	0	15	15	16	17	33	69	42	111	0.000333	0.186643	16	8958.843956	497.713553	559.927747	133.486868	18	0
0	0	32	32	20	50	70	174	110	284	0.000333	0.580239	20	34814.32754	1934.129308	1740.716377	368.631371	43	1
0	0	32	32	20	50	70	174	110	284	0.000333	0.580239	20	34814.32754	1934.129308	1740.716377	368.631371	43	1
0	0	36	36	22	53	75	194	120	314	0.000333	0.65195	22	43028.67951	2390.482195	1955.849069	401.68728	48	1
0	0	13	13	14	17	31	58	47	105	0.000333	0.173397	14	7282.668576	404.592699	520.190613	122.789837	16	0
0	0	13	13	14	17	31	58	47	105	0.000333	0.173397	14	7282.668576	404.592699	520.190613	122.789837	16	0
0	0	17	17	17	21	38	78	57	135	0.000333	0.236157	16	11335.52343	629.751302	708.470214	161.725534	21	0
0	0	13	13	14	17	31	58	47	105	0.000333	0.173397	14	7282.668576	404.592699	520.190613	122.789837	16	0
0	0	13	13	14	17	31	58	47	105	0.000333	0.173397	14	7282.668576	404.592699	520.190613	122.789837	16	0
0	0	17	17	17	21	38	78	57	135	0.000333	0.236157	16	11335.52343	629.751302	708.470214	161.725534	21	0
0	0	7	7	9	12	21	24	16	40	0.000333	0.058564	4	702.770788	39.042822	175.692697	71.548875	9	0
0	0	10	10	12	18	30	41	27	68	0.000333	0.111223	6	2002.011363	111.222854	333.668561	118.0782	13	1
0	0	7	7	9	12	21	24	16	40	0.000333	0.058564	4	702.770788	39.042822	175.692697	71.548875	9	0
0	0	7	7	9	11	20	24	16	40	0.000333	0.057626	4	691.508495	38.417139	172.877124	66.583073	10	0
0	0	15	15	14	22	36	67	39	106	0.000333	0.182671	7	3836.084351	213.115797	548.01205	151.410465	20	1
0	0	7	7	10	10	20	25	14	39	0.000333	0.056185	5	842.775979	46.820888	168.555196	66.438562	9	0
0	0	10	10	13	18	31	43	26	69	0.000333	0.113947	6	2051.037273	113.946515	341.839545	123.164366	13	0
0	0	7	7	10	10	20	25	14	39	0.000333	0.056185	5	842.775979	46.820888	168.555196	66.438562	9	0
0	0	7	7	10	9	19	25	14	39	0.000333	0.055223	5	828.345865	46.019215	165.669173	61.748606	10	0
0	0	15	15	15	22	37	69	38	107	0.000333	0.185804	7	3901.880571	216.771143	557.41151	156.710855	20	0
0	0	7	7	10	10	20	25	14	39	0.000333	0.056185	5	842.775979	46.820888	168.555196	66.438562	9	0
0	0	10	10	13	17	30	43	26	69	0.000333	0.112858	6	2031.452707	112.858484	338.575451	117.592585	13	0
0	0	7	7	10	10	20	25	14	39	0.000333	0.056185	5	842.775979	46.820888	168.555196	66.438562	9	0
0	0	7	7	10	9	19	25	14	39	0.000333	0.055223	5	828.345865	46.019215	165.669173	61.748606	10	0
0	0	15	15	15	21	36	69	38	107	0.000333	0.184394	7	3872.273826	215.126324	553.181975	150.842025	20	0
0	0	5	5	8	11	19	18	14	32	0.000333	0.045311	4	543.734722	30.207485	135.93368	62.053748	7	0
0	0	8	8	11	19	30	35	25	60	0.000333	0.098138	5	1472.067179	81.78151	294.413436	118.764371	11	1
0	0	5	5	8	11	19	18	14	32	0.000333	0.045311	4	543.734722	30.207485	135.93368	62.053748	7	0
0	0	5	5	8	10	18	18	14	32	0.000333	0.044479	4	533.7504	29.6528	133.4376	57.219281	8	0
0	0	13	13	13	22	35	61	37	98	0.000333	0.167557	6	3016.018414	167.556579	502.669736	146.213212	18	1
0	0	5	5	10	9	19	20	12	32	0.000333	0.045311	5	679.668402	37.759356	135.93368	61.748606	7	0
0	0	8	8	12	18	30	38	24	62	0.000333	0.101409	6	1825.363302	101.409072	304.227217	118.0782	11	0
0	0	5	5	10	9	19	20	12	32	0.000333	0.045311	5	679.668402	37.759356	135.93368	61.748606	7	0
0	0	5	5	10	8	18	20	12	32	0.000333	0.044479	5	667.188	37.066	133.4376	57.219281	8	0
0	0	13	13	14	21	35	64	36	100	0.000333	0.170976	7	3590.498112	199.472117	512.928302	145.541635	18	0
0	0	5	5	9	9	18	19	12	31	0.000333	0.043089	4	517.0707	28.72615	129.267675	57.05865	7	0
0	0	8	8	12	18	30	37	24	61	0.000333	0.099773	6	1795.921958	99.773442	299.320326	118.0782	11	0
0	0	5	5	9	9	18	19	12	31	0.000333	0.043089	4	517.0707	28.72615	129.267675	57.05865	7	0
0	0	5	5	9	8	17	19	12	31	0.000333	0.042237	4	506.845392	28.158077	126.711348	52.529325	8	0
0	0	13	13	14	21	35	63	36	99	0.000333	0.169266	7	3554.593131	197.477396	507.799019	145.541635	18	0
0	0	12	12	14	19	33	53	33	86	0.000333	0.144606	7	3036.72526	168.706959	433.817894	134.013592	15	0
0	0	11	11	14	18	32	49	31	80	0.000333	0.133333	7	2800	155.555556	400	128.361619	14	0
0	0	16	16	15	22	37	80	47	127	0.000333	0.220534	14	9262.408084	514.578227	661.600577	156.710855	20	1
0	0	9	9	13	18	31	45	29	74	0.000333	0.122204	6	2199.663162	122.203509	366.610527	123.164366	12	1
0	0	16	16	15	22	37	83	49	132	0.000333	0.229216	14	9627.06982	534.837212	687.647844	156.710855	20	1
0	0	14	14	15	20	35	72	43	115	0.000333	0.196623	14	8258.145657	458.78587	589.867547	145.041921	18	0
0	0	15	15	15	21	36	76	45	121	0.000333	0.20852	14	8757.852952	486.547386	625.560925	150.842025	19	1
0	0	12	12	14	18	32	62	38	100	0.000333	0.166667	14	7000	388.888889	500	128.361619	15	1
0	0	4	4	7	8	15	16	12	28	0.000333	0.036464	3	328.17881	18.232156	109.392937	43.651484	5	1
0	0	9	9	14	17	31	50	31	81	0.000333	0.133763	7	2809.029308	156.057184	401.289901	122.789837	12	1
0	0	10	10	13	18	31	51	32	83	0.000333	0.137066	6	2467.189763	137.066098	411.198294	123.164366	13	1
0	0	6	6	8	10	18	21	14	35	0.000333	0.048649	4	583.7895	32.43275	145.947375	57.219281	7	0
0	0	10	10	11	12	23	45	27	72	0.000333	0.108565	10	3256.964608	180.942478	325.696461	81.073298	11	0
0	0	8	8	11	10	21	34	21	55	0.000333	0.080526	10	2415.774583	134.209699	241.577458	71.273029	9	0
0	0	9	9	11	11	22	38	23	61	0.000333	0.090675	10	2720.253287	151.125183	272.025329	76.107496	10	0
0	0	4	4	8	7	15	17	11	28	0.000333	0.036464	4	437.571747	24.309541	109.392937	43.651484	5	0
0	0	6	6	9	9	18	26	16	42	0.000333	0.058379	4	700.5474	38.9193	175.13685	57.05865	7	0
0	0	7	7	10	11	21	27	17	44	0.000333	0.064421	5	966.309833	53.68388	193.261967	71.273029	8	0
0	0	9	9	12	14	26	48	33	81	0.000333	0.126912	12	4568.827406	253.823745	380.735617	96.322519	14	0
0	0	9	9	9	13	22	43	33	76	0.000333	0.112972	8	2711.334424	150.62969	338.916803	76.635041	14	0
0	0	9	9	13	15	28	47	32	79	0.000333	0.126594	12	4557.372466	253.187359	379.781039	106.709075	13	0
0	0	9	9	10	14	24	42	32	74	0.000333	0.113096	10	3392.872251	188.492903	339.287225	86.52225	13	0
0	0	9	9	12	12	24	45	32	77	0.000333	0.117681	12	4236.505351	235.361408	353.042113	86.0391	14	1
0	0	9	9	13	14	27	46	32	78	0.000333	0.123627	12	4450.574702	247.25415	370.881225	101.408685	13	0
0	0	10	10	12	14	26	51	35	86	0.000333	0.134746	12	4850.853789	269.491877	404.237816	96.322519	15	1
0	0	10	10	13	15	28	50	34	84	0.000333	0.134606	12	4845.813761	269.211876	403.817813	106.709075	14	0
0	0	16	16	17	28	45	98	58	156	0.000333	0.285576	16	13707.66533	761.536963	856.729083	204.092806	23	1
0	0	30	30	20	49	69	178	99	277	0.000333	0.56402	20	33841.22549	1880.068083	1692.061275	361.559344	41	1
0	0	29	29	20	49	69	174	98	272	0.000333	0.55384	20	33230.37305	1846.131836	1661.518652	361.559344	40	1
0	0	26	26	20	49	69	160	93	253	0.000333	0.515152	10	15454.56688	858.587049	1545.456688	361.559344	36	1
0	0	29	29	20	56	76	178	109	287	0.000333	0.597718	10	17931.55196	996.197331	1793.155196	411.650438	41	1
0	0	27	27	20	49	69	164	94	258	0.000333	0.525333	10	15759.9931	875.555172	1575.99931	361.559344	37	1
0	0	29	29	20	49	69	172	96	268	0.000333	0.545695	10	16370.84554	909.491419	1637.084554	361.559344	40	1
0	0	32	32	20	57	77	196	113	309	0.000333	0.645479	10	19364.37041	1075.798356	1936.437041	418.913293	45	1
0	0	26	26	20	55	75	168	103	271	0.000333	0.56267	10	16880.09865	937.783258	1688.009865	404.413346	37	1
0	0	17	17	17	28	45	103	61	164	0.000333	0.300221	16	14410.62253	800.59014	900.663908	204.092806	24	1
0	0	7	7	12	16	28	35	25	60	0.000333	0.096147	6	1730.647772	96.147098	288.441295	107.01955	10	0
0	0	11	11	14	18	32	50	34	84	0.000333	0.14	7	2940	163.333333	420	128.361619	15	0
0	0	8	8	14	17	31	40	28	68	0.000333	0.112295	7	2358.197444	131.010969	336.885349	122.789837	11	0
0	0	13	13	16	30	46	97	56	153	0.000333	0.281702	8	6760.839834	375.602213	845.104979	211.206718	20	0
0	0	25	25	24	41	65	181	104	285	0.000333	0.572125	24	41192.99584	2288.499769	1716.374827	329.698732	35	0
0	0	30	30	21	47	68	179	97	276	0.000333	0.560047	20	33602.79488	1866.821938	1680.139744	353.304342	41	0
0	0	29	29	21	47	68	175	96	271	0.000333	0.549901	20	32994.0486	1833.0027	1649.70243	353.304342	40	0
0	0	26	26	21	47	68	161	91	252	0.000333	0.511347	10	15340.40636	852.244798	1534.040636	353.304342	36	0
0	0	50	50	26	84	110	340	203	543	0.000333	1.227426	26	95739.23644	5318.846469	3682.278324	659.166096	71	0
0	0	38	38	22	68	90	260	148	408	0.000333	0.882892	22	58270.87339	3237.270744	2648.676063	512.054969	53	0
0	0	47	47	26	83	109	330	197	527	0.000333	1.188944	26	92737.66162	5152.092312	3566.833139	651.339705	67	0
0	0	27	27	21	47	68	165	92	257	0.000333	0.521493	10	15644.7795	869.154417	1564.47795	353.304342	37	0
0	0	29	29	21	47	68	173	94	267	0.000333	0.541784	20	32507.05157	1805.94731	1625.352579	353.304342	40	0
0	0	41	41	26	69	95	279	159	438	0.000333	0.959199	26	74817.51567	4156.528648	2877.596756	543.69962	57	0
0	0	35	35	26	67	93	251	149	400	0.000333	0.871888	26	68007.25164	3778.180646	2615.663524	528.639408	49	0
0	0	26	26	24	41	65	186	107	293	0.000333	0.588185	24	42349.29046	2352.738359	1764.553769	329.698732	36	0
0	0	27	27	20	44	64	163	88	251	0.000333	0.502	20	30120	1673.333333	1506	326.653553	36	0
0	0	26	26	20	44	64	159	87	246	0.000333	0.492	10	14760	820	1476	326.653553	35	0
0	0	23	23	20	44	64	145	82	227	0.000333	0.454	10	13620	756.666667	1362	326.653553	31	0
0	0	24	24	20	44	64	149	83	232	0.000333	0.464	10	13920	773.333333	1392	326.653553	32	0
0	0	26	26	20	44	64	157	85	242	0.000333	0.484	10	14520	806.666667	1452	326.653553	35	0
0	0	31	31	20	49	69	180	107	287	0.000333	0.584382	20	35062.93038	1947.940577	1753.146519	361.559344	40	0
0	0	19	19	16	24	40	103	65	168	0.000333	0.298028	16	14305.34272	794.741262	894.08392	174.0391	24	0
0	0	10	10	11	17	28	39	36	75	0.000333	0.120184	10	3605.516192	200.306455	360.551619	107.540616	11	0
0	0	11	11	11	17	28	41	40	81	0.000333	0.129799	10	3893.957487	216.330971	389.395749	107.540616	12	0
0	0	10	10	11	17	28	37	27	64	0.000333	0.102557	5	1538.353575	85.464088	307.670715	107.540616	13	1
0	0	9	9	11	16	27	33	25	58	0.000333	0.091928	5	1378.917376	76.606521	275.783475	102.053748	12	1
0	0	9	9	11	16	27	34	25	59	0.000333	0.093513	5	1402.691813	77.927323	280.538363	102.053748	12	1
0	0	8	8	11	15	26	30	23	53	0.000333	0.083041	5	1245.616525	69.200918	249.123305	96.657107	10	1
0	0	10	10	12	16	28	39	26	65	0.000333	0.104159	6	1874.86842	104.159357	312.47807	107.01955	13	0
0	0	9	9	12	15	27	35	24	59	0.000333	0.093513	6	1683.230176	93.512788	280.538363	101.622909	12	0
0	0	9	9	12	15	27	36	24	60	0.000333	0.095098	6	1711.759501	95.09775	285.29325	101.622909	12	0
0	0	10	10	12	16	28	38	26	64	0.000333	0.102557	6	1846.02429	102.556905	307.670715	107.01955	13	0
0	0	9	9	12	15	27	34	24	58	0.000333	0.091928	6	1654.700851	91.927825	275.783475	101.622909	12	0
0	0	9	9	12	15	27	35	24	59	0.000333	0.093513	6	1683.230176	93.512788	280.538363	101.622909	12	0
0	0	10	10	11	17	28	37	26	63	0.000333	0.100954	5	1514.3168	84.128711	302.86336	107.540616	13	1
0	0	9	9	11	16	27	33	24	57	0.000333	0.090343	5	1355.142938	75.285719	271.028588	102.053748	12	1
0	0	9	9	11	16	27	34	24	58	0.000333	0.091928	5	1378.917376	76.606521	275.783475	102.053748	12	1
0	0	8	8	11	15	26	30	23	53	0.000333	0.083041	5	1245.616525	69.200918	249.123305	96.657107	10	1
0	0	10	10	12	16	28	38	25	63	0.000333	0.100954	6	1817.180161	100.954453	302.86336	107.01955	13	0
0	0	9	9	12	15	27	34	23	57	0.000333	0.090343	6	1626.171526	90.342863	271.028588	101.622909	12	0
0	0	9	9	12	15	27	35	23	58	0.000333	0.091928	6	1654.700851	91.927825	275.783475	101.622909	12	0
0	0	10	10	12	16	28	38	25	63	0.000333	0.100954	6	1817.180161	100.954453	302.86336	107.01955	13	0
0	0	9	9	12	15	27	34	23	57	0.000333	0.090343	6	1626.171526	90.342863	271.028588	101.622909	12	0
0	0	9	9	12	15	27	35	23	58	0.000333	0.091928	6	1654.700851	91.927825	275.783475	101.622909	12	0
0	0	9	9	11	16	27	33	25	58	0.000333	0.091928	5	1378.917376	76.606521	275.783475	102.053748	11	1
0	0	8	8	11	15	26	29	23	52	0.000333	0.081474	5	1222.114327	67.89524	244.422865	96.657107	10	1
0	0	8	8	11	15	26	30	23	53	0.000333	0.083041	5	1245.616525	69.200918	249.123305	96.657107	10	1
0	0	9	9	12	15	27	34	24	58	0.000333	0.091928	6	1654.700851	91.927825	275.783475	101.622909	11	0
0	0	8	8	12	14	26	30	22	52	0.000333	0.081474	6	1466.537192	81.474288	244.422865	96.322519	10	0
0	0	8	8	12	14	26	31	22	53	0.000333	0.083041	6	1494.73983	83.041102	249.123305	96.322519	10	0
0	0	12	12	13	19	32	44	29	73	0.000333	0.121667	6	2190	121.666667	365	128.816339	15	1
0	0	11	11	13	18	31	40	27	67	0.000333	0.110644	6	1991.586917	110.643718	331.931153	123.164366	14	1
0	0	11	11	13	18	31	41	27	68	0.000333	0.112295	6	2021.312095	112.295116	336.885349	123.164366	14	1
0	0	8	8	11	15	26	30	23	53	0.000333	0.083041	5	1245.616525	69.200918	249.123305	96.657107	10	1
0	0	12	12	13	18	31	45	28	73	0.000333	0.120552	6	2169.937984	120.55211	361.656331	123.164366	15	0
0	0	11	11	13	17	30	41	26	67	0.000333	0.109587	6	1972.570019	109.587223	328.76167	117.592585	14	0
0	0	11	11	13	17	30	42	26	68	0.000333	0.111223	6	2002.011363	111.222854	333.668561	117.592585	14	0
0	0	8	8	12	14	26	31	22	53	0.000333	0.083041	6	1494.73983	83.041102	249.123305	96.322519	10	0
0	0	12	12	13	18	31	45	28	73	0.000333	0.120552	6	2169.937984	120.55211	361.656331	123.164366	15	0
0	0	11	11	13	17	30	41	26	67	0.000333	0.109587	6	1972.570019	109.587223	328.76167	117.592585	14	0
0	0	11	11	13	17	30	42	26	68	0.000333	0.111223	6	2002.011363	111.222854	333.668561	117.592585	14	0
0	0	8	8	12	14	26	31	22	53	0.000333	0.083041	6	1494.73983	83.041102	249.123305	96.322519	10	0
0	0	10	10	11	17	28	37	26	63	0.000333	0.100954	5	1514.3168	84.128711	302.86336	107.540616	13	1
0	0	9	9	11	16	27	33	24	57	0.000333	0.090343	5	1355.142938	75.285719	271.028588	102.053748	12	1
0	0	9	9	11	16	27	34	24	58	0.000333	0.091928	5	1378.917376	76.606521	275.783475	102.053748	12	1
0	0	8	8	11	15	26	30	23	53	0.000333	0.083041	5	1245.616525	69.200918	249.123305	96.657107	10	1
0	0	10	10	12	16	28	38	25	63	0.000333	0.100954	6	1817.180161	100.954453	302.86336	107.01955	13	0
0	0	9	9	12	15	27	34	23	57	0.000333	0.090343	6	1626.171526	90.342863	271.028588	101.622909	12	0
0	0	9	9	12	15	27	35	23	58	0.000333	0.091928	6	1654.700851	91.927825	275.783475	101.622909	12	0
0	0	8	8	12	14	26	31	22	53	0.000333	0.083041	6	1494.73983	83.041102	249.123305	96.322519	10	0
0	0	10	10	12	16	28	38	25	63	0.000333	0.100954	6	1817.180161	100.954453	302.86336	107.01955	13	0
0	0	9	9	12	15	27	34	23	57	0.000333	0.090343	6	1626.171526	90.342863	271.028588	101.622909	12	0
0	0	9	9	12	15	27	35	23	58	0.000333	0.091928	6	1654.700851	91.927825	275.783475	101.622909	12	0
0	0	8	8	12	14	26	31	22	53	0.000333	0.083041	6	1494.73983	83.041102	249.123305	96.322519	10	0
0	0	10	10	11	18	29	37	27	64	0.000333	0.103637	5	1554.553918	86.364107	310.910784	113.112398	13	1
0	0	9	9	11	17	28	33	25	58	0.000333	0.092942	5	1394.132927	77.451829	278.826585	107.540616	12	1
0	0	9	9	11	17	28	34	25	59	0.000333	0.094545	5	1418.169702	78.787206	283.63394	107.540616	12	1
0	0	8	8	11	15	26	30	23	53	0.000333	0.083041	5	1245.616525	69.200918	249.123305	96.657107	10	1
0	0	10	10	12	17	29	39	26	65	0.000333	0.105256	6	1894.612588	105.256255	315.768765	112.506418	13	0
0	0	9	9	12	16	28	35	24	59	0.000333	0.094545	6	1701.803642	94.544647	283.63394	107.01955	12	0
0	0	9	9	12	16	28	36	24	60	0.000333	0.096147	6	1730.647772	96.147098	288.441295	107.01955	12	0
0	0	8	8	12	14	26	31	22	53	0.000333	0.083041	6	1494.73983	83.041102	249.123305	96.322519	10	0
0	0	10	10	12	17	29	38	26	64	0.000333	0.103637	6	1865.464702	103.636928	310.910784	112.506418	13	0
0	0	9	9	12	16	28	34	24	58	0.000333	0.092942	6	1672.959513	92.942195	278.826585	107.01955	12	0
0	0	9	9	12	16	28	35	24	59	0.000333	0.094545	6	1701.803642	94.544647	283.63394	107.01955	12	0
0	0	8	8	12	14	26	31	22	53	0.000333	0.083041	6	1494.73983	83.041102	249.123305	96.322519	10	0
0	0	11	11	10	15	25	48	27	75	0.000333	0.116096	5	1741.446071	96.747004	348.289214	91.82264	16	0
0	0	10	10	10	15	25	44	26	70	0.000333	0.108357	5	1625.349666	90.297204	325.069933	91.82264	15	0
0	0	7	7	10	15	25	30	21	51	0.000333	0.078946	5	1184.183328	65.787963	236.836666	91.82264	11	0
0	0	8	8	10	15	25	34	22	56	0.000333	0.086685	5	1300.279733	72.237763	260.055947	91.82264	12	0
0	0	10	10	10	15	25	42	24	66	0.000333	0.102165	5	1532.472543	85.137363	306.494509	91.82264	15	0
0	0	5	5	8	10	18	20	12	32	0.000333	0.044479	4	533.7504	29.6528	133.4376	57.219281	8	0
0	0	4	4	8	9	17	16	10	26	0.000333	0.035425	4	425.096135	23.616452	106.274034	52.529325	7	0
0	0	8	8	12	18	30	34	24	58	0.000333	0.094867	6	1707.597927	94.866552	284.599655	118.0782	12	0
0	0	7	7	14	19	33	38	24	62	0.000333	0.104251	7	2189.267048	121.625947	312.752435	134.013592	11	0
0	0	6	6	14	18	32	34	22	56	0.000333	0.093333	7	1960	108.888889	280	128.361619	10	0
0	0	4	4	8	10	18	16	11	27	0.000333	0.037529	4	450.3519	25.01955	112.587975	57.219281	7	0
0	0	9	9	11	15	26	43	23	66	0.000333	0.10341	5	1551.145107	86.174728	310.229021	96.657107	14	0
0	0	11	11	10	15	25	48	28	76	0.000333	0.117644	5	1764.665352	98.036964	352.93307	91.82264	16	0
0	0	10	10	10	15	25	44	27	71	0.000333	0.109905	5	1648.568947	91.587164	329.713789	91.82264	15	0
0	0	7	7	10	15	25	30	22	52	0.000333	0.080494	5	1207.402609	67.077923	241.480522	91.82264	11	0
0	0	8	8	10	15	25	34	23	57	0.000333	0.088233	5	1323.499014	73.527723	264.699803	91.82264	12	0
0	0	10	10	10	15	25	42	25	67	0.000333	0.103713	5	1555.691824	86.427324	311.138365	91.82264	15	0
0	0	5	5	8	10	18	20	13	33	0.000333	0.045869	4	550.4301	30.57945	137.607525	57.219281	8	0
0	0	4	4	8	9	17	16	11	27	0.000333	0.036787	4	441.445987	24.524777	110.361497	52.529325	7	0
0	0	8	8	12	18	30	34	25	59	0.000333	0.096502	6	1737.039271	96.502182	289.506545	118.0782	12	0
0	0	7	7	14	19	33	38	25	63	0.000333	0.105932	7	2224.577807	123.587656	317.79683	134.013592	11	0
0	0	6	6	14	18	32	34	23	57	0.000333	0.095	7	1995	110.833333	285	128.361619	10	0
0	0	4	4	8	10	18	16	12	28	0.000333	0.038919	4	467.0316	25.9462	116.7579	57.219281	7	0
0	0	9	9	11	15	26	43	24	67	0.000333	0.104976	5	1574.647306	87.480406	314.929461	96.657107	14	0
0	0	11	11	10	15	25	48	27	75	0.000333	0.116096	5	1741.446071	96.747004	348.289214	91.82264	16	0
0	0	10	10	10	15	25	44	26	70	0.000333	0.108357	5	1625.349666	90.297204	325.069933	91.82264	15	0
0	0	7	7	10	15	25	30	21	51	0.000333	0.078946	5	1184.183328	65.787963	236.836666	91.82264	11	0
0	0	8	8	10	15	25	34	22	56	0.000333	0.086685	5	1300.279733	72.237763	260.055947	91.82264	12	0
0	0	10	10	10	15	25	42	24	66	0.000333	0.102165	5	1532.472543	85.137363	306.494509	91.82264	15	0
0	0	5	5	8	10	18	20	12	32	0.000333	0.044479	4	533.7504	29.6528	133.4376	57.219281	8	0
0	0	4	4	8	9	17	16	10	26	0.000333	0.035425	4	425.096135	23.616452	106.274034	52.529325	7	0
0	0	8	8	12	18	30	34	24	58	0.000333	0.094867	6	1707.597927	94.866552	284.599655	118.0782	12	0
0	0	7	7	14	19	33	38	24	62	0.000333	0.104251	7	2189.267048	121.625947	312.752435	134.013592	11	0
0	0	6	6	14	18	32	34	22	56	0.000333	0.093333	7	1960	108.888889	280	128.361619	10	0
0	0	4	4	8	10	18	16	11	27	0.000333	0.037529	4	450.3519	25.01955	112.587975	57.219281	7	0
0	0	9	9	11	15	26	43	23	66	0.000333	0.10341	5	1551.145107	86.174728	310.229021	96.657107	14	0
0	0	13	13	11	17	28	54	30	84	0.000333	0.134606	5	2019.089067	112.171615	403.817813	107.540616	18	0
0	0	12	12	11	17	28	50	29	79	0.000333	0.126594	5	1898.905194	105.494733	379.781039	107.540616	17	0
0	0	9	9	11	17	28	36	24	60	0.000333	0.096147	5	1442.206477	80.122582	288.441295	107.540616	13	0
0	0	10	10	11	17	28	40	25	65	0.000333	0.104159	5	1562.39035	86.799464	312.47807	107.540616	14	0
0	0	12	12	11	17	28	48	27	75	0.000333	0.120184	5	1802.758096	100.153228	360.551619	107.540616	17	0
0	0	7	7	9	12	21	26	15	41	0.000333	0.060028	4	720.340057	40.018892	180.085014	71.548875	10	0
0	0	6	6	9	11	20	22	13	35	0.000333	0.050422	4	605.069933	33.614996	151.267483	66.583073	9	0
0	0	10	10	13	20	33	40	27	67	0.000333	0.112658	6	2027.846436	112.658135	337.974406	134.544278	14	0
0	0	9	9	15	20	35	44	27	71	0.000333	0.121393	7	2549.253659	141.625203	364.179094	145.041921	13	0
0	0	8	8	15	19	34	40	25	65	0.000333	0.110228	7	2314.795593	128.599755	330.685085	139.313982	12	0
0	0	6	6	9	12	21	22	14	36	0.000333	0.052708	4	632.493709	35.138539	158.123427	71.548875	9	0
0	0	11	11	12	16	28	49	26	75	0.000333	0.120184	6	2163.309715	120.183873	360.551619	107.01955	16	0
0	0	5	5	11	11	22	25	14	39	0.000333	0.057973	5	869.589166	48.310509	173.917833	76.107496	7	0
0	0	4	4	11	10	21	21	12	33	0.000333	0.048315	5	724.732375	40.26291	144.946475	71.273029	6	0
0	0	10	10	18	19	37	61	40	101	0.000333	0.175385	18	9470.786219	526.15479	526.15479	155.769273	13	1
0	0	4	4	11	11	22	21	13	34	0.000333	0.05054	5	758.103375	42.116854	151.620675	76.107496	6	0
0	0	7	7	13	15	28	46	24	70	0.000333	0.112172	6	2019.089067	112.171615	336.514845	106.709075	11	0
0	0	5	5	11	12	23	25	15	40	0.000333	0.060314	5	904.712391	50.2618	180.942478	81.073298	7	0
0	0	4	4	11	11	22	21	13	34	0.000333	0.05054	5	758.103375	42.116854	151.620675	76.107496	6	0
0	0	11	11	19	22	41	65	43	108	0.000333	0.192872	9	5207.540548	289.307808	578.615616	178.818118	14	0
0	0	4	4	11	12	23	21	14	35	0.000333	0.052775	5	791.623342	43.979075	158.324668	81.073298	6	0
0	0	7	7	13	16	29	46	25	71	0.000333	0.114972	6	2069.499904	114.972217	344.916651	112.105716	11	0
0	0	11	11	17	18	35	49	34	83	0.000333	0.14191	8	3405.843923	189.213551	425.73049	144.545518	15	0
0	0	10	10	17	17	34	45	32	77	0.000333	0.130578	8	3133.87711	174.104284	391.734639	138.973737	14	0
0	0	11	11	22	22	44	69	45	114	0.000333	0.207458	22	13692.2545	760.680806	622.375205	196.214991	16	0
0	0	10	10	17	18	35	45	33	78	0.000333	0.133361	8	3200.672603	177.815145	400.084075	144.545518	14	0
0	0	13	13	19	22	41	70	44	114	0.000333	0.203587	18	10993.69671	610.760929	610.760929	178.818118	19	0
0	0	7	7	11	12	23	31	27	58	0.000333	0.087456	10	2623.665935	145.759219	262.366593	81.073298	9	1
0	0	8	8	12	15	27	35	30	65	0.000333	0.103023	12	3708.812252	206.045125	309.067688	101.622909	10	0
0	0	8	8	16	15	31	39	32	71	0.000333	0.117249	16	5627.967009	312.664834	351.747938	122.603359	12	0
0	0	27	27	21	49	70	166	100	266	0.000333	0.543463	20	32607.78565	1811.543647	1630.389283	367.359448	40	0
0	0	24	24	21	49	70	154	93	247	0.000333	0.504644	10	15139.32905	841.073836	1513.932905	367.359448	36	0
0	0	9	9	13	20	33	58	39	97	0.000333	0.163102	6	2935.837377	163.102077	489.30623	134.544278	16	0
0	0	3	3	10	9	19	14	15	29	0.000333	0.041063	5	615.949489	34.219416	123.189898	61.748606	6	0
0	0	7	7	11	13	24	31	18	49	0.000333	0.074888	5	1123.315813	62.406434	224.663163	86.159464	11	1
0	0	6	6	11	11	22	25	15	40	0.000333	0.059459	5	891.886324	49.54924	178.377265	76.107496	10	0
0	0	5	5	11	12	23	24	15	39	0.000333	0.058806	5	882.094581	49.005255	176.418916	81.073298	8	1
0	0	5	5	8	10	18	18	14	32	0.000333	0.044479	4	533.7504	29.6528	133.4376	57.219281	8	1
0	0	7	7	12	10	22	30	15	45	0.000333	0.066891	6	1204.046537	66.891474	200.674423	76.238831	10	0
0	0	6	6	12	9	21	26	13	39	0.000333	0.0571	6	1027.802277	57.100126	171.300379	71.548875	9	0
0	0	7	7	12	10	22	30	15	45	0.000333	0.066891	6	1204.046537	66.891474	200.674423	76.238831	10	0
0	0	6	6	12	9	21	26	13	39	0.000333	0.0571	6	1027.802277	57.100126	171.300379	71.548875	9	0
0	0	6	6	11	13	24	24	16	40	0.000333	0.061133	5	916.9925	50.944028	183.3985	86.159464	8	0
0	0	7	7	11	13	24	28	20	48	0.000333	0.073359	5	1100.391	61.132833	220.0782	86.159464	9	0
0	0	5	5	11	9	20	22	12	34	0.000333	0.048982	5	734.727776	40.81821	146.945555	66.583073	7	0
0	0	4	4	11	8	19	18	10	28	0.000333	0.039647	5	594.709852	33.039436	118.94197	62.053748	6	0
0	0	10	10	19	23	42	67	38	105	0.000333	0.188731	9	5095.739965	283.096665	566.193329	184.752548	14	1
0	0	4	4	11	9	20	18	11	29	0.000333	0.041779	5	626.679574	34.815532	125.335915	66.583073	6	0
0	0	7	7	13	13	26	43	22	65	0.000333	0.101843	6	1833.17149	101.842861	305.528582	96.211433	11	0
0	0	11	11	19	19	38	55	30	85	0.000333	0.148691	9	4014.664548	223.036919	446.073839	161.421246	16	0
0	0	10	10	19	18	37	51	28	79	0.000333	0.137182	9	3703.921343	205.773408	411.546816	155.769273	15	0
0	0	11	11	23	23	46	75	41	116	0.000333	0.213578	11	7048.065056	391.55917	640.733187	208.08385	17	0
0	0	10	10	19	18	37	51	29	80	0.000333	0.138919	9	3750.806423	208.378135	416.756269	155.769273	15	0
0	0	13	13	20	22	42	76	40	116	0.000333	0.208503	10	6255.08821	347.504901	625.508821	184.546058	20	0
0	0	5	5	12	8	20	23	11	34	0.000333	0.048982	6	881.673331	48.981852	146.945555	67.01955	7	0
0	0	4	4	12	7	19	19	9	28	0.000333	0.039647	6	713.651822	39.647323	118.94197	62.671034	6	0
0	0	8	8	18	17	35	52	28	80	0.000333	0.136781	9	3693.083772	205.171321	410.342641	144.545518	11	0
0	0	4	4	12	8	20	19	10	29	0.000333	0.041779	6	752.015489	41.778638	125.335915	67.01955	6	0
0	0	7	7	14	12	26	44	21	65	0.000333	0.101843	7	2138.700072	118.816671	305.528582	96.322519	11	0
0	0	10	10	14	16	30	71	37	108	0.000333	0.176648	14	7419.218581	412.17881	529.944184	117.302969	13	1
0	0	10	10	15	17	32	77	39	116	0.000333	0.193333	14	8120	451.111111	580	128.090227	13	1
0	0	7	7	14	15	29	55	27	82	0.000333	0.132785	7	2788.481091	154.915616	398.354442	111.906328	10	1
0	0	13	13	19	21	40	97	51	148	0.000333	0.262548	18	14177.61645	787.645358	787.645358	172.949289	16	1
0	0	6	6	13	14	27	43	23	66	0.000333	0.104608	6	1882.935451	104.607525	313.822575	101.408685	8	0
0	0	16	16	19	21	40	123	65	188	0.000333	0.333507	27	27014.10701	1500.783723	1000.522482	172.949289	19	1
0	0	8	8	15	13	28	60	27	87	0.000333	0.139413	14	5855.358295	325.297683	418.239878	106.709075	11	0
0	0	12	12	15	15	30	79	39	118	0.000333	0.193004	14	8106.183264	450.343515	579.01309	117.206718	15	0
0	0	12	12	16	16	32	85	41	126	0.000333	0.21	16	10080	560	630	128	15	0
0	0	6	6	14	11	25	44	21	65	0.000333	0.100617	7	2112.954566	117.386365	301.850652	91.356717	8	0
0	0	17	17	20	20	40	127	65	192	0.000333	0.340603	30	30654.30583	1703.01699	1021.810194	172.877124	20	0
0	0	15	15	20	20	40	105	53	158	0.000333	0.280288	20	16817.29278	934.294043	840.864639	172.877124	18	0
0	0	8	8	15	14	29	60	27	87	0.000333	0.140881	7	2958.510426	164.36169	422.644347	111.906328	11	0
0	0	12	12	15	15	30	79	39	118	0.000333	0.193004	14	8106.183264	450.343515	579.01309	117.206718	15	0
0	0	12	12	16	16	32	85	41	126	0.000333	0.21	16	10080	560	630	128	15	0
0	0	6	6	14	12	26	44	21	65	0.000333	0.101843	7	2138.700072	118.816671	305.528582	96.322519	8	0
0	0	17	17	20	20	40	127	65	192	0.000333	0.340603	30	30654.30583	1703.01699	1021.810194	172.877124	20	0
0	0	15	15	20	20	40	105	53	158	0.000333	0.280288	20	16817.29278	934.294043	840.864639	172.877124	18	0
0	0	8	8	13	16	29	52	27	79	0.000333	0.127927	6	2302.682992	127.926833	383.780499	112.105716	11	1
0	0	8	8	13	16	29	54	28	82	0.000333	0.132785	6	2390.12665	132.784814	398.354442	112.105716	11	1
0	0	6	6	13	14	27	43	22	65	0.000333	0.103023	6	1854.406126	103.022563	309.067688	101.408685	9	1
0	0	11	11	14	19	33	67	36	103	0.000333	0.173191	7	3637.00816	202.056009	519.572594	134.013592	14	1
0	0	5	5	10	12	22	29	17	46	0.000333	0.068378	5	1025.669272	56.981626	205.133854	76.238831	7	0
0	0	14	14	14	19	33	82	45	127	0.000333	0.213546	14	8968.932744	498.274041	640.638053	134.013592	17	1
0	0	7	7	14	12	26	47	22	69	0.000333	0.10811	7	2270.312384	126.128466	324.330341	96.322519	10	0
0	0	10	10	14	14	28	59	29	88	0.000333	0.141016	14	5922.661264	329.036737	423.047233	106.605938	13	0
0	0	10	10	14	14	28	61	30	91	0.000333	0.145823	14	6124.570171	340.253898	437.469298	106.605938	13	0
0	0	5	5	11	9	20	30	15	45	0.000333	0.064829	5	972.433821	54.024101	194.486764	66.583073	7	0
0	0	15	15	15	17	32	86	45	131	0.000333	0.218333	14	9170	509.444444	655	128.090227	18	0
0	0	13	13	15	17	32	74	38	112	0.000333	0.186667	14	7840	435.555556	560	128.090227	16	0
0	0	7	7	14	13	27	47	22	69	0.000333	0.109362	7	2296.610664	127.589481	328.087238	101.408685	10	0
0	0	10	10	14	15	29	59	29	88	0.000333	0.142501	7	2992.516293	166.250905	427.502328	111.906328	13	0
0	0	10	10	14	15	29	61	30	91	0.000333	0.147359	14	6189.067788	343.837099	442.076271	111.906328	13	0
0	0	5	5	11	10	21	30	15	45	0.000333	0.065885	5	988.27142	54.903968	197.654284	71.273029	7	0
0	0	15	15	15	18	33	86	45	131	0.000333	0.220272	14	9251.418815	513.967712	660.81563	133.662009	18	0
0	0	13	13	15	18	33	74	38	112	0.000333	0.188324	14	7909.609979	439.422777	564.972141	133.662009	16	0
0	0	9	9	14	17	31	48	30	78	0.000333	0.128809	7	2704.991185	150.277288	386.427312	122.789837	12	0
0	0	9	9	15	17	32	53	34	87	0.000333	0.145	14	6090	338.333333	435	128.090227	14	0
0	0	10	10	15	17	32	59	37	96	0.000333	0.16	14	6720	373.333333	480	128.090227	15	0
[truncated: 93,352 more rows]
