# Supplementary material for: Vulnerable JavaScript functions detection using stacking of convolutional neural networks
Source: PeerJ Comput Sci. 2024 Feb 29;10:e1838. doi: 10.7717/peerj-cs.1838 (PMC10909211; doi:10.7717/peerj-cs.1838)
Supplement: Supplemental Information 1 [file peerj-cs-10-1838-s001.zip › Datasets/Multi-Classes/Arithmetic_expression.csv]

Empty_Lines	Lines_Of_Comments	Lines_Of_Program	Physic_Lines	n1_Number_Of_Distinct_Operators	n2_Number_Of_Distinct_Operands	n_Program_Vocabulary	N1_Total_Number_Of_Operators	N2_Total_Number_Of_Operands	N_Program_Length	B_Number_of_Delivered_Bugs_1	B_Number_of_Delivered_Bugs_2	D_Difficulty	E_Effort	T_Time_Required_To_Program	V_Volume	_N_Calculated_Program_Length	McCab_Number	IsVulnerable
0	0	8	8	4	11	15	21	39	60	0.000333	0.078138	6	1406.480614	78.137812	234.413436	46.053748	1	5
0	0	28	28	19	52	71	148	98	246	0.000333	0.504279	9	13615.54012	756.418896	1512.837791	377.133488	12	5
0	0	27	27	19	52	71	145	97	242	0.000333	0.49608	9	13394.14923	744.119401	1488.238803	377.133488	11	5
0	0	26	26	18	47	65	115	86	201	0.000333	0.403499	9	10894.46337	605.247965	1210.49593	336.124326	11	5
0	0	28	28	18	49	67	127	99	226	0.000333	0.456979	18	24676.85083	1370.936157	1370.936157	350.179432	9	5
0	0	26	26	19	47	66	115	88	203	0.000333	0.409004	9	11043.10806	613.506003	1227.012006	341.776299	9	5
0	0	27	27	20	47	67	118	90	208	0.000333	0.420582	10	12617.46552	700.970306	1261.746552	347.504238	9	5
0	0	8	8	4	11	15	21	39	60	0.000333	0.078138	6	1406.480614	78.137812	234.413436	46.053748	1	5
0	0	10	10	12	17	29	32	34	66	0.000333	0.106876	12	3847.520948	213.751164	320.626746	112.506418	2	5
0	0	11	11	13	19	32	42	39	81	0.000333	0.135	12	4860	270	405	128.816339	2	5
0	0	2	2	4	8	12	6	9	15	0.000333	0.017925	2	107.548875	5.974938	53.774438	32	1	5
0	0	9	9	11	17	28	28	28	56	0.000333	0.089737	5	1346.059378	74.781077	269.211876	107.540616	2	5
0	0	12	12	12	20	32	36	45	81	0.000333	0.135	12	4860	270	405	129.458112	2	5
0	0	7	7	11	16	27	24	22	46	0.000333	0.072908	5	1093.624125	60.756896	218.724825	102.053748	2	5
0	0	9	9	12	18	30	30	24	54	0.000333	0.088324	6	1589.832553	88.324031	264.972092	118.0782	4	5
0	0	9	9	12	16	28	30	24	54	0.000333	0.086532	6	1557.582995	86.532389	259.597166	107.01955	4	5
0	0	9	9	11	18	29	30	26	56	0.000333	0.090682	5	1360.234679	75.568593	272.046936	113.112398	4	5
0	0	3	3	5	9	14	6	12	18	0.000333	0.022844	2	137.064777	7.61471	68.532389	40.138965	1	5
0	0	10	10	13	18	31	34	35	69	0.000333	0.113947	6	2051.037273	113.946515	341.839545	123.164366	2	5
0	0	29	29	18	49	67	127	102	229	0.000333	0.463045	18	25004.41964	1389.134425	1389.134425	350.179432	9	5
0	0	28	28	18	48	66	119	102	221	0.000333	0.44527	18	24044.59981	1335.8111	1335.8111	343.13685	9	5
0	0	12	12	11	20	31	42	42	84	0.000333	0.138717	10	4161.524901	231.195828	416.15249	124.49231	2	5
0	0	29	29	18	50	68	121	105	226	0.000333	0.458589	18	24763.79884	1375.766602	1375.766602	357.25146	9	5
0	0	9	9	13	17	30	31	28	59	0.000333	0.096502	6	1737.039271	96.502182	289.506545	117.592585	2	5
0	0	2	2	6	6	12	6	9	15	0.000333	0.017925	3	161.323313	8.962406	53.774438	31.01955	1	5
0	0	27	27	18	48	66	119	95	214	0.000333	0.431167	9	11641.50307	646.750171	1293.500342	343.13685	9	5
0	0	10	10	12	18	30	33	29	62	0.000333	0.101409	6	1825.363302	101.409072	304.227217	118.0782	3	5
0	0	2	2	4	8	12	6	9	15	0.000333	0.017925	2	107.548875	5.974938	53.774438	32	1	5
0	0	27	27	19	47	66	117	94	211	0.000333	0.425122	18	22956.60887	1275.367159	1275.367159	341.776299	9	5
0	0	10	10	14	19	33	42	35	77	0.000333	0.129473	7	2718.92843	151.051579	388.418347	134.013592	4	5
0	0	10	10	8	16	24	29	25	54	0.000333	0.082529	4	990.3519	55.01955	247.587975	88	3	5
0	0	7	7	10	12	22	24	22	46	0.000333	0.068378	5	1025.669272	56.981626	205.133854	76.238831	2	5
0	0	7	7	9	12	21	23	22	45	0.000333	0.065885	4	790.617136	43.923174	197.654284	71.548875	2	5
0	0	7	7	9	11	20	23	21	44	0.000333	0.063388	4	760.659345	42.258852	190.164836	66.583073	2	5
0	0	7	7	9	11	20	23	21	44	0.000333	0.063388	4	760.659345	42.258852	190.164836	66.583073	2	5
0	0	6	6	8	11	19	20	20	40	0.000333	0.056639	4	679.668402	37.759356	169.917101	62.053748	1	5
0	0	5	5	7	10	17	11	12	23	0.000333	0.031337	3	282.034936	15.668608	94.011645	52.870765	2	5
0	0	24	24	18	44	62	104	85	189	0.000333	0.375114	9	10128.08792	562.671551	1125.343103	315.273641	8	5
0	0	24	24	19	44	63	105	79	184	0.000333	0.366607	9	9898.375553	549.909753	1099.819506	320.925614	8	5
0	0	23	23	18	43	61	103	78	181	0.000333	0.357821	9	9661.171123	536.731729	1073.463458	308.388034	7	5
0	0	23	23	18	43	61	100	78	178	0.000333	0.35189	9	9501.041215	527.835623	1055.671246	308.388034	7	5
0	0	24	24	18	46	64	103	83	186	0.000333	0.372	9	10044	558	1116	329.1425	7	5
0	0	24	24	20	43	63	105	80	185	0.000333	0.368599	10	11057.96786	614.331548	1105.796786	319.767946	7	5
0	0	23	23	19	43	62	102	78	180	0.000333	0.357252	9	9645.798023	535.877668	1071.755336	314.040007	7	5
0	0	7	7	11	16	27	24	22	46	0.000333	0.072908	5	1093.624125	60.756896	218.724825	102.053748	2	5
0	0	9	9	11	16	27	30	24	54	0.000333	0.085588	5	1283.819626	71.323313	256.763925	102.053748	4	5
0	0	3	3	5	9	14	6	12	18	0.000333	0.022844	2	137.064777	7.61471	68.532389	40.138965	1	5
0	0	10	10	7	14	21	22	36	58	0.000333	0.084918	6	1528.526463	84.918137	254.754411	72.954453	1	5
0	0	8	8	10	14	24	20	28	48	0.000333	0.073359	10	2200.782	122.265667	220.0782	86.52225	1	5
0	0	23	23	18	43	61	102	74	176	0.000333	0.347937	9	9394.287943	521.904886	1043.809771	308.388034	9	5
0	0	10	10	11	13	24	24	36	60	0.000333	0.091699	10	2750.9775	152.832083	275.09775	86.159464	1	5
0	0	2	2	6	6	12	6	9	15	0.000333	0.017925	3	161.323313	8.962406	53.774438	31.01955	1	5
0	0	5	5	7	11	18	11	13	24	0.000333	0.033359	3	300.2346	16.6797	100.0782	57.705232	2	5
0	0	24	24	20	44	64	131	87	218	0.000333	0.436	10	13080	726.666667	1308	326.653553	9	5
0	0	31	31	19	56	75	161	108	269	0.000333	0.558517	9	15079.97005	837.776114	1675.552228	405.922498	14	5
0	0	30	30	19	56	75	158	107	265	0.000333	0.550212	9	14855.73258	825.318476	1650.636953	405.922498	13	5
0	0	27	27	20	44	64	137	87	224	0.000333	0.448	10	13440	746.666667	1344	326.653553	9	5
0	0	27	27	19	44	63	137	87	224	0.000333	0.446304	9	12050.19633	669.455351	1338.910703	320.925614	9	5
0	0	5	5	7	9	16	11	12	23	0.000333	0.030667	3	276	15.333333	92	48.180809	2	5
0	0	4	4	6	9	15	8	11	19	0.000333	0.024744	3	222.692764	12.37182	74.230921	44.0391	1	5
0	0	5	5	7	10	17	11	12	23	0.000333	0.031337	3	282.034936	15.668608	94.011645	52.870765	2	5
0	0	5	5	7	10	17	11	13	24	0.000333	0.0327	3	294.297325	16.349851	98.099108	52.870765	2	5
0	0	29	29	21	48	69	145	106	251	0.000333	0.51108	20	30664.79277	1703.599599	1533.239639	360.316866	9	5
0	0	12	12	10	17	27	34	28	62	0.000333	0.098268	5	1474.015126	81.889729	294.803025	102.706149	3	5
0	0	6	6	8	10	18	15	17	32	0.000333	0.044479	4	533.7504	29.6528	133.4376	57.219281	1	5
0	0	10	10	8	16	24	29	25	54	0.000333	0.082529	4	990.3519	55.01955	247.587975	88	3	5
0	0	10	10	8	16	24	29	25	54	0.000333	0.082529	4	990.3519	55.01955	247.587975	88	3	5
0	0	10	10	8	16	24	29	26	55	0.000333	0.084058	4	1008.69175	56.038431	252.172938	88	3	5
0	0	4	4	6	9	15	8	11	19	0.000333	0.024744	3	222.692764	12.37182	74.230921	44.0391	1	5
0	0	9	9	8	15	23	26	24	50	0.000333	0.075393	4	904.712391	50.2618	226.178098	82.603359	2	5
0	0	7	7	8	10	18	17	19	36	0.000333	0.050039	4	600.4692	33.3594	150.1173	57.219281	1	5
0	0	10	10	8	16	24	29	25	54	0.000333	0.082529	4	990.3519	55.01955	247.587975	88	3	5
0	0	30	30	19	56	75	158	107	265	0.000333	0.550212	9	14855.73258	825.318476	1650.636953	405.922498	13	5
0	0	32	32	22	58	80	168	115	283	0.000333	0.596369	11	19680.16216	1093.342342	1789.105651	437.870393	14	5
0	0	31	31	19	56	75	161	108	269	0.000333	0.558517	9	15079.97005	837.776114	1675.552228	405.922498	14	5
0	0	31	31	20	57	77	161	108	269	0.000333	0.561922	10	16857.65579	936.536433	1685.765579	418.913293	14	5
0	0	32	32	19	57	76	164	113	277	0.000333	0.576892	9	15576.08329	865.337961	1730.675921	413.185354	13	5
0	0	32	32	19	57	76	164	119	283	0.000333	0.589388	18	31826.94275	1768.163486	1768.163486	413.185354	13	5
0	0	32	32	20	57	77	165	113	278	0.000333	0.580722	10	17421.66658	967.870366	1742.166658	418.913293	13	5
0	0	11	11	9	11	20	26	21	47	0.000333	0.06771	4	812.522482	45.140138	203.13062	66.583073	3	5
0	0	31	31	19	57	76	161	108	269	0.000333	0.560231	9	15126.23251	840.346251	1680.692501	413.185354	14	5
0	0	31	31	19	57	76	161	109	270	0.000333	0.562313	9	15182.46386	843.470214	1686.940429	413.185354	14	5
0	0	2	2	6	9	15	8	10	18	0.000333	0.023441	3	210.972092	11.720672	70.324031	44.0391	1	5
0	0	7	7	7	13	20	15	22	37	0.000333	0.053304	3	479.734019	26.65189	159.91134	67.757201	1	5
0	0	10	10	8	17	25	29	26	55	0.000333	0.085137	4	1021.648362	56.758242	255.41209	93.486868	3	5
0	0	6	6	6	10	16	12	17	29	0.000333	0.038667	3	348	19.333333	116	48.729056	1	5
0	0	10	10	8	16	24	29	25	54	0.000333	0.082529	4	990.3519	55.01955	247.587975	88	3	5
0	0	7	7	7	11	18	16	24	40	0.000333	0.055599	6	1000.782	55.599	166.797	57.705232	2	5
0	0	8	8	8	12	20	22	26	48	0.000333	0.069151	8	1659.620388	92.201133	207.452549	67.01955	1	5
0	0	7	7	8	11	19	17	18	35	0.000333	0.049559	4	594.709852	33.039436	148.677463	62.053748	2	5
0	0	33	33	19	55	74	163	133	296	0.000333	0.612666	18	33083.96753	1837.998196	1837.998196	398.685407	11	5
0	0	27	27	19	46	65	136	89	225	0.000333	0.451678	9	12195.29482	677.516379	1355.032758	334.794473	9	5
0	0	29	29	21	46	67	144	95	239	0.000333	0.483265	20	28995.90633	1610.883685	1449.795317	346.322516	9	5
0	0	29	29	20	53	73	152	103	255	0.000333	0.526135	10	15784.05263	876.891813	1578.405263	390.018346	11	5
0	0	29	29	19	55	74	152	104	256	0.000333	0.529873	9	14306.58055	794.810031	1589.620062	398.685407	11	5
0	0	21	21	18	42	60	96	72	168	0.000333	0.330786	9	8931.218581	496.17881	992.35762	301.535982	7	5
0	0	8	8	8	12	20	26	28	54	0.000333	0.077795	8	1867.072937	103.726274	233.384117	67.01955	1	5
0	0	31	31	19	54	73	157	121	278	0.000333	0.57359	18	30973.88209	1720.771227	1720.771227	391.474548	11	5
0	0	29	29	21	47	68	145	92	237	0.000333	0.48091	10	14427.28693	801.515941	1442.728693	353.304342	10	5
0	0	30	30	20	53	73	152	101	253	0.000333	0.522009	10	15660.25613	870.01423	1566.025613	390.018346	12	5
0	0	28	28	19	53	72	148	98	246	0.000333	0.505934	9	13660.21395	758.900775	1517.80155	384.290407	12	5
0	0	28	28	19	54	73	148	99	247	0.000333	0.509629	9	13759.97999	764.443333	1528.886666	391.474548	12	5
0	0	28	28	19	53	72	148	98	246	0.000333	0.505934	9	13660.21395	758.900775	1517.80155	384.290407	12	5
0	0	30	30	21	53	74	153	101	254	0.000333	0.525734	10	15772.01155	876.222864	1577.201155	395.81845	12	5
0	0	28	28	19	54	73	148	99	247	0.000333	0.509629	9	13759.97999	764.443333	1528.886666	391.474548	12	5
0	0	28	28	19	53	72	148	98	246	0.000333	0.505934	9	13660.21395	758.900775	1517.80155	384.290407	12	5
0	0	28	28	19	53	72	148	98	246	0.000333	0.505934	9	13660.21395	758.900775	1517.80155	384.290407	12	5
0	0	23	23	18	42	60	102	74	176	0.000333	0.346538	9	9356.514703	519.806372	1039.612745	301.535982	9	5
0	0	7	7	10	13	23	18	26	44	0.000333	0.066346	10	1990.367261	110.575959	199.036726	81.324997	1	5
0	0	23	23	18	44	62	102	76	178	0.000333	0.353282	9	9538.622489	529.923472	1059.846943	315.273641	9	5
0	0	23	23	18	43	61	102	74	176	0.000333	0.347937	9	9394.287943	521.904886	1043.809771	308.388034	9	5
0	0	23	23	18	43	61	102	74	176	0.000333	0.347937	9	9394.287943	521.904886	1043.809771	308.388034	9	5
0	0	2	2	6	9	15	8	10	18	0.000333	0.023441	3	210.972092	11.720672	70.324031	44.0391	1	5
0	0	22	22	18	49	67	114	84	198	0.000333	0.400362	9	10809.77094	600.54283	1201.08566	350.179432	9	5
0	0	31	31	20	50	70	153	99	252	0.000333	0.51486	10	15445.7932	858.099622	1544.57932	368.631371	12	5
0	0	31	31	19	49	68	153	99	252	0.000333	0.511347	18	27612.73145	1534.040636	1534.040636	355.831405	12	5
0	0	31	31	19	51	70	153	100	253	0.000333	0.516903	9	13956.37743	775.354302	1550.708603	370.004315	12	5
0	0	31	31	19	51	70	153	100	253	0.000333	0.516903	9	13956.37743	775.354302	1550.708603	370.004315	12	5
0	0	32	32	22	50	72	159	105	264	0.000333	0.542953	22	35834.92441	1990.829134	1628.8602	380.300305	12	5
0	0	9	9	6	12	18	22	33	55	0.000333	0.076449	6	1376.07525	76.448625	229.345875	58.529325	1	5
0	0	8	8	7	11	18	20	25	45	0.000333	0.062549	6	1125.87975	62.548875	187.646625	57.705232	1	5
0	0	8	8	4	11	15	21	39	60	0.000333	0.078138	6	1406.480614	78.137812	234.413436	46.053748	1	5
0	0	32	32	19	50	69	156	104	260	0.000333	0.529405	18	28587.89446	1588.216359	1588.216359	362.903432	11	5
0	0	7	7	7	11	18	18	19	37	0.000333	0.051429	3	462.861675	25.714538	154.287225	57.705232	1	5
0	0	3	3	6	9	15	7	10	17	0.000333	0.022139	3	199.25142	11.069523	66.41714	44.0391	1	5
0	0	11	11	6	13	19	27	43	70	0.000333	0.099118	9	2676.194333	148.677463	297.354926	63.615491	1	5
0	0	27	27	18	50	68	116	93	209	0.000333	0.424093	9	11450.5176	636.139867	1272.279734	357.25146	9	5
0	0	8	8	7	12	19	18	26	44	0.000333	0.062303	6	1121.452864	62.302937	186.908811	62.671034	2	5
0	0	8	8	8	12	20	19	20	39	0.000333	0.056185	4	674.220783	37.45671	168.555196	67.01955	2	5
0	0	7	7	8	11	19	17	19	36	0.000333	0.050975	4	611.701562	33.98342	152.92539	62.053748	1	5
0	0	7	7	6	11	17	14	19	33	0.000333	0.044962	3	404.658821	22.481046	134.886274	53.563523	1	5
0	0	8	8	7	14	21	17	24	41	0.000333	0.060028	3	540.255043	30.014169	180.085014	72.954453	1	5
0	0	8	8	8	11	19	19	21	40	0.000333	0.056639	4	679.668402	37.759356	169.917101	62.053748	1	5
0	0	7	7	7	11	18	16	19	35	0.000333	0.048649	3	437.842125	24.324563	145.947375	57.705232	1	5
0	0	22	22	18	49	67	114	84	198	0.000333	0.400362	9	10809.77094	600.54283	1201.08566	350.179432	9	5
0	0	24	24	21	51	72	124	92	216	0.000333	0.444235	10	13327.038	740.391	1332.7038	381.532358	10	5
0	0	23	23	18	51	69	117	86	203	0.000333	0.413343	9	11160.27418	620.015232	1240.030465	364.352342	10	5
0	0	23	23	18	51	69	117	86	203	0.000333	0.413343	9	11160.27418	620.015232	1240.030465	364.352342	10	5
0	0	23	23	18	49	67	117	85	202	0.000333	0.40845	9	11028.15015	612.675008	1225.350016	350.179432	10	5
0	0	23	23	18	50	68	117	85	202	0.000333	0.409889	9	11067.00745	614.833747	1229.667494	357.25146	10	5
0	0	23	23	18	50	68	117	85	202	0.000333	0.409889	9	11067.00745	614.833747	1229.667494	357.25146	10	5
0	0	25	25	20	51	71	126	89	215	0.000333	0.440732	10	13221.95631	734.553128	1322.195631	375.732254	10	5
0	0	25	25	19	50	69	121	88	209	0.000333	0.425561	9	11490.1345	638.340806	1276.681611	362.903432	10	5
0	0	7	7	7	11	18	16	15	31	0.000333	0.043089	3	387.803025	21.544613	129.267675	57.705232	3	5
0	0	7	7	7	11	18	16	17	33	0.000333	0.045869	3	412.822575	22.934588	137.607525	57.705232	3	5
0	0	7	7	7	10	17	16	15	31	0.000333	0.042237	3	380.134044	21.118558	126.711348	52.870765	3	5
0	0	5	5	6	10	16	10	13	23	0.000333	0.030667	3	276	15.333333	92	48.729056	1	5
0	0	21	21	16	48	64	111	80	191	0.000333	0.382	8	9168	509.333333	1146	332.0782	9	5
0	0	26	26	18	46	64	115	84	199	0.000333	0.398	9	10746	597	1194	329.1425	11	5
0	0	26	26	18	48	66	115	86	201	0.000333	0.404974	9	10934.30896	607.461609	1214.923218	343.13685	11	5
0	0	30	30	20	47	67	125	90	215	0.000333	0.434736	10	13042.09176	724.560653	1304.209176	347.504238	11	5
0	0	26	26	18	48	66	115	86	201	0.000333	0.404974	9	10934.30896	607.461609	1214.923218	343.13685	11	5
0	0	22	22	18	49	67	114	84	198	0.000333	0.400362	9	10809.77094	600.54283	1201.08566	350.179432	9	5
0	0	22	22	18	49	67	114	84	198	0.000333	0.400362	9	10809.77094	600.54283	1201.08566	350.179432	9	5
0	0	22	22	18	49	67	114	84	198	0.000333	0.400362	9	10809.77094	600.54283	1201.08566	350.179432	9	5
0	0	22	22	18	49	67	114	84	198	0.000333	0.400362	9	10809.77094	600.54283	1201.08566	350.179432	9	5
0	0	22	22	18	49	67	114	84	198	0.000333	0.400362	9	10809.77094	600.54283	1201.08566	350.179432	9	5
0	0	24	24	18	50	68	122	97	219	0.000333	0.444385	9	11998.38926	666.577181	1333.154362	357.25146	9	5
0	0	22	22	18	49	67	114	84	198	0.000333	0.400362	9	10809.77094	600.54283	1201.08566	350.179432	9	5
0	0	33	33	19	58	77	170	122	292	0.000333	0.609967	18	32938.23006	1829.90167	1829.90167	420.47352	13	5
0	0	30	30	19	50	69	149	99	248	0.000333	0.504971	9	13634.22659	757.457033	1514.914065	362.903432	11	5
0	0	34	34	19	59	78	179	126	305	0.000333	0.639016	18	34506.85818	1917.047677	1917.047677	427.786563	13	5
0	0	34	34	19	60	79	170	129	299	0.000333	0.628277	18	33926.94799	1884.830444	1884.830444	435.124058	13	5
0	0	34	34	19	58	77	175	126	301	0.000333	0.628768	18	33953.44948	1886.302749	1886.302749	420.47352	13	5
0	0	30	30	19	50	69	148	102	250	0.000333	0.509044	18	27488.36006	1527.131114	1527.131114	362.903432	11	5
0	0	29	29	22	46	68	146	95	241	0.000333	0.489026	22	32275.72798	1793.095999	1467.078545	352.191346	10	5
0	0	27	27	19	45	64	137	88	225	0.000333	0.45	9	12150	675	1350	327.844012	9	5
0	0	28	28	20	46	66	140	89	229	0.000333	0.461389	10	13841.66253	768.981252	1384.166253	340.522412	10	5
0	0	28	28	19	45	64	140	89	229	0.000333	0.458	9	12366	687	1374	327.844012	10	5
0	0	29	29	19	46	65	143	94	237	0.000333	0.475767	18	25691.42109	1427.301172	1427.301172	334.794473	9	5
0	0	30	30	19	46	65	149	96	245	0.000333	0.491827	18	26558.64206	1475.480114	1475.480114	334.794473	9	5
0	0	29	29	19	48	67	144	95	239	0.000333	0.483265	9	13048.15785	724.897658	1449.795317	348.788823	9	5
0	0	21	21	21	47	68	111	82	193	0.000333	0.391627	10	11748.80328	652.711294	1174.880328	353.304342	8	5
0	0	19	19	18	45	63	101	74	175	0.000333	0.348675	9	9414.21588	523.011993	1046.023987	322.192039	7	5
0	0	19	19	18	45	63	101	74	175	0.000333	0.348675	9	9414.21588	523.011993	1046.023987	322.192039	7	5
0	0	21	21	18	46	64	110	80	190	0.000333	0.38	9	10260	570	1140	329.1425	7	5
0	0	19	19	18	45	63	101	74	175	0.000333	0.348675	9	9414.21588	523.011993	1046.023987	322.192039	7	5
0	0	19	19	18	45	63	101	74	175	0.000333	0.348675	9	9414.21588	523.011993	1046.023987	322.192039	7	5
0	0	21	21	19	46	65	110	81	191	0.000333	0.383424	9	10352.45027	575.136126	1150.272252	334.794473	7	5
0	0	19	19	18	45	63	101	74	175	0.000333	0.348675	9	9414.21588	523.011993	1046.023987	322.192039	7	5
0	0	28	28	19	45	64	140	89	229	0.000333	0.458	9	12366	687	1374	327.844012	10	5
0	0	8	8	10	13	23	30	26	56	0.000333	0.08444	10	2533.194695	140.733039	253.31947	81.324997	3	5
0	0	7	7	7	12	19	18	15	33	0.000333	0.046727	3	420.544824	23.363601	140.181608	62.671034	3	5
0	0	7	7	7	10	17	18	15	33	0.000333	0.044962	3	404.658821	22.481046	134.886274	52.870765	3	5
0	0	28	28	19	46	65	140	90	230	0.000333	0.461715	9	12466.30137	692.572298	1385.144597	334.794473	10	5
0	0	28	28	19	46	65	140	89	229	0.000333	0.459707	9	12412.10006	689.561115	1379.122229	334.794473	10	5
0	0	8	8	8	12	20	21	20	41	0.000333	0.059066	4	708.796208	39.377567	177.199052	67.01955	2	5
0	0	8	8	7	12	19	20	26	46	0.000333	0.065135	6	1172.427994	65.134889	195.404666	62.671034	2	5
0	0	27	27	19	45	64	137	88	225	0.000333	0.45	9	12150	675	1350	327.844012	9	5
0	0	8	8	7	14	21	19	24	43	0.000333	0.062957	3	566.608948	31.478275	188.869649	72.954453	1	5
0	0	19	19	18	42	60	101	71	172	0.000333	0.338662	9	9143.866642	507.992591	1015.985182	301.535982	7	5
0	0	19	19	18	45	63	101	74	175	0.000333	0.348675	9	9414.21588	523.011993	1046.023987	322.192039	7	5
0	0	19	19	18	45	63	101	74	175	0.000333	0.348675	9	9414.21588	523.011993	1046.023987	322.192039	7	5
0	0	19	19	18	45	63	101	74	175	0.000333	0.348675	9	9414.21588	523.011993	1046.023987	322.192039	7	5
0	0	18	18	16	44	60	98	70	168	0.000333	0.330786	8	7938.86096	441.047831	992.35762	304.214991	7	5
0	0	19	19	18	45	63	101	74	175	0.000333	0.348675	9	9414.21588	523.011993	1046.023987	322.192039	7	5
0	0	7	7	7	12	19	18	17	35	0.000333	0.049559	3	446.032389	24.779577	148.677463	62.671034	3	5
0	0	7	7	7	12	19	18	17	35	0.000333	0.049559	3	446.032389	24.779577	148.677463	62.671034	3	5
0	0	10	10	8	17	25	29	26	55	0.000333	0.085137	4	1021.648362	56.758242	255.41209	93.486868	3	5
0	0	18	18	10	17	27	57	44	101	0.000333	0.160081	10	4802.436377	266.802021	480.243638	102.706149	4	5
0	0	12	12	9	17	26	33	28	61	0.000333	0.095576	4	1146.907291	63.717072	286.726823	98.016193	3	5
0	0	9	9	8	15	23	26	24	50	0.000333	0.075393	4	904.712391	50.2618	226.178098	82.603359	2	5
0	0	11	11	11	17	28	35	31	66	0.000333	0.105762	5	1586.427124	88.13484	317.285425	107.540616	3	5
0	0	10	10	9	16	25	29	25	54	0.000333	0.083589	4	1003.072937	55.726274	250.768234	92.529325	3	5
0	0	10	10	9	16	25	29	25	54	0.000333	0.083589	4	1003.072937	55.726274	250.768234	92.529325	3	5
0	0	10	10	8	17	25	29	26	55	0.000333	0.085137	4	1021.648362	56.758242	255.41209	93.486868	3	5
0	0	7	7	6	11	17	16	19	35	0.000333	0.047687	3	429.183598	23.843533	143.061199	53.563523	1	5
0	0	7	7	8	11	19	19	19	38	0.000333	0.053807	4	645.684982	35.871388	161.421246	62.053748	1	5
0	0	7	7	7	12	19	16	17	33	0.000333	0.046727	3	420.544824	23.363601	140.181608	62.671034	3	5
0	0	26	26	18	47	65	115	84	199	0.000333	0.399484	9	10786.06075	599.225597	1198.451195	336.124326	11	5
0	0	24	24	18	46	64	109	82	191	0.000333	0.382	9	10314	573	1146	329.1425	9	5
0	0	26	26	18	47	65	115	84	199	0.000333	0.399484	9	10786.06075	599.225597	1198.451195	336.124326	11	5
0	0	26	26	18	47	65	115	84	199	0.000333	0.399484	9	10786.06075	599.225597	1198.451195	336.124326	11	5
0	0	26	26	18	47	65	115	84	199	0.000333	0.399484	9	10786.06075	599.225597	1198.451195	336.124326	11	5
0	0	27	27	19	48	67	118	89	207	0.000333	0.41856	9	11301.12416	627.840231	1255.680462	348.788823	10	5
0	0	24	24	18	46	64	109	82	191	0.000333	0.382	9	10314	573	1146	329.1425	9	5
0	0	27	27	21	48	69	127	95	222	0.000333	0.452031	10	13560.92429	753.384683	1356.092429	360.316866	11	5
0	0	26	26	18	46	64	115	84	199	0.000333	0.398	9	10746	597	1194	329.1425	11	5
0	0	26	26	18	48	66	115	86	201	0.000333	0.404974	9	10934.30896	607.461609	1214.923218	343.13685	11	5
0	0	26	26	18	48	66	115	86	201	0.000333	0.404974	9	10934.30896	607.461609	1214.923218	343.13685	11	5
0	0	9	9	8	13	21	30	30	60	0.000333	0.087846	8	2108.312363	117.128465	263.539045	72.105716	1	5
0	0	2	2	4	8	12	6	9	15	0.000333	0.017925	2	107.548875	5.974938	53.774438	32	1	5
0	0	2	2	6	6	12	6	9	15	0.000333	0.017925	3	161.323313	8.962406	53.774438	31.01955	1	5
0	0	13	13	17	21	38	42	47	89	0.000333	0.155689	16	7473.048779	415.169377	467.065549	161.725534	2	5
0	0	10	10	15	20	35	34	37	71	0.000333	0.121393	7	2549.253659	141.625203	364.179094	145.041921	2	5
0	0	7	7	9	12	21	23	21	44	0.000333	0.064421	4	773.047866	42.947104	193.261967	71.548875	2	5
0	0	7	7	9	12	21	23	21	44	0.000333	0.064421	4	773.047866	42.947104	193.261967	71.548875	2	5
0	0	7	7	7	12	19	18	17	35	0.000333	0.049559	3	446.032389	24.779577	148.677463	62.671034	3	5
0	0	12	12	9	14	23	38	25	63	0.000333	0.094995	4	1139.937613	63.329867	284.984403	81.832294	3	5
0	0	11	11	8	11	19	26	21	47	0.000333	0.066551	4	798.610373	44.367243	199.652593	62.053748	3	5
0	0	7	7	7	11	18	18	15	33	0.000333	0.045869	3	412.822575	22.934588	137.607525	57.705232	3	5
0	0	11	11	9	11	20	28	21	49	0.000333	0.070591	4	847.097907	47.060995	211.774477	66.583073	3	5
0	0	7	7	7	12	19	18	17	35	0.000333	0.049559	3	446.032389	24.779577	148.677463	62.671034	3	5
0	0	23	23	18	43	61	102	74	176	0.000333	0.347937	9	9394.287943	521.904886	1043.809771	308.388034	9	5
0	0	2	2	6	6	12	6	9	15	0.000333	0.017925	3	161.323313	8.962406	53.774438	31.01955	1	5
0	0	2	2	6	9	15	8	10	18	0.000333	0.023441	3	210.972092	11.720672	70.324031	44.0391	1	5
0	0	27	27	21	50	71	119	97	216	0.000333	0.442782	10	13283.45378	737.969654	1328.345378	374.431475	9	5
0	0	13	13	12	17	29	38	30	68	0.000333	0.110114	6	1982.056246	110.114236	330.342708	112.506418	4	5
0	0	9	9	11	17	28	29	32	61	0.000333	0.09775	5	1466.243251	81.457958	293.24865	107.540616	2	5
0	0	3	3	6	9	15	7	10	17	0.000333	0.022139	3	199.25142	11.069523	66.41714	44.0391	1	5
0	0	2	2	5	6	11	7	7	14	0.000333	0.016144	2	96.864085	5.381338	48.432043	27.119415	1	5
0	0	10	10	13	17	30	33	30	63	0.000333	0.103045	6	1854.804645	103.044703	309.134108	117.592585	2	5
0	0	10	10	12	20	32	31	33	64	0.000333	0.106667	6	1920	106.666667	320	129.458112	2	5
0	0	9	9	11	17	28	30	24	54	0.000333	0.086532	5	1297.985829	72.110324	259.597166	107.540616	4	5
0	0	9	9	11	17	28	30	26	56	0.000333	0.089737	5	1346.059378	74.781077	269.211876	107.540616	4	5
0	0	14	14	13	20	33	50	34	84	0.000333	0.141243	6	2542.374636	141.243035	423.729106	134.544278	4	5
0	0	13	13	13	17	30	40	30	70	0.000333	0.114494	6	2060.89405	114.494114	343.482342	117.592585	4	5
0	0	9	9	11	18	29	30	26	56	0.000333	0.090682	5	1360.234679	75.568593	272.046936	113.112398	4	5
0	0	9	9	11	17	28	30	24	54	0.000333	0.086532	5	1297.985829	72.110324	259.597166	107.540616	4	5
0	0	9	9	11	18	29	30	26	56	0.000333	0.090682	5	1360.234679	75.568593	272.046936	113.112398	4	5
0	0	9	9	11	17	28	30	24	54	0.000333	0.086532	5	1297.985829	72.110324	259.597166	107.540616	4	5
0	0	26	26	18	47	65	114	92	206	0.000333	0.413536	9	11165.46993	620.303885	1240.607769	336.124326	9	5
0	0	2	2	4	8	12	6	9	15	0.000333	0.017925	2	107.548875	5.974938	53.774438	32	1	5
0	0	26	26	18	47	65	116	88	204	0.000333	0.409521	9	11057.06731	614.281517	1228.563034	336.124326	9	5
0	0	2	2	5	6	11	7	7	14	0.000333	0.016144	2	96.864085	5.381338	48.432043	27.119415	1	5
0	0	9	9	6	12	18	20	33	53	0.000333	0.073669	6	1326.03615	73.668675	221.006025	58.529325	1	5
0	0	11	11	6	13	19	25	43	68	0.000333	0.096286	9	2599.731638	144.429535	288.859071	63.615491	1	5
0	0	25	25	18	45	63	114	89	203	0.000333	0.404463	9	10920.49042	606.693912	1213.387824	322.192039	7	5
0	0	7	7	6	11	17	15	23	38	0.000333	0.051775	6	931.941528	51.774529	155.323588	53.563523	1	5
0	0	8	8	4	11	15	21	39	60	0.000333	0.078138	6	1406.480614	78.137812	234.413436	46.053748	1	5
0	0	8	8	7	11	18	18	25	43	0.000333	0.059769	6	1075.84065	59.768925	179.306775	57.705232	1	5
0	0	27	27	18	45	63	111	102	213	0.000333	0.424387	18	22916.89123	1273.160624	1273.160624	322.192039	7	5
0	0	3	3	6	9	15	7	10	17	0.000333	0.022139	3	199.25142	11.069523	66.41714	44.0391	1	5
0	0	23	23	18	43	61	101	82	183	0.000333	0.361775	9	9767.924395	542.662466	1085.324933	308.388034	7	5
0	0	24	24	18	44	62	106	85	191	0.000333	0.379084	9	10235.26346	568.625748	1137.251495	315.273641	7	5
0	0	8	8	4	11	15	21	39	60	0.000333	0.078138	6	1406.480614	78.137812	234.413436	46.053748	1	5
0	0	37	37	23	49	72	137	109	246	0.000333	0.505934	22	33391.63411	1855.090784	1517.80155	379.162707	9	5
0	0	2	2	6	6	12	6	9	15	0.000333	0.017925	3	161.323313	8.962406	53.774438	31.01955	1	5
0	0	24	24	21	46	67	106	87	193	0.000333	0.390252	10	11707.55214	650.419563	1170.755214	346.322516	7	5
0	0	2	2	6	9	15	8	10	18	0.000333	0.023441	3	210.972092	11.720672	70.324031	44.0391	1	5
0	0	3	3	5	9	14	6	12	18	0.000333	0.022844	2	137.064777	7.61471	68.532389	40.138965	1	5
0	0	26	26	18	46	64	108	95	203	0.000333	0.406	18	21924	1218	1218	329.1425	7	5
0	0	26	26	18	45	63	114	92	206	0.000333	0.41044	18	22163.75396	1231.319664	1231.319664	322.192039	7	5
0	0	3	3	6	9	15	7	10	17	0.000333	0.022139	3	199.25142	11.069523	66.41714	44.0391	1	5
0	0	33	33	19	53	72	160	105	265	0.000333	0.54501	9	14715.27113	817.515063	1635.030125	384.290407	13	5
0	0	33	33	19	53	72	160	105	265	0.000333	0.54501	9	14715.27113	817.515063	1635.030125	384.290407	13	5
0	0	35	35	20	53	73	164	108	272	0.000333	0.561211	20	33672.6456	1870.702533	1683.63228	390.018346	13	5
0	0	33	33	19	54	73	160	106	266	0.000333	0.548831	9	14818.43999	823.246666	1646.493333	391.474548	13	5
0	0	33	33	19	54	73	160	106	266	0.000333	0.548831	9	14818.43999	823.246666	1646.493333	391.474548	13	5
0	0	33	33	20	53	73	160	105	265	0.000333	0.546768	10	16403.03508	911.279727	1640.303508	390.018346	13	5
0	0	33	33	19	52	71	160	105	265	0.000333	0.543228	18	29334.29376	1629.682987	1629.682987	377.133488	13	5
0	0	34	34	22	53	75	166	111	277	0.000333	0.575128	22	37958.4211	2108.801172	1725.382777	401.68728	13	5
0	0	32	32	19	52	71	157	104	261	0.000333	0.535028	18	28891.51197	1605.083998	1605.083998	377.133488	12	5
0	0	30	30	19	50	69	147	95	242	0.000333	0.492754	9	13304.36627	739.131459	1478.262919	362.903432	11	5
0	0	30	30	19	50	69	147	95	242	0.000333	0.492754	9	13304.36627	739.131459	1478.262919	362.903432	11	5
0	0	30	30	19	49	68	147	95	242	0.000333	0.491055	9	13258.49407	736.583004	1473.166008	355.831405	11	5
0	0	29	29	19	49	68	144	94	238	0.000333	0.482939	9	13039.34541	724.408078	1448.816156	355.831405	10	5
0	0	30	30	19	50	69	147	95	242	0.000333	0.492754	9	13304.36627	739.131459	1478.262919	362.903432	11	5
0	0	30	30	19	50	69	147	96	243	0.000333	0.49479	9	13359.34299	742.185721	1484.371443	362.903432	11	5
0	0	30	30	19	51	70	147	96	243	0.000333	0.496472	9	13404.74196	744.707887	1489.415773	370.004315	11	5
0	0	30	30	19	50	69	147	95	242	0.000333	0.492754	9	13304.36627	739.131459	1478.262919	362.903432	11	5
0	0	30	30	19	51	70	147	96	243	0.000333	0.496472	9	13404.74196	744.707887	1489.415773	370.004315	11	5
2	0	13	15	17	19	36	55	40	95	0.000333	0.163714	16	7858.286002	436.571445	491.142875	150.197491	4	5
2	0	14	16	18	20	38	63	43	106	0.000333	0.185427	18	10013.0457	556.280316	556.280316	161.497212	5	5
2	0	14	16	19	20	39	63	44	107	0.000333	0.188513	18	10179.68467	565.538037	565.538037	167.149185	5	5
0	0	31	31	19	52	71	151	101	252	0.000333	0.516579	9	13947.62647	774.868137	1549.736274	377.133488	10	5
0	0	31	31	19	50	69	150	100	250	0.000333	0.509044	18	27488.36006	1527.131114	1527.131114	362.903432	10	5
0	0	33	33	19	52	71	160	105	265	0.000333	0.543228	18	29334.29376	1629.682987	1629.682987	377.133488	13	5
0	0	31	31	19	50	69	150	106	256	0.000333	0.521261	18	28148.0807	1563.782261	1563.782261	362.903432	10	5
0	0	25	25	18	39	57	145	84	229	0.000333	0.445244	18	24043.17264	1335.731813	1335.731813	281.189337	18	5
0	0	36	36	18	61	79	143	123	266	0.000333	0.558935	18	30182.50222	1676.805679	1676.805679	436.833628	13	5
0	0	25	25	22	39	61	147	87	234	0.000333	0.462598	22	30531.43581	1696.190879	1387.792537	304.238182	15	5
0	0	11	11	17	16	33	70	47	117	0.000333	0.196731	16	9443.105791	524.616988	590.194112	133.486868	3	5
0	0	11	11	17	16	33	70	47	117	0.000333	0.196731	16	9443.105791	524.616988	590.194112	133.486868	3	5
0	0	76	76	25	87	112	463	274	737	0.000333	1.67234	36	180612.7408	10034.04116	5017.020578	676.632489	38	5
0	0	37	37	22	50	72	217	129	346	0.000333	0.711598	22	46965.46911	2609.192728	2134.79405	380.300305	29	5
0	0	36	36	24	52	76	213	130	343	0.000333	0.714346	24	51432.93929	2857.385516	2143.039137	406.461965	25	5
0	0	28	28	23	42	65	169	100	269	0.000333	0.540006	22	35640.37272	1980.020707	1620.016942	330.519257	14	5
0	0	32	32	20	40	60	139	101	240	0.000333	0.472551	20	28353.07486	1575.170825	1417.653743	299.315686	10	5
0	0	36	36	25	49	74	190	118	308	0.000333	0.637504	24	45900.27928	2550.015515	1912.511637	391.217187	18	5
0	0	16	16	17	30	47	86	52	138	0.000333	0.255511	8	6132.266092	340.68145	766.533262	216.693586	12	5
0	0	14	14	16	29	45	90	52	142	0.000333	0.259948	8	6238.745117	346.596951	779.84314	204.881449	5	5
0	0	53	53	24	53	77	303	182	485	0.000333	1.01313	36	109418.093	6078.782944	3039.391472	413.618884	33	5
0	0	28	28	22	42	64	170	100	270	0.000333	0.54	22	35640	1980	1620	324.584827	14	5
0	0	41	41	22	64	86	186	141	327	0.000333	0.700463	22	46230.54865	2568.363814	2101.388575	482.107496	20	5
0	0	36	36	19	49	68	197	116	313	0.000333	0.635125	18	34296.76565	1905.375869	1905.375869	355.831405	18	5
0	0	35	35	21	51	72	193	117	310	0.000333	0.637559	20	38253.53501	2125.196389	1912.67675	381.532358	16	5
0	0	38	38	28	52	80	222	132	354	0.000333	0.745988	28	62662.95128	3481.275071	2237.962546	431.028803	18	5
0	0	40	40	30	55	85	232	140	372	0.000333	0.794764	30	71528.80285	3973.82238	2384.293428	465.181502	18	5
0	0	11	11	17	16	33	70	47	117	0.000333	0.196731	16	9443.105791	524.616988	590.194112	133.486868	3	5
0	0	11	11	17	16	33	70	47	117	0.000333	0.196731	16	9443.105791	524.616988	590.194112	133.486868	3	5
0	0	42	42	27	54	81	238	145	383	0.000333	0.809388	26	63132.22633	3507.345907	2428.162551	439.145888	19	5
0	0	41	41	29	56	85	234	146	380	0.000333	0.811856	28	68195.91956	3788.662198	2435.568556	466.093324	17	5
0	0	27	27	17	36	53	144	84	228	0.000333	0.435322	16	20895.45382	1160.858545	1305.965864	255.604168	15	5
0	0	28	28	17	39	56	139	85	224	0.000333	0.433616	16	20813.56004	1156.308891	1300.847503	275.617555	21	5
0	0	67	67	27	73	100	344	224	568	0.000333	1.257903	39	147174.7023	8176.372351	3773.710316	580.239155	25	5
0	0	36	36	19	43	62	183	120	303	0.000333	0.601374	18	32474.18668	1804.121482	1804.121482	314.040007	10	5
0	0	32	32	19	39	58	192	101	293	0.000333	0.572129	18	30894.99177	1716.388432	1716.388432	286.841309	32	5
0	0	39	39	28	51	79	227	127	354	0.000333	0.743846	28	62483.07478	3471.281932	2231.538385	423.89963	18	5
0	0	34	34	23	42	65	155	105	260	0.000333	0.521939	22	34447.94389	1913.774661	1565.815631	330.519257	11	5
0	0	33	33	17	41	58	145	94	239	0.000333	0.466686	16	22400.91933	1244.495518	1400.057458	289.1465	15	5
0	0	55	55	23	68	91	342	204	546	0.000333	1.184419	33	117257.4438	6514.302435	3553.255874	517.989398	33	5
0	0	57	57	23	68	91	344	208	552	0.000333	1.197434	33	118545.9872	6585.888176	3592.302641	517.989398	33	5
0	0	22	22	16	38	54	125	74	199	0.000333	0.381741	8	9161.780903	508.987828	1145.222613	263.421246	13	5
0	0	34	34	23	46	69	197	117	314	0.000333	0.639359	22	42197.68695	2344.315942	1918.076679	358.125775	17	5
0	0	13	13	16	23	39	73	45	118	0.000333	0.207892	8	4989.419695	277.189983	623.677462	168.041925	5	5
0	0	52	52	24	55	79	299	183	482	0.000333	1.012807	36	109383.2035	6076.844641	3038.422321	428.013884	21	5
0	0	43	43	23	47	70	223	143	366	0.000333	0.747773	33	74029.48028	4112.748904	2243.317584	365.107601	20	5
0	0	53	53	25	48	73	305	184	489	0.000333	1.008941	36	108965.6715	6053.648419	3026.824209	384.174605	32	5
0	0	77	77	24	55	79	474	271	745	0.000333	1.565439	48	225423.1996	12523.51109	4696.316657	428.013884	34	5
0	0	25	25	22	39	61	131	85	216	0.000333	0.427013	22	28182.86383	1565.714657	1281.039265	304.238182	8	5
0	0	47	47	25	51	76	280	164	444	0.000333	0.924693	36	99866.87338	5548.159632	2774.079816	405.390097	32	5
0	0	44	44	25	50	75	247	151	398	0.000333	0.826357	36	89246.5142	4958.139678	2479.069839	398.289214	28	5
0	0	48	48	20	50	70	331	166	497	0.000333	1.015418	30	91387.60978	5077.089432	3046.253659	368.631371	23	5
0	0	38	38	22	50	72	212	126	338	0.000333	0.695145	22	45879.56231	2548.864573	2085.43465	380.300305	17	5
0	0	25	25	19	43	62	152	90	242	0.000333	0.480305	18	25936.47913	1440.915507	1440.915507	314.040007	10	5
0	0	14	14	14	30	44	72	45	117	0.000333	0.212918	7	4471.274496	248.404139	638.753499	200.509687	6	5
0	0	26	26	24	42	66	170	99	269	0.000333	0.541981	24	39022.60844	2167.922691	1625.942018	336.516432	16	5
0	0	43	43	23	47	70	224	139	363	0.000333	0.741643	22	48948.45417	2719.358565	2224.929735	365.107601	24	5
0	0	46	46	25	49	74	237	149	386	0.000333	0.79895	36	86286.56397	4793.697998	2396.848999	391.217187	24	5
0	0	35	35	26	46	72	195	121	316	0.000333	0.649899	26	50692.10381	2816.22799	1949.6963	376.295283	13	5
0	0	34	34	23	46	69	194	118	312	0.000333	0.635287	22	41928.91187	2329.383993	1905.859631	358.125775	12	5
0	0	42	42	27	50	77	247	141	388	0.000333	0.810504	26	63219.34262	3512.185701	2431.513178	410.574772	22	5
0	0	34	34	27	48	75	192	116	308	0.000333	0.639492	26	49880.38007	2771.132226	1918.476157	396.460163	17	5
0	0	41	41	27	51	78	220	134	354	0.000333	0.741677	26	57850.84202	3213.935668	2225.032385	417.675655	20	5
0	0	31	31	21	44	65	231	130	361	0.000333	0.724692	20	43481.49561	2415.638645	2174.074781	332.453657	16	5
0	0	53	53	26	53	79	333	199	532	0.000333	1.11787	39	130790.843	7266.157942	3353.611358	425.791217	24	5
0	0	40	40	22	25	47	240	150	390	0.000333	0.722097	66	142975.117	7943.062058	2166.289652	214.2039	14	5
0	0	48	48	23	38	61	295	182	477	0.000333	0.942987	44	124474.3152	6915.239736	2828.96171	303.463171	18	5
0	0	57	57	26	53	79	347	211	558	0.000333	1.172503	39	137182.8766	7621.270925	3517.509657	425.791217	25	5
0	0	50	50	26	52	78	329	190	519	0.000333	1.087375	39	127222.8263	7067.934795	3262.123752	418.634298	23	5
0	0	37	37	22	24	46	236	141	377	0.000333	0.694128	55	114531.0572	6362.836509	2082.382857	208.146596	13	5
0	0	45	45	23	37	60	291	173	464	0.000333	0.913599	44	120595.0784	6699.726578	2740.797236	296.7917	17	5
0	0	54	54	26	52	78	343	202	545	0.000333	1.141848	39	133596.2242	7422.012453	3425.544209	418.634298	24	5
0	0	24	24	17	33	50	121	73	194	0.000333	0.364969	16	17518.52961	973.251645	1094.908101	235.951874	15	5
0	0	49	49	26	56	82	247	162	409	0.000333	0.866746	26	67606.20802	3755.900445	2600.23877	447.423308	22	5
0	0	35	35	24	48	72	220	126	346	0.000333	0.711598	24	51235.05721	2846.392067	2134.79405	378.1173	27	5
0	0	37	37	24	48	72	222	130	352	0.000333	0.723938	24	52123.52641	2895.751467	2171.813601	378.1173	29	5
0	0	26	26	21	24	45	187	109	296	0.000333	0.541863	40	65023.54066	3612.418926	1625.588517	202.277766	10	5
0	0	23	23	21	23	44	183	100	283	0.000333	0.515006	40	61800.76592	3433.375885	1545.019148	196.280591	9	5
0	0	20	20	20	27	47	123	77	200	0.000333	0.370306	20	22218.35541	1234.353078	1110.91777	214.820524	8	5
0	0	19	19	17	26	43	122	74	196	0.000333	0.354516	16	17016.76627	945.375904	1063.547892	191.698301	7	5
0	0	24	24	20	34	54	138	76	214	0.000333	0.410515	20	24630.91851	1368.384362	1231.545925	259.412299	13	5
0	0	61	61	24	64	88	320	202	522	0.000333	1.123941	36	121385.639	6743.64661	3371.823305	494.0391	24	5
0	0	16	16	14	31	45	81	50	131	0.000333	0.239811	7	5036.029289	279.779405	719.432756	206.883055	6	5
0	0	11	11	12	19	31	64	36	100	0.000333	0.16514	6	2972.517786	165.139877	495.419631	123.730173	7	5
0	0	12	12	21	16	37	79	52	131	0.000333	0.227479	30	20473.15173	1137.397318	682.438391	156.238666	5	5
0	0	23	23	23	47	70	159	94	253	0.000333	0.516903	22	34115.58927	1895.310515	1550.708603	365.107601	15	5
0	0	32	32	19	43	62	170	102	272	0.000333	0.539847	18	29151.74514	1619.541396	1619.541396	314.040007	18	5
0	0	28	28	22	35	57	171	99	270	0.000333	0.52496	22	34647.36668	1924.853705	1574.880304	277.632401	18	5
0	0	38	38	23	51	74	198	123	321	0.000333	0.664412	22	43851.15967	2436.175537	1993.23453	393.335617	19	5
0	0	18	18	22	34	56	148	77	225	0.000333	0.435552	22	28746.40686	1597.022604	1306.654857	271.081232	11	5
0	0	123	123	17	138	155	451	381	832	0.000333	2.017912	16	96859.76808	5381.098227	6053.735505	1050.463243	44	5
0	0	15	15	14	19	33	65	44	109	0.000333	0.18328	14	7697.745426	427.652524	549.838959	134.013592	12	5
0	0	23	23	24	46	70	163	100	263	0.000333	0.537334	24	38688.0344	2149.335245	1612.001433	364.12295	11	5
0	0	26	26	21	35	56	123	84	207	0.000333	0.400707	20	24042.44938	1335.691632	1202.122469	271.763571	10	5
0	0	52	52	31	67	98	333	211	544	0.000333	1.199467	45	161928.097	8996.005388	3598.402155	560.008061	16	5
0	0	39	39	28	54	82	283	146	429	0.000333	0.90913	28	76366.91468	4242.606371	2727.38981	445.369863	19	5
0	0	40	40	28	54	82	283	148	431	0.000333	0.913368	28	76722.93759	4262.385422	2740.104914	445.369863	19	5
0	0	22	22	16	38	54	125	74	199	0.000333	0.381741	8	9161.780903	508.987828	1145.222613	263.421246	13	5
0	0	39	39	20	53	73	227	137	364	0.000333	0.751032	20	45061.92279	2503.440155	2253.096139	390.018346	27	5
0	0	45	45	19	78	97	220	158	378	0.000333	0.831589	18	44905.80698	2494.767054	2494.767054	570.971996	12	5
0	0	33	33	26	50	76	206	121	327	0.000333	0.681024	26	53119.87972	2951.104429	2043.072297	404.404242	27	5
0	0	16	16	16	42	58	111	63	174	0.000333	0.339763	8	8154.309545	453.017197	1019.288693	290.477332	9	5
0	0	30	30	18	37	55	166	100	266	0.000333	0.512614	18	27681.15031	1537.841684	1537.841684	267.808425	8	5
0	0	12	12	21	16	37	79	52	131	0.000333	0.227479	30	20473.15173	1137.397318	682.438391	156.238666	5	5
0	0	39	39	25	39	64	245	142	387	0.000333	0.774	36	83592	4644	2322	322.227091	20	5
0	0	34	34	24	42	66	194	120	314	0.000333	0.632647	24	45550.55408	2530.586338	1897.939753	336.516432	17	5
0	0	33	33	22	42	64	193	117	310	0.000333	0.62	22	40920	2273.333333	1860	324.584827	16	5
0	0	20	20	20	26	46	129	78	207	0.000333	0.381126	30	34301.31975	1905.628875	1143.377325	208.649995	8	5
0	0	19	19	17	25	42	128	75	203	0.000333	0.36488	24	26271.37048	1459.520582	1094.640437	185.583273	7	5
0	0	63	63	28	68	96	333	209	542	0.000333	1.189683	42	149900.0864	8327.782576	3569.049675	548.553411	29	5
0	0	32	32	21	42	63	153	99	252	0.000333	0.502092	20	30125.49081	1673.638379	1506.274541	318.715998	15	5
0	0	31	31	23	46	69	174	105	279	0.000333	0.568093	22	37494.12312	2083.00684	1704.278323	358.125775	15	5
0	0	41	41	30	52	82	196	129	325	0.000333	0.688735	30	61986.13205	3443.674003	2066.204402	443.629583	13	5
0	0	4	4	11	11	22	26	18	44	0.000333	0.065405	5	981.074956	54.504164	196.214991	76.107496	1	5
0	0	55	55	23	51	74	418	240	658	0.000333	1.36194	44	179776.0938	9987.560769	4085.820315	393.335617	24	5
0	0	34	34	21	52	73	192	118	310	0.000333	0.639615	20	38376.91227	2132.050681	1918.845613	388.661531	17	5
0	0	12	12	21	16	37	79	52	131	0.000333	0.227479	30	20473.15173	1137.397318	682.438391	156.238666	5	5
0	0	12	12	21	16	37	79	52	131	0.000333	0.227479	30	20473.15173	1137.397318	682.438391	156.238666	5	5
0	0	65	65	29	61	90	390	235	625	0.000333	1.352469	42	170411.1438	9467.285765	4057.408185	502.656426	24	5
0	0	30	30	26	52	78	199	119	318	0.000333	0.666253	26	51967.70555	2887.094753	1998.757906	418.634298	19	5
0	0	46	46	23	51	74	265	158	423	0.000333	0.875533	33	86677.75953	4815.431085	2626.598774	393.335617	19	5
0	0	57	57	27	61	88	288	185	473	0.000333	1.018437	39	119157.1351	6619.840837	3055.311156	490.15694	29	5
0	0	5	5	3	8	11	8	13	21	0.000333	0.024216	1	72.648064	4.036004	72.648064	28.754888	1	5
0	0	5	5	4	9	13	13	17	30	0.000333	0.037004	2	222.026383	12.334799	111.013192	36.529325	1	5
0	0	6	6	4	12	16	24	28	52	0.000333	0.069333	4	832	46.222222	208	51.01955	1	5
0	0	2	2	3	5	8	3	8	11	0.000333	0.011	1	33	1.833333	33	16.364528	1	5
0	0	2	2	3	5	8	3	8	11	0.000333	0.011	1	33	1.833333	33	16.364528	1	5
0	0	6	6	7	8	15	14	15	29	0.000333	0.037767	3	339.899482	18.883305	113.299827	43.651484	2	5
0	0	4	4	4	10	14	17	29	46	0.000333	0.058379	4	700.553306	38.919628	175.138326	41.219281	1	5
0	0	30	30	20	59	79	166	110	276	0.000333	0.579948	10	17398.43487	966.579715	1739.843486	433.514502	11	5
0	0	30	30	20	59	79	166	110	276	0.000333	0.579948	10	17398.43487	966.579715	1739.843486	433.514502	11	5
0	0	30	30	20	58	78	166	109	275	0.000333	0.576162	10	17284.8561	960.269783	1728.48561	426.20146	11	5
0	0	30	30	20	58	78	166	109	275	0.000333	0.576162	10	17284.8561	960.269783	1728.48561	426.20146	11	5
0	0	32	32	22	58	80	171	112	283	0.000333	0.596369	11	19680.16216	1093.342342	1789.105651	437.870393	11	5
0	0	43	43	26	56	82	255	149	404	0.000333	0.85615	26	66779.72626	3709.984792	2568.45101	447.423308	32	5
0	0	31	31	19	54	73	174	108	282	0.000333	0.581844	18	31419.54946	1745.530526	1745.530526	391.474548	16	5
0	0	55	55	22	64	86	320	200	520	0.000333	1.113886	33	110274.7032	6126.372399	3341.657672	482.107496	25	5
0	0	5	5	8	13	21	18	19	37	0.000333	0.054172	4	650.062979	36.11461	162.515745	72.105716	1	5
0	0	4	4	4	8	12	7	12	19	0.000333	0.022705	2	136.228575	7.568254	68.114288	32	1	5
0	0	5	5	3	8	11	8	13	21	0.000333	0.024216	1	72.648064	4.036004	72.648064	28.754888	1	5
0	0	6	6	5	8	13	11	14	25	0.000333	0.030837	2	185.021986	10.278999	92.510993	35.60964	1	5
0	0	5	5	7	9	16	12	15	27	0.000333	0.036	3	324	18	108	48.180809	1	5
0	0	6	6	6	8	14	10	15	25	0.000333	0.031728	3	285.551619	15.863979	95.183873	39.509775	1	5
0	0	6	6	5	9	14	11	18	29	0.000333	0.036804	4	441.653171	24.536287	110.413293	40.138965	1	5
0	0	7	7	3	9	12	11	17	28	0.000333	0.03346	1	100.37895	5.576608	100.37895	33.284213	1	5
0	0	8	8	4	9	13	13	19	32	0.000333	0.039471	4	473.656284	26.314238	118.414071	36.529325	1	5
0	0	36	36	22	53	75	172	113	285	0.000333	0.591738	22	39054.69319	2169.705177	1775.213327	401.68728	12	5
0	0	34	34	21	54	75	167	111	278	0.000333	0.577204	20	34632.23192	1924.012884	1731.611596	403.002591	12	5
0	0	26	26	22	36	58	126	84	210	0.000333	0.410059	22	27063.8722	1503.548455	1230.176009	284.224796	10	5
0	0	39	39	24	53	77	231	129	360	0.000333	0.752014	24	54145.03571	3008.05754	2256.043155	413.618884	13	5
0	0	43	43	24	53	77	250	141	391	0.000333	0.816771	24	58807.5249	3267.084717	2450.313537	413.618884	14	5
0	0	34	34	23	27	50	223	118	341	0.000333	0.641518	44	84680.41827	4704.467682	1924.554961	232.423888	12	5
0	0	47	47	24	53	77	269	153	422	0.000333	0.881528	24	63470.01408	3526.111894	2644.58392	413.618884	15	5
0	0	38	38	21	53	74	230	126	356	0.000333	0.736855	20	44211.30796	2456.183776	2210.565398	395.81845	12	5
0	0	42	42	21	53	74	249	138	387	0.000333	0.801019	20	48061.16905	2670.064947	2403.058452	395.81845	13	5
0	0	33	33	20	27	47	222	115	337	0.000333	0.623965	40	74875.85772	4159.769873	1871.896443	214.820524	11	5
0	0	46	46	21	53	74	268	150	418	0.000333	0.865184	20	51911.03014	2883.946119	2595.551507	395.81845	14	5
0	0	60	60	30	65	95	300	193	493	0.000333	1.079646	30	97168.16445	5398.231358	3238.938815	538.660626	29	5
0	0	44	44	22	45	67	258	152	410	0.000333	0.829032	33	82074.18675	4559.677041	2487.096568	345.240885	30	5
0	0	26	26	21	27	48	181	107	288	0.000333	0.536156	30	48254.07601	2680.782	1608.4692	220.620628	11	5
0	0	25	25	19	26	45	184	102	286	0.000333	0.523557	27	42408.08961	2356.004978	1570.669986	202.922055	11	5
0	0	22	22	16	30	46	115	65	180	0.000333	0.331414	16	15907.85843	883.769913	994.241152	211.206718	12	5
0	0	30	30	25	49	74	180	104	284	0.000333	0.587828	24	42323.63414	2351.313008	1763.484756	391.217187	16	5
0	0	22	22	17	31	48	115	69	184	0.000333	0.342544	16	16442.1296	913.451645	1027.6331	223.066954	15	5
0	0	50	50	27	54	81	255	161	416	0.000333	0.879126	26	68571.81763	3809.545424	2637.377601	439.145888	27	5
0	0	48	48	29	58	87	224	149	373	0.000333	0.801073	28	67290.10187	3738.338993	2403.217924	480.644347	22	5
0	0	56	56	27	65	92	277	182	459	0.000333	0.998105	26	77852.18838	4325.121577	2994.314938	519.83587	26	5
0	0	48	48	20	50	70	218	143	361	0.000333	0.737557	20	44253.42338	2458.523521	2212.671169	368.631371	17	5
0	0	47	47	18	34	52	205	138	343	0.000333	0.65175	36	70389.02964	3910.501647	1955.250823	248.032387	14	5
0	0	52	52	20	50	70	232	155	387	0.000333	0.790678	30	71160.97583	3953.387546	2372.032528	368.631371	18	5
0	0	34	34	21	53	74	167	111	278	0.000333	0.575409	20	34524.56071	1918.031151	1726.228036	395.81845	12	5
0	0	76	76	29	67	96	435	246	681	0.000333	1.494786	42	188343.0974	10463.50541	4484.359463	547.309425	67	5
0	0	8	8	13	12	25	36	28	64	0.000333	0.099069	12	3566.481554	198.137864	297.206796	91.125266	2	5
0	0	35	35	25	49	74	216	125	341	0.000333	0.705808	24	50818.16634	2823.231464	2117.423598	391.217187	37	5
0	0	29	29	19	49	68	146	98	244	0.000333	0.495114	18	26736.1368	1485.340933	1485.340933	355.831405	9	5
0	0	49	49	27	58	85	309	170	479	0.000333	1.023366	26	79822.55472	4434.586373	3070.098258	468.14486	34	5
0	0	34	34	21	52	73	167	110	277	0.000333	0.571527	20	34291.62806	1905.090448	1714.581403	388.661531	12	5
0	0	33	33	21	52	73	164	109	273	0.000333	0.563274	20	33796.44209	1877.580116	1689.822105	388.661531	11	5
0	0	30	30	24	45	69	181	105	286	0.000333	0.582346	24	41928.91187	2329.383993	1747.037995	357.172489	25	5
0	0	32	32	26	47	73	192	113	305	0.000333	0.629299	26	49085.30875	2726.961597	1887.89649	383.277109	25	5
0	0	11	11	17	16	33	70	47	117	0.000333	0.196731	16	9443.105791	524.616988	590.194112	133.486868	3	5
0	0	25	25	19	49	68	122	87	209	0.000333	0.424093	9	11450.5176	636.139867	1272.279734	355.831405	10	5
0	0	31	31	20	51	71	155	102	257	0.000333	0.526828	20	31609.70019	1756.094455	1580.48501	375.732254	12	5
0	0	31	31	19	50	69	155	102	257	0.000333	0.523297	18	28258.03414	1569.890785	1569.890785	362.903432	12	5
0	0	32	32	22	52	74	162	109	271	0.000333	0.560921	22	37020.76097	2056.708943	1682.761862	394.530361	12	5
0	0	30	30	19	50	69	152	101	253	0.000333	0.515152	18	27818.22038	1545.456688	1545.456688	362.903432	11	5
0	0	32	32	20	51	71	159	107	266	0.000333	0.545278	20	32716.65468	1817.591926	1635.832734	375.732254	11	5
0	0	32	32	19	51	70	158	107	265	0.000333	0.54142	18	29236.67999	1624.259999	1624.259999	370.004315	11	5
0	0	33	33	19	51	70	164	109	273	0.000333	0.557765	18	30119.29675	1673.294264	1673.294264	370.004315	11	5
0	0	32	32	19	53	72	159	108	267	0.000333	0.549123	18	29652.65956	1647.369975	1647.369975	384.290407	11	5
0	0	23	23	18	33	51	122	72	194	0.000333	0.366817	18	19808.10929	1100.450516	1100.450516	241.523656	12	5
0	0	19	19	16	33	49	95	62	157	0.000333	0.293836	8	7052.075564	391.781976	881.509446	230.465006	9	5
0	0	32	32	24	45	69	177	113	290	0.000333	0.590491	24	42515.33022	2361.96279	1771.472092	357.172489	13	5
0	0	31	31	21	44	65	176	110	286	0.000333	0.574132	20	34447.94389	1913.774661	1722.397195	332.453657	12	5
0	0	27	27	21	35	56	198	114	312	0.000333	0.603965	30	54356.84207	3019.824559	1811.894736	271.763571	11	5
0	0	26	26	19	34	53	201	109	310	0.000333	0.591885	27	47942.69421	2663.483011	1775.655341	253.684359	11	5
0	0	28	28	19	47	66	142	93	235	0.000333	0.473478	9	12783.89356	710.216309	1420.432618	341.776299	10	5
0	0	20	20	21	27	48	135	79	214	0.000333	0.398394	20	23903.6395	1327.979972	1195.181975	220.620628	8	5
0	0	19	19	18	26	44	134	76	210	0.000333	0.38216	18	20636.65152	1146.48064	1146.48064	197.270083	7	5
0	0	67	67	29	73	102	371	256	627	0.000333	1.394537	42	175711.649	9761.758275	4183.610689	592.738642	57	5
0	0	25	25	17	34	51	123	75	198	0.000333	0.37438	16	17970.24348	998.34686	1123.140218	242.460605	15	5
0	0	35	35	23	39	62	209	133	342	0.000333	0.678778	33	67199.05956	3733.281087	2036.335138	310.172612	12	5
0	0	27	27	19	46	65	139	91	230	0.000333	0.461715	9	12466.30137	692.572298	1385.144597	334.794473	9	5
0	0	34	34	21	54	75	167	111	278	0.000333	0.577204	20	34632.23192	1924.012884	1731.611596	403.002591	12	5
0	0	32	32	24	42	66	169	111	280	0.000333	0.564143	24	40618.32848	2256.573805	1692.430353	336.516432	14	5
0	0	34	34	21	53	74	167	110	277	0.000333	0.57334	20	34400.37165	1911.131758	1720.018582	395.81845	12	5
0	0	76	76	25	88	113	456	272	728	0.000333	1.65503	36	178743.2502	9930.180569	4965.090285	684.526387	38	5
0	0	52	52	28	52	80	306	189	495	0.000333	1.043118	42	131432.8851	7301.82695	3129.354407	431.028803	23	5
0	0	40	40	26	36	62	241	154	395	0.000333	0.783969	52	122299.1922	6794.399568	2351.907543	308.328733	15	5
0	0	36	36	23	29	52	223	144	367	0.000333	0.697354	44	92050.70057	5113.927809	2092.061377	244.923374	14	5
0	0	49	49	28	51	79	302	180	482	0.000333	1.012807	42	127613.7375	7089.652081	3038.422321	423.89963	22	5
0	0	37	37	26	35	61	237	145	382	0.000333	0.755181	52	117808.1665	6544.898137	2265.541663	301.736338	14	5
0	0	33	33	23	28	51	219	135	354	0.000333	0.669346	44	88353.69713	4908.538729	2008.038571	238.647863	13	5
0	0	24	24	22	45	67	151	96	247	0.000333	0.499441	22	32963.12866	1831.284926	1498.32403	345.240885	13	5
0	0	31	31	25	51	76	179	114	293	0.000333	0.610214	24	43935.42628	2440.857015	1830.642761	405.390097	17	5
0	0	33	33	25	49	74	205	124	329	0.000333	0.68097	24	49029.84378	2723.88021	2042.910157	391.217187	21	5
0	0	28	28	19	47	66	142	92	234	0.000333	0.471463	9	12729.49402	707.194112	1414.388224	341.776299	10	5
0	0	30	30	20	47	67	146	95	241	0.000333	0.487309	20	29238.5499	1624.363883	1461.927495	347.504238	10	5
0	0	28	28	20	47	67	142	92	234	0.000333	0.473155	10	14194.64871	788.591595	1419.464871	347.504238	10	5
0	0	36	36	22	54	76	173	114	287	0.000333	0.597718	22	39449.41432	2191.634129	1793.155196	408.871421	13	5
0	0	34	34	21	55	76	168	112	280	0.000333	0.58314	20	34988.39408	1943.799671	1749.419704	410.21345	13	5
0	0	38	38	24	58	82	186	124	310	0.000333	0.656947	24	47300.18691	2627.788162	1970.841121	449.801998	13	5
0	0	36	36	21	53	74	176	117	293	0.000333	0.606457	20	36387.39672	2021.52204	1819.369836	395.81845	11	5
0	0	35	35	21	53	74	170	115	285	0.000333	0.589898	20	35393.88418	1966.326899	1769.694209	395.81845	11	5
0	0	33	33	21	52	73	164	109	273	0.000333	0.563274	20	33796.44209	1877.580116	1689.822105	388.661531	11	5
0	0	35	35	21	53	74	171	115	286	0.000333	0.591968	20	35518.07325	1973.226292	1775.903663	395.81845	11	5
0	0	35	35	21	53	74	170	115	285	0.000333	0.589898	20	35393.88418	1966.326899	1769.694209	395.81845	11	5
0	0	32	32	21	50	71	158	106	264	0.000333	0.541178	20	32470.66479	1803.925822	1623.53324	374.431475	10	5
0	0	32	32	21	50	71	159	106	265	0.000333	0.543228	20	32593.65973	1810.758874	1629.682987	374.431475	10	5
0	0	32	32	20	51	71	157	105	262	0.000333	0.537078	20	32224.67491	1790.259717	1611.233745	375.732254	12	5
0	0	31	31	19	50	69	153	100	253	0.000333	0.515152	18	27818.22038	1545.456688	1545.456688	362.903432	13	5
0	0	31	31	20	51	71	153	100	253	0.000333	0.518629	10	15558.86021	864.381123	1555.886021	375.732254	13	5
0	0	30	30	19	50	69	150	99	249	0.000333	0.507008	9	13689.20331	760.511295	1521.02259	362.903432	12	5
0	0	33	33	20	51	71	157	103	260	0.000333	0.532978	20	31978.68502	1776.593612	1598.934251	375.732254	13	5
0	0	34	34	21	53	74	168	111	279	0.000333	0.577479	20	34648.74978	1924.930543	1732.437489	395.81845	13	5
0	0	34	34	22	54	76	168	111	279	0.000333	0.581057	22	38349.77908	2130.543282	1743.171776	408.871421	13	5
0	0	34	34	21	54	75	168	111	279	0.000333	0.57928	20	34756.80829	1930.933794	1737.840415	403.002591	13	5
0	0	34	34	21	54	75	168	111	279	0.000333	0.57928	20	34756.80829	1930.933794	1737.840415	403.002591	13	5
0	0	36	36	22	54	76	172	114	286	0.000333	0.595636	22	39311.95992	2183.997773	1786.907269	408.871421	13	5
0	0	31	31	21	50	71	155	101	256	0.000333	0.524778	20	31486.70525	1749.261403	1574.335263	374.431475	11	5
0	0	31	31	19	50	69	153	100	253	0.000333	0.515152	18	27818.22038	1545.456688	1545.456688	362.903432	13	5
0	0	31	31	21	51	72	155	102	257	0.000333	0.528557	20	31713.41451	1761.856362	1585.670725	381.532358	11	5
0	0	31	31	21	50	71	155	101	256	0.000333	0.524778	20	31486.70525	1749.261403	1574.335263	374.431475	11	5
0	0	31	31	21	49	70	155	101	256	0.000333	0.523032	20	31381.92905	1743.440503	1569.096452	367.359448	11	5
0	0	30	30	21	49	70	152	100	252	0.000333	0.51486	20	30891.58641	1716.199245	1544.57932	367.359448	10	5
0	0	33	33	22	50	72	160	104	264	0.000333	0.542953	22	35834.92441	1990.829134	1628.8602	380.300305	11	5
0	0	31	31	21	51	72	155	102	257	0.000333	0.528557	20	31713.41451	1761.856362	1585.670725	381.532358	11	5
0	0	30	30	21	49	70	152	100	252	0.000333	0.51486	20	30891.58641	1716.199245	1544.57932	367.359448	10	5
0	0	36	36	23	55	78	177	119	296	0.000333	0.62016	22	40930.53925	2273.918847	1860.479057	422.016709	10	5
0	0	35	35	23	56	79	173	115	288	0.000333	0.605163	22	39940.75482	2218.930823	1815.488855	429.253801	11	5
0	0	37	37	24	55	79	178	117	295	0.000333	0.619872	24	44630.7677	2479.487094	1859.615321	428.013884	11	5
0	0	35	35	23	55	78	173	114	287	0.000333	0.601303	22	39686.02961	2204.779423	1803.910437	422.016709	11	5
0	0	37	37	23	57	80	183	123	306	0.000333	0.644837	22	42559.21994	2364.401107	1934.509997	436.516656	12	5
0	0	35	35	23	55	78	173	114	287	0.000333	0.601303	22	39686.02961	2204.779423	1803.910437	422.016709	11	5
0	0	35	35	23	55	78	173	115	288	0.000333	0.603399	22	39824.30846	2212.461581	1810.195839	422.016709	11	5
0	0	36	36	23	55	78	176	119	295	0.000333	0.618065	22	40792.2604	2266.236689	1854.193655	422.016709	10	5
0	0	37	37	24	55	79	177	117	294	0.000333	0.617771	24	44479.47696	2471.082053	1853.31154	428.013884	11	5
0	0	10	10	9	14	23	25	30	55	0.000333	0.082932	8	1990.367261	110.575959	248.795908	81.832294	2	5
0	0	10	10	8	14	22	24	36	60	0.000333	0.089189	8	2140.527177	118.918176	267.565897	77.302969	2	5
0	0	28	28	19	45	64	139	89	228	0.000333	0.456	9	12312	684	1368	327.844012	10	5
0	0	5	5	9	12	21	17	21	38	0.000333	0.055636	4	667.632248	37.09068	166.908062	71.548875	1	5
0	0	5	5	8	8	16	16	16	32	0.000333	0.042667	8	1024	56.888889	128	48	1	5
0	0	30	30	20	49	69	126	99	225	0.000333	0.458139	20	27488.36006	1527.131114	1374.418003	361.559344	9	5
0	0	5	5	9	11	20	17	19	36	0.000333	0.051863	4	622.357646	34.575425	155.589411	66.583073	1	5
0	0	30	30	18	52	70	124	102	226	0.000333	0.461739	9	12466.96166	692.608981	1385.217962	371.481515	9	5
0	0	5	5	9	10	19	15	18	33	0.000333	0.046727	4	560.726432	31.151468	140.181608	61.748606	1	5
0	0	30	30	18	50	68	125	104	229	0.000333	0.464676	18	25092.52183	1394.028991	1394.028991	357.25146	10	5
0	0	30	30	19	50	69	126	98	224	0.000333	0.456103	9	12314.78531	684.154739	1368.309478	362.903432	10	5
0	0	29	29	19	48	67	143	95	238	0.000333	0.481243	9	12993.56305	721.864614	1443.729227	348.788823	9	5
0	0	27	27	19	45	64	136	88	224	0.000333	0.448	9	12096	672	1344	327.844012	9	5
0	0	10	10	10	16	26	26	38	64	0.000333	0.100276	10	3008.28142	167.126746	300.828142	97.219281	1	5
0	0	32	32	22	51	73	159	106	265	0.000333	0.546768	22	36086.67718	2004.815399	1640.303508	387.401188	12	5
0	0	29	29	19	49	68	123	97	220	0.000333	0.446414	9	12053.17643	669.620913	1339.241825	355.831405	9	5
0	0	32	32	20	50	70	156	104	260	0.000333	0.531205	20	31872.27169	1770.68176	1593.613584	368.631371	11	5
0	0	29	29	20	47	67	144	95	239	0.000333	0.483265	20	28995.90633	1610.883685	1449.795317	347.504238	10	5
0	0	10	10	7	13	20	25	32	57	0.000333	0.082117	6	1478.099408	82.116634	246.349901	67.757201	1	5
0	0	10	10	8	15	23	24	33	57	0.000333	0.085948	8	2062.744252	114.596903	257.843031	82.603359	1	5
0	0	11	11	10	20	30	40	40	80	0.000333	0.13085	10	3925.512476	218.084026	392.551248	119.657843	3	5
0	0	29	29	19	49	68	144	96	240	0.000333	0.486997	9	13148.91974	730.495541	1460.991082	355.831405	10	5
0	0	11	11	8	16	24	27	33	60	0.000333	0.091699	8	2200.782	122.265667	275.09775	88	1	5
0	0	11	11	9	13	22	29	30	59	0.000333	0.087702	8	2104.851724	116.936207	263.106465	76.635041	1	5
0	0	10	10	8	13	21	26	28	54	0.000333	0.079062	8	1897.481127	105.415618	237.185141	72.105716	1	5
0	0	11	11	10	17	27	41	36	77	0.000333	0.122042	10	3661.263377	203.403521	366.126338	102.706149	3	5
0	0	31	31	19	52	71	155	103	258	0.000333	0.528878	9	14279.71281	793.317378	1586.634757	377.133488	12	5
0	0	31	31	19	52	71	155	103	258	0.000333	0.528878	9	14279.71281	793.317378	1586.634757	377.133488	12	5
0	0	31	31	19	52	71	155	103	258	0.000333	0.528878	9	14279.71281	793.317378	1586.634757	377.133488	12	5
0	0	33	33	21	51	72	160	105	265	0.000333	0.54501	20	32700.60251	1816.700139	1635.030125	381.532358	12	5
0	0	31	31	19	52	71	155	103	258	0.000333	0.528878	9	14279.71281	793.317378	1586.634757	377.133488	12	5
0	0	31	31	19	51	70	155	102	257	0.000333	0.525075	18	28354.06324	1575.225735	1575.225735	370.004315	12	5
0	0	31	31	19	51	70	155	102	257	0.000333	0.525075	18	28354.06324	1575.225735	1575.225735	370.004315	12	5
0	0	33	33	20	51	71	159	105	264	0.000333	0.541178	20	32470.66479	1803.925822	1623.53324	375.732254	12	5
0	0	10	10	8	13	21	28	25	53	0.000333	0.077598	4	931.171294	51.731739	232.792823	72.105716	3	5
0	0	40	40	24	58	82	190	127	317	0.000333	0.671781	24	48368.25565	2687.125314	2015.343985	449.801998	13	5
0	0	38	38	23	59	82	186	125	311	0.000333	0.659066	22	43498.37082	2416.576156	1977.198673	451.117865	13	5
0	0	38	38	23	59	82	186	125	311	0.000333	0.659066	22	43498.37082	2416.576156	1977.198673	451.117865	13	5
0	0	39	39	26	59	85	193	131	324	0.000333	0.692214	26	53992.70925	2999.594958	2076.642663	469.287373	13	5
0	0	37	37	23	57	80	183	123	306	0.000333	0.644837	22	42559.21994	2364.401107	1934.509997	436.516656	12	5
0	0	14	14	9	18	27	35	38	73	0.000333	0.115702	8	2776.854301	154.269683	347.106788	103.587975	3	5
0	0	10	10	8	16	24	27	32	59	0.000333	0.090171	8	2164.1023	120.227906	270.512788	88	3	5
0	0	10	10	8	17	25	27	34	61	0.000333	0.094425	8	2266.201821	125.900101	283.275228	93.486868	3	5
0	0	10	10	8	13	21	24	24	48	0.000333	0.070277	4	843.324945	46.851386	210.831236	72.105716	3	5
0	0	29	29	18	49	67	124	97	221	0.000333	0.446869	9	12065.4514	670.302856	1340.605711	350.179432	9	5
0	0	29	29	18	49	67	121	97	218	0.000333	0.440802	9	11901.66699	661.203722	1322.407444	350.179432	9	5
0	0	5	5	9	12	21	17	19	36	0.000333	0.052708	4	632.493709	35.138539	158.123427	71.548875	1	5
0	0	10	10	10	16	26	26	35	61	0.000333	0.095576	10	2867.268228	159.292679	286.726823	97.219281	1	5
0	0	11	11	8	15	23	34	37	71	0.000333	0.107058	8	2569.383191	142.743511	321.172899	82.603359	1	5
0	0	12	12	9	16	25	34	40	74	0.000333	0.114548	8	2749.162864	152.73127	343.645358	92.529325	1	5
0	0	6	6	7	12	19	15	21	36	0.000333	0.050975	3	458.776171	25.487565	152.92539	62.671034	1	5
0	0	14	14	9	15	24	42	34	76	0.000333	0.116152	8	2787.6572	154.869844	348.45715	87.132684	3	5
0	0	5	5	9	11	20	15	19	34	0.000333	0.048982	4	587.782221	32.654568	146.945555	66.583073	1	5
0	0	13	13	12	16	28	37	46	83	0.000333	0.133003	12	4788.125502	266.006972	399.010459	107.01955	1	5
0	0	5	5	9	12	21	17	20	37	0.000333	0.054172	4	650.062979	36.11461	162.515745	71.548875	1	5
0	0	10	10	8	16	24	27	34	61	0.000333	0.093228	8	2237.4617	124.303428	279.682713	88	3	5
0	0	10	10	8	16	24	27	32	59	0.000333	0.090171	8	2164.1023	120.227906	270.512788	88	3	5
0	0	30	30	21	48	69	151	99	250	0.000333	0.509044	20	30542.62228	1696.812349	1527.131114	360.316866	9	5
0	0	28	28	19	46	65	139	89	228	0.000333	0.4577	9	12357.89875	686.549931	1373.099861	334.794473	10	5
0	0	30	30	20	46	66	143	92	235	0.000333	0.473478	20	28408.65236	1578.258464	1420.432618	340.522412	10	5
0	0	38	38	23	57	80	186	124	310	0.000333	0.653266	22	43115.54961	2395.308312	1959.797709	436.516656	13	5
0	0	8	8	8	13	21	19	22	41	0.000333	0.060028	4	720.340057	40.018892	180.085014	72.105716	2	5
0	0	10	10	10	14	24	24	26	50	0.000333	0.076416	5	1146.240625	63.680035	229.248125	86.52225	2	5
0	0	8	8	8	14	22	19	24	43	0.000333	0.063919	4	767.022238	42.612347	191.75556	77.302969	2	5
0	0	8	8	8	14	22	19	24	43	0.000333	0.063919	4	767.022238	42.612347	191.75556	77.302969	2	5
0	0	8	8	8	13	21	19	23	42	0.000333	0.061492	4	737.909327	40.994963	184.477332	72.105716	2	5
0	0	8	8	7	12	19	22	23	45	0.000333	0.063719	3	573.470214	31.859456	191.156738	62.671034	1	5
0	0	10	10	9	14	23	23	26	49	0.000333	0.073885	4	886.618143	49.256564	221.654536	81.832294	2	5
0	0	8	8	8	13	21	19	23	42	0.000333	0.061492	4	737.909327	40.994963	184.477332	72.105716	2	5
0	0	8	8	8	13	21	19	23	42	0.000333	0.061492	4	737.909327	40.994963	184.477332	72.105716	2	5
0	0	10	10	8	14	22	28	27	55	0.000333	0.081756	4	981.074956	54.504164	245.268739	77.302969	3	5
0	0	8	8	8	14	22	19	24	43	0.000333	0.063919	4	767.022238	42.612347	191.75556	77.302969	2	5
0	0	8	8	8	14	22	19	24	43	0.000333	0.063919	4	767.022238	42.612347	191.75556	77.302969	2	5
0	0	27	27	18	48	66	117	91	208	0.000333	0.419078	9	11315.10579	628.616988	1257.233977	343.13685	9	5
0	0	8	8	8	12	20	19	21	40	0.000333	0.057626	4	691.508495	38.417139	172.877124	67.01955	2	5
0	0	10	10	8	13	21	28	25	53	0.000333	0.077598	4	931.171294	51.731739	232.792823	72.105716	3	5
0	0	29	29	18	49	67	123	93	216	0.000333	0.436758	9	11792.47739	655.137633	1310.275265	350.179432	11	5
0	0	29	29	18	49	67	123	95	218	0.000333	0.440802	9	11901.66699	661.203722	1322.407444	350.179432	11	5
0	0	29	29	18	50	68	123	95	218	0.000333	0.442356	9	11943.6021	663.53345	1327.066899	357.25146	11	5
0	0	29	29	18	49	67	123	93	216	0.000333	0.436758	9	11792.47739	655.137633	1310.275265	350.179432	11	5
0	0	33	33	19	50	69	161	106	267	0.000333	0.543659	18	29357.56854	1630.97603	1630.97603	362.903432	11	5
0	0	31	31	19	51	70	152	100	252	0.000333	0.51486	9	13901.21388	772.28966	1544.57932	370.004315	12	5
0	0	31	31	19	49	68	152	99	251	0.000333	0.509318	18	27503.15712	1527.953173	1527.953173	355.831405	12	5
0	0	31	31	20	50	70	152	99	251	0.000333	0.512817	10	15384.50037	854.694465	1538.450037	368.631371	12	5
0	0	29	29	20	46	66	143	94	237	0.000333	0.477507	20	28650.42813	1591.690451	1432.521406	340.522412	9	5
0	0	29	29	22	47	69	146	96	242	0.000333	0.492754	22	32521.78421	1806.765789	1478.262919	359.173172	10	5
0	0	32	32	19	50	69	155	104	259	0.000333	0.527369	18	28477.94102	1582.107834	1582.107834	362.903432	11	5
0	0	28	28	20	46	66	139	89	228	0.000333	0.459374	10	13781.21859	765.623255	1378.121859	340.522412	10	5
0	0	28	28	19	45	64	139	89	228	0.000333	0.456	9	12312	684	1368	327.844012	10	5
0	0	13	13	12	19	31	36	58	94	0.000333	0.155231	18	8382.500157	465.694453	465.694453	123.730173	1	5
0	0	5	5	9	12	21	15	22	37	0.000333	0.054172	4	650.062979	36.11461	162.515745	71.548875	1	5
0	0	5	5	9	11	20	15	19	34	0.000333	0.048982	4	587.782221	32.654568	146.945555	66.583073	1	5
0	0	13	13	12	17	29	37	49	86	0.000333	0.139262	12	5013.436387	278.524244	417.786366	112.506418	1	5
0	0	10	10	10	18	28	25	44	69	0.000333	0.110569	10	3317.074896	184.281939	331.70749	108.277931	1	5
0	0	5	5	9	13	22	17	23	40	0.000333	0.059459	4	713.509059	39.639392	178.377265	76.635041	1	5
0	0	10	10	8	13	21	28	27	55	0.000333	0.080526	8	1932.619666	107.367759	241.577458	72.105716	3	5
0	0	30	30	21	46	67	144	92	236	0.000333	0.477199	20	28631.94098	1590.663388	1431.597049	346.322516	10	5
0	0	6	6	8	11	19	16	19	35	0.000333	0.049559	4	594.709852	33.039436	148.677463	62.053748	1	5
0	0	28	28	19	47	66	139	90	229	0.000333	0.461389	9	12457.49628	692.083127	1384.166253	341.776299	10	5
0	0	28	28	19	46	65	139	89	228	0.000333	0.4577	9	12357.89875	686.549931	1373.099861	334.794473	10	5
0	0	11	11	7	15	22	30	61	91	0.000333	0.135269	12	4869.699328	270.538852	405.808277	78.254843	1	5
0	0	10	10	8	15	23	23	42	65	0.000333	0.098011	8	2352.252217	130.680679	294.031527	82.603359	1	5
0	0	10	10	8	16	24	25	43	68	0.000333	0.103926	8	2494.2196	138.567756	311.77745	88	1	5
0	0	11	11	8	17	25	33	48	81	0.000333	0.125384	8	3009.218811	167.178823	376.152351	93.486868	1	5
0	0	12	12	9	18	27	33	51	84	0.000333	0.133137	8	3195.284401	177.5158	399.41055	103.587975	1	5
0	0	30	30	21	48	69	151	99	250	0.000333	0.509044	20	30542.62228	1696.812349	1527.131114	360.316866	9	5
0	0	10	10	8	13	21	24	26	50	0.000333	0.073205	8	1756.926969	97.607054	219.615871	72.105716	3	5
0	0	31	31	21	50	71	154	101	255	0.000333	0.522729	20	31363.71031	1742.428351	1568.185515	374.431475	10	5
0	0	31	31	21	50	71	154	101	255	0.000333	0.522729	20	31363.71031	1742.428351	1568.185515	374.431475	10	5
0	0	10	10	8	13	21	27	28	55	0.000333	0.080526	8	1932.619666	107.367759	241.577458	72.105716	1	5
0	0	31	31	22	49	71	154	100	254	0.000333	0.520679	22	34364.7869	1909.154828	1562.035768	373.228278	10	5
0	0	31	31	21	48	69	154	100	254	0.000333	0.517188	20	31031.30424	1723.961347	1551.565212	360.316866	10	5
0	0	8	8	8	13	21	19	22	41	0.000333	0.060028	4	720.340057	40.018892	180.085014	72.105716	2	5
0	0	8	8	8	13	21	19	22	41	0.000333	0.060028	4	720.340057	40.018892	180.085014	72.105716	2	5
0	0	11	11	8	15	23	26	38	64	0.000333	0.096503	8	2316.063722	128.670207	289.507965	82.603359	2	5
0	0	9	9	8	12	20	22	26	48	0.000333	0.069151	8	1659.620388	92.201133	207.452549	67.01955	1	5
0	0	10	10	9	12	21	25	28	53	0.000333	0.077598	8	1862.342587	103.463477	232.792823	71.548875	1	5
0	0	6	6	8	12	20	16	20	36	0.000333	0.051863	4	622.357646	34.575425	155.589411	67.01955	1	5
0	0	11	11	7	13	20	26	40	66	0.000333	0.095082	9	2567.225288	142.623627	285.247254	67.757201	1	5
0	0	11	11	7	13	20	26	40	66	0.000333	0.095082	9	2567.225288	142.623627	285.247254	67.757201	1	5
0	0	12	12	8	16	24	29	45	74	0.000333	0.113096	8	2714.2978	150.794322	339.287225	88	1	5
0	0	12	12	10	20	30	41	50	91	0.000333	0.148842	10	4465.270442	248.07058	446.527044	119.657843	3	5
0	0	11	11	7	14	21	30	49	79	0.000333	0.115664	9	3122.937688	173.496538	346.993076	72.954453	1	5
0	0	10	10	8	12	20	24	32	56	0.000333	0.080676	8	1936.223787	107.567988	242.027973	67.01955	1	5
0	0	6	6	7	12	19	15	21	36	0.000333	0.050975	3	458.776171	25.487565	152.92539	62.671034	1	5
0	0	11	11	8	15	23	32	41	73	0.000333	0.110073	8	2641.760182	146.764455	330.220023	82.603359	1	5
0	0	11	11	8	14	22	30	40	70	0.000333	0.104053	8	2497.281706	138.737873	312.160213	77.302969	1	5
0	0	11	11	7	14	21	30	53	83	0.000333	0.121521	9	3281.061115	182.281173	364.562346	72.954453	1	5
0	0	14	14	7	16	23	37	59	96	0.000333	0.144754	9	3908.35753	217.130974	434.261948	83.651484	1	5
0	0	12	12	7	15	22	32	48	80	0.000333	0.118918	9	3210.790765	178.377265	356.754529	78.254843	1	5
0	0	10	10	7	14	21	27	37	64	0.000333	0.093703	6	1686.64989	93.702772	281.108315	72.954453	1	5
0	0	6	6	8	12	20	16	21	37	0.000333	0.053304	4	639.645358	35.535853	159.91134	67.01955	1	5
0	0	13	13	8	17	25	30	45	75	0.000333	0.116096	8	2786.313714	154.795206	348.289214	93.486868	1	5
0	0	13	13	9	17	26	36	42	78	0.000333	0.122211	8	2933.074384	162.948577	366.634298	98.016193	1	5
0	0	28	28	19	47	66	140	90	230	0.000333	0.463404	9	12511.89583	695.105324	1390.210647	341.776299	11	5
0	0	12	12	8	16	24	36	39	75	0.000333	0.114624	8	2750.9775	152.832083	343.872188	88	1	5
0	0	28	28	19	48	67	140	91	231	0.000333	0.467089	9	12611.39943	700.633301	1401.266603	348.788823	11	5
0	0	28	28	19	47	66	140	90	230	0.000333	0.463404	9	12511.89583	695.105324	1390.210647	341.776299	11	5
0	0	30	30	20	47	67	144	93	237	0.000333	0.479221	10	14376.63138	798.701743	1437.663138	347.504238	11	5
0	0	32	32	20	51	71	159	107	266	0.000333	0.545278	20	32716.65468	1817.591926	1635.832734	375.732254	11	5
0	0	28	28	19	47	66	140	91	231	0.000333	0.465418	9	12566.29537	698.127521	1396.255042	341.776299	11	5
0	0	28	28	19	47	66	140	90	230	0.000333	0.463404	9	12511.89583	695.105324	1390.210647	341.776299	11	5
0	0	5	5	7	11	18	15	18	33	0.000333	0.045869	3	412.822575	22.934588	137.607525	57.705232	1	5
0	0	5	5	7	12	19	15	19	34	0.000333	0.048143	3	433.288606	24.071589	144.429535	62.671034	1	5
0	0	6	6	9	17	26	29	26	55	0.000333	0.086175	4	1034.096738	57.449819	258.524184	98.016193	3	5
0	0	28	28	19	48	67	140	91	231	0.000333	0.467089	9	12611.39943	700.633301	1401.266603	348.788823	11	5
0	0	30	30	21	47	68	145	93	238	0.000333	0.482939	10	14488.16156	804.897865	1448.816156	353.304342	11	5
0	0	8	8	7	15	22	21	30	51	0.000333	0.07581	6	1364.586075	75.810338	227.431013	78.254843	1	5
0	0	10	10	8	16	24	27	32	59	0.000333	0.090171	8	2164.1023	120.227906	270.512788	88	3	5
0	0	5	5	7	10	17	15	18	33	0.000333	0.044962	3	404.658821	22.481046	134.886274	52.870765	1	5
0	0	30	30	18	47	65	119	111	230	0.000333	0.461715	18	24932.60275	1385.144597	1385.144597	336.124326	7	5
0	0	28	28	18	46	64	114	101	215	0.000333	0.43	18	23220	1290	1290	329.1425	7	5
0	0	27	27	19	45	64	112	93	205	0.000333	0.41	18	22140	1230	1230	327.844012	7	5
0	0	11	11	7	13	20	30	48	78	0.000333	0.11237	9	3033.993523	168.555196	337.110391	67.757201	1	5
0	0	29	29	18	48	66	116	104	220	0.000333	0.443256	18	23935.80071	1329.766706	1329.766706	343.13685	7	5
0	0	29	29	18	47	65	122	101	223	0.000333	0.447663	18	24173.7844	1342.988022	1342.988022	336.124326	7	5
0	0	11	11	8	16	24	25	33	58	0.000333	0.088643	8	2127.4226	118.190144	265.927825	88	1	5
0	0	11	11	9	14	23	27	29	56	0.000333	0.08444	8	2026.555756	112.586431	253.31947	81.832294	2	5
0	0	11	11	8	14	22	26	35	61	0.000333	0.090675	8	2176.20263	120.900146	272.025329	77.302969	2	5
0	0	10	10	7	13	20	22	28	50	0.000333	0.072032	6	1296.578428	72.032135	216.096405	67.757201	1	5
0	0	10	10	8	13	21	25	28	53	0.000333	0.077598	8	1862.342587	103.463477	232.792823	72.105716	1	5
0	0	10	10	8	14	22	24	24	48	0.000333	0.071351	4	856.210871	47.567271	214.052718	77.302969	3	5
0	0	10	10	8	13	21	24	24	48	0.000333	0.070277	4	843.324945	46.851386	210.831236	72.105716	3	5
0	0	11	11	10	15	25	36	35	71	0.000333	0.109905	10	3297.137895	183.174327	329.713789	91.82264	3	5
0	0	8	8	7	12	19	18	22	40	0.000333	0.056639	3	509.751302	28.319517	169.917101	62.671034	1	5
0	0	11	11	8	14	22	26	34	60	0.000333	0.089189	8	2140.527177	118.918176	267.565897	77.302969	1	5
0	0	31	31	21	50	71	155	101	256	0.000333	0.524778	20	31486.70525	1749.261403	1574.335263	374.431475	11	5
0	0	13	13	7	14	21	31	50	81	0.000333	0.118593	9	3201.999401	177.888856	355.777711	72.954453	1	5
0	0	11	11	7	14	21	30	48	78	0.000333	0.1142	9	3083.406831	171.300379	342.600759	72.954453	1	5
0	0	11	11	7	15	22	30	55	85	0.000333	0.126351	9	3411.465188	189.525844	379.051688	78.254843	1	5
0	0	12	12	9	20	29	44	62	106	0.000333	0.171649	12	6179.351826	343.297324	514.945985	114.967887	3	5
0	0	6	6	7	11	18	15	21	36	0.000333	0.050039	3	450.3519	25.01955	150.1173	57.705232	1	5
0	0	10	10	8	13	21	24	24	48	0.000333	0.070277	4	843.324945	46.851386	210.831236	72.105716	3	5
0	0	10	10	8	13	21	24	24	48	0.000333	0.070277	4	843.324945	46.851386	210.831236	72.105716	3	5
0	0	8	8	7	12	19	18	22	40	0.000333	0.056639	3	509.751302	28.319517	169.917101	62.671034	1	5
0	0	14	14	10	15	25	34	30	64	0.000333	0.099069	10	2972.067961	165.114887	297.206796	91.82264	3	5
0	0	10	10	8	13	21	24	24	48	0.000333	0.070277	4	843.324945	46.851386	210.831236	72.105716	3	5
0	0	10	10	8	13	21	24	24	48	0.000333	0.070277	4	843.324945	46.851386	210.831236	72.105716	3	5
0	0	11	11	9	14	23	27	34	61	0.000333	0.091979	8	2207.498235	122.638791	275.937279	81.832294	1	5
0	0	10	10	8	14	22	24	31	55	0.000333	0.081756	8	1962.149912	109.008328	245.268739	77.302969	1	5
0	0	10	10	8	14	22	25	32	57	0.000333	0.084729	8	2033.500818	112.972268	254.187602	77.302969	1	5
0	0	10	10	7	14	21	22	32	54	0.000333	0.079062	6	1423.110845	79.061714	237.185141	72.954453	1	5
0	0	11	11	8	17	25	25	36	61	0.000333	0.094425	8	2266.201821	125.900101	283.275228	93.486868	1	5
0	0	12	12	7	15	22	28	46	74	0.000333	0.109999	9	2969.981458	164.99897	329.99794	78.254843	1	5
0	0	14	14	7	16	23	33	57	90	0.000333	0.135707	9	3664.085184	203.560288	407.120576	83.651484	1	5
0	0	11	11	7	14	21	30	53	83	0.000333	0.121521	9	3281.061115	182.281173	364.562346	72.954453	1	5
0	0	12	12	8	16	24	36	44	80	0.000333	0.122266	8	2934.376	163.020889	366.797	88	1	5
0	0	5	5	7	11	18	15	20	35	0.000333	0.048649	3	437.842125	24.324563	145.947375	57.705232	1	5
0	0	5	5	9	11	20	15	19	34	0.000333	0.048982	4	587.782221	32.654568	146.945555	66.583073	1	5
0	0	13	13	11	16	27	36	50	86	0.000333	0.136307	15	6133.804878	340.766938	408.920325	102.053748	1	5
0	0	34	34	22	53	75	167	110	277	0.000333	0.575128	22	37958.4211	2108.801172	1725.382777	401.68728	12	5
0	0	34	34	21	52	73	167	110	277	0.000333	0.571527	20	34291.62806	1905.090448	1714.581403	388.661531	12	5
0	0	34	34	21	54	75	167	111	278	0.000333	0.577204	20	34632.23192	1924.012884	1731.611596	403.002591	12	5
0	0	34	34	21	54	75	167	111	278	0.000333	0.577204	20	34632.23192	1924.012884	1731.611596	403.002591	12	5
0	0	36	36	22	53	75	171	113	284	0.000333	0.589662	22	38917.65918	2162.092177	1768.984508	401.68728	12	5
0	0	34	34	21	53	74	167	110	277	0.000333	0.57334	20	34400.37165	1911.131758	1720.018582	395.81845	12	5
0	0	34	34	21	53	74	167	110	277	0.000333	0.57334	20	34400.37165	1911.131758	1720.018582	395.81845	12	5
0	0	35	35	24	54	78	174	117	291	0.000333	0.609684	24	43897.2491	2438.736061	1829.052046	420.803025	12	5
0	0	10	10	8	14	22	24	26	50	0.000333	0.074324	4	891.886324	49.54924	222.971581	77.302969	3	5
0	0	10	10	8	14	22	24	28	52	0.000333	0.077297	8	1855.123553	103.06242	231.890444	77.302969	3	5
0	0	10	10	8	14	22	24	26	50	0.000333	0.074324	4	891.886324	49.54924	222.971581	77.302969	3	5
0	0	8	8	7	13	20	18	24	42	0.000333	0.060507	3	544.56294	30.253497	181.52098	67.757201	1	5
0	0	14	14	10	15	25	34	32	66	0.000333	0.102165	10	3064.945085	170.274727	306.494509	91.82264	3	5
0	0	10	10	8	15	23	24	28	52	0.000333	0.078408	4	940.900887	52.272271	235.225222	82.603359	3	5
0	0	10	10	8	15	23	24	28	52	0.000333	0.078408	4	940.900887	52.272271	235.225222	82.603359	3	5
0	0	6	6	7	11	18	15	21	36	0.000333	0.050039	3	450.3519	25.01955	150.1173	57.705232	1	5
0	0	11	11	7	13	20	30	48	78	0.000333	0.11237	9	3033.993523	168.555196	337.110391	67.757201	1	5
0	0	11	11	7	14	21	30	55	85	0.000333	0.124449	9	3360.122828	186.67349	373.346981	72.954453	1	5
0	0	12	12	9	19	28	44	62	106	0.000333	0.16986	12	6114.955461	339.719748	509.579622	109.239948	3	5
0	0	10	10	8	13	21	26	33	59	0.000333	0.086382	8	2073.173824	115.176324	259.146728	72.105716	1	5
0	0	12	12	9	15	24	34	40	74	0.000333	0.113096	8	2714.2978	150.794322	339.287225	87.132684	1	5
0	0	12	12	8	15	23	28	43	71	0.000333	0.107058	8	2569.383191	142.743511	321.172899	82.603359	1	5
0	0	11	11	10	16	26	30	37	67	0.000333	0.104976	10	3149.294611	174.960812	314.929461	97.219281	1	5
0	0	30	30	19	49	68	149	98	247	0.000333	0.501201	18	27064.85979	1503.603322	1503.603322	355.831405	11	5
0	0	13	13	11	15	26	34	45	79	0.000333	0.123778	15	5570.021066	309.445615	371.334738	96.657107	1	5
0	0	5	5	9	11	20	17	19	36	0.000333	0.051863	4	622.357646	34.575425	155.589411	66.583073	1	5
0	0	10	10	10	15	25	26	35	61	0.000333	0.094425	10	2832.752276	157.375126	283.275228	91.82264	1	5
0	0	5	5	9	10	19	15	18	33	0.000333	0.046727	4	560.726432	31.151468	140.181608	61.748606	1	5
0	0	13	13	12	16	28	37	46	83	0.000333	0.133003	12	4788.125502	266.006972	399.010459	107.01955	1	5
0	0	13	13	12	17	29	37	46	83	0.000333	0.134404	12	4838.549071	268.808282	403.212423	112.506418	1	5
0	0	10	10	8	12	20	24	32	56	0.000333	0.080676	8	1936.223787	107.567988	242.027973	67.01955	1	5
0	0	27	27	19	46	65	137	89	226	0.000333	0.453685	9	12249.49613	680.527563	1361.055126	334.794473	10	5
0	0	34	34	21	55	76	168	112	280	0.000333	0.58314	20	34988.39408	1943.799671	1749.419704	410.21345	13	5
0	0	34	34	21	54	75	168	111	279	0.000333	0.57928	20	34756.80829	1930.933794	1737.840415	403.002591	13	5
0	0	34	34	21	53	74	168	111	279	0.000333	0.577479	20	34648.74978	1924.930543	1732.437489	395.81845	13	5
0	0	34	34	21	54	75	168	111	279	0.000333	0.57928	20	34756.80829	1930.933794	1737.840415	403.002591	13	5
0	0	11	11	9	13	22	27	30	57	0.000333	0.084729	8	2033.500818	112.972268	254.187602	76.635041	1	5
0	0	10	10	8	13	21	24	28	52	0.000333	0.076134	8	1827.204048	101.511336	228.400506	72.105716	1	5
0	0	10	10	8	13	21	25	28	53	0.000333	0.077598	8	1862.342587	103.463477	232.792823	72.105716	1	5
0	0	11	11	8	16	24	25	33	58	0.000333	0.088643	8	2127.4226	118.190144	265.927825	88	1	5
0	0	10	10	7	13	20	23	32	55	0.000333	0.079235	6	1426.236271	79.235348	237.706045	67.757201	1	5
0	0	6	6	8	12	20	16	20	36	0.000333	0.051863	4	622.357646	34.575425	155.589411	67.01955	1	5
0	0	10	10	7	14	21	23	35	58	0.000333	0.084918	6	1528.526463	84.918137	254.754411	72.954453	1	5
0	0	6	6	8	12	20	16	21	37	0.000333	0.053304	4	639.645358	35.535853	159.91134	67.01955	1	5
0	0	10	10	9	13	22	25	32	57	0.000333	0.084729	8	2033.500818	112.972268	254.187602	76.635041	1	5
0	0	9	9	8	13	21	22	29	51	0.000333	0.074669	8	1792.065508	99.559195	224.008189	72.105716	1	5
0	0	5	5	8	9	17	16	18	34	0.000333	0.046325	8	1111.789893	61.766105	138.973737	52.529325	1	5
0	0	9	9	7	13	20	21	33	54	0.000333	0.077795	6	1400.304703	77.794706	233.384117	67.757201	1	5
0	0	10	10	8	13	21	24	36	60	0.000333	0.087846	8	2108.312363	117.128465	263.539045	72.105716	1	5
0	0	11	11	7	14	21	30	53	83	0.000333	0.121521	9	3281.061115	182.281173	364.562346	72.954453	1	5
0	0	13	13	9	16	25	40	43	83	0.000333	0.12848	8	3083.52051	171.306695	385.440064	92.529325	1	5
0	0	8	8	8	13	21	19	22	41	0.000333	0.060028	4	720.340057	40.018892	180.085014	72.105716	2	5
0	0	10	10	10	14	24	24	24	48	0.000333	0.073359	5	1100.391	61.132833	220.0782	86.52225	2	5
0	0	10	10	9	14	23	23	24	47	0.000333	0.070869	4	850.429648	47.246092	212.607412	81.832294	2	5
0	0	14	14	9	15	24	42	32	74	0.000333	0.113096	8	2714.2978	150.794322	339.287225	87.132684	3	5
0	0	35	35	21	54	75	172	116	288	0.000333	0.597967	20	35877.99566	1993.221981	1793.899783	403.002591	12	5
0	0	12	12	12	19	31	38	37	75	0.000333	0.123855	6	2229.38834	123.854908	371.564723	123.730173	2	5
0	0	13	13	9	19	28	35	53	88	0.000333	0.141016	8	3384.377865	188.020993	423.047233	109.239948	1	5
0	0	33	33	21	53	74	165	110	275	0.000333	0.5692	20	34151.99351	1897.332973	1707.599676	395.81845	12	5
0	0	11	11	8	14	22	30	35	65	0.000333	0.096621	8	2318.904442	128.828025	289.863055	77.302969	1	5
0	0	11	11	7	13	20	30	48	78	0.000333	0.11237	9	3033.993523	168.555196	337.110391	67.757201	1	5
0	0	11	11	7	14	21	30	55	85	0.000333	0.124449	9	3360.122828	186.67349	373.346981	72.954453	1	5
0	0	12	12	9	19	28	44	62	106	0.000333	0.16986	12	6114.955461	339.719748	509.579622	109.239948	3	5
0	0	11	11	8	13	21	28	34	62	0.000333	0.090775	8	2178.589442	121.032747	272.32368	72.105716	1	5
0	0	14	14	7	15	22	35	52	87	0.000333	0.129324	9	3491.734957	193.985275	387.970551	78.254843	1	5
0	0	14	14	8	17	25	34	57	91	0.000333	0.140864	12	5071.090959	281.727276	422.590913	93.486868	1	5
0	0	15	15	10	22	32	50	64	114	0.000333	0.19	10	5700	316.666667	570	131.326777	3	5
0	0	10	10	8	14	22	28	27	55	0.000333	0.081756	4	981.074956	54.504164	245.268739	77.302969	3	5
0	0	10	10	8	14	22	28	27	55	0.000333	0.081756	4	981.074956	54.504164	245.268739	77.302969	3	5
0	0	13	13	13	19	32	41	39	80	0.000333	0.133333	12	4800	266.666667	400	128.816339	2	5
0	0	15	15	9	16	25	48	35	83	0.000333	0.12848	8	3083.52051	171.306695	385.440064	92.529325	3	5
0	0	10	10	8	13	21	28	25	53	0.000333	0.077598	4	931.171294	51.731739	232.792823	72.105716	3	5
0	0	10	10	8	13	21	28	25	53	0.000333	0.077598	4	931.171294	51.731739	232.792823	72.105716	3	5
0	0	10	10	8	14	22	28	27	55	0.000333	0.081756	4	981.074956	54.504164	245.268739	77.302969	3	5
0	0	14	14	10	15	25	38	31	69	0.000333	0.106809	10	3204.260771	178.014487	320.426077	91.82264	3	5
0	0	13	13	11	20	31	40	44	84	0.000333	0.138717	10	4161.524901	231.195828	416.15249	124.49231	3	5
0	0	13	13	12	20	32	41	38	79	0.000333	0.131667	6	2370	131.666667	395	129.458112	3	5
0	0	10	10	11	18	29	32	31	63	0.000333	0.102018	5	1530.264013	85.014667	306.052803	113.112398	2	5
0	0	13	13	14	21	35	50	44	94	0.000333	0.160718	14	6750.13645	375.007581	482.152604	145.541635	4	5
0	0	12	12	12	19	31	39	37	76	0.000333	0.125506	6	2259.113518	125.506307	376.51892	123.730173	2	5
0	0	12	12	11	19	30	36	37	73	0.000333	0.119401	5	1791.015067	99.500837	358.203013	118.764371	2	5
0	0	40	40	23	58	81	195	131	326	0.000333	0.68893	22	45469.40422	2526.078012	2066.791101	443.804823	12	5
0	0	39	39	23	58	81	189	129	318	0.000333	0.672024	22	44353.59062	2464.088368	2016.072301	443.804823	12	5
0	0	10	10	8	13	21	24	24	48	0.000333	0.070277	4	843.324945	46.851386	210.831236	72.105716	3	5
0	0	10	10	8	13	21	24	24	48	0.000333	0.070277	4	843.324945	46.851386	210.831236	72.105716	3	5
0	0	12	12	8	15	23	40	40	80	0.000333	0.120628	8	2895.079652	160.837758	361.884956	82.603359	1	5
0	0	29	29	20	47	67	146	97	243	0.000333	0.491353	20	29481.19347	1637.844081	1474.059673	347.504238	9	5
0	0	14	14	10	14	24	34	30	64	0.000333	0.097813	10	2934.376	163.020889	293.4376	86.52225	3	5
0	0	29	29	19	47	66	145	97	242	0.000333	0.487581	18	26329.38078	1462.743377	1462.743377	341.776299	9	5
0	0	30	30	19	47	66	151	99	250	0.000333	0.5037	18	27199.77354	1511.09853	1511.09853	341.776299	9	5
0	0	29	29	22	48	70	149	99	248	0.000333	0.506687	22	33441.36814	1857.853786	1520.062188	366.185696	10	5
0	0	27	27	19	46	65	139	91	230	0.000333	0.461715	9	12466.30137	692.572298	1385.144597	334.794473	9	5
0	0	35	35	21	54	75	171	116	287	0.000333	0.59589	20	35753.41928	1986.301071	1787.670964	403.002591	12	5
0	0	5	5	7	10	17	15	18	33	0.000333	0.044962	3	404.658821	22.481046	134.886274	52.870765	1	5
0	0	15	15	12	22	34	44	54	98	0.000333	0.16619	12	5982.856301	332.380906	498.571358	141.127046	2	5
0	0	15	15	11	22	33	50	51	101	0.000333	0.169828	10	5094.838061	283.046559	509.483806	136.161243	2	5
0	0	6	6	7	11	18	15	21	36	0.000333	0.050039	3	450.3519	25.01955	150.1173	57.705232	1	5
0	0	14	14	10	18	28	33	36	69	0.000333	0.110569	10	3317.074896	184.281939	331.70749	108.277931	3	5
0	0	13	13	14	22	36	42	46	88	0.000333	0.151651	14	6369.347602	353.852645	454.9534	151.410465	2	5
0	0	5	5	9	11	20	17	19	36	0.000333	0.051863	4	622.357646	34.575425	155.589411	66.583073	1	5
0	0	11	11	8	14	22	32	36	68	0.000333	0.10108	8	2425.930801	134.773933	303.24135	77.302969	1	5
0	0	12	12	7	14	21	32	43	75	0.000333	0.109808	9	2964.81426	164.711903	329.423807	72.954453	1	5
0	0	14	14	7	15	22	37	53	90	0.000333	0.133783	9	3612.139611	200.674423	401.348846	78.254843	1	5
0	0	10	10	8	13	21	28	25	53	0.000333	0.077598	4	931.171294	51.731739	232.792823	72.105716	3	5
0	0	10	10	8	13	21	24	24	48	0.000333	0.070277	4	843.324945	46.851386	210.831236	72.105716	3	5
0	0	5	5	7	12	19	15	22	37	0.000333	0.052391	3	471.519954	26.195553	157.173318	62.671034	1	5
0	0	11	11	8	17	25	27	45	72	0.000333	0.111453	8	2674.861165	148.603398	334.357646	93.486868	1	5
0	0	6	6	8	13	21	16	23	39	0.000333	0.0571	4	685.201518	38.066751	171.300379	72.105716	1	5
0	0	10	10	7	16	23	22	41	63	0.000333	0.094995	6	1709.906419	94.994801	284.984403	83.651484	1	5
0	0	14	14	7	18	25	32	67	99	0.000333	0.153247	9	4137.675865	229.870881	459.741763	94.710134	1	5
0	0	8	8	8	15	23	18	27	45	0.000333	0.067853	4	814.241152	45.23562	203.560288	82.603359	2	5
0	0	8	8	8	15	23	18	28	46	0.000333	0.069361	4	832.3354	46.240856	208.08385	82.603359	2	5
0	0	8	8	8	16	24	18	28	46	0.000333	0.070303	4	843.6331	46.868506	210.908275	88	2	5
0	0	8	8	8	15	23	18	27	45	0.000333	0.067853	4	814.241152	45.23562	203.560288	82.603359	2	5
0	0	8	8	8	15	23	18	27	45	0.000333	0.067853	4	814.241152	45.23562	203.560288	82.603359	2	5
0	0	14	14	9	18	27	41	38	79	0.000333	0.125212	8	3005.088901	166.949383	375.636113	103.587975	3	5
0	0	10	10	9	17	26	22	30	52	0.000333	0.081474	4	977.691461	54.316192	244.422865	98.016193	2	5
0	0	10	10	8	17	25	23	32	55	0.000333	0.085137	4	1021.648362	56.758242	255.41209	93.486868	3	5
0	0	10	10	8	14	22	28	25	53	0.000333	0.078783	4	945.399503	52.522195	236.349876	77.302969	3	5
0	0	10	10	8	16	24	23	32	55	0.000333	0.084058	8	2017.3835	112.076861	252.172938	88	3	5
0	0	10	10	8	16	24	23	30	53	0.000333	0.081001	4	972.01205	54.000669	243.003013	88	3	5
0	0	10	10	8	16	24	23	30	53	0.000333	0.081001	4	972.01205	54.000669	243.003013	88	3	5
0	0	8	8	7	13	20	22	23	45	0.000333	0.064829	3	583.460293	32.414461	194.486764	67.757201	1	5
0	0	8	8	7	15	22	17	28	45	0.000333	0.066891	3	602.023269	33.445737	200.674423	78.254843	1	5
0	0	10	10	8	16	24	23	30	53	0.000333	0.081001	4	972.01205	54.000669	243.003013	88	3	5
0	0	32	32	20	51	71	157	105	262	0.000333	0.537078	20	32224.67491	1790.259717	1611.233745	375.732254	12	5
0	0	32	32	19	53	72	157	106	263	0.000333	0.540897	18	29208.42496	1622.690275	1622.690275	384.290407	12	5
0	0	32	32	19	51	70	156	105	261	0.000333	0.533248	18	28795.37161	1599.742867	1599.742867	370.004315	12	5
0	0	33	33	19	51	70	162	107	269	0.000333	0.549592	18	29677.98837	1648.777132	1648.777132	370.004315	12	5
0	0	14	14	9	15	24	32	30	62	0.000333	0.094756	8	2274.1414	126.341189	284.267675	87.132684	3	5
0	0	10	10	8	14	22	24	24	48	0.000333	0.071351	4	856.210871	47.567271	214.052718	77.302969	3	5
0	0	10	10	8	14	22	24	26	50	0.000333	0.074324	4	891.886324	49.54924	222.971581	77.302969	3	5
0	0	10	10	8	15	23	24	26	50	0.000333	0.075393	4	904.712391	50.2618	226.178098	82.603359	3	5
0	0	10	10	8	14	22	24	24	48	0.000333	0.071351	4	856.210871	47.567271	214.052718	77.302969	3	5
0	0	14	14	10	15	25	34	30	64	0.000333	0.099069	10	2972.067961	165.114887	297.206796	91.82264	3	5
0	0	10	10	8	15	23	24	26	50	0.000333	0.075393	4	904.712391	50.2618	226.178098	82.603359	3	5
0	0	10	10	8	14	22	24	24	48	0.000333	0.071351	4	856.210871	47.567271	214.052718	77.302969	3	5
0	0	10	10	8	14	22	24	24	48	0.000333	0.071351	4	856.210871	47.567271	214.052718	77.302969	3	5
0	0	10	10	8	14	22	28	27	55	0.000333	0.081756	4	981.074956	54.504164	245.268739	77.302969	3	5
0	0	13	13	7	17	24	30	65	95	0.000333	0.14519	9	3920.142938	217.785719	435.571438	89.138353	1	5
0	0	11	11	7	16	23	25	52	77	0.000333	0.116105	9	3134.828436	174.157135	348.314271	83.651484	1	5
0	0	6	6	8	13	21	16	23	39	0.000333	0.0571	4	685.201518	38.066751	171.300379	72.105716	1	5
0	0	33	33	21	53	74	165	110	275	0.000333	0.5692	20	34151.99351	1897.332973	1707.599676	395.81845	12	5
0	0	35	35	24	55	79	175	118	293	0.000333	0.615669	24	44328.18622	2462.677012	1847.007759	428.013884	13	5
0	0	10	10	8	14	22	28	25	53	0.000333	0.078783	4	945.399503	52.522195	236.349876	77.302969	3	5
0	0	36	36	21	54	75	177	118	295	0.000333	0.612501	20	36750.03027	2041.668349	1837.501514	403.002591	12	5
0	0	10	10	8	17	25	23	32	55	0.000333	0.085137	4	1021.648362	56.758242	255.41209	93.486868	3	5
0	0	12	12	8	15	23	36	39	75	0.000333	0.113089	8	2714.137174	150.785399	339.267147	82.603359	1	5
0	0	5	5	7	10	17	15	18	33	0.000333	0.044962	3	404.658821	22.481046	134.886274	52.870765	1	5
0	0	5	5	7	11	18	15	19	34	0.000333	0.047259	3	425.33235	23.629575	141.77745	57.705232	1	5
0	0	6	6	9	16	25	29	26	55	0.000333	0.085137	4	1021.648362	56.758242	255.41209	92.529325	3	5
0	0	6	6	7	11	18	15	21	36	0.000333	0.050039	3	450.3519	25.01955	150.1173	57.705232	1	5
0	0	13	13	9	16	25	36	42	78	0.000333	0.12074	8	2897.766262	160.987015	362.220783	92.529325	1	5
0	0	13	13	8	16	24	30	45	75	0.000333	0.114624	8	2750.9775	152.832083	343.872188	88	1	5
0	0	31	31	19	51	70	153	100	253	0.000333	0.516903	9	13956.37743	775.354302	1550.708603	370.004315	13	5
0	0	31	31	19	52	71	153	101	254	0.000333	0.520679	9	14058.32192	781.017884	1562.035768	377.133488	13	5
0	0	31	31	19	52	71	153	101	254	0.000333	0.520679	9	14058.32192	781.017884	1562.035768	377.133488	13	5
0	0	33	33	21	51	72	158	103	261	0.000333	0.536783	20	32207.00851	1789.27825	1610.350425	381.532358	13	5
0	0	30	30	19	50	69	150	99	249	0.000333	0.507008	9	13689.20331	760.511295	1521.02259	362.903432	12	5
0	0	31	31	19	51	70	153	101	254	0.000333	0.518946	9	14011.54098	778.418943	1556.837886	370.004315	13	5
0	0	31	31	19	51	70	153	100	253	0.000333	0.516903	9	13956.37743	775.354302	1550.708603	370.004315	13	5
0	0	31	31	19	51	70	153	100	253	0.000333	0.516903	9	13956.37743	775.354302	1550.708603	370.004315	13	5
0	0	31	31	19	51	70	153	100	253	0.000333	0.516903	9	13956.37743	775.354302	1550.708603	370.004315	13	5
0	0	12	12	11	20	31	38	35	73	0.000333	0.120552	5	1808.281653	100.460092	361.656331	124.49231	4	5
0	0	12	12	11	19	30	38	33	71	0.000333	0.11613	5	1741.946161	96.774787	348.389232	118.764371	4	5
0	0	10	10	11	18	29	32	31	63	0.000333	0.102018	5	1530.264013	85.014667	306.052803	113.112398	2	5
0	0	12	12	11	19	30	38	33	71	0.000333	0.11613	5	1741.946161	96.774787	348.389232	118.764371	4	5
0	0	12	12	11	19	30	38	35	73	0.000333	0.119401	5	1791.015067	99.500837	358.203013	118.764371	4	5
0	0	10	10	10	14	24	24	24	48	0.000333	0.073359	5	1100.391	61.132833	220.0782	86.52225	2	5
0	0	8	8	8	14	22	19	22	41	0.000333	0.060946	4	731.346785	40.630377	182.836696	77.302969	2	5
0	0	8	8	8	13	21	19	21	40	0.000333	0.058564	4	702.770788	39.042822	175.692697	72.105716	2	5
0	0	8	8	8	13	21	19	21	40	0.000333	0.058564	4	702.770788	39.042822	175.692697	72.105716	2	5
0	0	10	10	9	14	23	23	24	47	0.000333	0.070869	4	850.429648	47.246092	212.607412	81.832294	2	5
0	0	8	8	8	14	22	19	22	41	0.000333	0.060946	4	731.346785	40.630377	182.836696	77.302969	2	5
0	0	8	8	8	13	21	19	21	40	0.000333	0.058564	4	702.770788	39.042822	175.692697	72.105716	2	5
0	0	31	31	21	50	71	154	101	255	0.000333	0.522729	20	31363.71031	1742.428351	1568.185515	374.431475	10	5
0	0	31	31	21	50	71	154	101	255	0.000333	0.522729	20	31363.71031	1742.428351	1568.185515	374.431475	10	5
0	0	33	33	22	49	71	159	103	262	0.000333	0.537078	22	35447.1424	1969.285689	1611.233745	373.228278	10	5
0	0	30	30	21	48	69	151	99	250	0.000333	0.509044	20	30542.62228	1696.812349	1527.131114	360.316866	9	5
0	0	31	31	21	49	70	154	101	255	0.000333	0.520989	20	31259.34339	1736.630188	1562.967169	367.359448	10	5
0	0	31	31	21	49	70	154	100	254	0.000333	0.518946	20	31136.75773	1729.819874	1556.837886	367.359448	10	5
0	0	31	31	21	49	70	154	100	254	0.000333	0.518946	20	31136.75773	1729.819874	1556.837886	367.359448	10	5
0	0	31	31	21	49	70	154	100	254	0.000333	0.518946	20	31136.75773	1729.819874	1556.837886	367.359448	10	5
0	0	34	34	23	54	77	170	113	283	0.000333	0.591167	22	39017.013	2167.611833	1773.500591	414.80585	10	5
0	0	34	34	23	54	77	170	113	283	0.000333	0.591167	22	39017.013	2167.611833	1773.500591	414.80585	10	5
0	0	35	35	23	56	79	173	115	288	0.000333	0.605163	22	39940.75482	2218.930823	1815.488855	429.253801	11	5
0	0	35	35	23	56	79	173	115	288	0.000333	0.605163	22	39940.75482	2218.930823	1815.488855	429.253801	11	5
0	0	35	35	23	54	77	173	114	287	0.000333	0.599523	22	39568.49022	2198.249457	1798.567737	414.80585	11	5
0	0	35	35	24	55	79	173	114	287	0.000333	0.603062	24	43420.44179	2412.246766	1809.185075	428.013884	11	5
0	0	37	37	23	55	78	182	121	303	0.000333	0.634826	22	41898.49119	2327.693955	1904.476872	422.016709	10	5
0	0	36	36	23	55	78	176	119	295	0.000333	0.618065	22	40792.2604	2266.236689	1854.193655	422.016709	10	5
0	0	10	10	10	13	23	24	24	48	0.000333	0.072377	5	1085.654869	60.314159	217.130974	81.324997	2	5
0	0	8	8	8	13	21	19	22	41	0.000333	0.060028	4	720.340057	40.018892	180.085014	72.105716	2	5
0	0	8	8	8	12	20	19	21	40	0.000333	0.057626	4	691.508495	38.417139	172.877124	67.01955	2	5
0	0	8	8	8	12	20	19	21	40	0.000333	0.057626	4	691.508495	38.417139	172.877124	67.01955	2	5
0	0	8	8	8	12	20	19	22	41	0.000333	0.059066	4	708.796208	39.377567	177.199052	67.01955	2	5
0	0	8	8	8	13	21	19	22	41	0.000333	0.060028	4	720.340057	40.018892	180.085014	72.105716	2	5
0	0	14	14	9	14	23	42	32	74	0.000333	0.111581	8	2677.948678	148.774927	334.743585	81.832294	3	5
0	0	10	10	9	13	22	23	24	47	0.000333	0.069864	4	838.373144	46.576286	209.593286	76.635041	2	5
0	0	8	8	7	12	19	18	22	40	0.000333	0.056639	3	509.751302	28.319517	169.917101	62.671034	1	5
0	0	10	10	8	13	21	24	24	48	0.000333	0.070277	4	843.324945	46.851386	210.831236	72.105716	3	5
0	0	28	28	19	46	65	142	92	234	0.000333	0.469745	18	25366.21323	1409.234068	1409.234068	334.794473	10	5
0	0	31	31	19	49	68	152	99	251	0.000333	0.509318	18	27503.15712	1527.953173	1527.953173	355.831405	12	5
0	0	11	11	7	14	21	30	49	79	0.000333	0.115664	9	3122.937688	173.496538	346.993076	72.954453	1	5
0	0	11	11	8	13	21	30	35	65	0.000333	0.095167	8	2284.00506	126.88917	285.500632	72.105716	1	5
0	0	5	5	8	9	17	16	17	33	0.000333	0.044962	4	539.545095	29.974728	134.886274	52.529325	1	5
0	0	28	28	19	48	67	142	93	235	0.000333	0.475177	9	12829.77864	712.76548	1425.53096	348.788823	10	5
0	0	28	28	19	47	66	142	92	234	0.000333	0.471463	9	12729.49402	707.194112	1414.388224	341.776299	10	5
0	0	10	10	7	16	23	26	43	69	0.000333	0.104042	6	1872.75465	104.041925	312.125775	83.651484	1	5
0	0	6	6	8	13	21	16	23	39	0.000333	0.0571	4	685.201518	38.066751	171.300379	72.105716	1	5
0	0	14	14	7	18	25	36	69	105	0.000333	0.162535	9	4388.444099	243.80245	487.6049	94.710134	1	5
0	0	12	12	7	17	24	31	56	87	0.000333	0.132964	9	3590.025638	199.445869	398.891738	89.138353	1	5
0	0	11	11	9	16	25	30	40	70	0.000333	0.108357	8	2600.559466	144.475526	325.069933	92.529325	1	5
0	0	10	10	8	16	24	27	37	64	0.000333	0.097813	8	2347.5008	130.416711	293.4376	88	1	5
0	0	11	11	8	16	24	29	46	75	0.000333	0.114624	8	2750.9775	152.832083	343.872188	88	1	5
0	0	11	11	7	15	22	30	61	91	0.000333	0.135269	12	4869.699328	270.538852	405.808277	78.254843	1	5
0	0	13	13	11	15	26	32	45	77	0.000333	0.120645	15	5429.007874	301.611549	361.933858	96.657107	1	5
0	0	5	5	9	11	20	15	19	34	0.000333	0.048982	4	587.782221	32.654568	146.945555	66.583073	1	5
0	0	11	11	10	16	26	28	37	65	0.000333	0.101843	10	3055.285817	169.738101	305.528582	97.219281	1	5
0	0	5	5	9	12	21	17	20	37	0.000333	0.054172	4	650.062979	36.11461	162.515745	71.548875	1	5
0	0	6	6	7	12	19	15	22	37	0.000333	0.052391	3	471.519954	26.195553	157.173318	62.671034	1	5
0	0	13	13	11	16	27	36	46	82	0.000333	0.129967	10	3899.007752	216.611542	389.900775	102.053748	1	5
0	0	5	5	9	11	20	15	18	33	0.000333	0.047541	4	570.494509	31.694139	142.623627	66.583073	1	5
0	0	13	13	8	17	25	34	46	80	0.000333	0.123836	8	2972.067961	165.114887	371.508495	93.486868	1	5
0	0	13	13	9	17	26	40	43	83	0.000333	0.130045	8	3121.091973	173.393998	390.136497	98.016193	1	5
0	0	6	6	7	12	19	15	21	36	0.000333	0.050975	3	458.776171	25.487565	152.92539	62.671034	1	5
0	0	11	11	10	17	27	32	38	70	0.000333	0.110947	10	3328.421252	184.912292	332.842125	102.706149	1	5
0	0	5	5	9	12	21	17	19	36	0.000333	0.052708	4	632.493709	35.138539	158.123427	71.548875	1	5
0	0	11	11	8	17	25	29	38	67	0.000333	0.103713	8	2489.106918	138.283718	311.138365	93.486868	1	5
0	0	10	10	7	14	21	26	34	60	0.000333	0.087846	6	1581.234272	87.846348	263.539045	72.954453	1	5
0	0	10	10	8	14	22	29	34	63	0.000333	0.093648	8	2247.553536	124.864085	280.944192	77.302969	1	5
0	0	11	11	9	15	24	31	34	65	0.000333	0.099341	8	2384.1805	132.454472	298.022563	87.132684	2	5
0	0	11	11	8	15	23	30	40	70	0.000333	0.10555	8	2533.194695	140.733039	316.649337	82.603359	2	5
0	0	11	11	10	16	26	40	39	79	0.000333	0.123778	10	3713.347377	206.297077	371.334738	97.219281	3	5
0	0	8	8	7	13	20	22	26	48	0.000333	0.069151	6	1244.715291	69.15085	207.452549	67.757201	1	5
0	0	11	11	9	14	23	31	36	67	0.000333	0.101026	8	2424.629208	134.701623	303.078651	81.832294	1	5
0	0	31	31	21	49	70	154	100	254	0.000333	0.518946	20	31136.75773	1729.819874	1556.837886	367.359448	10	5
0	0	5	5	9	12	21	15	22	37	0.000333	0.054172	4	650.062979	36.11461	162.515745	71.548875	1	5
0	0	38	38	23	58	81	186	124	310	0.000333	0.655118	22	43237.77702	2402.098723	1965.353501	443.804823	13	5
0	0	38	38	23	58	81	186	125	311	0.000333	0.657231	22	43377.25372	2409.847429	1971.693351	443.804823	13	5
0	0	37	37	23	57	80	183	123	306	0.000333	0.644837	22	42559.21994	2364.401107	1934.509997	436.516656	12	5
0	0	38	38	23	57	80	186	124	310	0.000333	0.653266	22	43115.54961	2395.308312	1959.797709	436.516656	13	5
0	0	38	38	23	59	82	186	125	311	0.000333	0.659066	22	43498.37082	2416.576156	1977.198673	451.117865	13	5
0	0	38	38	23	59	82	186	125	311	0.000333	0.659066	22	43498.37082	2416.576156	1977.198673	451.117865	13	5
0	0	38	38	23	58	81	186	124	310	0.000333	0.655118	22	43237.77702	2402.098723	1965.353501	443.804823	13	5
0	0	38	38	23	58	81	186	124	310	0.000333	0.655118	22	43237.77702	2402.098723	1965.353501	443.804823	13	5
0	0	31	31	21	50	71	155	101	256	0.000333	0.524778	20	31486.70525	1749.261403	1574.335263	374.431475	11	5
0	0	10	10	8	14	22	28	29	57	0.000333	0.084729	8	2033.500818	112.972268	254.187602	77.302969	1	5
0	0	10	10	8	13	21	25	29	54	0.000333	0.079062	8	1897.481127	105.415618	237.185141	72.105716	1	5
0	0	11	11	10	18	28	43	37	80	0.000333	0.128196	10	3845.883938	213.660219	384.588394	108.277931	3	5
0	0	33	33	22	50	72	159	104	263	0.000333	0.540897	22	35699.18606	1983.288114	1622.690275	380.300305	11	5
0	0	31	31	21	51	72	155	102	257	0.000333	0.528557	20	31713.41451	1761.856362	1585.670725	381.532358	11	5
0	0	31	31	21	51	72	155	102	257	0.000333	0.528557	20	31713.41451	1761.856362	1585.670725	381.532358	11	5
0	0	31	31	21	49	70	155	101	256	0.000333	0.523032	20	31381.92905	1743.440503	1569.096452	367.359448	11	5
0	0	30	30	21	49	70	152	100	252	0.000333	0.51486	20	30891.58641	1716.199245	1544.57932	367.359448	10	5
0	0	11	11	9	14	23	31	31	62	0.000333	0.093487	8	2243.68673	124.649263	280.460841	81.832294	1	5
0	0	10	10	8	14	22	28	28	56	0.000333	0.083243	8	1997.825365	110.990298	249.728171	77.302969	3	5
0	0	10	10	8	15	23	28	30	58	0.000333	0.087456	8	2098.932748	116.607375	262.366593	82.603359	3	5
0	0	8	8	7	13	20	22	26	48	0.000333	0.069151	6	1244.715291	69.15085	207.452549	67.757201	1	5
0	0	10	10	8	14	22	28	28	56	0.000333	0.083243	8	1997.825365	110.990298	249.728171	77.302969	3	5
0	0	10	10	8	14	22	28	30	58	0.000333	0.086216	8	2069.176271	114.954237	258.647034	77.302969	3	5
0	0	10	10	8	14	22	28	28	56	0.000333	0.083243	8	1997.825365	110.990298	249.728171	77.302969	3	5
0	0	11	11	8	17	25	29	34	63	0.000333	0.097521	8	2340.50352	130.027973	292.56294	93.486868	1	5
0	0	10	10	8	14	22	29	29	58	0.000333	0.086216	8	2069.176271	114.954237	258.647034	77.302969	1	5
0	0	10	10	7	14	21	26	29	55	0.000333	0.080526	6	1449.46475	80.525819	241.577458	72.954453	1	5
0	0	11	11	8	15	23	30	36	66	0.000333	0.099518	8	2388.440713	132.691151	298.555089	82.603359	2	5
0	0	11	11	9	15	24	31	30	61	0.000333	0.093228	8	2237.4617	124.303428	279.682713	87.132684	2	5
0	0	8	8	8	12	20	19	22	41	0.000333	0.059066	4	708.796208	39.377567	177.199052	67.01955	2	5
0	0	6	6	8	12	20	16	20	36	0.000333	0.051863	4	622.357646	34.575425	155.589411	67.01955	1	5
0	0	10	10	7	13	20	27	33	60	0.000333	0.086439	6	1555.894114	86.438562	259.315686	67.757201	1	5
0	0	34	34	23	54	77	170	113	283	0.000333	0.591167	22	39017.013	2167.611833	1773.500591	414.80585	10	5
0	0	8	8	8	12	20	19	21	40	0.000333	0.057626	4	691.508495	38.417139	172.877124	67.01955	2	5
0	0	8	8	8	12	20	19	21	40	0.000333	0.057626	4	691.508495	38.417139	172.877124	67.01955	2	5
0	0	32	32	21	49	70	157	105	262	0.000333	0.535291	20	32117.44301	1784.302389	1605.87215	367.359448	9	5
0	0	12	12	8	15	23	38	39	77	0.000333	0.116105	8	2786.514165	154.806342	348.314271	82.603359	1	5
0	0	39	39	23	58	81	189	129	318	0.000333	0.672024	22	44353.59062	2464.088368	2016.072301	443.804823	12	5
0	0	10	10	8	16	24	24	36	60	0.000333	0.091699	8	2200.782	122.265667	275.09775	88	1	5
0	0	11	11	8	17	25	25	45	70	0.000333	0.108357	8	2600.559466	144.475526	325.069933	93.486868	2	5
0	0	11	11	9	17	26	26	36	62	0.000333	0.097142	8	2331.4181	129.523228	291.427263	98.016193	2	5
0	0	11	11	9	16	25	26	38	64	0.000333	0.099069	8	2377.654369	132.091909	297.206796	92.529325	1	5
0	0	10	10	8	16	24	23	35	58	0.000333	0.088643	8	2127.4226	118.190144	265.927825	88	1	5
0	0	10	10	8	13	21	24	32	56	0.000333	0.08199	8	1967.758205	109.3199	245.969776	72.105716	1	5
0	0	11	11	7	14	21	30	48	78	0.000333	0.1142	9	3083.406831	171.300379	342.600759	72.954453	1	5
0	0	11	11	7	15	22	30	55	85	0.000333	0.126351	9	3411.465188	189.525844	379.051688	78.254843	1	5
0	0	12	12	9	20	29	44	62	106	0.000333	0.171649	12	6179.351826	343.297324	514.945985	114.967887	3	5
0	0	11	11	7	14	21	26	40	66	0.000333	0.096631	6	1739.357699	96.630983	289.89295	72.954453	1	5
0	0	12	12	8	17	25	29	45	74	0.000333	0.114548	8	2749.162864	152.73127	343.645358	93.486868	1	5
0	0	12	12	10	21	31	41	50	91	0.000333	0.150277	10	4508.318642	250.462147	450.831864	125.457947	3	5
0	0	9	9	7	13	20	21	30	51	0.000333	0.073473	6	1322.509997	73.472778	220.418333	67.757201	1	5
0	0	10	10	8	16	24	24	33	57	0.000333	0.087114	8	2090.7429	116.152383	261.342863	88	1	5
0	0	10	10	10	20	30	36	38	74	0.000333	0.121037	5	1815.54952	100.863862	363.109904	119.657843	3	5
0	0	6	6	8	12	20	16	19	35	0.000333	0.050422	4	605.069933	33.614996	151.267483	67.01955	1	5
0	0	5	5	8	9	17	16	16	32	0.000333	0.0436	4	523.195244	29.066402	130.798811	52.529325	1	5
0	0	5	5	8	10	18	16	17	33	0.000333	0.045869	4	550.4301	30.57945	137.607525	57.219281	1	5
0	0	6	6	10	15	25	30	24	54	0.000333	0.083589	5	1253.841171	69.657843	250.768234	91.82264	3	5
0	0	10	10	8	16	24	27	32	59	0.000333	0.090171	8	2164.1023	120.227906	270.512788	88	3	5
0	0	6	6	7	12	19	15	22	37	0.000333	0.052391	3	471.519954	26.195553	157.173318	62.671034	1	5
0	0	10	10	8	13	21	26	33	59	0.000333	0.086382	8	2073.173824	115.176324	259.146728	72.105716	1	5
0	0	10	10	8	17	25	27	34	61	0.000333	0.094425	8	2266.201821	125.900101	283.275228	93.486868	3	5
0	0	5	5	7	11	18	15	19	34	0.000333	0.047259	3	425.33235	23.629575	141.77745	57.705232	1	5
0	0	11	11	8	14	22	34	37	71	0.000333	0.10554	8	2532.957159	140.719842	316.619645	77.302969	1	5
0	0	10	10	8	17	25	27	34	61	0.000333	0.094425	8	2266.201821	125.900101	283.275228	93.486868	3	5
0	0	10	10	8	17	25	27	34	61	0.000333	0.094425	8	2266.201821	125.900101	283.275228	93.486868	3	5
0	0	26	26	19	46	65	110	83	193	0.000333	0.387439	9	10460.85289	581.158494	1162.316988	334.794473	9	5
0	0	26	26	18	44	62	110	83	193	0.000333	0.383053	9	10342.43899	574.579944	1149.159888	315.273641	9	5
0	0	27	27	21	46	67	122	94	216	0.000333	0.436758	20	26205.5053	1455.861406	1310.275265	346.322516	9	5
0	0	24	24	18	44	62	104	81	185	0.000333	0.367175	9	9913.736857	550.763159	1101.526317	315.273641	7	5
0	0	30	30	19	45	64	118	89	207	0.000333	0.414	9	11178	621	1242	327.844012	9	5
0	0	26	26	18	46	64	110	85	195	0.000333	0.39	9	10530	585	1170	329.1425	9	5
0	0	27	27	19	46	65	113	88	201	0.000333	0.403499	9	10894.46337	605.247965	1210.49593	334.794473	8	5
0	0	28	28	18	47	65	122	98	220	0.000333	0.44164	18	23848.57654	1324.920919	1324.920919	336.124326	7	5
0	0	28	28	19	46	65	139	89	228	0.000333	0.4577	9	12357.89875	686.549931	1373.099861	334.794473	10	5
0	0	5	5	9	11	20	15	19	34	0.000333	0.048982	4	587.782221	32.654568	146.945555	66.583073	1	5
0	0	8	8	8	12	20	19	21	40	0.000333	0.057626	4	691.508495	38.417139	172.877124	67.01955	2	5
0	0	29	29	20	46	66	143	94	237	0.000333	0.477507	20	28650.42813	1591.690451	1432.521406	340.522412	9	5
0	0	12	12	9	16	25	34	45	79	0.000333	0.122288	8	2934.917112	163.050951	366.864639	92.529325	1	5
0	0	6	6	7	12	19	15	23	38	0.000333	0.053807	3	484.263737	26.903541	161.421246	62.671034	1	5
0	0	10	10	8	14	22	26	37	63	0.000333	0.093648	8	2247.553536	124.864085	280.944192	77.302969	1	5
0	0	5	5	7	11	18	15	20	35	0.000333	0.048649	3	437.842125	24.324563	145.947375	57.705232	1	5
0	0	12	12	9	15	24	34	40	74	0.000333	0.113096	8	2714.2978	150.794322	339.287225	87.132684	1	5
0	0	28	28	19	47	66	139	90	229	0.000333	0.461389	9	12457.49628	692.083127	1384.166253	341.776299	10	5
0	0	8	8	8	13	21	19	24	43	0.000333	0.062957	4	755.478597	41.971033	188.869649	72.105716	2	5
0	0	33	33	21	49	70	163	107	270	0.000333	0.551635	20	33098.12829	1838.784905	1654.906415	367.359448	9	5
0	0	32	32	21	49	70	157	105	262	0.000333	0.535291	20	32117.44301	1784.302389	1605.87215	367.359448	9	5
0	0	8	8	8	13	21	19	23	42	0.000333	0.061492	4	737.909327	40.994963	184.477332	72.105716	2	5
0	0	33	33	19	49	68	131	99	230	0.000333	0.466705	18	25202.09616	1400.116453	1400.116453	355.831405	11	5
0	0	34	34	19	50	69	143	103	246	0.000333	0.500899	18	27048.5463	1502.697016	1502.697016	362.903432	11	5
0	0	29	29	18	49	67	123	93	216	0.000333	0.436758	9	11792.47739	655.137633	1310.275265	350.179432	11	5
0	0	29	29	18	49	67	123	93	216	0.000333	0.436758	9	11792.47739	655.137633	1310.275265	350.179432	11	5
0	0	29	29	19	50	69	123	93	216	0.000333	0.439814	9	11874.97154	659.720641	1319.441283	362.903432	11	5
0	0	29	29	18	48	66	123	93	216	0.000333	0.435196	9	11750.30217	652.794565	1305.58913	343.13685	11	5
0	0	29	29	18	50	68	123	95	218	0.000333	0.442356	9	11943.6021	663.53345	1327.066899	357.25146	11	5
0	0	29	29	18	50	68	123	95	218	0.000333	0.442356	9	11943.6021	663.53345	1327.066899	357.25146	11	5
0	0	30	30	21	50	71	135	104	239	0.000333	0.48993	20	29395.79123	1633.099513	1469.789562	374.431475	11	5
0	0	27	27	18	48	66	117	91	208	0.000333	0.419078	9	11315.10579	628.616988	1257.233977	343.13685	9	5
0	0	31	31	19	50	69	152	99	251	0.000333	0.51108	9	13799.15675	766.619819	1533.239639	362.903432	12	5
0	0	31	31	19	51	70	152	100	252	0.000333	0.51486	9	13901.21388	772.28966	1544.57932	370.004315	12	5
0	0	31	31	19	50	69	152	99	251	0.000333	0.51108	9	13799.15675	766.619819	1533.239639	362.903432	12	5
0	0	31	31	19	51	70	152	100	252	0.000333	0.51486	9	13901.21388	772.28966	1544.57932	370.004315	12	5
0	0	31	31	19	50	69	152	100	252	0.000333	0.513116	18	27708.26694	1539.348163	1539.348163	362.903432	12	5
0	0	31	31	19	50	69	152	99	251	0.000333	0.51108	9	13799.15675	766.619819	1533.239639	362.903432	12	5
0	0	33	33	20	50	70	156	102	258	0.000333	0.527118	20	31627.10037	1757.061132	1581.355018	368.631371	12	5
0	0	11	11	10	17	27	28	40	68	0.000333	0.107777	10	3233.323501	179.629083	323.33235	102.706149	1	5
0	0	31	31	18	51	69	135	108	243	0.000333	0.49479	18	26718.68597	1484.371443	1484.371443	364.352342	9	5
0	0	5	5	7	10	17	15	18	33	0.000333	0.044962	3	404.658821	22.481046	134.886274	52.870765	1	5
0	0	6	6	8	11	19	16	19	35	0.000333	0.049559	4	594.709852	33.039436	148.677463	62.053748	1	5
0	0	5	5	7	10	17	15	18	33	0.000333	0.044962	3	404.658821	22.481046	134.886274	52.870765	1	5
0	0	5	5	7	11	18	15	19	34	0.000333	0.047259	3	425.33235	23.629575	141.77745	57.705232	1	5
0	0	6	6	9	16	25	29	26	55	0.000333	0.085137	4	1021.648362	56.758242	255.41209	92.529325	3	5
0	0	31	31	18	50	68	127	111	238	0.000333	0.482939	18	26078.69081	1448.816156	1448.816156	357.25146	9	5
0	0	11	11	7	13	20	30	48	78	0.000333	0.11237	9	3033.993523	168.555196	337.110391	67.757201	1	5
0	0	30	30	19	49	68	125	103	228	0.000333	0.462647	18	24982.9475	1387.941528	1387.941528	355.831405	9	5
0	0	12	12	7	14	21	30	42	72	0.000333	0.105416	9	2846.22169	158.123427	316.246854	72.954453	1	5
0	0	12	12	8	16	24	29	45	74	0.000333	0.113096	8	2714.2978	150.794322	339.287225	88	1	5
0	0	13	13	10	21	31	45	52	97	0.000333	0.160186	10	4805.570421	266.976135	480.557042	125.457947	3	5
0	0	28	28	19	47	66	142	92	234	0.000333	0.471463	9	12729.49402	707.194112	1414.388224	341.776299	10	5
0	0	30	30	21	47	68	147	95	242	0.000333	0.491055	20	29463.32015	1636.85112	1473.166008	353.304342	10	5
0	0	28	28	19	48	67	142	93	235	0.000333	0.475177	9	12829.77864	712.76548	1425.53096	348.788823	10	5
0	0	28	28	19	48	67	142	93	235	0.000333	0.475177	9	12829.77864	712.76548	1425.53096	348.788823	10	5
0	0	29	29	18	49	67	122	101	223	0.000333	0.450913	18	24349.28201	1352.737889	1352.737889	350.179432	9	5
0	0	10	10	8	13	21	26	24	50	0.000333	0.073205	4	878.463485	48.803527	219.615871	72.105716	3	5
0	0	10	10	8	14	22	26	26	52	0.000333	0.077297	4	927.561777	51.53121	231.890444	77.302969	3	5
0	0	14	14	10	14	24	36	30	66	0.000333	0.100869	10	3026.07525	168.115292	302.607525	86.52225	3	5
0	0	10	10	8	13	21	26	24	50	0.000333	0.073205	4	878.463485	48.803527	219.615871	72.105716	3	5
0	0	10	10	8	13	21	26	24	50	0.000333	0.073205	4	878.463485	48.803527	219.615871	72.105716	3	5
0	0	10	10	8	13	21	26	24	50	0.000333	0.073205	4	878.463485	48.803527	219.615871	72.105716	3	5
0	0	16	16	10	19	29	58	41	99	0.000333	0.160313	10	4809.401185	267.188955	480.940119	113.929904	5	5
0	0	15	15	9	15	24	44	34	78	0.000333	0.119209	8	2861.0166	158.945367	357.627075	87.132684	3	5
0	0	14	14	9	14	23	32	30	62	0.000333	0.093487	8	2243.68673	124.649263	280.460841	81.832294	3	5
0	0	11	11	10	15	25	38	35	73	0.000333	0.113001	10	3390.015019	188.334168	339.001502	91.82264	3	5
0	0	14	14	9	14	23	34	30	64	0.000333	0.096503	8	2316.063722	128.670207	289.507965	81.832294	3	5
0	0	15	15	9	15	24	46	34	80	0.000333	0.122266	8	2934.376	163.020889	366.797	87.132684	3	5
0	0	10	10	8	14	22	26	26	52	0.000333	0.077297	4	927.561777	51.53121	231.890444	77.302969	3	5
0	0	11	11	9	14	23	29	29	58	0.000333	0.087456	8	2098.932748	116.607375	262.366593	81.832294	2	5
0	0	10	10	8	14	22	26	24	50	0.000333	0.074324	4	891.886324	49.54924	222.971581	77.302969	3	5
0	0	29	29	20	47	67	144	95	239	0.000333	0.483265	20	28995.90633	1610.883685	1449.795317	347.504238	10	5
0	0	28	28	19	46	65	140	90	230	0.000333	0.461715	9	12466.30137	692.572298	1385.144597	334.794473	11	5
0	0	28	28	20	47	67	140	90	230	0.000333	0.465067	10	13952.00514	775.111397	1395.200514	347.504238	11	5
0	0	28	28	19	48	67	140	91	231	0.000333	0.467089	9	12611.39943	700.633301	1401.266603	348.788823	11	5
0	0	31	31	19	51	70	155	103	258	0.000333	0.527118	18	28464.39033	1581.355018	1581.355018	370.004315	12	5
0	0	8	8	7	12	19	20	22	42	0.000333	0.059471	3	535.238867	29.735493	178.412956	62.671034	1	5
0	0	32	32	20	50	70	156	104	260	0.000333	0.531205	20	31872.27169	1770.68176	1593.613584	368.631371	11	5
0	0	30	30	19	50	69	152	101	253	0.000333	0.515152	18	27818.22038	1545.456688	1545.456688	362.903432	11	5
0	0	31	31	19	50	69	155	102	257	0.000333	0.523297	18	28258.03414	1569.890785	1569.890785	362.903432	12	5
0	0	11	11	7	15	22	30	61	91	0.000333	0.135269	12	4869.699328	270.538852	405.808277	78.254843	1	5
0	0	11	11	8	16	24	25	44	69	0.000333	0.105454	8	2530.8993	140.605517	316.362413	88	1	5
0	0	10	10	8	14	22	26	26	52	0.000333	0.077297	4	927.561777	51.53121	231.890444	77.302969	3	5
0	0	11	11	10	19	29	31	48	79	0.000333	0.127927	10	3837.804986	213.211388	383.780499	113.929904	1	5
0	0	5	5	8	8	16	16	16	32	0.000333	0.042667	8	1024	56.888889	128	48	1	5
0	0	5	5	8	9	17	16	17	33	0.000333	0.044962	4	539.545095	29.974728	134.886274	52.529325	1	5
0	0	6	6	10	14	24	30	24	54	0.000333	0.082529	5	1237.939875	68.774438	247.587975	86.52225	3	5
0	0	11	11	9	13	22	27	30	57	0.000333	0.084729	8	2033.500818	112.972268	254.187602	76.635041	1	5
0	0	10	10	8	13	21	24	28	52	0.000333	0.076134	8	1827.204048	101.511336	228.400506	72.105716	1	5
0	0	10	10	8	12	20	25	29	54	0.000333	0.077795	8	1867.072937	103.726274	233.384117	67.01955	1	5
0	0	11	11	10	16	26	39	36	75	0.000333	0.117511	10	3525.329789	195.851655	352.532979	97.219281	3	5
0	0	14	14	7	15	22	33	52	85	0.000333	0.126351	9	3411.465188	189.525844	379.051688	78.254843	1	5
0	0	14	14	8	17	25	34	57	91	0.000333	0.140864	12	5071.090959	281.727276	422.590913	93.486868	1	5
0	0	15	15	10	21	31	48	64	112	0.000333	0.184957	15	8323.049801	462.391656	554.869987	125.457947	3	5
0	0	12	12	7	14	21	28	42	70	0.000333	0.102487	9	2767.159976	153.73111	307.46222	72.954453	1	5
0	0	12	12	8	16	24	29	45	74	0.000333	0.113096	8	2714.2978	150.794322	339.287225	88	1	5
0	0	13	13	10	20	30	43	52	95	0.000333	0.155385	10	4661.546066	258.974781	466.154607	119.657843	3	5
0	0	10	10	7	13	20	23	32	55	0.000333	0.079235	6	1426.236271	79.235348	237.706045	67.757201	1	5
0	0	10	10	8	15	23	24	33	57	0.000333	0.085948	8	2062.744252	114.596903	257.843031	82.603359	1	5
0	0	11	11	10	19	29	38	40	78	0.000333	0.126308	10	3789.225176	210.51251	378.922518	113.929904	3	5
0	0	11	11	8	13	21	26	34	60	0.000333	0.087846	8	2108.312363	117.128465	263.539045	72.105716	1	5
0	0	11	11	7	13	20	30	48	78	0.000333	0.11237	9	3033.993523	168.555196	337.110391	67.757201	1	5
0	0	11	11	7	14	21	30	55	85	0.000333	0.124449	9	3360.122828	186.67349	373.346981	72.954453	1	5
0	0	12	12	9	19	28	44	62	106	0.000333	0.16986	12	6114.955461	339.719748	509.579622	109.239948	3	5
0	0	29	29	19	47	66	143	95	238	0.000333	0.479522	18	25894.18441	1438.5658	1438.5658	341.776299	10	5
0	0	5	5	9	10	19	15	18	33	0.000333	0.046727	4	560.726432	31.151468	140.181608	61.748606	1	5
0	0	40	40	23	51	74	145	118	263	0.000333	0.544362	22	35927.89717	1995.994287	1633.086235	393.335617	9	5
0	0	5	5	9	11	20	17	19	36	0.000333	0.051863	4	622.357646	34.575425	155.589411	66.583073	1	5
0	0	27	27	21	48	69	114	96	210	0.000333	0.427597	20	25655.80272	1425.322373	1282.790136	360.316866	7	5
0	0	6	6	7	11	18	15	21	36	0.000333	0.050039	3	450.3519	25.01955	150.1173	57.705232	1	5
0	0	28	28	19	48	67	140	91	231	0.000333	0.467089	9	12611.39943	700.633301	1401.266603	348.788823	11	5
0	0	31	31	19	51	70	155	102	257	0.000333	0.525075	18	28354.06324	1575.225735	1575.225735	370.004315	12	5
0	0	10	10	8	14	22	24	26	50	0.000333	0.074324	4	891.886324	49.54924	222.971581	77.302969	3	5
0	0	11	11	8	14	22	28	35	63	0.000333	0.093648	8	2247.553536	124.864085	280.944192	77.302969	2	5
0	0	13	13	8	16	24	32	45	77	0.000333	0.117681	8	2824.3369	156.907606	353.042113	88	1	5
0	0	10	10	8	14	22	24	26	50	0.000333	0.074324	4	891.886324	49.54924	222.971581	77.302969	3	5
0	0	8	8	8	12	20	19	21	40	0.000333	0.057626	4	691.508495	38.417139	172.877124	67.01955	2	5
0	0	7	7	7	11	18	16	20	36	0.000333	0.050039	3	450.3519	25.01955	150.1173	57.705232	1	5
0	0	8	8	4	11	15	21	39	60	0.000333	0.078138	6	1406.480614	78.137812	234.413436	46.053748	1	5
0	0	8	8	6	11	17	18	31	49	0.000333	0.066762	6	1201.714075	66.761893	200.285679	53.563523	1	5
0	0	10	10	6	12	18	23	41	64	0.000333	0.088958	9	2401.876801	133.4376	266.8752	58.529325	1	5
0	0	3	3	6	9	15	7	10	17	0.000333	0.022139	3	199.25142	11.069523	66.41714	44.0391	1	5
0	0	6	6	6	10	16	13	21	34	0.000333	0.045333	6	816	45.333333	136	48.729056	1	5
0	0	30	30	19	53	72	157	105	262	0.000333	0.53884	9	14548.68315	808.260175	1616.52035	384.290407	11	5
0	0	28	28	19	52	71	148	98	246	0.000333	0.504279	9	13615.54012	756.418896	1512.837791	377.133488	12	5
0	0	28	28	19	54	73	148	99	247	0.000333	0.509629	9	13759.97999	764.443333	1528.886666	391.474548	12	5
0	0	28	28	19	54	73	148	99	247	0.000333	0.509629	9	13759.97999	764.443333	1528.886666	391.474548	12	5
0	0	29	29	20	53	73	152	103	255	0.000333	0.526135	10	15784.05263	876.891813	1578.405263	390.018346	11	5
0	0	29	29	22	54	76	155	105	260	0.000333	0.541487	11	17869.07269	992.72626	1624.461153	408.871421	12	5
0	0	27	27	19	52	71	145	97	242	0.000333	0.49608	9	13394.14923	744.119401	1488.238803	377.133488	11	5
0	0	25	25	20	52	72	126	103	229	0.000333	0.470971	10	14129.12825	784.95157	1412.912825	382.861427	9	5
0	0	22	22	18	49	67	114	84	198	0.000333	0.400362	9	10809.77094	600.54283	1201.08566	350.179432	9	5
0	0	22	22	18	49	67	114	84	198	0.000333	0.400362	9	10809.77094	600.54283	1201.08566	350.179432	9	5
0	0	22	22	18	49	67	114	84	198	0.000333	0.400362	9	10809.77094	600.54283	1201.08566	350.179432	9	5
0	0	22	22	18	46	64	114	81	195	0.000333	0.39	9	10530	585	1170	329.1425	9	5
0	0	35	35	19	56	75	169	145	314	0.000333	0.65195	18	35205.28324	1955.849069	1955.849069	405.922498	11	5
0	0	29	29	20	46	66	143	101	244	0.000333	0.491611	20	29496.6433	1638.702406	1474.832165	340.522412	9	5
0	0	30	30	19	54	73	157	112	269	0.000333	0.555021	18	29971.13051	1665.062806	1665.062806	391.474548	11	5
0	0	31	31	19	55	74	166	116	282	0.000333	0.583689	18	31519.18528	1751.065849	1751.065849	398.685407	11	5
0	0	27	27	19	46	65	136	89	225	0.000333	0.451678	9	12195.29482	677.516379	1355.032758	334.794473	9	5
0	0	31	31	19	54	73	162	116	278	0.000333	0.57359	18	30973.88209	1720.771227	1720.771227	391.474548	11	5
0	0	27	27	19	46	65	135	92	227	0.000333	0.455692	18	24607.39488	1367.077494	1367.077494	334.794473	9	5
0	0	23	23	18	44	62	102	76	178	0.000333	0.353282	9	9538.622489	529.923472	1059.846943	315.273641	9	5
0	0	23	23	19	44	63	102	74	176	0.000333	0.350667	9	9468.011399	526.000633	1052.001267	320.925614	9	5
0	0	23	23	18	42	60	102	74	176	0.000333	0.346538	9	9356.514703	519.806372	1039.612745	301.535982	9	5
0	0	27	27	19	43	62	110	80	190	0.000333	0.377099	9	10181.67569	565.648649	1131.297299	314.040007	9	5
0	0	28	28	20	45	65	122	84	206	0.000333	0.413536	10	12406.0777	689.226539	1240.607769	333.571951	9	5
0	0	6	6	10	12	22	18	19	37	0.000333	0.055	5	824.994849	45.833047	164.99897	76.238831	2	5
0	0	6	6	7	10	17	14	17	31	0.000333	0.042237	3	380.134044	21.118558	126.711348	52.870765	1	5
0	0	7	7	7	12	19	16	17	33	0.000333	0.046727	3	420.544824	23.363601	140.181608	62.671034	3	5
0	0	7	7	7	11	18	16	15	31	0.000333	0.043089	3	387.803025	21.544613	129.267675	57.705232	3	5
0	0	5	5	7	11	18	11	13	24	0.000333	0.033359	3	300.2346	16.6797	100.0782	57.705232	2	5
0	0	7	7	9	10	19	16	15	31	0.000333	0.043895	4	526.743012	29.263501	131.685753	61.748606	2	5
0	0	5	5	7	10	17	11	12	23	0.000333	0.031337	3	282.034936	15.668608	94.011645	52.870765	2	5
0	0	7	7	8	10	18	15	15	30	0.000333	0.041699	4	500.391	27.7995	125.09775	57.219281	2	5
0	0	11	11	9	13	22	34	23	57	0.000333	0.084729	4	1016.750409	56.486134	254.187602	76.635041	3	5
0	0	5	5	7	11	18	11	13	24	0.000333	0.033359	3	300.2346	16.6797	100.0782	57.705232	2	5
0	0	5	5	7	11	18	11	13	24	0.000333	0.033359	3	300.2346	16.6797	100.0782	57.705232	2	5
0	0	5	5	7	10	17	11	12	23	0.000333	0.031337	3	282.034936	15.668608	94.011645	52.870765	2	5
0	0	5	5	7	9	16	11	12	23	0.000333	0.030667	3	276	15.333333	92	48.180809	2	5
0	0	38	38	19	60	79	182	155	337	0.000333	0.708125	18	38238.73402	2124.374112	2124.374112	435.124058	13	5
0	0	32	32	20	50	70	156	111	267	0.000333	0.545506	20	32730.37131	1818.353962	1636.518566	368.631371	11	5
0	0	30	30	19	50	69	148	102	250	0.000333	0.509044	18	27488.36006	1527.131114	1527.131114	362.903432	11	5
0	0	34	34	19	58	77	170	131	301	0.000333	0.628768	18	33953.44948	1886.302749	1886.302749	420.47352	13	5
0	0	36	36	19	59	78	176	143	319	0.000333	0.668348	18	36090.77954	2005.043308	2005.043308	427.786563	13	5
0	0	32	32	20	57	77	165	113	278	0.000333	0.580722	10	17421.66658	967.870366	1742.166658	418.913293	13	5
0	0	32	32	21	50	71	157	105	262	0.000333	0.537078	20	32224.67491	1790.259717	1611.233745	374.431475	11	5
0	0	30	30	19	50	69	149	99	248	0.000333	0.504971	9	13634.22659	757.457033	1514.914065	362.903432	11	5
0	0	10	10	11	13	24	26	36	62	0.000333	0.094756	10	2842.67675	157.926486	284.267675	86.159464	1	5
0	0	2	2	6	6	12	6	9	15	0.000333	0.017925	3	161.323313	8.962406	53.774438	31.01955	1	5
0	0	8	8	10	14	24	22	28	50	0.000333	0.076416	10	2292.48125	127.360069	229.248125	86.52225	1	5
0	0	29	29	19	46	65	143	98	241	0.000333	0.483797	18	26125.03157	1451.390643	1451.390643	334.794473	9	5
0	0	3	3	5	9	14	6	12	18	0.000333	0.022844	2	137.064777	7.61471	68.532389	40.138965	1	5
0	0	27	27	20	48	68	144	97	241	0.000333	0.489026	20	29341.5709	1630.087272	1467.078545	354.516762	11	5
0	0	32	32	21	52	73	158	116	274	0.000333	0.565337	20	33920.23858	1884.457699	1696.011929	388.661531	11	5
0	0	30	30	19	48	67	150	97	247	0.000333	0.499441	18	26969.83254	1498.32403	1498.32403	348.788823	11	5
0	0	30	30	20	48	68	150	97	247	0.000333	0.501201	20	30072.06644	1670.670358	1503.603322	354.516762	11	5
0	0	20	20	18	46	64	104	76	180	0.000333	0.36	9	9720	540	1080	329.1425	8	5
0	0	20	20	18	46	64	104	75	179	0.000333	0.358	9	9666	537	1074	329.1425	8	5
0	0	19	19	18	45	63	101	74	175	0.000333	0.348675	9	9414.21588	523.011993	1046.023987	322.192039	7	5
0	0	20	20	18	45	63	104	75	179	0.000333	0.356644	9	9629.397957	534.966553	1069.933106	322.192039	8	5
0	0	20	20	18	46	64	104	75	179	0.000333	0.358	9	9666	537	1074	329.1425	8	5
0	0	20	20	18	47	65	104	76	180	0.000333	0.361342	9	9756.235857	542.013103	1084.026206	336.124326	8	5
0	0	30	30	20	46	66	144	92	236	0.000333	0.475492	20	28529.54024	1584.974458	1426.477012	340.522412	10	5
0	0	28	28	19	47	66	140	90	230	0.000333	0.463404	9	12511.89583	695.105324	1390.210647	341.776299	10	5
0	0	22	22	20	48	68	113	93	206	0.000333	0.418006	10	12540.17345	696.676303	1254.017345	354.516762	7	5
0	0	32	32	19	52	71	157	105	262	0.000333	0.537078	18	29002.20742	1611.233745	1611.233745	377.133488	11	5
0	0	22	22	18	49	67	114	84	198	0.000333	0.400362	9	10809.77094	600.54283	1201.08566	350.179432	9	5
0	0	31	31	19	49	68	153	99	252	0.000333	0.511347	18	27612.73145	1534.040636	1534.040636	355.831405	12	5
0	0	33	33	20	50	70	157	102	259	0.000333	0.529161	20	31749.68603	1763.871446	1587.484301	368.631371	12	5
0	0	31	31	19	51	70	153	100	253	0.000333	0.516903	9	13956.37743	775.354302	1550.708603	370.004315	12	5
0	0	31	31	19	50	69	153	99	252	0.000333	0.513116	9	13854.13347	769.674082	1539.348163	362.903432	12	5
0	0	31	31	19	50	69	153	99	252	0.000333	0.513116	9	13854.13347	769.674082	1539.348163	362.903432	12	5
0	0	31	31	19	50	69	153	99	252	0.000333	0.513116	9	13854.13347	769.674082	1539.348163	362.903432	12	5
0	0	33	33	21	50	71	158	102	260	0.000333	0.532978	20	31978.68502	1776.593612	1598.934251	374.431475	12	5
0	0	31	31	19	51	70	153	100	253	0.000333	0.516903	9	13956.37743	775.354302	1550.708603	370.004315	12	5
0	0	9	9	8	13	21	28	30	58	0.000333	0.084918	8	2038.035284	113.224182	254.754411	72.105716	1	5
0	0	2	2	4	8	12	6	9	15	0.000333	0.017925	2	107.548875	5.974938	53.774438	32	1	5
0	0	23	23	18	51	69	117	86	203	0.000333	0.413343	9	11160.27418	620.015232	1240.030465	364.352342	10	5
0	0	25	25	20	50	70	122	88	210	0.000333	0.42905	10	12871.49434	715.083019	1287.149434	368.631371	10	5
0	0	23	23	18	50	68	117	85	202	0.000333	0.409889	9	11067.00745	614.833747	1229.667494	357.25146	10	5
0	0	23	23	18	51	69	117	86	203	0.000333	0.413343	9	11160.27418	620.015232	1240.030465	364.352342	10	5
0	0	23	23	18	50	68	117	86	203	0.000333	0.411918	9	11121.79461	617.877478	1235.754957	357.25146	10	5
0	0	23	23	18	50	68	117	85	202	0.000333	0.409889	9	11067.00745	614.833747	1229.667494	357.25146	10	5
0	0	22	22	18	49	67	114	84	198	0.000333	0.400362	9	10809.77094	600.54283	1201.08566	350.179432	9	5
0	0	23	23	18	49	67	117	85	202	0.000333	0.40845	9	11028.15015	612.675008	1225.350016	350.179432	10	5
0	0	17	17	17	43	60	100	73	173	0.000333	0.340631	8	8175.136584	454.174255	1021.892073	302.816253	7	5
0	0	11	11	11	18	29	34	42	76	0.000333	0.123069	10	3692.065556	205.114753	369.206556	113.112398	2	5
0	0	8	8	10	12	22	28	26	54	0.000333	0.08027	10	2408.093074	133.782949	240.809307	76.238831	3	5
0	0	5	5	6	10	16	10	13	23	0.000333	0.030667	3	276	15.333333	92	48.729056	1	5
0	0	24	24	19	50	69	123	91	214	0.000333	0.435741	9	11765.0181	653.612117	1307.224234	362.903432	9	5
0	0	22	22	18	49	67	114	84	198	0.000333	0.400362	9	10809.77094	600.54283	1201.08566	350.179432	9	5
0	0	22	22	18	49	67	114	84	198	0.000333	0.400362	9	10809.77094	600.54283	1201.08566	350.179432	9	5
0	0	24	24	18	50	68	123	90	213	0.000333	0.43221	9	11669.66627	648.314793	1296.629585	357.25146	9	5
0	0	7	7	7	11	18	16	15	31	0.000333	0.043089	3	387.803025	21.544613	129.267675	57.705232	3	5
0	0	7	7	7	11	18	16	15	31	0.000333	0.043089	3	387.803025	21.544613	129.267675	57.705232	3	5
0	0	11	11	8	11	19	24	21	45	0.000333	0.063719	4	764.626952	42.479275	191.156738	62.053748	3	5
0	0	12	12	9	14	23	36	25	61	0.000333	0.091979	4	1103.749117	61.319395	275.937279	81.832294	3	5
0	0	7	7	7	12	19	16	17	33	0.000333	0.046727	3	420.544824	23.363601	140.181608	62.671034	3	5
0	0	21	21	16	48	64	111	80	191	0.000333	0.382	8	9168	509.333333	1146	332.0782	9	5
0	0	7	7	7	12	19	16	15	31	0.000333	0.043895	3	395.057259	21.947625	131.685753	62.671034	3	5
0	0	7	7	7	10	17	16	15	31	0.000333	0.042237	3	380.134044	21.118558	126.711348	52.870765	3	5
0	0	3	3	5	9	14	6	12	18	0.000333	0.022844	2	137.064777	7.61471	68.532389	40.138965	1	5
0	0	28	28	19	47	66	140	90	230	0.000333	0.463404	9	12511.89583	695.105324	1390.210647	341.776299	10	5
0	0	30	30	21	46	67	145	92	237	0.000333	0.479221	20	28753.26276	1597.403487	1437.663138	346.322516	10	5
0	0	28	28	19	47	66	140	90	230	0.000333	0.463404	9	12511.89583	695.105324	1390.210647	341.776299	10	5
0	0	19	19	18	45	63	101	74	175	0.000333	0.348675	9	9414.21588	523.011993	1046.023987	322.192039	7	5
0	0	31	31	19	50	69	153	100	253	0.000333	0.515152	18	27818.22038	1545.456688	1545.456688	362.903432	12	5
0	0	20	20	18	46	64	104	75	179	0.000333	0.358	9	9666	537	1074	329.1425	8	5
0	0	30	30	19	47	66	123	90	213	0.000333	0.429152	9	11587.10353	643.727974	1287.455947	341.776299	11	5
0	0	20	20	19	46	65	104	75	179	0.000333	0.359335	9	9702.034547	539.001919	1078.003839	334.794473	8	5
0	0	20	20	18	46	64	104	75	179	0.000333	0.358	9	9666	537	1074	329.1425	8	5
0	0	19	19	18	45	63	101	74	175	0.000333	0.348675	9	9414.21588	523.011993	1046.023987	322.192039	7	5
0	0	20	20	18	47	65	104	76	180	0.000333	0.361342	9	9756.235857	542.013103	1084.026206	336.124326	8	5
0	0	22	22	20	46	66	109	78	187	0.000333	0.376767	10	11303.017	627.945389	1130.3017	340.522412	8	5
0	0	20	20	18	47	65	104	76	180	0.000333	0.361342	9	9756.235857	542.013103	1084.026206	336.124326	8	5
0	0	20	20	18	47	65	104	76	180	0.000333	0.361342	9	9756.235857	542.013103	1084.026206	336.124326	8	5
0	0	22	22	19	46	65	108	78	186	0.000333	0.373387	9	10081.44372	560.080207	1120.160413	334.794473	8	5
0	0	18	18	16	44	60	98	70	168	0.000333	0.330786	8	7938.86096	441.047831	992.35762	304.214991	7	5
0	0	19	19	18	45	63	101	74	175	0.000333	0.348675	9	9414.21588	523.011993	1046.023987	322.192039	7	5
0	0	20	20	18	45	63	104	75	179	0.000333	0.356644	9	9629.397957	534.966553	1069.933106	322.192039	8	5
0	0	19	19	18	45	63	101	74	175	0.000333	0.348675	9	9414.21588	523.011993	1046.023987	322.192039	7	5
0	0	19	19	18	45	63	101	74	175	0.000333	0.348675	9	9414.21588	523.011993	1046.023987	322.192039	7	5
0	0	31	31	19	50	69	153	99	252	0.000333	0.513116	9	13854.13347	769.674082	1539.348163	362.903432	12	5
0	0	9	9	8	13	21	26	31	57	0.000333	0.083454	8	2002.896745	111.272041	250.362093	72.105716	1	5
0	0	21	21	18	46	64	109	87	196	0.000333	0.392	9	10584	588	1176	329.1425	7	5
0	0	23	23	18	44	62	102	76	178	0.000333	0.353282	9	9538.622489	529.923472	1059.846943	315.273641	9	5
0	0	19	19	18	45	63	101	74	175	0.000333	0.348675	9	9414.21588	523.011993	1046.023987	322.192039	7	5
0	0	33	33	19	53	72	160	106	266	0.000333	0.547067	18	29541.60091	1641.20005	1641.20005	384.290407	13	5
0	0	33	33	19	54	73	160	106	266	0.000333	0.548831	9	14818.43999	823.246666	1646.493333	391.474548	13	5
0	0	33	33	19	53	72	160	105	265	0.000333	0.54501	9	14715.27113	817.515063	1635.030125	384.290407	13	5
0	0	32	32	19	52	71	157	104	261	0.000333	0.535028	18	28891.51197	1605.083998	1605.083998	377.133488	12	5
0	0	35	35	21	53	74	165	108	273	0.000333	0.56506	20	33903.61538	1883.534188	1695.180769	395.81845	13	5
0	0	33	33	19	54	73	160	106	266	0.000333	0.548831	9	14818.43999	823.246666	1646.493333	391.474548	13	5
0	0	31	31	22	50	72	153	101	254	0.000333	0.522387	22	34477.54091	1915.418939	1567.16095	380.300305	11	5
0	0	30	30	19	51	70	147	96	243	0.000333	0.496472	9	13404.74196	744.707887	1489.415773	370.004315	11	5
0	0	30	30	19	51	70	147	96	243	0.000333	0.496472	9	13404.74196	744.707887	1489.415773	370.004315	11	5
0	0	32	32	20	50	70	151	98	249	0.000333	0.50873	10	15261.91471	847.884151	1526.191471	368.631371	11	5
0	0	29	29	19	49	68	144	94	238	0.000333	0.482939	9	13039.34541	724.408078	1448.816156	355.831405	10	5
0	0	30	30	20	50	70	147	95	242	0.000333	0.494429	10	14832.8649	824.04805	1483.28649	368.631371	11	5
0	0	30	30	19	49	68	147	95	242	0.000333	0.491055	9	13258.49407	736.583004	1473.166008	355.831405	11	5
0	0	34	34	19	53	72	163	116	279	0.000333	0.573803	18	30985.36336	1721.409075	1721.409075	384.290407	12	5
0	0	34	34	19	55	74	164	111	275	0.000333	0.5692	18	30736.79416	1707.599676	1707.599676	398.685407	12	5
0	0	35	35	19	53	72	169	112	281	0.000333	0.577916	18	31207.48066	1733.748925	1733.748925	384.290407	12	5
0	0	34	34	19	53	72	163	110	273	0.000333	0.561463	18	30319.01146	1684.389525	1684.389525	384.290407	12	5
0	0	32	32	20	52	72	152	102	254	0.000333	0.522387	10	15671.6095	870.644972	1567.16095	382.861427	14	5
0	0	12	12	12	18	30	43	33	76	0.000333	0.124308	6	2237.542112	124.307895	372.923685	118.0782	2	5
0	0	12	12	12	17	29	43	33	76	0.000333	0.123069	6	2215.239334	123.068852	369.206556	112.506418	2	5
0	0	28	28	19	43	62	131	86	217	0.000333	0.430687	18	23257.09079	1292.060599	1292.060599	314.040007	14	5
0	0	28	28	19	42	61	131	86	217	0.000333	0.42899	18	23165.46004	1286.970002	1286.970002	307.187955	14	5
0	0	32	32	20	51	71	152	102	254	0.000333	0.520679	20	31240.71537	1735.595298	1562.035768	375.732254	14	5
0	0	8	8	12	14	26	34	27	61	0.000333	0.095576	6	1720.360937	95.575608	286.726823	96.322519	1	5
0	0	28	28	19	43	62	131	86	217	0.000333	0.430687	18	23257.09079	1292.060599	1292.060599	314.040007	14	5
0	0	32	32	20	51	71	152	101	253	0.000333	0.518629	10	15558.86021	864.381123	1555.886021	375.732254	14	5
0	0	34	34	21	51	72	156	104	260	0.000333	0.534727	20	32083.61001	1782.422778	1604.1805	381.532358	14	5
0	0	12	12	12	18	30	43	33	76	0.000333	0.124308	6	2237.542112	124.307895	372.923685	118.0782	2	5
0	0	14	14	14	17	31	48	35	83	0.000333	0.137066	14	5756.776113	319.820895	411.198294	122.789837	2	5
0	0	16	16	12	21	33	58	62	120	0.000333	0.201776	12	7263.927532	403.55153	605.327294	135.258216	3	5
0	0	32	32	21	54	75	142	109	251	0.000333	0.521144	20	31268.66983	1737.148324	1563.433491	403.002591	9	5
0	0	11	11	13	19	32	44	33	77	0.000333	0.128333	6	2310	128.333333	385	128.816339	3	5
0	0	31	31	20	54	74	139	107	246	0.000333	0.509175	10	15275.25528	848.625293	1527.525528	397.202487	9	5
0	0	33	33	20	55	75	144	117	261	0.000333	0.541907	20	32514.43356	1806.35742	1625.721678	404.413346	9	5
0	0	11	11	11	16	27	40	31	71	0.000333	0.112532	5	1687.985063	93.776948	337.597013	102.053748	1	5
0	0	32	32	20	55	75	144	110	254	0.000333	0.527373	20	31642.39895	1757.911053	1582.119947	404.413346	9	5
0	0	33	33	20	56	76	152	114	266	0.000333	0.553983	20	33238.97437	1846.609687	1661.948719	411.650438	9	5
0	0	12	12	12	16	28	43	32	75	0.000333	0.120184	12	4326.61943	240.367746	360.551619	107.01955	2	5
0	0	51	51	23	58	81	191	144	335	0.000333	0.70795	22	46724.69452	2595.816362	2123.849751	443.804823	12	5
0	0	28	28	20	48	68	142	92	234	0.000333	0.474822	10	14244.66305	791.370169	1424.466305	354.516762	11	5
0	0	20	20	15	27	42	75	69	144	0.000333	0.258831	14	10870.91192	603.939551	776.493709	186.985321	4	5
0	0	11	11	12	18	30	44	34	78	0.000333	0.127579	6	2296.424799	127.579155	382.737466	118.0782	3	5
0	0	28	28	20	48	68	142	92	234	0.000333	0.474822	10	14244.66305	791.370169	1424.466305	354.516762	11	5
0	0	35	35	20	56	76	149	127	276	0.000333	0.574809	20	34488.55987	1916.031104	1724.427994	411.650438	9	5
0	0	28	28	20	47	67	142	91	233	0.000333	0.471133	10	14133.98781	785.221545	1413.398781	347.504238	11	5
0	0	28	28	20	47	67	142	91	233	0.000333	0.471133	10	14133.98781	785.221545	1413.398781	347.504238	11	5
0	0	30	30	21	47	68	146	94	240	0.000333	0.486997	20	29219.82164	1623.323424	1460.991082	353.304342	11	5
0	0	28	28	20	47	67	142	91	233	0.000333	0.471133	10	14133.98781	785.221545	1413.398781	347.504238	11	5
0	0	28	28	20	47	67	142	91	233	0.000333	0.471133	10	14133.98781	785.221545	1413.398781	347.504238	11	5
0	0	30	30	22	47	69	147	94	241	0.000333	0.490718	22	32387.39667	1799.299815	1472.154394	359.173172	11	5
0	0	28	28	20	48	68	142	92	234	0.000333	0.474822	10	14244.66305	791.370169	1424.466305	354.516762	11	5
0	0	12	12	12	17	29	43	32	75	0.000333	0.12145	6	2186.091448	121.449525	364.348575	112.506418	2	5
0	0	32	32	20	50	70	153	101	254	0.000333	0.518946	20	31136.75773	1729.819874	1556.837886	368.631371	12	5
0	0	10	10	12	18	30	32	28	60	0.000333	0.098138	6	1766.480614	98.137812	294.413436	118.0782	2	5
0	0	13	13	12	19	31	49	35	84	0.000333	0.138717	6	2496.91494	138.717497	416.15249	123.730173	3	5
0	0	53	53	25	61	86	202	150	352	0.000333	0.754015	24	54289.08465	3016.060258	2262.045194	477.871382	14	5
0	0	15	15	12	20	32	55	39	94	0.000333	0.156667	6	2820	156.666667	470	129.458112	5	5
0	0	15	15	12	20	32	55	37	92	0.000333	0.153333	6	2760	153.333333	460	129.458112	5	5
0	0	10	10	14	16	30	44	31	75	0.000333	0.122672	7	2576.117563	143.117642	368.016795	117.302969	3	5
0	0	35	35	23	58	81	158	121	279	0.000333	0.589606	22	38913.99932	2161.888851	1768.818151	443.804823	11	5
0	0	15	15	12	20	32	55	37	92	0.000333	0.153333	6	2760	153.333333	460	129.458112	5	5
0	0	15	15	12	20	32	55	37	92	0.000333	0.153333	6	2760	153.333333	460	129.458112	5	5
0	0	9	9	10	15	25	34	30	64	0.000333	0.099069	10	2972.067961	165.114887	297.206796	91.82264	1	5
0	0	10	10	12	17	29	44	31	75	0.000333	0.12145	6	2186.091448	121.449525	364.348575	112.506418	3	5
0	0	9	9	14	15	29	37	29	66	0.000333	0.106876	7	2244.38722	124.688179	320.626746	111.906328	1	5
0	0	17	17	16	21	37	60	57	117	0.000333	0.203169	16	9752.0967	541.78315	609.506044	156.238666	1	5
0	0	17	17	14	24	38	68	56	124	0.000333	0.216914	14	9110.402163	506.133454	650.743012	163.342069	4	5
0	0	18	18	15	24	39	71	58	129	0.000333	0.227272	14	9545.436407	530.302023	681.816886	168.642459	4	5
0	0	31	31	22	47	69	164	100	264	0.000333	0.53755	22	35478.31005	1971.017225	1612.650457	359.173172	11	5
0	0	31	31	21	49	70	164	101	265	0.000333	0.54142	20	32485.19999	1804.733333	1624.259999	367.359448	11	5
0	0	34	34	19	54	73	151	107	258	0.000333	0.532325	9	14372.77263	798.487368	1596.974736	391.474548	10	5
0	0	9	9	10	15	25	34	30	64	0.000333	0.099069	10	2972.067961	165.114887	297.206796	91.82264	1	5
0	0	15	15	12	19	31	48	52	100	0.000333	0.16514	12	5945.035572	330.279754	495.419631	123.730173	1	5
0	0	8	8	10	14	24	34	27	61	0.000333	0.093228	5	1398.413563	77.689642	279.682713	86.52225	1	5
0	0	14	14	12	18	30	54	46	100	0.000333	0.163563	12	5888.268715	327.12604	490.68906	118.0782	1	5
0	0	13	13	12	17	29	46	42	88	0.000333	0.142501	12	5130.027931	285.001552	427.502328	112.506418	1	5
0	0	15	15	14	18	32	52	40	92	0.000333	0.153333	14	6440	357.777778	460	128.361619	2	5
0	0	15	15	13	18	31	51	46	97	0.000333	0.160186	12	5766.684505	320.371361	480.557042	123.164366	2	5
0	0	13	13	12	17	29	47	37	84	0.000333	0.136023	12	4896.844843	272.046936	408.070404	112.506418	1	5
0	0	14	14	12	20	32	47	42	89	0.000333	0.148333	12	5340	296.666667	445	129.458112	1	5
0	0	13	13	11	17	28	45	41	86	0.000333	0.137811	10	4134.325233	229.684735	413.432523	107.540616	1	5
0	0	14	14	13	17	30	49	39	88	0.000333	0.143935	12	5181.676469	287.870915	431.806372	117.592585	1	5
0	0	10	10	12	18	30	32	28	60	0.000333	0.098138	6	1766.480614	98.137812	294.413436	118.0782	2	5
0	0	32	32	21	47	68	169	102	271	0.000333	0.549901	20	32994.0486	1833.0027	1649.70243	353.304342	11	5
0	0	33	33	20	52	72	145	104	249	0.000333	0.512104	20	30726.22651	1707.012584	1536.311325	382.861427	10	5
0	0	12	12	14	20	34	37	31	68	0.000333	0.115316	7	2421.632312	134.535128	345.947473	139.741531	2	5
0	0	31	31	19	52	71	140	101	241	0.000333	0.49403	9	13338.8015	741.044528	1482.089056	377.133488	10	5
0	0	31	31	18	51	69	140	101	241	0.000333	0.490718	9	13249.38955	736.077197	1472.154394	364.352342	10	5
0	0	10	10	12	18	30	32	29	61	0.000333	0.099773	6	1795.921958	99.773442	299.320326	118.0782	2	5
0	0	10	10	12	19	31	32	29	61	0.000333	0.100735	6	1813.23585	100.735325	302.205975	123.730173	2	5
0	0	10	10	12	18	30	32	28	60	0.000333	0.098138	6	1766.480614	98.137812	294.413436	118.0782	2	5
0	0	31	31	20	51	71	155	101	256	0.000333	0.524778	10	15743.35263	874.630701	1574.335263	375.732254	13	5
0	0	31	31	18	52	70	140	101	241	0.000333	0.492386	9	13294.41486	738.578604	1477.157207	371.481515	10	5
0	0	31	31	18	53	71	140	102	242	0.000333	0.49608	9	13394.14923	744.119401	1488.238803	378.638434	10	5
0	0	31	31	20	52	72	155	102	257	0.000333	0.528557	10	15856.70725	880.928181	1585.670725	382.861427	13	5
0	0	33	33	22	51	73	160	104	264	0.000333	0.544705	22	35950.50104	1997.250058	1634.113684	387.401188	13	5
0	0	31	31	18	53	71	140	102	242	0.000333	0.49608	9	13394.14923	744.119401	1488.238803	378.638434	10	5
0	0	33	33	19	52	71	144	104	248	0.000333	0.508379	18	27452.47114	1525.137286	1525.137286	377.133488	10	5
0	0	33	33	21	51	72	159	104	263	0.000333	0.540897	20	32453.80551	1802.989195	1622.690275	381.532358	13	5
0	0	15	15	13	21	34	55	37	92	0.000333	0.156016	6	2808.279488	156.015527	468.046581	140.344382	5	5
0	0	18	18	13	24	37	60	59	119	0.000333	0.206642	12	7439.099406	413.2833	619.924951	158.144816	3	5
0	0	11	11	12	19	31	43	35	78	0.000333	0.128809	6	2318.563873	128.809104	386.427312	123.730173	3	5
0	0	10	10	12	18	30	43	32	75	0.000333	0.122672	6	2208.100768	122.672265	368.016795	118.0782	3	5
0	0	17	17	13	23	36	66	53	119	0.000333	0.205074	12	7382.652902	410.147383	615.221075	152.147641	3	5
0	0	9	9	11	15	26	35	28	63	0.000333	0.098709	5	1480.638511	82.257695	296.127702	96.657107	1	5
0	0	30	30	18	49	67	134	103	237	0.000333	0.479221	18	25877.93649	1437.663138	1437.663138	350.179432	7	5
0	0	10	10	13	16	29	44	30	74	0.000333	0.11983	6	2156.943562	119.830198	359.490594	112.105716	3	5
0	0	11	11	13	19	32	44	33	77	0.000333	0.128333	6	2310	128.333333	385	128.816339	3	5
0	0	15	15	13	21	34	51	40	91	0.000333	0.15432	6	2777.754711	154.319706	462.959119	140.344382	2	5
0	0	18	18	14	27	41	70	60	130	0.000333	0.232161	14	9750.744648	541.708036	696.481761	181.684931	5	5
0	0	17	17	14	26	40	66	53	119	0.000333	0.211103	14	8866.332206	492.574011	633.309443	175.514402	4	5
0	0	17	17	15	26	41	69	53	122	0.000333	0.217874	14	9150.698824	508.372157	653.621345	180.814792	4	5
0	0	18	18	15	29	44	69	58	127	0.000333	0.231116	14	9706.869418	539.270523	693.347816	199.484808	4	5
0	0	17	17	15	26	41	68	53	121	0.000333	0.216088	14	9075.693096	504.205172	648.263793	180.814792	4	5
0	0	31	31	20	50	70	149	100	249	0.000333	0.50873	20	30523.82942	1695.768301	1526.191471	368.631371	13	5
0	0	12	12	13	20	33	36	31	67	0.000333	0.112658	6	2027.846436	112.658135	337.974406	134.544278	2	5
0	0	31	31	18	53	71	140	102	242	0.000333	0.49608	9	13394.14923	744.119401	1488.238803	378.638434	10	5
0	0	18	18	15	25	40	73	59	132	0.000333	0.234165	14	9834.923119	546.384618	702.494509	174.699764	4	5
0	0	32	32	20	51	71	152	101	253	0.000333	0.518629	10	15558.86021	864.381123	1555.886021	375.732254	14	5
0	0	34	34	21	51	72	156	104	260	0.000333	0.534727	20	32083.61001	1782.422778	1604.1805	381.532358	14	5
0	0	54	54	21	52	73	272	181	453	0.000333	0.934664	30	84119.71576	4673.317542	2803.990525	388.661531	22	5
0	0	48	48	21	52	73	228	146	374	0.000333	0.771665	20	46299.8877	2572.215983	2314.994385	388.661531	19	5
0	0	32	32	20	52	72	152	102	254	0.000333	0.522387	10	15671.6095	870.644972	1567.16095	382.861427	14	5
0	0	32	32	20	52	72	152	102	254	0.000333	0.522387	10	15671.6095	870.644972	1567.16095	382.861427	14	5
0	0	32	32	21	51	72	152	101	253	0.000333	0.52033	10	15609.91025	867.217236	1560.991025	381.532358	14	5
0	0	33	33	23	51	74	158	107	265	0.000333	0.548502	22	36201.11312	2011.172951	1645.505142	393.335617	14	5
0	0	31	31	20	50	70	149	100	249	0.000333	0.50873	20	30523.82942	1695.768301	1526.191471	368.631371	13	5
0	0	8	8	10	14	24	34	27	61	0.000333	0.093228	5	1398.413563	77.689642	279.682713	86.52225	1	5
0	0	19	19	14	25	39	73	66	139	0.000333	0.24489	14	10285.39272	571.410707	734.670908	169.399374	4	5
0	0	32	32	20	52	72	152	102	254	0.000333	0.522387	10	15671.6095	870.644972	1567.16095	382.861427	14	5
0	0	32	32	20	51	71	152	101	253	0.000333	0.518629	10	15558.86021	864.381123	1555.886021	375.732254	14	5
0	0	31	31	20	53	73	141	100	241	0.000333	0.497249	10	14917.47719	828.748733	1491.747719	390.018346	11	5
0	0	32	32	20	52	72	152	102	254	0.000333	0.522387	10	15671.6095	870.644972	1567.16095	382.861427	14	5
0	0	32	32	20	51	71	152	101	253	0.000333	0.518629	10	15558.86021	864.381123	1555.886021	375.732254	14	5
0	0	32	32	20	51	71	152	101	253	0.000333	0.518629	10	15558.86021	864.381123	1555.886021	375.732254	14	5
0	0	9	9	14	16	30	39	30	69	0.000333	0.112858	7	2370.028158	131.668231	338.575451	117.302969	1	5
0	0	15	15	15	21	36	53	48	101	0.000333	0.174054	14	7310.273952	406.126331	522.162425	150.842025	1	5
0	0	9	9	14	15	29	37	29	66	0.000333	0.106876	7	2244.38722	124.688179	320.626746	111.906328	1	5
0	0	28	28	19	42	61	131	86	217	0.000333	0.42899	18	23165.46004	1286.970002	1286.970002	307.187955	14	5
0	0	16	16	12	20	32	59	61	120	0.000333	0.2	18	10800	600	600	129.458112	3	5
0	0	21	21	14	26	40	78	76	154	0.000333	0.273192	14	11474.07697	637.448721	819.576927	175.514402	4	5
0	0	33	33	19	54	73	161	106	267	0.000333	0.550894	9	14874.14842	826.341579	1652.683157	391.474548	13	5
0	0	34	34	19	53	72	164	110	274	0.000333	0.56352	18	30430.07011	1690.55945	1690.55945	384.290407	12	5
0	0	29	29	22	43	65	137	92	229	0.000333	0.459707	22	30340.68904	1685.593836	1379.122229	331.43688	14	5
0	0	36	36	18	54	72	152	130	282	0.000333	0.579973	18	31318.53931	1739.91885	1739.91885	385.822575	9	5
0	0	16	16	12	20	32	59	61	120	0.000333	0.2	18	10800	600	600	129.458112	3	5
0	0	36	36	20	56	76	158	126	284	0.000333	0.59147	20	35488.22828	1971.568238	1774.411414	411.650438	11	5
0	0	34	34	20	55	75	153	116	269	0.000333	0.558517	20	33511.04456	1861.724697	1675.552228	404.413346	11	5
0	0	11	11	13	18	31	45	32	77	0.000333	0.127158	6	2288.838695	127.157705	381.473116	123.164366	3	5
0	0	34	34	21	55	76	154	112	266	0.000333	0.553983	20	33238.97437	1846.609687	1661.948719	410.21345	11	5
0	0	35	35	20	58	78	155	117	272	0.000333	0.569876	20	34192.58807	1899.588226	1709.629404	426.20146	11	5
0	0	32	32	20	51	71	152	101	253	0.000333	0.518629	10	15558.86021	864.381123	1555.886021	375.732254	14	5
0	0	34	34	21	51	72	156	104	260	0.000333	0.534727	20	32083.61001	1782.422778	1604.1805	381.532358	14	5
0	0	28	28	19	43	62	131	86	217	0.000333	0.430687	18	23257.09079	1292.060599	1292.060599	314.040007	14	5
0	0	32	32	20	52	72	152	102	254	0.000333	0.522387	10	15671.6095	870.644972	1567.16095	382.861427	14	5
0	0	32	32	21	51	72	152	101	253	0.000333	0.52033	10	15609.91025	867.217236	1560.991025	381.532358	14	5
0	0	54	54	21	52	73	272	181	453	0.000333	0.934664	30	84119.71576	4673.317542	2803.990525	388.661531	22	5
0	0	48	48	21	52	73	228	146	374	0.000333	0.771665	20	46299.8877	2572.215983	2314.994385	388.661531	19	5
0	0	32	32	20	52	72	152	102	254	0.000333	0.522387	10	15671.6095	870.644972	1567.16095	382.861427	14	5
0	0	50	50	18	83	101	278	211	489	0.000333	1.085288	18	58605.57747	3255.865415	3255.865415	604.186923	25	5
0	0	53	53	19	85	104	288	217	505	0.000333	1.127907	18	60906.99704	3383.722058	3383.722058	625.508852	26	5
0	0	52	52	19	84	103	285	215	500	0.000333	1.114417	18	60178.50475	3343.250264	3343.250264	617.665286	26	5
0	0	32	32	20	50	70	152	101	253	0.000333	0.516903	20	31014.17207	1723.009559	1550.708603	368.631371	14	5
0	0	48	48	15	81	96	269	204	473	0.000333	1.038229	14	43605.62168	2422.534538	3114.687263	572.131209	24	5
0	0	51	51	16	83	99	279	210	489	0.000333	1.080585	16	51868.0862	2881.560344	3241.755387	593.128273	25	5
0	0	50	50	16	82	98	276	208	484	0.000333	1.067173	16	51224.31303	2845.795168	3201.519565	585.319264	25	5
0	0	49	49	15	83	98	272	206	478	0.000333	1.053944	14	44265.63828	2459.202126	3161.831305	587.731632	25	5
0	0	52	52	16	85	101	282	212	494	0.000333	1.096385	16	52626.50356	2923.694642	3289.156472	608.79823	26	5
0	0	51	51	16	84	100	279	210	489	0.000333	1.082949	16	51981.53083	2887.862824	3248.845677	600.954664	26	5
0	0	51	51	16	83	99	276	208	484	0.000333	1.069536	16	51337.73767	2852.096537	3208.608604	593.128273	25	5
0	0	54	54	17	85	102	286	214	500	0.000333	1.112071	16	53379.40274	2965.522374	3336.212671	614.285098	26	5
0	0	53	53	17	84	101	283	212	495	0.000333	1.098605	16	52733.03494	2929.613052	3295.814684	606.441532	26	5
0	0	49	49	16	82	98	272	205	477	0.000333	1.051739	16	50483.46553	2804.636974	3155.216596	585.319264	25	5
0	0	52	52	17	84	101	282	211	493	0.000333	1.094166	16	52519.97218	2917.776232	3282.498261	606.441532	26	5
0	0	51	51	17	83	100	279	209	488	0.000333	1.080734	16	51875.22913	2881.957174	3242.201821	598.615141	26	5
0	0	30	30	20	50	70	152	100	252	0.000333	0.51486	20	30891.58641	1716.199245	1544.57932	368.631371	12	5
0	0	31	31	21	51	72	155	101	256	0.000333	0.5265	10	15795.008	877.500445	1579.5008	381.532358	13	5
0	0	31	31	20	52	72	155	102	257	0.000333	0.528557	10	15856.70725	880.928181	1585.670725	382.861427	13	5
0	0	32	32	23	51	74	161	107	268	0.000333	0.554711	22	36610.93704	2033.940947	1664.133502	393.335617	13	5
0	0	31	31	20	50	70	155	101	256	0.000333	0.523032	20	31381.92905	1743.440503	1569.096452	368.631371	13	5
0	0	14	14	10	17	27	49	57	106	0.000333	0.168006	15	7560.271128	420.015063	504.018075	102.706149	1	5
0	0	32	32	20	57	77	141	108	249	0.000333	0.520143	10	15604.29849	866.905471	1560.429849	418.913293	9	5
0	0	32	32	22	54	76	143	105	248	0.000333	0.516495	11	17044.34626	946.908125	1549.486023	408.871421	9	5
0	0	33	33	19	52	71	145	112	257	0.000333	0.526828	18	28448.73018	1580.48501	1580.48501	377.133488	9	5
0	0	34	34	20	56	76	154	110	264	0.000333	0.549818	10	16494.52864	916.362702	1649.452864	411.650438	13	5
0	0	34	34	20	56	76	154	110	264	0.000333	0.549818	10	16494.52864	916.362702	1649.452864	411.650438	13	5
0	0	28	28	20	46	66	142	91	233	0.000333	0.469448	10	14083.4383	782.413239	1408.34383	340.522412	11	5
0	0	38	38	22	55	77	164	114	278	0.000333	0.580722	22	38327.66648	2129.314805	1742.166658	416.08228	13	5
0	0	31	31	20	53	73	141	100	241	0.000333	0.497249	10	14917.47719	828.748733	1491.747719	390.018346	11	5
0	0	32	32	23	57	80	144	112	256	0.000333	0.539471	11	17802.54952	989.030529	1618.413592	436.516656	9	5
0	0	31	31	20	52	72	141	98	239	0.000333	0.491537	10	14746.12075	819.228931	1474.612075	382.861427	11	5
0	0	31	31	20	52	72	141	98	239	0.000333	0.491537	10	14746.12075	819.228931	1474.612075	382.861427	11	5
0	0	31	31	20	52	72	141	100	241	0.000333	0.495651	10	14869.51925	826.084403	1486.951925	382.861427	11	5
0	0	29	29	20	51	71	135	96	231	0.000333	0.473531	10	14205.91585	789.217547	1420.591585	375.732254	9	5
0	0	34	34	20	55	75	154	108	262	0.000333	0.543983	10	16319.50497	906.639165	1631.950497	404.413346	13	5
0	0	32	32	18	52	70	142	110	252	0.000333	0.51486	18	27802.42777	1544.57932	1544.57932	371.481515	9	5
0	0	16	16	12	21	33	58	62	120	0.000333	0.201776	12	7263.927532	403.55153	605.327294	135.258216	3	5
0	0	19	19	12	23	35	63	66	129	0.000333	0.220559	12	7940.13011	441.118339	661.677509	147.061475	3	5
0	0	16	16	14	21	35	57	44	101	0.000333	0.172686	14	7252.806186	402.933677	518.057585	145.541635	3	5
0	0	11	11	13	19	32	44	33	77	0.000333	0.128333	6	2310	128.333333	385	128.816339	3	5
0	0	30	30	19	48	67	132	102	234	0.000333	0.473155	18	25550.36767	1419.464871	1419.464871	348.788823	7	5
0	0	14	14	10	17	27	49	57	106	0.000333	0.168006	15	7560.271128	420.015063	504.018075	102.706149	1	5
0	0	17	17	12	22	34	58	56	114	0.000333	0.193324	12	6959.649167	386.647176	579.970764	141.127046	3	5
0	0	16	16	12	20	32	59	61	120	0.000333	0.2	18	10800	600	600	129.458112	3	5
0	0	18	18	12	21	33	60	63	123	0.000333	0.20682	18	11168.28858	620.460477	620.460477	135.258216	3	5
0	0	17	17	14	22	36	63	53	116	0.000333	0.199904	14	8395.958202	466.442122	599.7113	151.410465	3	5
0	0	10	10	12	17	29	44	31	75	0.000333	0.12145	6	2186.091448	121.449525	364.348575	112.506418	3	5
0	0	16	16	13	21	34	63	50	113	0.000333	0.191628	12	6898.599613	383.255534	574.883301	140.344382	3	5
0	0	15	15	13	20	33	55	46	101	0.000333	0.169828	12	6113.805673	339.655871	509.483806	134.544278	3	5
0	0	17	17	13	22	35	57	56	113	0.000333	0.193203	12	6955.307771	386.405987	579.608981	146.213212	3	5
0	0	16	16	13	21	34	56	48	104	0.000333	0.176365	12	6349.153626	352.730757	529.096135	140.344382	3	5
0	0	16	16	14	23	37	55	49	104	0.000333	0.180594	14	7584.9641	421.386894	541.78315	157.344894	3	5
0	0	34	34	18	53	71	147	120	267	0.000333	0.547327	18	29555.68466	1641.982481	1641.982481	378.638434	9	5
0	0	31	31	19	52	71	152	101	253	0.000333	0.518629	9	14002.97419	777.943011	1555.886021	377.133488	10	5
0	0	31	31	19	50	69	151	104	255	0.000333	0.519225	18	28038.12726	1557.673736	1557.673736	362.903432	10	5
0	0	30	30	20	50	70	152	100	252	0.000333	0.51486	20	30891.58641	1716.199245	1544.57932	368.631371	12	5
0	0	9	9	14	15	29	37	29	66	0.000333	0.106876	7	2244.38722	124.688179	320.626746	111.906328	1	5
0	0	9	9	11	15	26	35	28	63	0.000333	0.098709	5	1480.638511	82.257695	296.127702	96.657107	1	5
0	0	34	34	20	55	75	154	108	262	0.000333	0.543983	10	16319.50497	906.639165	1631.950497	404.413346	13	5
0	0	28	28	20	47	67	142	92	234	0.000333	0.473155	10	14194.64871	788.591595	1419.464871	347.504238	11	5
0	0	18	18	16	23	39	62	59	121	0.000333	0.213178	16	10232.5387	568.474372	639.533668	168.041925	3	5
0	0	10	10	14	17	31	43	32	75	0.000333	0.123855	7	2600.953063	144.497392	371.564723	122.789837	3	5
0	0	16	16	15	24	39	58	51	109	0.000333	0.192036	14	8065.523786	448.084655	576.108842	168.642459	3	5
0	0	32	32	20	50	70	152	98	250	0.000333	0.510774	10	15323.20754	851.289308	1532.320754	368.631371	11	5
0	0	30	30	19	50	69	148	95	243	0.000333	0.49479	9	13359.34299	742.185721	1484.371443	362.903432	11	5
0	0	32	32	21	50	71	153	98	251	0.000333	0.514529	10	15435.86527	857.548071	1543.586527	374.431475	11	5
0	0	32	32	21	51	72	158	102	260	0.000333	0.534727	20	32083.61001	1782.422778	1604.1805	381.532358	12	5
0	0	16	16	11	20	31	58	51	109	0.000333	0.180002	10	5400.073978	300.00411	540.007398	124.49231	1	5
0	0	27	27	18	47	65	124	90	214	0.000333	0.429596	9	11599.08041	644.393356	1288.786712	336.124326	7	5
0	0	28	28	18	47	65	127	91	218	0.000333	0.437625	9	11815.88565	656.438092	1312.876183	336.124326	8	5
0	0	28	28	18	48	66	127	92	219	0.000333	0.441241	9	11913.50081	661.861156	1323.722312	343.13685	8	5
0	0	28	28	18	48	66	127	91	218	0.000333	0.439226	9	11859.10126	658.838959	1317.677918	343.13685	8	5
0	0	28	28	18	48	66	127	91	218	0.000333	0.439226	9	11859.10126	658.838959	1317.677918	343.13685	8	5
0	0	28	28	18	49	67	127	92	219	0.000333	0.442825	9	11956.26179	664.236766	1328.473533	350.179432	8	5
0	0	28	28	18	49	67	127	92	219	0.000333	0.442825	9	11956.26179	664.236766	1328.473533	350.179432	8	5
0	0	30	30	20	48	68	132	94	226	0.000333	0.458589	10	13757.66602	764.314779	1375.766602	354.516762	8	5
0	0	18	18	15	27	42	72	60	132	0.000333	0.237262	14	9965.002597	553.611255	711.7859	186.985321	4	5
0	0	19	19	15	28	43	80	64	144	0.000333	0.260461	14	10939.34975	607.741653	781.382125	193.209297	4	5
0	0	18	18	15	26	41	70	59	129	0.000333	0.230375	14	9675.73892	537.541051	691.124209	180.814792	4	5
0	0	16	16	12	21	33	58	62	120	0.000333	0.201776	12	7263.927532	403.55153	605.327294	135.258216	3	5
0	0	17	17	14	26	40	67	57	124	0.000333	0.219973	14	9238.867173	513.270398	659.919084	175.514402	4	5
0	0	10	10	12	18	30	43	32	75	0.000333	0.122672	6	2208.100768	122.672265	368.016795	118.0782	3	5
0	0	20	20	14	29	43	80	67	147	0.000333	0.265887	14	11167.25287	620.402937	797.660919	194.184418	4	5
0	0	37	37	20	59	79	165	127	292	0.000333	0.613568	20	36814.07957	2045.226643	1840.703978	433.514502	11	5
0	0	11	11	12	19	31	43	35	78	0.000333	0.128809	6	2318.563873	128.809104	386.427312	123.730173	3	5
0	0	15	15	13	20	33	54	40	94	0.000333	0.158058	12	5690.076567	316.115365	474.173047	134.544278	4	5
0	0	13	13	13	19	32	48	34	82	0.000333	0.136667	6	2460	136.666667	410	128.816339	4	5
0	0	14	14	15	22	37	55	41	96	0.000333	0.166703	7	3500.752662	194.486259	500.107523	156.710855	4	5
0	0	13	13	13	19	32	48	34	82	0.000333	0.136667	6	2460	136.666667	410	128.816339	4	5
0	0	25	25	13	23	36	94	60	154	0.000333	0.265389	12	9554.021403	530.778967	796.16845	152.147641	6	5
0	0	13	13	12	20	32	48	35	83	0.000333	0.138333	6	2490	138.333333	415	129.458112	4	5
0	0	15	15	12	20	32	53	46	99	0.000333	0.165	12	5940	330	495	129.458112	4	5
0	0	14	14	12	19	31	49	39	88	0.000333	0.145323	12	5231.631304	290.646184	435.969275	123.730173	3	5
0	0	17	17	15	24	39	64	49	113	0.000333	0.199083	14	8361.50631	464.528128	597.250451	168.642459	3	5
0	0	17	17	14	24	38	63	55	118	0.000333	0.206418	14	8669.576252	481.643125	619.255447	163.342069	3	5
0	0	14	14	13	24	37	55	42	97	0.000333	0.168439	6	3031.901859	168.438992	505.316976	158.144816	3	5
0	0	14	14	13	24	37	55	42	97	0.000333	0.168439	6	3031.901859	168.438992	505.316976	158.144816	3	5
0	0	16	16	14	23	37	59	44	103	0.000333	0.178858	7	3756.015877	208.667549	536.573697	157.344894	3	5
0	0	15	15	16	22	38	61	47	108	0.000333	0.188925	16	9068.418743	503.801041	566.776171	162.107496	3	5
0	0	13	13	13	22	35	52	40	92	0.000333	0.157298	6	2831.364225	157.298013	471.894038	146.213212	2	5
0	0	14	14	14	23	37	55	41	96	0.000333	0.166703	7	3500.752662	194.486259	500.107523	157.344894	3	5
0	0	14	14	14	22	36	55	41	96	0.000333	0.165438	7	3474.189601	193.010533	496.3128	151.410465	3	5
0	0	13	13	12	20	32	47	35	82	0.000333	0.136667	6	2460	136.666667	410	129.458112	4	5
0	0	13	13	12	20	32	47	36	83	0.000333	0.138333	6	2490	138.333333	415	129.458112	4	5
0	0	13	13	12	20	32	47	35	82	0.000333	0.136667	6	2460	136.666667	410	129.458112	4	5
0	0	13	13	12	20	32	47	35	82	0.000333	0.136667	6	2460	136.666667	410	129.458112	4	5
0	0	15	15	14	22	36	52	38	90	0.000333	0.155098	7	3257.052751	180.947375	465.29325	151.410465	4	5
0	0	13	13	12	20	32	47	35	82	0.000333	0.136667	6	2460	136.666667	410	129.458112	4	5
0	0	15	15	13	22	35	51	38	89	0.000333	0.152169	6	2739.037131	152.16873	456.506189	146.213212	4	5
0	0	10	10	11	16	27	34	29	63	0.000333	0.099853	5	1497.789563	83.210531	299.557913	102.053748	1	5
0	0	11	11	12	18	30	37	31	68	0.000333	0.111223	6	2002.011363	111.222854	333.668561	118.0782	2	5
0	0	11	11	12	17	29	37	30	67	0.000333	0.108495	6	1952.90836	108.494909	325.484727	112.506418	2	5
0	0	15	15	12	21	33	54	38	92	0.000333	0.154695	6	2784.505554	154.694753	464.084259	135.258216	5	5
0	0	19	19	14	23	37	64	44	108	0.000333	0.18754	7	3938.346744	218.797041	562.620963	157.344894	5	5
0	0	15	15	12	22	34	54	40	94	0.000333	0.159407	6	2869.329042	159.407169	478.221507	141.127046	5	5
0	0	15	15	12	22	34	54	40	94	0.000333	0.159407	6	2869.329042	159.407169	478.221507	141.127046	5	5
0	0	26	26	13	24	37	96	64	160	0.000333	0.277838	12	10002.15046	555.675026	833.512539	158.144816	6	5
0	0	19	19	13	23	36	62	44	106	0.000333	0.182671	6	3288.072301	182.670683	548.01205	152.147641	5	5
0	0	15	15	12	21	33	54	38	92	0.000333	0.154695	6	2784.505554	154.694753	464.084259	135.258216	5	5
0	0	15	15	12	22	34	54	40	94	0.000333	0.159407	6	2869.329042	159.407169	478.221507	141.127046	5	5
0	0	17	17	14	26	40	66	47	113	0.000333	0.200459	7	4209.645123	233.869174	601.377875	175.514402	3	5
0	0	32	32	20	52	72	152	102	254	0.000333	0.522387	10	15671.6095	870.644972	1567.16095	382.861427	14	5
0	0	32	32	20	51	71	152	101	253	0.000333	0.518629	10	15558.86021	864.381123	1555.886021	375.732254	14	5
0	0	34	34	21	51	72	156	104	260	0.000333	0.534727	20	32083.61001	1782.422778	1604.1805	381.532358	14	5
0	0	54	54	21	52	73	272	181	453	0.000333	0.934664	30	84119.71576	4673.317542	2803.990525	388.661531	22	5
0	0	48	48	21	52	73	228	146	374	0.000333	0.771665	20	46299.8877	2572.215983	2314.994385	388.661531	19	5
0	0	32	32	20	52	72	152	102	254	0.000333	0.522387	10	15671.6095	870.644972	1567.16095	382.861427	14	5
0	0	34	34	22	51	73	157	104	261	0.000333	0.538515	22	35541.97262	1974.554034	1615.54421	387.401188	14	5
0	0	32	32	21	51	72	152	101	253	0.000333	0.52033	10	15609.91025	867.217236	1560.991025	381.532358	14	5
0	0	11	11	12	17	29	37	30	67	0.000333	0.108495	6	1952.90836	108.494909	325.484727	112.506418	2	5
0	0	11	11	12	17	29	37	30	67	0.000333	0.108495	6	1952.90836	108.494909	325.484727	112.506418	2	5
0	0	13	13	12	21	33	47	36	83	0.000333	0.139562	6	2512.108271	139.561571	418.684712	135.258216	4	5
0	0	9	9	10	15	25	34	30	64	0.000333	0.099069	10	2972.067961	165.114887	297.206796	91.82264	1	5
0	0	14	14	12	20	32	49	44	93	0.000333	0.155	12	5580	310	465	129.458112	3	5
0	0	8	8	12	15	27	36	28	64	0.000333	0.101438	6	1825.876801	101.4376	304.3128	101.622909	1	5
0	0	14	14	14	20	34	50	46	96	0.000333	0.162799	14	6837.550059	379.863892	488.396433	139.741531	1	5
0	0	15	15	13	23	36	51	45	96	0.000333	0.165438	6	2977.876801	165.4376	496.3128	152.147641	3	5
0	0	8	8	12	14	26	34	27	61	0.000333	0.095576	6	1720.360937	95.575608	286.726823	96.322519	1	5
0	0	10	10	13	16	29	44	30	74	0.000333	0.11983	6	2156.943562	119.830198	359.490594	112.105716	3	5
0	0	15	15	14	20	34	53	42	95	0.000333	0.161103	14	6766.325579	375.906977	483.30897	139.741531	3	5
0	0	11	11	12	17	29	37	30	67	0.000333	0.108495	6	1952.90836	108.494909	325.484727	112.506418	2	5
0	0	11	11	12	17	29	37	31	68	0.000333	0.110114	6	1982.056246	110.114236	330.342708	112.506418	2	5
0	0	32	32	20	51	71	152	101	253	0.000333	0.518629	10	15558.86021	864.381123	1555.886021	375.732254	14	5
0	0	14	14	13	20	33	50	40	90	0.000333	0.151332	12	5447.945649	302.663647	453.995471	134.544278	3	5
0	0	11	11	12	18	30	37	31	68	0.000333	0.111223	6	2002.011363	111.222854	333.668561	118.0782	2	5
0	0	36	36	20	59	79	165	124	289	0.000333	0.607264	20	36435.85272	2024.21404	1821.792636	433.514502	11	5
0	0	35	35	20	58	78	157	120	277	0.000333	0.580352	20	34821.12829	1934.507127	1741.056415	426.20146	11	5
0	0	36	36	21	57	78	172	114	286	0.000333	0.599208	20	35952.50069	1997.36115	1797.625035	424.713397	14	5
0	0	56	56	21	58	79	285	190	475	0.000333	0.998099	30	89828.87566	4990.493092	2994.295855	432.001564	22	5
0	0	50	50	21	58	79	241	155	396	0.000333	0.832099	20	49925.94353	2773.663529	2496.297176	432.001564	19	5
0	0	34	34	20	57	77	168	111	279	0.000333	0.582811	10	17484.33445	971.351914	1748.433445	418.913293	14	5
0	0	34	34	21	57	78	168	111	279	0.000333	0.584542	10	17536.27219	974.237344	1753.627219	424.713397	14	5
0	0	34	34	20	56	76	168	111	279	0.000333	0.581057	10	17431.71776	968.428765	1743.171776	411.650438	14	5
0	0	34	34	20	58	78	168	112	280	0.000333	0.586638	10	17599.12621	977.729234	1759.912621	426.20146	14	5
0	0	33	33	20	56	76	165	110	275	0.000333	0.572727	10	17181.80066	954.544481	1718.180066	411.650438	13	5
0	0	16	16	12	21	33	54	54	108	0.000333	0.181598	12	6537.534779	363.196377	544.794565	135.258216	3	5
0	0	29	29	18	48	66	129	100	229	0.000333	0.461389	18	24914.99256	1384.166253	1384.166253	343.13685	7	5
0	0	30	30	20	48	68	133	98	231	0.000333	0.468735	20	28124.07833	1562.448796	1406.203916	354.516762	7	5
0	0	30	30	18	51	69	131	101	232	0.000333	0.472393	9	12754.59907	708.588837	1417.177674	364.352342	7	5
0	0	29	29	18	48	66	128	96	224	0.000333	0.451315	18	24370.99709	1353.944283	1353.944283	343.13685	7	5
0	0	31	31	20	49	69	136	99	235	0.000333	0.478501	20	28710.06495	1595.003608	1435.503247	361.559344	8	5
0	0	31	31	19	49	68	135	105	240	0.000333	0.486997	18	26297.83947	1460.991082	1460.991082	355.831405	8	5
0	0	13	13	12	20	32	48	35	83	0.000333	0.138333	6	2490	138.333333	415	129.458112	4	5
0	0	14	14	13	20	33	51	40	91	0.000333	0.153013	12	5508.478378	306.026577	459.039865	134.544278	3	5
0	0	29	29	20	47	67	145	96	241	0.000333	0.487309	20	29238.5499	1624.363883	1461.927495	347.504238	10	5
0	0	28	28	21	47	68	142	91	233	0.000333	0.472793	10	14183.78842	787.988246	1418.378842	353.304342	11	5
0	0	28	28	20	48	68	142	92	234	0.000333	0.474822	10	14244.66305	791.370169	1424.466305	354.516762	11	5
0	0	15	15	12	22	34	54	40	94	0.000333	0.159407	6	2869.329042	159.407169	478.221507	141.127046	5	5
0	0	11	11	13	19	32	44	33	77	0.000333	0.128333	6	2310	128.333333	385	128.816339	3	5
0	0	34	34	20	57	77	168	111	279	0.000333	0.582811	10	17484.33445	971.351914	1748.433445	418.913293	14	5
0	0	30	30	19	49	68	148	95	243	0.000333	0.493084	9	13313.28123	739.626735	1479.25347	355.831405	11	5
0	0	30	30	19	50	69	148	96	244	0.000333	0.496827	9	13414.31971	745.239984	1490.479967	362.903432	11	5
0	0	30	30	19	50	69	148	95	243	0.000333	0.49479	9	13359.34299	742.185721	1484.371443	362.903432	11	5
0	0	30	30	19	51	70	148	96	244	0.000333	0.498515	9	13459.90551	747.772528	1495.545056	370.004315	11	5
0	0	30	30	19	51	70	148	96	244	0.000333	0.498515	9	13459.90551	747.772528	1495.545056	370.004315	11	5
0	0	30	30	19	50	69	148	95	243	0.000333	0.49479	9	13359.34299	742.185721	1484.371443	362.903432	11	5
0	0	32	32	18	50	68	142	110	252	0.000333	0.511347	18	27612.73145	1534.040636	1534.040636	357.25146	7	5
0	0	13	13	16	17	33	49	40	89	0.000333	0.14965	16	7183.217226	399.067624	448.951077	133.486868	2	5
0	0	15	15	15	19	34	51	48	99	0.000333	0.167886	14	7051.223498	391.734639	503.658821	139.313982	2	5
0	0	12	12	14	17	31	43	34	77	0.000333	0.127158	14	5340.623623	296.701312	381.473116	122.789837	2	5
0	0	12	12	14	19	33	43	35	78	0.000333	0.131154	7	2754.239189	153.013288	393.462741	134.013592	2	5
0	0	43	43	23	54	77	165	127	292	0.000333	0.609967	22	40257.83674	2236.546485	1829.90167	414.80585	9	5
0	0	13	13	13	18	31	44	39	83	0.000333	0.137066	12	4934.379525	274.132196	411.198294	123.164366	1	5
0	0	16	16	13	23	36	56	46	102	0.000333	0.175777	12	6327.988202	351.5549	527.33235	152.147641	3	5
0	0	16	16	13	21	34	58	42	100	0.000333	0.169582	12	6104.95541	339.164189	508.746284	140.344382	4	5
0	0	13	13	12	19	31	49	35	84	0.000333	0.138717	6	2496.91494	138.717497	416.15249	123.730173	3	5
0	0	15	15	13	20	33	55	37	92	0.000333	0.154695	6	2784.505554	154.694753	464.084259	134.544278	5	5
0	0	16	16	12	21	33	57	48	105	0.000333	0.176554	12	6355.93659	353.107588	529.661383	135.258216	4	5
0	0	11	11	13	17	30	40	33	73	0.000333	0.119401	6	2149.218081	119.401004	358.203013	117.592585	1	5
0	0	15	15	15	23	38	54	49	103	0.000333	0.180179	14	7567.511474	420.417304	540.536534	162.645284	3	5
0	0	10	10	14	17	31	43	32	75	0.000333	0.123855	7	2600.953063	144.497392	371.564723	122.789837	3	5
0	0	18	18	17	24	41	65	60	125	0.000333	0.223231	16	10715.10401	595.283556	669.694001	179.525968	3	5
0	0	32	32	20	56	76	147	107	254	0.000333	0.528991	10	15869.73588	881.651994	1586.973588	411.650438	11	5
0	0	10	10	13	19	32	45	33	78	0.000333	0.13	6	2340	130	390	128.816339	3	5
0	0	13	13	14	18	32	47	39	86	0.000333	0.143333	14	6020	334.444444	430	128.361619	1	5
0	0	34	34	20	56	76	153	109	262	0.000333	0.545652	10	16369.57009	909.42056	1636.957009	411.650438	13	5
0	0	34	34	20	57	77	153	111	264	0.000333	0.551477	10	16544.31647	919.128693	1654.431647	418.913293	13	5
0	0	29	29	23	47	70	148	97	245	0.000333	0.500558	22	33036.83546	1835.379748	1501.674339	365.107601	11	5
0	0	28	28	20	46	66	142	91	233	0.000333	0.469448	10	14083.4383	782.413239	1408.34383	340.522412	11	5
0	0	15	15	13	20	33	56	41	97	0.000333	0.163102	12	5871.674755	326.204153	489.30623	134.544278	3	5
0	0	32	32	19	52	71	158	104	262	0.000333	0.537078	18	29002.20742	1611.233745	1611.233745	377.133488	12	5
0	0	29	29	21	46	67	157	94	251	0.000333	0.507529	20	30451.76774	1691.764874	1522.588387	346.322516	11	5
0	0	44	44	23	54	77	168	129	297	0.000333	0.620412	22	40947.18326	2274.843514	1861.235603	414.80585	9	5
0	0	9	9	14	16	30	39	30	69	0.000333	0.112858	7	2370.028158	131.668231	338.575451	117.302969	1	5
0	0	31	31	22	51	73	137	107	244	0.000333	0.503439	22	33226.97823	1845.943235	1510.317192	387.401188	7	5
0	0	29	29	21	46	67	157	94	251	0.000333	0.507529	20	30451.76774	1691.764874	1522.588387	346.322516	11	5
0	0	32	32	21	50	71	170	104	274	0.000333	0.561677	20	33700.61422	1872.256345	1685.030711	374.431475	13	5
0	0	33	33	21	51	72	175	107	282	0.000333	0.579973	20	34798.37701	1933.243167	1739.91885	381.532358	14	5
0	0	18	18	13	26	39	70	60	130	0.000333	0.229034	12	8245.227461	458.068192	687.102288	170.317149	2	5
0	0	18	18	14	26	40	64	63	127	0.000333	0.225295	14	9462.388153	525.688231	675.884868	175.514402	2	5
0	0	10	10	11	15	26	36	29	65	0.000333	0.101843	5	1527.642908	84.86905	305.528582	96.657107	1	5
0	0	10	10	11	15	26	36	29	65	0.000333	0.101843	5	1527.642908	84.86905	305.528582	96.657107	1	5
0	0	10	10	11	15	26	36	29	65	0.000333	0.101843	5	1527.642908	84.86905	305.528582	96.657107	1	5
0	0	16	16	14	23	37	60	52	112	0.000333	0.194486	14	8168.422877	453.801271	583.458777	157.344894	2	5
0	0	10	10	11	15	26	36	29	65	0.000333	0.101843	5	1527.642908	84.86905	305.528582	96.657107	1	5
0	0	16	16	14	24	38	62	53	115	0.000333	0.201171	14	8449.163297	469.397961	603.511664	163.342069	2	5
0	0	17	17	14	25	39	70	57	127	0.000333	0.223749	14	9397.445145	522.080286	671.246082	169.399374	2	5
0	0	8	8	10	14	24	34	27	61	0.000333	0.093228	5	1398.413563	77.689642	279.682713	86.52225	1	5
0	0	34	34	20	57	77	154	113	267	0.000333	0.557744	10	16732.32006	929.573337	1673.232006	418.913293	11	5
0	0	35	35	20	58	78	155	120	275	0.000333	0.576162	20	34569.7122	1920.539567	1728.48561	426.20146	12	5
0	0	34	34	20	57	77	151	113	264	0.000333	0.551477	10	16544.31647	919.128693	1654.431647	418.913293	11	5
0	0	32	32	20	56	76	147	107	254	0.000333	0.528991	10	15869.73588	881.651994	1586.973588	411.650438	11	5
0	0	35	35	21	58	79	156	114	270	0.000333	0.56734	10	17020.20802	945.567112	1702.020802	432.001564	12	5
0	0	34	34	20	56	76	153	109	262	0.000333	0.545652	10	16369.57009	909.42056	1636.957009	411.650438	13	5
0	0	35	35	23	58	81	165	120	285	0.000333	0.602286	22	39750.85952	2208.381084	1806.857251	443.804823	13	5
0	0	34	34	20	58	78	153	111	264	0.000333	0.553115	10	16593.46186	921.858992	1659.346186	426.20146	13	5
0	0	34	34	21	58	79	153	109	262	0.000333	0.55053	10	16515.90556	917.550309	1651.590556	432.001564	13	5
0	0	32	32	19	52	71	158	104	262	0.000333	0.537078	18	29002.20742	1611.233745	1611.233745	377.133488	12	5
0	0	34	34	22	53	75	167	111	278	0.000333	0.577204	22	38095.45511	2116.414173	1731.611596	401.68728	13	5
0	0	33	33	19	52	71	161	105	266	0.000333	0.545278	18	29444.98921	1635.832734	1635.832734	377.133488	13	5
0	0	33	33	19	54	73	161	106	267	0.000333	0.550894	9	14874.14842	826.341579	1652.683157	391.474548	13	5
0	0	32	32	20	53	73	145	109	254	0.000333	0.524072	20	31444.30876	1746.906042	1572.215438	390.018346	9	5
0	0	33	33	20	54	74	153	113	266	0.000333	0.550572	20	33034.29191	1835.238439	1651.714595	397.202487	9	5
0	0	32	32	21	52	73	143	108	251	0.000333	0.517882	20	31072.91929	1726.273294	1553.645964	388.661531	9	5
0	0	35	35	20	54	74	150	126	276	0.000333	0.57127	20	34276.18258	1904.232365	1713.809129	397.202487	9	5
0	0	16	16	12	20	32	59	61	120	0.000333	0.2	18	10800	600	600	129.458112	3	5
0	0	31	31	20	52	72	140	106	246	0.000333	0.505934	20	30356.03101	1686.446167	1517.80155	382.861427	9	5
0	0	33	33	20	53	73	145	116	261	0.000333	0.538515	20	32310.8842	1795.049122	1615.54421	390.018346	9	5
0	0	10	10	13	15	28	45	29	74	0.000333	0.118581	6	2134.465585	118.581421	355.744264	106.709075	3	5
0	0	11	11	13	18	31	45	32	77	0.000333	0.127158	6	2288.838695	127.157705	381.473116	123.164366	3	5
0	0	32	32	21	50	71	170	104	274	0.000333	0.561677	20	33700.61422	1872.256345	1685.030711	374.431475	13	5
0	0	34	34	22	51	73	177	110	287	0.000333	0.59216	22	39082.55227	2171.252904	1776.479648	387.401188	13	5
0	0	32	32	21	50	71	170	104	274	0.000333	0.561677	20	33700.61422	1872.256345	1685.030711	374.431475	13	5
0	0	32	32	21	50	71	170	104	274	0.000333	0.561677	20	33700.61422	1872.256345	1685.030711	374.431475	13	5
0	0	34	34	21	51	72	176	110	286	0.000333	0.5882	20	35291.97101	1960.665056	1764.59855	381.532358	13	5
0	0	32	32	21	50	71	170	104	274	0.000333	0.561677	20	33700.61422	1872.256345	1685.030711	374.431475	13	5
0	0	10	10	11	15	26	36	29	65	0.000333	0.101843	5	1527.642908	84.86905	305.528582	96.657107	1	5
0	0	21	21	16	26	42	79	54	133	0.000333	0.239059	16	11474.85148	637.491749	717.178217	186.211433	6	5
0	0	17	17	14	24	38	69	48	117	0.000333	0.204669	14	8596.105267	477.561404	614.007519	163.342069	6	5
0	0	45	45	25	58	83	176	133	309	0.000333	0.656629	24	47277.29242	2626.516246	1969.887184	455.859302	11	5
0	0	15	15	14	23	37	63	46	109	0.000333	0.189277	14	7949.625836	441.64588	567.830417	157.344894	4	5
0	0	17	17	14	24	38	69	48	117	0.000333	0.204669	14	8596.105267	477.561404	614.007519	163.342069	6	5
0	0	17	17	14	24	38	69	48	117	0.000333	0.204669	14	8596.105267	477.561404	614.007519	163.342069	6	5
0	0	17	17	14	24	38	69	48	117	0.000333	0.204669	14	8596.105267	477.561404	614.007519	163.342069	6	5
0	0	17	17	14	25	39	69	50	119	0.000333	0.209654	14	8805.480097	489.193339	628.962864	169.399374	6	5
0	0	17	17	14	25	39	69	50	119	0.000333	0.209654	14	8805.480097	489.193339	628.962864	169.399374	6	5
0	0	31	31	20	54	74	140	99	239	0.000333	0.494686	10	14840.59354	824.477419	1484.059354	397.202487	11	5
0	0	16	16	13	20	33	58	53	111	0.000333	0.186643	12	6719.132967	373.285165	559.927747	134.544278	1	5
0	0	14	14	14	19	33	50	46	96	0.000333	0.161421	14	6779.665696	376.648094	484.261835	134.013592	1	5
0	0	32	32	21	51	72	158	102	260	0.000333	0.534727	20	32083.61001	1782.422778	1604.1805	381.532358	12	5
0	0	9	9	10	15	25	34	30	64	0.000333	0.099069	10	2972.067961	165.114887	297.206796	91.82264	1	5
0	0	29	29	21	46	67	157	94	251	0.000333	0.507529	20	30451.76774	1691.764874	1522.588387	346.322516	11	5
0	0	32	32	22	47	69	175	105	280	0.000333	0.570129	22	37628.51065	2090.472814	1710.386848	359.173172	13	5
0	0	29	29	21	46	67	157	94	251	0.000333	0.507529	20	30451.76774	1691.764874	1522.588387	346.322516	11	5
0	0	29	29	21	46	67	157	94	251	0.000333	0.507529	20	30451.76774	1691.764874	1522.588387	346.322516	11	5
0	0	31	31	20	54	74	140	101	241	0.000333	0.498826	10	14964.78261	831.376812	1496.478261	397.202487	11	5
0	0	31	31	20	53	73	140	99	239	0.000333	0.493123	10	14793.6807	821.87115	1479.36807	390.018346	11	5
0	0	31	31	20	54	74	140	99	239	0.000333	0.494686	10	14840.59354	824.477419	1484.059354	397.202487	11	5
0	0	10	10	14	16	30	44	31	75	0.000333	0.122672	7	2576.117563	143.117642	368.016795	117.302969	3	5
0	0	29	29	20	53	73	134	97	231	0.000333	0.476616	10	14298.49473	794.360818	1429.849473	390.018346	9	5
0	0	18	18	16	22	38	63	58	121	0.000333	0.211666	16	10159.98767	564.443759	634.999229	162.107496	3	5
0	0	10	10	11	15	26	36	29	65	0.000333	0.101843	5	1527.642908	84.86905	305.528582	96.657107	1	5
0	0	31	31	21	47	68	163	100	263	0.000333	0.533668	20	32020.05455	1778.891919	1601.002727	353.304342	11	5
0	0	29	29	21	46	67	157	94	251	0.000333	0.507529	20	30451.76774	1691.764874	1522.588387	346.322516	11	5
0	0	10	10	11	15	26	36	29	65	0.000333	0.101843	5	1527.642908	84.86905	305.528582	96.657107	1	5
0	0	31	31	20	51	71	155	102	257	0.000333	0.526828	20	31609.70019	1756.094455	1580.48501	375.732254	13	5
0	0	31	31	20	50	70	155	101	256	0.000333	0.523032	20	31381.92905	1743.440503	1569.096452	368.631371	13	5
0	0	9	9	10	15	25	34	30	64	0.000333	0.099069	10	2972.067961	165.114887	297.206796	91.82264	1	5
0	0	32	32	21	50	71	170	104	274	0.000333	0.561677	20	33700.61422	1872.256345	1685.030711	374.431475	13	5
0	0	8	8	12	15	27	36	28	64	0.000333	0.101438	6	1825.876801	101.4376	304.3128	101.622909	1	5
0	0	16	16	16	26	42	62	55	117	0.000333	0.2103	16	10094.41822	560.801012	630.901138	186.211433	2	5
0	0	8	8	12	14	26	34	27	61	0.000333	0.095576	6	1720.360937	95.575608	286.726823	96.322519	1	5
0	0	19	19	18	27	45	70	65	135	0.000333	0.247133	18	13345.20302	741.400168	741.400168	203.440613	2	5
0	0	11	11	13	17	30	40	33	73	0.000333	0.119401	6	2149.218081	119.401004	358.203013	117.592585	1	5
0	0	12	12	14	17	31	43	34	77	0.000333	0.127158	14	5340.623623	296.701312	381.473116	122.789837	2	5
0	0	10	10	11	15	26	36	29	65	0.000333	0.101843	5	1527.642908	84.86905	305.528582	96.657107	1	5
0	0	16	16	14	20	34	58	43	101	0.000333	0.171278	14	7193.672458	399.64847	513.833747	139.741531	3	5
0	0	14	14	13	19	32	50	36	86	0.000333	0.143333	6	2580	143.333333	430	128.816339	2	5
0	0	16	16	13	20	33	57	47	104	0.000333	0.174872	12	6295.403861	349.744659	524.616988	134.544278	3	5
0	0	16	16	14	22	36	56	48	104	0.000333	0.179224	14	7527.410802	418.189489	537.6722	151.410465	3	5
0	0	19	19	12	22	34	64	65	129	0.000333	0.218761	12	7875.392478	437.521804	656.282707	141.127046	3	5
0	0	17	17	12	21	33	59	55	114	0.000333	0.191687	12	6900.731155	383.373953	575.06093	135.258216	3	5
0	0	11	11	13	18	31	45	32	77	0.000333	0.127158	6	2288.838695	127.157705	381.473116	123.164366	3	5
0	0	16	16	15	23	38	59	50	109	0.000333	0.190675	14	8008.337386	444.907633	572.024099	162.645284	3	5
0	0	18	18	17	27	44	73	61	134	0.000333	0.243855	16	11705.02139	650.278966	731.563837	197.868831	4	5
0	0	32	32	20	51	71	152	101	253	0.000333	0.518629	10	15558.86021	864.381123	1555.886021	375.732254	14	5
0	0	34	34	22	51	73	157	104	261	0.000333	0.538515	22	35541.97262	1974.554034	1615.54421	387.401188	14	5
0	0	32	32	20	52	72	152	102	254	0.000333	0.522387	10	15671.6095	870.644972	1567.16095	382.861427	14	5
0	0	32	32	20	51	71	152	102	254	0.000333	0.520679	20	31240.71537	1735.595298	1562.035768	375.732254	14	5
0	0	32	32	20	50	70	152	101	253	0.000333	0.516903	20	31014.17207	1723.009559	1550.708603	368.631371	14	5
0	0	13	13	12	16	28	44	41	85	0.000333	0.136208	12	4903.50202	272.416779	408.625168	107.01955	1	5
0	0	10	10	13	18	31	46	32	78	0.000333	0.128809	6	2318.563873	128.809104	386.427312	123.164366	3	5
0	0	12	12	11	16	27	41	39	80	0.000333	0.126797	10	3803.910002	211.328333	380.391	102.053748	1	5
0	0	13	13	13	16	29	45	37	82	0.000333	0.132785	12	4780.253299	265.569628	398.354442	112.105716	1	5
0	0	9	9	11	15	26	35	28	63	0.000333	0.098709	5	1480.638511	82.257695	296.127702	96.657107	1	5
0	0	14	14	11	17	28	46	49	95	0.000333	0.152233	10	4566.987176	253.72151	456.698718	107.540616	1	5
0	0	16	16	11	18	29	51	59	110	0.000333	0.178126	15	8015.668642	445.314925	534.377909	113.112398	1	5
0	0	32	32	21	51	72	152	101	253	0.000333	0.52033	10	15609.91025	867.217236	1560.991025	381.532358	14	5
0	0	32	32	20	52	72	152	102	254	0.000333	0.522387	10	15671.6095	870.644972	1567.16095	382.861427	14	5
0	0	27	27	19	42	61	128	85	213	0.000333	0.421082	18	22738.44695	1263.247053	1263.247053	307.187955	13	5
0	0	35	35	18	55	73	149	123	272	0.000333	0.561211	18	30305.38104	1683.63228	1683.63228	393.033434	9	5
0	0	35	35	18	54	72	155	120	275	0.000333	0.565576	18	30541.12876	1696.729375	1696.729375	385.822575	9	5
0	0	32	32	20	51	71	152	102	254	0.000333	0.520679	20	31240.71537	1735.595298	1562.035768	375.732254	14	5
0	0	32	32	20	50	70	152	101	253	0.000333	0.516903	20	31014.17207	1723.009559	1550.708603	368.631371	14	5
0	0	33	33	21	55	76	147	115	262	0.000333	0.545652	20	32739.14017	1818.841121	1636.957009	410.21345	9	5
0	0	8	8	12	15	27	36	28	64	0.000333	0.101438	6	1825.876801	101.4376	304.3128	101.622909	1	5
0	0	34	34	20	56	76	152	117	269	0.000333	0.560231	20	33613.85002	1867.436112	1680.692501	411.650438	9	5
0	0	11	11	12	19	31	43	35	78	0.000333	0.128809	6	2318.563873	128.809104	386.427312	123.730173	3	5
0	0	34	34	20	57	77	146	120	266	0.000333	0.555655	20	33339.3044	1852.183578	1666.96522	418.913293	9	5
0	0	32	32	21	50	71	158	101	259	0.000333	0.530928	20	31855.69008	1769.76056	1592.784504	374.431475	12	5
0	0	21	21	19	27	46	81	71	152	0.000333	0.27986	18	15112.46551	839.581417	839.581417	209.092585	4	5
0	0	9	9	14	16	30	39	30	69	0.000333	0.112858	7	2370.028158	131.668231	338.575451	117.302969	1	5
0	0	10	10	12	19	31	32	29	61	0.000333	0.100735	6	1813.23585	100.735325	302.205975	123.730173	2	5
0	0	31	31	20	50	70	149	100	249	0.000333	0.50873	20	30523.82942	1695.768301	1526.191471	368.631371	13	5
0	0	11	11	14	21	35	38	34	72	0.000333	0.123103	7	2585.158641	143.619924	369.308377	145.541635	2	5
0	0	9	9	11	17	28	29	27	56	0.000333	0.089737	5	1346.059378	74.781077	269.211876	107.540616	1	5
0	0	10	10	12	18	30	32	28	60	0.000333	0.098138	6	1766.480614	98.137812	294.413436	118.0782	2	5
0	0	10	10	12	18	30	32	28	60	0.000333	0.098138	6	1766.480614	98.137812	294.413436	118.0782	2	5
0	0	11	11	11	16	27	40	31	71	0.000333	0.112532	5	1687.985063	93.776948	337.597013	102.053748	1	5
0	0	10	10	12	19	31	32	29	61	0.000333	0.100735	6	1813.23585	100.735325	302.205975	123.730173	2	5
0	0	12	12	12	16	28	43	32	75	0.000333	0.120184	12	4326.61943	240.367746	360.551619	107.01955	2	5
0	0	12	12	12	17	29	43	32	75	0.000333	0.12145	6	2186.091448	121.449525	364.348575	112.506418	2	5
0	0	12	12	12	18	30	43	33	76	0.000333	0.124308	6	2237.542112	124.307895	372.923685	118.0782	2	5
0	0	12	12	12	18	30	43	33	76	0.000333	0.124308	6	2237.542112	124.307895	372.923685	118.0782	2	5
0	0	15	15	13	20	33	54	38	92	0.000333	0.154695	6	2784.505554	154.694753	464.084259	134.544278	2	5
0	0	12	12	12	17	29	43	32	75	0.000333	0.12145	6	2186.091448	121.449525	364.348575	112.506418	2	5
0	0	31	31	20	54	74	138	103	241	0.000333	0.498826	10	14964.78261	831.376812	1496.478261	397.202487	9	5
0	0	32	32	20	55	75	142	110	252	0.000333	0.523221	20	31393.2462	1744.069233	1569.66231	404.413346	10	5
0	0	32	32	21	55	76	143	104	247	0.000333	0.514413	10	15432.38096	857.354498	1543.238096	410.21345	10	5
0	0	31	31	21	54	75	140	103	243	0.000333	0.504534	10	15136.02942	840.890523	1513.602942	403.002591	9	5
0	0	31	31	20	54	74	141	103	244	0.000333	0.505036	10	15151.06621	841.725901	1515.106621	397.202487	9	5
0	0	32	32	20	55	75	142	107	249	0.000333	0.516992	10	15509.75854	861.653252	1550.975854	404.413346	9	5
0	0	17	17	15	24	39	70	52	122	0.000333	0.21494	14	9027.46699	501.525944	644.819071	168.642459	4	5
0	0	17	17	15	24	39	69	52	121	0.000333	0.213178	14	8953.471359	497.415075	639.533668	168.642459	4	5
0	0	16	16	14	21	35	52	56	108	0.000333	0.184654	14	7755.475922	430.859773	553.962566	145.541635	1	5
0	0	14	14	10	17	27	49	57	106	0.000333	0.168006	15	7560.271128	420.015063	504.018075	102.706149	1	5
0	0	14	14	14	18	32	48	45	93	0.000333	0.155	14	6510	361.666667	465	128.361619	1	5
0	0	14	14	13	19	32	47	44	91	0.000333	0.151667	12	5460	303.333333	455	128.816339	1	5
0	0	8	8	12	15	27	36	28	64	0.000333	0.101438	6	1825.876801	101.4376	304.3128	101.622909	1	5
0	0	8	8	11	12	23	35	25	60	0.000333	0.090471	10	2714.137174	150.785399	271.413717	81.073298	1	5
0	0	18	18	14	25	39	71	59	130	0.000333	0.229034	14	9619.432038	534.412891	687.102288	169.399374	5	5
0	0	17	17	14	24	38	67	52	119	0.000333	0.208168	14	8743.047237	485.724847	624.503374	163.342069	4	5
0	0	18	18	16	24	40	72	54	126	0.000333	0.223521	16	10729.00704	596.055947	670.56294	174.0391	4	5
0	0	18	18	15	27	42	70	57	127	0.000333	0.228275	14	9587.540378	532.641132	684.824313	186.985321	4	5
0	0	10	10	13	15	28	45	29	74	0.000333	0.118581	6	2134.465585	118.581421	355.744264	106.709075	3	5
0	0	13	13	14	16	30	49	38	87	0.000333	0.1423	14	5976.592745	332.03293	426.899482	117.302969	2	5
0	0	12	12	11	16	27	41	39	80	0.000333	0.126797	10	3803.910002	211.328333	380.391	102.053748	1	5
0	0	50	50	21	52	73	251	166	417	0.000333	0.860386	30	77434.70523	4301.928068	2581.156841	388.661531	22	5
0	0	44	44	20	44	64	207	131	338	0.000333	0.676	20	40560	2253.333333	2028	326.653553	19	5
0	0	29	29	21	46	67	157	94	251	0.000333	0.507529	20	30451.76774	1691.764874	1522.588387	346.322516	11	5
0	0	29	29	21	46	67	157	94	251	0.000333	0.507529	20	30451.76774	1691.764874	1522.588387	346.322516	11	5
0	0	18	18	17	27	44	81	59	140	0.000333	0.254773	16	12229.12683	679.395935	764.320427	197.868831	6	5
0	0	29	29	21	46	67	157	94	251	0.000333	0.507529	20	30451.76774	1691.764874	1522.588387	346.322516	11	5
0	0	29	29	21	46	67	157	94	251	0.000333	0.507529	20	30451.76774	1691.764874	1522.588387	346.322516	11	5
0	0	29	29	21	46	67	157	94	251	0.000333	0.507529	20	30451.76774	1691.764874	1522.588387	346.322516	11	5
0	0	29	29	21	46	67	157	94	251	0.000333	0.507529	20	30451.76774	1691.764874	1522.588387	346.322516	11	5
0	0	32	32	21	51	72	152	101	253	0.000333	0.52033	10	15609.91025	867.217236	1560.991025	381.532358	14	5
0	0	32	32	20	52	72	152	102	254	0.000333	0.522387	10	15671.6095	870.644972	1567.16095	382.861427	14	5
0	0	33	33	23	51	74	158	107	265	0.000333	0.548502	22	36201.11312	2011.172951	1645.505142	393.335617	14	5
0	0	34	34	19	53	72	148	115	263	0.000333	0.540897	18	29208.42496	1622.690275	1622.690275	384.290407	10	5
0	0	34	34	20	53	73	149	109	258	0.000333	0.532325	20	31939.49472	1774.416374	1596.974736	390.018346	10	5
0	0	30	30	18	51	69	137	100	237	0.000333	0.482573	9	13029.48267	723.860148	1447.720296	364.352342	9	5
0	0	32	32	21	51	72	146	107	253	0.000333	0.52033	20	31219.82051	1734.434473	1560.991025	381.532358	10	5
0	0	33	33	18	55	73	144	111	255	0.000333	0.526135	18	28411.29473	1578.405263	1578.405263	393.033434	9	5
0	0	32	32	18	52	70	144	106	250	0.000333	0.510774	18	27581.77358	1532.320754	1532.320754	371.481515	9	5
0	0	32	32	18	52	70	141	106	247	0.000333	0.504644	18	27250.79229	1513.932905	1513.932905	371.481515	9	5
0	0	33	33	20	52	72	146	108	254	0.000333	0.522387	20	31343.21901	1741.289945	1567.16095	382.861427	9	5
0	0	32	32	18	52	70	142	110	252	0.000333	0.51486	18	27802.42777	1544.57932	1544.57932	371.481515	9	5
0	0	17	17	13	24	37	62	60	122	0.000333	0.211851	12	7626.639727	423.702207	635.553311	158.144816	2	5
0	0	19	19	13	25	38	67	70	137	0.000333	0.239655	12	8627.592832	479.310713	718.966069	164.202121	2	5
0	0	34	34	20	56	76	154	110	264	0.000333	0.549818	10	16494.52864	916.362702	1649.452864	411.650438	13	5
0	0	34	34	20	54	74	154	108	262	0.000333	0.542292	20	32537.53564	1807.640869	1626.876782	397.202487	13	5
0	0	35	35	21	56	77	157	113	270	0.000333	0.564011	20	33840.64732	1880.035962	1692.032366	417.450542	12	5
0	0	34	34	20	55	75	152	112	264	0.000333	0.548136	20	32888.16269	1827.120149	1644.408134	404.413346	11	5
0	0	34	34	20	55	75	155	112	267	0.000333	0.554365	20	33261.89181	1847.882878	1663.09459	404.413346	11	5
0	0	17	17	15	26	41	68	49	117	0.000333	0.208945	7	4387.835092	243.768616	626.833585	180.814792	6	5
0	0	32	32	20	51	71	158	110	268	0.000333	0.549377	20	32962.64456	1831.258031	1648.132228	375.732254	12	5
0	0	17	17	14	27	41	68	51	119	0.000333	0.212516	7	4462.84082	247.935601	637.548689	181.684931	6	5
0	0	28	28	15	30	45	110	75	185	0.000333	0.338664	14	14223.89952	790.21664	1015.992823	205.810077	7	5
0	0	35	35	21	57	78	155	119	274	0.000333	0.574067	20	34444.00416	1913.555787	1722.200208	424.713397	11	5
0	0	10	10	12	18	30	43	32	75	0.000333	0.122672	6	2208.100768	122.672265	368.016795	118.0782	3	5
0	0	37	37	20	60	80	159	130	289	0.000333	0.609012	20	36540.74439	2030.041355	1827.037219	440.851998	11	5
0	0	34	34	20	54	74	154	108	262	0.000333	0.542292	20	32537.53564	1807.640869	1626.876782	397.202487	13	5
0	0	10	10	13	18	31	46	32	78	0.000333	0.128809	6	2318.563873	128.809104	386.427312	123.164366	3	5
0	0	18	18	17	23	40	66	59	125	0.000333	0.221747	16	10643.85619	591.325344	665.241012	173.528793	3	5
0	0	32	32	20	54	74	148	106	254	0.000333	0.525734	10	15772.01155	876.222864	1577.201155	397.202487	11	5
0	0	10	10	14	16	30	44	31	75	0.000333	0.122672	7	2576.117563	143.117642	368.016795	117.302969	3	5
0	0	48	48	15	81	96	269	204	473	0.000333	1.038229	14	43605.62168	2422.534538	3114.687263	572.131209	24	5
0	0	51	51	16	83	99	279	210	489	0.000333	1.080585	16	51868.0862	2881.560344	3241.755387	593.128273	25	5
0	0	50	50	16	82	98	276	208	484	0.000333	1.067173	16	51224.31303	2845.795168	3201.519565	585.319264	25	5
0	0	49	49	15	81	96	272	205	477	0.000333	1.047009	14	43974.37958	2443.021088	3141.027113	572.131209	25	5
0	0	52	52	16	83	99	282	211	493	0.000333	1.089424	16	52292.36502	2905.13139	3268.272814	593.128273	26	5
0	0	51	51	16	82	98	279	209	488	0.000333	1.075993	16	51647.65446	2869.314137	3227.978404	585.319264	26	5
0	0	49	49	15	82	97	272	206	478	0.000333	1.051586	14	44166.61674	2453.70093	3154.758339	579.922623	25	5
0	0	52	52	16	84	100	282	212	494	0.000333	1.094022	16	52513.03932	2917.391074	3282.064958	600.954664	26	5
0	0	51	51	16	83	99	279	210	489	0.000333	1.080585	16	51868.0862	2881.560344	3241.755387	593.128273	26	5
0	0	49	49	15	82	97	272	205	477	0.000333	1.049386	14	44074.21796	2448.567664	3148.158426	579.922623	25	5
0	0	52	52	16	84	100	282	211	493	0.000333	1.091807	16	52406.73763	2911.485424	3275.421102	600.954664	26	5
0	0	51	51	16	83	99	279	209	488	0.000333	1.078375	16	51762.01649	2875.667583	3235.126031	593.128273	26	5
0	0	49	49	15	82	97	272	205	477	0.000333	1.049386	14	44074.21796	2448.567664	3148.158426	579.922623	25	5
0	0	52	52	16	84	100	282	211	493	0.000333	1.091807	16	52406.73763	2911.485424	3275.421102	600.954664	26	5
0	0	51	51	16	83	99	279	209	488	0.000333	1.078375	16	51762.01649	2875.667583	3235.126031	593.128273	26	5
0	0	49	49	15	83	98	272	206	478	0.000333	1.053944	14	44265.63828	2459.202126	3161.831305	587.731632	25	5
0	0	52	52	16	85	101	282	212	494	0.000333	1.096385	16	52626.50356	2923.694642	3289.156472	608.79823	26	5
0	0	51	51	16	84	100	279	210	489	0.000333	1.082949	16	51981.53083	2887.862824	3248.845677	600.954664	26	5
0	0	49	49	15	83	98	272	206	478	0.000333	1.053944	14	44265.63828	2459.202126	3161.831305	587.731632	25	5
0	0	52	52	16	85	101	282	212	494	0.000333	1.096385	16	52626.50356	2923.694642	3289.156472	608.79823	26	5
0	0	51	51	16	84	100	279	210	489	0.000333	1.082949	16	51981.53083	2887.862824	3248.845677	600.954664	26	5
0	0	51	51	17	83	100	277	208	485	0.000333	1.07409	16	51556.32403	2864.240224	3222.270252	598.615141	25	5
0	0	54	54	18	85	103	287	214	501	0.000333	1.116646	18	60298.86175	3349.936764	3349.936764	619.85688	26	5
0	0	53	53	18	84	102	284	212	496	0.000333	1.103174	18	59571.41345	3309.52297	3309.52297	612.013314	26	5
0	0	17	17	14	24	38	69	50	119	0.000333	0.208168	14	8743.047237	485.724847	624.503374	163.342069	6	5
0	0	15	15	14	20	34	58	50	108	0.000333	0.183149	14	7692.243816	427.346879	549.445987	139.741531	1	5
0	0	31	31	18	53	71	140	102	242	0.000333	0.49608	9	13394.14923	744.119401	1488.238803	378.638434	10	5
0	0	31	31	18	52	70	140	101	241	0.000333	0.492386	9	13294.41486	738.578604	1477.157207	371.481515	10	5
0	0	16	16	16	20	36	57	55	112	0.000333	0.193011	16	9264.505603	514.694756	579.0316	150.438562	1	5
0	0	8	8	12	14	26	34	27	61	0.000333	0.095576	6	1720.360937	95.575608	286.726823	96.322519	1	5
0	0	31	31	18	51	69	140	101	241	0.000333	0.490718	9	13249.38955	736.077197	1472.154394	364.352342	10	5
0	0	30	30	18	51	69	137	100	237	0.000333	0.482573	9	13029.48267	723.860148	1447.720296	364.352342	9	5
0	0	31	31	18	52	70	140	101	241	0.000333	0.492386	9	13294.41486	738.578604	1477.157207	371.481515	10	5
0	0	31	31	18	52	70	140	102	242	0.000333	0.494429	9	13349.57841	741.643245	1483.28649	371.481515	10	5
0	0	34	34	20	55	75	154	110	264	0.000333	0.548136	20	32888.16269	1827.120149	1644.408134	404.413346	13	5
0	0	17	17	14	27	41	68	51	119	0.000333	0.212516	7	4462.84082	247.935601	637.548689	181.684931	6	5
0	0	15	15	12	21	33	53	46	99	0.000333	0.166465	12	5992.740214	332.930012	499.395018	135.258216	3	5
0	0	49	49	15	82	97	272	205	477	0.000333	1.049386	14	44074.21796	2448.567664	3148.158426	579.922623	25	5
0	0	52	52	16	84	100	282	211	493	0.000333	1.091807	16	52406.73763	2911.485424	3275.421102	600.954664	26	5
0	0	51	51	16	83	99	279	209	488	0.000333	1.078375	16	51762.01649	2875.667583	3235.126031	593.128273	26	5
0	0	33	33	23	51	74	158	107	265	0.000333	0.548502	22	36201.11312	2011.172951	1645.505142	393.335617	14	5
0	0	49	49	15	82	97	272	205	477	0.000333	1.049386	14	44074.21796	2448.567664	3148.158426	579.922623	25	5
0	0	52	52	16	84	100	282	211	493	0.000333	1.091807	16	52406.73763	2911.485424	3275.421102	600.954664	26	5
0	0	51	51	16	83	99	279	209	488	0.000333	1.078375	16	51762.01649	2875.667583	3235.126031	593.128273	26	5
0	0	29	29	21	46	67	157	94	251	0.000333	0.507529	20	30451.76774	1691.764874	1522.588387	346.322516	11	5
0	0	29	29	21	46	67	157	94	251	0.000333	0.507529	20	30451.76774	1691.764874	1522.588387	346.322516	11	5
0	0	37	37	20	58	78	160	129	289	0.000333	0.605494	20	36329.62483	2018.31249	1816.481241	426.20146	11	5
0	0	10	10	12	17	29	44	31	75	0.000333	0.12145	6	2186.091448	121.449525	364.348575	112.506418	3	5
0	0	37	37	20	57	77	166	126	292	0.000333	0.609967	20	36598.0334	2033.224078	1829.90167	418.913293	11	5
0	0	35	35	20	56	76	158	119	277	0.000333	0.576892	20	34613.51842	1922.973246	1730.675921	411.650438	11	5
0	0	36	36	20	57	77	166	123	289	0.000333	0.6037	20	36222.02621	2012.334789	1811.10131	418.913293	11	5
0	0	35	35	21	55	76	156	118	274	0.000333	0.570644	20	34238.64277	1902.146821	1711.932139	410.21345	11	5
0	0	17	17	17	21	38	57	58	115	0.000333	0.201171	16	9656.186625	536.454812	603.511664	161.725534	1	5
0	0	15	15	17	22	39	53	50	103	0.000333	0.181465	16	8710.342857	483.907936	544.396429	167.594364	1	5
0	0	9	9	14	16	30	39	30	69	0.000333	0.112858	7	2370.028158	131.668231	338.575451	117.302969	1	5
0	0	33	33	18	53	71	147	113	260	0.000333	0.532978	18	28780.81652	1598.934251	1598.934251	378.638434	9	5
0	0	28	28	18	49	67	127	92	219	0.000333	0.442825	9	11956.26179	664.236766	1328.473533	350.179432	8	5
0	0	28	28	18	49	67	127	92	219	0.000333	0.442825	9	11956.26179	664.236766	1328.473533	350.179432	8	5
0	0	28	28	18	47	65	127	91	218	0.000333	0.437625	9	11815.88565	656.438092	1312.876183	336.124326	8	5
0	0	28	28	19	48	67	127	91	218	0.000333	0.440802	9	11901.66699	661.203722	1322.407444	348.788823	8	5
0	0	28	28	18	48	66	127	91	218	0.000333	0.439226	9	11859.10126	658.838959	1317.677918	343.13685	8	5
0	0	31	31	19	50	69	138	97	235	0.000333	0.478501	9	12919.52923	717.751624	1435.503247	362.903432	8	5
0	0	30	30	19	48	67	131	94	225	0.000333	0.454957	9	12283.83061	682.435034	1364.870068	348.788823	8	5
0	0	27	27	18	47	65	124	90	214	0.000333	0.429596	9	11599.08041	644.393356	1288.786712	336.124326	7	5
0	0	29	29	21	47	68	133	97	230	0.000333	0.466705	20	28002.32907	1555.684948	1400.116453	353.304342	8	5
0	0	13	13	12	20	32	48	36	84	0.000333	0.14	6	2520	140	420	129.458112	3	5
0	0	34	34	19	53	72	164	114	278	0.000333	0.571746	18	30874.30471	1715.23915	1715.23915	384.290407	12	5
0	0	35	35	19	53	72	170	112	282	0.000333	0.579973	18	31318.53931	1739.91885	1739.91885	384.290407	12	5
0	0	29	29	19	49	68	145	94	239	0.000333	0.484968	9	13094.13257	727.45181	1454.903619	355.831405	10	5
0	0	31	31	22	50	72	154	101	255	0.000333	0.524444	22	34613.27926	1922.959959	1573.330875	380.300305	11	5
0	0	30	30	20	50	70	148	95	243	0.000333	0.496472	10	14894.15773	827.453207	1489.415773	368.631371	11	5
0	0	30	30	19	51	70	148	96	244	0.000333	0.498515	9	13459.90551	747.772528	1495.545056	370.004315	11	5
0	0	30	30	19	51	70	148	96	244	0.000333	0.498515	9	13459.90551	747.772528	1495.545056	370.004315	11	5
0	0	35	35	23	60	83	157	122	279	0.000333	0.592879	22	39129.99203	2173.888446	1778.636001	458.455361	11	5
0	0	10	10	14	17	31	43	32	75	0.000333	0.123855	7	2600.953063	144.497392	371.564723	122.789837	3	5
0	0	10	10	13	19	32	45	33	78	0.000333	0.13	6	2340	130	390	128.816339	3	5
0	0	15	15	12	21	33	54	38	92	0.000333	0.154695	6	2784.505554	154.694753	464.084259	135.258216	5	5
0	0	32	32	20	54	74	148	106	254	0.000333	0.525734	10	15772.01155	876.222864	1577.201155	397.202487	11	5
0	0	35	35	21	52	73	149	104	253	0.000333	0.522009	20	31320.51227	1740.028459	1566.025613	388.661531	11	5
0	0	31	31	20	53	73	141	100	241	0.000333	0.497249	10	14917.47719	828.748733	1491.747719	390.018346	11	5
0	0	10	10	13	19	32	45	33	78	0.000333	0.13	6	2340	130	390	128.816339	3	5
0	0	10	10	14	17	31	43	32	75	0.000333	0.123855	7	2600.953063	144.497392	371.564723	122.789837	3	5
0	0	18	18	17	29	46	72	62	134	0.000333	0.246719	16	11842.51683	657.917602	740.157302	210.368317	4	5
0	0	11	11	12	19	31	43	35	78	0.000333	0.128809	6	2318.563873	128.809104	386.427312	123.730173	3	5
0	0	20	20	15	29	44	74	70	144	0.000333	0.262053	14	11006.21414	611.456341	786.158153	199.484808	4	5
0	0	12	12	12	19	31	44	34	78	0.000333	0.128809	6	2318.563873	128.809104	386.427312	123.730173	3	5
0	0	21	21	19	30	49	80	72	152	0.000333	0.284479	18	15361.84613	853.435896	853.435896	227.917341	4	5
0	0	10	10	11	15	26	36	29	65	0.000333	0.101843	5	1527.642908	84.86905	305.528582	96.657107	1	5
0	0	16	16	12	22	34	56	49	105	0.000333	0.178061	12	6410.20318	356.122399	534.183598	141.127046	4	5
0	0	15	15	12	21	33	52	42	94	0.000333	0.158058	12	5690.076567	316.115365	474.173047	135.258216	3	5
0	0	15	15	13	21	34	54	42	96	0.000333	0.162799	12	5860.757193	325.597622	488.396433	140.344382	3	5
0	0	32	32	20	50	70	152	101	253	0.000333	0.516903	20	31014.17207	1723.009559	1550.708603	368.631371	14	5
0	0	27	27	19	42	61	128	85	213	0.000333	0.421082	18	22738.44695	1263.247053	1263.247053	307.187955	13	5
0	0	31	31	20	50	70	149	100	249	0.000333	0.50873	20	30523.82942	1695.768301	1526.191471	368.631371	13	5
0	0	28	28	19	43	62	131	87	218	0.000333	0.432672	18	23364.26632	1298.014796	1298.014796	314.040007	14	5
0	0	32	32	20	50	70	152	101	253	0.000333	0.516903	20	31014.17207	1723.009559	1550.708603	368.631371	14	5
0	0	28	28	19	43	62	131	86	217	0.000333	0.430687	18	23257.09079	1292.060599	1292.060599	314.040007	14	5
0	0	32	32	20	51	71	152	101	253	0.000333	0.518629	10	15558.86021	864.381123	1555.886021	375.732254	14	5
0	0	32	32	20	52	72	152	102	254	0.000333	0.522387	10	15671.6095	870.644972	1567.16095	382.861427	14	5
0	0	28	28	19	44	63	131	87	218	0.000333	0.434349	9	11727.42321	651.523512	1303.047023	320.925614	14	5
0	0	31	31	20	52	72	155	102	257	0.000333	0.528557	10	15856.70725	880.928181	1585.670725	382.861427	13	5
0	0	31	31	20	51	71	155	101	256	0.000333	0.524778	10	15743.35263	874.630701	1574.335263	375.732254	13	5
0	0	35	35	22	52	74	151	104	255	0.000333	0.527804	22	34835.03338	1935.279632	1583.410608	394.530361	11	5
0	0	31	31	20	52	72	141	98	239	0.000333	0.491537	10	14746.12075	819.228931	1474.612075	382.861427	11	5
0	0	42	42	21	54	75	184	123	307	0.000333	0.637416	20	38244.94676	2124.719264	1912.247338	403.002591	12	5
0	0	31	31	20	51	71	141	98	239	0.000333	0.48993	10	14697.89562	816.549756	1469.789562	375.732254	11	5
0	0	32	32	23	53	76	153	109	262	0.000333	0.545652	22	36013.05419	2000.725233	1636.957009	407.621709	11	5
0	0	31	31	20	53	73	141	100	241	0.000333	0.497249	10	14917.47719	828.748733	1491.747719	390.018346	11	5
0	0	15	15	14	19	33	54	41	95	0.000333	0.159739	14	6709.044179	372.724677	479.217441	134.013592	3	5
0	0	10	10	13	15	28	45	29	74	0.000333	0.118581	6	2134.465585	118.581421	355.744264	106.709075	3	5
0	0	11	11	13	18	31	45	32	77	0.000333	0.127158	6	2288.838695	127.157705	381.473116	123.164366	3	5
0	0	14	14	13	19	32	52	39	91	0.000333	0.151667	12	5460	303.333333	455	128.816339	3	5
0	0	18	18	14	24	38	66	56	122	0.000333	0.213416	14	8963.460193	497.970011	640.247157	163.342069	3	5
0	0	14	14	13	19	32	51	39	90	0.000333	0.15	12	5400	300	450	128.816339	3	5
0	0	14	14	12	19	31	50	43	93	0.000333	0.15358	12	5528.883082	307.160171	460.740257	123.730173	3	5
0	0	16	16	12	20	32	55	53	108	0.000333	0.18	12	6480	360	540	129.458112	3	5
0	0	10	10	13	19	32	45	33	78	0.000333	0.13	6	2340	130	390	128.816339	3	5
0	0	14	14	16	21	37	50	48	98	0.000333	0.170175	16	8168.422877	453.801271	510.52643	156.238666	1	5
0	0	8	8	12	15	27	36	28	64	0.000333	0.101438	6	1825.876801	101.4376	304.3128	101.622909	1	5
0	0	28	28	19	43	62	131	86	217	0.000333	0.430687	18	23257.09079	1292.060599	1292.060599	314.040007	14	5
0	0	28	28	19	43	62	131	86	217	0.000333	0.430687	18	23257.09079	1292.060599	1292.060599	314.040007	14	5
0	0	10	10	11	15	26	36	29	65	0.000333	0.101843	5	1527.642908	84.86905	305.528582	96.657107	1	5
0	0	16	16	17	20	37	54	56	110	0.000333	0.191013	16	9168.637924	509.368774	573.03987	155.92543	1	5
0	0	8	8	12	14	26	34	27	61	0.000333	0.095576	6	1720.360937	95.575608	286.726823	96.322519	1	5
0	0	32	32	20	51	71	152	102	254	0.000333	0.520679	20	31240.71537	1735.595298	1562.035768	375.732254	14	5
0	0	14	14	10	17	27	49	57	106	0.000333	0.168006	15	7560.271128	420.015063	504.018075	102.706149	1	5
0	0	32	32	20	50	70	152	101	253	0.000333	0.516903	20	31014.17207	1723.009559	1550.708603	368.631371	14	5
0	0	15	15	12	19	31	58	48	106	0.000333	0.175048	12	6301.737707	350.096539	525.144809	123.730173	1	5
0	0	13	13	11	17	28	45	41	86	0.000333	0.137811	10	4134.325233	229.684735	413.432523	107.540616	1	5
0	0	31	31	20	50	70	149	100	249	0.000333	0.50873	20	30523.82942	1695.768301	1526.191471	368.631371	13	5
0	0	15	15	11	18	29	50	51	101	0.000333	0.163552	10	4906.560805	272.586711	490.656081	113.112398	1	5
0	0	29	29	20	47	67	145	100	245	0.000333	0.495397	20	29723.83703	1651.32428	1486.191852	347.504238	10	5
0	0	15	15	12	21	33	54	38	92	0.000333	0.154695	6	2784.505554	154.694753	464.084259	135.258216	5	5
0	0	30	30	19	49	68	148	95	243	0.000333	0.493084	9	13313.28123	739.626735	1479.25347	355.831405	11	5
0	0	31	31	19	50	69	151	100	251	0.000333	0.51108	18	27598.3135	1533.239639	1533.239639	362.903432	10	5
0	0	16	16	13	20	33	56	42	98	0.000333	0.164784	12	5932.207484	329.567082	494.350624	134.544278	2	5
0	0	34	34	20	58	78	153	111	264	0.000333	0.553115	10	16593.46186	921.858992	1659.346186	426.20146	13	5
0	0	34	34	20	57	77	153	109	262	0.000333	0.547299	10	16418.98074	912.165596	1641.898074	418.913293	13	5
0	0	38	38	21	57	78	161	115	276	0.000333	0.578257	20	34695.42025	1927.523347	1734.771012	424.713397	13	5
0	0	34	34	20	58	78	153	111	264	0.000333	0.553115	10	16593.46186	921.858992	1659.346186	426.20146	13	5
0	0	45	45	21	59	80	195	135	330	0.000333	0.695412	20	41724.72543	2318.040301	2086.236271	439.314606	14	5
0	0	9	9	14	16	30	39	30	69	0.000333	0.112858	7	2370.028158	131.668231	338.575451	117.302969	1	5
0	0	33	33	19	53	72	161	105	266	0.000333	0.547067	9	14770.80045	820.600025	1641.20005	384.290407	13	5
0	0	35	35	20	53	73	165	108	273	0.000333	0.563274	20	33796.44209	1877.580116	1689.822105	390.018346	13	5
0	0	33	33	19	53	72	161	105	266	0.000333	0.547067	9	14770.80045	820.600025	1641.20005	384.290407	13	5
0	0	33	33	19	54	73	161	106	267	0.000333	0.550894	9	14874.14842	826.341579	1652.683157	391.474548	13	5
0	0	15	15	12	21	33	55	39	94	0.000333	0.158058	6	2845.038283	158.057682	474.173047	135.258216	5	5
0	0	14	14	13	23	36	55	41	96	0.000333	0.165438	6	2977.876801	165.4376	496.3128	152.147641	3	5
0	0	9	9	14	15	29	37	29	66	0.000333	0.106876	7	2244.38722	124.688179	320.626746	111.906328	1	5
0	0	14	14	13	23	36	55	41	96	0.000333	0.165438	6	2977.876801	165.4376	496.3128	152.147641	3	5
0	0	10	10	12	18	30	32	28	60	0.000333	0.098138	6	1766.480614	98.137812	294.413436	118.0782	2	5
[truncated: 20,155 more rows]
