# Supplementary material for: Vulnerable JavaScript functions detection using stacking of convolutional neural networks
Source: PeerJ Comput Sci. 2024 Feb 29;10:e1838. doi: 10.7717/peerj-cs.1838 (PMC10909211; doi:10.7717/peerj-cs.1838)
Supplement: Supplemental Information 1 [file peerj-cs-10-1838-s001.zip › Datasets/Multi-Classes/cwe399_cgd.csv]

Empty_Lines	Lines_Of_Comments	Lines_Of_Program	Physic_Lines	n1_Number_Of_Distinct_Operators	n2_Number_Of_Distinct_Operands	n_Program_Vocabulary	N1_Total_Number_Of_Operators	N2_Total_Number_Of_Operands	N_Program_Length	B_Number_of_Delivered_Bugs_1	B_Number_of_Delivered_Bugs_2	D_Difficulty	E_Effort	T_Time_Required_To_Program	V_Volume	_N_Calculated_Program_Length	McCab_Number	IsVulnerable
0	0	10	10	14	15	29	74	35	109	0.000333	0.176507	14	7413.278999	411.848833	529.519928	111.906328	5	4
0	0	17	17	16	44	60	120	87	207	0.000333	0.407575	8	9781.810826	543.433935	1222.726353	304.214991	6	4
0	0	4	4	7	9	16	16	12	28	0.000333	0.037333	3	336	18.666667	112	48.180809	3	4
0	0	20	20	21	30	51	109	77	186	0.000333	0.35169	20	21101.42227	1172.301237	1055.071114	239.445384	10	4
0	0	3	3	7	9	16	13	11	24	0.000333	0.032	3	288	16	96	48.180809	3	4
0	0	8	8	16	12	28	50	27	77	0.000333	0.123389	16	5922.661264	329.036737	370.166329	107.01955	6	4
0	0	7	7	11	13	24	37	19	56	0.000333	0.085586	5	1283.7895	71.321639	256.7579	86.159464	5	4
0	0	4	4	8	7	15	18	12	30	0.000333	0.039069	4	468.826871	26.045937	117.206718	43.651484	3	4
0	0	7	7	10	16	26	41	25	66	0.000333	0.10341	5	1551.145107	86.174728	310.229021	97.219281	3	4
0	0	4	4	10	7	17	22	10	32	0.000333	0.0436	5	653.994055	36.333003	130.798811	52.870765	3	4
0	0	4	4	8	7	15	18	12	30	0.000333	0.039069	4	468.826871	26.045937	117.206718	43.651484	3	4
0	0	10	10	17	15	32	57	33	90	0.000333	0.15	16	7200	400	450	128.090227	6	4
0	0	3	3	7	9	16	13	11	24	0.000333	0.032	3	288	16	96	48.180809	3	4
0	0	3	3	9	9	18	18	13	31	0.000333	0.043089	4	517.0707	28.72615	129.267675	57.05865	2	4
0	0	4	4	8	7	15	18	12	30	0.000333	0.039069	4	468.826871	26.045937	117.206718	43.651484	3	4
0	0	7	7	11	13	24	37	19	56	0.000333	0.085586	5	1283.7895	71.321639	256.7579	86.159464	5	4
0	0	5	5	9	15	24	25	20	45	0.000333	0.068774	4	825.29325	45.849625	206.323313	87.132684	1	4
0	0	7	7	10	16	26	41	25	66	0.000333	0.10341	5	1551.145107	86.174728	310.229021	97.219281	3	4
0	0	6	6	12	12	24	32	19	51	0.000333	0.077944	6	1402.998525	77.944363	233.833088	86.0391	4	4
0	0	8	8	16	12	28	50	27	77	0.000333	0.123389	16	5922.661264	329.036737	370.166329	107.01955	6	4
0	0	7	7	11	13	24	37	19	56	0.000333	0.085586	5	1283.7895	71.321639	256.7579	86.159464	5	4
0	0	4	4	8	7	15	18	12	30	0.000333	0.039069	4	468.826871	26.045937	117.206718	43.651484	3	4
0	0	8	8	16	12	28	50	27	77	0.000333	0.123389	16	5922.661264	329.036737	370.166329	107.01955	6	4
0	0	24	24	20	37	57	127	73	200	0.000333	0.388859	10	11665.78003	648.09889	1166.578003	279.188336	10	4
0	0	21	21	19	32	51	113	64	177	0.000333	0.334673	18	18072.34714	1004.019286	1004.019286	240.710623	10	4
0	0	7	7	10	16	26	41	25	66	0.000333	0.10341	5	1551.145107	86.174728	310.229021	97.219281	3	4
0	0	31	31	17	34	51	155	81	236	0.000333	0.446231	16	21419.07809	1189.948783	1338.692381	242.460605	11	4
0	0	3	3	15	10	25	45	22	67	0.000333	0.103713	14	4355.937106	241.996506	311.138365	91.82264	3	4
0	0	20	20	21	30	51	109	77	186	0.000333	0.35169	20	21101.42227	1172.301237	1055.071114	239.445384	10	4
0	0	11	11	16	17	33	56	37	93	0.000333	0.156376	16	7506.05845	417.003247	469.128653	133.486868	6	4
0	0	3	3	7	9	16	13	11	24	0.000333	0.032	3	288	16	96	48.180809	3	4
0	0	22	22	20	36	56	121	69	190	0.000333	0.367799	10	11033.97435	612.998575	1103.397435	272.555862	10	4
0	0	45	45	21	50	71	275	156	431	0.000333	0.883514	30	79516.23026	4417.568348	2650.541009	374.431475	20	4
0	0	4	4	7	6	13	16	9	25	0.000333	0.030837	3	277.532979	15.418499	92.510993	35.161259	3	4
0	0	3	3	15	10	25	45	22	67	0.000333	0.103713	14	4355.937106	241.996506	311.138365	91.82264	3	4
0	0	30	30	17	47	64	161	92	253	0.000333	0.506	8	12144	674.666667	1518	330.552544	11	4
0	0	32	32	21	48	69	181	103	284	0.000333	0.578274	20	34696.41891	1927.578829	1734.820946	360.316866	14	4
0	0	4	4	8	7	15	18	12	30	0.000333	0.039069	4	468.826871	26.045937	117.206718	43.651484	3	4
0	0	6	6	14	10	24	35	18	53	0.000333	0.081001	7	1701.021088	94.501172	243.003013	86.52225	4	4
0	0	7	7	8	12	20	30	20	50	0.000333	0.072032	4	864.385619	48.021423	216.096405	67.01955	1	4
0	0	51	51	16	47	63	258	177	435	0.000333	0.866706	24	62402.8024	3466.822356	2600.116767	325.065676	4	4
0	0	20	20	21	30	51	109	77	186	0.000333	0.35169	20	21101.42227	1172.301237	1055.071114	239.445384	10	4
0	0	26	26	20	37	57	194	94	288	0.000333	0.559957	20	33597.44648	1866.524805	1679.872324	279.188336	11	4
0	0	3	3	15	10	25	45	22	67	0.000333	0.103713	14	4355.937106	241.996506	311.138365	91.82264	3	4
0	0	9	9	14	15	29	41	28	69	0.000333	0.111734	7	2346.404821	130.355823	335.200689	111.906328	4	4
0	0	7	7	10	16	26	41	25	66	0.000333	0.10341	5	1551.145107	86.174728	310.229021	97.219281	3	4
0	0	15	15	13	18	31	77	50	127	0.000333	0.209728	12	7550.195177	419.455288	629.182931	123.164366	3	4
0	0	7	7	11	13	24	37	19	56	0.000333	0.085586	5	1283.7895	71.321639	256.7579	86.159464	5	4
0	0	4	4	8	7	15	18	12	30	0.000333	0.039069	4	468.826871	26.045937	117.206718	43.651484	3	4
0	0	30	30	20	44	64	159	91	250	0.000333	0.5	20	30000	1666.666667	1500	326.653553	11	4
0	0	6	6	14	10	24	35	18	53	0.000333	0.081001	7	1701.021088	94.501172	243.003013	86.52225	4	4
0	0	19	19	17	24	41	110	60	170	0.000333	0.303595	16	14572.54145	809.585636	910.783841	179.525968	9	4
0	0	4	4	7	6	13	16	9	25	0.000333	0.030837	3	277.532979	15.418499	92.510993	35.161259	3	4
0	0	5	5	9	15	24	25	20	45	0.000333	0.068774	4	825.29325	45.849625	206.323313	87.132684	1	4
0	0	4	4	7	6	13	16	9	25	0.000333	0.030837	3	277.532979	15.418499	92.510993	35.161259	3	4
0	0	7	7	10	16	26	41	25	66	0.000333	0.10341	5	1551.145107	86.174728	310.229021	97.219281	3	4
0	0	9	9	12	16	28	38	29	67	0.000333	0.107364	6	1932.556679	107.36426	322.09278	107.01955	4	4
0	0	10	10	17	15	32	57	33	90	0.000333	0.15	16	7200	400	450	128.090227	6	4
0	0	6	6	14	10	24	35	18	53	0.000333	0.081001	7	1701.021088	94.501172	243.003013	86.52225	4	4
0	0	3	3	15	10	25	45	22	67	0.000333	0.103713	14	4355.937106	241.996506	311.138365	91.82264	3	4
0	0	7	7	11	13	24	37	19	56	0.000333	0.085586	5	1283.7895	71.321639	256.7579	86.159464	5	4
0	0	4	4	8	7	15	18	12	30	0.000333	0.039069	4	468.826871	26.045937	117.206718	43.651484	3	4
0	0	4	4	10	7	17	22	10	32	0.000333	0.0436	5	653.994055	36.333003	130.798811	52.870765	3	4
0	0	4	4	7	9	16	16	12	28	0.000333	0.037333	3	336	18.666667	112	48.180809	3	4
0	0	45	45	16	45	61	235	162	397	0.000333	0.784834	24	56508.06535	3139.336964	2354.502723	311.133389	4	4
0	0	3	3	7	9	16	13	11	24	0.000333	0.032	3	288	16	96	48.180809	3	4
0	0	16	16	22	25	47	116	60	176	0.000333	0.325869	22	21507.36803	1194.85378	977.607638	214.2039	8	4
0	0	8	8	16	12	28	50	27	77	0.000333	0.123389	16	5922.661264	329.036737	370.166329	107.01955	6	4
0	0	42	42	21	56	77	260	135	395	0.000333	0.825127	20	49507.61367	2750.422982	2475.380684	417.450542	14	4
0	0	3	3	7	9	16	13	11	24	0.000333	0.032	3	288	16	96	48.180809	3	4
0	0	8	8	16	12	28	50	27	77	0.000333	0.123389	16	5922.661264	329.036737	370.166329	107.01955	6	4
0	0	4	4	8	7	15	18	12	30	0.000333	0.039069	4	468.826871	26.045937	117.206718	43.651484	3	4
0	0	5	5	8	15	23	24	20	44	0.000333	0.066346	4	796.146904	44.230384	199.036726	82.603359	1	4
0	0	3	3	15	10	25	45	22	67	0.000333	0.103713	14	4355.937106	241.996506	311.138365	91.82264	3	4
0	0	4	4	7	6	13	16	9	25	0.000333	0.030837	3	277.532979	15.418499	92.510993	35.161259	3	4
0	0	9	9	16	23	39	65	42	107	0.000333	0.188513	8	4524.304299	251.350239	565.538037	168.041925	2	4
0	0	17	17	17	33	50	104	59	163	0.000333	0.30665	8	7359.588471	408.866026	919.948559	235.951874	6	4
0	0	6	6	14	10	24	35	18	53	0.000333	0.081001	7	1701.021088	94.501172	243.003013	86.52225	4	4
0	0	6	6	14	10	24	35	18	53	0.000333	0.081001	7	1701.021088	94.501172	243.003013	86.52225	4	4
0	0	8	8	15	13	28	42	24	66	0.000333	0.105762	7	2220.997974	123.388776	317.285425	106.709075	4	4
0	0	3	3	9	9	18	18	13	31	0.000333	0.043089	4	517.0707	28.72615	129.267675	57.05865	2	4
0	0	4	4	7	9	16	16	12	28	0.000333	0.037333	3	336	18.666667	112	48.180809	3	4
0	0	5	5	8	15	23	24	20	44	0.000333	0.066346	4	796.146904	44.230384	199.036726	82.603359	1	4
0	0	5	5	8	9	17	20	13	33	0.000333	0.044962	4	539.545095	29.974728	134.886274	52.529325	3	4
0	0	37	37	21	52	73	239	126	365	0.000333	0.753095	20	45185.71928	2510.317738	2259.285964	388.661531	16	4
0	0	10	10	17	15	32	57	33	90	0.000333	0.15	16	7200	400	450	128.090227	6	4
0	0	8	8	15	13	28	42	24	66	0.000333	0.105762	7	2220.997974	123.388776	317.285425	106.709075	4	4
0	0	8	8	13	14	27	39	25	64	0.000333	0.101438	6	1825.876801	101.4376	304.3128	101.408685	4	4
0	0	3	3	15	10	25	45	22	67	0.000333	0.103713	14	4355.937106	241.996506	311.138365	91.82264	3	4
0	0	6	6	12	12	24	32	19	51	0.000333	0.077944	6	1402.998525	77.944363	233.833088	86.0391	4	4
0	0	40	40	17	43	60	206	139	345	0.000333	0.679292	24	48909.05413	2717.169674	2037.877255	302.816253	3	4
0	0	3	3	15	10	25	45	22	67	0.000333	0.103713	14	4355.937106	241.996506	311.138365	91.82264	3	4
0	0	2	2	12	8	20	16	10	26	0.000333	0.037457	6	674.220783	37.45671	112.37013	67.01955	3	4
0	0	31	31	17	38	55	156	88	244	0.000333	0.470217	16	22570.42832	1253.912685	1410.65177	268.908114	11	4
0	0	5	5	8	11	19	20	16	36	0.000333	0.050975	4	611.701562	33.98342	152.92539	62.053748	3	4
0	0	3	3	7	9	16	13	11	24	0.000333	0.032	3	288	16	96	48.180809	3	4
0	0	4	4	8	7	15	18	12	30	0.000333	0.039069	4	468.826871	26.045937	117.206718	43.651484	3	4
0	0	7	7	11	13	24	37	19	56	0.000333	0.085586	5	1283.7895	71.321639	256.7579	86.159464	5	4
0	0	5	5	8	9	17	20	13	33	0.000333	0.044962	4	539.545095	29.974728	134.886274	52.529325	3	4
0	0	3	3	9	9	18	18	13	31	0.000333	0.043089	4	517.0707	28.72615	129.267675	57.05865	2	4
0	0	8	8	10	16	26	49	30	79	0.000333	0.123778	5	1856.673689	103.148538	371.334738	97.219281	4	4
0	0	20	20	17	27	44	122	60	182	0.000333	0.331206	16	15897.86487	883.214715	993.616555	197.868831	20	4
0	0	3	3	9	9	18	18	13	31	0.000333	0.043089	4	517.0707	28.72615	129.267675	57.05865	2	4
0	0	12	12	14	23	37	58	45	103	0.000333	0.178858	7	3756.015877	208.667549	536.573697	157.344894	3	4
0	0	47	47	22	50	72	316	176	492	0.000333	1.011868	33	100174.9023	5565.272351	3035.603101	380.300305	6	4
0	0	4	4	8	11	19	17	15	32	0.000333	0.045311	4	543.734722	30.207485	135.93368	62.053748	3	4
0	0	19	19	17	39	56	111	68	179	0.000333	0.346506	8	8316.132248	462.007347	1039.516531	275.617555	6	4
0	0	7	7	10	16	26	41	25	66	0.000333	0.10341	5	1551.145107	86.174728	310.229021	97.219281	3	4
0	0	3	3	7	9	16	13	11	24	0.000333	0.032	3	288	16	96	48.180809	3	4
0	0	28	28	20	42	62	209	103	312	0.000333	0.619236	20	37154.18498	2064.121388	1857.709249	312.915894	11	4
0	0	20	20	21	30	51	109	77	186	0.000333	0.35169	20	21101.42227	1172.301237	1055.071114	239.445384	10	4
0	0	5	5	9	15	24	25	20	45	0.000333	0.068774	4	825.29325	45.849625	206.323313	87.132684	1	4
0	0	7	7	10	16	26	41	25	66	0.000333	0.10341	5	1551.145107	86.174728	310.229021	97.219281	3	4
0	0	31	31	20	47	67	165	94	259	0.000333	0.523706	20	31422.34201	1745.685667	1571.1171	347.504238	11	4
0	0	29	29	17	37	54	182	90	272	0.000333	0.521776	16	25045.27041	1391.403912	1565.329401	262.236643	12	4
0	0	22	22	16	30	46	139	70	209	0.000333	0.384808	16	18470.79118	1026.155066	1154.424449	211.206718	10	4
0	0	5	5	8	9	17	20	13	33	0.000333	0.044962	4	539.545095	29.974728	134.886274	52.529325	3	4
0	0	20	20	21	30	51	109	77	186	0.000333	0.35169	20	21101.42227	1172.301237	1055.071114	239.445384	10	4
0	0	3	3	9	9	18	18	13	31	0.000333	0.043089	4	517.0707	28.72615	129.267675	57.05865	2	4
0	0	3	3	7	9	16	13	11	24	0.000333	0.032	3	288	16	96	48.180809	3	4
0	0	9	9	11	19	30	47	31	78	0.000333	0.127579	5	1913.687332	106.315963	382.737466	118.764371	3	4
0	0	9	9	10	18	28	45	31	76	0.000333	0.121786	5	1826.79487	101.488604	365.358974	108.277931	3	4
0	0	51	51	26	54	80	279	185	464	0.000333	0.977792	39	114401.6108	6355.645045	2933.374636	432.975358	23	4
0	0	5	5	8	15	23	24	20	44	0.000333	0.066346	4	796.146904	44.230384	199.036726	82.603359	1	4
0	0	4	4	7	6	13	16	9	25	0.000333	0.030837	3	277.532979	15.418499	92.510993	35.161259	3	4
0	0	7	7	10	16	26	41	25	66	0.000333	0.10341	5	1551.145107	86.174728	310.229021	97.219281	3	4
0	0	16	16	17	32	49	102	57	159	0.000333	0.29758	8	7141.910922	396.772829	892.738865	229.486868	6	4
0	0	3	3	15	10	25	45	22	67	0.000333	0.103713	14	4355.937106	241.996506	311.138365	91.82264	3	4
0	0	3	3	9	9	18	18	13	31	0.000333	0.043089	4	517.0707	28.72615	129.267675	57.05865	2	4
0	0	10	10	17	13	30	56	31	87	0.000333	0.1423	16	6830.391709	379.466206	426.899482	117.592585	6	4
0	0	20	20	21	30	51	109	77	186	0.000333	0.35169	20	21101.42227	1172.301237	1055.071114	239.445384	10	4
0	0	8	8	16	12	28	50	27	77	0.000333	0.123389	16	5922.661264	329.036737	370.166329	107.01955	6	4
0	0	30	30	17	35	52	150	85	235	0.000333	0.446534	16	21433.65334	1190.758519	1339.603334	249.011774	11	4
0	0	5	5	8	11	19	20	16	36	0.000333	0.050975	4	611.701562	33.98342	152.92539	62.053748	3	4
0	0	31	31	17	34	51	155	81	236	0.000333	0.446231	16	21419.07809	1189.948783	1338.692381	242.460605	11	4
0	0	5	5	8	11	19	20	16	36	0.000333	0.050975	4	611.701562	33.98342	152.92539	62.053748	3	4
0	0	25	25	21	43	64	136	82	218	0.000333	0.436	10	13080	726.666667	1308	325.56805	10	4
0	0	3	3	7	9	16	13	11	24	0.000333	0.032	3	288	16	96	48.180809	3	4
0	0	20	20	21	30	51	109	77	186	0.000333	0.35169	20	21101.42227	1172.301237	1055.071114	239.445384	10	4
0	0	3	3	7	9	16	13	11	24	0.000333	0.032	3	288	16	96	48.180809	3	4
0	0	32	32	20	49	69	167	97	264	0.000333	0.53755	10	16126.50457	895.91692	1612.650457	361.559344	11	4
0	0	4	4	7	9	16	16	12	28	0.000333	0.037333	3	336	18.666667	112	48.180809	3	4
0	0	5	5	9	15	24	25	20	45	0.000333	0.068774	4	825.29325	45.849625	206.323313	87.132684	1	4
0	0	32	32	22	41	63	219	109	328	0.000333	0.653516	22	43132.05193	2396.225107	1960.547815	317.767128	13	4
0	0	3	3	9	9	18	18	13	31	0.000333	0.043089	4	517.0707	28.72615	129.267675	57.05865	2	4
0	0	8	8	16	12	28	50	27	77	0.000333	0.123389	16	5922.661264	329.036737	370.166329	107.01955	6	4
0	0	18	18	22	31	53	122	70	192	0.000333	0.366587	22	24194.736	1344.152	1099.760727	251.687581	9	4
0	0	31	31	17	34	51	153	81	234	0.000333	0.442449	16	21237.56048	1179.864471	1327.34753	242.460605	11	4
0	0	41	41	16	43	59	209	140	349	0.000333	0.684347	24	49273.01818	2737.389899	2053.042424	297.329384	7	4
0	0	5	5	9	15	24	25	20	45	0.000333	0.068774	4	825.29325	45.849625	206.323313	87.132684	1	4
0	0	3	3	15	10	25	45	22	67	0.000333	0.103713	14	4355.937106	241.996506	311.138365	91.82264	3	4
0	0	3	3	15	10	25	45	22	67	0.000333	0.103713	14	4355.937106	241.996506	311.138365	91.82264	3	4
0	0	5	5	9	15	24	25	20	45	0.000333	0.068774	4	825.29325	45.849625	206.323313	87.132684	1	4
0	0	4	4	7	9	16	16	12	28	0.000333	0.037333	3	336	18.666667	112	48.180809	3	4
0	0	3	3	7	9	16	13	11	24	0.000333	0.032	3	288	16	96	48.180809	3	4
0	0	18	18	18	34	52	120	63	183	0.000333	0.347727	9	9388.624216	521.590234	1043.180468	248.032387	8	4
0	0	4	4	7	6	13	16	9	25	0.000333	0.030837	3	277.532979	15.418499	92.510993	35.161259	3	4
0	0	7	7	11	13	24	37	19	56	0.000333	0.085586	5	1283.7895	71.321639	256.7579	86.159464	5	4
0	0	30	30	17	35	52	150	85	235	0.000333	0.446534	16	21433.65334	1190.758519	1339.603334	249.011774	11	4
0	0	22	22	20	39	59	141	74	215	0.000333	0.421589	10	12647.68256	702.649031	1264.768256	292.569248	9	4
0	0	4	4	7	9	16	16	12	28	0.000333	0.037333	3	336	18.666667	112	48.180809	3	4
0	0	31	31	20	46	66	164	93	257	0.000333	0.517803	20	31068.18577	1726.010321	1553.409289	340.522412	12	4
0	0	4	4	7	9	16	16	12	28	0.000333	0.037333	3	336	18.666667	112	48.180809	3	4
0	0	8	8	16	12	28	50	27	77	0.000333	0.123389	16	5922.661264	329.036737	370.166329	107.01955	6	4
0	0	20	20	21	30	51	109	77	186	0.000333	0.35169	20	21101.42227	1172.301237	1055.071114	239.445384	10	4
0	0	28	28	18	43	61	184	94	278	0.000333	0.549582	18	29677.40964	1648.74498	1648.74498	308.388034	10	4
0	0	6	6	14	10	24	35	18	53	0.000333	0.081001	7	1701.021088	94.501172	243.003013	86.52225	4	4
0	0	4	4	8	7	15	18	12	30	0.000333	0.039069	4	468.826871	26.045937	117.206718	43.651484	3	4
0	0	7	7	8	12	20	30	20	50	0.000333	0.072032	4	864.385619	48.021423	216.096405	67.01955	1	4
0	0	31	31	17	35	52	156	82	238	0.000333	0.452235	16	21707.27445	1205.959691	1356.704653	249.011774	11	4
0	0	4	4	7	6	13	16	9	25	0.000333	0.030837	3	277.532979	15.418499	92.510993	35.161259	3	4
0	0	8	8	16	12	28	50	27	77	0.000333	0.123389	16	5922.661264	329.036737	370.166329	107.01955	6	4
0	0	19	19	17	31	48	147	66	213	0.000333	0.396532	16	19033.5522	1057.419567	1189.597013	223.066954	11	4
0	0	28	28	17	41	58	150	85	235	0.000333	0.458875	16	22026.00854	1223.667141	1376.625534	289.1465	10	4
0	0	3	3	7	9	16	13	11	24	0.000333	0.032	3	288	16	96	48.180809	3	4
0	0	4	4	7	6	13	16	9	25	0.000333	0.030837	3	277.532979	15.418499	92.510993	35.161259	3	4
0	0	7	7	10	16	26	41	25	66	0.000333	0.10341	5	1551.145107	86.174728	310.229021	97.219281	3	4
0	0	4	4	7	9	16	16	12	28	0.000333	0.037333	3	336	18.666667	112	48.180809	3	4
0	0	31	31	20	47	67	165	94	259	0.000333	0.523706	20	31422.34201	1745.685667	1571.1171	347.504238	11	4
0	0	5	5	8	15	23	24	20	44	0.000333	0.066346	4	796.146904	44.230384	199.036726	82.603359	1	4
0	0	6	6	12	12	24	32	19	51	0.000333	0.077944	6	1402.998525	77.944363	233.833088	86.0391	4	4
0	0	3	3	15	10	25	45	22	67	0.000333	0.103713	14	4355.937106	241.996506	311.138365	91.82264	3	4
0	0	33	33	21	43	64	185	101	286	0.000333	0.572	20	34320	1906.666667	1716	325.56805	14	4
0	0	31	31	17	35	52	156	82	238	0.000333	0.452235	16	21707.27445	1205.959691	1356.704653	249.011774	11	4
0	0	6	6	14	10	24	35	18	53	0.000333	0.081001	7	1701.021088	94.501172	243.003013	86.52225	4	4
0	0	31	31	20	47	67	165	94	259	0.000333	0.523706	20	31422.34201	1745.685667	1571.1171	347.504238	11	4
0	0	4	4	7	6	13	16	9	25	0.000333	0.030837	3	277.532979	15.418499	92.510993	35.161259	3	4
0	0	4	4	11	5	16	19	9	28	0.000333	0.037333	5	560	31.111111	112	49.663388	2	4
0	0	3	3	15	10	25	45	22	67	0.000333	0.103713	14	4355.937106	241.996506	311.138365	91.82264	3	4
0	0	28	28	17	42	59	153	86	239	0.000333	0.468651	16	22495.22702	1249.734834	1405.951689	295.9642	10	4
0	0	8	8	15	13	28	42	24	66	0.000333	0.105762	7	2220.997974	123.388776	317.285425	106.709075	4	4
0	0	20	20	21	30	51	109	77	186	0.000333	0.35169	20	21101.42227	1172.301237	1055.071114	239.445384	10	4
0	0	17	17	19	26	45	121	62	183	0.000333	0.335003	18	18090.1641	1005.009117	1005.009117	202.922055	9	4
0	0	3	3	9	9	18	18	13	31	0.000333	0.043089	4	517.0707	28.72615	129.267675	57.05865	2	4
0	0	40	40	17	43	60	206	139	345	0.000333	0.679292	24	48909.05413	2717.169674	2037.877255	302.816253	5	4
0	0	6	6	8	10	18	26	18	44	0.000333	0.061159	4	733.9068	40.7726	183.4767	57.219281	1	4
0	0	4	4	8	7	15	18	12	30	0.000333	0.039069	4	468.826871	26.045937	117.206718	43.651484	3	4
0	0	7	7	11	13	24	37	19	56	0.000333	0.085586	5	1283.7895	71.321639	256.7579	86.159464	5	4
0	0	37	37	21	54	75	215	123	338	0.000333	0.70178	20	42106.81435	2339.267464	2105.340717	403.002591	18	4
0	0	25	25	22	34	56	176	89	265	0.000333	0.512983	22	33856.8792	1880.937733	1538.949054	271.081232	11	4
0	0	16	16	16	24	40	125	54	179	0.000333	0.317542	16	15242.00206	846.777892	952.625129	174.0391	8	4
0	0	4	4	7	6	13	16	9	25	0.000333	0.030837	3	277.532979	15.418499	92.510993	35.161259	3	4
0	0	30	30	20	44	64	159	91	250	0.000333	0.5	20	30000	1666.666667	1500	326.653553	11	4
0	0	20	20	21	30	51	109	77	186	0.000333	0.35169	20	21101.42227	1172.301237	1055.071114	239.445384	10	4
0	0	3	3	15	10	25	45	22	67	0.000333	0.103713	14	4355.937106	241.996506	311.138365	91.82264	3	4
0	0	16	16	17	25	42	102	54	156	0.000333	0.280401	16	13459.22429	747.734683	841.201518	185.583273	8	4
0	0	7	7	8	12	20	30	20	50	0.000333	0.072032	4	864.385619	48.021423	216.096405	67.01955	1	4
0	0	29	29	17	43	60	156	88	244	0.000333	0.480427	16	23060.50089	1281.138938	1441.281305	302.816253	10	4
0	0	10	10	16	14	30	56	33	89	0.000333	0.145571	16	6987.412208	388.189567	436.713263	117.302969	6	4
0	0	9	9	16	23	39	65	42	107	0.000333	0.188513	8	4524.304299	251.350239	565.538037	168.041925	2	4
0	0	3	3	7	9	16	13	11	24	0.000333	0.032	3	288	16	96	48.180809	3	4
0	0	8	8	13	13	26	38	23	61	0.000333	0.095576	6	1720.360937	95.575608	286.726823	96.211433	4	4
0	0	3	3	15	10	25	45	22	67	0.000333	0.103713	14	4355.937106	241.996506	311.138365	91.82264	3	4
0	0	8	8	16	12	28	50	27	77	0.000333	0.123389	16	5922.661264	329.036737	370.166329	107.01955	6	4
0	0	10	10	16	14	30	56	33	89	0.000333	0.145571	16	6987.412208	388.189567	436.713263	117.302969	6	4
0	0	4	4	8	7	15	18	12	30	0.000333	0.039069	4	468.826871	26.045937	117.206718	43.651484	3	4
0	0	4	4	10	7	17	22	10	32	0.000333	0.0436	5	653.994055	36.333003	130.798811	52.870765	3	4
0	0	5	5	8	15	23	24	20	44	0.000333	0.066346	4	796.146904	44.230384	199.036726	82.603359	1	4
0	0	5	5	8	15	23	24	20	44	0.000333	0.066346	4	796.146904	44.230384	199.036726	82.603359	1	4
0	0	7	7	10	16	26	41	25	66	0.000333	0.10341	5	1551.145107	86.174728	310.229021	97.219281	3	4
0	0	44	44	21	51	72	255	148	403	0.000333	0.828827	20	49729.59551	2762.755306	2486.479776	381.532358	20	4
0	0	3	3	15	10	25	45	22	67	0.000333	0.103713	14	4355.937106	241.996506	311.138365	91.82264	3	4
0	0	7	7	10	16	26	41	25	66	0.000333	0.10341	5	1551.145107	86.174728	310.229021	97.219281	3	4
0	0	4	4	7	9	16	16	12	28	0.000333	0.037333	3	336	18.666667	112	48.180809	3	4
0	0	6	6	8	10	18	26	18	44	0.000333	0.061159	4	733.9068	40.7726	183.4767	57.219281	1	4
0	0	10	10	10	21	31	46	35	81	0.000333	0.133763	5	2006.449506	111.469417	401.289901	125.457947	3	4
0	0	3	3	7	9	16	13	11	24	0.000333	0.032	3	288	16	96	48.180809	3	4
0	0	5	5	8	9	17	20	13	33	0.000333	0.044962	4	539.545095	29.974728	134.886274	52.529325	3	4
0	0	5	5	9	14	23	25	19	44	0.000333	0.066346	4	796.146904	44.230384	199.036726	81.832294	1	4
0	0	20	20	21	30	51	109	77	186	0.000333	0.35169	20	21101.42227	1172.301237	1055.071114	239.445384	10	4
0	0	11	11	16	17	33	62	34	96	0.000333	0.161421	16	7748.189367	430.454965	484.261835	133.486868	8	4
0	0	19	19	19	44	63	137	76	213	0.000333	0.424387	9	11458.44561	636.580312	1273.160624	320.925614	6	4
0	0	62	62	18	55	73	327	213	540	0.000333	1.114168	27	90247.64207	5013.757893	3342.505262	393.033434	5	4
0	0	18	18	16	26	42	104	53	157	0.000333	0.282198	16	13545.50137	752.527854	846.593835	186.211433	11	4
0	0	3	3	9	9	18	18	13	31	0.000333	0.043089	4	517.0707	28.72615	129.267675	57.05865	2	4
0	0	4	4	7	9	16	16	12	28	0.000333	0.037333	3	336	18.666667	112	48.180809	3	4
0	0	33	33	22	52	74	201	112	313	0.000333	0.647853	22	42758.29588	2375.460882	1943.558903	394.530361	10	4
0	0	3	3	9	9	18	18	13	31	0.000333	0.043089	4	517.0707	28.72615	129.267675	57.05865	2	4
0	0	3	3	9	9	18	18	13	31	0.000333	0.043089	4	517.0707	28.72615	129.267675	57.05865	2	4
0	0	3	3	9	9	18	18	13	31	0.000333	0.043089	4	517.0707	28.72615	129.267675	57.05865	2	4
0	0	11	11	16	17	33	56	37	93	0.000333	0.156376	16	7506.05845	417.003247	469.128653	133.486868	6	4
0	0	4	4	8	11	19	17	15	32	0.000333	0.045311	4	543.734722	30.207485	135.93368	62.053748	3	4
0	0	5	5	8	11	19	20	16	36	0.000333	0.050975	4	611.701562	33.98342	152.92539	62.053748	3	4
0	0	4	4	7	6	13	16	9	25	0.000333	0.030837	3	277.532979	15.418499	92.510993	35.161259	3	4
0	0	3	3	7	9	16	13	11	24	0.000333	0.032	3	288	16	96	48.180809	3	4
0	0	31	31	20	47	67	165	94	259	0.000333	0.523706	20	31422.34201	1745.685667	1571.1171	347.504238	11	4
0	0	30	30	17	35	52	150	85	235	0.000333	0.446534	16	21433.65334	1190.758519	1339.603334	249.011774	11	4
0	0	3	3	15	10	25	45	22	67	0.000333	0.103713	14	4355.937106	241.996506	311.138365	91.82264	3	4
0	0	8	8	15	11	26	41	22	63	0.000333	0.098709	14	4145.787831	230.321546	296.127702	96.657107	4	4
0	0	60	60	16	49	65	330	217	547	0.000333	1.098078	32	105415.5262	5856.418122	3294.235194	339.120782	4	4
0	0	3	3	7	9	16	13	11	24	0.000333	0.032	3	288	16	96	48.180809	3	4
0	0	40	40	24	47	71	218	137	355	0.000333	0.72772	24	52395.84546	2910.880303	2183.160227	371.104776	24	4
0	0	3	3	7	9	16	13	11	24	0.000333	0.032	3	288	16	96	48.180809	3	4
0	0	5	5	8	15	23	24	20	44	0.000333	0.066346	4	796.146904	44.230384	199.036726	82.603359	1	4
0	0	18	18	19	28	47	99	58	157	0.000333	0.29069	18	15697.2681	872.07045	872.07045	215.316561	10	4
0	0	6	6	14	10	24	35	18	53	0.000333	0.081001	7	1701.021088	94.501172	243.003013	86.52225	4	4
0	0	4	4	7	9	16	16	12	28	0.000333	0.037333	3	336	18.666667	112	48.180809	3	4
0	0	5	5	9	15	24	25	20	45	0.000333	0.068774	4	825.29325	45.849625	206.323313	87.132684	1	4
0	0	4	4	10	12	22	24	18	42	0.000333	0.062432	5	936.48064	52.026702	187.296128	76.238831	2	4
0	0	3	3	9	9	18	18	13	31	0.000333	0.043089	4	517.0707	28.72615	129.267675	57.05865	2	4
0	0	6	6	14	10	24	35	18	53	0.000333	0.081001	7	1701.021088	94.501172	243.003013	86.52225	4	4
0	0	10	10	17	15	32	57	33	90	0.000333	0.15	16	7200	400	450	128.090227	6	4
0	0	3	3	15	10	25	45	22	67	0.000333	0.103713	14	4355.937106	241.996506	311.138365	91.82264	3	4
0	0	5	5	9	15	24	25	20	45	0.000333	0.068774	4	825.29325	45.849625	206.323313	87.132684	1	4
0	0	3	3	7	9	16	13	11	24	0.000333	0.032	3	288	16	96	48.180809	3	4
0	0	14	14	15	20	35	89	42	131	0.000333	0.223979	14	9407.105053	522.616947	671.936075	145.041921	8	4
0	0	6	6	14	10	24	35	18	53	0.000333	0.081001	7	1701.021088	94.501172	243.003013	86.52225	4	4
0	0	32	32	17	39	56	158	89	247	0.000333	0.478139	16	22950.66665	1275.037036	1434.416666	275.617555	11	4
0	0	40	40	17	54	71	197	118	315	0.000333	0.645723	16	30994.72548	1721.929193	1937.170343	380.250793	13	4
0	0	5	5	8	15	23	24	20	44	0.000333	0.066346	4	796.146904	44.230384	199.036726	82.603359	1	4
0	0	5	5	8	15	23	24	20	44	0.000333	0.066346	4	796.146904	44.230384	199.036726	82.603359	1	4
0	0	3	3	15	10	25	45	22	67	0.000333	0.103713	14	4355.937106	241.996506	311.138365	91.82264	3	4
0	0	3	3	15	10	25	45	22	67	0.000333	0.103713	14	4355.937106	241.996506	311.138365	91.82264	3	4
0	0	7	7	10	16	26	41	25	66	0.000333	0.10341	5	1551.145107	86.174728	310.229021	97.219281	3	4
0	0	21	21	18	38	56	131	72	203	0.000333	0.392964	9	10610.03744	589.446525	1178.893049	274.479896	8	4
0	0	4	4	7	9	16	16	12	28	0.000333	0.037333	3	336	18.666667	112	48.180809	3	4
0	0	5	5	8	15	23	24	20	44	0.000333	0.066346	4	796.146904	44.230384	199.036726	82.603359	1	4
0	0	31	31	22	46	68	196	108	304	0.000333	0.616863	22	40712.95148	2261.830638	1850.588704	352.191346	18	4
0	0	20	20	21	30	51	109	77	186	0.000333	0.35169	20	21101.42227	1172.301237	1055.071114	239.445384	10	4
0	0	9	9	15	13	28	53	29	82	0.000333	0.131401	14	5518.843451	306.602414	394.203104	106.709075	6	4
0	0	4	4	7	6	13	16	9	25	0.000333	0.030837	3	277.532979	15.418499	92.510993	35.161259	3	4
0	0	31	31	17	34	51	155	81	236	0.000333	0.446231	16	21419.07809	1189.948783	1338.692381	242.460605	11	4
0	0	11	11	17	13	30	68	38	106	0.000333	0.173377	16	8322.08645	462.338136	520.130403	117.592585	8	4
0	0	26	26	19	32	51	153	80	233	0.000333	0.440558	18	23790.15188	1321.675105	1321.675105	240.710623	11	4
0	0	12	12	14	23	37	58	45	103	0.000333	0.178858	7	3756.015877	208.667549	536.573697	157.344894	3	4
0	0	6	6	14	10	24	35	18	53	0.000333	0.081001	7	1701.021088	94.501172	243.003013	86.52225	4	4
0	0	20	20	21	30	51	109	77	186	0.000333	0.35169	20	21101.42227	1172.301237	1055.071114	239.445384	10	4
0	0	5	5	8	11	19	20	16	36	0.000333	0.050975	4	611.701562	33.98342	152.92539	62.053748	3	4
0	0	4	4	8	7	15	18	12	30	0.000333	0.039069	4	468.826871	26.045937	117.206718	43.651484	3	4
0	0	4	4	10	7	17	22	10	32	0.000333	0.0436	5	653.994055	36.333003	130.798811	52.870765	3	4
0	0	3	3	15	10	25	45	22	67	0.000333	0.103713	14	4355.937106	241.996506	311.138365	91.82264	3	4
0	0	29	29	17	44	61	157	89	246	0.000333	0.48632	16	23343.38216	1296.854564	1458.961385	309.70186	10	4
0	0	6	6	8	10	18	26	18	44	0.000333	0.061159	4	733.9068	40.7726	183.4767	57.219281	1	4
0	0	30	30	17	32	49	150	79	229	0.000333	0.42859	16	20572.29687	1142.905382	1285.768554	229.486868	11	4
0	0	5	5	9	15	24	25	20	45	0.000333	0.068774	4	825.29325	45.849625	206.323313	87.132684	1	4
0	0	31	31	17	34	51	155	81	236	0.000333	0.446231	16	21419.07809	1189.948783	1338.692381	242.460605	11	4
0	0	4	4	7	9	16	16	12	28	0.000333	0.037333	3	336	18.666667	112	48.180809	3	4
0	0	4	4	8	7	15	18	12	30	0.000333	0.039069	4	468.826871	26.045937	117.206718	43.651484	3	4
0	0	4	4	10	7	17	22	10	32	0.000333	0.0436	5	653.994055	36.333003	130.798811	52.870765	3	4
0	0	25	25	19	38	57	136	88	224	0.000333	0.435522	18	23518.21254	1306.567363	1306.567363	280.131868	11	4
0	0	8	8	15	13	28	42	24	66	0.000333	0.105762	7	2220.997974	123.388776	317.285425	106.709075	4	4
0	0	20	20	21	30	51	109	77	186	0.000333	0.35169	20	21101.42227	1172.301237	1055.071114	239.445384	10	4
0	0	7	7	10	16	26	41	25	66	0.000333	0.10341	5	1551.145107	86.174728	310.229021	97.219281	3	4
0	0	4	4	7	9	16	16	12	28	0.000333	0.037333	3	336	18.666667	112	48.180809	3	4
0	0	5	5	8	15	23	24	20	44	0.000333	0.066346	4	796.146904	44.230384	199.036726	82.603359	1	4
0	0	5	5	8	9	17	20	13	33	0.000333	0.044962	4	539.545095	29.974728	134.886274	52.529325	3	4
0	0	40	40	22	53	75	241	131	372	0.000333	0.772374	22	50976.65216	2832.036231	2317.120553	401.68728	13	4
0	0	4	4	7	6	13	16	9	25	0.000333	0.030837	3	277.532979	15.418499	92.510993	35.161259	3	4
0	0	20	20	21	30	51	109	77	186	0.000333	0.35169	20	21101.42227	1172.301237	1055.071114	239.445384	10	4
0	0	3	3	7	9	16	13	11	24	0.000333	0.032	3	288	16	96	48.180809	3	4
0	0	5	5	8	9	17	20	13	33	0.000333	0.044962	4	539.545095	29.974728	134.886274	52.529325	3	4
0	0	34	34	17	44	61	170	96	266	0.000333	0.525859	16	25241.21811	1402.289895	1577.576132	309.70186	11	4
0	0	7	7	10	16	26	41	25	66	0.000333	0.10341	5	1551.145107	86.174728	310.229021	97.219281	3	4
0	0	7	7	10	16	26	41	25	66	0.000333	0.10341	5	1551.145107	86.174728	310.229021	97.219281	3	4
0	0	31	31	17	37	54	155	87	242	0.000333	0.464228	16	22282.92441	1237.940245	1392.682776	262.236643	11	4
0	0	6	6	14	10	24	35	18	53	0.000333	0.081001	7	1701.021088	94.501172	243.003013	86.52225	4	4
0	0	5	5	7	9	16	23	14	37	0.000333	0.049333	3	444	24.666667	148	48.180809	1	4
0	0	3	3	9	9	18	18	13	31	0.000333	0.043089	4	517.0707	28.72615	129.267675	57.05865	2	4
0	0	33	33	20	52	72	173	100	273	0.000333	0.561463	10	16843.89525	935.771959	1684.389525	382.861427	12	4
0	0	4	4	7	9	16	16	12	28	0.000333	0.037333	3	336	18.666667	112	48.180809	3	4
0	0	9	9	11	17	28	47	29	76	0.000333	0.121786	5	1826.79487	101.488604	365.358974	107.540616	3	4
0	0	32	32	21	46	67	178	99	277	0.000333	0.560102	20	33606.13412	1867.007451	1680.306706	346.322516	12	4
0	0	8	8	7	9	16	17	12	29	0.000333	0.038667	3	348	19.333333	116	48.180809	1	4
0	0	3	3	7	9	16	13	11	24	0.000333	0.032	3	288	16	96	48.180809	3	4
0	0	4	4	8	7	15	18	12	30	0.000333	0.039069	4	468.826871	26.045937	117.206718	43.651484	3	4
0	0	3	3	7	9	16	13	11	24	0.000333	0.032	3	288	16	96	48.180809	3	4
0	0	7	7	11	13	24	37	19	56	0.000333	0.085586	5	1283.7895	71.321639	256.7579	86.159464	5	4
0	0	2	2	12	8	20	16	10	26	0.000333	0.037457	6	674.220783	37.45671	112.37013	67.01955	3	4
0	0	8	8	10	16	26	49	30	79	0.000333	0.123778	5	1856.673689	103.148538	371.334738	97.219281	4	4
0	0	32	32	20	40	60	229	110	339	0.000333	0.667479	20	40048.71824	2224.928791	2002.435912	299.315686	16	4
0	0	32	32	17	39	56	159	90	249	0.000333	0.48201	16	23136.50201	1285.361223	1446.031376	275.617555	11	4
0	0	8	8	16	12	28	50	27	77	0.000333	0.123389	16	5922.661264	329.036737	370.166329	107.01955	6	4
0	0	6	6	14	10	24	35	18	53	0.000333	0.081001	7	1701.021088	94.501172	243.003013	86.52225	4	4
0	0	6	6	14	10	24	35	18	53	0.000333	0.081001	7	1701.021088	94.501172	243.003013	86.52225	4	4
0	0	20	20	21	30	51	109	77	186	0.000333	0.35169	20	21101.42227	1172.301237	1055.071114	239.445384	10	4
0	0	4	4	7	9	16	16	12	28	0.000333	0.037333	3	336	18.666667	112	48.180809	3	4
0	0	6	6	12	12	24	32	19	51	0.000333	0.077944	6	1402.998525	77.944363	233.833088	86.0391	4	4
0	0	37	37	21	54	75	270	124	394	0.000333	0.818052	20	49083.09128	2726.838405	2454.154564	403.002591	15	4
0	0	31	31	20	46	66	164	93	257	0.000333	0.517803	20	31068.18577	1726.010321	1553.409289	340.522412	11	4
0	0	3	3	15	10	25	45	22	67	0.000333	0.103713	14	4355.937106	241.996506	311.138365	91.82264	3	4
0	0	3	3	15	10	25	45	22	67	0.000333	0.103713	14	4355.937106	241.996506	311.138365	91.82264	3	4
0	0	4	4	8	7	15	18	12	30	0.000333	0.039069	4	468.826871	26.045937	117.206718	43.651484	3	4
0	0	7	7	11	13	24	37	19	56	0.000333	0.085586	5	1283.7895	71.321639	256.7579	86.159464	5	4
0	0	5	5	8	11	19	20	16	36	0.000333	0.050975	4	611.701562	33.98342	152.92539	62.053748	3	4
0	0	3	3	9	9	18	18	13	31	0.000333	0.043089	4	517.0707	28.72615	129.267675	57.05865	2	4
0	0	32	32	20	49	69	168	96	264	0.000333	0.53755	10	16126.50457	895.91692	1612.650457	361.559344	12	4
0	0	7	7	8	12	20	30	20	50	0.000333	0.072032	4	864.385619	48.021423	216.096405	67.01955	1	4
0	0	8	8	13	14	27	39	25	64	0.000333	0.101438	6	1825.876801	101.4376	304.3128	101.408685	4	4
0	0	7	7	10	16	26	41	25	66	0.000333	0.10341	5	1551.145107	86.174728	310.229021	97.219281	3	4
0	0	7	7	11	13	24	37	19	56	0.000333	0.085586	5	1283.7895	71.321639	256.7579	86.159464	5	4
0	0	4	4	7	9	16	16	12	28	0.000333	0.037333	3	336	18.666667	112	48.180809	3	4
0	0	7	7	10	16	26	41	25	66	0.000333	0.10341	5	1551.145107	86.174728	310.229021	97.219281	3	4
0	0	59	59	18	54	72	313	208	521	0.000333	1.07151	27	86792.335	4821.796389	3214.530926	385.822575	5	4
0	0	6	6	12	12	24	32	19	51	0.000333	0.077944	6	1402.998525	77.944363	233.833088	86.0391	4	4
0	0	29	29	20	41	61	164	90	254	0.000333	0.502136	20	30128.14568	1673.785871	1506.407284	306.098194	12	4
0	0	4	4	7	6	13	16	9	25	0.000333	0.030837	3	277.532979	15.418499	92.510993	35.161259	3	4
0	0	6	6	14	10	24	35	18	53	0.000333	0.081001	7	1701.021088	94.501172	243.003013	86.52225	4	4
0	0	6	6	12	12	24	32	19	51	0.000333	0.077944	6	1402.998525	77.944363	233.833088	86.0391	4	4
0	0	31	31	17	35	52	156	82	238	0.000333	0.452235	16	21707.27445	1205.959691	1356.704653	249.011774	11	4
0	0	7	7	11	13	24	37	19	56	0.000333	0.085586	5	1283.7895	71.321639	256.7579	86.159464	5	4
0	0	4	4	8	7	15	18	12	30	0.000333	0.039069	4	468.826871	26.045937	117.206718	43.651484	3	4
0	0	5	5	9	15	24	25	20	45	0.000333	0.068774	4	825.29325	45.849625	206.323313	87.132684	1	4
0	0	7	7	11	13	24	37	19	56	0.000333	0.085586	5	1283.7895	71.321639	256.7579	86.159464	5	4
0	0	33	33	17	39	56	163	87	250	0.000333	0.483946	16	23229.41969	1290.523316	1451.838731	275.617555	12	4
0	0	4	4	8	7	15	18	12	30	0.000333	0.039069	4	468.826871	26.045937	117.206718	43.651484	3	4
0	0	7	7	11	13	24	37	19	56	0.000333	0.085586	5	1283.7895	71.321639	256.7579	86.159464	5	4
0	0	43	43	27	52	79	239	149	388	0.000333	0.815289	26	63592.54019	3532.918899	2445.86693	424.804828	20	4
0	0	12	12	10	14	24	58	35	93	0.000333	0.142134	10	4264.015126	236.889729	426.401513	86.52225	1	4
0	0	4	4	7	9	16	16	12	28	0.000333	0.037333	3	336	18.666667	112	48.180809	3	4
0	0	6	6	8	10	18	26	18	44	0.000333	0.061159	4	733.9068	40.7726	183.4767	57.219281	1	4
0	0	15	15	20	24	44	104	56	160	0.000333	0.29117	20	17470.18118	970.565621	873.509059	196.477662	9	4
0	0	4	4	7	9	16	16	12	28	0.000333	0.037333	3	336	18.666667	112	48.180809	3	4
0	0	6	6	14	10	24	35	18	53	0.000333	0.081001	7	1701.021088	94.501172	243.003013	86.52225	4	4
0	0	20	20	21	30	51	109	77	186	0.000333	0.35169	20	21101.42227	1172.301237	1055.071114	239.445384	10	4
0	0	6	6	14	10	24	35	18	53	0.000333	0.081001	7	1701.021088	94.501172	243.003013	86.52225	4	4
0	0	4	4	7	9	16	16	12	28	0.000333	0.037333	3	336	18.666667	112	48.180809	3	4
0	0	28	28	17	42	59	153	86	239	0.000333	0.468651	16	22495.22702	1249.734834	1405.951689	295.9642	11	4
0	0	6	6	14	10	24	35	18	53	0.000333	0.081001	7	1701.021088	94.501172	243.003013	86.52225	4	4
0	0	4	4	7	6	13	16	9	25	0.000333	0.030837	3	277.532979	15.418499	92.510993	35.161259	3	4
0	0	4	4	11	10	21	26	17	43	0.000333	0.062957	5	944.348246	52.463791	188.869649	71.273029	2	4
0	0	6	6	12	12	24	32	19	51	0.000333	0.077944	6	1402.998525	77.944363	233.833088	86.0391	4	4
0	0	12	12	14	23	37	58	45	103	0.000333	0.178858	7	3756.015877	208.667549	536.573697	157.344894	3	4
0	0	3	3	15	10	25	45	22	67	0.000333	0.103713	14	4355.937106	241.996506	311.138365	91.82264	3	4
0	0	6	6	12	12	24	32	19	51	0.000333	0.077944	6	1402.998525	77.944363	233.833088	86.0391	4	4
0	0	4	4	11	10	21	26	17	43	0.000333	0.062957	5	944.348246	52.463791	188.869649	71.273029	2	4
0	0	8	8	16	12	28	50	27	77	0.000333	0.123389	16	5922.661264	329.036737	370.166329	107.01955	6	4
0	0	39	39	17	52	69	195	117	312	0.000333	0.635287	16	30493.75409	1694.097449	1905.859631	365.909734	11	4
0	0	35	35	18	41	59	170	99	269	0.000333	0.527477	18	28483.75765	1582.43098	1582.43098	294.718282	12	4
0	0	23	23	22	33	55	159	86	245	0.000333	0.472144	22	31161.52886	1731.196048	1416.43313	264.572502	16	4
0	0	20	20	21	30	51	109	77	186	0.000333	0.35169	20	21101.42227	1172.301237	1055.071114	239.445384	10	4
0	0	32	32	17	37	54	160	85	245	0.000333	0.469982	16	22559.15901	1253.286612	1409.947438	262.236643	11	4
0	0	3	3	7	9	16	13	11	24	0.000333	0.032	3	288	16	96	48.180809	3	4
0	0	8	8	16	12	28	50	27	77	0.000333	0.123389	16	5922.661264	329.036737	370.166329	107.01955	6	4
0	0	3	3	7	9	16	13	11	24	0.000333	0.032	3	288	16	96	48.180809	3	4
0	0	7	7	8	12	20	30	20	50	0.000333	0.072032	4	864.385619	48.021423	216.096405	67.01955	1	4
0	0	4	4	7	9	16	16	12	28	0.000333	0.037333	3	336	18.666667	112	48.180809	3	4
0	0	30	30	20	44	64	159	91	250	0.000333	0.5	20	30000	1666.666667	1500	326.653553	11	4
0	0	28	28	17	41	58	152	85	237	0.000333	0.46278	16	22213.46393	1234.08133	1388.341496	289.1465	10	4
0	0	6	6	14	10	24	35	18	53	0.000333	0.081001	7	1701.021088	94.501172	243.003013	86.52225	4	4
0	0	20	20	21	30	51	109	77	186	0.000333	0.35169	20	21101.42227	1172.301237	1055.071114	239.445384	10	4
0	0	4	4	8	7	15	18	12	30	0.000333	0.039069	4	468.826871	26.045937	117.206718	43.651484	3	4
0	0	4	4	10	7	17	22	10	32	0.000333	0.0436	5	653.994055	36.333003	130.798811	52.870765	3	4
0	0	8	8	16	12	28	50	27	77	0.000333	0.123389	16	5922.661264	329.036737	370.166329	107.01955	6	4
0	0	6	6	14	10	24	35	18	53	0.000333	0.081001	7	1701.021088	94.501172	243.003013	86.52225	4	4
0	0	16	16	17	25	42	140	48	188	0.000333	0.337919	8	8110.045404	450.558078	1013.755675	185.583273	8	4
0	0	4	4	7	6	13	16	9	25	0.000333	0.030837	3	277.532979	15.418499	92.510993	35.161259	3	4
0	0	18	18	19	28	47	143	68	211	0.000333	0.390673	18	21096.32846	1172.018248	1172.018248	215.316561	9	4
0	0	17	17	19	26	45	94	52	146	0.000333	0.26727	18	14432.58994	801.810552	801.810552	202.922055	13	4
0	0	3	3	9	9	18	18	13	31	0.000333	0.043089	4	517.0707	28.72615	129.267675	57.05865	2	4
0	0	7	7	11	13	24	37	19	56	0.000333	0.085586	5	1283.7895	71.321639	256.7579	86.159464	5	4
0	0	3	3	9	9	18	18	13	31	0.000333	0.043089	4	517.0707	28.72615	129.267675	57.05865	2	4
0	0	6	6	12	12	24	32	19	51	0.000333	0.077944	6	1402.998525	77.944363	233.833088	86.0391	4	4
0	0	31	31	17	34	51	153	81	234	0.000333	0.442449	16	21237.56048	1179.864471	1327.34753	242.460605	12	4
0	0	3	3	15	10	25	45	22	67	0.000333	0.103713	14	4355.937106	241.996506	311.138365	91.82264	3	4
0	0	18	18	17	26	43	96	52	148	0.000333	0.267696	16	12849.39494	713.855274	803.087184	191.698301	15	4
0	0	4	4	7	9	16	16	12	28	0.000333	0.037333	3	336	18.666667	112	48.180809	3	4
0	0	6	6	7	10	17	25	16	41	0.000333	0.055862	3	502.757929	27.930996	167.585976	52.870765	1	4
0	0	5	5	8	15	23	24	20	44	0.000333	0.066346	4	796.146904	44.230384	199.036726	82.603359	1	4
0	0	4	4	8	7	15	18	12	30	0.000333	0.039069	4	468.826871	26.045937	117.206718	43.651484	3	4
0	0	7	7	11	13	24	37	19	56	0.000333	0.085586	5	1283.7895	71.321639	256.7579	86.159464	5	4
0	0	22	22	21	34	55	112	70	182	0.000333	0.350736	20	21044.14936	1169.119409	1052.207468	265.212402	10	4
0	0	4	4	8	11	19	17	15	32	0.000333	0.045311	4	543.734722	30.207485	135.93368	62.053748	3	4
0	0	4	4	8	7	15	18	12	30	0.000333	0.039069	4	468.826871	26.045937	117.206718	43.651484	3	4
0	0	7	7	11	13	24	37	19	56	0.000333	0.085586	5	1283.7895	71.321639	256.7579	86.159464	5	4
0	0	38	38	21	43	64	200	122	322	0.000333	0.644	20	38640	2146.666667	1932	325.56805	18	4
0	0	7	7	11	13	24	37	19	56	0.000333	0.085586	5	1283.7895	71.321639	256.7579	86.159464	5	4
0	0	4	4	8	7	15	18	12	30	0.000333	0.039069	4	468.826871	26.045937	117.206718	43.651484	3	4
0	0	20	20	20	33	53	158	77	235	0.000333	0.448687	20	26921.22614	1495.623674	1346.061307	252.903568	9	4
0	0	28	28	17	42	59	153	86	239	0.000333	0.468651	16	22495.22702	1249.734834	1405.951689	295.9642	10	4
0	0	8	8	16	12	28	50	27	77	0.000333	0.123389	16	5922.661264	329.036737	370.166329	107.01955	6	4
0	0	20	20	21	30	51	109	77	186	0.000333	0.35169	20	21101.42227	1172.301237	1055.071114	239.445384	10	4
0	0	4	4	7	9	16	16	12	28	0.000333	0.037333	3	336	18.666667	112	48.180809	3	4
0	0	3	3	9	9	18	18	13	31	0.000333	0.043089	4	517.0707	28.72615	129.267675	57.05865	2	4
0	0	5	5	8	15	23	24	20	44	0.000333	0.066346	4	796.146904	44.230384	199.036726	82.603359	1	4
0	0	6	6	14	10	24	35	18	53	0.000333	0.081001	7	1701.021088	94.501172	243.003013	86.52225	4	4
0	0	20	20	19	37	56	136	71	207	0.000333	0.400707	9	10819.10222	601.061234	1202.122469	273.460397	9	4
0	0	4	4	7	9	16	16	12	28	0.000333	0.037333	3	336	18.666667	112	48.180809	3	4
0	0	3	3	15	10	25	45	22	67	0.000333	0.103713	14	4355.937106	241.996506	311.138365	91.82264	3	4
0	0	37	37	21	52	73	204	119	323	0.000333	0.666438	20	39986.26665	2221.459258	1999.313333	388.661531	12	4
0	0	24	24	18	37	55	161	81	242	0.000333	0.466363	18	25183.60291	1399.089051	1399.089051	267.808425	9	4
0	0	32	32	17	37	54	158	85	243	0.000333	0.466146	16	22375.00261	1243.0557	1398.437663	262.236643	12	4
0	0	20	20	21	30	51	109	77	186	0.000333	0.35169	20	21101.42227	1172.301237	1055.071114	239.445384	10	4
0	0	4	4	7	6	13	16	9	25	0.000333	0.030837	3	277.532979	15.418499	92.510993	35.161259	3	4
0	0	4	4	7	6	13	16	9	25	0.000333	0.030837	3	277.532979	15.418499	92.510993	35.161259	3	4
0	0	7	7	8	12	20	30	20	50	0.000333	0.072032	4	864.385619	48.021423	216.096405	67.01955	1	4
0	0	20	20	21	30	51	109	77	186	0.000333	0.35169	20	21101.42227	1172.301237	1055.071114	239.445384	10	4
0	0	4	4	7	6	13	16	9	25	0.000333	0.030837	3	277.532979	15.418499	92.510993	35.161259	3	4
0	0	4	4	7	6	13	16	9	25	0.000333	0.030837	3	277.532979	15.418499	92.510993	35.161259	3	4
0	0	3	3	15	10	25	45	22	67	0.000333	0.103713	14	4355.937106	241.996506	311.138365	91.82264	3	4
0	0	8	8	14	12	26	41	24	65	0.000333	0.101843	14	4277.400144	237.633341	305.528582	96.322519	4	4
0	0	3	3	7	9	16	13	11	24	0.000333	0.032	3	288	16	96	48.180809	3	4
0	0	6	6	14	10	24	35	18	53	0.000333	0.081001	7	1701.021088	94.501172	243.003013	86.52225	4	4
0	0	4	4	8	11	19	17	15	32	0.000333	0.045311	4	543.734722	30.207485	135.93368	62.053748	3	4
0	0	7	7	10	16	26	41	25	66	0.000333	0.10341	5	1551.145107	86.174728	310.229021	97.219281	3	4
0	0	8	8	16	12	28	50	27	77	0.000333	0.123389	16	5922.661264	329.036737	370.166329	107.01955	6	4
0	0	8	8	16	12	28	50	27	77	0.000333	0.123389	16	5922.661264	329.036737	370.166329	107.01955	6	4
0	0	6	6	12	12	24	32	19	51	0.000333	0.077944	6	1402.998525	77.944363	233.833088	86.0391	4	4
0	0	4	4	10	7	17	22	10	32	0.000333	0.0436	5	653.994055	36.333003	130.798811	52.870765	3	4
0	0	4	4	8	7	15	18	12	30	0.000333	0.039069	4	468.826871	26.045937	117.206718	43.651484	3	4
0	0	8	8	16	12	28	50	27	77	0.000333	0.123389	16	5922.661264	329.036737	370.166329	107.01955	6	4
0	0	20	20	21	30	51	109	77	186	0.000333	0.35169	20	21101.42227	1172.301237	1055.071114	239.445384	10	4
0	0	4	4	9	12	21	23	18	41	0.000333	0.060028	4	720.340057	40.018892	180.085014	71.548875	2	4
0	0	3	3	9	9	18	18	13	31	0.000333	0.043089	4	517.0707	28.72615	129.267675	57.05865	2	4
0	0	13	13	15	19	34	79	40	119	0.000333	0.201803	14	8475.713094	470.87295	605.408078	139.313982	18	4
0	0	9	9	11	19	30	47	31	78	0.000333	0.127579	5	1913.687332	106.315963	382.737466	118.764371	3	4
0	0	20	20	21	30	51	109	77	186	0.000333	0.35169	20	21101.42227	1172.301237	1055.071114	239.445384	10	4
0	0	26	26	19	35	54	147	78	225	0.000333	0.431617	18	23307.29438	1294.849688	1294.849688	260.235528	17	4
0	0	3	3	7	9	16	13	11	24	0.000333	0.032	3	288	16	96	48.180809	3	4
0	0	3	3	15	10	25	45	22	67	0.000333	0.103713	14	4355.937106	241.996506	311.138365	91.82264	3	4
0	0	31	31	17	38	55	156	88	244	0.000333	0.470217	16	22570.42832	1253.912685	1410.65177	268.908114	11	4
0	0	20	20	21	30	51	109	77	186	0.000333	0.35169	20	21101.42227	1172.301237	1055.071114	239.445384	10	4
0	0	7	7	10	16	26	41	25	66	0.000333	0.10341	5	1551.145107	86.174728	310.229021	97.219281	3	4
0	0	8	8	14	12	26	41	24	65	0.000333	0.101843	14	4277.400144	237.633341	305.528582	96.322519	4	4
0	0	6	6	14	10	24	35	18	53	0.000333	0.081001	7	1701.021088	94.501172	243.003013	86.52225	4	4
0	0	4	4	7	6	13	16	9	25	0.000333	0.030837	3	277.532979	15.418499	92.510993	35.161259	3	4
0	0	4	4	10	7	17	22	10	32	0.000333	0.0436	5	653.994055	36.333003	130.798811	52.870765	3	4
0	0	4	4	8	7	15	18	12	30	0.000333	0.039069	4	468.826871	26.045937	117.206718	43.651484	3	4
0	0	38	38	21	43	64	200	122	322	0.000333	0.644	20	38640	2146.666667	1932	325.56805	13	4
0	0	39	39	24	52	76	225	136	361	0.000333	0.751834	24	54132.04398	3007.335776	2255.501832	406.461965	18	4
0	0	9	9	11	17	28	47	29	76	0.000333	0.121786	5	1826.79487	101.488604	365.358974	107.540616	3	4
0	0	8	8	16	12	28	50	27	77	0.000333	0.123389	16	5922.661264	329.036737	370.166329	107.01955	6	4
0	0	35	35	18	40	58	171	94	265	0.000333	0.517455	18	27942.56935	1552.364964	1552.364964	287.935774	12	4
0	0	4	4	7	6	13	16	9	25	0.000333	0.030837	3	277.532979	15.418499	92.510993	35.161259	3	4
0	0	30	30	17	32	49	150	79	229	0.000333	0.42859	16	20572.29687	1142.905382	1285.768554	229.486868	11	4
0	0	9	9	16	23	39	65	42	107	0.000333	0.188513	8	4524.304299	251.350239	565.538037	168.041925	2	4
0	0	4	4	10	7	17	22	10	32	0.000333	0.0436	5	653.994055	36.333003	130.798811	52.870765	3	4
0	0	4	4	7	9	16	16	12	28	0.000333	0.037333	3	336	18.666667	112	48.180809	3	4
0	0	4	4	8	7	15	18	12	30	0.000333	0.039069	4	468.826871	26.045937	117.206718	43.651484	3	4
0	0	5	5	8	11	19	20	16	36	0.000333	0.050975	4	611.701562	33.98342	152.92539	62.053748	3	4
0	0	4	4	8	7	15	18	12	30	0.000333	0.039069	4	468.826871	26.045937	117.206718	43.651484	3	4
0	0	3	3	7	9	16	13	11	24	0.000333	0.032	3	288	16	96	48.180809	3	4
0	0	3	3	7	9	16	13	11	24	0.000333	0.032	3	288	16	96	48.180809	3	4
0	0	3	3	7	9	16	13	11	24	0.000333	0.032	3	288	16	96	48.180809	3	4
0	0	4	4	7	9	16	16	12	28	0.000333	0.037333	3	336	18.666667	112	48.180809	3	4
0	0	4	4	11	10	21	26	17	43	0.000333	0.062957	5	944.348246	52.463791	188.869649	71.273029	2	4
0	0	5	5	8	11	19	20	16	36	0.000333	0.050975	4	611.701562	33.98342	152.92539	62.053748	3	4
0	0	3	3	7	9	16	13	11	24	0.000333	0.032	3	288	16	96	48.180809	3	4
0	0	4	4	7	6	13	16	9	25	0.000333	0.030837	3	277.532979	15.418499	92.510993	35.161259	3	4
0	0	32	32	18	52	70	177	96	273	0.000333	0.557765	9	15059.64837	836.647132	1673.294264	371.481515	11	4
0	0	7	7	10	16	26	41	25	66	0.000333	0.10341	5	1551.145107	86.174728	310.229021	97.219281	3	4
0	0	8	8	10	16	26	49	30	79	0.000333	0.123778	5	1856.673689	103.148538	371.334738	97.219281	4	4
0	0	3	3	15	10	25	45	22	67	0.000333	0.103713	14	4355.937106	241.996506	311.138365	91.82264	3	4
0	0	4	4	7	6	13	16	9	25	0.000333	0.030837	3	277.532979	15.418499	92.510993	35.161259	3	4
0	0	44	44	18	44	62	237	137	374	0.000333	0.74229	27	60125.47434	3340.30413	2226.86942	315.273641	15	4
0	0	4	4	10	7	17	22	10	32	0.000333	0.0436	5	653.994055	36.333003	130.798811	52.870765	3	4
0	0	4	4	8	7	15	18	12	30	0.000333	0.039069	4	468.826871	26.045937	117.206718	43.651484	3	4
0	0	30	30	21	41	62	175	92	267	0.000333	0.529923	20	31795.4083	1766.411572	1589.770415	311.898298	18	4
0	0	4	4	10	12	22	26	14	40	0.000333	0.059459	5	891.886324	49.54924	178.377265	76.238831	4	4
0	0	4	4	8	7	15	18	12	30	0.000333	0.039069	4	468.826871	26.045937	117.206718	43.651484	3	4
0	0	4	4	10	7	17	22	10	32	0.000333	0.0436	5	653.994055	36.333003	130.798811	52.870765	3	4
0	0	4	4	8	7	15	18	12	30	0.000333	0.039069	4	468.826871	26.045937	117.206718	43.651484	3	4
0	0	6	6	14	10	24	35	18	53	0.000333	0.081001	7	1701.021088	94.501172	243.003013	86.52225	4	4
0	0	6	6	14	10	24	35	18	53	0.000333	0.081001	7	1701.021088	94.501172	243.003013	86.52225	4	4
0	0	35	35	19	48	67	227	114	341	0.000333	0.689512	18	37233.65545	2068.536414	2068.536414	348.788823	16	4
0	0	30	30	17	47	64	161	92	253	0.000333	0.506	8	12144	674.666667	1518	330.552544	11	4
0	0	6	6	12	12	24	32	19	51	0.000333	0.077944	6	1402.998525	77.944363	233.833088	86.0391	4	4
0	0	31	31	17	37	54	155	87	242	0.000333	0.464228	16	22282.92441	1237.940245	1392.682776	262.236643	12	4
0	0	4	4	7	6	13	16	9	25	0.000333	0.030837	3	277.532979	15.418499	92.510993	35.161259	3	4
0	0	3	3	15	10	25	45	22	67	0.000333	0.103713	14	4355.937106	241.996506	311.138365	91.82264	3	4
0	0	31	31	20	46	66	164	93	257	0.000333	0.517803	20	31068.18577	1726.010321	1553.409289	340.522412	11	4
0	0	20	20	21	30	51	109	77	186	0.000333	0.35169	20	21101.42227	1172.301237	1055.071114	239.445384	10	4
0	0	5	5	10	14	24	24	23	47	0.000333	0.071831	5	1077.466188	59.859233	215.493238	86.52225	2	4
0	0	43	43	18	48	66	222	148	370	0.000333	0.745475	27	60383.49725	3354.638736	2236.425824	343.13685	3	4
0	0	6	6	14	10	24	35	18	53	0.000333	0.081001	7	1701.021088	94.501172	243.003013	86.52225	4	4
0	0	4	4	9	12	21	25	17	42	0.000333	0.061492	4	737.909327	40.994963	184.477332	71.548875	1	4
0	0	5	5	8	11	19	20	16	36	0.000333	0.050975	4	611.701562	33.98342	152.92539	62.053748	3	4
0	0	4	4	9	12	21	25	17	42	0.000333	0.061492	4	737.909327	40.994963	184.477332	71.548875	1	4
0	0	7	7	11	13	24	37	19	56	0.000333	0.085586	5	1283.7895	71.321639	256.7579	86.159464	5	4
0	0	4	4	7	9	16	16	12	28	0.000333	0.037333	3	336	18.666667	112	48.180809	3	4
0	0	4	4	7	6	13	16	9	25	0.000333	0.030837	3	277.532979	15.418499	92.510993	35.161259	3	4
0	0	20	20	21	30	51	109	77	186	0.000333	0.35169	20	21101.42227	1172.301237	1055.071114	239.445384	10	4
0	0	4	4	7	6	13	16	9	25	0.000333	0.030837	3	277.532979	15.418499	92.510993	35.161259	3	4
0	0	7	7	10	16	26	41	25	66	0.000333	0.10341	5	1551.145107	86.174728	310.229021	97.219281	3	4
0	0	20	20	21	30	51	109	77	186	0.000333	0.35169	20	21101.42227	1172.301237	1055.071114	239.445384	10	4
0	0	35	35	18	42	60	171	100	271	0.000333	0.533589	18	28813.81233	1600.767351	1600.767351	301.535982	13	4
0	0	43	43	25	52	77	239	145	384	0.000333	0.802149	24	57754.70476	3208.594709	2406.446032	412.51927	21	4
0	0	4	4	7	6	13	16	9	25	0.000333	0.030837	3	277.532979	15.418499	92.510993	35.161259	3	4
0	0	34	34	21	49	70	195	111	306	0.000333	0.625187	20	37511.21206	2083.956226	1875.560603	367.359448	12	4
0	0	20	20	21	30	51	109	77	186	0.000333	0.35169	20	21101.42227	1172.301237	1055.071114	239.445384	10	4
0	0	6	6	14	10	24	35	18	53	0.000333	0.081001	7	1701.021088	94.501172	243.003013	86.52225	4	4
0	0	3	3	7	9	16	13	11	24	0.000333	0.032	3	288	16	96	48.180809	3	4
0	0	6	6	14	10	24	35	18	53	0.000333	0.081001	7	1701.021088	94.501172	243.003013	86.52225	4	4
0	0	5	5	9	15	24	25	20	45	0.000333	0.068774	4	825.29325	45.849625	206.323313	87.132684	1	4
0	0	31	31	20	46	66	162	93	255	0.000333	0.513774	20	30826.41001	1712.578334	1541.3205	340.522412	11	4
0	0	4	4	7	6	13	16	9	25	0.000333	0.030837	3	277.532979	15.418499	92.510993	35.161259	3	4
0	0	19	19	19	33	52	107	63	170	0.000333	0.323025	9	8721.672769	484.537376	969.074752	247.175629	8	4
0	0	31	31	20	47	67	165	94	259	0.000333	0.523706	20	31422.34201	1745.685667	1571.1171	347.504238	11	4
0	0	3	3	15	10	25	45	22	67	0.000333	0.103713	14	4355.937106	241.996506	311.138365	91.82264	3	4
0	0	60	60	17	50	67	311	202	513	0.000333	1.037301	32	99580.92015	5532.273342	3111.903755	351.679678	4	4
0	0	7	7	11	13	24	37	19	56	0.000333	0.085586	5	1283.7895	71.321639	256.7579	86.159464	5	4
0	0	4	4	8	7	15	18	12	30	0.000333	0.039069	4	468.826871	26.045937	117.206718	43.651484	3	4
0	0	35	35	19	50	69	227	114	341	0.000333	0.694336	18	37494.12312	2083.00684	2083.00684	362.903432	12	4
0	0	30	30	17	32	49	150	79	229	0.000333	0.42859	16	20572.29687	1142.905382	1285.768554	229.486868	11	4
0	0	26	26	19	45	64	161	91	252	0.000333	0.504	18	27216	1512	1512	327.844012	8	4
0	0	25	25	20	35	55	172	88	260	0.000333	0.501051	20	30063.07051	1670.170584	1503.153526	265.963467	11	4
0	0	4	4	7	6	13	16	9	25	0.000333	0.030837	3	277.532979	15.418499	92.510993	35.161259	3	4
0	0	5	5	8	9	17	20	13	33	0.000333	0.044962	4	539.545095	29.974728	134.886274	52.529325	3	4
0	0	4	4	7	9	16	16	12	28	0.000333	0.037333	3	336	18.666667	112	48.180809	3	4
0	0	6	6	9	12	21	31	21	52	0.000333	0.076134	4	913.602024	50.755668	228.400506	71.548875	1	4
0	0	42	42	19	50	69	216	130	346	0.000333	0.704516	18	38043.89032	2113.549462	2113.549462	362.903432	16	4
0	0	8	8	15	12	27	50	25	75	0.000333	0.118872	14	4992.631877	277.368438	356.616563	101.622909	9	4
0	0	7	7	10	16	26	41	25	66	0.000333	0.10341	5	1551.145107	86.174728	310.229021	97.219281	3	4
0	0	8	8	15	11	26	41	22	63	0.000333	0.098709	14	4145.787831	230.321546	296.127702	96.657107	4	4
0	0	7	7	8	12	20	30	20	50	0.000333	0.072032	4	864.385619	48.021423	216.096405	67.01955	1	4
0	0	4	4	13	13	26	26	16	42	0.000333	0.065806	6	1184.510809	65.806156	197.418468	96.211433	4	4
0	0	3	3	7	9	16	13	11	24	0.000333	0.032	3	288	16	96	48.180809	3	4
0	0	3	3	15	10	25	45	22	67	0.000333	0.103713	14	4355.937106	241.996506	311.138365	91.82264	3	4
0	0	31	31	17	38	55	156	88	244	0.000333	0.470217	16	22570.42832	1253.912685	1410.65177	268.908114	11	4
0	0	6	6	14	10	24	35	18	53	0.000333	0.081001	7	1701.021088	94.501172	243.003013	86.52225	4	4
0	0	6	6	8	10	18	26	18	44	0.000333	0.061159	4	733.9068	40.7726	183.4767	57.219281	1	4
0	0	6	6	12	12	24	32	19	51	0.000333	0.077944	6	1402.998525	77.944363	233.833088	86.0391	4	4
0	0	23	23	18	33	51	145	74	219	0.000333	0.414087	18	22360.7007	1242.26115	1242.26115	241.523656	10	4
0	0	4	4	7	6	13	16	9	25	0.000333	0.030837	3	277.532979	15.418499	92.510993	35.161259	3	4
0	0	3	3	7	9	16	13	11	24	0.000333	0.032	3	288	16	96	48.180809	3	4
0	0	4	4	10	7	17	22	10	32	0.000333	0.0436	5	653.994055	36.333003	130.798811	52.870765	3	4
0	0	4	4	8	7	15	18	12	30	0.000333	0.039069	4	468.826871	26.045937	117.206718	43.651484	3	4
0	0	8	8	16	12	28	50	27	77	0.000333	0.123389	16	5922.661264	329.036737	370.166329	107.01955	6	4
0	0	5	5	9	15	24	25	20	45	0.000333	0.068774	4	825.29325	45.849625	206.323313	87.132684	1	4
0	0	32	32	20	48	68	168	96	264	0.000333	0.535697	20	32141.8038	1785.655767	1607.09019	354.516762	11	4
0	0	9	9	11	19	30	47	31	78	0.000333	0.127579	5	1913.687332	106.315963	382.737466	118.764371	3	4
0	0	20	20	21	30	51	109	77	186	0.000333	0.35169	20	21101.42227	1172.301237	1055.071114	239.445384	10	4
0	0	42	42	24	51	75	229	143	372	0.000333	0.772374	24	55610.89327	3089.49407	2317.120553	399.332792	18	4
0	0	30	30	17	46	63	160	91	251	0.000333	0.500099	8	12002.37809	666.798783	1500.297261	323.570718	10	4
0	0	3	3	9	9	18	18	13	31	0.000333	0.043089	4	517.0707	28.72615	129.267675	57.05865	2	4
0	0	8	8	10	16	26	49	30	79	0.000333	0.123778	5	1856.673689	103.148538	371.334738	97.219281	4	4
0	0	4	4	7	6	13	16	9	25	0.000333	0.030837	3	277.532979	15.418499	92.510993	35.161259	3	4
0	0	30	30	20	44	64	159	91	250	0.000333	0.5	20	30000	1666.666667	1500	326.653553	11	4
0	0	6	6	14	10	24	35	18	53	0.000333	0.081001	7	1701.021088	94.501172	243.003013	86.52225	4	4
0	0	23	23	17	32	49	168	74	242	0.000333	0.45292	16	21740.15652	1207.786473	1358.759782	229.486868	10	4
0	0	7	7	10	16	26	41	25	66	0.000333	0.10341	5	1551.145107	86.174728	310.229021	97.219281	3	4
0	0	14	14	16	22	38	79	41	120	0.000333	0.209917	8	5038.010413	279.889467	629.751302	162.107496	8	4
0	0	25	25	18	38	56	150	83	233	0.000333	0.451038	18	24356.04654	1353.113697	1353.113697	274.479896	13	4
0	0	16	16	16	25	41	377	47	424	0.000333	0.757201	8	18172.8164	1009.600911	2271.60205	180.096405	8	4
0	0	7	7	10	16	26	41	25	66	0.000333	0.10341	5	1551.145107	86.174728	310.229021	97.219281	3	4
0	0	12	12	12	17	29	70	42	112	0.000333	0.181365	12	6529.126457	362.729248	544.093871	112.506418	5	4
0	0	6	6	9	13	22	31	19	50	0.000333	0.074324	4	891.886324	49.54924	222.971581	76.635041	1	4
0	0	12	12	12	17	29	70	42	112	0.000333	0.181365	12	6529.126457	362.729248	544.093871	112.506418	5	4
0	0	14	14	21	22	43	100	53	153	0.000333	0.27674	20	16604.37015	922.465008	830.218507	190.346161	7	4
0	0	32	32	17	39	56	158	89	247	0.000333	0.478139	16	22950.66665	1275.037036	1434.416666	275.617555	13	4
0	0	6	6	14	10	24	35	18	53	0.000333	0.081001	7	1701.021088	94.501172	243.003013	86.52225	4	4
0	0	5	5	8	15	23	24	20	44	0.000333	0.066346	4	796.146904	44.230384	199.036726	82.603359	1	4
0	0	3	3	15	10	25	45	22	67	0.000333	0.103713	14	4355.937106	241.996506	311.138365	91.82264	3	4
0	0	19	19	21	28	49	120	71	191	0.000333	0.35747	20	21448.19161	1191.5662	1072.40958	226.844604	4	4
0	0	6	6	14	10	24	35	18	53	0.000333	0.081001	7	1701.021088	94.501172	243.003013	86.52225	4	4
0	0	20	20	21	30	51	109	77	186	0.000333	0.35169	20	21101.42227	1172.301237	1055.071114	239.445384	10	4
0	0	6	6	12	12	24	32	19	51	0.000333	0.077944	6	1402.998525	77.944363	233.833088	86.0391	4	4
0	0	25	25	20	33	53	186	90	276	0.000333	0.526969	20	31618.12091	1756.562273	1580.906045	252.903568	14	4
0	0	31	31	17	35	52	156	82	238	0.000333	0.452235	16	21707.27445	1205.959691	1356.704653	249.011774	11	4
0	0	3	3	7	9	16	13	11	24	0.000333	0.032	3	288	16	96	48.180809	3	4
0	0	5	5	8	15	23	24	20	44	0.000333	0.066346	4	796.146904	44.230384	199.036726	82.603359	1	4
0	0	9	9	16	23	39	65	42	107	0.000333	0.188513	8	4524.304299	251.350239	565.538037	168.041925	2	4
0	0	5	5	8	15	23	24	20	44	0.000333	0.066346	4	796.146904	44.230384	199.036726	82.603359	1	4
0	0	6	6	12	12	24	32	19	51	0.000333	0.077944	6	1402.998525	77.944363	233.833088	86.0391	4	4
0	0	6	6	12	12	24	32	19	51	0.000333	0.077944	6	1402.998525	77.944363	233.833088	86.0391	4	4
0	0	6	6	12	12	24	32	19	51	0.000333	0.077944	6	1402.998525	77.944363	233.833088	86.0391	4	4
0	0	5	5	8	14	22	24	19	43	0.000333	0.063919	4	767.022238	42.612347	191.75556	77.302969	1	4
0	0	3	3	9	9	18	18	13	31	0.000333	0.043089	4	517.0707	28.72615	129.267675	57.05865	2	4
0	0	32	32	20	58	78	240	122	362	0.000333	0.758439	20	45506.31207	2528.128448	2275.315603	426.20146	9	4
0	0	20	20	21	30	51	109	77	186	0.000333	0.35169	20	21101.42227	1172.301237	1055.071114	239.445384	10	4
0	0	8	8	12	13	25	38	25	63	0.000333	0.097521	6	1755.37764	97.52098	292.56294	91.125266	4	4
0	0	33	33	21	46	67	195	105	300	0.000333	0.606609	20	36396.53514	2022.02973	1819.826757	346.322516	14	4
0	0	3	3	15	10	25	45	22	67	0.000333	0.103713	14	4355.937106	241.996506	311.138365	91.82264	3	4
0	0	3	3	15	10	25	45	22	67	0.000333	0.103713	14	4355.937106	241.996506	311.138365	91.82264	3	4
0	0	7	7	10	16	26	41	25	66	0.000333	0.10341	5	1551.145107	86.174728	310.229021	97.219281	3	4
0	0	5	5	9	15	24	25	20	45	0.000333	0.068774	4	825.29325	45.849625	206.323313	87.132684	1	4
0	0	21	21	17	28	45	132	62	194	0.000333	0.35514	16	17046.71201	947.039556	1065.419501	204.092806	10	4
0	0	12	12	10	14	24	58	35	93	0.000333	0.142134	10	4264.015126	236.889729	426.401513	86.52225	1	4
0	0	3	3	9	9	18	18	13	31	0.000333	0.043089	4	517.0707	28.72615	129.267675	57.05865	2	4
0	0	7	7	10	16	26	41	25	66	0.000333	0.10341	5	1551.145107	86.174728	310.229021	97.219281	3	4
0	0	4	4	10	12	22	24	18	42	0.000333	0.062432	5	936.48064	52.026702	187.296128	76.238831	2	4
0	0	6	6	9	13	22	31	19	50	0.000333	0.074324	4	891.886324	49.54924	222.971581	76.635041	1	4
0	0	4	4	8	7	15	18	12	30	0.000333	0.039069	4	468.826871	26.045937	117.206718	43.651484	3	4
0	0	4	4	10	7	17	22	10	32	0.000333	0.0436	5	653.994055	36.333003	130.798811	52.870765	3	4
0	0	9	9	14	15	29	41	28	69	0.000333	0.111734	7	2346.404821	130.355823	335.200689	111.906328	4	4
0	0	5	5	9	15	24	25	20	45	0.000333	0.068774	4	825.29325	45.849625	206.323313	87.132684	1	4
0	0	4	4	7	9	16	16	12	28	0.000333	0.037333	3	336	18.666667	112	48.180809	3	4
0	0	34	34	21	50	71	238	118	356	0.000333	0.72977	20	43786.19949	2432.566638	2189.309975	374.431475	14	4
0	0	3	3	15	10	25	45	22	67	0.000333	0.103713	14	4355.937106	241.996506	311.138365	91.82264	3	4
0	0	4	4	7	9	16	16	12	28	0.000333	0.037333	3	336	18.666667	112	48.180809	3	4
0	0	4	4	7	9	16	16	12	28	0.000333	0.037333	3	336	18.666667	112	48.180809	3	4
0	0	3	3	15	10	25	45	22	67	0.000333	0.103713	14	4355.937106	241.996506	311.138365	91.82264	3	4
0	0	31	31	17	34	51	155	81	236	0.000333	0.446231	16	21419.07809	1189.948783	1338.692381	242.460605	11	4
0	0	4	4	10	7	17	22	10	32	0.000333	0.0436	5	653.994055	36.333003	130.798811	52.870765	3	4
0	0	34	34	21	58	79	203	116	319	0.000333	0.670302	20	40218.12117	2234.340065	2010.906059	432.001564	14	4
0	0	17	17	22	28	50	113	62	175	0.000333	0.329225	22	21728.84633	1207.158129	987.674833	232.713433	9	4
0	0	5	5	8	14	22	24	19	43	0.000333	0.063919	4	767.022238	42.612347	191.75556	77.302969	1	4
0	0	4	4	7	6	13	16	9	25	0.000333	0.030837	3	277.532979	15.418499	92.510993	35.161259	3	4
0	0	12	12	14	23	37	58	45	103	0.000333	0.178858	7	3756.015877	208.667549	536.573697	157.344894	3	4
0	0	7	7	10	16	26	41	25	66	0.000333	0.10341	5	1551.145107	86.174728	310.229021	97.219281	3	4
0	0	35	35	18	40	58	170	95	265	0.000333	0.517455	18	27942.56935	1552.364964	1552.364964	287.935774	14	4
0	0	6	6	12	12	24	32	19	51	0.000333	0.077944	6	1402.998525	77.944363	233.833088	86.0391	4	4
0	0	28	28	17	42	59	153	86	239	0.000333	0.468651	16	22495.22702	1249.734834	1405.951689	295.9642	10	4
0	0	7	7	10	16	26	41	25	66	0.000333	0.10341	5	1551.145107	86.174728	310.229021	97.219281	3	4
0	0	27	27	17	39	56	147	83	230	0.000333	0.445231	16	21371.06611	1187.281451	1335.691632	275.617555	10	4
0	0	7	7	10	16	26	41	25	66	0.000333	0.10341	5	1551.145107	86.174728	310.229021	97.219281	3	4
0	0	44	44	21	51	72	255	148	403	0.000333	0.828827	20	49729.59551	2762.755306	2486.479776	381.532358	25	4
0	0	3	3	15	10	25	45	22	67	0.000333	0.103713	14	4355.937106	241.996506	311.138365	91.82264	3	4
0	0	32	32	20	48	68	168	96	264	0.000333	0.535697	20	32141.8038	1785.655767	1607.09019	354.516762	11	4
0	0	9	9	10	18	28	45	31	76	0.000333	0.121786	5	1826.79487	101.488604	365.358974	108.277931	3	4
0	0	4	4	7	9	16	16	12	28	0.000333	0.037333	3	336	18.666667	112	48.180809	3	4
0	0	5	5	9	15	24	25	20	45	0.000333	0.068774	4	825.29325	45.849625	206.323313	87.132684	1	4
0	0	17	17	17	26	43	82	49	131	0.000333	0.236947	8	5686.725463	315.929192	710.840683	191.698301	10	4
0	0	4	4	13	13	26	26	16	42	0.000333	0.065806	6	1184.510809	65.806156	197.418468	96.211433	4	4
0	0	6	6	14	10	24	35	18	53	0.000333	0.081001	7	1701.021088	94.501172	243.003013	86.52225	4	4
0	0	20	20	21	30	51	109	77	186	0.000333	0.35169	20	21101.42227	1172.301237	1055.071114	239.445384	10	4
0	0	6	6	8	10	18	26	18	44	0.000333	0.061159	4	733.9068	40.7726	183.4767	57.219281	1	4
0	0	20	20	20	34	54	113	65	178	0.000333	0.341457	10	10243.69975	569.094431	1024.369975	259.412299	8	4
0	0	3	3	9	9	18	18	13	31	0.000333	0.043089	4	517.0707	28.72615	129.267675	57.05865	2	4
0	0	9	9	16	23	39	65	42	107	0.000333	0.188513	8	4524.304299	251.350239	565.538037	168.041925	2	4
0	0	33	33	18	43	61	169	95	264	0.000333	0.521905	18	28182.86383	1565.714657	1565.714657	308.388034	12	4
0	0	7	7	10	16	26	41	25	66	0.000333	0.10341	5	1551.145107	86.174728	310.229021	97.219281	3	4
0	0	10	10	10	21	31	46	35	81	0.000333	0.133763	5	2006.449506	111.469417	401.289901	125.457947	3	4
0	0	6	6	14	10	24	35	18	53	0.000333	0.081001	7	1701.021088	94.501172	243.003013	86.52225	4	4
0	0	3	3	15	10	25	45	22	67	0.000333	0.103713	14	4355.937106	241.996506	311.138365	91.82264	3	4
0	0	12	12	14	23	37	58	45	103	0.000333	0.178858	7	3756.015877	208.667549	536.573697	157.344894	3	4
0	0	3	3	15	10	25	45	22	67	0.000333	0.103713	14	4355.937106	241.996506	311.138365	91.82264	3	4
0	0	3	3	9	9	18	18	13	31	0.000333	0.043089	4	517.0707	28.72615	129.267675	57.05865	2	4
0	0	4	4	9	12	21	23	18	41	0.000333	0.060028	4	720.340057	40.018892	180.085014	71.548875	2	4
0	0	35	35	21	50	71	178	106	284	0.000333	0.582176	20	34930.56364	1940.586869	1746.528182	374.431475	12	4
0	0	3	3	7	9	16	13	11	24	0.000333	0.032	3	288	16	96	48.180809	3	4
0	0	42	42	24	49	73	226	143	369	0.000333	0.761348	24	54817.08629	3045.393683	2284.045262	385.159882	18	4
0	0	20	20	21	30	51	109	77	186	0.000333	0.35169	20	21101.42227	1172.301237	1055.071114	239.445384	10	4
0	0	4	4	10	13	23	22	14	36	0.000333	0.054283	5	814.241152	45.23562	162.84823	81.324997	3	4
0	0	20	20	21	30	51	109	77	186	0.000333	0.35169	20	21101.42227	1172.301237	1055.071114	239.445384	10	4
0	0	4	4	8	7	15	18	12	30	0.000333	0.039069	4	468.826871	26.045937	117.206718	43.651484	3	4
0	0	28	28	17	41	58	152	85	237	0.000333	0.46278	16	22213.46393	1234.08133	1388.341496	289.1465	10	4
0	0	28	28	19	45	64	174	92	266	0.000333	0.532	18	28728	1596	1596	327.844012	10	4
0	0	6	6	14	10	24	35	18	53	0.000333	0.081001	7	1701.021088	94.501172	243.003013	86.52225	4	4
0	0	7	7	10	16	26	41	25	66	0.000333	0.10341	5	1551.145107	86.174728	310.229021	97.219281	3	4
0	0	4	4	7	9	16	16	12	28	0.000333	0.037333	3	336	18.666667	112	48.180809	3	4
0	0	5	5	9	15	24	25	20	45	0.000333	0.068774	4	825.29325	45.849625	206.323313	87.132684	1	4
0	0	7	7	11	13	24	37	19	56	0.000333	0.085586	5	1283.7895	71.321639	256.7579	86.159464	5	4
0	0	4	4	8	7	15	18	12	30	0.000333	0.039069	4	468.826871	26.045937	117.206718	43.651484	3	4
0	0	4	4	8	7	15	18	12	30	0.000333	0.039069	4	468.826871	26.045937	117.206718	43.651484	3	4
0	0	28	28	17	41	58	150	85	235	0.000333	0.458875	16	22026.00854	1223.667141	1376.625534	289.1465	10	4
0	0	4	4	7	6	13	16	9	25	0.000333	0.030837	3	277.532979	15.418499	92.510993	35.161259	3	4
0	0	4	4	8	7	15	18	12	30	0.000333	0.039069	4	468.826871	26.045937	117.206718	43.651484	3	4
0	0	7	7	11	13	24	37	19	56	0.000333	0.085586	5	1283.7895	71.321639	256.7579	86.159464	5	4
0	0	20	20	21	30	51	109	77	186	0.000333	0.35169	20	21101.42227	1172.301237	1055.071114	239.445384	10	4
0	0	37	37	22	54	76	228	127	355	0.000333	0.739338	22	48796.31388	2710.906327	2218.014267	408.871421	16	4
0	0	4	4	7	9	16	16	12	28	0.000333	0.037333	3	336	18.666667	112	48.180809	3	4
0	0	31	31	18	39	57	169	94	263	0.000333	0.51135	18	27612.90133	1534.050074	1534.050074	281.189337	11	4
0	0	27	27	20	42	62	172	92	264	0.000333	0.523969	20	31438.15652	1746.564251	1571.907826	312.915894	10	4
0	0	7	7	10	16	26	41	25	66	0.000333	0.10341	5	1551.145107	86.174728	310.229021	97.219281	3	4
0	0	20	20	21	30	51	109	77	186	0.000333	0.35169	20	21101.42227	1172.301237	1055.071114	239.445384	10	4
0	0	3	3	15	10	25	45	22	67	0.000333	0.103713	14	4355.937106	241.996506	311.138365	91.82264	3	4
0	0	23	23	19	35	54	119	72	191	0.000333	0.366395	18	19785.30323	1099.183513	1099.183513	260.235528	11	4
0	0	9	9	11	19	30	47	31	78	0.000333	0.127579	5	1913.687332	106.315963	382.737466	118.764371	3	4
0	0	5	5	9	15	24	25	20	45	0.000333	0.068774	4	825.29325	45.849625	206.323313	87.132684	1	4
0	0	6	6	14	10	24	35	18	53	0.000333	0.081001	7	1701.021088	94.501172	243.003013	86.52225	4	4
0	0	4	4	7	9	16	16	12	28	0.000333	0.037333	3	336	18.666667	112	48.180809	3	4
0	0	10	10	17	13	30	56	31	87	0.000333	0.1423	16	6830.391709	379.466206	426.899482	117.592585	6	4
0	0	18	18	16	29	45	90	71	161	0.000333	0.294729	16	14147.01358	785.945199	884.188349	204.881449	7	4
0	0	25	25	24	36	60	132	95	227	0.000333	0.446955	24	32180.73997	1787.818887	1340.864165	296.1564	6	4
0	0	18	18	17	29	46	93	71	164	0.000333	0.301955	16	14493.82657	805.212587	905.864161	210.368317	7	4
0	0	25	25	25	36	61	137	95	232	0.000333	0.458644	24	33022.3455	1834.57475	1375.931062	302.213705	6	4
0	0	19	19	16	30	46	98	75	173	0.000333	0.318525	16	15289.21949	849.401083	955.576218	211.206718	7	4
0	0	26	26	24	37	61	140	100	240	0.000333	0.474459	24	34161.04706	1897.835948	1423.376961	302.788875	6	4
0	0	17	17	15	29	44	86	67	153	0.000333	0.278431	14	11694.10253	649.672363	835.293038	199.484808	7	4
0	0	24	24	24	35	59	125	90	215	0.000333	0.421589	24	30354.43814	1686.357674	1264.768256	289.564006	6	4
0	0	16	16	15	29	44	81	64	145	0.000333	0.263873	14	11082.64619	615.702566	791.617585	199.484808	7	4
0	0	23	23	24	35	59	122	87	209	0.000333	0.409824	24	29507.33754	1639.29653	1229.472397	289.564006	6	4
0	0	15	15	15	28	43	79	62	141	0.000333	0.255034	14	10711.44663	595.080368	765.10333	193.209297	7	4
0	0	22	22	24	34	58	120	85	205	0.000333	0.400295	24	28821.2665	1601.181472	1200.886104	283.012837	6	4
0	0	21	21	18	32	50	105	81	186	0.000333	0.349919	18	18895.63052	1049.757251	1049.757251	235.05865	7	4
0	0	28	28	24	38	62	147	105	252	0.000333	0.500152	24	36010.97929	2000.60996	1500.45747	309.460346	6	4
0	0	21	21	16	33	49	97	80	177	0.000333	0.331268	16	15900.85828	883.381015	993.803642	230.465006	7	4
0	0	28	28	25	40	65	139	104	243	0.000333	0.487812	24	35122.44909	1951.247171	1463.435379	328.973529	6	4
0	0	21	21	16	32	48	97	80	177	0.000333	0.329513	16	15816.6138	878.700767	988.538363	224	7	4
0	0	28	28	25	39	64	139	104	243	0.000333	0.486	24	34992	1944	1458	322.227091	6	4
0	0	15	15	15	28	43	79	62	141	0.000333	0.255034	14	10711.44663	595.080368	765.10333	193.209297	7	4
0	0	22	22	24	34	58	120	85	205	0.000333	0.400295	24	28821.2665	1601.181472	1200.886104	283.012837	6	4
0	0	17	17	25	30	55	124	84	208	0.000333	0.400841	24	28860.54769	1603.363761	1202.52282	263.303123	6	4
0	0	4	4	10	16	26	23	21	44	0.000333	0.06894	5	1034.096738	57.449819	206.819348	97.219281	1	4
0	0	6	6	11	14	25	22	19	41	0.000333	0.063466	5	951.990519	52.888362	190.398104	91.356717	2	4
0	0	8	8	13	21	34	40	33	73	0.000333	0.123795	6	2228.308724	123.794929	371.384787	140.344382	2	4
0	0	15	15	18	30	48	88	69	157	0.000333	0.29228	18	15783.10403	876.839113	876.839113	222.265368	4	4
0	0	18	18	18	21	39	115	84	199	0.000333	0.350598	36	37864.6215	2103.590083	1051.795042	167.297316	4	4
0	0	16	16	11	23	34	46	48	94	0.000333	0.159407	10	4782.215071	265.678615	478.221507	142.095673	3	4
0	0	25	25	11	31	42	82	74	156	0.000333	0.280401	10	8412.01518	467.334177	841.201518	191.633833	5	4
0	0	9	9	13	20	33	38	28	66	0.000333	0.110977	6	1997.580071	110.976671	332.930012	134.544278	2	4
0	0	16	16	16	28	44	65	50	115	0.000333	0.209278	8	5022.677089	279.037616	627.834636	198.605938	2	4
0	0	13	13	14	19	33	62	37	99	0.000333	0.166465	7	3495.765125	194.209174	499.395018	134.013592	3	4
0	0	23	23	21	25	46	108	73	181	0.000333	0.333255	20	19995.29428	1110.849682	999.764714	208.335071	7	4
0	0	17	17	20	36	56	106	77	183	0.000333	0.354249	20	21254.91902	1180.828834	1062.745951	272.555862	7	4
0	0	11	11	15	26	41	59	46	105	0.000333	0.187514	7	3937.800723	218.766707	562.54296	180.814792	2	4
0	0	27	27	14	41	55	105	88	193	0.000333	0.371934	14	15621.23395	867.84633	1115.802425	272.962601	3	4
0	0	16	16	21	25	46	56	35	91	0.000333	0.167548	10	5026.44138	279.246743	502.644138	208.335071	2	4
0	0	19	19	27	30	57	140	93	233	0.000333	0.453021	39	53003.47156	2944.637309	1359.063373	275.58868	6	4
0	0	9	9	17	16	33	48	37	85	0.000333	0.142925	16	6860.376002	381.132	428.7735	133.486868	2	4
0	0	8	8	12	16	28	54	37	91	0.000333	0.145823	12	5249.631575	291.646199	437.469298	107.01955	2	4
0	0	7	7	11	10	21	36	23	59	0.000333	0.086382	10	2591.467279	143.970404	259.146728	71.273029	1	4
0	0	14	14	18	33	51	105	68	173	0.000333	0.32711	18	17663.93252	981.329584	981.329584	241.523656	6	4
0	0	8	8	14	13	27	46	31	77	0.000333	0.122042	14	5125.768727	284.764929	366.126338	101.408685	2	4
0	0	17	17	20	30	50	104	78	182	0.000333	0.342394	20	20543.63653	1141.313141	1027.181827	233.64528	4	4
0	0	6	6	12	11	23	42	24	66	0.000333	0.099518	12	3582.661069	199.036726	298.555089	81.073298	1	4
0	0	18	18	12	23	35	59	58	117	0.000333	0.200042	12	7201.513356	400.084075	600.126113	147.061475	3	4
0	0	27	27	12	31	43	95	84	179	0.000333	0.323767	12	11655.61669	647.534261	971.301391	196.599636	5	4
0	0	10	10	17	18	35	62	39	101	0.000333	0.172686	16	8288.921355	460.495631	518.057585	144.545518	4	4
0	0	18	18	17	28	45	81	58	139	0.000333	0.254456	16	12213.88129	678.54896	763.36758	204.092806	2	4
0	0	25	25	22	25	47	127	85	212	0.000333	0.392524	33	38859.90361	2158.883534	1177.572837	214.2039	7	4
0	0	20	20	22	36	58	124	84	208	0.000333	0.406153	22	26806.12103	1489.228946	1218.460047	284.224796	7	4
0	0	13	13	17	27	44	78	56	134	0.000333	0.243855	16	11705.02139	650.278966	731.563837	197.868831	2	4
0	0	20	20	16	41	57	119	96	215	0.000333	0.418024	16	20065.14165	1114.730092	1254.071353	283.659632	3	4
0	0	20	20	25	31	56	146	98	244	0.000333	0.472332	36	51011.80564	2833.989202	1416.994601	269.67649	6	4
0	0	10	10	16	17	33	54	42	96	0.000333	0.161421	16	7748.189367	430.454965	484.261835	133.486868	2	4
0	0	10	10	13	18	31	39	27	66	0.000333	0.108992	6	1961.861739	108.992319	326.976956	123.164366	2	4
0	0	11	11	11	26	37	54	48	102	0.000333	0.177121	5	2656.821216	147.601179	531.364243	160.26518	3	4
0	0	15	15	15	31	46	78	51	129	0.000333	0.237513	7	4987.776446	277.098691	712.539492	212.183445	4	4
0	0	9	9	10	17	27	58	42	100	0.000333	0.158496	10	4754.887502	264.160417	475.48875	102.706149	2	4
0	0	8	8	10	11	21	38	28	66	0.000333	0.096631	10	2898.929499	161.051639	289.89295	71.273029	1	4
0	0	15	15	17	34	51	107	77	184	0.000333	0.347909	16	16699.62021	927.756678	1043.726263	242.460605	6	4
0	0	9	9	12	14	26	54	38	92	0.000333	0.144147	12	5189.285449	288.293636	432.440454	96.322519	2	4
0	0	18	18	18	31	49	109	83	192	0.000333	0.359341	18	19404.43722	1078.02429	1078.02429	228.638736	4	4
0	0	21	21	18	22	40	125	91	216	0.000333	0.383179	36	41383.31287	2299.072937	1149.536468	173.166146	4	4
0	0	7	7	10	12	22	46	25	71	0.000333	0.10554	10	3166.196449	175.899803	316.619645	76.238831	1	4
0	0	19	19	12	24	36	62	65	127	0.000333	0.21886	12	7878.965702	437.720317	656.580475	153.05865	3	4
0	0	28	28	12	32	44	98	91	189	0.000333	0.343944	12	12381.99091	687.888384	1031.832576	203.01955	5	4
0	0	11	11	17	19	36	66	44	110	0.000333	0.189564	16	9099.068003	505.503778	568.69175	150.197491	4	4
0	0	9	9	11	13	24	33	23	56	0.000333	0.085586	5	1283.7895	71.321639	256.7579	86.159464	2	4
0	0	19	19	16	29	45	89	63	152	0.000333	0.278254	16	13356.18673	742.010374	834.761671	204.881449	2	4
0	0	16	16	14	21	35	70	44	114	0.000333	0.194913	14	8186.335695	454.796428	584.738264	145.541635	3	4
0	0	26	26	21	26	47	135	93	228	0.000333	0.422149	30	37993.38775	2110.743764	1266.446258	214.450099	7	4
0	0	21	21	21	37	58	125	90	215	0.000333	0.419822	20	25189.31828	1399.406571	1259.465914	284.98844	7	4
0	0	14	14	16	28	44	84	62	146	0.000333	0.265692	16	12753.23226	708.512903	797.077016	198.605938	2	4
0	0	19	19	25	30	55	137	93	230	0.000333	0.443238	36	47869.65843	2659.425468	1329.712734	263.303123	6	4
0	0	9	9	16	16	32	46	37	83	0.000333	0.138333	16	6640	368.888889	415	128	2	4
0	0	9	9	13	17	30	32	24	56	0.000333	0.091595	6	1648.71524	91.595291	274.785873	117.592585	2	4
0	0	10	10	11	25	36	46	43	89	0.000333	0.153374	5	2300.616626	127.812035	460.123325	154.150153	3	4
0	0	14	14	15	30	45	72	48	120	0.000333	0.219674	7	4613.156601	256.286478	659.022372	205.810077	4	4
0	0	8	8	10	16	26	49	37	86	0.000333	0.134746	10	4042.378158	224.576564	404.237816	97.219281	2	4
0	0	7	7	10	10	20	31	23	54	0.000333	0.077795	10	2333.841171	129.657843	233.384117	66.438562	1	4
0	0	14	14	17	33	50	99	68	167	0.000333	0.314175	16	15080.38374	837.799097	942.523984	235.951874	6	4
0	0	8	8	12	13	25	43	31	74	0.000333	0.114548	12	4123.744297	229.096905	343.645358	91.125266	2	4
0	0	17	17	18	30	48	101	78	179	0.000333	0.333236	18	17994.74918	999.708288	999.708288	222.265368	4	4
0	0	20	20	18	21	39	119	88	207	0.000333	0.364693	36	39386.81734	2188.156519	1094.078259	167.297316	4	4
0	0	6	6	10	11	21	35	20	55	0.000333	0.080526	5	1207.887291	67.10485	241.577458	71.273029	1	4
0	0	18	18	12	23	35	55	58	113	0.000333	0.193203	12	6955.307771	386.405987	579.608981	147.061475	3	4
0	0	27	27	12	31	43	91	84	175	0.000333	0.316532	12	11395.15599	633.064221	949.596332	196.599636	5	4
0	0	10	10	17	18	35	58	39	97	0.000333	0.165847	16	7960.647242	442.25818	497.540453	144.545518	4	4
0	0	8	8	11	12	23	27	20	47	0.000333	0.070869	5	1063.03706	59.057614	212.607412	81.073298	2	4
0	0	18	18	16	28	44	78	58	136	0.000333	0.247494	16	11879.7232	659.984622	742.4827	198.605938	2	4
0	0	15	15	14	20	34	65	41	106	0.000333	0.179757	14	7549.794856	419.433048	539.271061	139.741531	3	4
0	0	25	25	21	25	46	123	85	208	0.000333	0.382967	30	34467.02661	1914.834811	1148.900887	208.335071	7	4
0	0	20	20	21	36	57	116	85	201	0.000333	0.390804	20	23448.21786	1302.67877	1172.410893	278.355966	7	4
0	0	13	13	16	27	43	73	56	129	0.000333	0.233329	16	11199.81045	622.211692	699.988153	192.381963	2	4
0	0	20	20	15	41	56	114	96	210	0.000333	0.406515	14	17073.62347	948.534637	1219.544534	278.262991	3	4
0	0	17	17	25	30	55	125	85	210	0.000333	0.404695	24	29138.05296	1618.78072	1214.08554	263.303123	6	4
0	0	7	7	15	16	31	34	29	63	0.000333	0.104038	7	2184.800573	121.37781	312.114368	122.603359	2	4
0	0	6	6	11	13	24	29	21	50	0.000333	0.076416	5	1146.240625	63.680035	229.248125	86.159464	2	4
0	0	7	7	12	17	29	30	21	51	0.000333	0.082586	6	1486.542185	82.585677	247.757031	112.506418	2	4
0	0	8	8	10	25	35	41	38	79	0.000333	0.135071	5	2026.066792	112.559266	405.213358	149.315686	3	4
0	0	12	12	14	30	44	69	45	114	0.000333	0.207458	7	4356.626432	242.034802	622.375205	200.509687	4	4
0	0	7	7	12	20	32	35	30	65	0.000333	0.108333	6	1950	108.333333	325	129.458112	3	4
0	0	5	5	9	16	25	29	28	57	0.000333	0.088233	4	1058.799211	58.822178	264.699803	92.529325	1	4
0	0	4	4	10	16	26	24	23	47	0.000333	0.07364	5	1104.603334	61.366852	220.920667	97.219281	1	4
0	0	5	5	9	10	19	20	16	36	0.000333	0.050975	4	611.701562	33.98342	152.92539	61.748606	1	4
0	0	14	14	16	33	49	89	61	150	0.000333	0.280735	8	6737.651813	374.31399	842.206477	230.465006	6	4
0	0	6	6	11	13	24	30	21	51	0.000333	0.077944	5	1169.165438	64.953635	233.833088	86.159464	2	4
0	0	7	7	13	21	34	41	34	75	0.000333	0.127187	6	2289.358279	127.186571	381.559713	140.344382	2	4
0	0	18	18	18	21	39	116	85	201	0.000333	0.354122	36	38245.17046	2124.731692	1062.365846	167.297316	4	4
0	0	4	4	9	11	20	25	17	42	0.000333	0.060507	4	726.08392	40.337996	181.52098	66.583073	1	4
0	0	16	16	11	23	34	48	49	97	0.000333	0.164495	10	4934.838956	274.15772	493.483896	142.095673	3	4
0	0	25	25	11	31	42	82	76	158	0.000333	0.283995	10	8519.861528	473.32564	851.986153	191.633833	5	4
0	0	8	8	15	18	33	48	32	80	0.000333	0.134517	7	2824.860707	156.936706	403.55153	133.662009	4	4
0	0	16	16	16	28	44	67	51	118	0.000333	0.214738	8	5153.703448	286.316858	644.212931	198.605938	2	4
0	0	13	13	14	19	33	64	38	102	0.000333	0.171509	14	7203.394802	400.1886	514.5282	134.013592	3	4
0	0	23	23	21	25	46	108	74	182	0.000333	0.335096	20	20105.76552	1116.986973	1005.288276	208.335071	7	4
0	0	18	18	20	36	56	108	78	186	0.000333	0.360056	20	21603.36031	1200.186684	1080.168016	272.555862	7	4
0	0	11	11	15	26	41	61	48	109	0.000333	0.194658	7	4087.81218	227.100677	583.973169	180.814792	2	4
0	0	16	16	21	25	46	57	36	93	0.000333	0.17123	10	5136.912619	285.384034	513.691262	208.335071	2	4
0	0	22	22	25	33	58	152	103	255	0.000333	0.497928	36	53776.26554	2987.570308	1493.785154	282.561411	6	4
0	0	12	12	16	19	35	60	47	107	0.000333	0.182944	16	8781.332525	487.851807	548.833283	144.710623	2	4
0	0	11	11	12	19	31	64	47	111	0.000333	0.183305	12	6598.989485	366.610527	549.91579	123.730173	2	4
0	0	10	10	12	13	25	48	33	81	0.000333	0.125384	12	4513.828216	250.768234	376.152351	91.125266	1	4
0	0	17	17	19	36	55	111	78	189	0.000333	0.364226	18	19668.18575	1092.676986	1092.676986	266.827923	6	4
0	0	11	11	14	16	30	57	41	98	0.000333	0.160292	14	6732.253897	374.014105	480.875278	117.302969	2	4
0	0	20	20	18	33	51	116	88	204	0.000333	0.385725	18	20829.14586	1157.17477	1157.17477	241.523656	4	4
0	0	9	9	12	14	26	54	34	88	0.000333	0.13788	12	4963.664342	275.75913	413.638695	96.322519	1	4
0	0	21	21	14	26	40	68	70	138	0.000333	0.244809	14	10281.96508	571.220282	734.426077	175.514402	3	4
0	0	30	30	14	34	48	104	96	200	0.000333	0.372331	14	15637.895	868.771945	1116.9925	226.276706	5	4
0	0	13	13	18	21	39	70	49	119	0.000333	0.209654	18	11321.33155	628.962864	628.962864	167.297316	4	4
0	0	21	21	18	31	49	95	68	163	0.000333	0.305066	18	16473.55868	915.197705	915.197705	228.638736	2	4
0	0	28	28	23	28	51	136	97	233	0.000333	0.440558	33	43615.27845	2423.071025	1321.675105	238.647863	7	4
0	0	23	23	23	39	62	133	95	228	0.000333	0.452519	22	29866.24869	1659.236038	1357.556759	310.172612	7	4
0	0	16	16	18	31	49	90	66	156	0.000333	0.291965	18	15766.10524	875.894736	875.894736	228.638736	2	4
0	0	23	23	17	44	61	131	106	237	0.000333	0.468528	16	22489.35598	1249.408666	1405.584749	309.70186	3	4
0	0	22	22	26	33	59	144	102	246	0.000333	0.482377	39	56438.07742	3135.448745	1447.13019	288.676439	6	4
0	0	12	12	17	19	36	53	46	99	0.000333	0.170608	16	8189.161202	454.9534	511.822575	150.197491	2	4
0	0	11	11	11	19	30	56	46	102	0.000333	0.166834	10	5005.028408	278.057134	500.502841	118.764371	2	4
0	0	10	10	11	13	24	39	32	71	0.000333	0.108511	10	3255.323376	180.851299	325.532338	86.159464	1	4
0	0	17	17	18	36	54	106	77	183	0.000333	0.351048	18	18956.59943	1053.144413	1053.144413	261.17595	6	4
0	0	11	11	13	16	29	49	40	89	0.000333	0.14412	12	5188.323703	288.240206	432.360309	112.105716	2	4
0	0	20	20	19	33	52	108	87	195	0.000333	0.370529	18	20008.54341	1111.585745	1111.585745	247.175629	4	4
0	0	9	9	11	14	25	44	33	77	0.000333	0.119192	10	3575.769266	198.653848	357.576927	91.356717	1	4
0	0	21	21	13	26	39	62	67	129	0.000333	0.227272	12	8181.802635	454.544591	681.816886	170.317149	3	4
0	0	30	30	13	34	47	98	93	191	0.000333	0.353642	12	12731.11765	707.284314	1060.926471	221.079453	5	4
0	0	13	13	17	21	38	64	48	112	0.000333	0.195923	16	9404.286104	522.460339	587.767882	161.725534	4	4
0	0	21	21	16	31	47	85	67	152	0.000333	0.281433	16	13508.76009	750.486672	844.297505	217.580086	2	4
0	0	28	28	22	28	50	130	94	224	0.000333	0.421408	33	41719.38496	2317.743609	1264.223787	232.713433	7	4
0	0	23	23	22	39	61	123	94	217	0.000333	0.42899	22	28313.34005	1572.963336	1286.970002	304.238182	7	4
0	0	16	16	16	30	46	80	65	145	0.000333	0.266972	16	12814.66374	711.925763	800.916484	211.206718	2	4
0	0	23	23	15	44	59	121	105	226	0.000333	0.443159	14	18612.68261	1034.037923	1329.477329	298.81835	3	4
0	0	22	22	26	34	60	144	102	246	0.000333	0.484365	39	56670.70837	3148.372687	1453.095087	295.185169	6	4
0	0	12	12	17	20	37	53	46	99	0.000333	0.171912	16	8251.774131	458.431896	515.735883	155.92543	2	4
0	0	11	11	11	20	31	56	46	102	0.000333	0.168443	10	5053.280237	280.737791	505.328024	124.49231	2	4
0	0	10	10	11	13	24	39	32	71	0.000333	0.108511	10	3255.323376	180.851299	325.532338	86.159464	1	4
0	0	17	17	18	37	55	106	77	183	0.000333	0.352663	18	19043.7989	1057.988828	1057.988828	267.808425	6	4
0	0	11	11	13	17	30	49	40	89	0.000333	0.145571	12	5240.559156	291.142175	436.713263	117.592585	2	4
0	0	20	20	19	34	53	108	87	195	0.000333	0.372315	18	20105.0008	1116.944489	1116.944489	253.684359	4	4
0	0	9	9	11	15	26	44	33	77	0.000333	0.120645	10	3619.338583	201.074366	361.933858	96.657107	1	4
0	0	21	21	13	27	40	62	67	129	0.000333	0.228843	12	8238.344691	457.685816	686.528724	176.487679	3	4
0	0	30	30	13	35	48	98	93	191	0.000333	0.355576	12	12800.73405	711.151892	1066.727838	227.630622	5	4
0	0	13	13	17	22	39	64	48	112	0.000333	0.197322	16	9471.440776	526.191154	591.965049	167.594364	4	4
0	0	21	21	16	32	48	85	67	152	0.000333	0.282971	16	13582.6288	754.590489	848.9143	224	2	4
0	0	28	28	22	29	51	130	94	224	0.000333	0.423541	33	41930.56813	2329.476007	1270.623277	238.988944	7	4
0	0	23	23	22	40	62	123	94	217	0.000333	0.430687	22	28425.33319	1579.185177	1292.060599	310.984619	7	4
0	0	16	16	16	31	47	80	65	145	0.000333	0.268472	16	12886.64614	715.924785	805.415383	217.580086	2	4
0	0	23	23	15	45	60	121	105	226	0.000333	0.444986	14	18689.40185	1038.300102	1334.957275	305.736748	3	4
0	0	16	16	25	29	54	122	82	204	0.000333	0.391332	24	28175.92921	1565.329401	1173.99705	256.977854	6	4
0	0	5	5	11	12	23	27	18	45	0.000333	0.067853	5	1017.80144	56.544524	203.560288	81.073298	2	4
0	0	7	7	10	24	34	36	33	69	0.000333	0.117012	5	1755.17468	97.509704	351.034936	143.258381	3	4
0	0	11	11	14	29	43	66	42	108	0.000333	0.195346	7	4102.256155	227.90312	586.036594	194.184418	4	4
0	0	4	4	9	9	18	17	13	30	0.000333	0.041699	4	500.391	27.7995	125.09775	57.05865	1	4
0	0	13	13	16	32	48	87	58	145	0.000333	0.26994	8	6478.556501	359.919806	809.819563	224	6	4
0	0	5	5	11	12	23	27	18	45	0.000333	0.067853	5	1017.80144	56.544524	203.560288	81.073298	2	4
0	0	7	7	13	20	33	38	31	69	0.000333	0.116021	6	2088.379165	116.021065	348.063194	134.544278	2	4
0	0	14	14	18	29	47	86	67	153	0.000333	0.283284	18	15297.3377	849.852094	849.852094	215.940099	4	4
0	0	17	17	18	20	38	113	82	195	0.000333	0.341115	36	36840.45114	2046.69173	1023.345865	161.497212	4	4
0	0	15	15	11	22	33	44	46	90	0.000333	0.151332	10	4539.954707	252.219706	453.995471	136.161243	3	4
0	0	24	24	11	30	41	80	72	152	0.000333	0.271449	10	8143.479047	452.415503	814.347905	185.260466	5	4
0	0	8	8	13	19	32	36	26	62	0.000333	0.103333	6	1860	103.333333	310	128.816339	2	4
0	0	15	15	16	27	43	63	48	111	0.000333	0.200772	8	4818.523102	267.695728	602.315388	192.381963	2	4
0	0	12	12	14	18	32	60	35	95	0.000333	0.158333	7	3325	184.722222	475	128.361619	3	4
0	0	22	22	21	24	45	106	71	177	0.000333	0.324019	20	19441.15996	1080.064442	972.057998	202.277766	7	4
0	0	17	17	20	35	55	104	75	179	0.000333	0.344954	20	20697.26777	1149.84821	1034.863389	265.963467	7	4
0	0	10	10	15	25	40	57	44	101	0.000333	0.179172	7	3762.603163	209.033509	537.514738	174.699764	2	4
0	0	26	26	14	40	54	103	86	189	0.000333	0.362558	14	15227.43233	845.968463	1087.673738	266.180093	3	4
0	0	13	13	21	24	45	54	33	87	0.000333	0.159264	10	4777.912194	265.439566	477.791219	202.277766	2	4
0	0	16	16	25	29	54	122	82	204	0.000333	0.391332	24	28175.92921	1565.329401	1173.99705	256.977854	6	4
0	0	6	6	15	14	29	32	26	58	0.000333	0.093921	7	1972.340284	109.57446	281.762898	111.906328	2	4
0	0	6	6	11	12	23	27	18	45	0.000333	0.067853	5	1017.80144	56.544524	203.560288	81.073298	2	4
0	0	6	6	12	16	28	27	18	45	0.000333	0.07211	6	1297.985829	72.110324	216.330971	107.01955	2	4
0	0	7	7	10	24	34	36	33	69	0.000333	0.117012	5	1755.17468	97.509704	351.034936	143.258381	3	4
0	0	11	11	14	29	43	66	42	108	0.000333	0.195346	7	4102.256155	227.90312	586.036594	194.184418	4	4
0	0	5	5	9	14	23	30	24	54	0.000333	0.081424	4	977.089383	54.282743	244.272346	81.832294	2	4
0	0	6	6	9	15	24	33	26	59	0.000333	0.090171	4	1082.05115	60.113953	270.512788	87.132684	2	4
0	0	6	6	12	19	31	32	27	59	0.000333	0.097433	6	1753.785494	97.432527	292.297582	123.730173	3	4
0	0	4	4	9	15	24	26	24	50	0.000333	0.076416	4	916.9925	50.944028	229.248125	87.132684	1	4
0	0	3	3	10	15	25	21	19	40	0.000333	0.061918	5	928.771238	51.598402	185.754248	91.82264	1	4
0	0	4	4	9	9	18	17	13	30	0.000333	0.041699	4	500.391	27.7995	125.09775	57.05865	1	4
0	0	2	2	6	6	12	8	7	15	0.000333	0.017925	3	161.323313	8.962406	53.774438	31.01955	1	4
0	0	3	3	6	7	13	12	10	22	0.000333	0.027137	3	244.229021	13.568279	81.409674	35.161259	1	4
0	0	13	13	16	32	48	87	58	145	0.000333	0.26994	8	6478.556501	359.919806	809.819563	224	6	4
0	0	5	5	11	13	24	20	17	37	0.000333	0.056548	5	848.218063	47.123226	169.643613	86.159464	2	4
0	0	5	5	11	12	23	27	18	45	0.000333	0.067853	5	1017.80144	56.544524	203.560288	81.073298	2	4
0	0	8	8	13	20	33	38	31	69	0.000333	0.116021	6	2088.379165	116.021065	348.063194	134.544278	2	4
0	0	15	15	19	34	53	88	72	160	0.000333	0.305489	18	16496.41091	916.467273	916.467273	253.684359	4	4
0	0	17	17	18	20	38	113	82	195	0.000333	0.341115	36	36840.45114	2046.69173	1023.345865	161.497212	4	4
0	0	2	2	4	5	9	4	5	9	0.000333	0.00951	2	57.05865	3.169925	28.529325	19.60964	1	4
0	0	2	2	4	5	9	4	5	9	0.000333	0.00951	2	57.05865	3.169925	28.529325	19.60964	1	4
0	0	3	3	9	10	19	21	14	35	0.000333	0.049559	4	594.709852	33.039436	148.677463	61.748606	1	4
0	0	15	15	11	22	33	44	46	90	0.000333	0.151332	10	4539.954707	252.219706	453.995471	136.161243	3	4
0	0	24	24	11	30	41	80	72	152	0.000333	0.271449	10	8143.479047	452.415503	814.347905	185.260466	5	4
0	0	7	7	15	17	32	46	29	75	0.000333	0.125	7	2625	145.833333	375	128.090227	4	4
0	0	7	7	15	16	31	46	30	76	0.000333	0.125506	7	2635.632437	146.424024	376.51892	122.603359	4	4
0	0	8	8	13	19	32	36	26	62	0.000333	0.103333	6	1860	103.333333	310	128.816339	2	4
0	0	5	5	10	10	20	21	14	35	0.000333	0.050422	5	756.337417	42.018745	151.267483	66.438562	2	4
0	0	15	15	16	27	43	63	48	111	0.000333	0.200772	8	4818.523102	267.695728	602.315388	192.381963	2	4
0	0	12	12	14	18	32	60	35	95	0.000333	0.158333	7	3325	184.722222	475	128.361619	3	4
0	0	22	22	21	24	45	106	71	177	0.000333	0.324019	20	19441.15996	1080.064442	972.057998	202.277766	7	4
0	0	17	17	20	35	55	104	75	179	0.000333	0.344954	20	20697.26777	1149.84821	1034.863389	265.963467	7	4
0	0	8	8	13	23	36	44	35	79	0.000333	0.136141	6	2450.544451	136.141358	408.424075	152.147641	1	4
0	0	10	10	15	25	40	57	44	101	0.000333	0.179172	7	3762.603163	209.033509	537.514738	174.699764	2	4
0	0	26	26	14	40	54	103	86	189	0.000333	0.362558	14	15227.43233	845.968463	1087.673738	266.180093	3	4
0	0	15	15	21	24	45	54	33	87	0.000333	0.159264	10	4777.912194	265.439566	477.791219	202.277766	2	4
0	0	11	11	13	14	27	41	28	69	0.000333	0.109362	12	3937.046852	218.724825	328.087238	101.408685	2	4
0	0	12	12	13	16	29	47	31	78	0.000333	0.126308	6	2273.535106	126.307506	378.922518	112.105716	2	4
0	0	10	10	10	16	26	39	27	66	0.000333	0.10341	5	1551.145107	86.174728	310.229021	97.219281	2	4
0	0	9	9	10	14	24	31	23	54	0.000333	0.082529	5	1237.939875	68.774438	247.587975	86.52225	2	4
0	0	7	7	10	12	22	25	17	42	0.000333	0.062432	5	936.48064	52.026702	187.296128	76.238831	2	4
0	0	13	13	13	17	30	49	35	84	0.000333	0.137393	12	4946.14572	274.785873	412.17881	117.592585	2	4
0	0	10	10	11	17	28	33	26	59	0.000333	0.094545	5	1418.169702	78.787206	283.63394	107.540616	2	4
0	0	13	13	12	17	29	41	34	75	0.000333	0.12145	12	4372.182896	242.89905	364.348575	112.506418	2	4
0	0	11	11	13	14	27	39	26	65	0.000333	0.103023	6	1854.406126	103.022563	309.067688	101.408685	2	4
0	0	12	12	13	16	29	45	29	74	0.000333	0.11983	6	2156.943562	119.830198	359.490594	112.105716	2	4
0	0	10	10	10	16	26	37	25	62	0.000333	0.097142	5	1457.136313	80.952017	291.427263	97.219281	2	4
0	0	9	9	10	14	24	29	21	50	0.000333	0.076416	5	1146.240625	63.680035	229.248125	86.52225	2	4
0	0	7	7	10	12	22	23	15	38	0.000333	0.056486	5	847.292008	47.071778	169.458402	76.238831	2	4
0	0	13	13	13	17	30	47	33	80	0.000333	0.13085	6	2355.307486	130.850416	392.551248	117.592585	2	4
0	0	10	10	11	17	28	31	24	55	0.000333	0.088135	5	1322.022604	73.4457	264.404521	107.540616	2	4
0	0	13	13	12	17	29	39	32	71	0.000333	0.114972	6	2069.499904	114.972217	344.916651	112.506418	2	4
0	0	17	17	18	25	43	76	62	138	0.000333	0.249608	18	13478.84165	748.824536	748.824536	191.155055	8	4
0	0	18	18	19	26	45	83	65	148	0.000333	0.270931	18	14630.29665	812.794258	812.794258	202.922055	8	4
0	0	16	16	16	27	43	74	61	135	0.000333	0.244182	16	11720.73187	651.151771	732.545742	192.381963	8	4
0	0	15	15	16	25	41	67	57	124	0.000333	0.221445	16	10629.38318	590.521288	664.336449	180.096405	8	4
0	0	14	14	16	25	41	62	53	115	0.000333	0.205373	16	9857.895688	547.660872	616.118481	180.096405	8	4
0	0	13	13	16	24	40	61	51	112	0.000333	0.198685	16	9536.895146	529.827508	596.055947	174.0391	8	4
0	0	19	19	19	30	49	84	69	153	0.000333	0.28635	18	15462.91091	859.050606	859.050606	227.917341	8	4
0	0	16	16	16	28	44	69	60	129	0.000333	0.234756	16	11268.26686	626.014826	704.266679	198.605938	8	4
0	0	19	19	17	29	46	77	68	145	0.000333	0.266972	16	12814.66374	711.925763	800.916484	210.368317	8	4
0	0	18	18	16	17	33	116	86	202	0.000333	0.339656	40	40758.70448	2264.372471	1018.967612	133.486868	2	4
0	0	19	19	17	18	35	123	89	212	0.000333	0.362469	32	34797.05599	1933.169777	1087.408	144.545518	2	4
0	0	17	17	15	19	34	115	85	200	0.000333	0.339164	28	28489.79191	1582.766217	1017.492568	139.313982	2	4
0	0	16	16	15	17	32	107	81	188	0.000333	0.313333	28	26320	1462.222222	940	128.090227	2	4
0	0	15	15	15	17	32	101	75	176	0.000333	0.293333	28	24640	1368.888889	880	128.090227	2	4
0	0	20	20	17	21	38	124	93	217	0.000333	0.3796	32	36441.60865	2024.533814	1138.80027	161.725534	2	4
0	0	17	17	16	20	36	109	84	193	0.000333	0.332599	32	31929.45681	1773.858712	997.795525	150.438562	2	4
0	0	20	20	16	21	37	117	92	209	0.000333	0.362925	32	34840.82411	1935.601339	1088.775753	156.238666	2	4
0	0	19	19	18	28	46	94	70	164	0.000333	0.301955	18	16305.55489	905.864161	905.864161	209.664588	4	4
0	0	20	20	18	29	47	100	73	173	0.000333	0.320315	18	17296.98968	960.943871	960.943871	215.940099	4	4
0	0	18	18	17	29	46	93	69	162	0.000333	0.298272	16	14317.07259	795.392922	894.817037	210.368317	4	4
0	0	17	17	17	28	45	85	65	150	0.000333	0.274593	16	13180.44743	732.24708	823.777964	204.092806	4	4
0	0	16	16	17	28	45	81	61	142	0.000333	0.259948	16	12477.49024	693.193902	779.84314	204.092806	4	4
0	0	21	21	20	31	51	103	77	180	0.000333	0.340346	20	20420.73123	1134.485068	1021.036562	240.018648	4	4
0	0	18	18	18	31	49	87	68	155	0.000333	0.290093	18	15665.04047	870.280026	870.280026	228.638736	4	4
0	0	21	21	19	31	50	95	76	171	0.000333	0.3217	18	17371.78935	965.099408	965.099408	234.290708	4	4
0	0	19	19	18	28	46	93	69	162	0.000333	0.298272	18	16106.70666	894.817037	894.817037	209.664588	4	4
0	0	20	20	18	29	47	99	72	171	0.000333	0.316612	18	17097.02449	949.834694	949.834694	215.940099	4	4
0	0	18	18	17	29	46	92	68	160	0.000333	0.29459	16	14140.31861	785.573256	883.769913	210.368317	4	4
0	0	17	17	17	28	45	84	64	148	0.000333	0.270931	16	13004.70813	722.483785	812.794258	204.092806	4	4
0	0	16	16	17	28	45	80	60	140	0.000333	0.256286	16	12301.75094	683.430608	768.859433	204.092806	4	4
0	0	21	21	20	31	51	102	76	178	0.000333	0.336564	20	20193.83422	1121.879679	1009.691711	240.018648	4	4
0	0	18	18	18	31	49	86	67	153	0.000333	0.28635	18	15462.91091	859.050606	859.050606	228.638736	4	4
0	0	21	21	19	31	50	94	75	169	0.000333	0.317937	18	17168.61053	953.811696	953.811696	234.290708	4	4
0	0	12	12	15	13	28	61	21	82	0.000333	0.131401	7	2759.421725	153.301207	394.203104	106.709075	3	4
0	0	13	13	16	14	30	68	24	92	0.000333	0.150478	8	3611.471478	200.637304	451.433935	117.302969	3	4
0	0	11	11	15	15	30	56	24	80	0.000333	0.13085	7	2747.858734	152.658819	392.551248	117.206718	3	4
0	0	10	10	15	13	28	48	20	68	0.000333	0.108967	7	2288.300943	127.12783	326.900135	106.709075	3	4
0	0	9	9	15	13	28	42	18	60	0.000333	0.096147	7	2019.089067	112.171615	288.441295	106.709075	3	4
0	0	14	14	17	17	34	68	30	98	0.000333	0.16619	8	3988.570868	221.58727	498.571358	138.973737	3	4
0	0	11	11	16	16	32	50	23	73	0.000333	0.121667	8	2920	162.222222	365	128	3	4
0	0	14	14	16	17	33	60	29	89	0.000333	0.14965	8	3591.608613	199.533812	448.951077	133.486868	3	4
0	0	10	10	13	17	30	49	33	82	0.000333	0.134122	6	2414.190173	134.121676	402.365029	117.592585	6	4
0	0	11	11	13	18	31	55	36	91	0.000333	0.150277	12	5409.982371	300.554576	450.831864	123.164366	6	4
0	0	9	9	12	18	30	48	32	80	0.000333	0.13085	6	2355.307486	130.850416	392.551248	118.0782	6	4
0	0	8	8	12	17	29	40	28	68	0.000333	0.110114	6	1982.056246	110.114236	330.342708	112.506418	6	4
0	0	12	12	15	20	35	58	41	99	0.000333	0.169266	14	7109.186261	394.954792	507.799019	145.041921	6	4
0	0	9	9	13	20	33	42	31	73	0.000333	0.122747	6	2209.444624	122.746924	368.240771	134.544278	6	4
0	0	12	12	14	20	34	50	39	89	0.000333	0.150928	7	3169.48935	176.082742	452.784193	139.741531	6	4
0	0	19	19	12	23	35	85	67	152	0.000333	0.259884	12	9355.812223	519.767346	779.651019	147.061475	1	4
0	0	20	20	13	24	37	91	70	161	0.000333	0.279574	12	10064.6639	559.147995	838.721992	158.144816	1	4
0	0	18	18	11	25	36	84	66	150	0.000333	0.258496	10	7754.887502	430.827083	775.48875	154.150153	1	4
0	0	17	17	11	23	34	76	62	138	0.000333	0.234023	10	7020.698721	390.038818	702.069872	142.095673	1	4
0	0	16	16	11	23	34	71	58	129	0.000333	0.218761	10	6562.827065	364.601504	656.282707	142.095673	1	4
0	0	15	15	11	22	33	70	56	126	0.000333	0.211865	10	6355.93659	353.107588	635.593659	136.161243	1	4
0	0	21	21	13	27	40	94	74	168	0.000333	0.298028	12	10729.00704	596.055947	894.08392	176.487679	1	4
0	0	18	18	12	26	38	78	65	143	0.000333	0.250151	12	9005.443613	500.302423	750.453634	165.230983	1	4
0	0	21	21	12	27	39	86	73	159	0.000333	0.280126	12	10084.54743	560.252635	840.378953	171.401513	1	4
0	0	16	16	16	22	38	58	44	102	0.000333	0.17843	16	8564.617702	475.812095	535.288606	162.107496	5	4
0	0	17	17	17	23	40	64	47	111	0.000333	0.196911	16	9451.744297	525.096905	590.734019	173.528793	5	4
0	0	15	15	14	24	38	57	43	100	0.000333	0.174931	7	3673.549259	204.08607	524.792751	163.342069	5	4
0	0	14	14	14	22	36	49	39	88	0.000333	0.151651	7	3184.673801	176.926322	454.9534	151.410465	5	4
0	0	13	13	14	22	36	45	35	80	0.000333	0.137865	7	2895.158001	160.842111	413.594	151.410465	5	4
0	0	12	12	14	21	35	43	33	76	0.000333	0.129942	7	2728.778565	151.598809	389.825509	145.541635	5	4
0	0	18	18	17	26	43	67	51	118	0.000333	0.213433	8	5122.393928	284.57744	640.299241	191.698301	5	4
0	0	15	15	15	25	40	51	42	93	0.000333	0.16498	7	3464.57519	192.476399	494.939313	174.699764	5	4
0	0	18	18	16	26	42	59	50	109	0.000333	0.195921	8	4702.100793	261.227822	587.762599	186.211433	5	4
0	0	16	16	13	19	32	70	56	126	0.000333	0.21	12	7560	420	630	128.816339	3	4
0	0	17	17	14	20	34	77	59	136	0.000333	0.230632	14	9686.52925	538.140514	691.894946	139.741531	3	4
0	0	15	15	12	21	33	69	55	124	0.000333	0.208502	12	7506.05845	417.003247	625.504871	135.258216	3	4
0	0	14	14	12	19	31	61	51	112	0.000333	0.184957	12	6658.439841	369.913325	554.869987	123.730173	3	4
0	0	13	13	12	19	31	57	47	104	0.000333	0.171745	12	6182.836995	343.490944	515.236416	123.730173	3	4
0	0	12	12	12	18	30	55	45	100	0.000333	0.163563	12	5888.268715	327.12604	490.68906	118.0782	3	4
0	0	18	18	15	23	38	79	63	142	0.000333	0.248402	14	10432.8799	579.604439	745.205707	162.645284	3	4
0	0	15	15	13	22	35	63	54	117	0.000333	0.200042	12	7201.513356	400.084075	600.126113	146.213212	3	4
0	0	18	18	14	23	37	70	62	132	0.000333	0.229216	14	9627.06982	534.837212	687.647844	157.344894	3	4
0	0	16	16	15	19	34	75	46	121	0.000333	0.205194	14	8618.162053	478.786781	615.583004	139.313982	3	4
0	0	17	17	16	20	36	81	49	130	0.000333	0.22403	16	10753.444	597.413556	672.09025	150.438562	3	4
0	0	15	15	14	20	34	74	45	119	0.000333	0.201803	14	8475.713094	470.87295	605.408078	139.741531	3	4
0	0	14	14	14	19	33	66	41	107	0.000333	0.179917	14	7556.502391	419.805688	539.750171	134.013592	3	4
0	0	13	13	14	19	33	62	37	99	0.000333	0.166465	7	3495.765125	194.209174	499.395018	134.013592	3	4
0	0	12	12	14	18	32	60	35	95	0.000333	0.158333	7	3325	184.722222	475	128.361619	3	4
0	0	18	18	16	22	38	84	53	137	0.000333	0.239655	16	11503.45711	639.080951	718.966069	162.107496	3	4
0	0	15	15	15	22	37	68	44	112	0.000333	0.194486	14	8168.422877	453.801271	583.458777	156.710855	3	4
0	0	18	18	15	22	37	76	52	128	0.000333	0.22227	14	9335.340431	518.630024	666.810031	156.710855	3	4
0	0	12	12	14	13	27	60	21	81	0.000333	0.128382	7	2696.021214	149.778956	385.145888	101.408685	3	4
0	0	13	13	15	14	29	67	24	91	0.000333	0.147359	7	3094.533894	171.91855	442.076271	111.906328	3	4
0	0	11	11	14	15	29	55	24	79	0.000333	0.127927	7	2686.46349	149.247972	383.780499	111.906328	3	4
0	0	10	10	14	13	27	47	20	67	0.000333	0.106192	7	2230.042239	123.891235	318.577463	101.408685	3	4
0	0	9	9	14	13	27	41	18	59	0.000333	0.093513	7	1963.768538	109.098252	280.538363	101.408685	3	4
0	0	14	14	16	17	33	67	30	97	0.000333	0.163102	8	3914.449837	217.469435	489.30623	133.486868	3	4
0	0	11	11	15	16	31	49	23	72	0.000333	0.118901	7	2496.91494	138.717497	356.702134	122.603359	3	4
0	0	14	14	15	17	32	59	29	88	0.000333	0.146667	7	3080	171.111111	440	128.090227	3	4
0	0	9	9	11	11	22	36	25	61	0.000333	0.090675	10	2720.253287	151.125183	272.025329	76.107496	2	4
0	0	10	10	12	12	24	43	28	71	0.000333	0.108511	12	3906.388051	217.021558	325.532338	86.0391	2	4
0	0	8	8	10	12	22	35	24	59	0.000333	0.087702	10	2631.064655	146.170259	263.106465	76.238831	2	4
0	0	7	7	10	11	21	27	20	47	0.000333	0.068813	5	1032.194594	57.344144	206.438919	71.273029	2	4
0	0	6	6	10	11	21	23	16	39	0.000333	0.0571	5	856.501897	47.583439	171.300379	71.273029	2	4
0	0	11	11	13	14	27	45	32	77	0.000333	0.122042	12	4393.516052	244.084225	366.126338	101.408685	2	4
0	0	8	8	11	14	25	29	23	52	0.000333	0.080494	5	1207.402609	67.077923	241.480522	91.356717	2	4
0	0	11	11	12	14	26	37	31	68	0.000333	0.106543	12	3835.55881	213.086601	319.629901	96.322519	2	4
0	0	16	16	13	25	38	71	63	134	0.000333	0.234407	12	8438.667442	468.814858	703.222287	164.202121	2	4
0	0	17	17	13	26	39	78	66	144	0.000333	0.253699	12	9133.175034	507.398613	761.09792	170.317149	2	4
0	0	15	15	13	26	39	70	62	132	0.000333	0.232558	12	8372.077115	465.115395	697.673093	170.317149	2	4
0	0	14	14	13	25	38	62	58	120	0.000333	0.209917	12	7557.015619	419.834201	629.751302	164.202121	2	4
0	0	13	13	13	24	37	57	54	111	0.000333	0.19275	12	6938.991883	385.499549	578.249324	158.144816	2	4
0	0	18	18	15	28	43	80	70	150	0.000333	0.271313	14	11395.15599	633.064221	813.939713	193.209297	2	4
0	0	15	15	14	28	42	64	61	125	0.000333	0.22468	14	9436.55549	524.253083	674.039678	187.908907	2	4
0	0	18	18	14	28	42	72	69	141	0.000333	0.253439	14	10644.43459	591.357477	760.316757	187.908907	2	4
0	0	6	6	9	11	20	23	15	38	0.000333	0.054744	4	656.93307	36.496282	164.233268	66.583073	2	4
0	0	13	13	16	24	40	61	51	112	0.000333	0.198685	16	9536.895146	529.827508	596.055947	174.0391	8	4
0	0	14	14	15	16	31	101	75	176	0.000333	0.290646	28	24414.27942	1356.348857	871.938551	122.603359	2	4
0	0	15	15	17	27	44	79	59	138	0.000333	0.251134	16	12054.42501	669.690279	753.401563	197.868831	4	4
0	0	15	15	17	27	44	78	58	136	0.000333	0.247494	16	11879.7232	659.984622	742.4827	197.868831	4	4
0	0	8	8	15	12	27	40	16	56	0.000333	0.088758	7	1863.915901	103.550883	266.2737	101.622909	3	4
0	0	6	6	11	16	27	34	22	56	0.000333	0.088758	5	1331.368501	73.964917	266.2737	102.053748	6	4
0	0	15	15	11	22	33	70	56	126	0.000333	0.211865	10	6355.93659	353.107588	635.593659	136.161243	1	4
0	0	12	12	14	21	35	43	33	76	0.000333	0.129942	7	2728.778565	151.598809	389.825509	145.541635	5	4
0	0	12	12	12	18	30	55	45	100	0.000333	0.163563	12	5888.268715	327.12604	490.68906	118.0782	3	4
0	0	12	12	14	18	32	60	35	95	0.000333	0.158333	7	3325	184.722222	475	128.361619	3	4
0	0	8	8	14	12	26	39	16	55	0.000333	0.086175	7	1809.669291	100.537183	258.524184	96.322519	3	4
0	0	5	5	10	10	20	21	14	35	0.000333	0.050422	5	756.337417	42.018745	151.267483	66.438562	2	4
0	0	12	12	13	24	37	56	52	108	0.000333	0.18754	12	6751.451562	375.080642	562.620963	158.144816	2	4
0	0	3	3	6	6	12	10	8	18	0.000333	0.02151	3	193.587975	10.754888	64.529325	31.01955	1	4
0	0	4	4	7	3	10	12	6	18	0.000333	0.019932	6	358.768234	19.931569	59.794706	24.406372	1	4
0	0	6	6	7	7	14	14	12	26	0.000333	0.032997	3	296.973684	16.498538	98.991228	39.302969	1	4
0	0	4	4	9	4	13	18	10	28	0.000333	0.034537	8	828.898497	46.049916	103.612312	36.529325	2	4
0	0	5	5	14	7	21	30	14	44	0.000333	0.064421	14	2705.667532	150.314863	193.261967	72.954453	2	4
0	0	5	5	11	6	17	23	12	35	0.000333	0.047687	10	1430.611994	79.478444	143.061199	53.563523	2	4
0	0	9	9	14	11	25	49	36	85	0.000333	0.131576	21	8289.283299	460.515739	394.727776	91.356717	2	4
0	0	10	10	11	9	20	41	29	70	0.000333	0.100845	15	4538.0245	252.112472	302.534967	66.583073	2	4
0	0	10	10	13	11	24	44	31	75	0.000333	0.114624	12	4126.466251	229.248125	343.872188	86.159464	2	4
0	0	4	4	9	7	16	20	14	34	0.000333	0.045333	8	1088	60.444444	136	48.180809	2	4
0	0	10	10	16	15	31	54	32	86	0.000333	0.14202	16	6816.974123	378.720785	426.060883	122.603359	3	4
0	0	5	5	11	6	17	23	12	35	0.000333	0.047687	10	1430.611994	79.478444	143.061199	53.563523	2	4
0	0	10	10	14	11	25	51	38	89	0.000333	0.137768	21	8679.367219	482.187068	413.303201	91.356717	2	4
0	0	10	10	11	9	20	41	29	70	0.000333	0.100845	15	4538.0245	252.112472	302.534967	66.583073	2	4
0	0	10	10	13	11	24	44	31	75	0.000333	0.114624	12	4126.466251	229.248125	343.872188	86.159464	2	4
0	0	4	4	9	4	13	18	10	28	0.000333	0.034537	8	828.898497	46.049916	103.612312	36.529325	2	4
0	0	5	5	13	12	25	28	19	47	0.000333	0.072754	6	1309.567446	72.753747	218.261241	91.125266	2	4
0	0	5	5	11	6	17	23	12	35	0.000333	0.047687	10	1430.611994	79.478444	143.061199	53.563523	2	4
0	0	15	15	18	22	40	85	60	145	0.000333	0.257227	18	13890.23233	771.679574	771.679574	173.166146	3	4
0	0	16	16	18	21	39	77	53	130	0.000333	0.229034	18	12367.84119	687.102288	687.102288	167.297316	3	4
0	0	16	16	17	21	38	80	55	135	0.000333	0.236157	16	11335.52343	629.751302	708.470214	161.725534	3	4
0	0	4	4	9	4	13	18	10	28	0.000333	0.034537	8	828.898497	46.049916	103.612312	36.529325	2	4
0	0	8	8	16	14	30	44	26	70	0.000333	0.114494	8	2747.858734	152.658819	343.482342	117.302969	3	4
0	0	5	5	11	6	17	23	12	35	0.000333	0.047687	10	1430.611994	79.478444	143.061199	53.563523	2	4
0	0	20	20	18	25	43	106	71	177	0.000333	0.32015	18	17288.07951	960.448862	960.448862	191.155055	5	4
0	0	20	20	18	24	42	96	62	158	0.000333	0.283995	18	15335.75075	851.986153	851.986153	185.09775	5	4
0	0	20	20	17	23	40	99	64	163	0.000333	0.289158	16	13879.58847	771.088248	867.474279	173.528793	5	4
0	0	4	4	9	4	13	18	10	28	0.000333	0.034537	8	828.898497	46.049916	103.612312	36.529325	2	4
0	0	6	6	13	8	21	27	15	42	0.000333	0.061492	6	1106.863991	61.492444	184.477332	72.105716	2	4
0	0	5	5	11	6	17	23	12	35	0.000333	0.047687	10	1430.611994	79.478444	143.061199	53.563523	2	4
0	0	13	13	15	16	31	70	48	118	0.000333	0.194865	21	12276.49846	682.027692	584.595165	122.603359	2	4
0	0	13	13	15	14	29	60	39	99	0.000333	0.160313	14	6733.161659	374.064537	480.940119	111.906328	2	4
0	0	13	13	14	15	29	63	41	104	0.000333	0.16841	14	7073.220329	392.956685	505.230023	111.906328	2	4
0	0	4	4	9	4	13	18	10	28	0.000333	0.034537	8	828.898497	46.049916	103.612312	36.529325	2	4
0	0	5	5	14	7	21	30	14	44	0.000333	0.064421	14	2705.667532	150.314863	193.261967	72.954453	2	4
0	0	5	5	11	6	17	23	12	35	0.000333	0.047687	10	1430.611994	79.478444	143.061199	53.563523	2	4
0	0	24	24	21	23	44	130	80	210	0.000333	0.38216	30	34394.4192	1910.801067	1146.48064	196.280591	6	4
0	0	24	24	21	22	43	120	71	191	0.000333	0.345472	30	31092.49704	1727.360947	1036.416568	190.346161	6	4
0	0	23	23	20	22	42	121	71	192	0.000333	0.345108	30	31059.74836	1725.541575	1035.324945	184.546058	6	4
0	0	4	4	9	4	13	18	10	28	0.000333	0.034537	8	828.898497	46.049916	103.612312	36.529325	2	4
0	0	5	5	14	7	21	30	14	44	0.000333	0.064421	14	2705.667532	150.314863	193.261967	72.954453	2	4
0	0	5	5	11	6	17	23	12	35	0.000333	0.047687	10	1430.611994	79.478444	143.061199	53.563523	2	4
0	0	4	4	12	8	20	21	13	34	0.000333	0.048982	6	881.673331	48.981852	146.945555	67.01955	2	4
0	0	17	17	21	21	42	96	59	155	0.000333	0.278603	20	16716.18401	928.676889	835.809201	184.477332	4	4
0	0	17	17	20	21	41	99	61	160	0.000333	0.285736	20	17144.16642	952.45369	857.208321	178.677228	4	4
0	0	4	4	9	4	13	18	10	28	0.000333	0.034537	8	828.898497	46.049916	103.612312	36.529325	2	4
0	0	10	10	16	15	31	54	32	86	0.000333	0.14202	16	6816.974123	378.720785	426.060883	122.603359	3	4
0	0	5	5	11	6	17	23	12	35	0.000333	0.047687	10	1430.611994	79.478444	143.061199	53.563523	2	4
0	0	20	20	20	21	41	111	73	184	0.000333	0.328597	30	29573.68707	1642.982615	985.789569	178.677228	6	4
0	0	20	20	20	20	40	101	64	165	0.000333	0.292706	30	26343.54407	1463.530226	878.118136	172.877124	6	4
0	0	20	20	19	19	38	104	66	170	0.000333	0.297383	27	24087.98729	1338.221516	892.147677	161.421246	6	4
0	0	4	4	9	4	13	18	10	28	0.000333	0.034537	8	828.898497	46.049916	103.612312	36.529325	2	4
0	0	5	5	13	12	25	28	19	47	0.000333	0.072754	6	1309.567446	72.753747	218.261241	91.125266	2	4
0	0	5	5	11	6	17	23	12	35	0.000333	0.047687	10	1430.611994	79.478444	143.061199	53.563523	2	4
0	0	16	16	18	22	40	87	62	149	0.000333	0.264322	18	14273.41115	792.967286	792.967286	173.166146	3	4
0	0	16	16	18	21	39	77	53	130	0.000333	0.229034	18	12367.84119	687.102288	687.102288	167.297316	3	4
0	0	16	16	17	21	38	80	55	135	0.000333	0.236157	16	11335.52343	629.751302	708.470214	161.725534	3	4
0	0	4	4	9	4	13	18	10	28	0.000333	0.034537	8	828.898497	46.049916	103.612312	36.529325	2	4
0	0	8	8	16	14	30	44	26	70	0.000333	0.114494	8	2747.858734	152.658819	343.482342	117.302969	3	4
0	0	5	5	11	6	17	23	12	35	0.000333	0.047687	10	1430.611994	79.478444	143.061199	53.563523	2	4
0	0	20	20	18	25	43	106	71	177	0.000333	0.32015	18	17288.07951	960.448862	960.448862	191.155055	5	4
0	0	20	20	18	24	42	96	62	158	0.000333	0.283995	18	15335.75075	851.986153	851.986153	185.09775	5	4
0	0	20	20	17	23	40	99	64	163	0.000333	0.289158	16	13879.58847	771.088248	867.474279	173.528793	5	4
0	0	4	4	9	4	13	18	10	28	0.000333	0.034537	8	828.898497	46.049916	103.612312	36.529325	2	4
0	0	6	6	13	8	21	27	15	42	0.000333	0.061492	6	1106.863991	61.492444	184.477332	72.105716	2	4
0	0	5	5	11	6	17	23	12	35	0.000333	0.047687	10	1430.611994	79.478444	143.061199	53.563523	2	4
0	0	13	13	15	16	31	70	48	118	0.000333	0.194865	21	12276.49846	682.027692	584.595165	122.603359	2	4
0	0	13	13	15	14	29	60	39	99	0.000333	0.160313	14	6733.161659	374.064537	480.940119	111.906328	2	4
0	0	13	13	14	15	29	63	41	104	0.000333	0.16841	14	7073.220329	392.956685	505.230023	111.906328	2	4
0	0	4	4	9	4	13	18	10	28	0.000333	0.034537	8	828.898497	46.049916	103.612312	36.529325	2	4
0	0	5	5	14	7	21	30	14	44	0.000333	0.064421	14	2705.667532	150.314863	193.261967	72.954453	2	4
0	0	5	5	11	6	17	23	12	35	0.000333	0.047687	10	1430.611994	79.478444	143.061199	53.563523	2	4
0	0	24	24	21	24	45	130	80	210	0.000333	0.38443	30	34598.67451	1922.148584	1153.28915	202.277766	6	4
0	0	24	24	21	23	44	120	71	191	0.000333	0.347584	30	31282.54318	1737.919065	1042.751439	196.280591	6	4
0	0	24	24	20	23	43	123	73	196	0.000333	0.354516	30	31906.43676	1772.57982	1063.547892	190.480487	6	4
0	0	8	8	13	12	25	48	35	83	0.000333	0.12848	12	4625.280765	256.960043	385.440064	91.125266	1	4
0	0	16	16	15	21	36	64	48	112	0.000333	0.193011	14	8106.442402	450.357911	579.0316	150.842025	4	4
0	0	16	16	16	22	38	66	48	114	0.000333	0.199421	16	9572.219785	531.789988	598.263737	162.107496	4	4
0	0	16	16	15	22	37	65	48	113	0.000333	0.196223	14	8241.355224	457.853068	588.66823	156.710855	4	4
0	0	21	21	16	27	43	94	74	168	0.000333	0.303871	16	14585.79966	810.322203	911.612479	192.381963	4	4
0	0	21	21	16	26	42	84	65	149	0.000333	0.267818	16	12855.28474	714.182485	803.455296	186.211433	4	4
0	0	21	21	15	26	41	87	67	154	0.000333	0.275021	14	11550.88212	641.715673	825.063009	180.814792	4	4
0	0	13	13	13	18	31	55	40	95	0.000333	0.156883	12	5647.783794	313.765766	470.648649	123.164366	3	4
0	0	13	13	14	19	33	57	40	97	0.000333	0.163102	14	6850.287214	380.571512	489.30623	134.013592	3	4
0	0	13	13	13	19	32	56	40	96	0.000333	0.16	12	5760	320	480	128.816339	3	4
0	0	18	18	14	25	39	85	66	151	0.000333	0.266032	14	11173.34029	620.741127	798.095735	169.399374	3	4
0	0	18	18	14	23	37	75	57	132	0.000333	0.229216	14	9627.06982	534.837212	687.647844	157.344894	3	4
0	0	18	18	14	27	41	80	62	142	0.000333	0.253591	14	10650.81339	591.711855	760.772385	181.684931	4	4
0	0	11	11	11	14	25	44	30	74	0.000333	0.114548	10	3436.45358	190.914088	343.645358	91.356717	2	4
0	0	11	11	12	15	27	46	30	76	0.000333	0.120457	12	4336.457402	240.9143	361.37145	101.622909	2	4
0	0	9	9	9	14	23	40	27	67	0.000333	0.101026	4	1212.314604	67.350811	303.078651	81.832294	1	4
0	0	14	14	14	20	34	66	51	117	0.000333	0.198411	14	8333.264134	462.959119	595.233152	139.741531	1	4
0	0	14	14	12	18	30	56	42	98	0.000333	0.160292	12	5770.50334	320.583519	480.875278	118.0782	1	4
0	0	14	14	13	19	32	59	44	103	0.000333	0.171667	12	6180	343.333333	515	128.816339	1	4
0	0	16	16	15	21	36	64	48	112	0.000333	0.193011	14	8106.442402	450.357911	579.0316	150.842025	4	4
0	0	16	16	16	22	38	66	48	114	0.000333	0.199421	16	9572.219785	531.789988	598.263737	162.107496	4	4
0	0	15	15	15	22	37	66	48	114	0.000333	0.197959	14	8314.287572	461.904865	593.877684	156.710855	4	4
0	0	20	20	16	27	43	92	72	164	0.000333	0.296636	16	14238.51872	791.028818	889.90742	192.381963	4	4
0	0	20	20	16	26	42	82	63	145	0.000333	0.260629	16	12510.17642	695.009801	781.886026	186.211433	4	4
0	0	20	20	15	26	41	85	65	150	0.000333	0.267878	14	11250.85921	625.047734	803.632801	180.814792	4	4
0	0	11	11	10	13	23	39	29	68	0.000333	0.102534	10	3076.02213	170.890118	307.602213	81.324997	2	4
0	0	11	11	11	14	25	41	29	70	0.000333	0.108357	10	3250.699333	180.594407	325.069933	91.356717	2	4
0	0	10	10	10	14	24	41	29	70	0.000333	0.106982	10	3209.473751	178.304097	320.947375	86.52225	2	4
0	0	15	15	13	20	33	67	53	120	0.000333	0.201776	12	7263.927532	403.55153	605.327294	134.544278	2	4
0	0	15	15	11	18	29	57	44	101	0.000333	0.163552	10	4906.560805	272.586711	490.656081	113.112398	2	4
0	0	15	15	12	19	31	60	46	106	0.000333	0.175048	12	6301.737707	350.096539	525.144809	123.730173	2	4
0	0	16	16	15	22	37	64	48	112	0.000333	0.194486	14	8168.422877	453.801271	583.458777	156.710855	4	4
0	0	16	16	16	23	39	66	48	114	0.000333	0.200845	16	9640.573647	535.587425	602.535853	168.041925	4	4
0	0	16	16	15	23	38	65	48	113	0.000333	0.197672	14	8302.221326	461.234518	593.015809	162.645284	4	4
0	0	21	21	16	28	44	94	74	168	0.000333	0.305728	16	14674.95219	815.275122	917.184512	198.605938	4	4
0	0	21	21	16	27	43	84	65	149	0.000333	0.269504	16	12936.21518	718.678621	808.513448	192.381963	4	4
0	0	21	21	15	27	42	87	67	154	0.000333	0.276806	14	11625.83636	645.879798	830.416883	186.985321	4	4
0	0	13	13	13	19	32	55	40	95	0.000333	0.158333	12	5700	316.666667	475	128.816339	3	4
0	0	11	11	14	20	34	54	36	90	0.000333	0.152624	7	3205.10159	178.061199	457.871656	139.741531	3	4
0	0	13	13	13	20	33	56	40	96	0.000333	0.161421	12	5811.142026	322.841224	484.261835	134.544278	3	4
0	0	18	18	14	26	40	85	66	151	0.000333	0.26787	14	11250.55599	625.030888	803.611142	175.514402	3	4
0	0	18	18	14	24	38	75	57	132	0.000333	0.230909	14	9698.170045	538.787225	692.726432	163.342069	3	4
0	0	18	18	13	25	38	78	59	137	0.000333	0.239655	12	8627.592832	479.310713	718.966069	164.202121	3	4
0	0	11	11	11	14	25	44	30	74	0.000333	0.114548	10	3436.45358	190.914088	343.645358	91.356717	2	4
0	0	11	11	12	15	27	46	30	76	0.000333	0.120457	12	4336.457402	240.9143	361.37145	101.622909	2	4
0	0	11	11	11	15	26	45	30	75	0.000333	0.117511	10	3525.329789	195.851655	352.532979	96.657107	2	4
0	0	16	16	15	21	36	74	56	130	0.000333	0.22403	14	9409.263503	522.736861	672.09025	150.842025	2	4
0	0	16	16	13	19	32	64	47	111	0.000333	0.185	12	6660	370	555	128.816339	2	4
0	0	16	16	14	20	34	67	49	116	0.000333	0.196715	14	8262.039654	459.002203	590.14569	139.741531	2	4
0	0	16	16	15	22	37	64	48	112	0.000333	0.194486	14	8168.422877	453.801271	583.458777	156.710855	4	4
0	0	11	11	11	16	27	41	30	71	0.000333	0.112532	5	1687.985063	93.776948	337.597013	102.053748	2	4
0	0	16	16	15	23	38	65	48	113	0.000333	0.197672	14	8302.221326	461.234518	593.015809	162.645284	4	4
0	0	21	21	16	28	44	94	74	168	0.000333	0.305728	16	14674.95219	815.275122	917.184512	198.605938	4	4
0	0	21	21	16	27	43	84	65	149	0.000333	0.269504	16	12936.21518	718.678621	808.513448	192.381963	4	4
0	0	21	21	15	27	42	87	67	154	0.000333	0.276806	14	11625.83636	645.879798	830.416883	186.985321	4	4
0	0	11	11	10	13	23	39	29	68	0.000333	0.102534	10	3076.02213	170.890118	307.602213	81.324997	2	4
0	0	11	11	11	14	25	41	29	70	0.000333	0.108357	10	3250.699333	180.594407	325.069933	91.356717	2	4
0	0	11	11	10	14	24	40	29	69	0.000333	0.105454	10	3163.624125	175.756896	316.362413	86.52225	2	4
0	0	16	16	13	20	33	69	55	124	0.000333	0.208502	12	7506.05845	417.003247	625.504871	134.544278	2	4
0	0	16	16	11	18	29	59	46	105	0.000333	0.170029	10	5100.880045	283.382225	510.088004	113.112398	2	4
0	0	16	16	12	19	31	62	48	110	0.000333	0.181654	12	6539.53913	363.307729	544.961594	123.730173	2	4
0	0	14	14	15	18	33	54	39	93	0.000333	0.156376	14	6567.801143	364.877841	469.128653	133.662009	4	4
0	0	16	16	15	18	33	60	41	101	0.000333	0.169828	14	7132.773285	396.265182	509.483806	133.662009	6	4
0	0	16	16	15	19	34	60	43	103	0.000333	0.17467	14	7336.121417	407.562301	524.008673	139.313982	6	4
0	0	17	17	15	19	34	65	44	109	0.000333	0.184844	14	7763.468296	431.303794	554.53345	139.313982	6	4
0	0	16	16	15	19	34	60	41	101	0.000333	0.171278	14	7193.672458	399.64847	513.833747	139.313982	6	4
0	0	16	16	15	20	35	60	43	103	0.000333	0.176105	14	7396.42611	410.912562	528.316151	145.041921	6	4
0	0	16	16	15	20	35	60	43	103	0.000333	0.176105	14	7396.42611	410.912562	528.316151	145.041921	6	4
0	0	16	16	15	19	34	60	41	101	0.000333	0.171278	14	7193.672458	399.64847	513.833747	139.313982	6	4
0	0	16	16	15	19	34	60	41	101	0.000333	0.171278	14	7193.672458	399.64847	513.833747	139.313982	6	4
0	0	16	16	15	19	34	60	41	101	0.000333	0.171278	14	7193.672458	399.64847	513.833747	139.313982	6	4
0	0	16	16	15	19	34	60	41	101	0.000333	0.171278	14	7193.672458	399.64847	513.833747	139.313982	6	4
0	0	16	16	15	20	35	60	43	103	0.000333	0.176105	14	7396.42611	410.912562	528.316151	145.041921	6	4
0	0	16	16	15	20	35	60	43	103	0.000333	0.176105	14	7396.42611	410.912562	528.316151	145.041921	6	4
0	0	22	22	19	21	40	74	45	119	0.000333	0.211103	18	11399.56998	633.309443	633.309443	172.949289	6	4
0	0	18	18	16	18	34	64	41	105	0.000333	0.178061	16	8546.937573	474.829865	534.183598	139.05865	6	4
0	0	16	16	18	20	38	70	49	119	0.000333	0.208168	18	11241.06073	624.503374	624.503374	161.497212	6	4
0	0	18	18	17	20	37	60	43	103	0.000333	0.178858	16	8585.179147	476.954397	536.573697	155.92543	4	4
0	0	18	18	16	21	37	65	48	113	0.000333	0.196223	16	9418.691685	523.260649	588.66823	156.238666	5	4
0	0	18	18	15	21	36	64	48	112	0.000333	0.193011	14	8106.442402	450.357911	579.0316	150.842025	5	4
0	0	16	16	15	19	34	58	45	103	0.000333	0.17467	14	7336.121417	407.562301	524.008673	139.313982	4	4
0	0	19	19	16	20	36	71	53	124	0.000333	0.21369	16	10257.1312	569.840622	641.0707	150.438562	4	4
0	0	16	16	16	19	35	59	45	104	0.000333	0.177815	16	8535.12694	474.173719	533.445434	144.710623	4	4
0	0	17	17	16	22	38	61	48	109	0.000333	0.190675	16	9152.385583	508.465866	572.024099	162.107496	4	4
0	0	16	16	16	20	36	60	45	105	0.000333	0.180947	16	8685.474002	482.526333	542.842125	150.438562	4	4
0	0	17	17	17	19	36	63	47	110	0.000333	0.189564	16	9099.068003	505.503778	568.69175	150.197491	4	4
0	0	16	16	16	20	36	60	45	105	0.000333	0.180947	16	8685.474002	482.526333	542.842125	150.438562	4	4
0	0	17	17	16	21	37	67	49	116	0.000333	0.201432	16	9668.745447	537.152525	604.29659	156.238666	4	4
0	0	18	18	16	21	37	60	47	107	0.000333	0.185804	16	8918.584162	495.476898	557.41151	156.238666	4	4
0	0	16	16	15	20	35	59	45	104	0.000333	0.177815	14	7468.236073	414.902004	533.445434	145.041921	4	4
0	0	18	18	15	21	36	64	51	115	0.000333	0.19818	14	8323.579252	462.42107	594.541375	150.842025	4	4
0	0	20	20	15	22	37	69	57	126	0.000333	0.218797	14	9189.475737	510.52643	656.391124	156.710855	4	4
0	0	22	22	15	23	38	74	63	137	0.000333	0.239655	14	10065.52497	559.195832	718.966069	162.645284	4	4
0	0	17	17	16	19	35	62	47	109	0.000333	0.186364	16	8945.469582	496.970532	559.091849	144.710623	4	4
0	0	16	16	16	20	36	60	45	105	0.000333	0.180947	16	8685.474002	482.526333	542.842125	150.438562	4	4
0	0	17	17	16	21	37	64	48	112	0.000333	0.194486	16	9335.340431	518.630024	583.458777	156.238666	4	4
0	0	18	18	16	22	38	72	52	124	0.000333	0.216914	16	10411.88819	578.438233	650.743012	162.107496	4	4
0	0	17	17	15	21	36	66	49	115	0.000333	0.19818	14	8323.579252	462.42107	594.541375	150.842025	4	4
0	0	19	19	15	23	38	72	55	127	0.000333	0.222162	14	9330.815119	518.378618	666.486794	162.645284	4	4
0	0	19	19	16	23	39	66	54	120	0.000333	0.211416	16	10147.97226	563.776237	634.248266	168.041925	4	4
0	0	18	18	15	21	36	59	47	106	0.000333	0.182671	14	7672.168702	426.231595	548.01205	150.842025	4	4
0	0	21	21	17	25	42	89	71	160	0.000333	0.28759	16	13804.3326	766.907367	862.770788	185.583273	4	4
0	0	21	21	17	24	41	79	62	141	0.000333	0.251805	16	12086.63732	671.479851	755.414833	179.525968	4	4
0	0	21	21	16	24	40	82	64	146	0.000333	0.259001	16	12432.02403	690.668002	777.001502	174.0391	4	4
0	0	11	11	13	15	28	45	31	76	0.000333	0.121786	12	4384.307689	243.572649	365.358974	106.709075	3	4
0	0	13	13	13	16	29	51	33	84	0.000333	0.136023	12	4896.844843	272.046936	408.070404	112.105716	5	4
0	0	13	13	13	16	29	51	35	86	0.000333	0.139262	12	5013.436387	278.524244	417.786366	112.105716	5	4
0	0	13	13	13	16	29	51	33	84	0.000333	0.136023	12	4896.844843	272.046936	408.070404	112.105716	5	4
0	0	13	13	13	16	29	51	33	84	0.000333	0.136023	12	4896.844843	272.046936	408.070404	112.105716	5	4
0	0	13	13	13	17	30	51	35	86	0.000333	0.140664	12	5063.911095	281.328394	421.992591	117.592585	5	4
0	0	13	13	13	17	30	51	35	86	0.000333	0.140664	12	5063.911095	281.328394	421.992591	117.592585	5	4
0	0	13	13	13	16	29	51	33	84	0.000333	0.136023	12	4896.844843	272.046936	408.070404	112.105716	5	4
0	0	13	13	13	16	29	51	33	84	0.000333	0.136023	12	4896.844843	272.046936	408.070404	112.105716	5	4
0	0	13	13	13	16	29	51	33	84	0.000333	0.136023	12	4896.844843	272.046936	408.070404	112.105716	5	4
0	0	13	13	13	16	29	51	33	84	0.000333	0.136023	12	4896.844843	272.046936	408.070404	112.105716	5	4
0	0	13	13	13	17	30	51	35	86	0.000333	0.140664	12	5063.911095	281.328394	421.992591	117.592585	5	4
0	0	13	13	13	17	30	51	35	86	0.000333	0.140664	12	5063.911095	281.328394	421.992591	117.592585	5	4
0	0	19	19	18	18	36	65	37	102	0.000333	0.175777	18	9491.982303	527.33235	527.33235	150.1173	5	4
0	0	3	3	6	6	12	10	8	18	0.000333	0.02151	3	193.587975	10.754888	64.529325	31.01955	1	4
0	0	5	5	8	8	16	20	16	36	0.000333	0.048	8	1152	64	144	48	1	4
0	0	4	4	7	3	10	12	6	18	0.000333	0.019932	6	358.768234	19.931569	59.794706	24.406372	1	4
0	0	6	6	9	6	15	22	13	35	0.000333	0.04558	8	1093.929367	60.773854	136.741171	44.0391	1	4
0	0	6	6	7	7	14	14	12	26	0.000333	0.032997	3	296.973684	16.498538	98.991228	39.302969	1	4
0	0	6	6	7	7	14	14	12	26	0.000333	0.032997	3	296.973684	16.498538	98.991228	39.302969	1	4
0	0	4	4	9	4	13	18	10	28	0.000333	0.034537	8	828.898497	46.049916	103.612312	36.529325	2	4
0	0	7	7	9	7	16	35	20	55	0.000333	0.073333	8	1760	97.777778	220	48.180809	2	4
0	0	5	5	14	7	21	30	14	44	0.000333	0.064421	14	2705.667532	150.314863	193.261967	72.954453	2	4
0	0	8	8	14	10	24	47	24	71	0.000333	0.108511	14	4557.452726	253.191818	325.532338	86.52225	2	4
0	0	5	5	11	6	17	23	12	35	0.000333	0.047687	10	1430.611994	79.478444	143.061199	53.563523	2	4
0	0	7	7	11	7	18	38	18	56	0.000333	0.077839	10	2335.158001	129.731	233.5158	57.705232	2	4
0	0	9	9	14	11	25	49	36	85	0.000333	0.131576	21	8289.283299	460.515739	394.727776	91.356717	2	4
0	0	10	10	14	12	26	62	41	103	0.000333	0.161382	21	10167.05111	564.836173	484.145291	96.322519	2	4
0	0	10	10	11	9	20	41	29	70	0.000333	0.100845	15	4538.0245	252.112472	302.534967	66.583073	2	4
0	0	11	11	11	10	21	54	34	88	0.000333	0.128841	15	5797.858998	322.103278	386.523933	71.273029	2	4
0	0	10	10	13	11	24	44	31	75	0.000333	0.114624	12	4126.466251	229.248125	343.872188	86.159464	2	4
0	0	11	11	13	13	26	58	37	95	0.000333	0.148847	12	5358.501279	297.694515	446.541773	96.211433	2	4
0	0	4	4	9	7	16	20	14	34	0.000333	0.045333	8	1088	60.444444	136	48.180809	2	4
0	0	5	5	9	8	17	22	16	38	0.000333	0.051775	8	1242.588704	69.032706	155.323588	52.529325	2	4
0	0	10	10	16	15	31	54	32	86	0.000333	0.14202	16	6816.974123	378.720785	426.060883	122.603359	3	4
0	0	11	11	16	16	32	65	36	101	0.000333	0.168333	16	8080	448.888889	505	128	3	4
0	0	11	11	16	17	33	55	34	89	0.000333	0.14965	16	7183.217226	399.067624	448.951077	133.486868	3	4
0	0	11	11	16	16	32	55	34	89	0.000333	0.148333	16	7120	395.555556	445	128	3	4
0	0	5	5	11	6	17	23	12	35	0.000333	0.047687	10	1430.611994	79.478444	143.061199	53.563523	2	4
0	0	6	6	11	7	18	35	16	51	0.000333	0.070889	10	2126.661751	118.147875	212.666175	57.705232	2	4
0	0	10	10	14	11	25	51	38	89	0.000333	0.137768	21	8679.367219	482.187068	413.303201	91.356717	2	4
0	0	11	11	14	12	26	64	43	107	0.000333	0.167649	21	10561.88805	586.771558	502.94705	96.322519	2	4
0	0	10	10	11	9	20	41	29	70	0.000333	0.100845	15	4538.0245	252.112472	302.534967	66.583073	2	4
0	0	11	11	11	10	21	54	34	88	0.000333	0.128841	15	5797.858998	322.103278	386.523933	71.273029	2	4
0	0	10	10	13	11	24	44	31	75	0.000333	0.114624	12	4126.466251	229.248125	343.872188	86.159464	2	4
0	0	12	12	13	12	25	61	39	100	0.000333	0.154795	18	8358.941142	464.385619	464.385619	91.125266	2	4
0	0	4	4	9	4	13	18	10	28	0.000333	0.034537	8	828.898497	46.049916	103.612312	36.529325	2	4
0	0	7	7	9	7	16	35	20	55	0.000333	0.073333	8	1760	97.777778	220	48.180809	2	4
0	0	9	9	11	10	21	38	26	64	0.000333	0.093703	10	2811.083151	156.171286	281.108315	71.273029	2	4
0	0	5	5	13	12	25	28	19	47	0.000333	0.072754	6	1309.567446	72.753747	218.261241	91.125266	2	4
0	0	6	6	13	13	26	29	21	50	0.000333	0.078341	6	1410.131915	78.340662	235.021986	96.211433	2	4
0	0	5	5	11	6	17	23	12	35	0.000333	0.047687	10	1430.611994	79.478444	143.061199	53.563523	2	4
0	0	6	6	11	7	18	34	16	50	0.000333	0.069499	10	2084.962501	115.83125	208.49625	57.705232	2	4
0	0	8	8	10	10	20	35	22	57	0.000333	0.082117	10	2463.499014	136.861056	246.349901	66.438562	2	4
0	0	15	15	18	22	40	85	60	145	0.000333	0.257227	18	13890.23233	771.679574	771.679574	173.166146	3	4
0	0	16	16	18	23	41	98	65	163	0.000333	0.291094	18	15719.05758	873.280977	873.280977	179.100575	3	4
0	0	16	16	18	21	39	77	53	130	0.000333	0.229034	18	12367.84119	687.102288	687.102288	167.297316	3	4
0	0	17	17	18	22	40	90	58	148	0.000333	0.262548	18	14177.61645	787.645358	787.645358	173.166146	3	4
0	0	16	16	17	21	38	80	55	135	0.000333	0.236157	16	11335.52343	629.751302	708.470214	161.725534	3	4
0	0	17	17	17	22	39	94	61	155	0.000333	0.273079	16	13107.7975	728.210972	819.237344	167.594364	3	4
0	0	4	4	9	4	13	18	10	28	0.000333	0.034537	8	828.898497	46.049916	103.612312	36.529325	2	4
0	0	7	7	9	7	16	35	20	55	0.000333	0.073333	8	1760	97.777778	220	48.180809	2	4
0	0	9	9	11	9	20	38	26	64	0.000333	0.092201	10	2766.033981	153.668554	276.603398	66.583073	2	4
0	0	8	8	16	14	30	44	26	70	0.000333	0.114494	8	2747.858734	152.658819	343.482342	117.302969	3	4
0	0	9	9	16	15	31	45	28	73	0.000333	0.120552	8	2893.250645	160.736147	361.656331	122.603359	3	4
0	0	5	5	11	6	17	23	12	35	0.000333	0.047687	10	1430.611994	79.478444	143.061199	53.563523	2	4
0	0	6	6	11	7	18	34	16	50	0.000333	0.069499	10	2084.962501	115.83125	208.49625	57.705232	2	4
0	0	20	20	18	25	43	106	71	177	0.000333	0.32015	18	17288.07951	960.448862	960.448862	191.155055	5	4
0	0	21	21	18	26	44	107	73	180	0.000333	0.327566	18	17688.55844	982.697691	982.697691	197.270083	5	4
0	0	21	21	18	27	45	119	76	195	0.000333	0.35697	18	19276.40437	1070.911354	1070.911354	203.440613	5	4
0	0	20	20	18	24	42	96	62	158	0.000333	0.283995	18	15335.75075	851.986153	851.986153	185.09775	5	4
0	0	21	21	18	25	43	109	67	176	0.000333	0.318341	18	17190.40674	955.022597	955.022597	191.155055	5	4
0	0	21	21	18	25	43	97	64	161	0.000333	0.29121	18	15725.31526	873.628626	873.628626	191.155055	5	4
0	0	20	20	17	23	40	99	64	163	0.000333	0.289158	16	13879.58847	771.088248	867.474279	173.528793	5	4
0	0	21	21	17	24	41	113	70	183	0.000333	0.326811	16	15686.91227	871.495126	980.432017	179.525968	5	4
0	0	21	21	17	24	41	101	66	167	0.000333	0.298237	16	14315.37896	795.298831	894.711185	179.525968	5	4
0	0	4	4	9	4	13	18	10	28	0.000333	0.034537	8	828.898497	46.049916	103.612312	36.529325	2	4
0	0	7	7	9	7	16	36	20	56	0.000333	0.074667	8	1792	99.555556	224	48.180809	2	4
0	0	6	6	13	8	21	27	15	42	0.000333	0.061492	6	1106.863991	61.492444	184.477332	72.105716	2	4
0	0	7	7	13	9	22	38	19	57	0.000333	0.084729	12	3050.251227	169.458402	254.187602	76.635041	2	4
0	0	5	5	11	6	17	23	12	35	0.000333	0.047687	10	1430.611994	79.478444	143.061199	53.563523	2	4
0	0	6	6	11	7	18	34	16	50	0.000333	0.069499	10	2084.962501	115.83125	208.49625	57.705232	2	4
0	0	13	13	15	16	31	70	48	118	0.000333	0.194865	21	12276.49846	682.027692	584.595165	122.603359	2	4
0	0	14	14	15	17	32	83	53	136	0.000333	0.226667	21	14280	793.333333	680	128.090227	2	4
0	0	13	13	15	14	29	60	39	99	0.000333	0.160313	14	6733.161659	374.064537	480.940119	111.906328	2	4
0	0	14	14	15	16	31	73	44	117	0.000333	0.193214	14	8114.973556	450.831864	579.640968	122.603359	2	4
0	0	13	13	15	14	29	60	39	99	0.000333	0.160313	14	6733.161659	374.064537	480.940119	111.906328	2	4
0	0	13	13	14	15	29	63	41	104	0.000333	0.16841	14	7073.220329	392.956685	505.230023	111.906328	2	4
0	0	15	15	14	16	30	80	49	129	0.000333	0.210996	21	13292.76662	738.487035	632.988887	117.302969	2	4
0	0	13	13	14	15	29	63	41	104	0.000333	0.16841	14	7073.220329	392.956685	505.230023	111.906328	2	4
0	0	4	4	9	4	13	18	10	28	0.000333	0.034537	8	828.898497	46.049916	103.612312	36.529325	2	4
0	0	7	7	9	7	16	36	20	56	0.000333	0.074667	8	1792	99.555556	224	48.180809	2	4
0	0	5	5	14	7	21	30	14	44	0.000333	0.064421	14	2705.667532	150.314863	193.261967	72.954453	2	4
0	0	8	8	15	10	25	48	24	72	0.000333	0.111453	14	4681.007039	260.055947	334.357646	91.82264	2	4
0	0	5	5	11	6	17	23	12	35	0.000333	0.047687	10	1430.611994	79.478444	143.061199	53.563523	2	4
0	0	6	6	11	7	18	34	16	50	0.000333	0.069499	10	2084.962501	115.83125	208.49625	57.705232	2	4
0	0	24	24	21	23	44	130	80	210	0.000333	0.38216	30	34394.4192	1910.801067	1146.48064	196.280591	6	4
0	0	24	24	21	23	44	130	80	210	0.000333	0.38216	30	34394.4192	1910.801067	1146.48064	196.280591	6	4
0	0	25	25	21	25	46	129	82	211	0.000333	0.388491	30	34964.14718	1942.452621	1165.471573	208.335071	6	4
0	0	25	25	21	24	45	143	85	228	0.000333	0.417381	30	37564.27518	2086.904177	1252.142506	202.277766	6	4
0	0	24	24	21	22	43	120	71	191	0.000333	0.345472	30	31092.49704	1727.360947	1036.416568	190.346161	6	4
0	0	25	25	21	23	44	133	76	209	0.000333	0.38034	30	34230.63625	1901.702014	1141.021208	196.280591	6	4
0	0	25	25	21	24	45	119	73	192	0.000333	0.351479	30	31633.07384	1757.392991	1054.435794	202.277766	6	4
0	0	23	23	20	22	42	121	71	192	0.000333	0.345108	30	31059.74836	1725.541575	1035.324945	184.546058	6	4
0	0	24	24	20	23	43	135	77	212	0.000333	0.383456	30	34511.04384	1917.280213	1150.368128	190.480487	6	4
0	0	23	23	20	22	42	121	71	192	0.000333	0.345108	30	31059.74836	1725.541575	1035.324945	184.546058	6	4
0	0	24	24	20	23	43	120	73	193	0.000333	0.34909	30	31418.07293	1745.448496	1047.269098	190.480487	6	4
0	0	4	4	9	4	13	18	10	28	0.000333	0.034537	8	828.898497	46.049916	103.612312	36.529325	2	4
0	0	7	7	9	7	16	36	20	56	0.000333	0.074667	8	1792	99.555556	224	48.180809	2	4
0	0	5	5	14	7	21	30	14	44	0.000333	0.064421	14	2705.667532	150.314863	193.261967	72.954453	2	4
0	0	8	8	15	10	25	48	24	72	0.000333	0.111453	14	4681.007039	260.055947	334.357646	91.82264	2	4
0	0	6	6	14	8	22	31	16	47	0.000333	0.069864	14	2934.306005	163.017	209.593286	77.302969	2	4
0	0	5	5	11	6	17	23	12	35	0.000333	0.047687	10	1430.611994	79.478444	143.061199	53.563523	2	4
0	0	6	6	11	7	18	34	16	50	0.000333	0.069499	10	2084.962501	115.83125	208.49625	57.705232	2	4
0	0	4	4	12	8	20	21	13	34	0.000333	0.048982	6	881.673331	48.981852	146.945555	67.01955	2	4
0	0	17	17	21	21	42	96	59	155	0.000333	0.278603	20	16716.18401	928.676889	835.809201	184.477332	4	4
0	0	18	18	21	22	43	109	64	173	0.000333	0.312915	20	18774.87605	1043.04867	938.743803	190.346161	4	4
0	0	18	18	21	22	43	95	61	156	0.000333	0.282166	20	16929.94604	940.552557	846.497302	190.346161	4	4
0	0	17	17	21	21	42	96	59	155	0.000333	0.278603	20	16716.18401	928.676889	835.809201	184.477332	4	4
0	0	17	17	20	21	41	99	61	160	0.000333	0.285736	20	17144.16642	952.45369	857.208321	178.677228	4	4
0	0	18	18	20	22	42	113	67	180	0.000333	0.323539	30	29118.51408	1617.695227	970.617136	184.546058	4	4
0	0	18	18	20	23	43	99	63	162	0.000333	0.293018	20	17581.09781	976.727656	879.05489	190.480487	4	4
0	0	4	4	9	4	13	18	10	28	0.000333	0.034537	8	828.898497	46.049916	103.612312	36.529325	2	4
0	0	7	7	9	7	16	36	20	56	0.000333	0.074667	8	1792	99.555556	224	48.180809	2	4
0	0	10	10	16	15	31	54	32	86	0.000333	0.14202	16	6816.974123	378.720785	426.060883	122.603359	3	4
0	0	11	11	16	16	32	55	34	89	0.000333	0.148333	16	7120	395.555556	445	128	3	4
0	0	5	5	11	6	17	23	12	35	0.000333	0.047687	10	1430.611994	79.478444	143.061199	53.563523	2	4
0	0	6	6	11	7	18	33	16	49	0.000333	0.068109	10	2043.263251	113.514625	204.326325	57.705232	2	4
0	0	20	20	20	21	41	111	73	184	0.000333	0.328597	30	29573.68707	1642.982615	985.789569	178.677228	6	4
0	0	21	21	20	22	42	124	78	202	0.000333	0.363083	30	32677.44358	1815.413532	1089.248119	184.546058	6	4
0	0	21	21	20	22	42	113	75	188	0.000333	0.337919	30	30412.67026	1689.592792	1013.755675	184.546058	6	4
0	0	20	20	20	20	40	101	64	165	0.000333	0.292706	30	26343.54407	1463.530226	878.118136	172.877124	6	4
0	0	21	21	20	21	41	114	69	183	0.000333	0.326811	30	29412.96051	1634.053361	980.432017	178.677228	6	4
0	0	21	21	20	21	41	103	66	169	0.000333	0.301809	30	27162.78866	1509.043815	905.426289	178.677228	6	4
0	0	20	20	19	19	38	104	66	170	0.000333	0.297383	27	24087.98729	1338.221516	892.147677	161.421246	6	4
0	0	21	21	19	20	39	118	72	190	0.000333	0.334742	27	27114.11338	1506.339632	1004.226422	167.149185	6	4
0	0	21	21	19	20	39	106	68	174	0.000333	0.306553	27	24830.81962	1379.489979	919.659986	167.149185	6	4
0	0	4	4	9	4	13	18	10	28	0.000333	0.034537	8	828.898497	46.049916	103.612312	36.529325	2	4
0	0	7	7	9	7	16	36	20	56	0.000333	0.074667	8	1792	99.555556	224	48.180809	2	4
0	0	9	9	11	10	21	38	26	64	0.000333	0.093703	10	2811.083151	156.171286	281.108315	71.273029	2	4
0	0	5	5	13	12	25	28	19	47	0.000333	0.072754	6	1309.567446	72.753747	218.261241	91.125266	2	4
0	0	6	6	13	13	26	29	21	50	0.000333	0.078341	6	1410.131915	78.340662	235.021986	96.211433	2	4
0	0	5	5	11	6	17	23	12	35	0.000333	0.047687	10	1430.611994	79.478444	143.061199	53.563523	2	4
0	0	6	6	11	7	18	33	16	49	0.000333	0.068109	10	2043.263251	113.514625	204.326325	57.705232	2	4
0	0	16	16	18	22	40	87	62	149	0.000333	0.264322	18	14273.41115	792.967286	792.967286	173.166146	3	4
0	0	17	17	18	23	41	100	67	167	0.000333	0.298237	18	16104.80133	894.711185	894.711185	179.100575	3	4
0	0	17	17	18	23	41	88	64	152	0.000333	0.271449	18	14658.26229	814.347905	814.347905	179.100575	3	4
0	0	16	16	18	21	39	77	53	130	0.000333	0.229034	18	12367.84119	687.102288	687.102288	167.297316	3	4
0	0	17	17	18	22	40	90	58	148	0.000333	0.262548	18	14177.61645	787.645358	787.645358	173.166146	3	4
0	0	17	17	18	22	40	78	55	133	0.000333	0.235939	18	12740.69586	707.816437	707.816437	173.166146	3	4
0	0	16	16	17	21	38	80	55	135	0.000333	0.236157	16	11335.52343	629.751302	708.470214	161.725534	3	4
0	0	17	17	17	22	39	94	61	155	0.000333	0.273079	16	13107.7975	728.210972	819.237344	167.594364	3	4
0	0	17	17	17	22	39	81	57	138	0.000333	0.243129	16	11670.1681	648.342672	729.385506	167.594364	3	4
0	0	4	4	9	4	13	18	10	28	0.000333	0.034537	8	828.898497	46.049916	103.612312	36.529325	2	4
0	0	7	7	9	8	17	36	20	56	0.000333	0.076299	8	1831.183353	101.732408	228.897919	52.529325	2	4
0	0	9	9	11	9	20	38	26	64	0.000333	0.092201	10	2766.033981	153.668554	276.603398	66.583073	2	4
0	0	8	8	16	14	30	44	26	70	0.000333	0.114494	8	2747.858734	152.658819	343.482342	117.302969	3	4
0	0	10	10	16	16	32	59	34	93	0.000333	0.155	16	7440	413.333333	465	128	3	4
0	0	9	9	16	15	31	45	28	73	0.000333	0.120552	8	2893.250645	160.736147	361.656331	122.603359	3	4
0	0	5	5	11	6	17	23	12	35	0.000333	0.047687	10	1430.611994	79.478444	143.061199	53.563523	2	4
0	0	6	6	11	8	19	34	16	50	0.000333	0.070799	10	2123.963757	117.997986	212.396376	62.053748	2	4
0	0	20	20	18	25	43	106	71	177	0.000333	0.32015	18	17288.07951	960.448862	960.448862	191.155055	5	4
0	0	21	21	18	26	44	119	76	195	0.000333	0.354863	18	19162.60498	1064.589166	1064.589166	197.270083	5	4
0	0	21	21	18	26	44	108	73	181	0.000333	0.329386	18	17786.82821	988.157123	988.157123	197.270083	5	4
0	0	20	20	18	24	42	96	62	158	0.000333	0.283995	18	15335.75075	851.986153	851.986153	185.09775	5	4
0	0	21	21	18	25	43	109	67	176	0.000333	0.318341	18	17190.40674	955.022597	955.022597	191.155055	5	4
0	0	21	21	18	25	43	98	64	162	0.000333	0.293018	18	15822.98803	879.05489	879.05489	191.155055	5	4
0	0	20	20	17	23	40	99	64	163	0.000333	0.289158	16	13879.58847	771.088248	867.474279	173.528793	5	4
0	0	21	21	17	24	41	113	70	183	0.000333	0.326811	16	15686.91227	871.495126	980.432017	179.525968	5	4
0	0	21	21	17	24	41	101	66	167	0.000333	0.298237	16	14315.37896	795.298831	894.711185	179.525968	5	4
0	0	4	4	9	4	13	18	10	28	0.000333	0.034537	8	828.898497	46.049916	103.612312	36.529325	2	4
0	0	7	7	9	8	17	36	20	56	0.000333	0.076299	8	1831.183353	101.732408	228.897919	52.529325	2	4
0	0	9	9	11	9	20	38	26	64	0.000333	0.092201	10	2766.033981	153.668554	276.603398	66.583073	2	4
0	0	6	6	13	8	21	27	15	42	0.000333	0.061492	6	1106.863991	61.492444	184.477332	72.105716	2	4
0	0	7	7	13	10	23	38	19	57	0.000333	0.085948	6	1547.058189	85.947677	257.843031	81.324997	2	4
0	0	9	9	12	11	23	40	25	65	0.000333	0.098011	12	3528.378326	196.021018	294.031527	81.073298	2	4
0	0	5	5	11	6	17	23	12	35	0.000333	0.047687	10	1430.611994	79.478444	143.061199	53.563523	2	4
0	0	6	6	11	8	19	34	16	50	0.000333	0.070799	10	2123.963757	117.997986	212.396376	62.053748	2	4
0	0	8	8	10	9	19	36	22	58	0.000333	0.082127	10	2463.797958	136.877664	246.379796	61.748606	2	4
0	0	13	13	15	16	31	70	48	118	0.000333	0.194865	21	12276.49846	682.027692	584.595165	122.603359	2	4
0	0	14	14	15	17	32	83	53	136	0.000333	0.226667	21	14280	793.333333	680	128.090227	2	4
0	0	13	13	15	14	29	60	39	99	0.000333	0.160313	14	6733.161659	374.064537	480.940119	111.906328	2	4
0	0	14	14	15	15	30	73	44	117	0.000333	0.191369	14	8037.486796	446.527044	574.1062	117.206718	2	4
0	0	13	13	14	15	29	63	41	104	0.000333	0.16841	14	7073.220329	392.956685	505.230023	111.906328	2	4
0	0	14	14	14	16	30	77	47	124	0.000333	0.202818	14	8518.362074	473.242337	608.454434	117.302969	2	4
0	0	13	13	14	15	29	63	41	104	0.000333	0.16841	14	7073.220329	392.956685	505.230023	111.906328	2	4
0	0	4	4	9	4	13	18	10	28	0.000333	0.034537	8	828.898497	46.049916	103.612312	36.529325	2	4
0	0	7	7	9	8	17	36	20	56	0.000333	0.076299	8	1831.183353	101.732408	228.897919	52.529325	2	4
0	0	9	9	11	9	20	38	26	64	0.000333	0.092201	10	2766.033981	153.668554	276.603398	66.583073	2	4
0	0	5	5	14	7	21	30	14	44	0.000333	0.064421	14	2705.667532	150.314863	193.261967	72.954453	2	4
0	0	8	8	15	11	26	48	24	72	0.000333	0.112811	14	4738.043236	263.224624	338.43166	96.657107	2	4
0	0	10	10	14	12	26	50	30	80	0.000333	0.125345	14	5264.492484	292.471805	376.035177	96.322519	2	4
0	0	5	5	11	6	17	23	12	35	0.000333	0.047687	10	1430.611994	79.478444	143.061199	53.563523	2	4
0	0	6	6	11	8	19	34	16	50	0.000333	0.070799	10	2123.963757	117.997986	212.396376	62.053748	2	4
0	0	8	8	10	9	19	35	22	57	0.000333	0.080711	10	2421.318683	134.517705	242.131868	61.748606	2	4
0	0	24	24	21	24	45	130	80	210	0.000333	0.38443	30	34598.67451	1922.148584	1153.28915	202.277766	6	4
0	0	25	25	21	25	46	143	85	228	0.000333	0.419791	30	37781.16378	2098.953543	1259.372126	208.335071	6	4
0	0	25	25	21	25	46	131	82	213	0.000333	0.392173	30	35295.5609	1960.864494	1176.518697	208.335071	6	4
0	0	24	24	21	23	44	120	71	191	0.000333	0.347584	30	31282.54318	1737.919065	1042.751439	196.280591	6	4
0	0	26	26	22	25	47	137	80	217	0.000333	0.401782	33	39776.41077	2209.800598	1205.345781	214.2039	6	4
0	0	25	25	21	24	45	122	73	195	0.000333	0.35697	30	32127.34061	1784.852256	1070.911354	202.277766	6	4
0	0	24	24	20	23	43	123	73	196	0.000333	0.354516	30	31906.43676	1772.57982	1063.547892	190.480487	6	4
0	0	25	25	20	24	44	137	79	216	0.000333	0.393079	30	35377.11689	1965.395383	1179.23723	196.477662	6	4
0	0	25	25	20	24	44	125	75	200	0.000333	0.363962	30	32756.58971	1819.81054	1091.886324	196.477662	6	4
0	0	8	8	13	12	25	48	35	83	0.000333	0.12848	12	4625.280765	256.960043	385.440064	91.125266	1	4
0	0	9	9	13	13	26	61	40	101	0.000333	0.158248	18	8545.399408	474.744412	474.744412	96.211433	1	4
0	0	16	16	15	21	36	64	48	112	0.000333	0.193011	14	8106.442402	450.357911	579.0316	150.842025	4	4
0	0	19	19	15	24	39	79	58	137	0.000333	0.241367	14	10137.40146	563.18897	724.100104	168.642459	4	4
0	0	17	17	15	22	37	66	50	116	0.000333	0.201432	14	8460.152266	470.008459	604.29659	156.710855	4	4
0	0	21	21	15	26	41	84	64	148	0.000333	0.264306	14	11100.84775	616.713764	792.917697	180.814792	4	4
0	0	16	16	16	22	38	66	48	114	0.000333	0.199421	16	9572.219785	531.789988	598.263737	162.107496	4	4
0	0	17	17	16	23	39	76	52	128	0.000333	0.22551	16	10824.50374	601.361319	676.531484	168.041925	4	4
0	0	17	17	16	23	39	68	50	118	0.000333	0.207892	16	9978.839389	554.379966	623.677462	168.041925	4	4
0	0	19	19	14	25	39	79	58	137	0.000333	0.241367	14	10137.40146	563.18897	724.100104	169.399374	4	4
0	0	16	16	15	22	37	65	48	113	0.000333	0.196223	14	8241.355224	457.853068	588.66823	156.710855	4	4
0	0	17	17	15	23	38	75	52	127	0.000333	0.222162	14	9330.815119	518.378618	666.486794	162.645284	4	4
0	0	17	17	15	23	38	67	50	117	0.000333	0.204669	14	8596.105267	477.561404	614.007519	162.645284	4	4
0	0	19	19	14	25	39	79	58	137	0.000333	0.241367	14	10137.40146	563.18897	724.100104	169.399374	4	4
0	0	21	21	16	27	43	94	74	168	0.000333	0.303871	16	14585.79966	810.322203	911.612479	192.381963	4	4
0	0	22	22	16	28	44	106	79	185	0.000333	0.336665	16	16159.91759	897.7732	1009.994849	198.605938	4	4
0	0	22	22	16	29	45	96	76	172	0.000333	0.314866	16	15113.57972	839.643318	944.598733	204.881449	4	4
0	0	21	21	16	27	43	94	74	168	0.000333	0.303871	16	14585.79966	810.322203	911.612479	192.381963	4	4
0	0	21	21	16	26	42	84	65	149	0.000333	0.267818	16	12855.28474	714.182485	803.455296	186.211433	4	4
0	0	22	22	16	27	43	96	70	166	0.000333	0.300253	16	14412.15919	800.67551	900.759949	192.381963	4	4
0	0	22	22	16	27	43	86	67	153	0.000333	0.27674	16	13283.49612	737.972007	830.218507	192.381963	4	4
0	0	21	21	16	26	42	84	65	149	0.000333	0.267818	16	12855.28474	714.182485	803.455296	186.211433	4	4
0	0	21	21	15	26	41	87	67	154	0.000333	0.275021	14	11550.88212	641.715673	825.063009	180.814792	4	4
0	0	22	22	15	27	42	100	73	173	0.000333	0.310957	14	13060.1928	725.566267	932.870914	186.985321	4	4
0	0	22	22	15	27	42	89	69	158	0.000333	0.283995	14	11927.80614	662.655897	851.986153	186.985321	4	4
0	0	21	21	15	26	41	87	67	154	0.000333	0.275021	14	11550.88212	641.715673	825.063009	180.814792	4	4
0	0	13	13	13	18	31	55	40	95	0.000333	0.156883	12	5647.783794	313.765766	470.648649	123.164366	3	4
0	0	14	14	13	19	32	57	42	99	0.000333	0.165	12	5940	330	495	128.816339	3	4
0	0	13	13	14	19	33	57	40	97	0.000333	0.163102	14	6850.287214	380.571512	489.30623	134.013592	3	4
0	0	15	15	14	20	34	69	48	117	0.000333	0.198411	14	8333.264134	462.959119	595.233152	139.741531	3	4
0	0	14	14	14	20	34	59	42	101	0.000333	0.171278	14	7193.672458	399.64847	513.833747	139.741531	3	4
0	0	16	16	13	22	35	71	50	121	0.000333	0.206881	12	7447.718941	413.762163	620.643245	146.213212	3	4
0	0	13	13	13	19	32	56	40	96	0.000333	0.16	12	5760	320	480	128.816339	3	4
0	0	14	14	13	20	33	66	44	110	0.000333	0.184961	12	6658.600238	369.922235	554.883353	134.544278	3	4
0	0	14	14	13	20	33	58	42	100	0.000333	0.168146	12	6053.272943	336.292941	504.439412	134.544278	3	4
0	0	16	16	12	22	34	70	50	120	0.000333	0.203499	12	7325.946491	406.997027	610.495541	141.127046	3	4
0	0	18	18	14	25	39	85	66	151	0.000333	0.266032	14	11173.34029	620.741127	798.095735	169.399374	3	4
0	0	19	19	14	26	40	97	71	168	0.000333	0.298028	14	12517.17488	695.398604	894.08392	175.514402	3	4
0	0	19	19	14	26	40	87	68	155	0.000333	0.274966	14	11548.58397	641.587998	824.898855	175.514402	3	4
0	0	18	18	14	23	37	75	57	132	0.000333	0.229216	14	9627.06982	534.837212	687.647844	157.344894	3	4
0	0	19	19	14	24	38	87	62	149	0.000333	0.260647	14	10947.17679	608.176489	781.9412	163.342069	3	4
0	0	19	19	14	24	38	77	59	136	0.000333	0.237906	14	9992.053986	555.11411	713.718142	163.342069	3	4
0	0	18	18	14	23	37	75	57	132	0.000333	0.229216	14	9627.06982	534.837212	687.647844	157.344894	3	4
0	0	18	18	14	27	41	80	62	142	0.000333	0.253591	14	10650.81339	591.711855	760.772385	181.684931	4	4
0	0	19	19	14	27	41	93	70	163	0.000333	0.291094	14	12225.93368	679.218537	873.280977	181.684931	4	4
0	0	19	19	14	28	42	82	64	146	0.000333	0.262426	14	11021.89681	612.327601	787.278344	187.908907	4	4
0	0	18	18	14	27	41	80	62	142	0.000333	0.253591	14	10650.81339	591.711855	760.772385	181.684931	4	4
0	0	11	11	11	14	25	44	30	74	0.000333	0.114548	10	3436.45358	190.914088	343.645358	91.356717	2	4
0	0	14	14	11	17	28	59	40	99	0.000333	0.158643	10	4759.281373	264.404521	475.928137	107.540616	2	4
0	0	12	12	11	15	26	46	32	78	0.000333	0.122211	10	3666.34298	203.685721	366.634298	96.657107	2	4
0	0	16	16	13	19	32	64	46	110	0.000333	0.183333	12	6600	366.666667	550	128.816339	2	4
0	0	11	11	12	15	27	46	30	76	0.000333	0.120457	12	4336.457402	240.9143	361.37145	101.622909	2	4
0	0	12	12	12	16	28	56	34	90	0.000333	0.144221	12	5191.943316	288.441295	432.661943	107.01955	2	4
0	0	12	12	12	17	29	48	32	80	0.000333	0.129546	6	2331.830878	129.54616	388.63848	112.506418	2	4
0	0	14	14	13	18	31	59	40	99	0.000333	0.163488	12	5885.585217	326.976956	490.465435	123.164366	2	4
0	0	9	9	9	14	23	40	27	67	0.000333	0.101026	4	1212.314604	67.350811	303.078651	81.832294	1	4
0	0	10	10	9	15	24	50	31	81	0.000333	0.123794	8	2971.0557	165.05865	371.381963	87.132684	1	4
0	0	11	11	11	17	28	50	33	83	0.000333	0.133003	5	1995.052293	110.836238	399.010459	107.540616	1	4
0	0	14	14	14	20	34	66	51	117	0.000333	0.198411	14	8333.264134	462.959119	595.233152	139.741531	1	4
0	0	15	15	14	21	35	78	56	134	0.000333	0.229108	14	9622.53494	534.585274	687.323924	145.541635	1	4
0	0	14	14	14	20	34	66	51	117	0.000333	0.198411	14	8333.264134	462.959119	595.233152	139.741531	1	4
0	0	14	14	12	18	30	56	42	98	0.000333	0.160292	12	5770.50334	320.583519	480.875278	118.0782	1	4
0	0	15	15	12	19	31	68	47	115	0.000333	0.189911	12	6836.790908	379.821717	569.732576	123.730173	1	4
0	0	14	14	12	18	30	56	42	98	0.000333	0.160292	12	5770.50334	320.583519	480.875278	118.0782	1	4
0	0	14	14	13	19	32	59	44	103	0.000333	0.171667	12	6180	343.333333	515	128.816339	1	4
0	0	15	15	13	20	33	72	50	122	0.000333	0.205139	12	7384.992991	410.277388	615.416083	134.544278	1	4
0	0	14	14	13	19	32	59	44	103	0.000333	0.171667	12	6180	343.333333	515	128.816339	1	4
0	0	16	16	15	21	36	64	48	112	0.000333	0.193011	14	8106.442402	450.357911	579.0316	150.842025	4	4
0	0	19	19	15	24	39	79	58	137	0.000333	0.241367	14	10137.40146	563.18897	724.100104	168.642459	4	4
0	0	17	17	15	23	38	66	50	116	0.000333	0.20292	14	8522.634282	473.479682	608.759592	162.645284	4	4
0	0	21	21	15	26	41	84	64	148	0.000333	0.264306	14	11100.84775	616.713764	792.917697	180.814792	4	4
0	0	16	16	16	22	38	66	48	114	0.000333	0.199421	16	9572.219785	531.789988	598.263737	162.107496	4	4
0	0	17	17	16	23	39	76	52	128	0.000333	0.22551	16	10824.50374	601.361319	676.531484	168.041925	4	4
0	0	17	17	16	24	40	68	50	118	0.000333	0.209329	16	10047.80024	558.211125	627.987515	174.0391	4	4
0	0	19	19	15	25	40	80	58	138	0.000333	0.244809	14	10281.96508	571.220282	734.426077	174.699764	4	4
0	0	15	15	15	22	37	66	48	114	0.000333	0.197959	14	8314.287572	461.904865	593.877684	156.710855	4	4
0	0	16	16	15	23	38	76	52	128	0.000333	0.223912	14	9404.286104	522.460339	671.734722	162.645284	4	4
0	0	16	16	15	24	39	68	50	118	0.000333	0.207892	14	8731.484466	485.08247	623.677462	168.642459	4	4
0	0	18	18	14	25	39	82	58	140	0.000333	0.246652	14	10359.38835	575.521575	739.956311	169.399374	4	4
0	0	20	20	16	27	43	92	72	164	0.000333	0.296636	16	14238.51872	791.028818	889.90742	192.381963	4	4
0	0	21	21	16	28	44	104	77	181	0.000333	0.329386	16	15810.51397	878.361887	988.157123	198.605938	4	4
0	0	21	21	16	28	44	94	74	168	0.000333	0.305728	16	14674.95219	815.275122	917.184512	198.605938	4	4
0	0	20	20	16	27	43	92	72	164	0.000333	0.296636	16	14238.51872	791.028818	889.90742	192.381963	4	4
0	0	20	20	16	26	42	82	63	145	0.000333	0.260629	16	12510.17642	695.009801	781.886026	186.211433	4	4
0	0	22	22	16	28	44	96	72	168	0.000333	0.305728	16	14674.95219	815.275122	917.184512	198.605938	4	4
0	0	21	21	16	28	44	84	65	149	0.000333	0.271152	16	13015.28498	723.071388	813.455311	198.605938	4	4
0	0	20	20	16	26	42	82	63	145	0.000333	0.260629	16	12510.17642	695.009801	781.886026	186.211433	4	4
0	0	20	20	15	26	41	85	65	150	0.000333	0.267878	14	11250.85921	625.047734	803.632801	180.814792	4	4
0	0	21	21	15	27	42	98	71	169	0.000333	0.303767	14	12758.22302	708.790168	911.301644	186.985321	4	4
0	0	21	21	15	27	42	87	67	154	0.000333	0.276806	14	11625.83636	645.879798	830.416883	186.985321	4	4
0	0	20	20	15	26	41	85	65	150	0.000333	0.267878	14	11250.85921	625.047734	803.632801	180.814792	4	4
0	0	11	11	10	13	23	39	29	68	0.000333	0.102534	10	3076.02213	170.890118	307.602213	81.324997	2	4
0	0	14	14	10	16	26	54	39	93	0.000333	0.145714	10	4371.408938	242.856052	437.140894	97.219281	2	4
0	0	12	12	10	15	25	41	31	72	0.000333	0.111453	10	3343.576457	185.754248	334.357646	91.82264	2	4
0	0	16	16	12	18	30	59	45	104	0.000333	0.170106	12	6123.799463	340.211081	510.316622	118.0782	2	4
0	0	11	11	11	14	25	41	29	70	0.000333	0.108357	10	3250.699333	180.594407	325.069933	91.356717	2	4
0	0	12	12	11	15	26	51	33	84	0.000333	0.131612	10	3948.369363	219.353854	394.836936	96.657107	2	4
0	0	12	12	11	15	26	43	31	74	0.000333	0.115944	10	3478.325391	193.2403	347.832539	96.657107	2	4
0	0	14	14	12	17	29	55	39	94	0.000333	0.152217	12	5479.802563	304.433476	456.650214	112.506418	2	4
0	0	10	10	10	14	24	41	29	70	0.000333	0.106982	10	3209.473751	178.304097	320.947375	86.52225	2	4
0	0	11	11	10	15	25	51	33	84	0.000333	0.130028	10	3900.839199	216.713289	390.08392	91.82264	2	4
0	0	11	11	10	16	26	43	31	74	0.000333	0.115944	5	1739.162696	96.62015	347.832539	97.219281	2	4
0	0	13	13	12	17	29	55	39	94	0.000333	0.152217	12	5479.802563	304.433476	456.650214	112.506418	2	4
0	0	15	15	13	20	33	67	53	120	0.000333	0.201776	12	7263.927532	403.55153	605.327294	134.544278	2	4
0	0	16	16	13	21	34	79	58	137	0.000333	0.232327	12	8363.788911	464.65494	696.982409	140.344382	2	4
0	0	16	16	13	21	34	69	55	124	0.000333	0.210282	12	7570.144708	420.563595	630.845392	140.344382	2	4
0	0	15	15	13	20	33	67	53	120	0.000333	0.201776	12	7263.927532	403.55153	605.327294	134.544278	2	4
0	0	15	15	11	18	29	57	44	101	0.000333	0.163552	10	4906.560805	272.586711	490.656081	113.112398	2	4
0	0	16	16	11	19	30	69	49	118	0.000333	0.193004	10	5790.130903	321.673939	579.01309	118.764371	2	4
0	0	16	16	11	20	31	59	46	105	0.000333	0.173397	10	5201.906126	288.994785	520.190613	124.49231	2	4
0	0	15	15	11	18	29	57	44	101	0.000333	0.163552	10	4906.560805	272.586711	490.656081	113.112398	2	4
0	0	15	15	12	19	31	60	46	106	0.000333	0.175048	12	6301.737707	350.096539	525.144809	123.730173	2	4
0	0	16	16	12	20	32	73	52	125	0.000333	0.208333	12	7500	416.666667	625	129.458112	2	4
0	0	16	16	12	20	32	62	48	110	0.000333	0.183333	12	6600	366.666667	550	129.458112	2	4
0	0	15	15	12	19	31	60	46	106	0.000333	0.175048	12	6301.737707	350.096539	525.144809	123.730173	2	4
0	0	16	16	15	22	37	64	48	112	0.000333	0.194486	14	8168.422877	453.801271	583.458777	156.710855	4	4
0	0	17	17	15	24	39	66	50	116	0.000333	0.204369	14	8583.493203	476.860734	613.106657	168.642459	4	4
0	0	16	16	16	23	39	66	48	114	0.000333	0.200845	16	9640.573647	535.587425	602.535853	168.041925	4	4
0	0	17	17	16	24	40	76	52	128	0.000333	0.227069	16	10899.30874	605.517152	681.206796	174.0391	4	4
0	0	17	17	16	25	41	68	50	118	0.000333	0.21073	16	10115.05819	561.947677	632.191137	180.096405	4	4
0	0	19	19	15	26	41	80	58	138	0.000333	0.246447	14	10350.79047	575.043915	739.342177	180.814792	4	4
0	0	16	16	15	23	38	65	48	113	0.000333	0.197672	14	8302.221326	461.234518	593.015809	162.645284	4	4
0	0	17	17	15	24	39	75	52	127	0.000333	0.223749	14	9397.445145	522.080286	671.246082	168.642459	4	4
0	0	17	17	15	24	39	67	50	117	0.000333	0.206131	14	8657.488834	480.971602	618.39206	168.642459	4	4
0	0	19	19	14	26	40	79	58	137	0.000333	0.243035	14	10207.45809	567.081005	729.104149	175.514402	4	4
0	0	21	21	16	28	44	94	74	168	0.000333	0.305728	16	14674.95219	815.275122	917.184512	198.605938	4	4
0	0	22	22	16	29	45	106	79	185	0.000333	0.338664	16	16255.88517	903.104731	1015.992823	204.881449	4	4
0	0	22	22	16	30	46	96	76	172	0.000333	0.316684	16	15200.8425	844.49125	950.052656	211.206718	4	4
0	0	21	21	16	28	44	94	74	168	0.000333	0.305728	16	14674.95219	815.275122	917.184512	198.605938	4	4
0	0	21	21	16	27	43	84	65	149	0.000333	0.269504	16	12936.21518	718.678621	808.513448	192.381963	4	4
0	0	22	22	16	28	44	96	70	166	0.000333	0.302089	16	14500.25038	805.569466	906.265649	198.605938	4	4
0	0	22	22	16	29	45	86	67	153	0.000333	0.280085	16	13444.05638	746.892021	840.253524	204.881449	4	4
0	0	21	21	16	27	43	84	65	149	0.000333	0.269504	16	12936.21518	718.678621	808.513448	192.381963	4	4
0	0	21	21	15	27	42	87	67	154	0.000333	0.276806	14	11625.83636	645.879798	830.416883	186.985321	4	4
0	0	22	22	15	28	43	100	73	173	0.000333	0.312915	14	13142.41324	730.134069	938.743803	193.209297	4	4
0	0	22	22	15	29	44	89	69	158	0.000333	0.28753	14	12076.26274	670.903486	862.590196	199.484808	4	4
0	0	21	21	15	27	42	87	67	154	0.000333	0.276806	14	11625.83636	645.879798	830.416883	186.985321	4	4
0	0	13	13	13	19	32	55	40	95	0.000333	0.158333	12	5700	316.666667	475	128.816339	3	4
0	0	16	16	13	22	35	70	50	120	0.000333	0.205171	12	7386.167544	410.342641	615.513962	146.213212	3	4
0	0	14	14	13	21	34	57	42	99	0.000333	0.167886	12	6043.905855	335.772548	503.658821	140.344382	3	4
0	0	18	18	13	24	37	75	56	131	0.000333	0.227479	12	8189.260691	454.958927	682.438391	158.144816	3	4
0	0	11	11	14	20	34	54	36	90	0.000333	0.152624	7	3205.10159	178.061199	457.871656	139.741531	3	4
0	0	12	12	14	21	35	64	40	104	0.000333	0.177815	7	3734.118036	207.451002	533.445434	145.541635	3	4
0	0	12	12	14	21	35	56	38	94	0.000333	0.160718	7	3375.068225	187.50379	482.152604	145.541635	3	4
0	0	14	14	13	23	36	68	46	114	0.000333	0.196457	12	7072.457402	392.9143	589.37145	152.147641	3	4
0	0	13	13	13	20	33	56	40	96	0.000333	0.161421	12	5811.142026	322.841224	484.261835	134.544278	3	4
0	0	14	14	13	21	34	66	44	110	0.000333	0.18654	12	6715.45095	373.080608	559.620913	140.344382	3	4
0	0	14	14	13	21	34	58	42	100	0.000333	0.169582	12	6104.95541	339.164189	508.746284	140.344382	3	4
0	0	16	16	12	23	35	70	50	120	0.000333	0.205171	12	7386.167544	410.342641	615.513962	147.061475	3	4
0	0	18	18	14	26	40	85	66	151	0.000333	0.26787	14	11250.55599	625.030888	803.611142	175.514402	3	4
0	0	19	19	14	27	41	97	71	168	0.000333	0.300023	14	12600.96232	700.053462	900.068737	181.684931	3	4
0	0	19	19	14	27	41	87	68	155	0.000333	0.276807	14	11625.88785	645.882658	830.420561	181.684931	3	4
0	0	18	18	14	26	40	85	66	151	0.000333	0.26787	14	11250.55599	625.030888	803.611142	175.514402	3	4
0	0	18	18	14	24	38	75	57	132	0.000333	0.230909	14	9698.170045	538.787225	692.726432	163.342069	3	4
0	0	18	18	14	24	38	75	57	132	0.000333	0.230909	14	9698.170045	538.787225	692.726432	163.342069	3	4
0	0	19	19	14	25	39	87	62	149	0.000333	0.262508	14	11025.34903	612.51939	787.524931	169.399374	3	4
0	0	19	19	14	25	39	77	59	136	0.000333	0.239605	14	10063.40583	559.078101	718.814702	169.399374	3	4
0	0	18	18	14	24	38	75	57	132	0.000333	0.230909	14	9698.170045	538.787225	692.726432	163.342069	3	4
0	0	18	18	13	25	38	78	59	137	0.000333	0.239655	12	8627.592832	479.310713	718.966069	164.202121	3	4
0	0	19	19	13	26	39	91	65	156	0.000333	0.274841	12	9894.272954	549.681831	824.522746	170.317149	3	4
0	0	19	19	13	26	39	80	61	141	0.000333	0.248414	12	8942.900554	496.827809	745.241713	170.317149	3	4
0	0	18	18	13	25	38	78	59	137	0.000333	0.239655	12	8627.592832	479.310713	718.966069	164.202121	3	4
0	0	11	11	11	14	25	44	30	74	0.000333	0.114548	10	3436.45358	190.914088	343.645358	91.356717	2	4
0	0	14	14	11	17	28	59	40	99	0.000333	0.158643	10	4759.281373	264.404521	475.928137	107.540616	2	4
0	0	12	12	11	15	26	46	32	78	0.000333	0.122211	10	3666.34298	203.685721	366.634298	96.657107	2	4
0	0	16	16	13	19	32	64	46	110	0.000333	0.183333	12	6600	366.666667	550	128.816339	2	4
0	0	11	11	12	15	27	46	30	76	0.000333	0.120457	12	4336.457402	240.9143	361.37145	101.622909	2	4
0	0	12	12	12	16	28	56	34	90	0.000333	0.144221	12	5191.943316	288.441295	432.661943	107.01955	2	4
0	0	12	12	12	16	28	48	32	80	0.000333	0.128196	12	4615.060725	256.392263	384.588394	107.01955	2	4
0	0	14	14	14	18	32	60	40	100	0.000333	0.166667	14	7000	388.888889	500	128.361619	2	4
0	0	11	11	11	15	26	45	30	75	0.000333	0.117511	10	3525.329789	195.851655	352.532979	96.657107	2	4
0	0	12	12	11	16	27	55	34	89	0.000333	0.141062	10	4231.849877	235.102771	423.184988	102.053748	2	4
0	0	12	12	11	17	28	47	32	79	0.000333	0.126594	5	1898.905194	105.494733	379.781039	107.540616	2	4
0	0	14	14	13	18	31	59	40	99	0.000333	0.163488	12	5885.585217	326.976956	490.465435	123.164366	2	4
0	0	16	16	15	21	36	74	56	130	0.000333	0.22403	14	9409.263503	522.736861	672.09025	150.842025	2	4
0	0	17	17	15	22	37	86	61	147	0.000333	0.255263	14	10721.05503	595.614168	765.789645	156.710855	2	4
0	0	17	17	15	22	37	76	58	134	0.000333	0.232689	14	9772.934514	542.940806	698.066751	156.710855	2	4
0	0	16	16	15	21	36	74	56	130	0.000333	0.22403	14	9409.263503	522.736861	672.09025	150.842025	2	4
0	0	16	16	13	19	32	64	47	111	0.000333	0.185	12	6660	370	555	128.816339	2	4
0	0	18	18	13	21	34	78	56	134	0.000333	0.22724	12	8180.640249	454.480014	681.720021	140.344382	2	4
0	0	17	17	13	20	33	66	49	115	0.000333	0.193368	12	6961.263885	386.736882	580.105324	134.544278	2	4
0	0	16	16	13	19	32	64	47	111	0.000333	0.185	12	6660	370	555	128.816339	2	4
0	0	16	16	14	20	34	67	49	116	0.000333	0.196715	14	8262.039654	459.002203	590.14569	139.741531	2	4
0	0	17	17	14	21	35	80	55	135	0.000333	0.230818	14	9694.344902	538.574717	692.453207	145.541635	2	4
0	0	17	17	14	21	35	69	51	120	0.000333	0.205171	14	8617.195468	478.733082	615.513962	145.541635	2	4
0	0	16	16	14	20	34	67	49	116	0.000333	0.196715	14	8262.039654	459.002203	590.14569	139.741531	2	4
0	0	16	16	15	22	37	64	48	112	0.000333	0.194486	14	8168.422877	453.801271	583.458777	156.710855	4	4
0	0	19	19	15	25	40	79	58	137	0.000333	0.243035	14	10207.45809	567.081005	729.104149	174.699764	4	4
0	0	17	17	15	23	38	66	50	116	0.000333	0.20292	14	8522.634282	473.479682	608.759592	162.645284	4	4
0	0	21	21	15	27	42	84	64	148	0.000333	0.266021	14	11172.8817	620.71565	798.062979	186.985321	4	4
0	0	11	11	11	16	27	41	30	71	0.000333	0.112532	5	1687.985063	93.776948	337.597013	102.053748	2	4
0	0	12	12	11	17	28	51	34	85	0.000333	0.136208	10	4086.251684	227.013982	408.625168	107.540616	2	4
0	0	12	12	11	17	28	43	32	75	0.000333	0.120184	5	1802.758096	100.153228	360.551619	107.540616	2	4
0	0	14	14	11	19	30	54	40	94	0.000333	0.153749	10	4612.47716	256.248731	461.247716	118.764371	2	4
0	0	16	16	15	23	38	65	48	113	0.000333	0.197672	14	8302.221326	461.234518	593.015809	162.645284	4	4
0	0	17	17	15	24	39	75	52	127	0.000333	0.223749	14	9397.445145	522.080286	671.246082	168.642459	4	4
0	0	17	17	15	24	39	67	50	117	0.000333	0.206131	14	8657.488834	480.971602	618.39206	168.642459	4	4
0	0	19	19	14	26	40	79	58	137	0.000333	0.243035	14	10207.45809	567.081005	729.104149	175.514402	4	4
0	0	21	21	16	28	44	94	74	168	0.000333	0.305728	16	14674.95219	815.275122	917.184512	198.605938	4	4
0	0	22	22	16	29	45	106	79	185	0.000333	0.338664	16	16255.88517	903.104731	1015.992823	204.881449	4	4
0	0	22	22	16	29	45	96	76	172	0.000333	0.314866	16	15113.57972	839.643318	944.598733	204.881449	4	4
0	0	21	21	16	28	44	94	74	168	0.000333	0.305728	16	14674.95219	815.275122	917.184512	198.605938	4	4
0	0	21	21	16	27	43	84	65	149	0.000333	0.269504	16	12936.21518	718.678621	808.513448	192.381963	4	4
0	0	22	22	16	28	44	96	70	166	0.000333	0.302089	16	14500.25038	805.569466	906.265649	198.605938	4	4
0	0	22	22	16	28	44	86	67	153	0.000333	0.278431	16	13364.6886	742.4827	835.293038	198.605938	4	4
0	0	21	21	16	27	43	84	65	149	0.000333	0.269504	16	12936.21518	718.678621	808.513448	192.381963	4	4
0	0	21	21	15	27	42	87	67	154	0.000333	0.276806	14	11625.83636	645.879798	830.416883	186.985321	4	4
0	0	22	22	15	28	43	100	73	173	0.000333	0.312915	14	13142.41324	730.134069	938.743803	193.209297	4	4
0	0	22	22	15	28	43	89	69	158	0.000333	0.285783	14	12002.89764	666.827647	857.349831	193.209297	4	4
0	0	21	21	15	27	42	87	67	154	0.000333	0.276806	14	11625.83636	645.879798	830.416883	186.985321	4	4
0	0	11	11	10	13	23	39	29	68	0.000333	0.102534	10	3076.02213	170.890118	307.602213	81.324997	2	4
0	0	14	14	10	16	26	54	39	93	0.000333	0.145714	10	4371.408938	242.856052	437.140894	97.219281	2	4
0	0	12	12	10	14	24	41	31	72	0.000333	0.110039	10	3301.173001	183.3985	330.1173	86.52225	2	4
0	0	16	16	12	18	30	59	45	104	0.000333	0.170106	12	6123.799463	340.211081	510.316622	118.0782	2	4
0	0	11	11	11	14	25	41	29	70	0.000333	0.108357	10	3250.699333	180.594407	325.069933	91.356717	2	4
0	0	12	12	11	15	26	51	33	84	0.000333	0.131612	10	3948.369363	219.353854	394.836936	96.657107	2	4
0	0	12	12	11	15	26	43	31	74	0.000333	0.115944	10	3478.325391	193.2403	347.832539	96.657107	2	4
0	0	14	14	12	17	29	55	39	94	0.000333	0.152217	12	5479.802563	304.433476	456.650214	112.506418	2	4
0	0	11	11	10	14	24	40	29	69	0.000333	0.105454	10	3163.624125	175.756896	316.362413	86.52225	2	4
0	0	12	12	10	15	25	50	33	83	0.000333	0.12848	10	3854.400638	214.133369	385.440064	91.82264	2	4
0	0	12	12	10	15	25	42	31	73	0.000333	0.113001	10	3390.015019	188.334168	339.001502	91.82264	2	4
0	0	14	14	11	17	28	54	39	93	0.000333	0.149028	10	4470.840078	248.380004	447.084008	107.540616	2	4
0	0	16	16	13	20	33	69	55	124	0.000333	0.208502	12	7506.05845	417.003247	625.504871	134.544278	2	4
0	0	17	17	13	21	34	81	60	141	0.000333	0.239111	12	8607.987127	478.221507	717.332261	140.344382	2	4
0	0	17	17	13	21	34	71	57	128	0.000333	0.217065	12	7814.342924	434.130162	651.195244	140.344382	2	4
0	0	16	16	13	20	33	69	55	124	0.000333	0.208502	12	7506.05845	417.003247	625.504871	134.544278	2	4
0	0	16	16	11	18	29	59	46	105	0.000333	0.170029	10	5100.880045	283.382225	510.088004	113.112398	2	4
0	0	17	17	11	19	30	71	51	122	0.000333	0.199547	10	5986.406527	332.57814	598.640653	118.764371	2	4
0	0	17	17	11	19	30	61	48	109	0.000333	0.178284	10	5348.510749	297.139486	534.851075	118.764371	2	4
0	0	16	16	11	18	29	59	46	105	0.000333	0.170029	10	5100.880045	283.382225	510.088004	113.112398	2	4
0	0	16	16	12	19	31	62	48	110	0.000333	0.181654	12	6539.53913	363.307729	544.961594	123.730173	2	4
0	0	17	17	12	20	32	75	54	129	0.000333	0.215	12	7740	430	645	129.458112	2	4
0	0	17	17	12	20	32	64	50	114	0.000333	0.19	12	6840	380	570	129.458112	2	4
0	0	16	16	12	19	31	62	48	110	0.000333	0.181654	12	6539.53913	363.307729	544.961594	123.730173	2	4
0	0	14	14	15	18	33	54	39	93	0.000333	0.156376	14	6567.801143	364.877841	469.128653	133.662009	4	4
0	0	17	17	15	21	36	69	49	118	0.000333	0.20335	14	8540.716102	474.484228	610.05115	150.842025	4	4
0	0	15	15	15	19	34	56	41	97	0.000333	0.164495	14	6908.774538	383.820808	493.483896	139.313982	4	4
0	0	19	19	15	23	38	74	55	129	0.000333	0.225661	14	9477.757089	526.542061	676.982649	162.645284	4	4
0	0	16	16	15	18	33	60	41	101	0.000333	0.169828	14	7132.773285	396.265182	509.483806	133.662009	6	4
0	0	19	19	15	21	36	75	51	126	0.000333	0.217137	14	9119.747703	506.65265	651.41055	150.842025	6	4
0	0	17	17	15	19	34	62	43	105	0.000333	0.178061	14	7478.570377	415.476132	534.183598	139.313982	6	4
0	0	21	21	15	23	38	80	57	137	0.000333	0.239655	14	10065.52497	559.195832	718.966069	162.645284	6	4
0	0	16	16	15	19	34	60	43	103	0.000333	0.17467	14	7336.121417	407.562301	524.008673	139.313982	6	4
0	0	19	19	15	22	37	75	53	128	0.000333	0.22227	14	9335.340431	518.630024	666.810031	156.710855	6	4
0	0	17	17	15	20	35	62	45	107	0.000333	0.182944	14	7683.665959	426.870331	548.833283	145.041921	6	4
0	0	21	21	15	23	38	80	59	139	0.000333	0.243154	14	10212.46694	567.359275	729.461924	162.645284	6	4
0	0	17	17	15	19	34	65	44	109	0.000333	0.184844	14	7763.468296	431.303794	554.53345	139.313982	6	4
0	0	20	20	15	22	37	80	54	134	0.000333	0.232689	14	9772.934514	542.940806	698.066751	156.710855	6	4
0	0	18	18	15	20	35	67	46	113	0.000333	0.193203	14	8114.525733	450.806985	579.608981	145.041921	6	4
0	0	22	22	15	24	39	85	60	145	0.000333	0.255461	14	10729.3665	596.075917	766.383322	168.642459	6	4
0	0	16	16	15	19	34	60	41	101	0.000333	0.171278	14	7193.672458	399.64847	513.833747	139.313982	6	4
0	0	19	19	15	22	37	75	51	126	0.000333	0.218797	14	9189.475737	510.52643	656.391124	156.710855	6	4
0	0	17	17	15	20	35	62	43	105	0.000333	0.179525	14	7540.046035	418.891446	538.574717	145.041921	6	4
0	0	21	21	15	24	39	80	57	137	0.000333	0.241367	14	10137.40146	563.18897	724.100104	168.642459	6	4
0	0	16	16	15	20	35	60	43	103	0.000333	0.176105	14	7396.42611	410.912562	528.316151	145.041921	6	4
0	0	19	19	15	23	38	75	53	128	0.000333	0.223912	14	9404.286104	522.460339	671.734722	162.645284	6	4
0	0	17	17	15	21	36	62	45	107	0.000333	0.184394	14	7744.547652	430.252647	553.181975	150.842025	6	4
0	0	21	21	15	24	39	80	59	139	0.000333	0.24489	14	10285.39272	571.410707	734.670908	168.642459	6	4
0	0	16	16	15	20	35	60	43	103	0.000333	0.176105	14	7396.42611	410.912562	528.316151	145.041921	6	4
0	0	19	19	15	23	38	75	53	128	0.000333	0.223912	14	9404.286104	522.460339	671.734722	162.645284	6	4
0	0	17	17	15	21	36	62	45	107	0.000333	0.184394	14	7744.547652	430.252647	553.181975	150.842025	6	4
0	0	21	21	15	24	39	80	59	139	0.000333	0.24489	14	10285.39272	571.410707	734.670908	168.642459	6	4
0	0	16	16	15	19	34	60	41	101	0.000333	0.171278	14	7193.672458	399.64847	513.833747	139.313982	6	4
0	0	19	19	15	22	37	75	51	126	0.000333	0.218797	14	9189.475737	510.52643	656.391124	156.710855	6	4
0	0	17	17	15	20	35	62	43	105	0.000333	0.179525	14	7540.046035	418.891446	538.574717	145.041921	6	4
0	0	21	21	15	24	39	80	57	137	0.000333	0.241367	14	10137.40146	563.18897	724.100104	168.642459	6	4
0	0	16	16	15	19	34	60	41	101	0.000333	0.171278	14	7193.672458	399.64847	513.833747	139.313982	6	4
0	0	19	19	15	22	37	75	51	126	0.000333	0.218797	14	9189.475737	510.52643	656.391124	156.710855	6	4
0	0	17	17	15	20	35	62	43	105	0.000333	0.179525	14	7540.046035	418.891446	538.574717	145.041921	6	4
0	0	21	21	15	24	39	80	57	137	0.000333	0.241367	14	10137.40146	563.18897	724.100104	168.642459	6	4
0	0	16	16	15	19	34	60	41	101	0.000333	0.171278	14	7193.672458	399.64847	513.833747	139.313982	6	4
0	0	19	19	15	22	37	75	51	126	0.000333	0.218797	14	9189.475737	510.52643	656.391124	156.710855	6	4
0	0	17	17	15	20	35	62	43	105	0.000333	0.179525	14	7540.046035	418.891446	538.574717	145.041921	6	4
0	0	21	21	15	24	39	80	57	137	0.000333	0.241367	14	10137.40146	563.18897	724.100104	168.642459	6	4
0	0	16	16	15	19	34	60	41	101	0.000333	0.171278	14	7193.672458	399.64847	513.833747	139.313982	6	4
0	0	19	19	15	22	37	75	51	126	0.000333	0.218797	14	9189.475737	510.52643	656.391124	156.710855	6	4
0	0	17	17	15	20	35	62	43	105	0.000333	0.179525	14	7540.046035	418.891446	538.574717	145.041921	6	4
0	0	21	21	15	24	39	80	57	137	0.000333	0.241367	14	10137.40146	563.18897	724.100104	168.642459	6	4
0	0	16	16	15	20	35	60	43	103	0.000333	0.176105	14	7396.42611	410.912562	528.316151	145.041921	6	4
0	0	19	19	15	23	38	75	53	128	0.000333	0.223912	14	9404.286104	522.460339	671.734722	162.645284	6	4
0	0	17	17	15	21	36	62	45	107	0.000333	0.184394	14	7744.547652	430.252647	553.181975	150.842025	6	4
0	0	21	21	15	24	39	80	59	139	0.000333	0.24489	14	10285.39272	571.410707	734.670908	168.642459	6	4
0	0	16	16	15	20	35	60	43	103	0.000333	0.176105	14	7396.42611	410.912562	528.316151	145.041921	6	4
0	0	19	19	15	23	38	75	53	128	0.000333	0.223912	14	9404.286104	522.460339	671.734722	162.645284	6	4
0	0	17	17	15	21	36	62	45	107	0.000333	0.184394	14	7744.547652	430.252647	553.181975	150.842025	6	4
0	0	21	21	15	24	39	80	59	139	0.000333	0.24489	14	10285.39272	571.410707	734.670908	168.642459	6	4
0	0	22	22	19	21	40	74	45	119	0.000333	0.211103	18	11399.56998	633.309443	633.309443	172.949289	6	4
0	0	25	25	19	24	43	89	55	144	0.000333	0.260461	18	14064.87824	781.382125	781.382125	190.749723	6	4
0	0	23	23	19	22	41	76	47	123	0.000333	0.21966	18	11861.62014	658.978897	658.978897	178.818118	6	4
0	0	27	27	19	26	45	94	61	155	0.000333	0.283746	18	15322.27014	851.23723	851.23723	202.922055	6	4
0	0	18	18	16	18	34	64	41	105	0.000333	0.178061	16	8546.937573	474.829865	534.183598	139.05865	6	4
0	0	21	21	16	21	37	79	51	130	0.000333	0.225743	16	10835.663	601.981278	677.228938	156.238666	6	4
0	0	19	19	16	19	35	66	43	109	0.000333	0.186364	16	8945.469582	496.970532	559.091849	144.710623	6	4
0	0	23	23	16	23	39	84	57	141	0.000333	0.248414	16	11923.86741	662.437078	745.241713	168.041925	6	4
0	0	16	16	18	20	38	70	49	119	0.000333	0.208168	18	11241.06073	624.503374	624.503374	161.497212	6	4
0	0	19	19	18	23	41	85	59	144	0.000333	0.257162	18	13886.7748	771.487489	771.487489	179.100575	6	4
0	0	17	17	18	21	39	72	51	123	0.000333	0.216701	18	11701.88051	650.104473	650.104473	167.297316	6	4
0	0	21	21	18	25	43	90	65	155	0.000333	0.280357	18	15139.27867	841.071037	841.071037	191.155055	6	4
0	0	18	18	17	20	37	60	43	103	0.000333	0.178858	16	8585.179147	476.954397	536.573697	155.92543	4	4
0	0	21	21	17	23	40	75	53	128	0.000333	0.227069	16	10899.30874	605.517152	681.206796	173.528793	4	4
0	0	19	19	17	21	38	62	45	107	0.000333	0.187176	16	8984.451903	499.136217	561.528244	161.725534	4	4
0	0	23	23	17	25	42	80	59	139	0.000333	0.249844	16	11992.51395	666.250775	749.532122	185.583273	4	4
0	0	18	18	16	21	37	65	48	113	0.000333	0.196223	16	9418.691685	523.260649	588.66823	156.238666	5	4
0	0	19	19	16	22	38	75	52	127	0.000333	0.222162	16	10663.78871	592.432706	666.486794	162.107496	5	4
0	0	19	19	16	22	38	67	50	117	0.000333	0.204669	16	9824.120305	545.784461	614.007519	162.107496	5	4
0	0	21	21	16	24	40	80	58	138	0.000333	0.244809	16	11750.81723	652.82318	734.426077	174.0391	5	4
0	0	18	18	15	21	36	64	48	112	0.000333	0.193011	14	8106.442402	450.357911	579.0316	150.842025	5	4
0	0	19	19	15	22	37	74	52	126	0.000333	0.218797	14	9189.475737	510.52643	656.391124	156.710855	5	4
0	0	19	19	15	22	37	66	50	116	0.000333	0.201432	14	8460.152266	470.008459	604.29659	156.710855	5	4
0	0	21	21	15	24	39	79	58	137	0.000333	0.241367	14	10137.40146	563.18897	724.100104	168.642459	5	4
0	0	16	16	15	19	34	58	45	103	0.000333	0.17467	14	7336.121417	407.562301	524.008673	139.313982	4	4
0	0	19	19	15	22	37	73	55	128	0.000333	0.22227	14	9335.340431	518.630024	666.810031	156.710855	4	4
0	0	17	17	15	20	35	60	47	107	0.000333	0.182944	14	7683.665959	426.870331	548.833283	145.041921	4	4
0	0	21	21	15	24	39	78	61	139	0.000333	0.24489	14	10285.39272	571.410707	734.670908	168.642459	4	4
0	0	19	19	16	20	36	71	53	124	0.000333	0.21369	16	10257.1312	569.840622	641.0707	150.438562	4	4
0	0	22	22	16	23	39	86	63	149	0.000333	0.262508	16	12600.39889	700.022161	787.524931	168.041925	4	4
0	0	20	20	16	21	37	73	55	128	0.000333	0.22227	16	10668.96049	592.720027	666.810031	156.238666	4	4
0	0	24	24	16	25	41	91	69	160	0.000333	0.285736	16	13715.33313	761.962952	857.208321	180.096405	4	4
0	0	16	16	16	19	35	59	45	104	0.000333	0.177815	16	8535.12694	474.173719	533.445434	144.710623	4	4
0	0	19	19	16	22	38	74	55	129	0.000333	0.225661	16	10831.72239	601.762355	676.982649	162.107496	4	4
0	0	17	17	16	20	36	61	47	108	0.000333	0.186117	16	8933.630402	496.3128	558.3519	150.438562	4	4
0	0	21	21	16	24	40	79	61	140	0.000333	0.248357	16	11921.11893	662.284385	745.069933	174.0391	4	4
0	0	17	17	16	22	38	61	48	109	0.000333	0.190675	16	9152.385583	508.465866	572.024099	162.107496	4	4
0	0	20	20	16	25	41	76	58	134	0.000333	0.239304	16	11486.5915	638.143972	717.911969	180.096405	4	4
0	0	18	18	16	23	39	63	50	113	0.000333	0.199083	16	9556.007212	530.88929	597.250451	168.041925	4	4
0	0	22	22	16	27	43	81	64	145	0.000333	0.262269	16	12588.93423	699.385235	786.808389	192.381963	4	4
0	0	16	16	16	20	36	60	45	105	0.000333	0.180947	16	8685.474002	482.526333	542.842125	150.438562	4	4
0	0	17	17	16	21	37	70	49	119	0.000333	0.206642	16	9918.799208	551.0444	619.924951	156.238666	4	4
0	0	17	17	16	21	37	62	47	109	0.000333	0.189277	16	9085.28667	504.738148	567.830417	156.238666	4	4
0	0	19	19	16	23	39	75	55	130	0.000333	0.229034	16	10993.63662	610.75759	687.102288	168.041925	4	4
0	0	17	17	17	19	36	63	47	110	0.000333	0.189564	16	9099.068003	505.503778	568.69175	150.197491	4	4
0	0	20	20	17	21	38	78	57	135	0.000333	0.236157	16	11335.52343	629.751302	708.470214	161.725534	4	4
0	0	18	18	17	20	37	65	49	114	0.000333	0.197959	16	9502.042939	527.891274	593.877684	155.92543	4	4
0	0	22	22	17	23	40	83	63	146	0.000333	0.259001	16	12432.02403	690.668002	777.001502	173.528793	4	4
0	0	16	16	16	20	36	60	45	105	0.000333	0.180947	16	8685.474002	482.526333	542.842125	150.438562	4	4
0	0	17	17	16	21	37	70	49	119	0.000333	0.206642	16	9918.799208	551.0444	619.924951	156.238666	4	4
0	0	17	17	16	21	37	62	47	109	0.000333	0.189277	16	9085.28667	504.738148	567.830417	156.238666	4	4
0	0	19	19	15	23	38	74	55	129	0.000333	0.225661	14	9477.757089	526.542061	676.982649	162.645284	4	4
0	0	17	17	16	21	37	67	49	116	0.000333	0.201432	16	9668.745447	537.152525	604.29659	156.238666	4	4
0	0	18	18	16	22	38	69	51	120	0.000333	0.209917	16	10076.02083	559.778935	629.751302	162.107496	4	4
0	0	18	18	16	21	37	60	47	107	0.000333	0.185804	16	8918.584162	495.476898	557.41151	156.238666	4	4
0	0	19	19	16	22	38	68	50	118	0.000333	0.206418	16	9908.087145	550.449286	619.255447	162.107496	4	4
0	0	19	19	16	22	38	62	49	111	0.000333	0.194173	16	9320.319264	517.795515	582.519954	162.107496	4	4
0	0	16	16	15	20	35	59	45	104	0.000333	0.177815	14	7468.236073	414.902004	533.445434	145.041921	4	4
0	0	17	17	15	21	36	69	49	118	0.000333	0.20335	14	8540.716102	474.484228	610.05115	150.842025	4	4
0	0	17	17	15	21	36	61	47	108	0.000333	0.186117	14	7816.926602	434.2737	558.3519	150.842025	4	4
0	0	19	19	15	23	38	74	55	129	0.000333	0.225661	14	9477.757089	526.542061	676.982649	162.645284	4	4
0	0	18	18	15	21	36	64	51	115	0.000333	0.19818	14	8323.579252	462.42107	594.541375	150.842025	4	4
0	0	19	19	15	22	37	74	55	129	0.000333	0.224006	14	9408.272778	522.681821	672.019484	156.710855	4	4
0	0	19	19	15	22	37	66	53	119	0.000333	0.206642	14	8678.949307	482.16385	619.924951	156.710855	4	4
0	0	21	21	15	24	39	79	61	140	0.000333	0.246652	14	10359.38835	575.521575	739.956311	168.642459	4	4
0	0	20	20	15	22	37	69	57	126	0.000333	0.218797	14	9189.475737	510.52643	656.391124	156.710855	4	4
0	0	21	21	15	23	38	79	61	140	0.000333	0.244903	14	10285.93793	571.440996	734.709852	162.645284	4	4
0	0	21	21	15	23	38	71	59	130	0.000333	0.22741	14	9551.228074	530.623782	682.230577	162.645284	4	4
0	0	23	23	15	25	40	84	67	151	0.000333	0.26787	14	11250.55599	625.030888	803.611142	174.699764	4	4
0	0	22	22	15	23	38	74	63	137	0.000333	0.239655	14	10065.52497	559.195832	718.966069	162.645284	4	4
0	0	23	23	15	24	39	84	67	151	0.000333	0.266032	14	11173.34029	620.741127	798.095735	168.642459	4	4
0	0	23	23	15	24	39	76	65	141	0.000333	0.248414	14	10433.38398	579.632443	745.241713	168.642459	4	4
0	0	25	25	15	26	41	89	73	162	0.000333	0.289308	14	12150.92795	675.051553	867.923425	180.814792	4	4
0	0	17	17	16	19	35	62	47	109	0.000333	0.186364	16	8945.469582	496.970532	559.091849	144.710623	4	4
0	0	18	18	16	20	36	72	51	123	0.000333	0.211967	16	10174.4124	565.245133	635.900775	150.438562	4	4
0	0	18	18	16	20	36	64	49	113	0.000333	0.194734	16	9347.224403	519.290245	584.201525	150.438562	4	4
0	0	20	20	16	22	38	77	57	134	0.000333	0.234407	16	11251.55659	625.086477	703.222287	162.107496	4	4
0	0	16	16	16	20	36	60	45	105	0.000333	0.180947	16	8685.474002	482.526333	542.842125	150.438562	4	4
0	0	17	17	16	21	37	70	49	119	0.000333	0.206642	16	9918.799208	551.0444	619.924951	156.238666	4	4
0	0	17	17	16	21	37	62	47	109	0.000333	0.189277	16	9085.28667	504.738148	567.830417	156.238666	4	4
0	0	19	19	15	23	38	74	55	129	0.000333	0.225661	14	9477.757089	526.542061	676.982649	162.645284	4	4
0	0	17	17	16	21	37	64	48	112	0.000333	0.194486	16	9335.340431	518.630024	583.458777	156.238666	4	4
0	0	18	18	16	22	38	75	52	127	0.000333	0.222162	16	10663.78871	592.432706	666.486794	162.107496	4	4
0	0	18	18	16	22	38	66	50	116	0.000333	0.20292	16	9740.153465	541.119637	608.759592	162.107496	4	4
0	0	18	18	16	22	38	72	52	124	0.000333	0.216914	16	10411.88819	578.438233	650.743012	162.107496	4	4
0	0	19	19	16	23	39	82	56	138	0.000333	0.243129	16	11670.1681	648.342672	729.385506	168.041925	4	4
0	0	19	19	16	23	39	74	54	128	0.000333	0.22551	16	10824.50374	601.361319	676.531484	168.041925	4	4
0	0	17	17	15	21	36	66	49	115	0.000333	0.19818	14	8323.579252	462.42107	594.541375	150.842025	4	4
0	0	18	18	15	22	37	68	51	119	0.000333	0.206642	14	8678.949307	482.16385	619.924951	156.710855	4	4
0	0	19	19	15	23	38	72	55	127	0.000333	0.222162	14	9330.815119	518.378618	666.486794	162.645284	4	4
0	0	20	20	15	24	39	74	57	131	0.000333	0.230796	14	9693.427669	538.523759	692.387691	168.642459	4	4
0	0	20	20	15	24	39	82	59	141	0.000333	0.248414	14	10433.38398	579.632443	745.241713	168.642459	4	4
0	0	19	19	16	23	39	66	54	120	0.000333	0.211416	16	10147.97226	563.776237	634.248266	168.041925	4	4
0	0	20	20	16	24	40	76	58	134	0.000333	0.237713	16	11410.21384	633.900769	713.138365	174.0391	4	4
0	0	20	20	16	24	40	68	56	124	0.000333	0.219973	16	10558.70534	586.594741	659.919084	174.0391	4	4
0	0	19	19	16	23	39	66	54	120	0.000333	0.211416	16	10147.97226	563.776237	634.248266	168.041925	4	4
0	0	18	18	15	21	36	59	47	106	0.000333	0.182671	14	7672.168702	426.231595	548.01205	150.842025	4	4
0	0	19	19	15	22	37	67	50	117	0.000333	0.203169	14	8533.084613	474.060256	609.506044	156.710855	4	4
0	0	19	19	15	22	37	61	49	110	0.000333	0.191013	14	8022.558183	445.697677	573.03987	156.710855	4	4
0	0	21	21	17	25	42	89	71	160	0.000333	0.28759	16	13804.3326	766.907367	862.770788	185.583273	4	4
0	0	22	22	17	26	43	101	76	177	0.000333	0.32015	16	15367.18179	853.732321	960.448862	191.698301	4	4
0	0	22	22	17	26	43	91	73	164	0.000333	0.296636	16	14238.51872	791.028818	889.90742	191.698301	4	4
0	0	21	21	17	25	42	89	71	160	0.000333	0.28759	16	13804.3326	766.907367	862.770788	185.583273	4	4
0	0	21	21	17	24	41	79	62	141	0.000333	0.251805	16	12086.63732	671.479851	755.414833	179.525968	4	4
0	0	22	22	17	25	42	91	67	158	0.000333	0.283995	16	13631.77845	757.321025	851.986153	185.583273	4	4
0	0	22	22	17	25	42	81	64	145	0.000333	0.260629	16	12510.17642	695.009801	781.886026	185.583273	4	4
0	0	21	21	17	24	41	79	62	141	0.000333	0.251805	16	12086.63732	671.479851	755.414833	179.525968	4	4
0	0	21	21	16	24	40	82	64	146	0.000333	0.259001	16	12432.02403	690.668002	777.001502	174.0391	4	4
0	0	22	22	16	25	41	95	70	165	0.000333	0.294665	16	14143.93729	785.774294	883.996081	180.096405	4	4
0	0	22	22	16	25	41	84	66	150	0.000333	0.267878	16	12858.12481	714.340267	803.632801	180.096405	4	4
0	0	21	21	16	24	40	82	64	146	0.000333	0.259001	16	12432.02403	690.668002	777.001502	174.0391	4	4
0	0	11	11	13	15	28	45	31	76	0.000333	0.121786	12	4384.307689	243.572649	365.358974	106.709075	3	4
0	0	14	14	13	18	31	60	41	101	0.000333	0.166791	12	6004.485928	333.582552	500.373827	123.164366	3	4
0	0	12	12	13	16	29	47	33	80	0.000333	0.129546	12	4663.661755	259.09232	388.63848	112.105716	3	4
0	0	16	16	13	20	33	65	47	112	0.000333	0.188324	12	6779.665696	376.648094	564.972141	134.544278	3	4
0	0	13	13	13	16	29	51	33	84	0.000333	0.136023	12	4896.844843	272.046936	408.070404	112.105716	5	4
0	0	16	16	13	19	32	66	43	109	0.000333	0.181667	12	6540	363.333333	545	128.816339	5	4
0	0	14	14	13	17	30	53	35	88	0.000333	0.143935	12	5181.676469	287.870915	431.806372	117.592585	5	4
0	0	18	18	13	21	34	71	49	120	0.000333	0.203499	12	7325.946491	406.997027	610.495541	140.344382	5	4
0	0	13	13	13	16	29	51	35	86	0.000333	0.139262	12	5013.436387	278.524244	417.786366	112.105716	5	4
0	0	13	13	13	16	29	51	35	86	0.000333	0.139262	12	5013.436387	278.524244	417.786366	112.105716	5	4
0	0	16	16	13	19	32	66	45	111	0.000333	0.185	12	6660	370	555	128.816339	5	4
0	0	14	14	13	17	30	53	37	90	0.000333	0.147207	12	5299.441843	294.413436	441.620154	117.592585	5	4
0	0	18	18	13	20	33	71	51	122	0.000333	0.205139	12	7384.992991	410.277388	615.416083	134.544278	5	4
0	0	13	13	13	16	29	51	33	84	0.000333	0.136023	12	4896.844843	272.046936	408.070404	112.105716	5	4
0	0	16	16	13	19	32	66	43	109	0.000333	0.181667	12	6540	363.333333	545	128.816339	5	4
0	0	14	14	13	17	30	53	35	88	0.000333	0.143935	12	5181.676469	287.870915	431.806372	117.592585	5	4
0	0	18	18	13	21	34	71	49	120	0.000333	0.203499	12	7325.946491	406.997027	610.495541	140.344382	5	4
0	0	13	13	13	16	29	51	33	84	0.000333	0.136023	12	4896.844843	272.046936	408.070404	112.105716	5	4
0	0	16	16	13	19	32	66	43	109	0.000333	0.181667	12	6540	363.333333	545	128.816339	5	4
0	0	14	14	13	17	30	53	35	88	0.000333	0.143935	12	5181.676469	287.870915	431.806372	117.592585	5	4
0	0	18	18	13	21	34	71	49	120	0.000333	0.203499	12	7325.946491	406.997027	610.495541	140.344382	5	4
0	0	13	13	13	17	30	51	35	86	0.000333	0.140664	12	5063.911095	281.328394	421.992591	117.592585	5	4
0	0	16	16	13	20	33	66	45	111	0.000333	0.186643	12	6719.132967	373.285165	559.927747	134.544278	5	4
0	0	14	14	13	18	31	53	37	90	0.000333	0.148626	12	5350.532015	297.251779	445.877668	123.164366	5	4
0	0	18	18	13	21	34	71	51	122	0.000333	0.20689	12	7448.0456	413.780311	620.670467	140.344382	5	4
0	0	13	13	13	17	30	51	35	86	0.000333	0.140664	12	5063.911095	281.328394	421.992591	117.592585	5	4
0	0	16	16	13	20	33	66	45	111	0.000333	0.186643	12	6719.132967	373.285165	559.927747	134.544278	5	4
0	0	14	14	13	18	31	53	37	90	0.000333	0.148626	12	5350.532015	297.251779	445.877668	123.164366	5	4
0	0	18	18	13	21	34	71	51	122	0.000333	0.20689	12	7448.0456	413.780311	620.670467	140.344382	5	4
0	0	13	13	13	16	29	51	33	84	0.000333	0.136023	12	4896.844843	272.046936	408.070404	112.105716	5	4
0	0	16	16	13	19	32	66	43	109	0.000333	0.181667	12	6540	363.333333	545	128.816339	5	4
0	0	14	14	13	17	30	53	35	88	0.000333	0.143935	12	5181.676469	287.870915	431.806372	117.592585	5	4
0	0	18	18	13	21	34	71	49	120	0.000333	0.203499	12	7325.946491	406.997027	610.495541	140.344382	5	4
0	0	13	13	13	16	29	51	33	84	0.000333	0.136023	12	4896.844843	272.046936	408.070404	112.105716	5	4
0	0	16	16	13	19	32	66	43	109	0.000333	0.181667	12	6540	363.333333	545	128.816339	5	4
0	0	14	14	13	17	30	53	35	88	0.000333	0.143935	12	5181.676469	287.870915	431.806372	117.592585	5	4
0	0	18	18	13	21	34	71	49	120	0.000333	0.203499	12	7325.946491	406.997027	610.495541	140.344382	5	4
0	0	13	13	13	16	29	51	33	84	0.000333	0.136023	12	4896.844843	272.046936	408.070404	112.105716	5	4
0	0	16	16	13	19	32	66	43	109	0.000333	0.181667	12	6540	363.333333	545	128.816339	5	4
0	0	14	14	13	17	30	53	35	88	0.000333	0.143935	12	5181.676469	287.870915	431.806372	117.592585	5	4
0	0	18	18	13	21	34	71	49	120	0.000333	0.203499	12	7325.946491	406.997027	610.495541	140.344382	5	4
0	0	13	13	13	16	29	51	33	84	0.000333	0.136023	12	4896.844843	272.046936	408.070404	112.105716	5	4
0	0	16	16	13	19	32	66	43	109	0.000333	0.181667	12	6540	363.333333	545	128.816339	5	4
0	0	14	14	13	17	30	53	35	88	0.000333	0.143935	12	5181.676469	287.870915	431.806372	117.592585	5	4
0	0	18	18	13	21	34	71	49	120	0.000333	0.203499	12	7325.946491	406.997027	610.495541	140.344382	5	4
0	0	13	13	13	17	30	51	35	86	0.000333	0.140664	12	5063.911095	281.328394	421.992591	117.592585	5	4
0	0	16	16	13	20	33	66	45	111	0.000333	0.186643	12	6719.132967	373.285165	559.927747	134.544278	5	4
0	0	14	14	13	18	31	53	37	90	0.000333	0.148626	12	5350.532015	297.251779	445.877668	123.164366	5	4
0	0	18	18	13	21	34	71	51	122	0.000333	0.20689	12	7448.0456	413.780311	620.670467	140.344382	5	4
0	0	13	13	13	17	30	51	35	86	0.000333	0.140664	12	5063.911095	281.328394	421.992591	117.592585	5	4
0	0	16	16	13	20	33	66	45	111	0.000333	0.186643	12	6719.132967	373.285165	559.927747	134.544278	5	4
0	0	14	14	13	18	31	53	37	90	0.000333	0.148626	12	5350.532015	297.251779	445.877668	123.164366	5	4
0	0	18	18	13	21	34	71	51	122	0.000333	0.20689	12	7448.0456	413.780311	620.670467	140.344382	5	4
0	0	19	19	18	18	36	65	37	102	0.000333	0.175777	18	9491.982303	527.33235	527.33235	150.1173	5	4
0	0	22	22	18	21	39	80	47	127	0.000333	0.223749	18	12082.42947	671.246082	671.246082	167.297316	5	4
0	0	20	20	18	19	37	67	39	106	0.000333	0.184067	18	9939.637022	552.202057	552.202057	155.769273	5	4
0	0	24	24	18	23	41	85	53	138	0.000333	0.246447	18	13308.15918	739.342177	739.342177	179.100575	5	4
0	0	15	15	15	16	31	55	33	88	0.000333	0.145323	14	6103.569854	339.087214	435.969275	122.603359	5	4
0	0	13	13	16	18	34	61	41	102	0.000333	0.172974	16	8302.739357	461.263298	518.92121	139.05865	5	4
0	0	15	15	15	17	32	51	35	86	0.000333	0.143333	14	6020	334.444444	430	128.090227	3	4
0	0	15	15	14	19	33	56	40	96	0.000333	0.161421	14	6779.665696	376.648094	484.261835	134.013592	4	4
0	0	15	15	13	19	32	55	40	95	0.000333	0.158333	12	5700	316.666667	475	128.816339	4	4
0	0	13	13	13	16	29	49	37	86	0.000333	0.139262	12	5013.436387	278.524244	417.786366	112.105716	3	4
0	0	16	16	14	17	31	62	45	107	0.000333	0.1767	14	7421.386073	412.299226	530.099005	122.789837	3	4
0	0	13	13	14	16	30	50	37	87	0.000333	0.1423	14	5976.592745	332.03293	426.899482	117.302969	3	4
0	0	14	14	14	19	33	52	40	92	0.000333	0.154695	14	6497.179626	360.954424	464.084259	134.013592	3	4
0	0	13	13	14	17	31	51	37	88	0.000333	0.145323	14	6103.569854	339.087214	435.969275	122.789837	3	4
0	0	14	14	15	16	31	54	39	93	0.000333	0.15358	14	6450.363596	358.353533	460.740257	122.603359	3	4
0	0	13	13	14	17	31	51	37	88	0.000333	0.145323	14	6103.569854	339.087214	435.969275	122.789837	3	4
0	0	14	14	14	18	32	58	41	99	0.000333	0.165	14	6930	385	495	128.361619	3	4
0	0	15	15	14	18	32	51	39	90	0.000333	0.15	14	6300	350	450	128.361619	3	4
0	0	13	13	13	17	30	50	37	87	0.000333	0.1423	12	5122.793782	284.599655	426.899482	117.592585	3	4
0	0	15	15	13	18	31	55	43	98	0.000333	0.161837	12	5826.134861	323.674159	485.511238	123.164366	3	4
0	0	17	17	13	19	32	60	49	109	0.000333	0.181667	12	6540	363.333333	545	128.816339	3	4
0	0	19	19	13	20	33	65	55	120	0.000333	0.201776	12	7263.927532	403.55153	605.327294	134.544278	3	4
0	0	14	14	14	16	30	53	39	92	0.000333	0.150478	14	6320.075087	351.115283	451.433935	117.302969	3	4
0	0	13	13	14	17	31	51	37	88	0.000333	0.145323	14	6103.569854	339.087214	435.969275	122.789837	3	4
0	0	14	14	14	18	32	55	40	95	0.000333	0.158333	14	6650	369.444444	475	128.361619	3	4
0	0	15	15	14	19	33	63	44	107	0.000333	0.179917	14	7556.502391	419.805688	539.750171	134.013592	3	4
0	0	14	14	13	18	31	57	41	98	0.000333	0.161837	12	5826.134861	323.674159	485.511238	123.164366	3	4
0	0	16	16	13	20	33	63	47	110	0.000333	0.184961	12	6658.600238	369.922235	554.883353	134.544278	3	4
0	0	16	16	14	20	34	57	46	103	0.000333	0.17467	14	7336.121417	407.562301	524.008673	139.741531	3	4
0	0	15	15	13	18	31	50	39	89	0.000333	0.146974	12	5291.081659	293.948981	440.923472	123.164366	3	4
0	0	18	18	15	23	38	80	63	143	0.000333	0.250151	14	10506.35088	583.68616	750.453634	162.645284	3	4
0	0	18	18	15	21	36	70	54	124	0.000333	0.21369	14	8974.989803	498.610545	641.0707	150.842025	3	4
0	0	18	18	14	22	36	73	56	129	0.000333	0.222307	14	9336.884553	518.715808	666.920325	151.410465	3	4
0	0	9	9	14	11	25	34	21	55	0.000333	0.085137	7	1787.884633	99.326924	255.41209	91.356717	2	4
0	0	11	11	14	12	26	40	23	63	0.000333	0.098709	7	2072.893916	115.160773	296.127702	96.322519	4	4
0	0	11	11	14	12	26	40	25	65	0.000333	0.101843	14	4277.400144	237.633341	305.528582	96.322519	4	4
0	0	11	11	14	12	26	40	23	63	0.000333	0.098709	7	2072.893916	115.160773	296.127702	96.322519	4	4
0	0	11	11	14	12	26	40	23	63	0.000333	0.098709	7	2072.893916	115.160773	296.127702	96.322519	4	4
0	0	11	11	14	13	27	40	25	65	0.000333	0.103023	7	2163.473813	120.19299	309.067688	101.408685	4	4
0	0	11	11	14	13	27	40	25	65	0.000333	0.103023	7	2163.473813	120.19299	309.067688	101.408685	4	4
0	0	11	11	14	12	26	40	23	63	0.000333	0.098709	7	2072.893916	115.160773	296.127702	96.322519	4	4
0	0	11	11	14	12	26	40	23	63	0.000333	0.098709	7	2072.893916	115.160773	296.127702	96.322519	4	4
0	0	11	11	14	12	26	40	23	63	0.000333	0.098709	7	2072.893916	115.160773	296.127702	96.322519	4	4
0	0	11	11	14	12	26	40	23	63	0.000333	0.098709	7	2072.893916	115.160773	296.127702	96.322519	4	4
0	0	11	11	14	13	27	40	25	65	0.000333	0.103023	7	2163.473813	120.19299	309.067688	101.408685	4	4
0	0	11	11	14	13	27	40	25	65	0.000333	0.103023	7	2163.473813	120.19299	309.067688	101.408685	4	4
0	0	16	16	19	13	32	50	25	75	0.000333	0.125	9	3375	187.5	375	128.816339	4	4
0	0	13	13	16	12	28	44	23	67	0.000333	0.107364	8	2576.742238	143.152347	322.09278	107.01955	4	4
0	0	11	11	17	14	31	50	31	81	0.000333	0.133763	16	6420.638418	356.702134	401.289901	122.789837	4	4
0	0	13	13	16	13	29	40	25	65	0.000333	0.105256	8	2526.150117	140.341673	315.768765	112.105716	2	4
0	0	13	13	15	15	30	45	30	75	0.000333	0.122672	14	5152.235125	286.235285	368.016795	117.206718	3	4
0	0	13	13	14	15	29	44	30	74	0.000333	0.11983	14	5032.868311	279.603795	359.490594	111.906328	3	4
0	0	11	11	14	12	26	38	27	65	0.000333	0.101843	14	4277.400144	237.633341	305.528582	96.322519	2	4
0	0	14	14	14	13	27	51	35	86	0.000333	0.136307	14	5724.884553	318.049142	408.920325	101.408685	2	4
0	0	11	11	14	12	26	39	27	66	0.000333	0.10341	14	4343.2063	241.289239	310.229021	96.322519	2	4
0	0	12	12	15	15	30	41	30	71	0.000333	0.11613	14	4877.449252	270.969403	348.389232	117.206718	2	4
0	0	11	11	15	13	28	40	27	67	0.000333	0.107364	14	4509.298917	250.516606	322.09278	106.709075	2	4
0	0	12	12	16	12	28	43	29	72	0.000333	0.115377	16	5538.07287	307.670715	346.129554	107.01955	2	4
0	0	11	11	14	13	27	40	27	67	0.000333	0.106192	14	4460.084477	247.782471	318.577463	101.408685	2	4
0	0	12	12	15	14	29	47	31	78	0.000333	0.126308	14	5304.915247	294.717514	378.922518	111.906328	2	4
0	0	13	13	15	14	29	40	29	69	0.000333	0.111734	14	4692.809641	260.711647	335.200689	111.906328	2	4
0	0	11	11	14	13	27	39	27	66	0.000333	0.104608	14	4393.516052	244.084225	313.822575	101.408685	2	4
0	0	13	13	14	14	28	44	33	77	0.000333	0.123389	14	5182.328606	287.907145	370.166329	106.605938	2	4
0	0	15	15	14	15	29	49	39	88	0.000333	0.142501	14	5985.032586	332.50181	427.502328	111.906328	2	4
0	0	17	17	14	16	30	54	45	99	0.000333	0.161927	14	6800.950366	377.830576	485.782169	117.302969	2	4
0	0	12	12	15	12	27	42	29	71	0.000333	0.112532	14	4726.358177	262.575454	337.597013	101.622909	2	4
0	0	11	11	14	13	27	40	27	67	0.000333	0.106192	14	4460.084477	247.782471	318.577463	101.408685	2	4
0	0	12	12	14	14	28	44	30	74	0.000333	0.118581	14	4980.419699	276.689983	355.744264	106.605938	2	4
0	0	13	13	14	15	29	52	34	86	0.000333	0.139262	14	5849.009118	324.944951	417.786366	111.906328	2	4
0	0	12	12	14	14	28	46	31	77	0.000333	0.123389	14	5182.328606	287.907145	370.166329	106.605938	2	4
0	0	14	14	14	16	30	52	37	89	0.000333	0.145571	14	6113.985682	339.665871	436.713263	117.302969	2	4
0	0	14	14	15	16	31	46	36	82	0.000333	0.135415	14	5687.417364	315.967631	406.244097	122.603359	2	4
0	0	13	13	14	14	28	39	29	68	0.000333	0.108967	14	4576.601886	254.25566	326.900135	106.605938	2	4
0	0	16	16	16	19	35	69	53	122	0.000333	0.208591	16	10012.36045	556.242247	625.772528	144.710623	2	4
0	0	16	16	16	17	33	59	44	103	0.000333	0.173191	16	8313.161509	461.842306	519.572594	133.486868	2	4
0	0	16	16	15	18	33	62	46	108	0.000333	0.181598	14	7627.123908	423.729106	544.794565	133.662009	2	4
0	0	14	14	15	18	33	54	39	93	0.000333	0.156376	14	6567.801143	364.877841	469.128653	133.662009	4	4
0	0	16	16	15	18	33	60	41	101	0.000333	0.169828	14	7132.773285	396.265182	509.483806	133.662009	6	4
0	0	16	16	15	19	34	60	43	103	0.000333	0.17467	14	7336.121417	407.562301	524.008673	139.313982	6	4
0	0	16	16	15	19	34	60	41	101	0.000333	0.171278	14	7193.672458	399.64847	513.833747	139.313982	6	4
0	0	16	16	17	20	37	62	43	105	0.000333	0.182331	16	8751.881654	486.215647	546.992603	155.92543	7	4
0	0	16	16	15	20	35	60	43	103	0.000333	0.176105	14	7396.42611	410.912562	528.316151	145.041921	6	4
0	0	16	16	15	20	35	60	43	103	0.000333	0.176105	14	7396.42611	410.912562	528.316151	145.041921	6	4
0	0	16	16	15	19	34	60	41	101	0.000333	0.171278	14	7193.672458	399.64847	513.833747	139.313982	6	4
0	0	16	16	15	19	34	60	41	101	0.000333	0.171278	14	7193.672458	399.64847	513.833747	139.313982	6	4
0	0	16	16	15	19	34	60	41	101	0.000333	0.171278	14	7193.672458	399.64847	513.833747	139.313982	6	4
0	0	16	16	15	19	34	60	41	101	0.000333	0.171278	14	7193.672458	399.64847	513.833747	139.313982	6	4
0	0	16	16	15	20	35	60	43	103	0.000333	0.176105	14	7396.42611	410.912562	528.316151	145.041921	6	4
0	0	16	16	15	20	35	60	43	103	0.000333	0.176105	14	7396.42611	410.912562	528.316151	145.041921	6	4
0	0	21	21	19	20	39	70	43	113	0.000333	0.199083	18	10750.50811	597.250451	597.250451	167.149185	6	4
0	0	18	18	16	18	34	64	41	105	0.000333	0.178061	16	8546.937573	474.829865	534.183598	139.05865	6	4
0	0	16	16	18	20	38	70	49	119	0.000333	0.208168	18	11241.06073	624.503374	624.503374	161.497212	6	4
[truncated: 19,886 more rows]
