# Supplementary material for: Vulnerable JavaScript functions detection using stacking of convolutional neural networks
Source: PeerJ Comput Sci. 2024 Feb 29;10:e1838. doi: 10.7717/peerj-cs.1838 (PMC10909211; doi:10.7717/peerj-cs.1838)
Supplement: Supplemental Information 1 [file peerj-cs-10-1838-s001.zip › Datasets/Multi-Classes/API_function_call.csv]

Empty_Lines	Lines_Of_Comments	Lines_Of_Program	Physic_Lines	n1_Number_Of_Distinct_Operators	n2_Number_Of_Distinct_Operands	n_Program_Vocabulary	N1_Total_Number_Of_Operators	N2_Total_Number_Of_Operands	N_Program_Length	B_Number_of_Delivered_Bugs_1	B_Number_of_Delivered_Bugs_2	D_Difficulty	E_Effort	T_Time_Required_To_Program	V_Volume	_N_Calculated_Program_Length	McCab_Number	IsVulnerable
0	0	14	14	14	22	36	53	46	99	0.000333	0.170608	14	7165.516052	398.084225	511.822575	151.410465	3	3
0	0	13	13	14	21	35	50	45	95	0.000333	0.162427	14	6821.946413	378.997023	487.281887	145.541635	2	3
0	0	12	12	14	22	36	58	42	100	0.000333	0.172331	7	3618.947501	201.052639	516.9925	151.410465	3	3
0	0	6	6	12	13	25	27	24	51	0.000333	0.078946	6	1421.019994	78.945555	236.836666	91.125266	2	3
0	0	13	13	13	18	31	56	49	105	0.000333	0.173397	12	6242.287351	346.793742	520.190613	123.164366	2	3
0	0	7	7	12	14	26	27	28	55	0.000333	0.086175	12	3102.290214	172.349456	258.524184	96.322519	2	3
0	0	14	14	12	19	31	56	52	108	0.000333	0.178351	12	6420.638418	356.702134	535.053202	123.730173	2	3
0	0	4	4	10	11	21	18	19	37	0.000333	0.054172	5	812.578723	45.143262	162.515745	71.273029	1	3
0	0	16	16	15	24	39	53	55	108	0.000333	0.190274	14	7991.528155	443.973786	570.82344	168.642459	2	3
0	0	15	15	15	21	36	54	49	103	0.000333	0.177501	14	7455.031852	414.168436	532.502275	150.842025	2	3
0	0	14	14	15	23	38	61	55	116	0.000333	0.20292	14	8522.634282	473.479682	608.759592	162.645284	2	3
0	0	10	10	14	15	29	47	34	81	0.000333	0.131165	14	5508.950448	306.052803	393.496461	111.906328	2	3
0	0	19	19	14	19	33	75	67	142	0.000333	0.238768	21	15042.38326	835.687959	716.303965	134.013592	2	3
0	0	10	10	14	15	29	47	34	81	0.000333	0.131165	14	5508.950448	306.052803	393.496461	111.906328	2	3
0	0	21	21	14	20	34	81	77	158	0.000333	0.26794	21	16880.20171	937.788984	803.819129	139.741531	2	3
0	0	14	14	12	23	35	64	68	132	0.000333	0.225688	12	8124.784299	451.376905	677.065358	147.061475	1	3
0	0	10	10	13	20	33	46	42	88	0.000333	0.147969	12	5326.88019	295.937788	443.906683	134.544278	2	3
0	0	12	12	12	19	31	48	75	123	0.000333	0.203122	18	10968.59063	609.366146	609.366146	123.730173	1	3
0	0	7	7	10	13	23	34	27	61	0.000333	0.091979	10	2759.372793	153.298489	275.937279	81.324997	1	3
0	0	11	11	14	17	31	50	37	87	0.000333	0.143672	14	6034.211106	335.23395	431.015079	122.789837	2	3
0	0	7	7	12	14	26	36	28	64	0.000333	0.100276	12	3609.937704	200.552095	300.828142	96.322519	1	3
0	0	11	11	15	18	33	52	38	90	0.000333	0.151332	14	6355.93659	353.107588	453.995471	133.662009	2	3
0	0	10	10	13	18	31	41	33	74	0.000333	0.122204	6	2199.663162	122.203509	366.610527	123.164366	2	3
0	0	10	10	13	17	30	41	32	73	0.000333	0.119401	6	2149.218081	119.401004	358.203013	117.592585	2	3
0	0	10	10	13	17	30	41	33	74	0.000333	0.121037	6	2178.659424	121.036635	363.109904	117.592585	2	3
0	0	10	10	13	17	30	41	32	73	0.000333	0.119401	6	2149.218081	119.401004	358.203013	117.592585	2	3
0	0	15	15	11	24	35	69	70	139	0.000333	0.237657	10	7129.703394	396.094633	712.970339	148.092848	1	3
0	0	19	19	15	27	42	88	81	169	0.000333	0.303767	21	19137.33453	1063.185252	911.301644	186.985321	2	3
0	0	5	5	7	15	22	31	26	57	0.000333	0.084729	3	762.562807	42.3646	254.187602	78.254843	1	3
0	0	9	9	11	19	30	50	37	87	0.000333	0.1423	5	2134.497409	118.583189	426.899482	118.764371	2	3
0	0	14	14	12	24	36	69	61	130	0.000333	0.22403	12	8065.083002	448.060167	672.09025	153.05865	1	3
0	0	18	18	16	27	43	88	72	160	0.000333	0.289401	16	13891.23777	771.735432	868.202361	192.381963	2	3
0	0	16	16	11	26	37	78	68	146	0.000333	0.253527	10	7605.801914	422.544551	760.580191	160.26518	1	3
0	0	20	20	15	29	44	97	79	176	0.000333	0.320287	14	13452.03951	747.335528	960.859965	199.484808	2	3
0	0	12	12	14	20	34	49	37	86	0.000333	0.145841	7	3062.65263	170.147368	437.521804	139.741531	3	3
0	0	11	11	14	19	33	46	36	82	0.000333	0.13788	7	2895.482225	160.860124	413.640318	134.013592	2	3
0	0	13	13	17	21	38	55	43	98	0.000333	0.171432	16	8228.750341	457.152797	514.296896	161.725534	3	3
0	0	3	3	8	9	17	11	12	23	0.000333	0.031337	4	376.046581	20.891477	94.011645	52.529325	1	3
0	0	4	4	8	11	19	10	16	26	0.000333	0.036815	4	441.784461	24.543581	110.446115	62.053748	1	3
0	0	3	3	10	11	21	12	14	26	0.000333	0.038067	5	571.001265	31.722292	114.200253	71.273029	1	3
0	0	16	16	15	24	39	70	54	124	0.000333	0.218463	14	9175.458252	509.747681	655.389875	168.642459	6	3
0	0	15	15	14	25	39	55	50	105	0.000333	0.184989	14	7769.541262	431.641181	554.967233	169.399374	4	3
0	0	18	18	13	24	37	65	74	139	0.000333	0.241371	18	13034.05232	724.114018	724.114018	158.144816	4	3
0	0	10	10	13	16	29	40	31	71	0.000333	0.114972	6	2069.499904	114.972217	344.916651	112.105716	2	3
0	0	12	12	10	17	27	46	40	86	0.000333	0.136307	10	4089.203252	227.177958	408.920325	102.706149	1	3
0	0	16	16	14	20	34	62	50	112	0.000333	0.189932	14	7977.141735	443.174541	569.795838	139.741531	2	3
0	0	6	6	10	10	20	25	19	44	0.000333	0.063388	5	950.824181	52.823566	190.164836	66.438562	1	3
0	0	10	10	14	14	28	41	29	70	0.000333	0.112172	14	4711.207824	261.733768	336.514845	106.605938	2	3
0	0	14	14	14	21	35	52	44	96	0.000333	0.164137	14	6893.756375	382.986465	492.41117	145.541635	3	3
0	0	9	9	13	15	28	34	27	61	0.000333	0.09775	6	1759.491901	97.74955	293.24865	106.709075	2	3
0	0	14	14	14	21	35	57	41	98	0.000333	0.167557	7	3518.68815	195.482675	502.669736	145.541635	3	3
0	0	7	7	10	14	24	28	27	55	0.000333	0.084058	5	1260.864688	70.048038	252.172938	86.52225	1	3
0	0	9	9	11	16	27	35	27	62	0.000333	0.098268	5	1474.015126	81.889729	294.803025	102.053748	2	3
0	0	9	9	13	17	30	37	34	71	0.000333	0.11613	12	4180.670787	232.259488	348.389232	117.592585	2	3
0	0	9	9	11	16	27	35	27	62	0.000333	0.098268	5	1474.015126	81.889729	294.803025	102.053748	2	3
0	0	9	9	10	15	25	34	33	67	0.000333	0.103713	10	3111.383647	172.854647	311.138365	91.82264	1	3
0	0	11	11	11	17	28	41	33	74	0.000333	0.118581	5	1778.721321	98.817851	355.744264	107.540616	2	3
0	0	4	4	11	13	24	21	19	40	0.000333	0.061133	5	916.9925	50.944028	183.3985	86.159464	1	3
0	0	9	9	14	17	31	40	32	72	0.000333	0.118901	7	2496.91494	138.717497	356.702134	122.789837	2	3
0	0	10	10	13	16	29	41	33	74	0.000333	0.11983	12	4313.887124	239.660396	359.490594	112.105716	2	3
0	0	15	15	14	22	36	64	47	111	0.000333	0.191287	14	8034.063452	446.336858	573.861675	151.410465	3	3
0	0	14	14	10	20	30	64	55	119	0.000333	0.19464	10	5839.199809	324.399989	583.919981	119.657843	1	3
0	0	5	5	9	13	22	19	22	41	0.000333	0.060946	4	731.346785	40.630377	182.836696	76.635041	1	3
0	0	12	12	13	20	33	54	50	104	0.000333	0.174872	12	6295.403861	349.744659	524.616988	134.544278	1	3
0	0	10	10	14	16	30	44	33	77	0.000333	0.125944	14	5289.628062	293.868226	377.830576	117.302969	2	3
0	0	17	17	15	21	36	62	46	108	0.000333	0.186117	14	7816.926602	434.2737	558.3519	150.842025	3	3
0	0	10	10	14	16	30	44	33	77	0.000333	0.125944	14	5289.628062	293.868226	377.830576	117.302969	2	3
0	0	19	19	15	24	39	72	52	124	0.000333	0.218463	14	9175.458252	509.747681	655.389875	168.642459	3	3
0	0	10	10	14	16	30	44	33	77	0.000333	0.125944	14	5289.628062	293.868226	377.830576	117.302969	2	3
0	0	15	15	14	21	35	58	44	102	0.000333	0.174396	14	7324.616148	406.923119	523.186868	145.541635	3	3
0	0	18	18	17	22	39	83	65	148	0.000333	0.260747	16	12515.83245	695.324025	782.239528	167.594364	2	3
0	0	9	9	12	15	27	27	22	49	0.000333	0.077663	6	1397.936926	77.663163	232.989488	101.622909	3	3
0	0	10	10	12	16	28	28	24	52	0.000333	0.083327	6	1499.894736	83.327485	249.982456	107.01955	3	3
0	0	13	13	14	19	33	45	38	83	0.000333	0.139562	14	5861.585967	325.643665	418.684712	134.013592	2	3
0	0	11	11	10	17	27	34	35	69	0.000333	0.109362	10	3280.872376	182.270688	328.087238	102.706149	1	3
0	0	10	10	9	15	24	28	37	65	0.000333	0.099341	8	2384.1805	132.454472	298.022563	87.132684	1	3
0	0	11	11	11	15	26	33	35	68	0.000333	0.106543	10	3196.299008	177.572167	319.629901	96.657107	1	3
0	0	9	9	11	18	29	42	31	73	0.000333	0.118211	5	1773.163063	98.509059	354.632613	113.112398	2	3
0	0	8	8	11	17	28	38	32	70	0.000333	0.112172	5	1682.574223	93.476346	336.514845	107.540616	2	3
0	0	12	12	12	17	29	44	39	83	0.000333	0.134404	12	4838.549071	268.808282	403.212423	112.506418	1	3
0	0	10	10	13	16	29	37	29	66	0.000333	0.106876	6	1923.760474	106.875582	320.626746	112.105716	2	3
0	0	10	10	10	16	26	40	30	70	0.000333	0.109677	5	1645.153901	91.397439	329.03078	97.219281	1	3
0	0	10	10	13	16	29	40	28	68	0.000333	0.110114	6	1982.056246	110.114236	330.342708	112.105716	2	3
0	0	14	14	14	19	33	56	40	96	0.000333	0.161421	14	6779.665696	376.648094	484.261835	134.013592	2	3
0	0	9	9	11	18	29	38	30	68	0.000333	0.110114	5	1651.713538	91.761863	330.342708	113.112398	2	3
0	0	8	8	11	17	28	34	31	65	0.000333	0.104159	5	1562.39035	86.799464	312.47807	107.540616	2	3
0	0	8	8	11	14	25	31	28	59	0.000333	0.091329	10	2739.875152	152.215286	273.987515	91.356717	2	3
0	0	9	9	11	16	27	35	27	62	0.000333	0.098268	5	1474.015126	81.889729	294.803025	102.053748	2	3
0	0	11	11	11	17	28	36	38	74	0.000333	0.118581	10	3557.442642	197.635702	355.744264	107.540616	1	3
0	0	12	12	11	20	31	42	43	85	0.000333	0.140369	10	4211.066864	233.948159	421.106686	124.49231	1	3
0	0	11	11	10	17	27	40	38	78	0.000333	0.123627	10	3708.812252	206.045125	370.881225	102.706149	1	3
0	0	16	16	16	22	38	66	51	117	0.000333	0.204669	16	9824.120305	545.784461	614.007519	162.107496	4	3
0	0	15	15	17	22	39	60	45	105	0.000333	0.184989	16	8879.475728	493.304207	554.967233	167.594364	4	3
0	0	15	15	16	23	39	60	46	106	0.000333	0.186751	16	8964.042163	498.002342	560.252635	168.041925	4	3
0	0	17	17	17	23	40	64	48	112	0.000333	0.198685	16	9536.895146	529.827508	596.055947	173.528793	4	3
0	0	12	12	13	21	34	37	36	73	0.000333	0.123795	6	2228.308724	123.794929	371.384787	140.344382	3	3
0	0	17	17	14	24	38	55	48	103	0.000333	0.180179	14	7567.511474	420.417304	540.536534	163.342069	3	3
0	0	13	13	17	22	39	61	44	105	0.000333	0.184989	16	8879.475728	493.304207	554.967233	167.594364	3	3
0	0	10	10	14	19	33	49	37	86	0.000333	0.144606	7	3036.72526	168.706959	433.817894	134.013592	2	3
0	0	10	10	14	17	31	47	35	82	0.000333	0.135415	14	5687.417364	315.967631	406.244097	122.789837	2	3
0	0	18	18	15	22	37	76	61	137	0.000333	0.237898	14	9991.731555	555.096198	713.695111	156.710855	2	3
0	0	10	10	14	16	30	44	33	77	0.000333	0.125944	14	5289.628062	293.868226	377.830576	117.302969	2	3
0	0	11	11	14	17	31	47	39	86	0.000333	0.14202	14	5964.852358	331.380687	426.060883	122.789837	2	3
0	0	10	10	14	17	31	49	35	84	0.000333	0.138717	14	5826.134861	323.674159	416.15249	122.789837	2	3
0	0	19	19	14	23	37	76	64	140	0.000333	0.243108	14	10210.5286	567.251589	729.323471	157.344894	2	3
0	0	10	10	14	18	32	46	38	84	0.000333	0.14	14	5880	326.666667	420	128.361619	2	3
0	0	19	19	15	23	38	68	69	137	0.000333	0.239655	21	15098.28746	838.793748	718.966069	162.645284	2	3
0	0	15	15	14	22	36	61	54	115	0.000333	0.19818	14	8323.579252	462.42107	594.541375	151.410465	2	3
0	0	16	16	14	23	37	53	62	115	0.000333	0.199696	14	8387.219919	465.956662	599.087137	157.344894	2	3
0	0	14	14	14	18	32	49	56	105	0.000333	0.175	21	11025	612.5	525	128.361619	1	3
0	0	12	12	10	19	29	48	46	94	0.000333	0.152217	10	4566.502135	253.694563	456.650214	113.929904	1	3
0	0	16	16	14	22	36	64	56	120	0.000333	0.206797	14	8685.474002	482.526333	620.391	151.410465	2	3
0	0	11	11	13	18	31	51	37	88	0.000333	0.145323	12	5231.631304	290.646184	435.969275	123.164366	2	3
0	0	15	15	16	22	38	66	48	114	0.000333	0.199421	16	9572.219785	531.789988	598.263737	162.107496	3	3
0	0	11	11	13	17	30	44	35	79	0.000333	0.129215	12	4651.732285	258.429571	387.644357	117.592585	2	3
0	0	13	13	11	18	29	56	42	98	0.000333	0.158694	10	4760.821375	264.490076	476.082138	113.112398	1	3
0	0	17	17	15	21	36	72	52	124	0.000333	0.21369	14	8974.989803	498.610545	641.0707	150.842025	2	3
0	0	12	12	14	20	34	50	36	86	0.000333	0.145841	7	3062.65263	170.147368	437.521804	139.741531	2	3
0	0	11	11	13	20	33	63	39	102	0.000333	0.171509	6	3087.169201	171.5094	514.5282	134.544278	2	3
0	0	12	12	13	23	36	60	38	98	0.000333	0.168884	6	3039.915901	168.884217	506.65265	152.147641	3	3
0	0	12	12	13	23	36	57	37	94	0.000333	0.161991	6	2915.837701	161.990983	485.97295	152.147641	3	3
0	0	15	15	15	24	39	78	50	128	0.000333	0.22551	14	9471.440776	526.191154	676.531484	168.642459	3	3
0	0	8	8	11	18	29	40	30	70	0.000333	0.113353	5	1700.293348	94.460742	340.05867	113.112398	2	3
0	0	10	10	12	21	33	48	34	82	0.000333	0.13788	6	2481.841907	137.880106	413.640318	135.258216	3	3
0	0	12	12	14	22	36	55	41	96	0.000333	0.165438	7	3474.189601	193.010533	496.3128	151.410465	3	3
0	0	7	7	10	16	26	37	28	65	0.000333	0.101843	5	1527.642908	84.86905	305.528582	97.219281	1	3
0	0	9	9	12	19	31	45	32	77	0.000333	0.127158	6	2288.838695	127.157705	381.473116	123.730173	2	3
0	0	11	11	14	20	34	52	39	91	0.000333	0.15432	7	3240.71383	180.039657	462.959119	139.741531	2	3
0	0	9	9	13	19	32	46	35	81	0.000333	0.135	6	2430	135	405	128.816339	2	3
0	0	11	11	15	22	37	54	39	93	0.000333	0.161493	7	3391.354141	188.408563	484.479163	156.710855	3	3
0	0	13	13	17	23	40	61	46	107	0.000333	0.189815	16	9111.140898	506.174494	569.446306	173.528793	3	3
0	0	10	10	13	16	29	41	33	74	0.000333	0.11983	12	4313.887124	239.660396	359.490594	112.105716	2	3
0	0	15	15	14	22	36	64	47	111	0.000333	0.191287	14	8034.063452	446.336858	573.861675	151.410465	3	3
0	0	10	10	14	15	29	44	32	76	0.000333	0.123069	14	5168.891779	287.160654	369.206556	111.906328	2	3
0	0	11	11	14	18	32	56	38	94	0.000333	0.156667	14	6580	365.555556	470	128.361619	2	3
0	0	18	18	15	20	35	79	54	133	0.000333	0.227398	14	9550.724978	530.595832	682.194641	145.041921	3	3
0	0	10	10	14	15	29	44	32	76	0.000333	0.123069	14	5168.891779	287.160654	369.206556	111.906328	2	3
0	0	11	11	14	18	32	56	38	94	0.000333	0.156667	14	6580	365.555556	470	128.361619	2	3
0	0	16	16	14	20	34	75	52	127	0.000333	0.215369	14	9045.508932	502.528274	646.107781	139.741531	3	3
0	0	10	10	14	15	29	44	32	76	0.000333	0.123069	14	5168.891779	287.160654	369.206556	111.906328	2	3
0	0	11	11	14	18	32	56	38	94	0.000333	0.156667	14	6580	365.555556	470	128.361619	2	3
0	0	17	17	17	21	38	81	57	138	0.000333	0.241405	16	11587.42395	643.745775	724.213997	161.725534	3	3
0	0	10	10	14	15	29	44	32	76	0.000333	0.123069	14	5168.891779	287.160654	369.206556	111.906328	2	3
0	0	11	11	14	18	32	56	38	94	0.000333	0.156667	14	6580	365.555556	470	128.361619	2	3
0	0	15	15	14	18	32	72	50	122	0.000333	0.203333	14	8540	474.444444	610	128.361619	2	3
0	0	13	13	18	21	39	58	48	106	0.000333	0.186751	18	10084.54743	560.252635	560.252635	167.297316	2	3
0	0	14	14	19	22	41	61	50	111	0.000333	0.198229	18	10704.38891	594.688273	594.688273	178.818118	3	3
0	0	8	8	4	11	15	24	45	69	0.000333	0.089858	8	2156.603609	119.811312	269.575451	46.053748	1	3
0	0	10	10	10	15	25	41	55	96	0.000333	0.148603	15	6687.152913	371.508495	445.810194	91.82264	1	3
0	0	9	9	11	18	29	42	31	73	0.000333	0.118211	5	1773.163063	98.509059	354.632613	113.112398	2	3
0	0	8	8	11	17	28	38	32	70	0.000333	0.112172	5	1682.574223	93.476346	336.514845	107.540616	2	3
0	0	14	14	10	19	29	47	67	114	0.000333	0.184603	15	8307.147502	461.508195	553.809833	113.929904	1	3
0	0	15	15	14	22	36	60	58	118	0.000333	0.20335	14	8540.716102	474.484228	610.05115	151.410465	2	3
0	0	32	32	19	54	73	141	105	246	0.000333	0.507566	9	13704.27157	761.348421	1522.696841	391.474548	12	3
0	0	28	28	19	53	72	127	97	224	0.000333	0.460688	9	12438.5688	691.0316	1382.0632	384.290407	10	3
0	0	10	10	15	18	33	39	36	75	0.000333	0.12611	14	5296.613825	294.256324	378.329559	133.662009	2	3
0	0	16	16	15	25	40	62	58	120	0.000333	0.212877	14	8940.839199	496.713289	638.631371	174.699764	2	3
0	0	13	13	12	18	30	57	43	100	0.000333	0.163563	12	5888.268715	327.12604	490.68906	118.0782	4	3
0	0	9	9	13	15	28	37	29	66	0.000333	0.105762	6	1903.712549	105.761808	317.285425	106.709075	2	3
0	0	9	9	13	15	28	37	29	66	0.000333	0.105762	6	1903.712549	105.761808	317.285425	106.709075	2	3
0	0	15	15	13	18	31	55	59	114	0.000333	0.188259	18	10166.01083	564.778379	564.778379	123.164366	2	3
0	0	8	8	12	19	31	36	33	69	0.000333	0.113947	6	2051.037273	113.946515	341.839545	123.730173	2	3
0	0	9	9	11	21	32	40	36	76	0.000333	0.126667	5	1900	105.555556	380	130.292414	2	3
0	0	11	11	13	22	35	48	43	91	0.000333	0.155588	6	2800.588527	155.588252	466.764755	146.213212	2	3
0	0	8	8	11	17	28	40	29	69	0.000333	0.110569	5	1658.537448	92.140969	331.70749	107.540616	2	3
0	0	12	12	15	20	35	56	39	95	0.000333	0.162427	7	3410.973206	189.498511	487.281887	145.041921	3	3
0	0	10	10	13	19	32	49	32	81	0.000333	0.135	6	2430	135	405	128.816339	3	3
0	0	8	8	11	18	29	40	30	70	0.000333	0.113353	5	1700.293348	94.460742	340.05867	113.112398	2	3
0	0	12	12	14	21	35	56	40	96	0.000333	0.164137	7	3446.878187	191.493233	492.41117	145.541635	3	3
0	0	10	10	12	20	32	49	33	82	0.000333	0.136667	6	2460	136.666667	410	129.458112	3	3
0	0	9	9	13	19	32	46	35	81	0.000333	0.135	6	2430	135	405	128.816339	2	3
0	0	13	13	17	22	39	62	45	107	0.000333	0.188513	16	9048.608599	502.700478	565.538037	167.594364	3	3
0	0	11	11	15	21	36	55	38	93	0.000333	0.160268	7	3365.621176	186.978954	480.803025	150.842025	3	3
0	0	5	5	9	12	21	21	19	40	0.000333	0.058564	4	702.770788	39.042822	175.692697	71.548875	1	3
0	0	13	13	14	21	35	50	34	84	0.000333	0.14362	7	3016.018414	167.556579	430.859773	145.541635	3	3
0	0	5	5	9	12	21	21	19	40	0.000333	0.058564	4	702.770788	39.042822	175.692697	71.548875	1	3
0	0	11	11	13	19	32	46	31	77	0.000333	0.128333	6	2310	128.333333	385	128.816339	3	3
0	0	19	19	15	25	40	66	74	140	0.000333	0.248357	14	10430.97907	579.498837	745.069933	174.699764	2	3
0	0	16	16	11	22	33	55	67	122	0.000333	0.205139	15	9231.241238	512.846735	615.416083	136.161243	1	3
0	0	10	10	13	16	29	45	33	78	0.000333	0.126308	12	4547.070211	252.615012	378.922518	112.105716	2	3
0	0	14	14	9	19	28	43	66	109	0.000333	0.174667	12	6288.020238	349.334458	524.001687	109.239948	1	3
0	0	12	12	9	18	27	37	54	91	0.000333	0.144232	12	5192.337152	288.463175	432.694763	103.587975	1	3
0	0	10	10	12	16	28	41	39	80	0.000333	0.128196	12	4615.060725	256.392263	384.588394	107.01955	1	3
0	0	13	13	13	19	32	53	48	101	0.000333	0.168333	12	6060	336.666667	505	128.816339	1	3
0	0	10	10	12	15	27	39	38	77	0.000333	0.122042	12	4393.516052	244.084225	366.126338	101.622909	1	3
0	0	13	13	13	18	31	51	47	98	0.000333	0.161837	12	5826.134861	323.674159	485.511238	123.164366	1	3
0	0	4	4	12	9	21	22	15	37	0.000333	0.054172	6	975.094468	54.171915	162.515745	71.548875	1	3
0	0	7	7	13	12	25	34	24	58	0.000333	0.089781	12	3232.123908	179.562439	269.343659	91.125266	1	3
0	0	7	7	13	13	26	34	25	59	0.000333	0.092442	6	1663.95566	92.441981	277.325943	96.211433	1	3
0	0	33	33	19	56	75	152	134	286	0.000333	0.593814	18	32065.95862	1781.442145	1781.442145	405.922498	10	3
0	0	11	11	11	17	28	44	36	80	0.000333	0.128196	10	3845.883938	213.660219	384.588394	107.540616	1	3
0	0	14	14	14	21	35	57	47	104	0.000333	0.177815	14	7468.236073	414.902004	533.445434	145.541635	3	3
0	0	14	14	14	23	37	57	48	105	0.000333	0.182331	14	7657.896447	425.438692	546.992603	157.344894	3	3
0	0	14	14	14	22	36	57	48	105	0.000333	0.180947	14	7599.789752	422.210542	542.842125	151.410465	3	3
0	0	10	10	13	19	32	46	35	81	0.000333	0.135	6	2430	135	405	128.816339	2	3
0	0	10	10	13	18	31	46	34	80	0.000333	0.132112	6	2378.014229	132.111902	396.335705	123.164366	2	3
0	0	10	10	13	18	31	46	34	80	0.000333	0.132112	6	2378.014229	132.111902	396.335705	123.164366	2	3
0	0	12	12	14	19	33	50	37	87	0.000333	0.146287	7	3072.036019	170.668668	438.862288	134.013592	2	3
0	0	13	13	13	20	33	49	39	88	0.000333	0.147969	6	2663.440095	147.968894	443.906683	134.544278	3	3
0	0	10	10	10	16	26	37	32	69	0.000333	0.10811	10	3243.303406	180.183523	324.330341	97.219281	2	3
0	0	14	14	13	22	35	47	68	115	0.000333	0.196623	18	10617.61585	589.867547	589.867547	146.213212	1	3
0	0	12	12	12	19	31	48	75	123	0.000333	0.203122	18	10968.59063	609.366146	609.366146	123.730173	1	3
0	0	4	4	12	11	23	22	20	42	0.000333	0.06333	6	1139.937613	63.329867	189.989602	81.073298	1	3
0	0	14	14	15	16	31	51	41	92	0.000333	0.151929	14	6381.004848	354.500269	455.786061	122.603359	4	3
0	0	13	13	14	20	34	53	47	100	0.000333	0.169582	14	7122.447978	395.691554	508.746284	139.741531	2	3
0	0	13	13	15	20	35	56	41	97	0.000333	0.165847	14	6965.566337	386.975908	497.540453	145.041921	2	3
0	0	13	13	14	20	34	53	41	94	0.000333	0.159407	14	6695.101099	371.950061	478.221507	139.741531	2	3
0	0	13	13	17	21	38	56	42	98	0.000333	0.171432	16	8228.750341	457.152797	514.296896	161.725534	3	3
0	0	4	4	12	13	25	25	20	45	0.000333	0.069658	6	1253.841171	69.657843	208.973529	91.125266	1	3
0	0	14	14	17	24	41	68	56	124	0.000333	0.221445	16	10629.38318	590.521288	664.336449	179.525968	2	3
0	0	7	7	12	15	27	30	29	59	0.000333	0.093513	6	1683.230176	93.512788	280.538363	101.622909	1	3
0	0	6	6	14	15	29	32	26	58	0.000333	0.093921	7	1972.340284	109.57446	281.762898	111.906328	1	3
0	0	11	11	17	16	33	49	37	86	0.000333	0.144606	16	6941.086308	385.615906	433.817894	133.486868	2	3
0	0	20	20	18	21	39	75	71	146	0.000333	0.257223	27	20835.05555	1157.503086	771.668724	167.297316	2	3
0	0	8	8	11	15	26	31	28	59	0.000333	0.092442	5	1386.629717	77.034984	277.325943	96.657107	2	3
0	0	9	9	11	16	27	35	27	62	0.000333	0.098268	5	1474.015126	81.889729	294.803025	102.053748	2	3
0	0	8	8	11	16	27	31	29	60	0.000333	0.095098	5	1426.466251	79.248125	285.29325	102.053748	2	3
0	0	9	9	11	16	27	35	27	62	0.000333	0.098268	5	1474.015126	81.889729	294.803025	102.053748	2	3
0	0	15	15	14	22	36	70	58	128	0.000333	0.220583	14	9264.505603	514.694756	661.7504	151.410465	2	3
0	0	18	18	18	26	44	90	71	161	0.000333	0.292989	18	15821.43283	878.968491	878.968491	197.270083	2	3
0	0	14	14	13	19	32	55	68	123	0.000333	0.205	18	11070	615	615	128.816339	2	3
0	0	17	17	18	23	41	75	81	156	0.000333	0.278593	27	22566.00904	1253.667169	835.778113	179.100575	2	3
0	0	9	9	11	18	29	32	33	65	0.000333	0.105256	5	1578.843823	87.713546	315.768765	113.112398	2	3
0	0	3	3	8	9	17	11	12	23	0.000333	0.031337	4	376.046581	20.891477	94.011645	52.529325	1	3
0	0	10	10	10	15	25	41	37	78	0.000333	0.12074	10	3622.207828	201.233768	362.220783	91.82264	1	3
0	0	29	29	22	47	69	134	99	233	0.000333	0.474429	22	31312.29637	1739.57202	1423.286198	359.173172	9	3
0	0	9	9	14	14	28	46	32	78	0.000333	0.124991	14	5249.631575	291.646199	374.973684	106.605938	2	3
0	0	28	28	20	49	69	124	92	216	0.000333	0.439814	10	13194.41283	733.022935	1319.441283	361.559344	9	3
0	0	26	26	20	48	68	117	88	205	0.000333	0.415977	10	12479.29883	693.294379	1247.929882	354.516762	8	3
0	0	30	30	21	50	71	135	105	240	0.000333	0.49198	20	29518.78617	1639.932565	1475.939309	374.431475	9	3
0	0	9	9	13	17	30	43	33	76	0.000333	0.124308	6	2237.542112	124.307895	372.923685	117.592585	2	3
0	0	28	28	19	51	70	124	93	217	0.000333	0.443351	9	11970.48973	665.027207	1330.054415	370.004315	9	3
0	0	26	26	19	50	69	117	89	206	0.000333	0.419452	9	11325.20434	629.178019	1258.356038	362.903432	8	3
0	0	11	11	14	18	32	56	35	91	0.000333	0.151667	7	3185	176.944444	455	128.361619	2	3
0	0	14	14	14	21	35	68	44	112	0.000333	0.191493	14	8042.715771	446.817543	574.479698	145.541635	2	3
0	0	11	11	12	19	31	49	33	82	0.000333	0.135415	6	2437.464585	135.414699	406.244097	123.730173	2	3
0	0	11	11	12	20	32	49	33	82	0.000333	0.136667	6	2460	136.666667	410	129.458112	2	3
0	0	8	8	12	16	28	36	26	62	0.000333	0.099352	6	1788.336031	99.352002	298.056005	107.01955	2	3
0	0	11	11	13	19	32	48	35	83	0.000333	0.138333	6	2490	138.333333	415	128.816339	2	3
0	0	9	9	11	18	29	40	29	69	0.000333	0.111734	5	1676.003443	93.111302	335.200689	113.112398	2	3
0	0	8	8	12	16	28	36	26	62	0.000333	0.099352	6	1788.336031	99.352002	298.056005	107.01955	2	3
0	0	11	11	13	19	32	48	35	83	0.000333	0.138333	6	2490	138.333333	415	128.816339	2	3
0	0	9	9	11	18	29	40	29	69	0.000333	0.111734	5	1676.003443	93.111302	335.200689	113.112398	2	3
0	0	8	8	12	17	29	36	27	63	0.000333	0.102018	6	1836.316816	102.017601	306.052803	112.506418	2	3
0	0	11	11	13	20	33	48	36	84	0.000333	0.141243	6	2542.374636	141.243035	423.729106	134.544278	2	3
0	0	9	9	11	19	30	40	30	70	0.000333	0.114494	5	1717.411708	95.411762	343.482342	118.764371	2	3
0	0	14	14	13	22	35	56	57	113	0.000333	0.193203	12	6955.307771	386.405987	579.608981	146.213212	1	3
0	0	17	17	17	25	42	67	64	131	0.000333	0.235465	16	11302.29732	627.905407	706.393582	185.583273	2	3
0	0	8	8	10	16	26	29	31	60	0.000333	0.094009	5	1410.131915	78.340662	282.026383	97.219281	1	3
0	0	11	11	13	19	32	49	39	88	0.000333	0.146667	12	5280	293.333333	440	128.816339	2	3
0	0	8	8	14	20	34	45	32	77	0.000333	0.130578	7	2742.142471	152.341248	391.734639	139.741531	1	3
0	0	14	14	18	23	41	69	52	121	0.000333	0.216088	18	11668.74827	648.263793	648.263793	179.100575	2	3
0	0	11	11	13	22	35	38	37	75	0.000333	0.128232	6	2308.177358	128.232075	384.696226	146.213212	2	3
0	0	13	13	13	24	37	47	43	90	0.000333	0.156284	6	2813.104817	156.283601	468.850803	158.144816	3	3
0	0	15	15	13	26	39	49	50	99	0.000333	0.174418	6	3139.528918	174.418273	523.25482	170.317149	3	3
0	0	9	9	11	18	29	37	34	71	0.000333	0.114972	5	1724.583253	95.810181	344.916651	113.112398	2	3
0	0	12	12	14	21	35	54	39	93	0.000333	0.159008	7	3339.163244	185.509069	477.023321	145.541635	3	3
0	0	9	9	13	15	28	34	27	61	0.000333	0.09775	6	1759.491901	97.74955	293.24865	106.709075	2	3
0	0	16	16	15	20	35	53	40	93	0.000333	0.159008	14	6678.326488	371.018138	477.023321	145.041921	3	3
0	0	9	9	13	15	28	34	27	61	0.000333	0.09775	6	1759.491901	97.74955	293.24865	106.709075	2	3
0	0	14	14	13	19	32	48	37	85	0.000333	0.141667	6	2550	141.666667	425	128.816339	3	3
0	0	9	9	13	15	28	34	27	61	0.000333	0.09775	6	1759.491901	97.74955	293.24865	106.709075	2	3
0	0	14	14	13	20	33	48	38	86	0.000333	0.144606	6	2602.907366	144.605965	433.817894	134.544278	3	3
0	0	9	9	13	15	28	34	27	61	0.000333	0.09775	6	1759.491901	97.74955	293.24865	106.709075	2	3
0	0	14	14	13	20	33	48	38	86	0.000333	0.144606	6	2602.907366	144.605965	433.817894	134.544278	3	3
0	0	12	12	14	19	33	46	58	104	0.000333	0.174872	21	11016.95676	612.053153	524.616988	134.013592	1	3
0	0	9	9	11	18	29	39	31	70	0.000333	0.113353	5	1700.293348	94.460742	340.05867	113.112398	2	3
0	0	31	31	19	52	71	138	99	237	0.000333	0.48583	9	13117.41061	728.745034	1457.490067	377.133488	13	3
0	0	27	27	19	51	70	124	91	215	0.000333	0.439265	9	11860.16264	658.897924	1317.795849	370.004315	11	3
0	0	13	13	14	21	35	58	41	99	0.000333	0.169266	7	3554.593131	197.477396	507.799019	145.541635	3	3
0	0	10	10	11	17	28	46	34	80	0.000333	0.128196	10	3845.883938	213.660219	384.588394	107.540616	2	3
0	0	13	13	14	20	34	58	41	99	0.000333	0.167886	14	7051.223498	391.734639	503.658821	139.741531	3	3
0	0	10	10	11	16	27	46	34	80	0.000333	0.126797	10	3803.910002	211.328333	380.391	102.053748	2	3
0	0	13	13	14	22	36	58	42	100	0.000333	0.172331	7	3618.947501	201.052639	516.9925	151.410465	3	3
0	0	10	10	11	18	29	46	35	81	0.000333	0.131165	5	1967.482303	109.304572	393.496461	113.112398	2	3
0	0	12	12	14	20	34	52	40	92	0.000333	0.156016	14	6552.65214	364.03623	468.046581	139.741531	3	3
0	0	15	15	19	24	43	72	53	125	0.000333	0.226094	18	12209.0957	678.283094	678.283094	190.749723	3	3
0	0	9	9	15	21	36	48	33	81	0.000333	0.139588	7	2931.347476	162.852638	418.763925	150.842025	2	3
0	0	4	4	8	11	19	10	16	26	0.000333	0.036815	4	441.784461	24.543581	110.446115	62.053748	1	3
0	0	13	13	10	19	29	52	50	102	0.000333	0.165171	10	4955.140615	275.28559	495.514062	113.929904	1	3
0	0	13	13	12	20	32	45	44	89	0.000333	0.148333	12	5340	296.666667	445	129.458112	2	3
0	0	11	11	11	17	28	43	43	86	0.000333	0.137811	10	4134.325233	229.684735	413.432523	107.540616	1	3
0	0	10	10	13	20	33	48	45	93	0.000333	0.156376	12	5629.543837	312.752435	469.128653	134.544278	1	3
0	0	14	14	17	24	41	63	56	119	0.000333	0.212516	16	10200.77902	566.709945	637.548689	179.525968	2	3
0	0	11	11	13	18	31	47	37	84	0.000333	0.138717	12	4993.829881	277.434993	416.15249	123.164366	2	3
0	0	15	15	11	20	31	68	55	123	0.000333	0.203122	10	6093.661462	338.536748	609.366146	124.49231	1	3
0	0	19	19	15	23	38	84	65	149	0.000333	0.260647	14	10947.17679	608.176489	781.9412	162.645284	2	3
0	0	10	10	13	18	31	37	32	69	0.000333	0.113947	6	2051.037273	113.946515	341.839545	123.164366	2	3
0	0	16	16	14	22	36	59	53	112	0.000333	0.193011	14	8106.442402	450.357911	579.0316	151.410465	2	3
0	0	13	13	10	19	29	48	46	94	0.000333	0.152217	10	4566.502135	253.694563	456.650214	113.929904	1	3
0	0	11	11	12	20	32	43	36	79	0.000333	0.131667	6	2370	131.666667	395	129.458112	2	3
0	0	10	10	10	15	25	28	30	58	0.000333	0.089781	10	2693.43659	149.635366	269.343659	91.82264	2	3
0	0	9	9	11	18	29	39	31	70	0.000333	0.113353	5	1700.293348	94.460742	340.05867	113.112398	2	3
0	0	10	10	13	15	28	44	33	77	0.000333	0.123389	12	4441.995948	246.777553	370.166329	106.709075	2	3
0	0	10	10	11	23	34	39	32	71	0.000333	0.120403	5	1806.049309	100.336073	361.209862	142.095673	4	3
0	0	9	9	13	16	29	35	29	64	0.000333	0.103637	6	1865.464702	103.636928	310.910784	112.105716	2	3
0	0	14	14	14	21	35	58	43	101	0.000333	0.172686	14	7252.806186	402.933677	518.057585	145.541635	3	3
0	0	9	9	13	16	29	35	29	64	0.000333	0.103637	6	1865.464702	103.636928	310.910784	112.105716	2	3
0	0	14	14	14	20	34	58	42	100	0.000333	0.169582	14	7122.447978	395.691554	508.746284	139.741531	3	3
0	0	13	13	14	20	34	53	40	93	0.000333	0.157711	14	6623.876619	367.993146	473.134044	139.741531	3	3
0	0	10	10	11	16	27	41	33	74	0.000333	0.117287	10	3518.616752	195.478708	351.861675	102.053748	2	3
0	0	4	4	10	12	22	17	16	33	0.000333	0.049054	5	735.806217	40.878123	147.161243	76.238831	1	3
0	0	13	13	14	18	32	59	59	118	0.000333	0.196667	21	12390	688.333333	590	128.361619	1	3
0	0	10	10	13	16	29	41	32	73	0.000333	0.118211	12	4255.591352	236.421742	354.632613	112.105716	2	3
0	0	10	10	13	16	29	41	32	73	0.000333	0.118211	12	4255.591352	236.421742	354.632613	112.105716	2	3
0	0	13	13	14	19	33	44	59	103	0.000333	0.173191	21	10911.02448	606.168027	519.572594	134.013592	1	3
0	0	14	14	13	23	36	52	45	97	0.000333	0.167161	6	3008.896351	167.160908	501.482725	152.147641	5	3
0	0	16	16	15	23	38	57	48	105	0.000333	0.183677	14	7714.453445	428.580747	551.032389	162.645284	5	3
0	0	11	11	11	19	30	45	61	106	0.000333	0.173377	15	7801.956047	433.442003	520.130403	118.764371	1	3
0	0	14	14	12	22	34	57	71	128	0.000333	0.217065	18	11721.51439	651.195244	651.195244	141.127046	1	3
0	0	16	16	14	26	40	58	48	106	0.000333	0.188041	7	3948.870646	219.381703	564.124378	175.514402	6	3
0	0	4	4	10	14	24	25	21	46	0.000333	0.070303	5	1054.541375	58.585632	210.908275	86.52225	1	3
0	0	8	8	14	18	32	41	31	72	0.000333	0.12	7	2520	140	360	128.361619	2	3
0	0	10	10	10	17	27	43	57	100	0.000333	0.158496	15	7132.331253	396.240625	475.48875	102.706149	1	3
0	0	14	14	14	21	35	59	67	126	0.000333	0.21543	21	13572.08286	754.004603	646.28966	145.541635	2	3
0	0	5	5	11	15	26	26	22	48	0.000333	0.075207	5	1128.105532	62.67253	225.621106	96.657107	1	3
0	0	9	9	15	19	34	42	32	74	0.000333	0.125491	7	2635.305752	146.405875	376.47225	139.313982	2	3
0	0	8	8	13	18	31	32	32	64	0.000333	0.10569	6	1902.411383	105.689521	317.068564	123.164366	2	3
0	0	15	15	15	23	38	72	57	129	0.000333	0.225661	14	9477.757089	526.542061	676.982649	162.645284	2	3
0	0	13	13	13	20	33	50	64	114	0.000333	0.191687	18	10351.09673	575.06093	575.06093	134.544278	2	3
0	0	15	15	14	22	36	56	57	113	0.000333	0.194734	14	8178.821352	454.378964	584.201525	151.410465	2	3
0	0	16	16	15	25	40	58	57	115	0.000333	0.204007	14	8568.304233	476.016902	612.021731	174.699764	2	3
0	0	14	14	15	25	40	57	52	109	0.000333	0.193363	14	8121.262273	451.181237	580.090162	174.699764	2	3
0	0	10	10	9	17	26	34	35	69	0.000333	0.10811	8	2594.642724	144.146818	324.330341	98.016193	1	3
0	0	14	14	14	21	35	48	44	92	0.000333	0.157298	14	6606.516526	367.028696	471.894038	145.541635	3	3
0	0	14	14	14	22	36	48	45	93	0.000333	0.160268	14	6731.242352	373.957908	480.803025	151.410465	3	3
0	0	16	16	16	22	38	53	47	100	0.000333	0.174931	16	8396.684022	466.482446	524.792751	162.107496	3	3
0	0	14	14	14	21	35	61	52	113	0.000333	0.193203	14	8114.525733	450.806985	579.608981	145.541635	2	3
0	0	11	11	10	17	27	49	45	94	0.000333	0.148986	10	4469.594252	248.310792	446.959425	102.706149	1	3
0	0	10	10	13	20	33	46	42	88	0.000333	0.147969	12	5326.88019	295.937788	443.906683	134.544278	2	3
0	0	10	10	13	21	34	46	43	89	0.000333	0.150928	12	5433.410314	301.856129	452.784193	140.344382	2	3
0	0	12	12	11	19	30	46	41	87	0.000333	0.1423	10	4268.994818	237.166379	426.899482	118.764371	1	3
0	0	10	10	11	19	30	39	31	70	0.000333	0.114494	5	1717.411708	95.411762	343.482342	118.764371	2	3
0	0	16	16	15	22	37	61	52	113	0.000333	0.196223	14	8241.355224	457.853068	588.66823	156.710855	2	3
0	0	12	12	10	19	29	43	41	84	0.000333	0.136023	10	4080.704036	226.70578	408.070404	113.929904	1	3
0	0	11	11	11	19	30	42	35	77	0.000333	0.125944	5	1889.152879	104.952938	377.830576	118.764371	2	3
0	0	16	16	14	22	36	58	52	110	0.000333	0.189564	14	7961.684502	442.315806	568.69175	151.410465	2	3
0	0	11	11	14	17	31	47	35	82	0.000333	0.135415	14	5687.417364	315.967631	406.244097	122.789837	2	3
0	0	13	13	13	19	32	59	43	102	0.000333	0.17	12	6120	340	510	128.816339	2	3
0	0	13	13	17	21	38	59	41	100	0.000333	0.174931	8	4198.342011	233.241223	524.792751	161.725534	3	3
0	0	17	17	17	22	39	75	53	128	0.000333	0.22551	16	10824.50374	601.361319	676.531484	167.594364	3	3
0	0	11	11	14	17	31	47	35	82	0.000333	0.135415	14	5687.417364	315.967631	406.244097	122.789837	2	3
0	0	14	14	12	19	31	57	40	97	0.000333	0.160186	12	5766.684505	320.371361	480.557042	123.730173	2	3
0	0	14	14	15	21	36	57	38	95	0.000333	0.163714	7	3438.000126	191.000007	491.142875	150.842025	3	3
0	0	18	18	15	22	37	73	50	123	0.000333	0.213588	14	8970.678696	498.371039	640.762764	156.710855	3	3
0	0	11	11	9	19	28	47	38	85	0.000333	0.136208	8	3269.001347	181.611186	408.625168	109.239948	2	3
0	0	15	15	12	22	34	66	49	115	0.000333	0.195019	12	7020.698721	390.038818	585.058227	141.127046	3	3
0	0	10	10	7	18	25	43	37	80	0.000333	0.123836	6	2229.050971	123.836165	371.508495	94.710134	1	3
0	0	14	14	11	21	32	62	48	110	0.000333	0.183333	10	5500	305.555556	550	130.292414	2	3
0	0	33	33	22	47	69	142	101	243	0.000333	0.49479	22	32656.17175	1814.231764	1484.371443	359.173172	11	3
0	0	12	12	15	18	33	50	37	87	0.000333	0.146287	14	6144.072037	341.337335	438.862288	133.662009	3	3
0	0	29	29	20	49	69	125	90	215	0.000333	0.437778	10	13133.32758	729.62931	1313.332758	361.559344	10	3
0	0	27	27	20	48	68	118	86	204	0.000333	0.413947	10	12418.4242	689.912455	1241.84242	354.516762	9	3
0	0	12	12	11	18	29	45	44	89	0.000333	0.14412	10	4323.603086	240.200171	432.360309	113.112398	1	3
0	0	9	9	9	14	23	33	31	64	0.000333	0.096503	8	2316.063722	128.670207	289.507965	81.832294	1	3
0	0	29	29	21	48	69	134	97	231	0.000333	0.470356	20	28221.38299	1567.854611	1411.06915	360.316866	11	3
0	0	10	10	14	19	33	46	35	81	0.000333	0.136199	7	2860.171466	158.898415	408.595924	134.013592	3	3
0	0	27	27	19	50	69	121	88	209	0.000333	0.425561	9	11490.1345	638.340806	1276.681611	362.903432	10	3
0	0	25	25	19	49	68	114	84	198	0.000333	0.401773	9	10847.85878	602.658821	1205.317643	355.831405	9	3
0	0	29	29	21	47	68	134	95	229	0.000333	0.464676	20	27880.57981	1548.921101	1394.028991	353.304342	11	3
0	0	10	10	14	18	32	46	34	80	0.000333	0.133333	7	2800	155.555556	400	128.361619	3	3
0	0	27	27	19	49	68	121	87	208	0.000333	0.422064	9	11395.73044	633.096135	1266.192271	355.831405	10	3
0	0	25	25	19	48	67	114	83	197	0.000333	0.39834	9	10755.17614	597.509785	1195.019571	348.788823	9	3
0	0	16	16	13	27	40	58	49	107	0.000333	0.189815	6	3416.677837	189.815435	569.446306	176.487679	6	3
0	0	16	16	14	23	37	67	58	125	0.000333	0.217061	14	9116.54339	506.474633	651.181671	157.344894	2	3
0	0	19	19	14	24	38	72	82	154	0.000333	0.269394	21	16971.79758	942.877643	808.180837	163.342069	2	3
0	0	16	16	15	25	40	62	58	120	0.000333	0.212877	14	8940.839199	496.713289	638.631371	174.699764	2	3
0	0	6	6	12	14	26	30	25	55	0.000333	0.086175	6	1551.145107	86.174728	258.524184	96.322519	1	3
0	0	6	6	12	15	27	30	26	56	0.000333	0.088758	6	1597.642201	88.7579	266.2737	101.622909	1	3
0	0	9	9	11	16	27	43	39	82	0.000333	0.129967	10	3899.007752	216.611542	389.900775	102.053748	1	3
0	0	5	5	12	15	27	22	23	45	0.000333	0.071323	6	1283.819626	71.323313	213.969938	101.622909	1	3
0	0	8	8	13	18	31	34	33	67	0.000333	0.110644	6	1991.586917	110.643718	331.931153	123.164366	1	3
0	0	13	13	13	20	33	41	42	83	0.000333	0.139562	12	5024.216543	279.123141	418.684712	134.544278	2	3
0	0	10	10	13	17	30	37	32	69	0.000333	0.112858	6	2031.452707	112.858484	338.575451	117.592585	2	3
0	0	10	10	11	23	34	39	32	71	0.000333	0.120403	5	1806.049309	100.336073	361.209862	142.095673	4	3
0	0	27	27	22	52	74	134	103	237	0.000333	0.490547	11	16188.04492	899.335829	1471.640448	394.530361	8	3
0	0	10	10	13	16	29	37	29	66	0.000333	0.106876	6	1923.760474	106.875582	320.626746	112.105716	2	3
0	0	10	10	10	16	26	40	30	70	0.000333	0.109677	5	1645.153901	91.397439	329.03078	97.219281	1	3
0	0	14	14	14	19	33	56	40	96	0.000333	0.161421	14	6779.665696	376.648094	484.261835	134.013592	2	3
0	0	10	10	13	16	29	40	28	68	0.000333	0.110114	6	1982.056246	110.114236	330.342708	112.105716	2	3
0	0	10	10	12	20	32	34	32	66	0.000333	0.11	6	1980	110	330	129.458112	3	3
0	0	12	12	12	22	34	43	38	81	0.000333	0.137361	6	2472.506941	137.361497	412.08449	141.127046	4	3
0	0	13	13	12	23	35	44	40	84	0.000333	0.14362	6	2585.158641	143.619924	430.859773	147.061475	4	3
0	0	9	9	13	15	28	34	27	61	0.000333	0.09775	6	1759.491901	97.74955	293.24865	106.709075	2	3
0	0	16	16	14	22	36	53	47	100	0.000333	0.172331	14	7237.895002	402.105278	516.9925	151.410465	2	3
0	0	10	10	14	16	30	38	30	68	0.000333	0.111223	7	2335.679924	129.759996	333.668561	117.302969	2	3
0	0	14	14	15	23	38	67	56	123	0.000333	0.215165	14	9036.931178	502.051732	645.495084	162.645284	2	3
0	0	14	14	16	17	33	75	47	122	0.000333	0.205139	16	9846.657321	547.036518	615.416083	133.486868	4	3
0	0	14	14	16	18	34	75	47	122	0.000333	0.20689	16	9930.727466	551.707081	620.670467	139.05865	4	3
0	0	14	14	16	16	32	75	46	121	0.000333	0.201667	16	9680	537.777778	605	128	4	3
0	0	9	9	13	15	28	37	29	66	0.000333	0.105762	6	1903.712549	105.761808	317.285425	106.709075	2	3
0	0	15	15	13	18	31	55	59	114	0.000333	0.188259	18	10166.01083	564.778379	564.778379	123.164366	2	3
0	0	11	11	7	15	22	33	52	85	0.000333	0.126351	9	3411.465188	189.525844	379.051688	78.254843	2	3
0	0	11	11	13	18	31	37	35	72	0.000333	0.118901	6	2140.212806	118.900711	356.702134	123.164366	2	3
0	0	14	14	13	17	30	53	66	119	0.000333	0.19464	18	10510.55966	583.919981	583.919981	117.592585	3	3
0	0	9	9	13	17	30	45	35	80	0.000333	0.13085	12	4710.614972	261.700832	392.551248	117.592585	2	3
0	0	33	33	21	52	73	151	118	269	0.000333	0.555021	20	33301.25613	1850.069785	1665.062806	388.661531	11	3
0	0	9	9	13	18	31	46	35	81	0.000333	0.133763	6	2407.739407	133.7633	401.289901	123.164366	2	3
0	0	34	34	21	53	74	159	122	281	0.000333	0.581619	20	34897.12792	1938.729329	1744.856396	395.81845	11	3
0	0	9	9	13	18	31	46	35	81	0.000333	0.133763	6	2407.739407	133.7633	401.289901	123.164366	2	3
0	0	3	3	8	10	18	10	13	23	0.000333	0.031969	4	383.6331	21.31295	95.908275	57.219281	1	3
0	0	10	10	11	15	26	45	39	84	0.000333	0.131612	10	3948.369363	219.353854	394.836936	96.657107	1	3
0	0	11	11	11	17	28	49	44	93	0.000333	0.149028	10	4470.840078	248.380004	447.084008	107.540616	1	3
0	0	9	9	11	14	25	36	35	71	0.000333	0.109905	10	3297.137895	183.174327	329.713789	91.356717	1	3
0	0	10	10	11	16	27	40	40	80	0.000333	0.126797	10	3803.910002	211.328333	380.391	102.053748	1	3
0	0	15	15	12	19	31	61	51	112	0.000333	0.184957	12	6658.439841	369.913325	554.869987	123.730173	3	3
0	0	10	10	14	20	34	48	37	85	0.000333	0.144145	7	3027.040391	168.168911	432.434342	139.741531	1	3
0	0	17	17	14	20	34	68	63	131	0.000333	0.222153	21	13995.61028	777.533904	666.457632	139.741531	4	3
0	0	13	13	14	19	33	53	39	92	0.000333	0.154695	14	6497.179626	360.954424	464.084259	134.013592	3	3
0	0	10	10	11	15	26	41	32	73	0.000333	0.114377	10	3431.320994	190.628944	343.132099	96.657107	2	3
0	0	12	12	14	19	33	50	38	88	0.000333	0.147969	14	6214.693555	345.260753	443.906683	134.013592	2	3
0	0	9	9	10	15	25	38	31	69	0.000333	0.106809	10	3204.260771	178.014487	320.426077	91.82264	1	3
0	0	4	4	12	13	25	25	20	45	0.000333	0.069658	6	1253.841171	69.657843	208.973529	91.125266	1	3
0	0	15	15	15	24	39	76	60	136	0.000333	0.239605	14	10063.40583	559.078101	718.814702	168.642459	2	3
0	0	15	15	16	21	37	62	45	107	0.000333	0.185804	16	8918.584162	495.476898	557.41151	156.238666	6	3
0	0	10	10	14	17	31	46	34	80	0.000333	0.132112	14	5548.699868	308.261104	396.335705	122.789837	3	3
0	0	11	11	11	22	33	42	33	75	0.000333	0.12611	5	1891.647795	105.091544	378.329559	136.161243	4	3
0	0	10	10	12	16	28	43	39	82	0.000333	0.131401	12	4730.437243	262.802069	394.203104	107.01955	1	3
0	0	13	13	13	19	32	55	48	103	0.000333	0.171667	12	6180	343.333333	515	128.816339	1	3
0	0	9	9	13	16	29	38	31	69	0.000333	0.111734	6	2011.204132	111.733563	335.200689	112.105716	2	3
0	0	17	17	14	22	36	67	65	132	0.000333	0.227477	14	9554.021403	530.778967	682.4301	151.410465	2	3
0	0	9	9	13	16	29	38	31	69	0.000333	0.111734	6	2011.204132	111.733563	335.200689	112.105716	2	3
0	0	19	19	14	23	37	73	77	150	0.000333	0.260473	21	16409.7781	911.654339	781.418005	157.344894	2	3
0	0	12	12	13	18	31	41	33	74	0.000333	0.122204	6	2199.663162	122.203509	366.610527	123.164366	3	3
0	0	9	9	10	15	25	29	26	55	0.000333	0.085137	5	1277.060452	70.947803	255.41209	91.82264	2	3
0	0	12	12	12	17	29	54	41	95	0.000333	0.153836	12	5538.098334	307.67213	461.508195	112.506418	1	3
0	0	17	17	13	26	39	54	65	119	0.000333	0.209654	12	7547.554369	419.308576	628.962864	170.317149	3	3
0	0	12	12	14	20	34	55	40	95	0.000333	0.161103	14	6766.325579	375.906977	483.30897	139.741531	2	3
0	0	9	9	10	16	26	43	33	76	0.000333	0.119078	10	3572.334186	198.46301	357.233419	97.219281	1	3
0	0	14	14	17	23	40	64	47	111	0.000333	0.196911	16	9451.744297	525.096905	590.734019	173.528793	3	3
0	0	11	11	13	19	32	52	40	92	0.000333	0.153333	12	5520	306.666667	460	128.816339	2	3
0	0	14	14	14	21	35	61	46	107	0.000333	0.182944	14	7683.665959	426.870331	548.833283	145.541635	2	3
0	0	11	11	10	17	27	49	39	88	0.000333	0.139477	10	4184.301002	232.461167	418.4301	102.706149	1	3
0	0	12	12	11	20	31	50	55	105	0.000333	0.173397	10	5201.906126	288.994785	520.190613	124.49231	1	3
0	0	16	16	15	24	39	65	66	131	0.000333	0.230796	14	9693.427669	538.523759	692.387691	168.642459	2	3
0	0	13	13	14	18	32	53	40	93	0.000333	0.155	14	6510	361.666667	465	128.361619	2	3
0	0	10	10	10	15	25	41	33	74	0.000333	0.114548	10	3436.45358	190.914088	343.645358	91.82264	1	3
0	0	9	9	13	16	29	35	29	64	0.000333	0.103637	6	1865.464702	103.636928	310.910784	112.105716	2	3
0	0	15	15	14	21	35	61	47	108	0.000333	0.184654	14	7755.475922	430.859773	553.962566	145.541635	2	3
0	0	4	4	12	15	27	27	22	49	0.000333	0.077663	6	1397.936926	77.663163	232.989488	101.622909	1	3
0	0	8	8	15	20	35	42	33	75	0.000333	0.128232	7	2692.873584	149.604088	384.696226	145.041921	2	3
0	0	12	12	10	19	29	46	49	95	0.000333	0.153836	10	4615.081945	256.393441	461.508195	113.929904	1	3
0	0	11	11	10	18	28	37	45	82	0.000333	0.131401	10	3942.031036	219.001724	394.203104	108.277931	1	3
0	0	9	9	11	15	26	36	38	74	0.000333	0.115944	10	3478.325391	193.2403	347.832539	96.657107	1	3
0	0	10	10	11	18	29	43	45	88	0.000333	0.142501	10	4275.023276	237.501293	427.502328	113.112398	1	3
0	0	13	13	14	20	34	53	39	92	0.000333	0.156016	7	3276.32607	182.018115	468.046581	139.741531	3	3
0	0	10	10	11	16	27	41	32	73	0.000333	0.115702	10	3471.067877	192.837104	347.106788	102.053748	2	3
0	0	11	11	13	17	30	44	35	79	0.000333	0.129215	12	4651.732285	258.429571	387.644357	117.592585	2	3
0	0	8	8	9	14	23	31	31	62	0.000333	0.093487	8	2243.68673	124.649263	280.460841	81.832294	1	3
0	0	12	12	13	18	31	47	41	88	0.000333	0.145323	12	5231.631304	290.646184	435.969275	123.164366	2	3
0	0	4	4	12	11	23	22	20	42	0.000333	0.06333	6	1139.937613	63.329867	189.989602	81.073298	1	3
0	0	10	10	14	15	29	47	34	81	0.000333	0.131165	14	5508.950448	306.052803	393.496461	111.906328	2	3
0	0	13	13	14	19	33	62	48	110	0.000333	0.184961	14	7768.366944	431.575941	554.883353	134.013592	2	3
0	0	17	17	14	19	33	78	60	138	0.000333	0.232042	21	14618.65416	812.147453	696.126388	134.013592	2	3
0	0	14	14	16	21	37	58	46	104	0.000333	0.180594	16	8668.5304	481.585022	541.78315	156.238666	3	3
0	0	11	11	7	15	22	33	52	85	0.000333	0.126351	9	3411.465188	189.525844	379.051688	78.254843	2	3
0	0	17	17	13	24	37	61	68	129	0.000333	0.224006	12	8064.23381	448.012989	672.019484	158.144816	4	3
0	0	8	8	11	14	25	31	28	59	0.000333	0.091329	10	2739.875152	152.215286	273.987515	91.356717	2	3
0	0	9	9	11	16	27	35	27	62	0.000333	0.098268	5	1474.015126	81.889729	294.803025	102.053748	2	3
0	0	13	13	14	18	32	53	43	96	0.000333	0.16	14	6720	373.333333	480	128.361619	2	3
0	0	9	9	10	14	24	38	34	72	0.000333	0.110039	10	3301.173001	183.3985	330.1173	86.52225	1	3
0	0	12	12	13	18	31	41	33	74	0.000333	0.122204	6	2199.663162	122.203509	366.610527	123.164366	3	3
0	0	9	9	10	15	25	29	26	55	0.000333	0.085137	5	1277.060452	70.947803	255.41209	91.82264	2	3
0	0	4	4	12	11	23	22	20	42	0.000333	0.06333	6	1139.937613	63.329867	189.989602	81.073298	1	3
0	0	12	12	11	15	26	39	39	78	0.000333	0.122211	10	3666.34298	203.685721	366.634298	96.657107	2	3
0	0	14	14	15	22	37	57	45	102	0.000333	0.177121	14	7439.099406	413.2833	531.364243	156.710855	2	3
0	0	12	12	11	19	30	46	43	89	0.000333	0.145571	10	4367.13263	242.618479	436.713263	118.764371	1	3
0	0	12	12	12	16	28	49	39	88	0.000333	0.141016	12	5076.566798	282.031489	423.047233	107.01955	1	3
0	0	10	10	14	15	29	44	32	76	0.000333	0.123069	14	5168.891779	287.160654	369.206556	111.906328	2	3
0	0	11	11	14	17	31	47	35	82	0.000333	0.135415	14	5687.417364	315.967631	406.244097	122.789837	2	3
0	0	16	16	14	19	33	66	49	115	0.000333	0.193368	14	8121.474532	451.19303	580.105324	134.013592	3	3
0	0	10	10	14	16	30	44	33	77	0.000333	0.125944	14	5289.628062	293.868226	377.830576	117.302969	2	3
0	0	16	16	14	21	35	70	51	121	0.000333	0.206881	14	8689.005431	482.722524	620.643245	145.541635	2	3
0	0	11	11	15	17	32	48	36	84	0.000333	0.14	14	5880	326.666667	420	128.090227	2	3
0	0	10	10	14	16	30	47	35	82	0.000333	0.134122	14	5633.110404	312.950578	402.365029	117.302969	2	3
0	0	16	16	14	21	35	70	57	127	0.000333	0.21714	14	9119.865204	506.659178	651.418943	145.541635	2	3
0	0	10	10	14	16	30	47	35	82	0.000333	0.134122	14	5633.110404	312.950578	402.365029	117.302969	2	3
0	0	16	16	14	21	35	70	57	127	0.000333	0.21714	14	9119.865204	506.659178	651.418943	145.541635	2	3
0	0	7	7	15	16	31	32	32	64	0.000333	0.10569	14	4438.959894	246.608883	317.068564	122.603359	1	3
0	0	26	26	19	48	67	118	86	204	0.000333	0.412494	9	11137.33975	618.741097	1237.482195	348.788823	10	3
0	0	24	24	19	47	66	111	82	193	0.000333	0.388856	9	10499.11259	583.284033	1166.568065	341.776299	9	3
0	0	5	5	10	12	22	24	21	45	0.000333	0.066891	5	1003.372114	55.742895	200.674423	76.238831	1	3
0	0	5	5	10	12	22	24	21	45	0.000333	0.066891	5	1003.372114	55.742895	200.674423	76.238831	1	3
0	0	5	5	11	9	20	25	18	43	0.000333	0.061948	10	1858.429081	103.24606	185.842908	66.583073	1	3
0	0	13	13	9	20	29	46	52	98	0.000333	0.158694	8	3808.6571	211.592061	476.082138	114.967887	1	3
0	0	11	11	10	18	28	37	45	82	0.000333	0.131401	10	3942.031036	219.001724	394.203104	108.277931	1	3
0	0	13	13	11	21	32	51	61	112	0.000333	0.186667	10	5600	311.111111	560	130.292414	1	3
0	0	12	12	14	21	35	48	38	86	0.000333	0.147039	7	3087.828376	171.546021	441.118339	145.541635	3	3
0	0	12	12	14	20	34	55	37	92	0.000333	0.156016	7	3276.32607	182.018115	468.046581	139.741531	3	3
0	0	8	8	12	16	28	40	28	68	0.000333	0.108967	6	1961.400808	108.966712	326.900135	107.01955	2	3
0	0	11	11	14	19	33	52	36	88	0.000333	0.147969	7	3107.346778	172.630377	443.906683	134.013592	2	3
0	0	3	3	8	9	17	11	12	23	0.000333	0.031337	4	376.046581	20.891477	94.011645	52.529325	1	3
0	0	12	12	13	20	33	50	49	99	0.000333	0.166465	12	5992.740214	332.930012	499.395018	134.544278	2	3
0	0	11	11	13	17	30	44	40	84	0.000333	0.137393	12	4946.14572	274.785873	412.17881	117.592585	2	3
0	0	9	9	10	14	24	38	34	72	0.000333	0.110039	10	3301.173001	183.3985	330.1173	86.52225	1	3
0	0	13	13	17	22	39	60	45	105	0.000333	0.184989	16	8879.475728	493.304207	554.967233	167.594364	3	3
0	0	12	12	14	22	36	54	40	94	0.000333	0.161991	7	3401.810651	188.989481	485.97295	151.410465	3	3
0	0	12	12	15	20	35	54	39	93	0.000333	0.159008	7	3339.163244	185.509069	477.023321	145.041921	3	3
0	0	28	28	19	52	71	139	100	239	0.000333	0.48993	9	13228.10605	734.894781	1469.789562	377.133488	8	3
0	0	12	12	13	19	32	46	37	83	0.000333	0.138333	6	2490	138.333333	415	128.816339	2	3
0	0	9	9	9	15	24	34	30	64	0.000333	0.097813	8	2347.5008	130.416711	293.4376	87.132684	1	3
0	0	12	12	13	19	32	49	48	97	0.000333	0.161667	12	5820	323.333333	485	128.816339	1	3
0	0	9	9	10	16	26	25	29	54	0.000333	0.084608	5	1269.118724	70.506596	253.823745	97.219281	2	3
0	0	8	8	9	14	23	22	27	49	0.000333	0.073885	4	886.618143	49.256564	221.654536	81.832294	1	3
0	0	9	9	11	19	30	41	36	77	0.000333	0.125944	5	1889.152879	104.952938	377.830576	118.764371	2	3
0	0	3	3	11	11	22	16	18	34	0.000333	0.05054	5	758.103375	42.116854	151.620675	76.107496	1	3
0	0	13	13	14	20	34	53	62	115	0.000333	0.195019	21	12286.22276	682.567931	585.058227	139.741531	1	3
0	0	9	9	11	18	29	41	36	77	0.000333	0.124688	10	3740.645366	207.813631	374.064537	113.112398	2	3
0	0	13	13	13	19	32	40	58	98	0.000333	0.163333	18	8820	490	490	128.816339	1	3
0	0	16	16	21	19	40	61	63	124	0.000333	0.219973	30	19797.57251	1099.86514	659.919084	172.949289	3	3
0	0	17	17	19	22	41	68	68	136	0.000333	0.242876	27	19672.93096	1092.940609	728.627073	178.818118	2	3
0	0	13	13	14	15	29	48	36	84	0.000333	0.136023	14	5712.98565	317.388092	408.070404	111.906328	5	3
0	0	10	10	14	18	32	46	34	80	0.000333	0.133333	7	2800	155.555556	400	128.361619	3	3
0	0	17	17	16	15	31	58	42	100	0.000333	0.16514	16	7926.714097	440.373005	495.419631	122.603359	5	3
0	0	12	12	16	18	34	51	37	88	0.000333	0.149232	16	7163.14768	397.952649	447.69673	139.05865	3	3
0	0	7	7	15	19	34	39	31	70	0.000333	0.118707	7	2492.856792	138.492044	356.122399	139.313982	2	3
0	0	12	12	13	21	34	41	38	79	0.000333	0.13397	6	2411.457387	133.969855	401.909564	140.344382	3	3
0	0	12	12	13	21	34	41	39	80	0.000333	0.135666	6	2441.982164	135.665676	406.997027	140.344382	3	3
0	0	6	6	9	12	21	24	21	45	0.000333	0.065885	4	790.617136	43.923174	197.654284	71.548875	1	3
0	0	10	10	13	16	29	40	31	71	0.000333	0.114972	6	2069.499904	114.972217	344.916651	112.105716	2	3
0	0	13	13	14	22	36	58	41	99	0.000333	0.170608	7	3582.758026	199.042113	511.822575	151.410465	3	3
0	0	9	9	11	17	28	43	32	75	0.000333	0.120184	5	1802.758096	100.153228	360.551619	107.540616	2	3
0	0	12	12	14	20	34	55	39	94	0.000333	0.159407	7	3347.55055	185.975031	478.221507	139.741531	2	3
0	0	12	12	12	17	29	53	48	101	0.000333	0.163552	12	5887.872966	327.104054	490.656081	112.506418	2	3
0	0	15	15	15	21	36	65	53	118	0.000333	0.20335	14	8540.716102	474.484228	610.05115	150.842025	2	3
0	0	12	12	13	17	30	54	39	93	0.000333	0.152114	12	5476.089905	304.227217	456.340825	117.592585	2	3
0	0	15	15	16	21	37	66	47	113	0.000333	0.196223	16	9418.691685	523.260649	588.66823	156.238666	2	3
0	0	12	12	13	18	31	51	50	101	0.000333	0.166791	12	6004.485928	333.582552	500.373827	123.164366	2	3
0	0	14	14	14	18	32	53	59	112	0.000333	0.186667	21	11760	653.333333	560	128.361619	1	3
0	0	9	9	11	15	26	35	36	71	0.000333	0.111244	10	3337.3122	185.406233	333.73122	96.657107	1	3
0	0	10	10	10	17	27	39	39	78	0.000333	0.123627	10	3708.812252	206.045125	370.881225	102.706149	1	3
0	0	10	10	11	19	30	44	40	84	0.000333	0.137393	10	4121.7881	228.988228	412.17881	118.764371	1	3
0	0	12	12	12	18	30	47	45	92	0.000333	0.150478	12	5417.207218	300.955957	451.433935	118.0782	1	3
0	0	12	12	13	20	33	52	46	98	0.000333	0.164784	12	5932.207484	329.567082	494.350624	134.544278	1	3
0	0	13	13	14	22	36	61	53	114	0.000333	0.196457	14	8251.200302	458.400017	589.37145	151.410465	2	3
0	0	17	17	14	24	38	73	77	150	0.000333	0.262396	21	16530.97167	918.387315	787.189127	163.342069	2	3
0	0	8	8	12	15	27	32	25	57	0.000333	0.090343	6	1626.171526	90.342863	271.028588	101.622909	2	3
0	0	9	9	11	17	28	36	28	64	0.000333	0.102557	5	1538.353575	85.464088	307.670715	107.540616	2	3
0	0	11	11	13	18	31	44	34	78	0.000333	0.128809	6	2318.563873	128.809104	386.427312	123.164366	2	3
0	0	10	10	10	15	25	41	37	78	0.000333	0.12074	10	3622.207828	201.233768	362.220783	91.82264	1	3
0	0	8	8	12	15	27	32	25	57	0.000333	0.090343	6	1626.171526	90.342863	271.028588	101.622909	2	3
0	0	9	9	11	17	28	36	28	64	0.000333	0.102557	5	1538.353575	85.464088	307.670715	107.540616	2	3
0	0	11	11	13	18	31	44	34	78	0.000333	0.128809	6	2318.563873	128.809104	386.427312	123.164366	2	3
0	0	10	10	13	15	28	41	31	72	0.000333	0.115377	12	4153.554653	230.753036	346.129554	106.709075	2	3
0	0	13	13	13	18	31	50	40	90	0.000333	0.148626	12	5350.532015	297.251779	445.877668	123.164366	2	3
0	0	10	10	14	19	33	42	38	80	0.000333	0.134517	14	5649.721414	313.873412	403.55153	134.013592	3	3
0	0	9	9	11	19	30	37	34	71	0.000333	0.11613	5	1741.946161	96.774787	348.389232	118.764371	2	3
0	0	7	7	14	18	32	34	31	65	0.000333	0.108333	7	2275	126.388889	325	128.361619	2	3
0	0	10	10	14	19	33	42	37	79	0.000333	0.132836	7	2789.549948	154.974997	398.507135	134.013592	3	3
0	0	9	9	11	19	30	37	33	70	0.000333	0.114494	5	1717.411708	95.411762	343.482342	118.764371	2	3
0	0	18	18	14	26	40	69	60	129	0.000333	0.228843	14	9611.402139	533.966786	686.528724	175.514402	5	3
0	0	10	10	13	18	31	46	34	80	0.000333	0.132112	6	2378.014229	132.111902	396.335705	123.164366	2	3
0	0	9	9	12	17	29	43	33	76	0.000333	0.123069	6	2215.239334	123.068852	369.206556	112.506418	1	3
0	0	13	13	13	19	32	40	40	80	0.000333	0.133333	12	4800	266.666667	400	128.816339	2	3
0	0	13	13	16	16	32	72	45	117	0.000333	0.195	16	9360	520	585	128	3	3
0	0	14	14	16	18	34	75	47	122	0.000333	0.20689	16	9930.727466	551.707081	620.670467	139.05865	4	3
0	0	10	10	9	17	26	31	36	67	0.000333	0.104976	8	2519.435689	139.968649	314.929461	98.016193	1	3
0	0	9	9	11	18	29	37	34	71	0.000333	0.114972	5	1724.583253	95.810181	344.916651	113.112398	2	3
0	0	8	8	10	17	27	34	33	67	0.000333	0.106192	5	1592.887313	88.49374	318.577463	102.706149	1	3
0	0	10	10	14	19	33	40	38	78	0.000333	0.131154	14	5508.478378	306.026577	393.462741	134.013592	2	3
0	0	7	7	11	15	26	29	31	60	0.000333	0.094009	10	2820.263831	156.681324	282.026383	96.657107	1	3
0	0	14	14	14	23	37	55	39	94	0.000333	0.16323	7	3427.820315	190.434462	489.688616	157.344894	3	3
0	0	11	11	12	19	31	43	32	75	0.000333	0.123855	6	2229.38834	123.854908	371.564723	123.730173	2	3
0	0	11	11	11	17	28	37	50	87	0.000333	0.139413	10	4182.398782	232.355488	418.239878	107.540616	1	3
0	0	12	12	11	20	31	44	57	101	0.000333	0.166791	10	5003.738273	277.98546	500.373827	124.49231	1	3
0	0	10	10	12	21	33	39	31	70	0.000333	0.117703	6	2118.64553	117.702529	353.107588	135.258216	4	3
0	0	33	33	21	52	73	149	119	268	0.000333	0.552958	20	33177.45964	1843.192202	1658.872982	388.661531	12	3
0	0	10	10	14	18	32	48	39	87	0.000333	0.145	14	6090	338.333333	435	128.361619	3	3
0	0	30	30	21	50	71	141	103	244	0.000333	0.500179	20	30010.76594	1667.264775	1500.538297	374.431475	11	3
0	0	9	9	13	17	30	43	33	76	0.000333	0.124308	6	2237.542112	124.307895	372.923685	117.592585	2	3
0	0	31	31	19	52	71	138	100	238	0.000333	0.48788	9	13172.75833	731.819907	1463.639814	377.133488	12	3
0	0	27	27	19	51	70	124	92	216	0.000333	0.441308	9	11915.32619	661.962566	1323.925132	370.004315	10	3
0	0	10	10	10	16	26	37	40	77	0.000333	0.120645	10	3619.338583	201.074366	361.933858	97.219281	1	3
0	0	10	10	14	15	29	44	32	76	0.000333	0.123069	14	5168.891779	287.160654	369.206556	111.906328	2	3
0	0	12	12	14	18	32	50	37	87	0.000333	0.145	14	6090	338.333333	435	128.361619	2	3
0	0	17	17	15	18	33	72	53	125	0.000333	0.210183	14	8827.689709	490.427206	630.549265	133.662009	2	3
0	0	10	10	14	15	29	47	34	81	0.000333	0.131165	14	5508.950448	306.052803	393.496461	111.906328	2	3
0	0	13	13	14	18	32	53	45	98	0.000333	0.163333	14	6860	381.111111	490	128.361619	2	3
0	0	17	17	14	18	32	69	57	126	0.000333	0.21	21	13230	735	630	128.361619	2	3
0	0	10	10	14	15	29	47	34	81	0.000333	0.131165	14	5508.950448	306.052803	393.496461	111.906328	2	3
0	0	21	21	14	20	34	81	77	158	0.000333	0.26794	21	16880.20171	937.788984	803.819129	139.741531	2	3
0	0	11	11	14	17	31	50	37	87	0.000333	0.143672	14	6034.211106	335.23395	431.015079	122.789837	2	3
0	0	13	13	10	18	28	56	48	104	0.000333	0.166655	10	4999.649119	277.758284	499.964912	108.277931	1	3
0	0	17	17	14	21	35	72	58	130	0.000333	0.222269	14	9335.295091	518.627505	666.806792	145.541635	2	3
0	0	11	11	16	20	36	49	37	86	0.000333	0.148205	8	3556.908401	197.606022	444.61355	150.438562	3	3
0	0	11	11	16	20	36	49	37	86	0.000333	0.148205	8	3556.908401	197.606022	444.61355	150.438562	3	3
0	0	10	10	13	15	28	44	34	78	0.000333	0.124991	12	4499.684207	249.982456	374.973684	106.709075	2	3
0	0	13	13	14	19	33	59	48	107	0.000333	0.179917	14	7556.502391	419.805688	539.750171	134.013592	2	3
0	0	17	17	14	19	33	75	60	135	0.000333	0.226998	21	14300.85733	794.492074	680.993206	134.013592	2	3
0	0	10	10	14	13	27	42	30	72	0.000333	0.114117	14	4792.926602	266.2737	342.3519	101.408685	2	3
0	0	11	11	14	16	30	45	35	80	0.000333	0.13085	14	5495.717467	305.317637	392.551248	117.302969	2	3
0	0	8	8	12	16	28	36	26	62	0.000333	0.099352	6	1788.336031	99.352002	298.056005	107.01955	2	3
0	0	9	9	11	18	29	40	29	69	0.000333	0.111734	5	1676.003443	93.111302	335.200689	113.112398	2	3
0	0	11	11	13	19	32	48	35	83	0.000333	0.138333	6	2490	138.333333	415	128.816339	2	3
0	0	8	8	12	17	29	36	27	63	0.000333	0.102018	6	1836.316816	102.017601	306.052803	112.506418	2	3
0	0	9	9	11	19	30	40	30	70	0.000333	0.114494	5	1717.411708	95.411762	343.482342	118.764371	2	3
0	0	11	11	13	20	33	48	36	84	0.000333	0.141243	6	2542.374636	141.243035	423.729106	134.544278	2	3
0	0	10	10	14	19	33	44	42	86	0.000333	0.144606	14	6073.45052	337.413918	433.817894	134.013592	1	3
0	0	13	13	15	22	37	56	51	107	0.000333	0.185804	14	7803.761142	433.542286	557.41151	156.710855	1	3
0	0	8	8	12	16	28	36	26	62	0.000333	0.099352	6	1788.336031	99.352002	298.056005	107.01955	2	3
0	0	9	9	11	18	29	40	29	69	0.000333	0.111734	5	1676.003443	93.111302	335.200689	113.112398	2	3
0	0	11	11	13	19	32	48	35	83	0.000333	0.138333	6	2490	138.333333	415	128.816339	2	3
0	0	7	7	11	15	26	33	25	58	0.000333	0.090875	5	1363.127518	75.729307	272.625504	96.657107	1	3
0	0	8	8	10	17	27	37	28	65	0.000333	0.103023	5	1545.338438	85.852135	309.067688	102.706149	1	3
0	0	10	10	12	18	30	45	34	79	0.000333	0.129215	6	2325.866142	129.214786	387.644357	118.0782	1	3
0	0	8	8	12	16	28	36	26	62	0.000333	0.099352	6	1788.336031	99.352002	298.056005	107.01955	2	3
0	0	9	9	11	18	29	40	29	69	0.000333	0.111734	5	1676.003443	93.111302	335.200689	113.112398	2	3
0	0	11	11	13	19	32	48	35	83	0.000333	0.138333	6	2490	138.333333	415	128.816339	2	3
0	0	11	11	14	18	32	37	26	63	0.000333	0.105	7	2205	122.5	315	128.361619	4	3
0	0	12	12	14	19	33	38	28	66	0.000333	0.110977	7	2330.510083	129.472782	332.930012	134.013592	4	3
0	0	12	12	13	21	34	48	37	85	0.000333	0.144145	6	2594.606049	144.144781	432.434342	140.344382	5	3
0	0	16	16	13	25	38	60	46	106	0.000333	0.185427	6	3337.681899	185.426772	556.280316	164.202121	6	3
0	0	16	16	13	25	38	62	46	108	0.000333	0.188925	6	3400.657029	188.92539	566.776171	164.202121	6	3
0	0	15	15	13	24	37	59	44	103	0.000333	0.178858	6	3219.44218	178.857899	536.573697	158.144816	6	3
0	0	12	12	13	22	35	48	38	86	0.000333	0.147039	6	2646.710037	147.039446	441.118339	146.213212	5	3
0	0	16	16	13	26	39	60	47	107	0.000333	0.188513	6	3393.228225	188.512679	565.538037	170.317149	6	3
0	0	16	16	13	26	39	62	47	109	0.000333	0.192036	6	3456.653051	192.036281	576.108842	170.317149	6	3
0	0	15	15	13	25	38	59	45	104	0.000333	0.181928	6	3274.706768	181.928154	545.784461	164.202121	6	3
0	0	12	12	14	18	32	50	36	86	0.000333	0.143333	14	6020	334.444444	430	128.361619	3	3
0	0	9	9	11	15	26	38	29	67	0.000333	0.104976	5	1574.647306	87.480406	314.929461	96.657107	2	3
0	0	12	12	14	18	32	50	35	85	0.000333	0.141667	7	2975	165.277778	425	128.361619	3	3
0	0	9	9	11	15	26	38	28	66	0.000333	0.10341	5	1551.145107	86.174728	310.229021	96.657107	2	3
0	0	12	12	14	19	33	50	36	86	0.000333	0.144606	7	3036.72526	168.706959	433.817894	134.013592	3	3
0	0	9	9	11	16	27	38	29	67	0.000333	0.106192	5	1592.887313	88.49374	318.577463	102.053748	2	3
0	0	3	3	9	8	17	10	12	22	0.000333	0.029975	4	359.69673	19.983152	89.924183	52.529325	1	3
0	0	11	11	14	17	31	47	34	81	0.000333	0.133763	14	5618.058616	312.114368	401.289901	122.789837	2	3
0	0	8	8	10	14	24	35	27	62	0.000333	0.094756	5	1421.338375	78.963243	284.267675	86.52225	1	3
0	0	17	17	15	24	39	72	65	137	0.000333	0.241367	14	10137.40146	563.18897	724.100104	168.642459	2	3
0	0	19	19	18	24	42	76	84	160	0.000333	0.28759	27	23294.81127	1294.156181	862.770788	185.09775	2	3
0	0	17	17	18	23	41	70	72	142	0.000333	0.253591	27	20540.85439	1141.158577	760.772385	179.100575	2	3
0	0	14	14	17	17	34	75	46	121	0.000333	0.205194	16	9849.328061	547.184892	615.583004	138.973737	4	3
0	0	16	16	17	23	40	72	52	124	0.000333	0.219973	16	10558.70534	586.594741	659.919084	173.528793	3	3
0	0	16	16	17	23	40	75	53	128	0.000333	0.227069	16	10899.30874	605.517152	681.206796	173.528793	4	3
0	0	14	14	17	22	39	66	46	112	0.000333	0.197322	16	9471.440776	526.191154	591.965049	167.594364	3	3
0	0	9	9	10	17	27	28	31	59	0.000333	0.093513	5	1402.691813	77.927323	280.538363	102.706149	2	3
0	0	11	11	11	18	29	32	34	66	0.000333	0.106876	5	1603.133728	89.062985	320.626746	113.112398	2	3
0	0	13	13	12	24	36	43	41	84	0.000333	0.144758	6	2605.642201	144.7579	434.2737	153.05865	4	3
0	0	10	10	12	21	33	33	33	66	0.000333	0.110977	6	1997.580071	110.976671	332.930012	135.258216	3	3
0	0	12	12	12	23	35	42	39	81	0.000333	0.138491	6	2492.831546	138.490641	415.471924	147.061475	4	3
0	0	14	14	14	22	36	57	47	104	0.000333	0.179224	14	7527.410802	418.189489	537.6722	151.410465	3	3
0	0	13	13	12	25	37	43	41	84	0.000333	0.145865	6	2625.564496	145.864694	437.594083	159.115955	4	3
0	0	10	10	12	22	34	33	33	66	0.000333	0.111924	6	2014.635285	111.924183	335.772548	141.127046	3	3
0	0	12	12	12	24	36	42	39	81	0.000333	0.139588	6	2512.583551	139.587975	418.763925	153.05865	4	3
0	0	9	9	13	16	29	35	29	64	0.000333	0.103637	6	1865.464702	103.636928	310.910784	112.105716	2	3
0	0	14	14	13	21	34	49	40	89	0.000333	0.150928	6	2716.705157	150.928064	452.784193	140.344382	3	3
0	0	9	9	13	16	29	35	29	64	0.000333	0.103637	6	1865.464702	103.636928	310.910784	112.105716	2	3
0	0	14	14	13	20	33	49	39	88	0.000333	0.147969	6	2663.440095	147.968894	443.906683	134.544278	3	3
0	0	9	9	13	16	29	35	29	64	0.000333	0.103637	6	1865.464702	103.636928	310.910784	112.105716	2	3
0	0	14	14	13	20	33	49	39	88	0.000333	0.147969	6	2663.440095	147.968894	443.906683	134.544278	3	3
0	0	9	9	13	16	29	35	29	64	0.000333	0.103637	6	1865.464702	103.636928	310.910784	112.105716	2	3
0	0	13	13	13	19	32	46	38	84	0.000333	0.14	12	5040	280	420	128.816339	2	3
0	0	9	9	13	15	28	34	27	61	0.000333	0.09775	6	1759.491901	97.74955	293.24865	106.709075	2	3
0	0	14	14	13	20	33	48	38	86	0.000333	0.144606	6	2602.907366	144.605965	433.817894	134.544278	3	3
0	0	9	9	13	15	28	34	27	61	0.000333	0.09775	6	1759.491901	97.74955	293.24865	106.709075	2	3
0	0	14	14	13	20	33	48	38	86	0.000333	0.144606	6	2602.907366	144.605965	433.817894	134.544278	3	3
0	0	9	9	13	15	28	34	27	61	0.000333	0.09775	6	1759.491901	97.74955	293.24865	106.709075	2	3
0	0	14	14	13	19	32	48	37	85	0.000333	0.141667	6	2550	141.666667	425	128.816339	3	3
0	0	15	15	15	22	37	60	52	112	0.000333	0.194486	14	8168.422877	453.801271	583.458777	156.710855	2	3
0	0	15	15	14	22	36	57	58	115	0.000333	0.19818	14	8323.579252	462.42107	594.541375	151.410465	2	3
0	0	15	15	14	22	36	57	58	115	0.000333	0.19818	14	8323.579252	462.42107	594.541375	151.410465	2	3
0	0	12	12	14	18	32	42	52	94	0.000333	0.156667	14	6580	365.555556	470	128.361619	1	3
0	0	16	16	18	21	39	58	62	120	0.000333	0.211416	18	11416.46879	634.248266	634.248266	167.297316	2	3
0	0	4	4	10	12	22	14	18	32	0.000333	0.047567	5	713.509059	39.639392	142.701812	76.238831	1	3
0	0	8	8	15	17	32	30	28	58	0.000333	0.096667	7	2030	112.777778	290	128.090227	2	3
0	0	12	12	14	18	32	50	34	84	0.000333	0.14	7	2940	163.333333	420	128.361619	3	3
0	0	11	11	14	17	31	47	33	80	0.000333	0.132112	7	2774.349934	154.130552	396.335705	122.789837	2	3
0	0	8	8	11	14	25	35	25	60	0.000333	0.092877	5	1393.156857	77.397603	278.631371	91.356717	2	3
0	0	10	10	12	22	34	39	32	71	0.000333	0.120403	6	2167.25917	120.403287	361.209862	141.127046	3	3
0	0	13	13	11	18	29	48	50	98	0.000333	0.158694	10	4760.821375	264.490076	476.082138	113.112398	1	3
0	0	11	11	14	21	35	56	43	99	0.000333	0.169266	14	7109.186261	394.954792	507.799019	145.541635	2	3
0	0	14	14	14	24	38	68	53	121	0.000333	0.211666	14	8889.989208	493.888289	634.999229	163.342069	2	3
0	0	11	11	12	22	34	49	39	88	0.000333	0.149232	6	2686.18038	149.232243	447.69673	141.127046	2	3
0	0	11	11	12	23	35	49	39	88	0.000333	0.150459	6	2708.261433	150.458968	451.376905	147.061475	2	3
0	0	27	27	21	46	67	128	93	221	0.000333	0.446869	20	26812.11422	1489.561901	1340.605711	346.322516	9	3
0	0	9	9	13	17	30	43	33	76	0.000333	0.124308	6	2237.542112	124.307895	372.923685	117.592585	2	3
0	0	26	26	19	48	67	118	86	204	0.000333	0.412494	9	11137.33975	618.741097	1237.482195	348.788823	9	3
0	0	24	24	19	47	66	111	82	193	0.000333	0.388856	9	10499.11259	583.284033	1166.568065	341.776299	8	3
0	0	12	12	13	20	33	41	38	79	0.000333	0.132836	6	2391.042813	132.835712	398.507135	134.544278	3	3
0	0	18	18	16	21	37	70	73	143	0.000333	0.248317	24	17878.84395	993.269108	744.951831	156.238666	3	3
0	0	12	12	14	21	35	52	41	93	0.000333	0.159008	7	3339.163244	185.509069	477.023321	145.541635	3	3
0	0	9	9	15	22	37	48	34	82	0.000333	0.142392	7	2990.226232	166.12368	427.175176	156.710855	2	3
0	0	15	15	19	25	44	72	54	126	0.000333	0.229296	18	12381.99091	687.888384	687.888384	196.807027	3	3
0	0	10	10	14	16	30	44	33	77	0.000333	0.125944	14	5289.628062	293.868226	377.830576	117.302969	2	3
0	0	14	14	14	20	34	64	45	109	0.000333	0.184844	14	7763.468296	431.303794	554.53345	139.741531	2	3
0	0	10	10	14	16	30	44	33	77	0.000333	0.125944	14	5289.628062	293.868226	377.830576	117.302969	2	3
0	0	15	15	14	22	36	67	47	114	0.000333	0.196457	14	8251.200302	458.400017	589.37145	151.410465	3	3
0	0	10	10	11	18	29	37	34	71	0.000333	0.114972	5	1724.583253	95.810181	344.916651	113.112398	2	3
0	0	14	14	13	20	33	43	41	84	0.000333	0.141243	12	5084.749272	282.486071	423.729106	134.544278	3	3
0	0	14	14	12	20	32	59	53	112	0.000333	0.186667	12	6720	373.333333	560	129.458112	1	3
0	0	14	14	13	22	35	64	54	118	0.000333	0.201752	12	7263.064752	403.503597	605.255396	146.213212	1	3
0	0	11	11	14	19	33	39	38	77	0.000333	0.129473	14	5437.856861	302.103159	388.418347	134.013592	2	3
0	0	8	8	10	15	25	28	31	59	0.000333	0.091329	10	2739.875152	152.215286	273.987515	91.82264	1	3
0	0	8	8	12	18	30	36	32	68	0.000333	0.111223	6	2002.011363	111.222854	333.668561	118.0782	2	3
0	0	11	11	13	21	34	48	42	90	0.000333	0.152624	12	5494.459869	305.24777	457.871656	140.344382	2	3
0	0	9	9	11	20	31	40	35	75	0.000333	0.123855	5	1857.823616	103.212423	371.564723	124.49231	2	3
0	0	8	8	12	15	27	32	25	57	0.000333	0.090343	6	1626.171526	90.342863	271.028588	101.622909	2	3
0	0	9	9	11	17	28	36	28	64	0.000333	0.102557	5	1538.353575	85.464088	307.670715	107.540616	2	3
0	0	11	11	13	18	31	44	34	78	0.000333	0.128809	6	2318.563873	128.809104	386.427312	123.164366	2	3
0	0	10	10	14	16	30	37	28	65	0.000333	0.106316	7	2232.635221	124.03529	318.947889	117.302969	2	3
0	0	11	11	13	18	31	41	31	72	0.000333	0.118901	6	2140.212806	118.900711	356.702134	123.164366	2	3
0	0	13	13	15	19	34	49	37	86	0.000333	0.145841	7	3062.65263	170.147368	437.521804	139.313982	2	3
0	0	12	12	13	18	31	50	46	96	0.000333	0.158534	12	5707.23415	317.068564	475.602846	123.164366	2	3
0	0	13	13	10	19	29	49	63	112	0.000333	0.181365	15	8161.408072	453.41156	544.093871	113.929904	1	3
0	0	17	17	14	23	37	64	74	138	0.000333	0.239635	21	15096.99585	838.721992	718.904564	157.344894	2	3
0	0	13	13	13	19	32	46	61	107	0.000333	0.178333	18	9630	535	535	128.816339	2	3
0	0	12	12	11	20	31	48	42	90	0.000333	0.148626	10	4458.776679	247.709816	445.877668	124.49231	2	3
0	0	15	15	14	23	37	59	49	108	0.000333	0.18754	14	7876.693489	437.594083	562.620963	157.344894	3	3
0	0	10	10	11	20	31	43	32	75	0.000333	0.123855	5	1857.823616	103.212423	371.564723	124.49231	3	3
0	0	12	12	11	20	31	48	42	90	0.000333	0.148626	10	4458.776679	247.709816	445.877668	124.49231	2	3
0	0	15	15	14	23	37	59	49	108	0.000333	0.18754	14	7876.693489	437.594083	562.620963	157.344894	3	3
0	0	10	10	11	20	31	43	32	75	0.000333	0.123855	5	1857.823616	103.212423	371.564723	124.49231	3	3
0	0	14	14	12	20	32	52	44	96	0.000333	0.16	12	5760	320	480	129.458112	2	3
0	0	17	17	15	23	38	63	51	114	0.000333	0.199421	14	8375.692311	465.31624	598.263737	162.645284	3	3
0	0	12	12	12	21	33	47	34	81	0.000333	0.136199	6	2451.575542	136.198641	408.595924	135.258216	3	3
0	0	13	13	13	21	34	58	46	104	0.000333	0.176365	12	6349.153626	352.730757	529.096135	140.344382	3	3
0	0	16	16	18	25	43	78	59	137	0.000333	0.247799	18	13381.16889	743.398271	743.398271	191.155055	3	3
0	0	10	10	17	23	40	54	39	93	0.000333	0.16498	8	3959.514503	219.973028	494.939313	173.528793	2	3
0	0	3	3	7	12	19	9	14	23	0.000333	0.032567	3	293.106998	16.283722	97.702333	62.671034	2	3
0	0	15	15	13	25	38	55	47	102	0.000333	0.17843	6	3211.731638	178.429535	535.288606	164.202121	5	3
0	0	7	7	11	14	25	33	28	61	0.000333	0.094425	10	2832.752276	157.375126	283.275228	91.356717	1	3
0	0	11	11	14	18	32	49	38	87	0.000333	0.145	14	6090	338.333333	435	128.361619	2	3
0	0	9	9	11	17	28	34	32	66	0.000333	0.105762	5	1586.427124	88.13484	317.285425	107.540616	2	3
0	0	11	11	11	20	31	40	37	77	0.000333	0.127158	5	1907.365579	105.964754	381.473116	124.49231	2	3
0	0	10	10	11	20	31	39	31	70	0.000333	0.115598	5	1733.968709	96.331595	346.793742	124.49231	3	3
0	0	15	15	14	23	37	55	48	103	0.000333	0.178858	14	7512.031753	417.335097	536.573697	157.344894	3	3
0	0	3	3	9	9	18	9	13	22	0.000333	0.030579	4	366.9534	20.3863	91.73835	57.05865	1	3
0	0	17	17	15	25	40	61	59	120	0.000333	0.212877	14	8940.839199	496.713289	638.631371	174.699764	2	3
0	0	14	14	11	22	33	50	52	102	0.000333	0.171509	10	5145.282002	285.849	514.5282	136.161243	1	3
0	0	11	11	13	22	35	44	37	81	0.000333	0.138491	6	2492.831546	138.490641	415.471924	146.213212	2	3
0	0	22	22	17	29	46	78	76	154	0.000333	0.283543	16	13610.05666	756.114259	850.628541	210.368317	5	3
2	0	7	9	11	11	22	24	20	44	0.000333	0.065405	5	981.074956	54.504164	196.214991	76.107496	2	3
0	0	17	17	15	24	39	79	52	131	0.000333	0.230796	14	9693.427669	538.523759	692.387691	168.642459	6	3
0	0	36	36	19	53	72	171	112	283	0.000333	0.58203	18	31429.59796	1746.088775	1746.088775	384.290407	14	3
0	0	27	27	19	51	70	136	96	232	0.000333	0.473998	9	12797.94294	710.99683	1421.99366	370.004315	10	3
0	0	32	32	19	52	71	157	104	261	0.000333	0.535028	18	28891.51197	1605.083998	1605.083998	377.133488	12	3
0	0	10	10	13	16	29	37	29	66	0.000333	0.106876	6	1923.760474	106.875582	320.626746	112.105716	2	3
0	0	11	11	11	17	28	43	31	74	0.000333	0.118581	5	1778.721321	98.817851	355.744264	107.540616	2	3
0	0	15	15	14	20	34	59	41	100	0.000333	0.169582	14	7122.447978	395.691554	508.746284	139.741531	3	3
0	0	11	11	13	17	30	43	29	72	0.000333	0.117765	6	2119.776737	117.765374	353.296123	117.592585	3	3
0	0	18	18	15	26	41	82	54	136	0.000333	0.242876	14	10200.77902	566.709945	728.627073	180.814792	7	3
0	0	37	37	19	55	74	174	114	288	0.000333	0.596108	18	32189.80625	1788.322569	1788.322569	398.685407	15	3
0	0	28	28	19	53	72	139	98	237	0.000333	0.487424	9	13160.45003	731.136113	1462.272225	384.290407	11	3
0	0	33	33	19	54	73	160	106	266	0.000333	0.548831	9	14818.43999	823.246666	1646.493333	391.474548	13	3
0	0	10	10	14	17	31	34	33	67	0.000333	0.110644	7	2323.51807	129.084337	331.931153	122.789837	2	3
0	0	15	15	13	20	33	46	50	96	0.000333	0.161421	12	5811.142026	322.841224	484.261835	134.544278	2	3
0	0	9	9	11	16	27	34	32	66	0.000333	0.104608	10	3138.225751	174.345875	313.822575	102.053748	2	3
0	0	10	10	13	18	31	40	37	77	0.000333	0.127158	12	4577.677391	254.315411	381.473116	123.164366	2	3
0	0	4	4	8	11	19	10	16	26	0.000333	0.036815	4	441.784461	24.543581	110.446115	62.053748	1	3
0	0	4	4	9	12	21	16	19	35	0.000333	0.051244	4	614.924439	34.162469	153.73111	71.548875	1	3
0	0	12	12	12	19	31	50	54	104	0.000333	0.171745	12	6182.836995	343.490944	515.236416	123.730173	1	3
0	0	11	11	11	16	27	40	48	88	0.000333	0.139477	15	6276.451503	348.69175	418.4301	102.053748	1	3
0	0	12	12	11	19	30	58	49	107	0.000333	0.175012	10	5250.372937	291.687385	525.037294	118.764371	1	3
0	0	11	11	10	16	26	48	43	91	0.000333	0.14258	10	4277.400144	237.633341	427.740014	97.219281	1	3
0	0	10	10	13	17	30	46	40	86	0.000333	0.140664	12	5063.911095	281.328394	421.992591	117.592585	2	3
0	0	11	11	13	18	31	49	42	91	0.000333	0.150277	12	5409.982371	300.554576	450.831864	123.164366	3	3
0	0	6	6	12	14	26	30	25	55	0.000333	0.086175	6	1551.145107	86.174728	258.524184	96.322519	1	3
0	0	6	6	12	15	27	30	26	56	0.000333	0.088758	6	1597.642201	88.7579	266.2737	101.622909	1	3
0	0	12	12	12	17	29	48	61	109	0.000333	0.176507	18	9531.358712	529.519928	529.519928	112.506418	1	3
0	0	12	12	12	18	30	48	68	116	0.000333	0.189733	18	10245.58756	569.199309	569.199309	118.0782	1	3
0	0	10	10	12	17	29	36	40	76	0.000333	0.123069	12	4430.478668	246.137704	369.206556	112.506418	2	3
0	0	10	10	13	16	29	37	29	66	0.000333	0.106876	6	1923.760474	106.875582	320.626746	112.105716	2	3
0	0	7	7	9	13	22	24	24	48	0.000333	0.071351	4	856.210871	47.567271	214.052718	76.635041	1	3
0	0	11	11	13	17	30	40	34	74	0.000333	0.121037	12	4357.318849	242.073269	363.109904	117.592585	2	3
0	0	11	11	15	21	36	43	43	86	0.000333	0.148205	14	6224.589702	345.810539	444.61355	150.842025	2	3
0	0	14	14	14	23	37	51	47	98	0.000333	0.170175	14	7147.370018	397.076112	510.52643	157.344894	2	3
0	0	10	10	13	19	32	37	37	74	0.000333	0.123333	6	2220	123.333333	370	128.816339	2	3
0	0	14	14	19	22	41	61	49	110	0.000333	0.196444	18	10607.95297	589.330721	589.330721	178.818118	3	3
0	0	10	10	13	20	33	37	38	75	0.000333	0.12611	6	2269.977354	126.109853	378.329559	134.544278	2	3
0	0	12	12	12	19	31	38	44	82	0.000333	0.135415	12	4874.929169	270.829398	406.244097	123.730173	1	3
0	0	11	11	14	17	31	48	37	85	0.000333	0.140369	14	5895.493609	327.527423	421.106686	122.789837	2	3
0	0	9	9	10	17	27	37	29	66	0.000333	0.104608	5	1569.112876	87.172938	313.822575	102.706149	1	3
0	0	11	11	13	17	30	45	37	82	0.000333	0.134122	12	4828.380346	268.243353	402.365029	117.592585	2	3
0	0	10	10	10	17	27	40	33	73	0.000333	0.115702	5	1735.533938	96.418552	347.106788	102.706149	1	3
0	0	10	10	15	16	31	49	35	84	0.000333	0.138717	14	5826.134861	323.674159	416.15249	122.603359	2	3
0	0	10	10	14	15	29	44	32	76	0.000333	0.123069	14	5168.891779	287.160654	369.206556	111.906328	2	3
0	0	11	11	14	17	31	47	35	82	0.000333	0.135415	14	5687.417364	315.967631	406.244097	122.789837	2	3
0	0	16	16	14	19	33	66	49	115	0.000333	0.193368	14	8121.474532	451.19303	580.105324	134.013592	3	3
0	0	13	13	12	17	29	51	49	100	0.000333	0.161933	12	5829.577194	323.8654	485.7981	112.506418	2	3
0	0	9	9	13	15	28	34	27	61	0.000333	0.09775	6	1759.491901	97.74955	293.24865	106.709075	2	3
0	0	10	10	13	17	30	37	30	67	0.000333	0.109587	6	1972.570019	109.587223	328.76167	117.592585	2	3
0	0	15	15	13	19	32	56	44	100	0.000333	0.166667	12	6000	333.333333	500	128.816339	3	3
0	0	9	9	13	15	28	34	27	61	0.000333	0.09775	6	1759.491901	97.74955	293.24865	106.709075	2	3
0	0	10	10	13	17	30	37	30	67	0.000333	0.109587	6	1972.570019	109.587223	328.76167	117.592585	2	3
0	0	15	15	13	18	31	56	44	100	0.000333	0.16514	12	5945.035572	330.279754	495.419631	123.164366	3	3
0	0	9	9	14	16	30	38	31	69	0.000333	0.112858	7	2370.028158	131.668231	338.575451	117.302969	2	3
0	0	10	10	13	18	31	42	34	76	0.000333	0.125506	6	2259.113518	125.506307	376.51892	123.164366	2	3
0	0	12	12	15	19	34	50	40	90	0.000333	0.152624	14	6410.20318	356.122399	457.871656	139.313982	2	3
0	0	10	10	14	18	32	42	33	75	0.000333	0.125	7	2625	145.833333	375	128.361619	3	3
0	0	9	9	11	18	29	37	29	66	0.000333	0.106876	5	1603.133728	89.062985	320.626746	113.112398	2	3
0	0	4	4	10	10	20	16	14	30	0.000333	0.043219	5	648.289214	36.016067	129.657843	66.438562	1	3
0	0	8	8	14	15	29	31	25	56	0.000333	0.090682	7	1904.32855	105.796031	272.046936	111.906328	2	3
0	0	11	11	13	20	33	63	39	102	0.000333	0.171509	6	3087.169201	171.5094	514.5282	134.544278	2	3
0	0	15	15	15	23	38	79	49	128	0.000333	0.223912	14	9404.286104	522.460339	671.734722	162.645284	3	3
0	0	12	12	13	22	35	61	37	98	0.000333	0.167557	6	3016.018414	167.556579	502.669736	146.213212	3	3
0	0	12	12	13	22	35	58	36	94	0.000333	0.160718	6	2892.915622	160.717535	482.152604	146.213212	3	3
0	0	14	14	15	19	34	54	38	92	0.000333	0.156016	14	6552.65214	364.03623	468.046581	139.313982	3	3
0	0	11	11	12	16	28	42	31	73	0.000333	0.116979	6	2105.621456	116.97897	350.936909	107.01955	2	3
0	0	15	15	15	24	39	71	46	117	0.000333	0.206131	7	4328.744417	240.485801	618.39206	168.642459	3	3
0	0	12	12	13	20	33	59	39	98	0.000333	0.164784	6	2966.103742	164.783541	494.350624	134.544278	2	3
0	0	14	14	17	23	40	68	48	116	0.000333	0.205781	16	9877.498544	548.749919	617.343659	173.528793	3	3
0	0	11	11	13	19	32	56	41	97	0.000333	0.161667	12	5820	323.333333	485	128.816339	2	3
0	0	12	12	14	20	34	59	41	100	0.000333	0.169582	14	7122.447978	395.691554	508.746284	139.741531	2	3
0	0	9	9	10	16	26	47	34	81	0.000333	0.126912	10	3807.356172	211.519787	380.735617	97.219281	1	3
0	0	10	10	9	15	24	28	37	65	0.000333	0.099341	8	2384.1805	132.454472	298.022563	87.132684	1	3
0	0	14	14	9	17	26	40	57	97	0.000333	0.151981	12	5471.311832	303.961768	455.942653	98.016193	1	3
0	0	14	14	19	22	41	61	49	110	0.000333	0.196444	18	10607.95297	589.330721	589.330721	178.818118	3	3
0	0	16	16	20	25	45	69	65	134	0.000333	0.245303	20	14718.1663	817.675905	735.908315	202.534967	2	3
0	0	9	9	11	17	28	32	33	65	0.000333	0.104159	5	1562.39035	86.799464	312.47807	107.540616	2	3
0	0	9	9	13	16	29	35	29	64	0.000333	0.103637	6	1865.464702	103.636928	310.910784	112.105716	2	3
0	0	14	14	13	21	34	49	40	89	0.000333	0.150928	6	2716.705157	150.928064	452.784193	140.344382	3	3
0	0	9	9	13	16	29	35	29	64	0.000333	0.103637	6	1865.464702	103.636928	310.910784	112.105716	2	3
0	0	14	14	13	20	33	49	39	88	0.000333	0.147969	6	2663.440095	147.968894	443.906683	134.544278	3	3
0	0	17	17	17	23	40	66	59	125	0.000333	0.221747	16	10643.85619	591.325344	665.241012	173.528793	2	3
0	0	9	9	13	16	29	35	29	64	0.000333	0.103637	6	1865.464702	103.636928	310.910784	112.105716	2	3
0	0	13	13	13	19	32	46	38	84	0.000333	0.14	12	5040	280	420	128.816339	2	3
0	0	9	9	13	16	29	35	29	64	0.000333	0.103637	6	1865.464702	103.636928	310.910784	112.105716	2	3
0	0	14	14	13	21	34	49	40	89	0.000333	0.150928	6	2716.705157	150.928064	452.784193	140.344382	3	3
0	0	9	9	9	14	23	34	51	85	0.000333	0.128168	12	4614.033195	256.335178	384.502766	81.832294	1	3
0	0	12	12	12	23	35	40	39	79	0.000333	0.135071	6	2431.28015	135.071119	405.213358	147.061475	3	3
0	0	9	9	12	20	32	30	31	61	0.000333	0.101667	6	1830	101.666667	305	129.458112	2	3
0	0	11	11	12	22	34	39	37	76	0.000333	0.128882	6	2319.883056	128.882392	386.647176	141.127046	3	3
0	0	9	9	10	17	27	41	43	84	0.000333	0.133137	10	3994.105502	221.89475	399.41055	102.706149	1	3
0	0	15	15	13	27	40	48	51	99	0.000333	0.175624	6	3161.225288	175.623627	526.870881	176.487679	3	3
0	0	11	11	13	23	36	37	38	75	0.000333	0.129248	6	2326.466251	129.248125	387.744375	152.147641	2	3
0	0	13	13	13	25	38	46	44	90	0.000333	0.157438	6	2833.880857	157.437825	472.313476	164.202121	3	3
0	0	14	14	12	24	36	46	51	97	0.000333	0.167161	12	6017.792702	334.321817	501.482725	153.05865	3	3
0	0	11	11	12	21	33	36	43	79	0.000333	0.132836	12	4782.085625	265.671424	398.507135	135.258216	2	3
0	0	13	13	12	23	35	45	49	94	0.000333	0.160718	12	5785.831243	321.435069	482.152604	147.061475	3	3
0	0	10	10	11	19	30	45	33	78	0.000333	0.127579	5	1913.687332	106.315963	382.737466	118.764371	2	3
0	0	9	9	11	17	28	44	37	81	0.000333	0.129799	10	3893.957487	216.330971	389.395749	107.540616	1	3
0	0	9	9	13	17	30	38	31	69	0.000333	0.112858	6	2031.452707	112.858484	338.575451	117.592585	2	3
0	0	17	17	14	22	36	67	57	124	0.000333	0.21369	14	8974.989803	498.610545	641.0707	151.410465	2	3
0	0	5	5	12	13	25	22	19	41	0.000333	0.063466	6	1142.388623	63.466035	190.398104	91.125266	1	3
0	0	8	8	13	16	29	34	28	62	0.000333	0.100398	6	1807.16893	100.398274	301.194822	112.105716	1	3
0	0	10	10	14	17	31	42	32	74	0.000333	0.122204	7	2566.273689	142.57076	366.610527	122.789837	3	3
0	0	9	9	11	17	28	37	28	65	0.000333	0.104159	5	1562.39035	86.799464	312.47807	107.540616	2	3
0	0	17	17	16	21	37	64	57	121	0.000333	0.210115	16	10085.50172	560.305651	630.343857	156.238666	2	3
0	0	5	5	9	13	22	19	22	41	0.000333	0.060946	4	731.346785	40.630377	182.836696	76.635041	1	3
0	0	4	4	11	13	24	21	19	40	0.000333	0.061133	5	916.9925	50.944028	183.3985	86.159464	1	3
0	0	14	14	13	18	31	49	58	107	0.000333	0.1767	18	9541.782094	530.099005	530.099005	123.164366	1	3
0	0	5	5	10	13	23	23	23	46	0.000333	0.069361	5	1040.41925	57.801069	208.08385	81.324997	1	3
0	0	3	3	10	11	21	12	14	26	0.000333	0.038067	5	571.001265	31.722292	114.200253	71.273029	1	3
0	0	12	12	15	20	35	60	40	100	0.000333	0.170976	14	7180.996224	398.944235	512.928302	145.041921	3	3
0	0	12	12	14	21	35	60	40	100	0.000333	0.170976	7	3590.498112	199.472117	512.928302	145.541635	3	3
0	0	13	13	17	22	39	66	46	112	0.000333	0.197322	16	9471.440776	526.191154	591.965049	167.594364	3	3
0	0	11	11	13	17	30	44	34	78	0.000333	0.127579	12	4592.849597	255.158311	382.737466	117.592585	2	3
0	0	15	15	14	19	33	65	48	113	0.000333	0.190006	14	7980.231497	443.346194	570.016535	134.013592	2	3
0	0	12	12	14	20	34	50	35	85	0.000333	0.144145	7	3027.040391	168.168911	432.434342	139.741531	2	3
0	0	11	11	13	17	30	44	34	78	0.000333	0.127579	12	4592.849597	255.158311	382.737466	117.592585	2	3
0	0	13	13	13	18	31	56	42	98	0.000333	0.161837	12	5826.134861	323.674159	485.511238	123.164366	2	3
0	0	11	11	14	19	33	47	33	80	0.000333	0.134517	7	2824.860707	156.936706	403.55153	134.013592	2	3
0	0	9	9	9	13	22	32	23	55	0.000333	0.081756	4	981.074956	54.504164	245.268739	76.635041	8	3
0	0	11	11	10	17	27	39	48	87	0.000333	0.137892	10	4136.752127	229.819563	413.675213	102.706149	1	3
0	0	15	15	14	21	35	54	59	113	0.000333	0.193203	14	8114.525733	450.806985	579.608981	145.541635	2	3
0	0	10	10	10	18	28	40	45	85	0.000333	0.136208	10	4086.251684	227.013982	408.625168	108.277931	1	3
0	0	12	12	10	19	29	46	57	103	0.000333	0.166791	15	7505.580637	416.976702	500.372042	113.929904	1	3
0	0	11	11	11	18	29	44	47	91	0.000333	0.147359	10	4420.762706	245.597928	442.076271	113.112398	1	3
0	0	3	3	8	12	20	13	16	29	0.000333	0.041779	4	501.343659	27.852426	125.335915	67.01955	1	3
0	0	12	12	11	19	30	48	41	89	0.000333	0.145571	10	4367.13263	242.618479	436.713263	118.764371	2	3
0	0	10	10	12	19	31	43	31	74	0.000333	0.122204	6	2199.663162	122.203509	366.610527	123.730173	3	3
0	0	15	15	15	22	37	59	48	107	0.000333	0.185804	14	7803.761142	433.542286	557.41151	156.710855	3	3
0	0	12	12	11	18	29	48	41	89	0.000333	0.14412	10	4323.603086	240.200171	432.360309	113.112398	2	3
0	0	10	10	12	19	31	43	31	74	0.000333	0.122204	6	2199.663162	122.203509	366.610527	123.730173	3	3
0	0	15	15	15	21	36	59	48	107	0.000333	0.184394	14	7744.547652	430.252647	553.181975	150.842025	3	3
0	0	4	4	6	6	12	11	8	19	0.000333	0.022705	3	204.342863	11.352381	68.114288	31.01955	1	3
0	0	2	2	6	6	12	8	7	15	0.000333	0.017925	3	161.323313	8.962406	53.774438	31.01955	1	3
0	0	11	11	10	18	28	45	40	85	0.000333	0.136208	10	4086.251684	227.013982	408.625168	108.277931	1	3
0	0	9	9	11	18	29	40	30	70	0.000333	0.113353	5	1700.293348	94.460742	340.05867	113.112398	2	3
0	0	14	14	14	21	35	56	47	103	0.000333	0.176105	14	7396.42611	410.912562	528.316151	145.541635	2	3
0	0	10	10	13	15	28	41	31	72	0.000333	0.115377	12	4153.554653	230.753036	346.129554	106.709075	2	3
0	0	11	11	14	18	32	53	37	90	0.000333	0.15	14	6300	350	450	128.361619	2	3
0	0	10	10	14	15	29	44	32	76	0.000333	0.123069	14	5168.891779	287.160654	369.206556	111.906328	2	3
0	0	11	11	14	16	30	47	37	84	0.000333	0.137393	14	5770.50334	320.583519	412.17881	117.302969	2	3
0	0	15	15	17	24	41	69	48	117	0.000333	0.208945	16	10029.33735	557.185408	626.833585	179.525968	4	3
0	0	14	14	17	22	39	66	46	112	0.000333	0.197322	16	9471.440776	526.191154	591.965049	167.594364	3	3
0	0	26	26	19	49	68	118	86	204	0.000333	0.413947	9	11176.58178	620.92121	1241.84242	355.831405	9	3
0	0	24	24	19	48	67	111	82	193	0.000333	0.390252	9	10536.79692	585.377607	1170.755214	348.788823	8	3
0	0	27	27	20	49	69	121	90	211	0.000333	0.429633	10	12888.9866	716.054811	1288.89866	361.559344	9	3
0	0	25	25	20	48	68	114	86	200	0.000333	0.405831	10	12174.92568	676.38476	1217.492568	354.516762	8	3
0	0	9	9	11	18	29	32	33	65	0.000333	0.105256	5	1578.843823	87.713546	315.768765	113.112398	2	3
0	0	13	13	13	20	33	49	45	94	0.000333	0.158058	12	5690.076567	316.115365	474.173047	134.544278	2	3
0	0	4	4	10	11	21	18	19	37	0.000333	0.054172	5	812.578723	45.143262	162.515745	71.273029	1	3
0	0	8	8	10	16	26	29	31	60	0.000333	0.094009	5	1410.131915	78.340662	282.026383	97.219281	1	3
0	0	8	8	11	16	27	31	29	60	0.000333	0.095098	5	1426.466251	79.248125	285.29325	102.053748	2	3
0	0	9	9	11	16	27	35	27	62	0.000333	0.098268	5	1474.015126	81.889729	294.803025	102.053748	2	3
0	0	26	26	19	50	69	118	86	204	0.000333	0.41538	9	11215.2509	623.069495	1246.138989	362.903432	10	3
0	0	24	24	19	49	68	111	82	193	0.000333	0.391627	9	10573.92296	587.440164	1174.880328	355.831405	9	3
0	0	10	10	13	17	30	37	31	68	0.000333	0.111223	6	2002.011363	111.222854	333.668561	117.592585	2	3
0	0	10	10	13	18	31	37	32	69	0.000333	0.113947	6	2051.037273	113.946515	341.839545	123.164366	2	3
0	0	26	26	19	48	67	118	85	203	0.000333	0.410472	9	11082.74495	615.708053	1231.416106	348.788823	10	3
0	0	24	24	19	47	66	111	81	192	0.000333	0.386841	9	10444.71304	580.261835	1160.523671	341.776299	9	3
0	0	26	26	19	49	68	118	86	204	0.000333	0.413947	9	11176.58178	620.92121	1241.84242	355.831405	10	3
0	0	24	24	19	48	67	111	82	193	0.000333	0.390252	9	10536.79692	585.377607	1170.755214	348.788823	9	3
0	0	13	13	15	19	34	53	39	92	0.000333	0.156016	14	6552.65214	364.03623	468.046581	139.313982	3	3
0	0	10	10	11	15	26	41	32	73	0.000333	0.114377	10	3431.320994	190.628944	343.132099	96.657107	2	3
0	0	7	7	12	17	29	30	35	65	0.000333	0.105256	12	3789.225176	210.51251	315.768765	112.506418	1	3
0	0	6	6	12	14	26	30	25	55	0.000333	0.086175	6	1551.145107	86.174728	258.524184	96.322519	1	3
0	0	6	6	12	15	27	30	26	56	0.000333	0.088758	6	1597.642201	88.7579	266.2737	101.622909	1	3
0	0	13	13	17	20	37	56	40	96	0.000333	0.166703	16	8001.72037	444.540021	500.107523	155.92543	3	3
0	0	9	9	13	16	29	41	31	72	0.000333	0.116592	6	2098.64779	116.591544	349.774632	112.105716	2	3
0	0	11	11	14	17	31	47	33	80	0.000333	0.132112	7	2774.349934	154.130552	396.335705	122.789837	2	3
0	0	9	9	13	15	28	34	27	61	0.000333	0.09775	6	1759.491901	97.74955	293.24865	106.709075	2	3
0	0	14	14	14	20	34	57	40	97	0.000333	0.164495	14	6908.774538	383.820808	493.483896	139.741531	3	3
0	0	13	13	15	21	36	62	42	104	0.000333	0.179224	14	7527.410802	418.189489	537.6722	150.842025	3	3
0	0	10	10	11	17	28	50	35	85	0.000333	0.136208	10	4086.251684	227.013982	408.625168	107.540616	2	3
0	0	12	12	14	20	34	47	39	86	0.000333	0.145841	7	3062.65263	170.147368	437.521804	139.741531	3	3
0	0	13	13	15	20	35	62	42	104	0.000333	0.177815	14	7468.236073	414.902004	533.445434	145.041921	3	3
0	0	10	10	11	16	27	50	35	85	0.000333	0.134722	10	4041.654377	224.536354	404.165438	102.053748	2	3
0	0	10	10	16	15	31	39	30	69	0.000333	0.113947	16	5469.432727	303.857374	341.839545	122.603359	2	3
0	0	13	13	14	22	36	61	53	114	0.000333	0.196457	14	8251.200302	458.400017	589.37145	151.410465	2	3
0	0	11	11	14	15	29	43	33	76	0.000333	0.123069	14	5168.891779	287.160654	369.206556	111.906328	4	3
0	0	10	10	14	18	32	46	34	80	0.000333	0.133333	7	2800	155.555556	400	128.361619	3	3
0	0	6	6	12	13	25	27	24	51	0.000333	0.078946	6	1421.019994	78.945555	236.836666	91.125266	2	3
0	0	10	10	11	18	29	26	27	53	0.000333	0.085824	5	1287.364964	71.520276	257.472993	113.112398	3	3
0	0	8	8	11	17	28	40	29	69	0.000333	0.110569	5	1658.537448	92.140969	331.70749	107.540616	2	3
0	0	10	10	12	19	31	49	32	81	0.000333	0.133763	6	2407.739407	133.7633	401.289901	123.730173	3	3
0	0	12	12	14	20	34	56	39	95	0.000333	0.161103	7	3383.162789	187.953488	483.30897	139.741531	3	3
0	0	10	10	13	18	31	45	32	77	0.000333	0.127158	6	2288.838695	127.157705	381.473116	123.164366	2	3
0	0	12	12	14	20	34	54	35	89	0.000333	0.150928	7	3169.48935	176.082742	452.784193	139.741531	3	3
0	0	14	14	16	21	37	61	42	103	0.000333	0.178858	16	8585.179147	476.954397	536.573697	156.238666	3	3
0	0	8	8	11	17	28	40	29	69	0.000333	0.110569	5	1658.537448	92.140969	331.70749	107.540616	2	3
0	0	10	10	12	19	31	49	32	81	0.000333	0.133763	6	2407.739407	133.7633	401.289901	123.730173	3	3
0	0	12	12	14	20	34	56	39	95	0.000333	0.161103	7	3383.162789	187.953488	483.30897	139.741531	3	3
0	0	15	15	13	23	36	65	59	124	0.000333	0.21369	12	7692.848402	427.380467	641.0707	152.147641	2	3
0	0	7	7	14	18	32	34	31	65	0.000333	0.108333	7	2275	126.388889	325	128.361619	2	3
0	0	30	30	21	52	73	147	104	251	0.000333	0.517882	20	31072.91929	1726.273294	1553.645964	388.661531	10	3
0	0	19	19	15	25	40	85	64	149	0.000333	0.264322	14	11101.54201	616.752334	792.967286	174.699764	6	3
0	0	38	38	19	54	73	177	124	301	0.000333	0.621046	18	33536.46946	1863.137192	1863.137192	391.474548	14	3
0	0	29	29	19	52	71	142	108	250	0.000333	0.512479	18	27673.86204	1537.43678	1537.43678	377.133488	10	3
0	0	34	34	19	53	72	163	116	279	0.000333	0.573803	18	30985.36336	1721.409075	1721.409075	384.290407	12	3
0	0	19	19	16	27	43	86	59	145	0.000333	0.262269	16	12588.93423	699.385235	786.808389	192.381963	6	3
0	0	38	38	19	56	75	178	119	297	0.000333	0.616653	18	33299.26472	1849.959151	1849.959151	405.922498	14	3
0	0	30	30	19	55	74	144	108	252	0.000333	0.521594	9	14083.04023	782.391124	1564.782248	398.685407	10	3
0	0	34	34	19	55	74	164	111	275	0.000333	0.5692	18	30736.79416	1707.599676	1707.599676	398.685407	12	3
0	0	5	5	8	9	17	16	13	29	0.000333	0.039512	4	474.14569	26.341427	118.536422	52.529325	2	3
0	0	14	14	19	23	42	61	50	111	0.000333	0.199516	18	10773.85021	598.547234	598.547234	184.752548	3	3
0	0	18	18	16	18	34	106	62	168	0.000333	0.284898	24	20512.65018	1139.591676	854.693757	139.05865	5	3
0	0	14	14	16	18	34	86	50	136	0.000333	0.230632	16	11070.31914	615.01773	691.894946	139.05865	4	3
0	0	9	9	13	15	28	34	27	61	0.000333	0.09775	6	1759.491901	97.74955	293.24865	106.709075	2	3
0	0	14	14	15	20	35	57	40	97	0.000333	0.165847	14	6965.566337	386.975908	497.540453	145.041921	3	3
0	0	10	10	13	17	30	46	35	81	0.000333	0.132486	12	4769.497659	264.972092	397.458138	117.592585	2	3
0	0	19	19	13	23	36	73	64	137	0.000333	0.236093	12	8499.356702	472.186483	708.279725	152.147641	2	3
0	0	11	11	12	17	29	37	39	76	0.000333	0.123069	12	4430.478668	246.137704	369.206556	112.506418	1	3
0	0	14	14	13	20	33	52	49	101	0.000333	0.169828	12	6113.805673	339.655871	509.483806	134.544278	2	3
0	0	11	11	9	16	25	40	42	82	0.000333	0.126932	8	3046.36966	169.242759	380.796208	92.529325	1	3
0	0	15	15	17	22	39	63	49	112	0.000333	0.197322	16	9471.440776	526.191154	591.965049	167.594364	4	3
0	0	9	9	13	17	30	43	33	76	0.000333	0.124308	6	2237.542112	124.307895	372.923685	117.592585	2	3
0	0	11	11	12	23	35	42	34	76	0.000333	0.129942	6	2338.953056	129.941836	389.825509	147.061475	3	3
0	0	9	9	11	18	29	42	31	73	0.000333	0.118211	5	1773.163063	98.509059	354.632613	113.112398	2	3
0	0	8	8	11	18	29	38	33	71	0.000333	0.114972	5	1724.583253	95.810181	344.916651	113.112398	2	3
0	0	9	9	11	18	29	42	31	73	0.000333	0.118211	5	1773.163063	98.509059	354.632613	113.112398	2	3
0	0	8	8	11	18	29	38	33	71	0.000333	0.114972	5	1724.583253	95.810181	344.916651	113.112398	2	3
0	0	9	9	11	18	29	42	31	73	0.000333	0.118211	5	1773.163063	98.509059	354.632613	113.112398	2	3
0	0	8	8	11	16	27	38	32	70	0.000333	0.110947	10	3328.421252	184.912292	332.842125	102.053748	2	3
0	0	10	10	16	18	34	43	37	80	0.000333	0.135666	16	6511.952437	361.775135	406.997027	139.05865	2	3
0	0	9	9	13	15	28	34	27	61	0.000333	0.09775	6	1759.491901	97.74955	293.24865	106.709075	2	3
0	0	11	11	13	18	31	40	32	72	0.000333	0.118901	6	2140.212806	118.900711	356.702134	123.164366	2	3
0	0	16	16	14	18	32	62	48	110	0.000333	0.183333	14	7700	427.777778	550	128.361619	2	3
0	0	9	9	13	15	28	37	29	66	0.000333	0.105762	6	1903.712549	105.761808	317.285425	106.709075	2	3
0	0	12	12	13	18	31	43	40	83	0.000333	0.137066	12	4934.379525	274.132196	411.198294	123.164366	2	3
0	0	16	16	13	18	31	59	52	111	0.000333	0.183305	12	6598.989485	366.610527	549.91579	123.164366	2	3
0	0	10	10	14	16	30	38	30	68	0.000333	0.111223	7	2335.679924	129.759996	333.668561	117.302969	2	3
0	0	9	9	13	15	28	37	29	66	0.000333	0.105762	6	1903.712549	105.761808	317.285425	106.709075	2	3
0	0	16	16	13	18	31	59	52	111	0.000333	0.183305	12	6598.989485	366.610527	549.91579	123.164366	2	3
0	0	9	9	13	15	28	37	29	66	0.000333	0.105762	6	1903.712549	105.761808	317.285425	106.709075	2	3
0	0	20	20	13	20	33	71	72	143	0.000333	0.240449	18	12984.27046	721.348359	721.348359	134.544278	2	3
0	0	15	15	10	20	30	57	64	121	0.000333	0.197911	15	8906.006431	494.778135	593.733762	119.657843	1	3
0	0	18	18	14	23	37	68	71	139	0.000333	0.241371	21	15206.39437	844.799687	724.114018	157.344894	2	3
0	0	9	9	14	20	34	42	38	80	0.000333	0.135666	7	2848.979191	158.276622	406.997027	139.741531	2	3
0	0	12	12	15	23	38	54	48	102	0.000333	0.17843	14	7494.040489	416.335583	535.288606	162.645284	2	3
0	0	10	10	13	22	35	46	41	87	0.000333	0.148749	6	2677.485735	148.749207	446.247622	146.213212	2	3
0	0	9	9	13	15	28	37	29	66	0.000333	0.105762	6	1903.712549	105.761808	317.285425	106.709075	2	3
0	0	17	17	14	21	35	66	59	125	0.000333	0.21372	14	8976.24528	498.680293	641.160377	145.541635	2	3
0	0	10	10	10	15	25	41	55	96	0.000333	0.148603	15	6687.152913	371.508495	445.810194	91.82264	1	3
0	0	9	9	13	17	30	36	31	67	0.000333	0.109587	6	1972.570019	109.587223	328.76167	117.592585	2	3
0	0	18	18	15	23	38	67	62	129	0.000333	0.225661	14	9477.757089	526.542061	676.982649	162.645284	2	3
0	0	5	5	11	13	24	21	22	43	0.000333	0.065718	5	985.766938	54.76483	197.153388	86.159464	1	3
0	0	8	8	12	16	28	33	31	64	0.000333	0.102557	6	1846.02429	102.556905	307.670715	107.01955	1	3
0	0	11	11	12	18	30	54	44	98	0.000333	0.160292	12	5770.50334	320.583519	480.875278	118.0782	1	3
0	0	14	14	13	21	34	66	53	119	0.000333	0.201803	12	7264.896937	403.605385	605.408078	140.344382	1	3
0	0	11	11	12	17	29	50	44	94	0.000333	0.152217	12	5479.802563	304.433476	456.650214	112.506418	1	3
0	0	10	10	10	18	28	44	46	90	0.000333	0.144221	10	4326.61943	240.367746	432.661943	108.277931	1	3
0	0	10	10	13	20	33	47	41	88	0.000333	0.147969	12	5326.88019	295.937788	443.906683	134.544278	2	3
0	0	5	5	9	13	22	17	17	34	0.000333	0.05054	4	606.4827	33.693483	151.620675	76.635041	2	3
0	0	10	10	13	16	29	41	33	74	0.000333	0.11983	12	4313.887124	239.660396	359.490594	112.105716	2	3
0	0	14	14	13	19	32	52	42	94	0.000333	0.156667	12	5640	313.333333	470	128.816339	2	3
0	0	10	10	13	16	29	41	33	74	0.000333	0.11983	12	4313.887124	239.660396	359.490594	112.105716	2	3
0	0	15	15	13	21	34	55	44	99	0.000333	0.167886	12	6043.905855	335.772548	503.658821	140.344382	3	3
0	0	10	10	13	16	29	41	33	74	0.000333	0.11983	12	4313.887124	239.660396	359.490594	112.105716	2	3
0	0	15	15	14	19	33	55	43	98	0.000333	0.164784	14	6920.908732	384.49493	494.350624	134.013592	3	3
0	0	10	10	13	16	29	41	33	74	0.000333	0.11983	12	4313.887124	239.660396	359.490594	112.105716	2	3
0	0	15	15	14	20	34	55	43	98	0.000333	0.16619	14	6979.999018	387.777723	498.571358	139.741531	3	3
0	0	14	14	15	22	37	59	38	97	0.000333	0.168439	7	3537.218835	196.512158	505.316976	156.710855	3	3
0	0	10	10	13	17	30	44	29	73	0.000333	0.119401	6	2149.218081	119.401004	358.203013	117.592585	2	3
0	0	13	13	14	18	32	58	40	98	0.000333	0.163333	14	6860	381.111111	490	128.361619	2	3
0	0	25	25	19	48	67	115	84	199	0.000333	0.402384	9	10864.36574	603.575874	1207.151749	348.788823	9	3
0	0	23	23	19	47	66	108	80	188	0.000333	0.378782	9	10227.11485	568.173047	1136.346094	341.776299	8	3
0	0	7	7	10	13	23	32	24	56	0.000333	0.08444	5	1266.597348	70.366519	253.31947	81.324997	1	3
0	0	11	11	14	17	31	47	33	80	0.000333	0.132112	7	2774.349934	154.130552	396.335705	122.789837	2	3
0	0	10	10	14	15	29	44	32	76	0.000333	0.123069	14	5168.891779	287.160654	369.206556	111.906328	2	3
0	0	11	11	14	17	31	47	35	82	0.000333	0.135415	14	5687.417364	315.967631	406.244097	122.789837	2	3
0	0	16	16	14	18	32	66	48	114	0.000333	0.19	14	7980	443.333333	570	128.361619	3	3
0	0	7	7	14	17	31	38	29	67	0.000333	0.110644	7	2323.51807	129.084337	331.931153	122.789837	2	3
0	0	15	15	15	23	38	78	58	136	0.000333	0.237906	14	9992.053986	555.11411	713.718142	162.645284	2	3
0	0	14	14	15	22	37	69	54	123	0.000333	0.213588	14	8970.678696	498.371039	640.762764	156.710855	2	3
0	0	13	13	14	20	34	56	65	121	0.000333	0.205194	21	12927.24308	718.180171	615.583004	139.741531	2	3
0	0	16	16	15	24	39	70	66	136	0.000333	0.239605	14	10063.40583	559.078101	718.814702	168.642459	2	3
0	0	7	7	12	15	27	30	29	59	0.000333	0.093513	6	1683.230176	93.512788	280.538363	101.622909	1	3
0	0	13	13	11	17	28	47	48	95	0.000333	0.152233	10	4566.987176	253.72151	456.698718	107.540616	2	3
0	0	13	13	12	17	29	48	39	87	0.000333	0.140881	12	5071.732159	281.762898	422.644347	112.506418	2	3
0	0	8	8	11	16	27	40	29	69	0.000333	0.109362	5	1640.436188	91.135344	328.087238	102.053748	2	3
0	0	10	10	12	18	30	49	32	81	0.000333	0.132486	6	2384.748829	132.486046	397.458138	118.0782	3	3
0	0	12	12	14	19	33	56	39	95	0.000333	0.159739	14	6709.044179	372.724677	479.217441	134.013592	3	3
0	0	12	12	12	19	31	61	49	110	0.000333	0.181654	12	6539.53913	363.307729	544.961594	123.730173	1	3
0	0	3	3	10	9	19	18	14	32	0.000333	0.045311	5	679.668402	37.759356	135.93368	61.748606	1	3
0	0	4	4	10	12	22	17	16	33	0.000333	0.049054	5	735.806217	40.878123	147.161243	76.238831	1	3
0	0	7	7	15	15	30	35	27	62	0.000333	0.101409	7	2129.590518	118.310584	304.227217	117.206718	1	3
0	0	10	10	13	20	33	43	40	83	0.000333	0.139562	12	5024.216543	279.123141	418.684712	134.544278	2	3
0	0	13	13	13	21	34	54	47	101	0.000333	0.171278	12	6166.004964	342.555831	513.833747	140.344382	2	3
0	0	11	11	12	19	31	41	37	78	0.000333	0.128809	6	2318.563873	128.809104	386.427312	123.730173	2	3
0	0	16	16	10	22	32	66	62	128	0.000333	0.213333	10	6400	355.555556	640	131.326777	1	3
0	0	19	19	14	25	39	77	69	146	0.000333	0.257223	14	10803.36214	600.186785	771.668724	169.399374	2	3
0	0	18	18	17	22	39	68	60	128	0.000333	0.22551	16	10824.50374	601.361319	676.531484	167.594364	2	3
0	0	13	13	15	16	31	50	47	97	0.000333	0.160186	14	6727.79859	373.766588	480.557042	122.603359	3	3
0	0	9	9	13	18	31	46	35	81	0.000333	0.133763	6	2407.739407	133.7633	401.289901	123.164366	2	3
0	0	9	9	13	17	30	36	31	67	0.000333	0.109587	6	1972.570019	109.587223	328.76167	117.592585	2	3
0	0	19	19	15	22	37	75	68	143	0.000333	0.248317	21	15643.98846	869.11047	744.951831	156.710855	2	3
0	0	9	9	13	16	29	39	29	68	0.000333	0.110114	6	1982.056246	110.114236	330.342708	112.105716	2	3
0	0	19	19	14	22	36	83	65	148	0.000333	0.25505	14	10712.0846	595.115811	765.1489	151.410465	2	3
0	0	12	12	12	16	28	36	36	72	0.000333	0.115377	12	4153.554653	230.753036	346.129554	107.01955	2	3
0	0	9	9	13	15	28	37	29	66	0.000333	0.105762	6	1903.712549	105.761808	317.285425	106.709075	2	3
0	0	13	13	10	19	29	52	49	101	0.000333	0.163552	10	4906.560805	272.586711	490.656081	113.929904	1	3
0	0	6	6	10	11	21	22	21	43	0.000333	0.062957	5	944.348246	52.463791	188.869649	71.273029	1	3
0	0	10	10	14	15	29	37	32	69	0.000333	0.111734	14	4692.809641	260.711647	335.200689	111.906328	2	3
0	0	13	13	16	18	34	53	40	93	0.000333	0.157711	16	7570.144708	420.563595	473.134044	139.05865	3	3
0	0	11	11	13	17	30	39	34	73	0.000333	0.119401	12	4298.436162	238.802009	358.203013	117.592585	2	3
0	0	12	12	14	23	37	58	43	101	0.000333	0.175385	7	3683.083529	204.615752	526.15479	157.344894	3	3
0	0	14	14	16	23	39	63	45	108	0.000333	0.190274	8	4566.587517	253.699307	570.82344	168.041925	3	3
0	0	11	11	19	20	39	55	44	99	0.000333	0.174418	18	9418.586754	523.25482	523.25482	167.149185	2	3
0	0	12	12	14	22	36	58	42	100	0.000333	0.172331	7	3618.947501	201.052639	516.9925	151.410465	3	3
0	0	10	10	13	16	29	41	33	74	0.000333	0.11983	12	4313.887124	239.660396	359.490594	112.105716	2	3
0	0	11	11	13	17	30	44	39	83	0.000333	0.135757	12	4887.263033	271.514613	407.271919	117.592585	2	3
0	0	10	10	11	20	31	39	39	78	0.000333	0.128809	5	1932.136561	107.34092	386.427312	124.49231	1	3
0	0	14	14	15	23	38	55	49	104	0.000333	0.181928	14	7640.98246	424.499026	545.784461	162.645284	2	3
0	0	11	11	13	21	34	47	37	84	0.000333	0.142449	6	2564.081272	142.44896	427.346879	140.344382	2	3
0	0	16	16	14	23	37	59	58	117	0.000333	0.203169	14	8533.084613	474.060256	609.506044	157.344894	2	3
0	0	11	11	14	20	34	44	36	80	0.000333	0.135666	7	2848.979191	158.276622	406.997027	139.741531	2	3
0	0	17	17	16	21	37	65	55	120	0.000333	0.208378	16	10002.15046	555.675026	625.134404	156.238666	3	3
0	0	5	5	11	13	24	24	20	44	0.000333	0.067246	5	1008.69175	56.038431	201.73835	86.159464	1	3
0	0	4	4	11	9	20	24	16	40	0.000333	0.057626	5	864.385619	48.021423	172.877124	66.583073	1	3
0	0	14	14	13	17	30	53	66	119	0.000333	0.19464	18	10510.55966	583.919981	583.919981	117.592585	3	3
0	0	9	9	13	17	30	45	35	80	0.000333	0.13085	12	4710.614972	261.700832	392.551248	117.592585	2	3
0	0	13	13	15	15	30	48	46	94	0.000333	0.153749	21	9686.202036	538.122335	461.247716	117.206718	3	3
0	0	13	13	17	17	34	53	48	101	0.000333	0.171278	16	8221.339951	456.741108	513.833747	138.973737	4	3
0	0	9	9	13	17	30	43	33	76	0.000333	0.124308	6	2237.542112	124.307895	372.923685	117.592585	2	3
0	0	12	12	13	20	33	53	44	97	0.000333	0.163102	12	5871.674755	326.204153	489.30623	134.544278	3	3
0	0	11	11	16	20	36	46	36	82	0.000333	0.141311	8	3391.470801	188.415044	423.93385	150.438562	3	3
0	0	9	9	14	15	29	39	31	70	0.000333	0.113353	14	4760.821375	264.490076	340.05867	111.906328	3	3
0	0	12	12	13	20	33	50	49	99	0.000333	0.166465	12	5992.740214	332.930012	499.395018	134.544278	2	3
0	0	11	11	13	18	31	43	41	84	0.000333	0.138717	12	4993.829881	277.434993	416.15249	123.164366	2	3
2	0	10	12	14	15	29	39	29	68	0.000333	0.110114	7	2312.398954	128.466609	330.342708	111.906328	2	3
2	0	11	13	14	15	29	42	32	74	0.000333	0.11983	14	5032.868311	279.603795	359.490594	111.906328	2	3
1	0	5	6	8	11	19	19	15	34	0.000333	0.048143	4	577.718142	32.095452	144.429535	62.053748	2	3
0	0	55	55	24	60	84	215	157	372	0.000333	0.792647	24	57070.60995	3170.589442	2377.942081	464.452536	15	3
0	0	32	32	19	55	74	149	123	272	0.000333	0.56299	18	30401.48368	1688.971315	1688.971315	398.685407	10	3
0	0	5	5	9	13	22	17	17	34	0.000333	0.05054	4	606.4827	33.693483	151.620675	76.635041	2	3
0	0	13	13	14	21	35	50	50	100	0.000333	0.170976	14	7180.996224	398.944235	512.928302	145.541635	2	3
0	0	14	14	15	24	39	52	50	102	0.000333	0.179704	14	7547.554369	419.308576	539.111026	168.642459	2	3
0	0	14	14	13	21	34	45	44	89	0.000333	0.150928	12	5433.410314	301.856129	452.784193	140.344382	3	3
0	0	14	14	13	21	34	45	44	89	0.000333	0.150928	12	5433.410314	301.856129	452.784193	140.344382	3	3
0	0	9	9	14	18	32	36	35	71	0.000333	0.118333	7	2485	138.055556	355	128.361619	2	3
0	0	13	13	13	20	33	42	43	85	0.000333	0.142925	12	5145.282002	285.849	428.7735	134.544278	2	3
0	0	16	16	15	22	37	50	47	97	0.000333	0.168439	14	7074.437671	393.024315	505.316976	156.710855	3	3
0	0	14	14	13	22	35	45	45	90	0.000333	0.153878	12	5539.625658	307.756981	461.635472	146.213212	3	3
0	0	20	20	16	26	42	86	56	142	0.000333	0.255236	16	12251.34519	680.630288	765.709074	186.211433	7	3
0	0	34	34	20	51	71	158	102	260	0.000333	0.532978	20	31978.68502	1776.593612	1598.934251	375.732254	12	3
0	0	27	27	20	49	69	130	90	220	0.000333	0.447958	10	13438.75381	746.597434	1343.87538	361.559344	9	3
0	0	32	32	20	50	70	151	98	249	0.000333	0.50873	10	15261.91471	847.884151	1526.191471	368.631371	11	3
0	0	11	11	14	18	32	37	26	63	0.000333	0.105	7	2205	122.5	315	128.361619	4	3
0	0	12	12	14	19	33	38	28	66	0.000333	0.110977	7	2330.510083	129.472782	332.930012	134.013592	4	3
0	0	10	10	13	19	32	37	37	74	0.000333	0.123333	6	2220	123.333333	370	128.816339	2	3
0	0	14	14	14	23	37	51	47	98	0.000333	0.170175	14	7147.370018	397.076112	510.52643	157.344894	2	3
0	0	10	10	13	20	33	37	38	75	0.000333	0.12611	6	2269.977354	126.109853	378.329559	134.544278	2	3
0	0	10	10	13	19	32	37	37	74	0.000333	0.123333	6	2220	123.333333	370	128.816339	2	3
0	0	12	12	14	20	34	41	38	79	0.000333	0.13397	7	2813.366951	156.298164	401.909564	139.741531	3	3
0	0	12	12	13	21	34	41	38	79	0.000333	0.13397	6	2411.457387	133.969855	401.909564	140.344382	3	3
0	0	14	14	16	23	39	63	45	108	0.000333	0.190274	8	4566.587517	253.699307	570.82344	168.041925	3	3
0	0	13	13	16	22	38	47	44	91	0.000333	0.159187	16	7640.98246	424.499026	477.561404	162.107496	3	3
0	0	7	7	15	15	30	38	27	65	0.000333	0.106316	7	2232.635221	124.03529	318.947889	117.206718	2	3
0	0	9	9	13	15	28	38	34	72	0.000333	0.115377	12	4153.554653	230.753036	346.129554	106.709075	3	3
0	0	9	9	13	17	30	43	33	76	0.000333	0.124308	6	2237.542112	124.307895	372.923685	117.592585	2	3
0	0	15	15	15	24	39	67	44	111	0.000333	0.19556	7	4106.757524	228.153196	586.679646	168.642459	3	3
0	0	11	11	13	19	32	52	35	87	0.000333	0.145	6	2610	145	435	128.816339	2	3
0	0	14	14	14	20	34	66	46	112	0.000333	0.189932	14	7977.141735	443.174541	569.795838	139.741531	2	3
0	0	13	13	14	21	35	58	40	98	0.000333	0.167557	7	3518.68815	195.482675	502.669736	145.541635	3	3
0	0	9	9	11	16	27	43	31	74	0.000333	0.117287	5	1759.308376	97.739354	351.861675	102.053748	2	3
0	0	12	12	14	20	34	55	39	94	0.000333	0.159407	7	3347.55055	185.975031	478.221507	139.741531	2	3
0	0	13	13	14	22	36	58	41	99	0.000333	0.170608	7	3582.758026	199.042113	511.822575	151.410465	3	3
0	0	9	9	11	17	28	43	32	75	0.000333	0.120184	5	1802.758096	100.153228	360.551619	107.540616	2	3
0	0	12	12	14	20	34	55	39	94	0.000333	0.159407	7	3347.55055	185.975031	478.221507	139.741531	2	3
0	0	11	11	13	18	31	49	36	85	0.000333	0.140369	12	5053.280237	280.737791	421.106686	123.164366	2	3
0	0	18	18	13	22	35	77	64	141	0.000333	0.241076	12	8678.746865	482.152604	723.228905	146.213212	2	3
0	0	9	9	13	15	28	34	27	61	0.000333	0.09775	6	1759.491901	97.74955	293.24865	106.709075	2	3
0	0	10	10	13	17	30	37	30	67	0.000333	0.109587	6	1972.570019	109.587223	328.76167	117.592585	2	3
0	0	15	15	13	17	30	56	43	99	0.000333	0.161927	12	5829.386028	323.854779	485.782169	117.592585	3	3
0	0	3	3	10	10	20	13	13	26	0.000333	0.037457	5	561.850652	31.213925	112.37013	66.438562	1	3
0	0	16	16	21	25	46	75	55	130	0.000333	0.239354	20	14361.26109	797.847838	718.063054	208.335071	3	3
0	0	13	13	9	17	26	46	54	100	0.000333	0.156681	12	5640.527662	313.362648	470.043972	98.016193	1	3
0	0	4	4	9	12	21	16	19	35	0.000333	0.051244	4	614.924439	34.162469	153.73111	71.548875	1	3
0	0	3	3	11	12	23	18	16	34	0.000333	0.051267	5	769.005533	42.72253	153.801107	81.073298	1	3
0	0	15	15	14	22	36	56	62	118	0.000333	0.20335	14	8540.716102	474.484228	610.05115	151.410465	2	3
0	0	14	14	15	24	39	52	50	102	0.000333	0.179704	14	7547.554369	419.308576	539.111026	168.642459	2	3
0	0	13	13	14	21	35	50	50	100	0.000333	0.170976	14	7180.996224	398.944235	512.928302	145.541635	2	3
0	0	17	17	15	22	37	70	51	121	0.000333	0.210115	14	8824.814001	490.267445	630.343857	156.710855	7	3
0	0	15	15	14	22	36	54	42	96	0.000333	0.165438	7	3474.189601	193.010533	496.3128	151.410465	5	3
0	0	15	15	14	22	36	66	48	114	0.000333	0.196457	14	8251.200302	458.400017	589.37145	151.410465	7	3
0	0	13	13	13	22	35	50	39	89	0.000333	0.152169	6	2739.037131	152.16873	456.506189	146.213212	5	3
0	0	15	15	14	23	37	66	49	115	0.000333	0.199696	14	8387.219919	465.956662	599.087137	157.344894	7	3
0	0	13	13	13	23	36	50	40	90	0.000333	0.155098	6	2791.759501	155.09775	465.29325	152.147641	5	3
0	0	15	15	14	22	36	66	49	115	0.000333	0.19818	14	8323.579252	462.42107	594.541375	151.410465	7	3
0	0	13	13	13	22	35	50	40	90	0.000333	0.153878	6	2769.812829	153.878491	461.635472	146.213212	5	3
0	0	15	15	15	24	39	67	45	112	0.000333	0.197322	7	4143.75534	230.20863	591.965049	168.642459	3	3
0	0	12	12	13	20	33	55	38	93	0.000333	0.156376	6	2814.771919	156.376218	469.128653	134.544278	2	3
0	0	10	10	19	20	39	56	44	100	0.000333	0.17618	18	9513.723994	528.540222	528.540222	167.149185	2	3
0	0	12	12	10	16	26	47	41	88	0.000333	0.13788	10	4136.386952	229.799275	413.638695	97.219281	1	3
0	0	10	10	13	16	29	38	32	70	0.000333	0.113353	12	4080.704036	226.70578	340.05867	112.105716	3	3
0	0	9	9	10	17	27	33	28	61	0.000333	0.096683	5	1450.240688	80.568927	290.048138	102.706149	2	3
0	0	3	3	10	13	23	15	17	32	0.000333	0.048251	5	723.769913	40.20944	144.753983	81.324997	1	3
0	0	13	13	9	17	26	47	44	91	0.000333	0.14258	8	3421.920115	190.106673	427.740014	98.016193	1	3
0	0	10	10	13	16	29	41	32	73	0.000333	0.118211	12	4255.591352	236.421742	354.632613	112.105716	2	3
0	0	10	10	13	16	29	37	29	66	0.000333	0.106876	6	1923.760474	106.875582	320.626746	112.105716	2	3
0	0	11	11	11	18	29	43	32	75	0.000333	0.12145	5	1821.742873	101.207937	364.348575	113.112398	2	3
0	0	11	11	13	18	31	43	30	73	0.000333	0.120552	6	2169.937984	120.55211	361.656331	123.164366	3	3
0	0	15	15	14	21	35	59	42	101	0.000333	0.172686	14	7252.806186	402.933677	518.057585	145.541635	3	3
0	0	12	12	15	20	35	48	38	86	0.000333	0.147039	7	3087.828376	171.546021	441.118339	145.041921	3	3
0	0	10	10	11	17	28	26	26	52	0.000333	0.083327	5	1249.91228	69.439571	249.982456	107.540616	3	3
0	0	12	12	14	22	36	58	42	100	0.000333	0.172331	7	3618.947501	201.052639	516.9925	151.410465	3	3
0	0	30	30	22	57	79	145	115	260	0.000333	0.546328	22	36057.62588	2003.201438	1638.982995	430.582226	10	3
0	0	5	5	9	13	22	17	17	34	0.000333	0.05054	4	606.4827	33.693483	151.620675	76.635041	2	3
0	0	12	12	11	18	29	50	46	96	0.000333	0.155455	10	4663.661755	259.09232	466.366176	113.112398	1	3
0	0	15	15	12	21	33	62	55	117	0.000333	0.196731	12	7082.329344	393.462741	590.194112	135.258216	1	3
0	0	15	15	13	23	36	67	56	123	0.000333	0.211967	12	7630.809302	423.93385	635.900775	152.147641	1	3
0	0	12	12	12	18	30	42	51	93	0.000333	0.152114	12	5476.089905	304.227217	456.340825	118.0782	1	3
0	0	15	15	13	21	34	54	60	114	0.000333	0.193324	12	6959.649167	386.647176	579.970764	140.344382	1	3
0	0	4	4	13	13	26	23	19	42	0.000333	0.065806	6	1184.510809	65.806156	197.418468	96.211433	1	3
0	0	7	7	14	16	30	35	28	63	0.000333	0.103045	7	2163.938753	120.21882	309.134108	117.302969	1	3
0	0	10	10	14	18	32	40	41	81	0.000333	0.135	14	5670	315	405	128.361619	1	3
0	0	13	13	15	21	36	52	50	102	0.000333	0.175777	14	7382.652902	410.147383	527.33235	150.842025	1	3
0	0	12	12	15	17	32	44	52	96	0.000333	0.16	21	10080	560	480	128.090227	1	3
0	0	15	15	16	20	36	56	61	117	0.000333	0.201627	24	14517.1494	806.5083	604.881225	150.438562	1	3
0	0	12	12	14	22	36	52	41	93	0.000333	0.160268	7	3365.621176	186.978954	480.803025	151.410465	3	3
0	0	12	12	14	23	37	52	42	94	0.000333	0.16323	7	3427.820315	190.434462	489.688616	157.344894	3	3
0	0	14	14	17	25	42	66	58	124	0.000333	0.222882	16	10698.35777	594.353209	668.64736	185.583273	2	3
0	0	14	14	16	23	39	57	44	101	0.000333	0.177942	8	4270.604993	237.255833	533.825624	168.041925	3	3
0	0	9	9	11	18	29	39	39	78	0.000333	0.126308	10	3789.225176	210.51251	378.922518	113.112398	1	3
0	0	10	10	10	20	30	43	42	85	0.000333	0.139029	10	4170.857006	231.714278	417.085701	119.657843	1	3
0	0	12	12	12	21	33	51	49	100	0.000333	0.168146	12	6053.272943	336.292941	504.439412	135.258216	1	3
0	0	10	10	13	18	31	44	41	85	0.000333	0.140369	12	5053.280237	280.737791	421.106686	123.164366	1	3
0	0	13	13	14	21	35	56	51	107	0.000333	0.182944	14	7683.665959	426.870331	548.833283	145.541635	1	3
0	0	4	4	12	10	22	22	18	40	0.000333	0.059459	6	1070.263588	59.459088	178.377265	76.238831	1	3
0	0	7	7	13	13	26	34	28	62	0.000333	0.097142	12	3497.12715	194.284842	291.427263	96.211433	1	3
0	0	9	9	11	18	29	39	46	85	0.000333	0.137643	10	4129.283846	229.404658	412.928385	113.112398	1	3
0	0	12	12	12	21	33	51	56	107	0.000333	0.179917	12	6477.002049	359.833447	539.750171	135.258216	1	3
0	0	11	11	13	19	32	46	39	85	0.000333	0.141667	12	5100	283.333333	425	128.816339	2	3
0	0	18	18	14	22	36	69	69	138	0.000333	0.237817	21	14982.44265	832.357925	713.44965	151.410465	2	3
0	0	8	8	11	18	29	34	29	63	0.000333	0.102018	5	1530.264013	85.014667	306.052803	113.112398	2	3
0	0	12	12	14	21	35	50	39	89	0.000333	0.152169	7	3195.54332	177.530184	456.506189	145.541635	3	3
0	0	10	10	12	20	32	43	32	75	0.000333	0.125	6	2250	125	375	129.458112	3	3
0	0	8	8	11	17	28	34	29	63	0.000333	0.100954	5	1514.3168	84.128711	302.86336	107.540616	2	3
0	0	12	12	14	20	34	50	39	89	0.000333	0.150928	7	3169.48935	176.082742	452.784193	139.741531	3	3
0	0	10	10	12	19	31	43	32	75	0.000333	0.123855	6	2229.38834	123.854908	371.564723	123.730173	3	3
0	0	10	10	14	15	29	44	32	76	0.000333	0.123069	14	5168.891779	287.160654	369.206556	111.906328	2	3
0	0	13	13	15	21	36	63	45	108	0.000333	0.186117	14	7816.926602	434.2737	558.3519	150.842025	2	3
0	0	18	18	15	22	37	80	61	141	0.000333	0.244844	14	10283.46094	571.303386	734.532925	156.710855	2	3
0	0	8	8	13	19	32	31	33	64	0.000333	0.106667	6	1920	106.666667	320	128.816339	2	3
0	0	14	14	16	21	37	61	48	109	0.000333	0.189277	16	9085.28667	504.738148	567.830417	156.238666	2	3
0	0	10	10	12	17	29	46	39	85	0.000333	0.137643	12	4955.140615	275.28559	412.928385	112.506418	1	3
0	0	12	12	15	23	38	54	61	115	0.000333	0.201171	14	8449.163297	469.397961	603.511664	162.645284	1	3
0	0	15	15	14	23	37	59	56	115	0.000333	0.199696	14	8387.219919	465.956662	599.087137	157.344894	2	3
0	0	15	15	12	20	32	58	58	116	0.000333	0.193333	12	6960	386.666667	580	129.458112	2	3
0	0	18	18	15	23	38	69	65	134	0.000333	0.234407	14	9845.112015	546.950668	703.222287	162.645284	3	3
0	0	5	5	9	14	23	23	24	47	0.000333	0.070869	4	850.429648	47.246092	212.607412	81.832294	1	3
0	0	9	9	13	15	28	34	27	61	0.000333	0.09775	6	1759.491901	97.74955	293.24865	106.709075	2	3
0	0	10	10	14	18	32	46	33	79	0.000333	0.131667	7	2765	153.611111	395	128.361619	2	3
0	0	15	15	15	19	34	65	46	111	0.000333	0.188236	14	7905.917255	439.217625	564.708375	139.313982	3	3
0	0	13	13	17	22	39	66	46	112	0.000333	0.197322	16	9471.440776	526.191154	591.965049	167.594364	3	3
0	0	11	11	14	17	31	47	35	82	0.000333	0.135415	14	5687.417364	315.967631	406.244097	122.789837	2	3
0	0	14	14	13	19	32	58	40	98	0.000333	0.163333	12	5880	326.666667	490	128.816339	2	3
0	0	18	18	16	22	38	74	50	124	0.000333	0.216914	16	10411.88819	578.438233	650.743012	162.107496	3	3
0	0	14	14	16	21	37	58	38	96	0.000333	0.166703	8	4000.860185	222.27001	500.107523	156.238666	3	3
0	0	12	12	14	22	36	60	41	101	0.000333	0.174054	7	3655.136976	203.063165	522.162425	151.410465	3	3
0	0	12	12	15	21	36	60	40	100	0.000333	0.172331	7	3618.947501	201.052639	516.9925	150.842025	3	3
0	0	13	13	11	19	30	68	53	121	0.000333	0.197911	10	5937.337621	329.85209	593.733762	118.764371	1	3
0	0	14	14	17	21	38	47	49	96	0.000333	0.167934	16	8060.816661	447.823148	503.801041	161.725534	2	3
0	0	10	10	14	16	30	44	33	77	0.000333	0.125944	14	5289.628062	293.868226	377.830576	117.302969	2	3
0	0	15	15	14	20	34	58	43	101	0.000333	0.171278	14	7193.672458	399.64847	513.833747	139.741531	3	3
0	0	11	11	10	14	24	36	36	72	0.000333	0.110039	10	3301.173001	183.3985	330.1173	86.52225	1	3
0	0	5	5	10	13	23	26	21	47	0.000333	0.070869	5	1063.03706	59.057614	212.607412	81.324997	1	3
0	0	11	11	8	16	24	43	40	83	0.000333	0.126851	8	3044.4151	169.134172	380.551888	88	1	3
0	0	5	5	9	14	23	23	24	47	0.000333	0.070869	4	850.429648	47.246092	212.607412	81.832294	1	3
0	0	10	10	13	15	28	44	34	78	0.000333	0.124991	12	4499.684207	249.982456	374.973684	106.709075	2	3
0	0	10	10	13	17	30	43	36	79	0.000333	0.129215	12	4651.732285	258.429571	387.644357	117.592585	2	3
0	0	20	20	14	21	35	73	70	143	0.000333	0.244496	21	15403.2369	855.735383	733.487471	145.541635	2	3
0	0	11	11	10	18	28	45	40	85	0.000333	0.136208	10	4086.251684	227.013982	408.625168	108.277931	1	3
0	0	14	14	14	21	35	56	47	103	0.000333	0.176105	14	7396.42611	410.912562	528.316151	145.541635	2	3
0	0	9	9	11	18	29	40	30	70	0.000333	0.113353	5	1700.293348	94.460742	340.05867	113.112398	2	3
0	0	9	9	13	15	28	34	27	61	0.000333	0.09775	6	1759.491901	97.74955	293.24865	106.709075	2	3
0	0	10	10	14	18	32	46	33	79	0.000333	0.131667	7	2765	153.611111	395	128.361619	2	3
0	0	14	14	14	18	32	62	45	107	0.000333	0.178333	14	7490	416.111111	535	128.361619	2	3
0	0	11	11	13	19	32	42	37	79	0.000333	0.131667	6	2370	131.666667	395	128.816339	2	3
0	0	9	9	11	19	30	37	35	72	0.000333	0.117765	5	1766.480614	98.137812	353.296123	118.764371	2	3
0	0	16	16	14	19	33	62	56	118	0.000333	0.198413	14	8333.339085	462.963283	595.238506	134.013592	3	3
0	0	9	9	13	18	31	47	35	82	0.000333	0.135415	6	2437.464585	135.414699	406.244097	123.164366	2	3
0	0	8	8	15	19	34	38	31	69	0.000333	0.117012	7	2457.244552	136.513586	351.034936	139.313982	2	3
0	0	13	13	14	21	35	58	41	99	0.000333	0.169266	7	3554.593131	197.477396	507.799019	145.541635	3	3
0	0	10	10	11	17	28	46	34	80	0.000333	0.128196	10	3845.883938	213.660219	384.588394	107.540616	2	3
0	0	13	13	15	18	33	52	40	92	0.000333	0.154695	14	6497.179626	360.954424	464.084259	133.662009	2	3
0	0	6	6	8	13	21	16	17	33	0.000333	0.048315	4	579.7859	32.210328	144.946475	72.105716	2	3
0	0	13	13	10	19	29	61	52	113	0.000333	0.182984	10	5489.518524	304.973251	548.951852	113.929904	1	3
0	0	11	11	10	16	26	48	43	91	0.000333	0.14258	10	4277.400144	237.633341	427.740014	97.219281	1	3
0	0	29	29	19	54	73	140	104	244	0.000333	0.503439	9	13592.85473	755.158596	1510.317192	391.474548	10	3
0	0	10	10	11	19	30	45	33	78	0.000333	0.127579	5	1913.687332	106.315963	382.737466	118.764371	2	3
0	0	9	9	11	17	28	44	37	81	0.000333	0.129799	10	3893.957487	216.330971	389.395749	107.540616	1	3
0	0	10	10	11	19	30	40	31	71	0.000333	0.11613	5	1741.946161	96.774787	348.389232	118.764371	3	3
0	0	7	7	12	14	26	36	28	64	0.000333	0.100276	12	3609.937704	200.552095	300.828142	96.322519	1	3
0	0	11	11	15	18	33	52	38	90	0.000333	0.151332	14	6355.93659	353.107588	453.995471	133.662009	2	3
0	0	5	5	8	9	17	16	13	29	0.000333	0.039512	4	474.14569	26.341427	118.536422	52.529325	2	3
0	0	6	6	8	13	21	16	17	33	0.000333	0.048315	4	579.7859	32.210328	144.946475	72.105716	2	3
0	0	26	26	19	51	70	127	100	227	0.000333	0.463782	9	12522.1252	695.673622	1391.347245	370.004315	8	3
0	0	15	15	18	23	41	73	57	130	0.000333	0.232161	18	12536.67169	696.481761	696.481761	179.100575	2	3
0	0	15	15	18	23	41	76	57	133	0.000333	0.237518	18	12825.9795	712.554417	712.554417	179.100575	2	3
0	0	13	13	13	20	33	49	38	87	0.000333	0.146287	6	2633.17373	146.287429	438.862288	134.544278	3	3
0	0	10	10	10	16	26	37	31	68	0.000333	0.106543	5	1598.149504	88.786084	319.629901	97.219281	2	3
0	0	8	8	16	18	34	43	31	74	0.000333	0.125491	8	3011.778002	167.321	376.47225	139.05865	2	3
0	0	16	16	14	24	38	49	54	103	0.000333	0.180179	14	7567.511474	420.417304	540.536534	163.342069	2	3
0	0	19	19	13	23	36	59	78	137	0.000333	0.236093	18	12749.03505	708.279725	708.279725	152.147641	2	3
0	0	10	10	14	13	27	45	31	76	0.000333	0.120457	14	5059.200302	281.066683	361.37145	101.408685	2	3
0	0	10	10	13	16	29	44	34	78	0.000333	0.126308	12	4547.070211	252.615012	378.922518	112.105716	2	3
0	0	8	8	10	17	27	38	34	72	0.000333	0.114117	10	3423.519002	190.1955	342.3519	102.706149	1	3
0	0	9	9	11	18	29	41	35	76	0.000333	0.123069	5	1846.032778	102.557377	369.206556	113.112398	2	3
0	0	11	11	12	18	30	35	44	79	0.000333	0.129215	12	4651.732285	258.429571	387.644357	118.0782	2	3
0	0	14	14	16	21	37	61	48	109	0.000333	0.189277	16	9085.28667	504.738148	567.830417	156.238666	2	3
0	0	11	11	13	18	31	49	40	89	0.000333	0.146974	12	5291.081659	293.948981	440.923472	123.164366	2	3
0	0	14	14	15	21	36	60	54	114	0.000333	0.196457	14	8251.200302	458.400017	589.37145	150.842025	2	3
0	0	11	11	12	18	30	48	49	97	0.000333	0.158656	12	5711.620653	317.312259	475.968388	118.0782	2	3
0	0	32	32	20	53	73	141	104	245	0.000333	0.505502	10	15165.07017	842.503898	1516.507017	390.018346	12	3
0	0	28	28	20	52	72	127	96	223	0.000333	0.458631	10	13758.93275	764.385153	1375.893275	382.861427	10	3
0	0	15	15	17	23	40	62	45	107	0.000333	0.189815	8	4555.570449	253.087247	569.446306	173.528793	6	3
0	0	10	10	14	18	32	46	34	80	0.000333	0.133333	7	2800	155.555556	400	128.361619	3	3
0	0	11	11	12	23	35	42	33	75	0.000333	0.128232	6	2308.177358	128.232075	384.696226	147.061475	4	3
0	0	13	13	16	21	37	56	43	99	0.000333	0.171912	16	8251.774131	458.431896	515.735883	156.238666	4	3
0	0	9	9	13	17	30	43	33	76	0.000333	0.124308	6	2237.542112	124.307895	372.923685	117.592585	2	3
0	0	10	10	11	22	33	39	32	71	0.000333	0.119384	5	1790.759912	99.486662	358.151982	136.161243	3	3
0	0	16	16	17	23	40	65	50	115	0.000333	0.204007	16	9792.347695	544.019316	612.021731	173.528793	5	3
0	0	10	10	15	15	30	49	33	82	0.000333	0.134122	14	5633.110404	312.950578	402.365029	117.206718	3	3
0	0	12	12	12	23	35	45	38	83	0.000333	0.14191	6	2554.382942	141.910163	425.73049	147.061475	3	3
0	0	10	10	13	19	32	40	36	76	0.000333	0.126667	6	2280	126.666667	380	128.816339	2	3
0	0	19	19	15	24	39	70	69	139	0.000333	0.24489	14	10285.39272	571.410707	734.670908	168.642459	2	3
0	0	15	15	11	21	32	54	59	113	0.000333	0.188333	10	5650	313.888889	565	130.292414	1	3
0	0	10	10	13	18	31	43	33	76	0.000333	0.125506	6	2259.113518	125.506307	376.51892	123.164366	2	3
0	0	19	19	14	24	38	78	64	142	0.000333	0.248402	14	10432.8799	579.604439	745.205707	163.342069	2	3
0	0	15	15	10	21	31	62	54	116	0.000333	0.191562	10	5746.86772	319.270429	574.686772	125.457947	1	3
0	0	10	10	13	17	30	38	31	69	0.000333	0.112858	6	2031.452707	112.858484	338.575451	117.592585	2	3
0	0	17	17	15	21	36	67	56	123	0.000333	0.211967	14	8902.610852	494.589492	635.900775	150.842025	2	3
0	0	17	17	16	22	38	68	56	124	0.000333	0.216914	16	10411.88819	578.438233	650.743012	162.107496	2	3
0	0	13	13	11	18	29	51	46	97	0.000333	0.157075	10	4712.241565	261.791198	471.224157	113.112398	1	3
0	0	13	13	12	19	31	52	46	98	0.000333	0.161837	12	5826.134861	323.674159	485.511238	123.730173	1	3
0	0	10	10	13	18	31	42	33	75	0.000333	0.123855	6	2229.38834	123.854908	371.564723	123.164366	2	3
0	0	17	17	15	22	37	69	57	126	0.000333	0.218797	14	9189.475737	510.52643	656.391124	156.710855	2	3
0	0	13	13	11	19	30	53	47	100	0.000333	0.163563	10	4906.890596	272.605033	490.68906	118.764371	1	3
0	0	10	10	13	18	31	41	33	74	0.000333	0.122204	6	2199.663162	122.203509	366.610527	123.164366	2	3
0	0	18	18	15	23	38	78	61	139	0.000333	0.243154	14	10212.46694	567.359275	729.461924	162.645284	2	3
0	0	14	14	11	20	31	62	51	113	0.000333	0.186608	10	5598.241831	311.013435	559.824183	124.49231	1	3
0	0	5	5	9	13	22	19	22	41	0.000333	0.060946	4	731.346785	40.630377	182.836696	76.635041	1	3
0	0	12	12	12	19	31	45	47	92	0.000333	0.151929	12	5469.432727	303.857374	455.786061	123.730173	1	3
0	0	30	30	19	57	76	142	110	252	0.000333	0.524826	9	14170.2996	787.238867	1574.477733	413.185354	10	3
0	0	30	30	21	54	75	145	106	251	0.000333	0.521144	10	15634.33491	868.574162	1563.433491	403.002591	10	3
0	0	10	10	11	17	28	47	42	89	0.000333	0.142618	10	4278.545881	237.696993	427.854588	107.540616	1	3
0	0	10	10	12	19	31	51	43	94	0.000333	0.155231	12	5588.333438	310.462969	465.694453	123.730173	1	3
0	0	14	14	15	20	35	63	52	115	0.000333	0.196623	14	8258.145657	458.78587	589.867547	145.041921	2	3
0	0	14	14	16	22	38	67	53	120	0.000333	0.209917	16	10076.02083	559.778935	629.751302	162.107496	2	3
0	0	8	8	9	15	24	29	26	55	0.000333	0.084058	4	1008.69175	56.038431	252.172938	87.132684	2	3
0	0	15	15	13	20	33	52	70	122	0.000333	0.205139	18	11077.48949	615.416083	615.416083	134.544278	2	3
0	0	18	18	15	25	40	63	72	135	0.000333	0.239487	14	10058.4441	558.80245	718.460293	174.699764	2	3
0	0	15	15	18	23	41	73	63	136	0.000333	0.242876	18	13115.28731	728.627073	728.627073	179.100575	2	3
0	0	19	19	18	25	43	85	87	172	0.000333	0.311106	27	25199.57352	1399.976307	933.317538	191.155055	2	3
0	0	19	19	15	25	40	65	56	121	0.000333	0.214651	14	9015.346193	500.852566	643.953299	174.699764	3	3
0	0	15	15	13	21	34	48	49	97	0.000333	0.164495	12	5921.806747	328.989264	493.483896	140.344382	2	3
0	0	13	13	14	20	34	45	43	88	0.000333	0.149232	14	6267.75422	348.208568	447.69673	139.741531	2	3
0	0	15	15	17	22	39	54	50	104	0.000333	0.183227	16	8794.909292	488.606072	549.681831	167.594364	3	3
0	0	19	19	13	23	36	60	79	139	0.000333	0.23954	18	12935.15235	718.619575	718.619575	152.147641	2	3
0	0	11	11	14	20	34	47	38	85	0.000333	0.144145	7	3027.040391	168.168911	432.434342	139.741531	3	3
0	0	10	10	13	18	31	40	30	70	0.000333	0.115598	6	2080.76245	115.597914	346.793742	123.164366	3	3
0	0	11	11	14	20	34	47	39	86	0.000333	0.145841	7	3062.65263	170.147368	437.521804	139.741531	3	3
0	0	10	10	13	18	31	40	31	71	0.000333	0.117249	6	2110.487628	117.249313	351.747938	123.164366	3	3
0	0	11	11	14	19	33	47	38	85	0.000333	0.142925	14	6002.829002	333.4905	428.7735	134.013592	3	3
0	0	10	10	13	18	31	40	30	70	0.000333	0.115598	6	2080.76245	115.597914	346.793742	123.164366	3	3
0	0	10	10	13	19	32	44	37	81	0.000333	0.135	6	2430	135	405	128.816339	2	3
0	0	9	9	13	17	30	37	29	66	0.000333	0.107952	6	1943.128676	107.951593	323.854779	117.592585	2	3
0	0	12	12	13	18	31	42	36	78	0.000333	0.128809	12	4637.127747	257.618208	386.427312	123.164366	2	3
0	0	10	10	11	17	28	37	33	70	0.000333	0.112172	5	1682.574223	93.476346	336.514845	107.540616	2	3
0	0	10	10	14	15	29	44	32	76	0.000333	0.123069	14	5168.891779	287.160654	369.206556	111.906328	2	3
0	0	11	11	14	18	32	56	38	94	0.000333	0.156667	14	6580	365.555556	470	128.361619	2	3
0	0	16	16	14	20	34	75	52	127	0.000333	0.215369	14	9045.508932	502.528274	646.107781	139.741531	3	3
0	0	21	21	13	28	41	73	83	156	0.000333	0.278593	12	10029.33735	557.185408	835.778113	182.711654	5	3
0	0	19	19	14	28	42	76	66	142	0.000333	0.255236	14	10719.92704	595.551502	765.709074	187.908907	5	3
0	0	10	10	14	15	29	44	32	76	0.000333	0.123069	14	5168.891779	287.160654	369.206556	111.906328	2	3
0	0	11	11	14	18	32	56	38	94	0.000333	0.156667	14	6580	365.555556	470	128.361619	2	3
0	0	16	16	14	19	33	75	51	126	0.000333	0.211865	14	8898.311227	494.350624	635.593659	134.013592	3	3
0	0	10	10	13	16	29	44	34	78	0.000333	0.126308	12	4547.070211	252.615012	378.922518	112.105716	2	3
0	0	10	10	13	17	30	44	34	78	0.000333	0.127579	12	4592.849597	255.158311	382.737466	117.592585	2	3
0	0	10	10	13	17	30	46	34	80	0.000333	0.13085	12	4710.614972	261.700832	392.551248	117.592585	2	3
0	0	10	10	13	16	29	41	32	73	0.000333	0.118211	12	4255.591352	236.421742	354.632613	112.105716	2	3
0	0	12	12	13	16	29	41	32	73	0.000333	0.118211	12	4255.591352	236.421742	354.632613	112.105716	3	3
0	0	9	9	10	13	23	29	25	54	0.000333	0.081424	5	1221.361728	67.853429	244.272346	81.324997	2	3
0	0	8	8	12	18	30	36	32	68	0.000333	0.111223	6	2002.011363	111.222854	333.668561	118.0782	2	3
0	0	9	9	11	20	31	40	35	75	0.000333	0.123855	5	1857.823616	103.212423	371.564723	124.49231	2	3
0	0	11	11	13	21	34	48	42	90	0.000333	0.152624	12	5494.459869	305.24777	457.871656	140.344382	2	3
0	0	10	10	14	20	34	41	35	76	0.000333	0.128882	7	2706.530232	150.362791	386.647176	139.741531	2	3
0	0	11	11	13	22	35	45	38	83	0.000333	0.14191	6	2554.382942	141.910163	425.73049	146.213212	2	3
0	0	13	13	15	23	38	53	45	98	0.000333	0.171432	7	3600.078274	200.004349	514.296896	162.645284	2	3
0	0	11	11	14	19	33	49	40	89	0.000333	0.14965	14	6285.315073	349.184171	448.951077	134.013592	2	3
0	0	16	16	11	21	32	63	63	126	0.000333	0.21	15	9450	525	630	130.292414	1	3
0	0	20	20	15	24	39	79	73	152	0.000333	0.267794	21	16871.00388	937.277993	803.381137	168.642459	2	3
0	0	11	11	14	18	32	52	37	89	0.000333	0.148333	14	6230	346.111111	445	128.361619	2	3
0	0	16	16	10	21	31	71	58	129	0.000333	0.21303	10	6390.91324	355.050736	639.091324	125.457947	1	3
0	0	20	20	14	24	38	87	68	155	0.000333	0.271143	14	11388.0027	632.666817	813.428765	163.342069	2	3
0	0	8	8	12	18	30	36	32	68	0.000333	0.111223	6	2002.011363	111.222854	333.668561	118.0782	2	3
0	0	9	9	11	20	31	40	35	75	0.000333	0.123855	5	1857.823616	103.212423	371.564723	124.49231	2	3
0	0	11	11	13	21	34	48	42	90	0.000333	0.152624	12	5494.459869	305.24777	457.871656	140.344382	2	3
0	0	14	14	13	23	36	52	45	97	0.000333	0.167161	6	3008.896351	167.160908	501.482725	152.147641	5	3
0	0	8	8	4	10	14	24	38	62	0.000333	0.078685	6	1416.336031	78.685335	236.056005	41.219281	12	3
0	0	10	10	6	12	18	32	36	68	0.000333	0.094518	9	2551.994101	141.77745	283.5549	58.529325	10	3
0	0	12	12	14	20	34	49	37	86	0.000333	0.145841	7	3062.65263	170.147368	437.521804	139.741531	3	3
0	0	12	12	14	20	34	59	41	100	0.000333	0.169582	14	7122.447978	395.691554	508.746284	139.741531	2	3
0	0	9	9	10	16	26	47	34	81	0.000333	0.126912	10	3807.356172	211.519787	380.735617	97.219281	1	3
0	0	13	13	14	22	36	62	43	105	0.000333	0.180947	7	3799.894876	211.105271	542.842125	151.410465	3	3
0	0	10	10	11	18	29	50	36	86	0.000333	0.139262	10	4177.863656	232.103536	417.786366	113.112398	2	3
0	0	13	13	14	22	36	62	43	105	0.000333	0.180947	7	3799.894876	211.105271	542.842125	151.410465	3	3
0	0	10	10	11	18	29	50	36	86	0.000333	0.139262	10	4177.863656	232.103536	417.786366	113.112398	2	3
0	0	15	15	15	21	36	71	49	120	0.000333	0.206797	14	8685.474002	482.526333	620.391	150.842025	2	3
0	0	13	13	11	18	29	65	46	111	0.000333	0.179745	10	5392.358905	299.575495	539.23589	113.112398	1	3
0	0	10	10	12	17	29	31	34	65	0.000333	0.105256	12	3789.225176	210.51251	315.768765	112.506418	2	3
0	0	5	5	9	12	21	21	19	40	0.000333	0.058564	4	702.770788	39.042822	175.692697	71.548875	1	3
0	0	5	5	9	12	21	21	19	40	0.000333	0.058564	4	702.770788	39.042822	175.692697	71.548875	1	3
0	0	16	16	14	25	39	76	63	139	0.000333	0.24489	14	10285.39272	571.410707	734.670908	169.399374	2	3
0	0	5	5	8	10	18	14	17	31	0.000333	0.043089	4	517.0707	28.72615	129.267675	57.219281	2	3
0	0	13	13	15	16	31	51	40	91	0.000333	0.150277	14	6311.646099	350.647006	450.831864	122.603359	3	3
0	0	9	9	13	17	30	43	33	76	0.000333	0.124308	6	2237.542112	124.307895	372.923685	117.592585	2	3
0	0	13	13	14	17	31	50	38	88	0.000333	0.145323	14	6103.569854	339.087214	435.969275	122.789837	5	3
0	0	10	10	14	19	33	46	35	81	0.000333	0.136199	7	2860.171466	158.898415	408.595924	134.013592	3	3
0	0	13	13	15	17	32	50	36	86	0.000333	0.143333	14	6020	334.444444	430	128.090227	5	3
0	0	10	10	14	18	32	46	34	80	0.000333	0.133333	7	2800	155.555556	400	128.361619	3	3
0	0	13	13	14	21	35	51	43	94	0.000333	0.160718	14	6750.13645	375.007581	482.152604	145.541635	2	3
0	0	17	17	14	23	37	63	73	136	0.000333	0.236162	21	14878.19881	826.566601	708.485658	157.344894	2	3
0	0	10	10	14	16	30	44	33	77	0.000333	0.125944	14	5289.628062	293.868226	377.830576	117.302969	2	3
0	0	15	15	14	20	34	58	43	101	0.000333	0.171278	14	7193.672458	399.64847	513.833747	139.741531	3	3
0	0	10	10	13	17	30	41	33	74	0.000333	0.121037	6	2178.659424	121.036635	363.109904	117.592585	2	3
0	0	9	9	9	14	23	31	31	62	0.000333	0.093487	8	2243.68673	124.649263	280.460841	81.832294	7	3
0	0	9	9	9	16	25	33	32	65	0.000333	0.100617	8	2414.805219	134.155845	301.850652	92.529325	1	3
0	0	8	8	8	14	22	29	26	55	0.000333	0.081756	4	981.074956	54.504164	245.268739	77.302969	1	3
0	0	13	13	14	22	36	58	42	100	0.000333	0.172331	7	3618.947501	201.052639	516.9925	151.410465	3	3
0	0	10	10	11	18	29	46	35	81	0.000333	0.131165	5	1967.482303	109.304572	393.496461	113.112398	2	3
0	0	8	8	12	18	30	36	32	68	0.000333	0.111223	6	2002.011363	111.222854	333.668561	118.0782	2	3
0	0	11	11	13	21	34	48	42	90	0.000333	0.152624	12	5494.459869	305.24777	457.871656	140.344382	2	3
0	0	9	9	11	20	31	40	35	75	0.000333	0.123855	5	1857.823616	103.212423	371.564723	124.49231	2	3
0	0	10	10	14	16	30	44	33	77	0.000333	0.125944	14	5289.628062	293.868226	377.830576	117.302969	2	3
0	0	17	17	15	23	38	63	54	117	0.000333	0.204669	14	8596.105267	477.561404	614.007519	162.645284	2	3
0	0	10	10	15	13	28	45	30	75	0.000333	0.120184	14	5047.722668	280.429037	360.551619	106.709075	2	3
0	0	11	11	15	17	32	48	36	84	0.000333	0.14	14	5880	326.666667	420	128.090227	2	3
0	0	14	14	13	22	35	52	45	97	0.000333	0.165847	12	5970.485432	331.693635	497.540453	146.213212	5	3
0	0	47	47	24	59	83	183	146	329	0.000333	0.699129	24	50337.31135	2796.517297	2097.387973	457.11504	12	3
0	0	11	11	9	16	25	31	35	66	0.000333	0.102165	8	2451.956068	136.219782	306.494509	92.529325	1	3
0	0	11	11	10	16	26	34	35	69	0.000333	0.10811	10	3243.303406	180.183523	324.330341	97.219281	1	3
0	0	12	12	10	19	29	33	40	73	0.000333	0.118211	10	3546.326126	197.018118	354.632613	113.929904	1	3
0	0	14	14	19	22	41	61	49	110	0.000333	0.196444	18	10607.95297	589.330721	589.330721	178.818118	3	3
0	0	4	4	9	13	22	17	21	38	0.000333	0.056486	4	677.833606	37.657423	169.458402	76.635041	1	3
0	0	11	11	11	19	30	50	49	99	0.000333	0.161927	10	4857.82169	269.878983	485.782169	118.764371	1	3
0	0	3	3	9	12	21	17	17	34	0.000333	0.04978	4	597.355169	33.186398	149.338792	71.548875	1	3
0	0	12	12	11	20	31	59	53	112	0.000333	0.184957	10	5548.699868	308.261104	554.869987	124.49231	1	3
0	0	10	10	13	20	33	46	42	88	0.000333	0.147969	12	5326.88019	295.937788	443.906683	134.544278	2	3
0	0	10	10	10	17	27	36	33	69	0.000333	0.109362	5	1640.436188	91.135344	328.087238	102.706149	1	3
0	0	14	14	14	20	34	51	44	95	0.000333	0.161103	14	6766.325579	375.906977	483.30897	139.741531	2	3
0	0	9	9	11	16	27	35	27	62	0.000333	0.098268	5	1474.015126	81.889729	294.803025	102.053748	2	3
0	0	12	12	13	20	33	44	46	90	0.000333	0.151332	12	5447.945649	302.663647	453.995471	134.544278	1	3
0	0	5	5	11	13	24	20	22	42	0.000333	0.064189	5	962.842125	53.491229	192.568425	86.159464	1	3
0	0	10	10	14	15	29	44	32	76	0.000333	0.123069	14	5168.891779	287.160654	369.206556	111.906328	2	3
0	0	13	13	14	19	33	62	44	106	0.000333	0.178235	14	7485.880873	415.882271	534.705777	134.013592	2	3
0	0	17	17	14	19	33	78	56	134	0.000333	0.225316	14	9463.283368	525.737965	675.948812	134.013592	2	3
0	0	11	11	11	17	28	49	44	93	0.000333	0.149028	10	4470.840078	248.380004	447.084008	107.540616	1	3
0	0	10	10	11	15	26	45	39	84	0.000333	0.131612	10	3948.369363	219.353854	394.836936	96.657107	1	3
0	0	12	12	11	18	29	41	50	91	0.000333	0.147359	10	4420.762706	245.597928	442.076271	113.112398	1	3
0	0	11	11	11	16	27	37	45	82	0.000333	0.129967	10	3899.007752	216.611542	389.900775	102.053748	1	3
0	0	10	10	11	15	26	38	39	77	0.000333	0.120645	10	3619.338583	201.074366	361.933858	96.657107	1	3
0	0	14	14	15	19	34	53	48	101	0.000333	0.171278	14	7193.672458	399.64847	513.833747	139.313982	2	3
0	0	11	11	13	19	32	53	35	88	0.000333	0.146667	6	2640	146.666667	440	128.816339	2	3
0	0	12	12	13	21	34	51	33	84	0.000333	0.142449	6	2564.081272	142.44896	427.346879	140.344382	3	3
0	0	12	12	12	20	32	48	32	80	0.000333	0.133333	6	2400	133.333333	400	129.458112	3	3
0	0	15	15	15	22	37	69	45	114	0.000333	0.197959	14	8314.287572	461.904865	593.877684	156.710855	3	3
0	0	8	8	11	17	28	30	26	56	0.000333	0.089737	5	1346.059378	74.781077	269.211876	107.540616	2	3
0	0	10	10	11	18	29	39	29	68	0.000333	0.110114	5	1651.713538	91.761863	330.342708	113.112398	3	3
0	0	12	12	14	20	34	46	36	82	0.000333	0.139057	7	2920.203671	162.233537	417.171953	139.741531	3	3
0	0	10	10	13	16	29	40	31	71	0.000333	0.114972	6	2069.499904	114.972217	344.916651	112.105716	2	3
0	0	12	12	10	17	27	46	40	86	0.000333	0.136307	10	4089.203252	227.177958	408.920325	102.706149	1	3
0	0	12	12	13	17	30	46	38	84	0.000333	0.137393	12	4946.14572	274.785873	412.17881	117.592585	2	3
0	0	16	16	14	20	34	62	50	112	0.000333	0.189932	14	7977.141735	443.174541	569.795838	139.741531	2	3
0	0	27	27	20	51	71	128	92	220	0.000333	0.450981	10	13529.44366	751.635759	1352.944366	375.732254	9	3
0	0	9	9	13	17	30	40	31	71	0.000333	0.11613	6	2090.335394	116.129744	348.389232	117.592585	2	3
0	0	18	18	14	24	38	76	63	139	0.000333	0.243154	14	10212.46694	567.359275	729.461924	163.342069	2	3
0	0	13	13	15	22	37	59	44	103	0.000333	0.178858	14	7512.031753	417.335097	536.573697	156.710855	2	3
0	0	11	11	12	20	32	48	42	90	0.000333	0.15	12	5400	300	450	129.458112	1	3
0	0	12	12	14	18	32	54	39	93	0.000333	0.155	14	6510	361.666667	465	128.361619	2	3
0	0	3	3	10	8	18	17	12	29	0.000333	0.040309	5	604.639125	33.591063	120.927825	57.219281	1	3
0	0	10	10	13	19	32	40	46	86	0.000333	0.143333	12	5160	286.666667	430	128.816339	1	3
0	0	10	10	14	16	30	47	35	82	0.000333	0.134122	14	5633.110404	312.950578	402.365029	117.302969	2	3
0	0	18	18	14	21	35	67	66	133	0.000333	0.227398	21	14326.08747	795.893748	682.194641	145.541635	2	3
0	0	10	10	14	16	30	47	35	82	0.000333	0.134122	14	5633.110404	312.950578	402.365029	117.302969	2	3
0	0	16	16	14	20	34	61	54	115	0.000333	0.195019	14	8190.815174	455.045287	585.058227	139.741531	2	3
0	0	10	10	15	13	28	48	32	80	0.000333	0.128196	14	5384.237513	299.124306	384.588394	106.709075	2	3
0	0	10	10	14	16	30	44	33	77	0.000333	0.125944	14	5289.628062	293.868226	377.830576	117.302969	2	3
0	0	16	16	15	20	35	64	48	112	0.000333	0.191493	14	8042.715771	446.817543	574.479698	145.041921	2	3
0	0	10	10	14	16	30	44	33	77	0.000333	0.125944	14	5289.628062	293.868226	377.830576	117.302969	2	3
0	0	16	16	14	20	34	61	48	109	0.000333	0.184844	14	7763.468296	431.303794	554.53345	139.741531	2	3
0	0	13	13	14	20	34	56	65	121	0.000333	0.205194	21	12927.24308	718.180171	615.583004	139.741531	2	3
0	0	10	10	14	15	29	47	34	81	0.000333	0.131165	14	5508.950448	306.052803	393.496461	111.906328	2	3
0	0	21	21	14	21	35	90	80	170	0.000333	0.290659	21	18311.54037	1017.307798	871.978113	145.541635	2	3
0	0	10	10	14	15	29	44	32	76	0.000333	0.123069	14	5168.891779	287.160654	369.206556	111.906328	2	3
0	0	12	12	14	19	33	59	40	99	0.000333	0.166465	14	6991.530249	388.418347	499.395018	134.013592	2	3
0	0	17	17	15	19	34	81	56	137	0.000333	0.232327	14	9757.75373	542.097429	696.982409	139.313982	2	3
0	0	10	10	14	15	29	47	34	81	0.000333	0.131165	14	5508.950448	306.052803	393.496461	111.906328	2	3
0	0	13	13	14	19	33	62	48	110	0.000333	0.184961	14	7768.366944	431.575941	554.883353	134.013592	2	3
0	0	17	17	14	19	33	78	60	138	0.000333	0.232042	21	14618.65416	812.147453	696.126388	134.013592	2	3
0	0	9	9	11	21	32	36	30	66	0.000333	0.11	5	1650	91.666667	330	130.292414	3	3
0	0	10	10	12	22	34	39	32	71	0.000333	0.120403	6	2167.25917	120.403287	361.209862	141.127046	3	3
0	0	11	11	12	24	36	42	37	79	0.000333	0.136141	6	2450.544451	136.141358	408.424075	153.05865	3	3
0	0	7	7	11	15	26	37	27	64	0.000333	0.100276	5	1504.14071	83.563373	300.828142	96.657107	1	3
0	0	11	11	14	19	33	52	36	88	0.000333	0.147969	7	3107.346778	172.630377	443.906683	134.013592	2	3
0	0	8	8	11	16	27	30	25	55	0.000333	0.087173	5	1307.594063	72.644115	261.518813	102.053748	2	3
0	0	10	10	11	17	28	39	28	67	0.000333	0.107364	5	1610.463899	89.470217	322.09278	107.540616	3	3
0	0	12	12	14	19	33	46	35	81	0.000333	0.136199	7	2860.171466	158.898415	408.595924	134.013592	3	3
0	0	10	10	13	18	31	45	32	77	0.000333	0.127158	6	2288.838695	127.157705	381.473116	123.164366	2	3
0	0	12	12	14	21	35	53	36	89	0.000333	0.152169	7	3195.54332	177.530184	456.506189	145.541635	3	3
0	0	14	14	16	22	38	60	43	103	0.000333	0.180179	8	4324.292271	240.23846	540.536534	162.107496	3	3
0	0	14	14	19	23	42	70	52	122	0.000333	0.219288	18	11841.52906	657.862726	657.862726	184.752548	3	3
0	0	14	14	19	23	42	70	53	123	0.000333	0.221085	18	11938.59077	663.255043	663.255043	184.752548	3	3
0	0	13	13	14	21	35	60	60	120	0.000333	0.205171	14	8617.195468	478.733082	615.513962	145.541635	2	3
0	0	14	14	14	22	36	52	68	120	0.000333	0.206797	21	13028.211	723.7895	620.391	151.410465	2	3
0	0	10	10	12	17	29	41	31	72	0.000333	0.116592	6	2098.64779	116.591544	349.774632	112.506418	2	3
0	0	11	11	14	20	34	45	37	82	0.000333	0.139057	7	2920.203671	162.233537	417.171953	139.741531	2	3
0	0	14	14	16	23	39	51	52	103	0.000333	0.181465	16	8710.342857	483.907936	544.396429	168.041925	2	3
0	0	7	7	14	18	32	34	29	63	0.000333	0.105	7	2205	122.5	315	128.361619	2	3
0	0	7	7	10	10	20	32	24	56	0.000333	0.080676	10	2420.279733	134.459985	242.027973	66.438562	1	3
0	0	11	11	14	14	28	48	34	82	0.000333	0.131401	14	5518.843451	306.602414	394.203104	106.605938	2	3
0	0	11	11	14	14	28	45	32	77	0.000333	0.123389	14	5182.328606	287.907145	370.166329	106.605938	2	3
0	0	8	8	10	14	24	32	28	60	0.000333	0.091699	10	2750.9775	152.832083	275.09775	86.52225	1	3
0	0	12	12	14	18	32	48	38	86	0.000333	0.143333	14	6020	334.444444	430	128.361619	2	3
0	0	11	11	13	17	30	44	35	79	0.000333	0.129215	12	4651.732285	258.429571	387.644357	117.592585	2	3
0	0	14	14	11	21	32	55	48	103	0.000333	0.171667	10	5150	286.111111	515	130.292414	1	3
0	0	18	18	15	24	39	71	58	129	0.000333	0.227272	14	9545.436407	530.302023	681.816886	168.642459	2	3
0	0	13	13	15	22	37	54	41	95	0.000333	0.164966	7	3464.286488	192.46036	494.89807	156.710855	2	3
0	0	11	11	13	17	30	47	37	84	0.000333	0.137393	12	4946.14572	274.785873	412.17881	117.592585	2	3
0	0	13	13	10	18	28	53	48	101	0.000333	0.161848	10	4855.428471	269.746026	485.542847	108.277931	1	3
0	0	17	17	14	21	35	69	58	127	0.000333	0.21714	14	9119.865204	506.659178	651.418943	145.541635	2	3
0	0	13	13	14	20	34	53	46	99	0.000333	0.167886	14	7051.223498	391.734639	503.658821	139.741531	2	3
0	0	10	10	10	17	27	28	31	59	0.000333	0.093513	5	1402.691813	77.927323	280.538363	102.706149	2	3
0	0	28	28	19	54	73	137	99	236	0.000333	0.486933	9	13147.18736	730.399298	1460.798596	391.474548	11	3
0	0	30	30	21	54	75	142	102	244	0.000333	0.506611	10	15198.31761	844.350978	1519.83176	403.002591	11	3
0	0	28	28	19	55	74	137	100	237	0.000333	0.490547	9	13244.76403	735.820224	1471.640448	398.685407	11	3
0	0	11	11	11	19	30	39	35	74	0.000333	0.121037	5	1815.54952	100.863862	363.109904	118.764371	2	3
0	0	15	15	14	22	36	54	46	100	0.000333	0.172331	14	7237.895002	402.105278	516.9925	151.410465	3	3
0	0	10	10	11	18	29	38	29	67	0.000333	0.108495	5	1627.423633	90.412424	325.484727	113.112398	3	3
0	0	15	15	13	21	34	62	46	108	0.000333	0.183149	12	6593.351842	366.297325	549.445987	140.344382	2	3
0	0	19	19	15	24	39	77	57	134	0.000333	0.236081	14	9915.414563	550.856365	708.243897	168.642459	3	3
0	0	12	12	12	20	32	47	32	79	0.000333	0.131667	6	2370	131.666667	395	129.458112	3	3
0	0	12	12	12	20	32	47	32	79	0.000333	0.131667	6	2370	131.666667	395	129.458112	3	3
0	0	10	10	14	16	30	44	33	77	0.000333	0.125944	14	5289.628062	293.868226	377.830576	117.302969	2	3
0	0	15	15	15	21	36	67	46	113	0.000333	0.194734	14	8178.821352	454.378964	584.201525	150.842025	3	3
0	0	10	10	14	16	30	44	33	77	0.000333	0.125944	14	5289.628062	293.868226	377.830576	117.302969	2	3
0	0	17	17	15	22	37	71	49	120	0.000333	0.208378	14	8751.881654	486.215647	625.134404	156.710855	3	3
0	0	14	14	14	22	36	53	46	99	0.000333	0.170608	14	7165.516052	398.084225	511.822575	151.410465	3	3
0	0	14	14	15	22	37	53	46	99	0.000333	0.171912	14	7220.302365	401.127909	515.735883	156.710855	3	3
0	0	12	12	13	16	29	45	44	89	0.000333	0.14412	12	5188.323703	288.240206	432.360309	112.105716	2	3
0	0	11	11	14	17	31	47	35	82	0.000333	0.135415	14	5687.417364	315.967631	406.244097	122.789837	2	3
0	0	12	12	11	18	29	53	37	90	0.000333	0.145739	10	4372.182896	242.89905	437.21829	113.112398	2	3
0	0	16	16	14	21	35	69	47	116	0.000333	0.198332	14	8329.95562	462.775312	594.99683	145.541635	3	3
0	0	12	12	14	20	34	53	35	88	0.000333	0.149232	7	3133.87711	174.104284	447.69673	139.741531	3	3
0	0	10	10	13	17	30	38	31	69	0.000333	0.112858	6	2031.452707	112.858484	338.575451	117.592585	2	3
0	0	15	15	14	22	36	60	44	104	0.000333	0.179224	14	7527.410802	418.189489	537.6722	151.410465	3	3
0	0	11	11	11	19	30	44	34	78	0.000333	0.127579	5	1913.687332	106.315963	382.737466	118.764371	2	3
0	0	11	11	13	20	33	44	32	76	0.000333	0.127791	6	2300.243718	127.791318	383.373953	134.544278	3	3
0	0	10	10	13	17	30	38	31	69	0.000333	0.112858	6	2031.452707	112.858484	338.575451	117.592585	2	3
0	0	17	17	15	24	39	78	50	128	0.000333	0.22551	14	9471.440776	526.191154	676.531484	168.642459	3	3
0	0	13	13	13	20	33	62	40	102	0.000333	0.171509	12	6174.338402	343.0188	514.5282	134.544278	2	3
0	0	13	13	14	21	35	53	35	88	0.000333	0.150459	7	3159.638338	175.535463	451.376905	145.541635	3	3
0	0	13	13	14	22	36	53	35	88	0.000333	0.151651	7	3184.673801	176.926322	454.9534	151.410465	3	3
0	0	10	10	13	17	30	38	31	69	0.000333	0.112858	6	2031.452707	112.858484	338.575451	117.592585	2	3
0	0	16	16	17	22	39	66	49	115	0.000333	0.202607	16	9725.140083	540.28556	607.821255	167.594364	3	3
0	0	12	12	13	19	32	50	39	89	0.000333	0.148333	12	5340	296.666667	445	128.816339	2	3
0	0	12	12	16	21	37	50	37	87	0.000333	0.151074	8	3625.779542	201.432197	453.222443	156.238666	3	3
0	0	6	6	9	13	22	33	21	54	0.000333	0.08027	4	963.23723	53.513179	240.809307	76.635041	2	3
0	0	14	14	12	19	31	71	47	118	0.000333	0.194865	12	7015.141976	389.73011	584.595165	123.730173	4	3
0	0	18	18	12	19	31	90	60	150	0.000333	0.24771	18	13376.33004	743.129447	743.129447	123.730173	5	3
0	0	8	8	11	16	27	30	26	56	0.000333	0.088758	5	1331.368501	73.964917	266.2737	102.053748	2	3
0	0	12	12	14	20	34	45	37	82	0.000333	0.139057	7	2920.203671	162.233537	417.171953	139.741531	3	3
0	0	10	10	11	18	29	38	30	68	0.000333	0.110114	5	1651.713538	91.761863	330.342708	113.112398	3	3
0	0	8	8	11	16	27	30	25	55	0.000333	0.087173	5	1307.594063	72.644115	261.518813	102.053748	2	3
0	0	12	12	14	20	34	45	36	81	0.000333	0.137361	7	2884.591431	160.255079	412.08449	139.741531	3	3
0	0	10	10	11	18	29	38	29	67	0.000333	0.108495	5	1627.423633	90.412424	325.484727	113.112398	3	3
0	0	4	4	11	15	26	21	21	42	0.000333	0.065806	5	987.092341	54.838463	197.418468	96.657107	1	3
0	0	8	8	14	19	33	37	31	68	0.000333	0.11434	7	2401.131601	133.3962	343.0188	134.013592	2	3
0	0	10	10	13	20	33	42	44	86	0.000333	0.144606	12	5205.814731	289.21193	433.817894	134.544278	1	3
0	0	14	14	17	23	40	58	54	112	0.000333	0.198685	16	9536.895146	529.827508	596.055947	173.528793	2	3
0	0	6	6	9	13	22	33	21	54	0.000333	0.08027	4	963.23723	53.513179	240.809307	76.635041	2	3
0	0	14	14	12	19	31	71	47	118	0.000333	0.194865	12	7015.141976	389.73011	584.595165	123.730173	4	3
0	0	18	18	12	19	31	90	60	150	0.000333	0.24771	18	13376.33004	743.129447	743.129447	123.730173	5	3
0	0	8	8	11	15	26	30	25	55	0.000333	0.086175	5	1292.620922	71.812273	258.524184	96.657107	2	3
0	0	12	12	14	19	33	45	36	81	0.000333	0.136199	7	2860.171466	158.898415	408.595924	134.013592	3	3
0	0	10	10	11	18	29	38	29	67	0.000333	0.108495	5	1627.423633	90.412424	325.484727	113.112398	3	3
0	0	8	8	11	17	28	40	29	69	0.000333	0.110569	5	1658.537448	92.140969	331.70749	107.540616	2	3
0	0	10	10	12	20	32	48	33	81	0.000333	0.135	6	2430	135	405	129.458112	3	3
0	0	12	12	14	21	35	55	40	95	0.000333	0.162427	7	3410.973206	189.498511	487.281887	145.541635	3	3
0	0	13	13	14	20	34	52	48	100	0.000333	0.169582	14	7122.447978	395.691554	508.746284	139.741531	2	3
0	0	8	8	15	18	33	39	30	69	0.000333	0.116021	7	2436.44236	135.357909	348.063194	133.662009	2	3
0	0	12	12	12	17	29	33	33	66	0.000333	0.106876	6	1923.760474	106.875582	320.626746	112.506418	2	3
0	0	12	12	14	20	34	52	40	92	0.000333	0.156016	14	6552.65214	364.03623	468.046581	139.741531	3	3
0	0	9	9	15	21	36	48	33	81	0.000333	0.139588	7	2931.347476	162.852638	418.763925	150.842025	2	3
0	0	15	15	19	24	43	72	53	125	0.000333	0.226094	18	12209.0957	678.283094	678.283094	190.749723	3	3
0	0	11	11	11	21	32	42	45	87	0.000333	0.145	10	4350	241.666667	435	130.292414	1	3
0	0	10	10	10	18	28	40	39	79	0.000333	0.126594	10	3797.810388	210.989466	379.781039	108.277931	1	3
0	0	8	8	15	17	32	39	33	72	0.000333	0.12	7	2520	140	360	128.090227	2	3
0	0	11	11	19	21	40	59	46	105	0.000333	0.186267	18	10058.4441	558.80245	558.80245	172.949289	2	3
0	0	16	16	17	22	39	64	67	131	0.000333	0.230796	24	16617.30458	923.183588	692.387691	167.594364	2	3
0	0	19	19	22	26	48	84	80	164	0.000333	0.305311	33	30225.81705	1679.212059	915.93385	220.318928	2	3
0	0	16	16	15	22	37	57	58	115	0.000333	0.199696	14	8387.219919	465.956662	599.087137	156.710855	2	3
0	0	9	9	8	13	21	28	43	71	0.000333	0.103952	12	3742.254444	207.903025	311.854537	72.105716	1	3
0	0	12	12	15	23	38	54	61	115	0.000333	0.201171	14	8449.163297	469.397961	603.511664	162.645284	1	3
0	0	19	19	17	21	38	60	64	124	0.000333	0.216914	24	15617.83228	867.657349	650.743012	161.725534	2	3
0	0	10	10	15	17	32	38	34	72	0.000333	0.12	14	5040	280	360	128.090227	2	3
0	0	10	10	13	16	29	37	29	66	0.000333	0.106876	6	1923.760474	106.875582	320.626746	112.105716	2	3
0	0	11	11	11	18	29	43	32	75	0.000333	0.12145	5	1821.742873	101.207937	364.348575	113.112398	2	3
0	0	11	11	13	18	31	43	30	73	0.000333	0.120552	6	2169.937984	120.55211	361.656331	123.164366	3	3
0	0	15	15	14	21	35	59	42	101	0.000333	0.172686	14	7252.806186	402.933677	518.057585	145.541635	3	3
0	0	11	11	12	21	33	45	37	82	0.000333	0.13788	6	2481.841907	137.880106	413.640318	135.258216	2	3
0	0	10	10	11	20	31	39	42	81	0.000333	0.133763	10	4012.899011	222.938834	401.289901	124.49231	1	3
0	0	9	9	11	18	29	38	30	68	0.000333	0.110114	5	1651.713538	91.761863	330.342708	113.112398	2	3
0	0	8	8	11	16	27	34	31	65	0.000333	0.103023	5	1545.338438	85.852135	309.067688	102.053748	2	3
0	0	8	8	11	14	25	31	28	59	0.000333	0.091329	10	2739.875152	152.215286	273.987515	91.356717	2	3
0	0	9	9	11	16	27	35	27	62	0.000333	0.098268	5	1474.015126	81.889729	294.803025	102.053748	2	3
0	0	8	8	11	16	27	31	29	60	0.000333	0.095098	5	1426.466251	79.248125	285.29325	102.053748	2	3
0	0	9	9	11	16	27	35	27	62	0.000333	0.098268	5	1474.015126	81.889729	294.803025	102.053748	2	3
0	0	11	11	14	17	31	47	35	82	0.000333	0.135415	14	5687.417364	315.967631	406.244097	122.789837	2	3
0	0	15	15	12	19	31	63	54	117	0.000333	0.193214	12	6955.69162	386.427312	579.640968	123.730173	2	3
0	0	19	19	15	22	37	79	64	143	0.000333	0.248317	14	10429.32564	579.40698	744.951831	156.710855	3	3
0	0	11	11	8	21	29	45	43	88	0.000333	0.142501	8	3420.018621	190.001034	427.502328	116.238666	1	3
0	0	15	15	12	24	36	64	54	118	0.000333	0.20335	12	7320.613802	406.700767	610.05115	153.05865	2	3
0	0	14	14	16	22	38	66	50	116	0.000333	0.20292	16	9740.153465	541.119637	608.759592	162.107496	4	3
0	0	15	15	16	22	38	76	57	133	0.000333	0.232658	16	11167.58975	620.421653	697.974359	162.107496	4	3
0	0	14	14	7	20	27	55	67	122	0.000333	0.193365	9	5220.866477	290.048138	580.096275	106.090046	1	3
0	0	18	18	11	23	34	74	78	152	0.000333	0.257765	15	11599.41528	644.41196	773.294352	142.095673	2	3
0	0	12	12	7	19	26	49	55	104	0.000333	0.162949	6	2933.074384	162.948577	488.845731	100.362107	1	3
0	0	16	16	11	22	33	68	66	134	0.000333	0.225316	15	10139.23218	563.290677	675.948812	136.161243	2	3
0	0	14	14	12	26	38	65	58	123	0.000333	0.215165	12	7745.94101	430.330056	645.495084	165.230983	1	3
0	0	13	13	13	26	39	71	51	122	0.000333	0.21494	6	3868.914424	214.93969	644.819071	170.317149	2	3
0	0	18	18	16	29	45	84	69	153	0.000333	0.280085	16	13444.05638	746.892021	840.253524	204.881449	2	3
0	0	13	13	14	20	34	52	48	100	0.000333	0.169582	14	7122.447978	395.691554	508.746284	139.741531	2	3
0	0	17	17	14	22	36	64	72	136	0.000333	0.23437	21	14765.3058	820.294767	703.1098	151.410465	2	3
0	0	14	14	14	21	35	45	44	89	0.000333	0.152169	14	6391.086639	355.060369	456.506189	145.541635	3	3
0	0	11	11	12	17	29	38	42	80	0.000333	0.129546	12	4663.661755	259.09232	388.63848	112.506418	2	3
0	0	16	16	16	22	38	63	50	113	0.000333	0.197672	16	9488.252944	527.125164	593.015809	162.107496	3	3
0	0	17	17	17	22	39	69	52	121	0.000333	0.213178	16	10232.5387	568.474372	639.533668	167.594364	3	3
0	0	13	13	14	21	35	58	41	99	0.000333	0.169266	7	3554.593131	197.477396	507.799019	145.541635	3	3
0	0	10	10	11	17	28	46	34	80	0.000333	0.128196	10	3845.883938	213.660219	384.588394	107.540616	2	3
0	0	14	14	14	23	37	42	46	88	0.000333	0.152811	14	6418.046546	356.558141	458.431896	157.344894	2	3
0	0	13	13	13	20	33	40	40	80	0.000333	0.134517	12	4842.618355	269.034353	403.55153	134.544278	2	3
0	0	7	7	14	14	28	28	23	51	0.000333	0.081725	7	1716.225707	95.345873	245.175101	106.605938	2	3
0	0	15	15	14	22	36	57	52	109	0.000333	0.187841	14	7889.305552	438.294753	563.521825	151.410465	4	3
0	0	17	17	13	25	38	68	60	128	0.000333	0.223912	12	8060.816661	447.823148	671.734722	164.202121	4	3
0	0	5	5	7	12	19	15	16	31	0.000333	0.043895	3	395.057259	21.947625	131.685753	62.671034	2	3
0	0	16	16	14	24	38	68	57	125	0.000333	0.218664	14	9183.873149	510.215175	655.990939	163.342069	4	3
0	0	10	10	14	16	30	44	33	77	0.000333	0.125944	14	5289.628062	293.868226	377.830576	117.302969	2	3
0	0	15	15	14	20	34	58	43	101	0.000333	0.171278	14	7193.672458	399.64847	513.833747	139.741531	3	3
0	0	10	10	14	16	30	44	33	77	0.000333	0.125944	14	5289.628062	293.868226	377.830576	117.302969	2	3
0	0	15	15	14	21	35	58	44	102	0.000333	0.174396	14	7324.616148	406.923119	523.186868	145.541635	3	3
0	0	12	12	14	21	35	48	39	87	0.000333	0.148749	7	3123.733357	173.540742	446.247622	145.541635	3	3
0	0	16	16	16	22	38	57	47	104	0.000333	0.181928	16	8732.551382	485.141743	545.784461	162.107496	3	3
0	0	14	14	15	20	35	52	44	96	0.000333	0.164137	14	6893.756375	382.986465	492.41117	145.041921	3	3
0	0	11	11	14	14	28	42	34	76	0.000333	0.121786	14	5115.025637	284.168091	365.358974	106.605938	3	3
0	0	9	9	13	17	30	43	33	76	0.000333	0.124308	6	2237.542112	124.307895	372.923685	117.592585	2	3
0	0	10	10	9	16	25	33	53	86	0.000333	0.133124	12	4792.459588	266.247755	399.371632	92.529325	1	3
0	0	14	14	13	20	33	49	63	112	0.000333	0.188324	18	10169.49855	564.972141	564.972141	134.544278	2	3
0	0	5	5	10	14	24	16	18	34	0.000333	0.051963	5	779.443625	43.302424	155.888725	86.52225	1	3
0	0	9	9	14	18	32	32	28	60	0.000333	0.1	7	2100	116.666667	300	128.361619	2	3
0	0	10	10	12	16	28	38	32	70	0.000333	0.112172	12	4038.178135	224.34323	336.514845	107.01955	1	3
0	0	14	14	16	19	35	54	42	96	0.000333	0.164137	16	7878.578714	437.698817	492.41117	144.710623	2	3
0	0	9	9	10	16	26	33	36	69	0.000333	0.10811	10	3243.303406	180.183523	324.330341	97.219281	1	3
0	0	11	11	11	17	28	42	39	81	0.000333	0.129799	10	3893.957487	216.330971	389.395749	107.540616	2	3
0	0	13	13	14	19	33	49	46	95	0.000333	0.159739	14	6709.044179	372.724677	479.217441	134.013592	2	3
0	0	11	11	13	17	30	44	35	79	0.000333	0.129215	12	4651.732285	258.429571	387.644357	117.592585	2	3
0	0	14	14	13	20	33	68	44	112	0.000333	0.188324	12	6779.665696	376.648094	564.972141	134.544278	2	3
0	0	18	18	15	24	39	84	54	138	0.000333	0.243129	14	10211.39709	567.299838	729.385506	168.642459	3	3
0	0	14	14	15	22	37	59	39	98	0.000333	0.170175	7	3573.685009	198.538056	510.52643	156.710855	3	3
0	0	14	14	15	23	38	59	39	98	0.000333	0.171432	7	3600.078274	200.004349	514.296896	162.645284	3	3
0	0	9	9	11	17	28	41	35	76	0.000333	0.121786	10	3653.589741	202.977208	365.358974	107.540616	2	3
0	0	5	5	7	12	19	15	16	31	0.000333	0.043895	3	395.057259	21.947625	131.685753	62.671034	2	3
0	0	14	14	11	19	30	46	45	91	0.000333	0.148842	10	4465.270442	248.07058	446.527044	118.764371	2	3
0	0	14	14	11	19	30	38	50	88	0.000333	0.143935	10	4318.063724	239.892429	431.806372	118.764371	2	3
0	0	8	8	10	17	27	38	34	72	0.000333	0.114117	10	3423.519002	190.1955	342.3519	102.706149	1	3
0	0	4	4	11	11	22	26	18	44	0.000333	0.065405	5	981.074956	54.504164	196.214991	76.107496	1	3
0	0	8	8	15	16	31	41	29	70	0.000333	0.115598	7	2427.556192	134.864233	346.793742	122.603359	2	3
0	0	7	7	10	13	23	32	24	56	0.000333	0.08444	5	1266.597348	70.366519	253.31947	81.324997	1	3
0	0	11	11	14	17	31	47	33	80	0.000333	0.132112	7	2774.349934	154.130552	396.335705	122.789837	2	3
0	0	15	15	14	20	34	51	56	107	0.000333	0.181453	14	7621.019336	423.389963	544.358524	139.741531	1	3
0	0	19	19	18	23	41	66	67	133	0.000333	0.237518	18	12825.9795	712.554417	712.554417	179.100575	2	3
0	0	12	12	14	19	33	50	35	85	0.000333	0.142925	7	3001.414501	166.74525	428.7735	134.013592	3	3
0	0	8	8	11	15	26	35	26	61	0.000333	0.095576	5	1433.634114	79.64634	286.726823	96.657107	2	3
0	0	11	11	14	17	31	47	33	80	0.000333	0.132112	7	2774.349934	154.130552	396.335705	122.789837	2	3
0	0	15	15	16	23	39	72	49	121	0.000333	0.213178	16	10232.5387	568.474372	639.533668	168.041925	3	3
0	0	11	11	16	23	39	57	37	94	0.000333	0.165609	8	3974.622469	220.812359	496.827809	168.041925	2	3
0	0	11	11	16	24	40	57	37	94	0.000333	0.166754	8	4002.089927	222.338329	500.261241	174.0391	2	3
0	0	18	18	20	27	47	92	62	154	0.000333	0.285136	20	17108.13366	950.45187	855.406683	214.820524	3	3
0	0	12	12	14	20	34	52	40	92	0.000333	0.156016	14	6552.65214	364.03623	468.046581	139.741531	3	3
0	0	9	9	15	21	36	48	33	81	0.000333	0.139588	7	2931.347476	162.852638	418.763925	150.842025	2	3
0	0	15	15	19	24	43	72	53	125	0.000333	0.226094	18	12209.0957	678.283094	678.283094	190.749723	3	3
0	0	11	11	13	20	33	40	48	88	0.000333	0.147969	12	5326.88019	295.937788	443.906683	134.544278	1	3
0	0	9	9	11	18	29	37	34	71	0.000333	0.114972	5	1724.583253	95.810181	344.916651	113.112398	2	3
0	0	9	9	10	17	27	28	31	59	0.000333	0.093513	5	1402.691813	77.927323	280.538363	102.706149	2	3
0	0	9	9	11	19	30	37	35	72	0.000333	0.117765	5	1766.480614	98.137812	353.296123	118.764371	2	3
0	0	11	11	14	22	36	46	37	83	0.000333	0.143035	7	3003.726426	166.87369	429.103775	151.410465	3	3
0	0	3	3	9	12	21	17	17	34	0.000333	0.04978	4	597.355169	33.186398	149.338792	71.548875	1	3
0	0	12	12	11	19	30	50	50	100	0.000333	0.163563	10	4906.890596	272.605033	490.68906	118.764371	1	3
0	0	12	12	14	20	34	59	40	99	0.000333	0.167886	14	7051.223498	391.734639	503.658821	139.741531	2	3
0	0	8	8	10	15	25	44	31	75	0.000333	0.116096	10	3482.892142	193.494008	348.289214	91.82264	1	3
0	0	13	13	14	22	36	62	42	104	0.000333	0.179224	7	3763.705401	209.094745	537.6722	151.410465	3	3
0	0	12	12	14	20	34	59	40	99	0.000333	0.167886	14	7051.223498	391.734639	503.658821	139.741531	2	3
0	0	9	9	11	17	28	47	33	80	0.000333	0.128196	5	1922.941969	106.830109	384.588394	107.540616	2	3
0	0	15	15	15	24	39	71	45	116	0.000333	0.204369	7	4291.746602	238.430367	613.106657	168.642459	3	3
0	0	14	14	14	20	34	70	47	117	0.000333	0.198411	14	8333.264134	462.959119	595.233152	139.741531	2	3
0	0	11	11	13	19	32	56	36	92	0.000333	0.153333	6	2760	153.333333	460	128.816339	2	3
0	0	11	11	12	17	29	40	39	79	0.000333	0.127927	12	4605.365983	255.853666	383.780499	112.506418	1	3
0	0	15	15	13	21	34	56	71	127	0.000333	0.215369	18	11629.94006	646.107781	646.107781	140.344382	2	3
0	0	14	14	14	22	36	53	46	99	0.000333	0.170608	14	7165.516052	398.084225	511.822575	151.410465	3	3
0	0	16	16	15	23	38	66	61	127	0.000333	0.222162	14	9330.815119	518.378618	666.486794	162.645284	2	3
0	0	11	11	12	16	28	41	42	83	0.000333	0.133003	12	4788.125502	266.006972	399.010459	107.01955	2	3
0	0	10	10	9	17	26	36	38	74	0.000333	0.115944	8	2782.660313	154.59224	347.832539	98.016193	1	3
0	0	12	12	14	16	30	46	38	84	0.000333	0.137393	14	5770.50334	320.583519	412.17881	117.302969	2	3
0	0	16	16	15	22	37	52	47	99	0.000333	0.171912	14	7220.302365	401.127909	515.735883	156.710855	3	3
0	0	13	13	15	17	32	49	39	88	0.000333	0.146667	14	6160	342.222222	440	128.090227	3	3
0	0	13	13	14	17	31	48	48	96	0.000333	0.158534	14	6658.439841	369.913325	475.602846	122.789837	3	3
0	0	9	9	9	17	26	30	38	68	0.000333	0.106543	8	2557.039207	142.057734	319.629901	98.016193	1	3
0	0	12	12	13	19	32	43	42	85	0.000333	0.141667	12	5100	283.333333	425	128.816339	2	3
0	0	10	10	10	19	29	37	33	70	0.000333	0.113353	5	1700.293348	94.460742	340.05867	113.929904	1	3
0	0	11	11	14	19	33	46	36	82	0.000333	0.13788	7	2895.482225	160.860124	413.640318	134.013592	2	3
0	0	6	6	13	12	25	26	25	51	0.000333	0.078946	12	2842.039988	157.89111	236.836666	91.125266	2	3
0	0	10	10	14	16	30	49	34	83	0.000333	0.135757	14	5701.806872	316.767048	407.271919	117.302969	2	3
0	0	20	20	14	21	35	84	67	151	0.000333	0.258174	21	16264.95645	903.608691	774.521736	145.541635	2	3
0	0	10	10	13	18	31	41	33	74	0.000333	0.122204	6	2199.663162	122.203509	366.610527	123.164366	2	3
0	0	10	10	13	20	33	46	42	88	0.000333	0.147969	12	5326.88019	295.937788	443.906683	134.544278	2	3
0	0	10	10	14	15	29	44	32	76	0.000333	0.123069	14	5168.891779	287.160654	369.206556	111.906328	2	3
0	0	11	11	14	18	32	56	38	94	0.000333	0.156667	14	6580	365.555556	470	128.361619	2	3
0	0	16	16	15	19	34	75	51	126	0.000333	0.213673	14	8974.284452	498.571358	641.020318	139.313982	3	3
0	0	12	12	14	20	34	55	37	92	0.000333	0.156016	7	3276.32607	182.018115	468.046581	139.741531	3	3
0	0	8	8	12	16	28	40	28	68	0.000333	0.108967	6	1961.400808	108.966712	326.900135	107.01955	2	3
0	0	11	11	14	19	33	52	36	88	0.000333	0.147969	7	3107.346778	172.630377	443.906683	134.013592	2	3
0	0	11	11	14	17	31	47	35	82	0.000333	0.135415	14	5687.417364	315.967631	406.244097	122.789837	2	3
0	0	11	11	10	17	27	50	36	86	0.000333	0.136307	10	4089.203252	227.177958	408.920325	102.706149	1	3
0	0	11	11	14	19	33	50	34	84	0.000333	0.141243	7	2966.103742	164.783541	423.729106	134.013592	2	3
0	0	15	15	14	20	34	66	46	112	0.000333	0.189932	14	7977.141735	443.174541	569.795838	139.741531	2	3
0	0	11	11	14	17	31	47	35	82	0.000333	0.135415	14	5687.417364	315.967631	406.244097	122.789837	2	3
0	0	12	12	11	18	29	53	37	90	0.000333	0.145739	10	4372.182896	242.89905	437.21829	113.112398	2	3
0	0	12	12	14	20	34	53	35	88	0.000333	0.149232	7	3133.87711	174.104284	447.69673	139.741531	3	3
0	0	16	16	14	21	35	69	47	116	0.000333	0.198332	14	8329.95562	462.775312	594.99683	145.541635	3	3
0	0	17	17	14	24	38	73	54	127	0.000333	0.222162	14	9330.815119	518.378618	666.486794	163.342069	3	3
0	0	14	14	14	25	39	72	48	120	0.000333	0.211416	7	4439.737864	246.652104	634.248266	169.399374	3	3
0	0	21	21	17	27	44	92	65	157	0.000333	0.28571	16	13714.09223	761.894013	857.130764	197.868831	4	3
0	0	13	13	12	23	35	63	48	111	0.000333	0.189783	12	6832.204979	379.566943	569.350415	147.061475	3	3
0	0	12	12	12	24	36	67	45	112	0.000333	0.193011	6	3474.189601	193.010533	579.0316	153.05865	3	3
0	0	17	17	15	26	41	82	59	141	0.000333	0.251805	14	10575.80766	587.54487	755.414833	180.814792	4	3
0	0	13	13	12	23	35	63	48	111	0.000333	0.189783	12	6832.204979	379.566943	569.350415	147.061475	3	3
0	0	12	12	12	24	36	67	45	112	0.000333	0.193011	6	3474.189601	193.010533	579.0316	153.05865	3	3
0	0	17	17	15	26	41	82	59	141	0.000333	0.251805	14	10575.80766	587.54487	755.414833	180.814792	4	3
0	0	13	13	10	19	29	49	63	112	0.000333	0.181365	15	8161.408072	453.41156	544.093871	113.929904	1	3
0	0	17	17	14	22	36	65	73	138	0.000333	0.237817	21	14982.44265	832.357925	713.44965	151.410465	2	3
0	0	13	13	12	23	35	63	48	111	0.000333	0.189783	12	6832.204979	379.566943	569.350415	147.061475	3	3
0	0	12	12	12	24	36	67	45	112	0.000333	0.193011	6	3474.189601	193.010533	579.0316	153.05865	3	3
0	0	17	17	15	26	41	82	59	141	0.000333	0.251805	14	10575.80766	587.54487	755.414833	180.814792	4	3
0	0	12	12	14	20	34	49	38	87	0.000333	0.147536	7	3098.26487	172.125826	442.609267	139.741531	3	3
0	0	14	14	13	21	34	45	44	89	0.000333	0.150928	12	5433.410314	301.856129	452.784193	140.344382	3	3
0	0	14	14	14	20	34	45	44	89	0.000333	0.150928	14	6338.9787	352.165483	452.784193	139.741531	3	3
0	0	10	10	13	15	28	41	32	73	0.000333	0.116979	12	4211.242912	233.95794	350.936909	106.709075	2	3
0	0	12	12	13	17	30	46	37	83	0.000333	0.135757	12	4887.263033	271.514613	407.271919	117.592585	2	3
0	0	19	19	14	21	35	74	54	128	0.000333	0.218849	14	9191.675166	510.64862	656.548226	145.541635	3	3
0	0	10	10	13	15	28	41	32	73	0.000333	0.116979	12	4211.242912	233.95794	350.936909	106.709075	2	3
0	0	11	11	13	17	30	44	35	79	0.000333	0.129215	12	4651.732285	258.429571	387.644357	117.592585	2	3
0	0	16	16	13	19	32	63	49	112	0.000333	0.186667	12	6720	373.333333	560	128.816339	3	3
0	0	10	10	13	15	28	41	32	73	0.000333	0.116979	12	4211.242912	233.95794	350.936909	106.709075	2	3
0	0	11	11	13	17	30	44	35	79	0.000333	0.129215	12	4651.732285	258.429571	387.644357	117.592585	2	3
0	0	15	15	13	17	30	60	47	107	0.000333	0.175012	12	6300.447525	350.024862	525.037294	117.592585	2	3
0	0	10	10	13	17	30	41	32	73	0.000333	0.119401	6	2149.218081	119.401004	358.203013	117.592585	2	3
0	0	19	19	17	21	38	98	65	163	0.000333	0.285137	24	20529.89243	1140.54958	855.412185	161.725534	4	3
0	0	29	29	13	20	33	139	95	234	0.000333	0.393463	24	28329.31737	1573.850965	1180.388224	134.544278	7	3
0	0	9	9	10	18	28	28	32	60	0.000333	0.096147	5	1442.206477	80.122582	288.441295	108.277931	2	3
0	0	13	13	12	17	29	57	43	100	0.000333	0.161933	12	5829.577194	323.8654	485.7981	112.506418	4	3
0	0	13	13	12	18	30	57	43	100	0.000333	0.163563	12	5888.268715	327.12604	490.68906	118.0782	4	3
0	0	13	13	12	17	29	57	42	99	0.000333	0.160313	12	5771.281422	320.626746	480.940119	112.506418	4	3
0	0	13	13	12	17	29	57	42	99	0.000333	0.160313	12	5771.281422	320.626746	480.940119	112.506418	4	3
0	0	8	8	11	17	28	40	29	69	0.000333	0.110569	5	1658.537448	92.140969	331.70749	107.540616	2	3
0	0	10	10	12	20	32	48	33	81	0.000333	0.135	6	2430	135	405	129.458112	3	3
0	0	12	12	14	21	35	55	40	95	0.000333	0.162427	7	3410.973206	189.498511	487.281887	145.541635	3	3
0	0	15	15	17	22	39	54	50	104	0.000333	0.183227	16	8794.909292	488.606072	549.681831	167.594364	3	3
0	0	5	5	8	12	20	30	20	50	0.000333	0.072032	4	864.385619	48.021423	216.096405	67.01955	1	3
0	0	13	13	12	18	30	68	46	114	0.000333	0.186462	12	6712.626335	372.923685	559.385528	118.0782	3	3
0	0	17	17	12	18	30	87	59	146	0.000333	0.238802	18	12895.30849	716.406027	716.406027	118.0782	4	3
0	0	14	14	14	21	35	63	47	110	0.000333	0.188074	14	7899.095846	438.838658	564.221132	145.541635	6	3
0	0	12	12	13	21	34	47	38	85	0.000333	0.144145	6	2594.606049	144.144781	432.434342	140.344382	4	3
0	0	15	15	15	22	37	66	48	114	0.000333	0.197959	14	8314.287572	461.904865	593.877684	156.710855	7	3
0	0	13	13	14	22	36	50	39	89	0.000333	0.153374	7	3220.863276	178.936849	460.123325	151.410465	5	3
0	0	17	17	15	22	37	75	55	130	0.000333	0.225743	14	9481.205125	526.733618	677.228938	156.710855	6	3
0	0	16	16	14	23	37	65	50	115	0.000333	0.199696	14	8387.219919	465.956662	599.087137	157.344894	4	3
0	0	10	10	13	20	33	46	42	88	0.000333	0.147969	12	5326.88019	295.937788	443.906683	134.544278	2	3
0	0	10	10	13	17	30	41	31	72	0.000333	0.117765	6	2119.776737	117.765374	353.296123	117.592585	2	3
0	0	13	13	11	18	29	52	43	95	0.000333	0.153836	10	4615.081945	256.393441	461.508195	113.112398	1	3
0	0	17	17	15	21	36	68	53	121	0.000333	0.20852	14	8757.852952	486.547386	625.560925	150.842025	2	3
0	0	7	7	10	16	26	37	28	65	0.000333	0.101843	5	1527.642908	84.86905	305.528582	97.219281	1	3
0	0	9	9	12	19	31	45	32	77	0.000333	0.127158	6	2288.838695	127.157705	381.473116	123.730173	2	3
0	0	11	11	14	20	34	52	39	91	0.000333	0.15432	7	3240.71383	180.039657	462.959119	139.741531	2	3
0	0	17	17	13	22	35	58	71	129	0.000333	0.220559	18	11910.19517	661.677509	661.677509	146.213212	2	3
0	0	15	15	13	21	34	52	59	111	0.000333	0.188236	12	6776.500505	376.47225	564.708375	140.344382	2	3
0	0	13	13	13	20	33	46	47	93	0.000333	0.156376	12	5629.543837	312.752435	469.128653	134.544278	2	3
0	0	7	7	13	11	24	33	26	59	0.000333	0.090171	12	3246.153451	180.341858	270.512788	86.159464	2	3
0	0	8	8	12	14	26	34	27	61	0.000333	0.095576	6	1720.360937	95.575608	286.726823	96.322519	1	3
0	0	6	6	7	16	23	31	30	61	0.000333	0.091979	3	827.811838	45.989547	275.937279	83.651484	1	3
0	0	10	10	11	20	31	50	41	91	0.000333	0.150277	10	4508.318642	250.462147	450.831864	124.49231	2	3
0	0	21	21	18	46	64	110	79	189	0.000333	0.378	9	10206	567	1134	329.1425	11	3
0	0	22	22	17	40	57	106	73	179	0.000333	0.348029	8	8352.6985	464.038806	1044.087313	282.363992	12	3
0	0	24	24	17	40	57	112	75	187	0.000333	0.363583	8	8726.003461	484.77797	1090.750433	282.363992	13	3
0	0	32	32	19	44	63	145	94	239	0.000333	0.47619	18	25714.25823	1428.569902	1428.569902	320.925614	16	3
0	0	28	28	19	43	62	131	86	217	0.000333	0.430687	18	23257.09079	1292.060599	1292.060599	314.040007	14	3
0	0	12	12	13	21	34	43	37	80	0.000333	0.135666	6	2441.982164	135.665676	406.997027	140.344382	3	3
0	0	11	11	13	19	32	40	35	75	0.000333	0.125	6	2250	125	375	128.816339	2	3
0	0	12	12	13	19	32	43	36	79	0.000333	0.131667	6	2370	131.666667	395	128.816339	3	3
0	0	14	14	17	23	40	57	53	110	0.000333	0.195137	16	9366.593447	520.366303	585.41209	173.528793	2	3
0	0	21	21	18	46	64	110	79	189	0.000333	0.378	9	10206	567	1134	329.1425	11	3
0	0	26	26	18	48	66	127	88	215	0.000333	0.433182	9	11695.90262	649.772368	1299.544736	343.13685	12	3
0	0	28	28	18	48	66	133	90	223	0.000333	0.4493	9	12131.099	673.949944	1347.899889	343.13685	13	3
0	0	36	36	20	52	72	166	109	275	0.000333	0.565576	20	33934.58751	1885.254862	1696.729375	382.861427	16	3
0	0	32	32	20	51	71	152	101	253	0.000333	0.518629	10	15558.86021	864.381123	1555.886021	375.732254	14	3
0	0	14	14	13	23	36	57	51	108	0.000333	0.186117	12	6700.222802	372.2346	558.3519	152.147641	2	3
0	0	17	17	18	27	45	77	64	141	0.000333	0.258117	18	13938.32316	774.351287	774.351287	203.440613	2	3
0	0	10	10	15	23	38	52	39	91	0.000333	0.159187	7	3342.929826	185.718324	477.561404	162.645284	1	3
0	0	8	8	14	13	27	38	29	67	0.000333	0.106192	14	4460.084477	247.782471	318.577463	101.408685	2	3
0	0	11	11	19	17	36	58	42	100	0.000333	0.172331	18	9305.865003	516.9925	516.9925	150.197491	2	3
0	0	13	13	13	20	33	55	51	106	0.000333	0.178235	12	6416.46932	356.470518	534.705777	134.544278	2	3
0	0	16	16	18	24	42	75	64	139	0.000333	0.249844	18	13491.57819	749.532122	749.532122	185.09775	2	3
0	0	10	10	14	21	35	51	44	95	0.000333	0.162427	14	6821.946413	378.997023	487.281887	145.541635	1	3
0	0	11	11	13	17	30	46	43	89	0.000333	0.145571	12	5240.559156	291.142175	436.713263	117.592585	2	3
0	0	14	14	14	20	34	58	52	110	0.000333	0.18654	14	7834.692776	435.26071	559.620913	139.741531	2	3
0	0	11	11	14	17	31	47	34	81	0.000333	0.133763	14	5618.058616	312.114368	401.289901	122.789837	2	3
0	0	14	14	15	20	35	59	43	102	0.000333	0.174396	14	7324.616148	406.923119	523.186868	145.041921	2	3
0	0	9	9	12	16	28	42	31	73	0.000333	0.116979	6	2105.621456	116.97897	350.936909	107.01955	1	3
0	0	12	12	13	19	32	54	40	94	0.000333	0.156667	12	5640	313.333333	470	128.816339	1	3
0	0	9	9	10	18	28	40	30	70	0.000333	0.112172	5	1682.574223	93.476346	336.514845	108.277931	1	3
0	0	12	12	9	16	25	43	51	94	0.000333	0.145507	12	5238.269782	291.014988	436.522482	92.529325	2	3
0	0	16	16	12	21	33	58	62	120	0.000333	0.201776	12	7263.927532	403.55153	605.327294	135.258216	3	3
0	0	28	28	18	51	69	129	99	228	0.000333	0.464248	9	12534.69219	696.371788	1392.743576	364.352342	8	3
0	0	32	32	20	55	75	144	110	254	0.000333	0.527373	20	31642.39895	1757.911053	1582.119947	404.413346	9	3
0	0	24	24	18	46	64	109	87	196	0.000333	0.392	9	10584	588	1176	329.1425	8	3
0	0	10	10	12	21	33	34	32	66	0.000333	0.110977	6	1997.580071	110.976671	332.930012	135.258216	3	3
0	0	12	12	12	23	35	43	38	81	0.000333	0.138491	6	2492.831546	138.490641	415.471924	147.061475	4	3
0	0	13	13	12	24	36	44	40	84	0.000333	0.144758	6	2605.642201	144.7579	434.2737	153.05865	4	3
0	0	12	12	14	21	35	39	34	73	0.000333	0.124813	7	2621.063622	145.614646	374.43766	145.541635	3	3
0	0	14	14	14	23	37	48	40	88	0.000333	0.152811	7	3209.023273	178.279071	458.431896	157.344894	4	3
0	0	15	15	14	24	38	49	42	91	0.000333	0.159187	7	3342.929826	185.718324	477.561404	163.342069	4	3
0	0	14	14	14	23	37	52	45	97	0.000333	0.168439	7	3537.218835	196.512158	505.316976	157.344894	5	3
0	0	9	9	13	16	29	39	29	68	0.000333	0.110114	6	1982.056246	110.114236	330.342708	112.105716	2	3
0	0	18	18	13	22	35	66	56	122	0.000333	0.208591	12	7509.270337	417.181685	625.772528	146.213212	2	3
0	0	10	10	13	16	29	37	29	66	0.000333	0.106876	6	1923.760474	106.875582	320.626746	112.105716	2	3
0	0	12	12	13	18	31	49	37	86	0.000333	0.14202	12	5112.730592	284.040588	426.060883	123.164366	2	3
0	0	12	12	16	19	35	49	35	84	0.000333	0.14362	8	3446.878187	191.493233	430.859773	144.710623	3	3
0	0	16	16	17	21	38	65	47	112	0.000333	0.195923	16	9404.286104	522.460339	587.767882	161.725534	3	3
0	0	10	10	13	16	29	37	29	66	0.000333	0.106876	6	1923.760474	106.875582	320.626746	112.105716	2	3
0	0	11	11	11	17	28	43	31	74	0.000333	0.118581	5	1778.721321	98.817851	355.744264	107.540616	2	3
0	0	11	11	14	17	31	43	29	72	0.000333	0.118901	7	2496.91494	138.717497	356.702134	122.789837	3	3
0	0	15	15	15	20	35	59	41	100	0.000333	0.170976	14	7180.996224	398.944235	512.928302	145.041921	3	3
0	0	9	9	15	16	31	54	30	84	0.000333	0.138717	7	2913.067431	161.837079	416.15249	122.603359	2	3
0	0	17	17	18	20	38	94	54	148	0.000333	0.258898	18	13980.4789	776.693272	776.693272	161.497212	4	3
0	0	21	21	18	20	38	114	66	180	0.000333	0.314876	27	25504.92772	1416.940429	944.626952	161.497212	5	3
0	0	7	7	13	16	29	49	28	77	0.000333	0.124688	6	2244.38722	124.688179	374.064537	112.105716	2	3
0	0	15	15	16	20	36	89	52	141	0.000333	0.242986	16	11663.3508	647.963934	728.959425	150.438562	4	3
0	0	19	19	16	20	36	109	64	173	0.000333	0.298132	24	21465.52861	1192.529367	894.397025	150.438562	5	3
0	0	9	9	13	15	28	37	29	66	0.000333	0.105762	6	1903.712549	105.761808	317.285425	106.709075	2	3
0	0	15	15	14	20	34	60	49	109	0.000333	0.184844	14	7763.468296	431.303794	554.53345	139.741531	2	3
0	0	9	9	13	15	28	34	27	61	0.000333	0.09775	6	1759.491901	97.74955	293.24865	106.709075	2	3
0	0	15	15	17	21	38	63	46	109	0.000333	0.190675	16	9152.385583	508.465866	572.024099	161.725534	3	3
0	0	9	9	13	15	28	34	27	61	0.000333	0.09775	6	1759.491901	97.74955	293.24865	106.709075	2	3
0	0	13	13	14	19	33	54	39	93	0.000333	0.156376	14	6567.801143	364.877841	469.128653	134.013592	2	3
0	0	9	9	13	15	28	34	27	61	0.000333	0.09775	6	1759.491901	97.74955	293.24865	106.709075	2	3
0	0	15	15	15	20	35	63	45	108	0.000333	0.184654	14	7755.475922	430.859773	553.962566	145.041921	2	3
0	0	11	11	10	17	27	45	45	90	0.000333	0.142647	10	4279.398752	237.744375	427.939875	102.706149	1	3
0	0	12	12	10	20	30	52	52	104	0.000333	0.170106	10	5103.166219	283.509234	510.316622	119.657843	1	3
0	0	10	10	13	20	33	42	47	89	0.000333	0.14965	12	5387.412919	299.300718	448.951077	134.544278	1	3
0	0	10	10	14	17	31	48	35	83	0.000333	0.137066	14	5756.776113	319.820895	411.198294	122.789837	2	3
0	0	17	17	15	22	37	76	60	136	0.000333	0.236162	14	9918.799208	551.0444	708.485658	156.710855	2	3
0	0	11	11	13	15	28	42	32	74	0.000333	0.118581	12	4268.931171	237.162843	355.744264	106.709075	3	3
0	0	12	12	12	17	29	43	33	76	0.000333	0.123069	6	2215.239334	123.068852	369.206556	112.506418	2	3
0	0	10	10	14	16	30	44	33	77	0.000333	0.125944	14	5289.628062	293.868226	377.830576	117.302969	2	3
0	0	11	11	14	17	31	47	39	86	0.000333	0.14202	14	5964.852358	331.380687	426.060883	122.789837	2	3
0	0	10	10	14	18	32	46	38	84	0.000333	0.14	14	5880	326.666667	420	128.361619	2	3
0	0	19	19	15	24	39	77	72	149	0.000333	0.262508	21	16538.02354	918.779086	787.524931	168.642459	2	3
0	0	11	11	10	17	27	49	45	94	0.000333	0.148986	10	4469.594252	248.310792	446.959425	102.706149	1	3
0	0	10	10	9	15	24	37	54	91	0.000333	0.139077	12	5006.779051	278.154392	417.231588	87.132684	1	3
0	0	15	15	10	19	29	61	69	130	0.000333	0.210513	15	9473.06294	526.281274	631.537529	113.929904	1	3
0	0	9	9	11	16	27	43	33	76	0.000333	0.120457	10	3613.714502	200.761917	361.37145	102.053748	1	3
0	0	13	13	14	20	34	58	42	100	0.000333	0.169582	14	7122.447978	395.691554	508.746284	139.741531	2	3
0	0	13	13	13	22	35	64	65	129	0.000333	0.220559	12	7940.13011	441.118339	661.677509	146.213212	1	3
0	0	10	10	13	16	29	41	33	74	0.000333	0.11983	12	4313.887124	239.660396	359.490594	112.105716	2	3
0	0	16	16	14	21	35	67	51	118	0.000333	0.201752	14	8473.575544	470.754197	605.255396	145.541635	2	3
0	0	10	10	14	13	27	45	32	77	0.000333	0.122042	14	5125.768727	284.764929	366.126338	101.408685	2	3
0	0	6	6	11	11	22	31	20	51	0.000333	0.07581	5	1137.155063	63.175281	227.431013	76.107496	4	3
0	0	8	8	15	18	33	47	29	76	0.000333	0.127791	7	2683.617671	149.089871	383.373953	133.662009	5	3
0	0	8	8	15	17	32	47	30	77	0.000333	0.128333	7	2695	149.722222	385	128.090227	5	3
0	0	27	27	20	48	68	121	90	211	0.000333	0.428152	10	12844.5466	713.585922	1284.45466	354.516762	9	3
0	0	25	25	20	47	67	114	86	200	0.000333	0.404406	10	12132.17838	674.00991	1213.217838	347.504238	8	3
0	0	6	6	12	14	26	30	25	55	0.000333	0.086175	6	1551.145107	86.174728	258.524184	96.322519	1	3
0	0	6	6	12	15	27	30	26	56	0.000333	0.088758	6	1597.642201	88.7579	266.2737	101.622909	1	3
0	0	28	28	19	54	73	137	99	236	0.000333	0.486933	9	13147.18736	730.399298	1460.798596	391.474548	11	3
0	0	5	5	9	12	21	21	19	40	0.000333	0.058564	4	702.770788	39.042822	175.692697	71.548875	1	3
0	0	5	5	10	12	22	24	21	45	0.000333	0.066891	5	1003.372114	55.742895	200.674423	76.238831	1	3
0	0	31	31	19	53	72	138	100	238	0.000333	0.489481	9	13215.97935	734.221075	1468.44215	384.290407	13	3
0	0	27	27	19	52	71	124	92	216	0.000333	0.442782	9	11955.1084	664.172689	1328.345378	377.133488	11	3
0	0	32	32	20	52	72	141	104	245	0.000333	0.503877	20	30232.63251	1679.590695	1511.631625	382.861427	12	3
0	0	28	28	20	51	71	127	96	223	0.000333	0.457131	10	13713.93608	761.885338	1371.393608	375.732254	10	3
0	0	9	9	11	16	27	36	30	66	0.000333	0.104608	5	1569.112876	87.172938	313.822575	102.053748	1	3
0	0	10	10	11	17	28	39	29	68	0.000333	0.108967	5	1634.500673	90.805593	326.900135	107.540616	2	3
0	0	13	13	15	19	34	52	40	92	0.000333	0.156016	14	6552.65214	364.03623	468.046581	139.313982	2	3
0	0	19	19	18	23	41	72	70	142	0.000333	0.253591	27	20540.85439	1141.158577	760.772385	179.100575	2	3
0	0	15	15	14	20	34	56	60	116	0.000333	0.196715	21	12393.05948	688.503305	590.14569	139.741531	1	3
0	0	4	4	12	15	27	27	22	49	0.000333	0.077663	6	1397.936926	77.663163	232.989488	101.622909	1	3
0	0	8	8	15	19	34	43	32	75	0.000333	0.127187	7	2670.917992	148.384333	381.559713	139.313982	2	3
0	0	3	3	5	6	11	8	8	16	0.000333	0.01845	2	110.701812	6.150101	55.350906	27.119415	1	3
0	0	12	12	13	19	32	39	33	72	0.000333	0.12	6	2160	120	360	128.816339	3	3
0	0	12	12	13	19	32	39	34	73	0.000333	0.121667	6	2190	121.666667	365	128.816339	3	3
0	0	12	12	13	20	33	39	34	73	0.000333	0.122747	6	2209.444624	122.746924	368.240771	134.544278	3	3
0	0	12	12	13	19	32	39	33	72	0.000333	0.12	6	2160	120	360	128.816339	3	3
0	0	14	14	17	24	41	62	55	117	0.000333	0.208945	16	10029.33735	557.185408	626.833585	179.525968	2	3
0	0	7	7	14	18	32	34	29	63	0.000333	0.105	7	2205	122.5	315	128.361619	2	3
0	0	7	7	10	16	26	37	28	65	0.000333	0.101843	5	1527.642908	84.86905	305.528582	97.219281	1	3
0	0	9	9	12	19	31	45	32	77	0.000333	0.127158	6	2288.838695	127.157705	381.473116	123.730173	2	3
0	0	11	11	14	20	34	52	39	91	0.000333	0.15432	7	3240.71383	180.039657	462.959119	139.741531	2	3
0	0	12	12	13	20	33	39	34	73	0.000333	0.122747	6	2209.444624	122.746924	368.240771	134.544278	3	3
0	0	9	9	11	16	27	36	30	66	0.000333	0.104608	5	1569.112876	87.172938	313.822575	102.053748	1	3
0	0	13	13	15	20	35	51	41	92	0.000333	0.157298	14	6606.516526	367.028696	471.894038	145.041921	2	3
0	0	10	10	11	18	29	38	30	68	0.000333	0.110114	5	1651.713538	91.761863	330.342708	113.112398	2	3
0	0	5	5	9	12	21	21	19	40	0.000333	0.058564	4	702.770788	39.042822	175.692697	71.548875	1	3
0	0	11	11	14	19	33	46	31	77	0.000333	0.129473	7	2718.92843	151.051579	388.418347	134.013592	3	3
0	0	5	5	9	12	21	21	19	40	0.000333	0.058564	4	702.770788	39.042822	175.692697	71.548875	1	3
0	0	12	12	13	19	32	49	36	85	0.000333	0.141667	6	2550	141.666667	425	128.816339	2	3
0	0	10	10	10	13	23	35	32	67	0.000333	0.101026	10	3030.786511	168.377028	303.078651	81.324997	1	3
0	0	3	3	5	8	13	6	11	17	0.000333	0.020969	2	125.81495	6.989719	62.907475	35.60964	1	3
0	0	10	10	13	15	28	41	32	73	0.000333	0.116979	12	4211.242912	233.95794	350.936909	106.709075	2	3
0	0	11	11	14	18	32	53	38	91	0.000333	0.151667	14	6370	353.888889	455	128.361619	2	3
0	0	16	16	14	20	34	72	52	124	0.000333	0.210282	14	8831.835492	490.657527	630.845392	139.741531	3	3
0	0	9	9	11	18	29	37	30	67	0.000333	0.108495	5	1627.423633	90.412424	325.484727	113.112398	2	3
0	0	10	10	11	19	30	40	32	72	0.000333	0.117765	5	1766.480614	98.137812	353.296123	118.764371	3	3
0	0	33	33	22	50	72	151	105	256	0.000333	0.5265	22	34749.01761	1930.500978	1579.5008	380.300305	12	3
0	0	31	31	22	49	71	144	101	245	0.000333	0.502229	22	33147.13697	1841.50761	1506.688044	373.228278	11	3
0	0	7	7	11	14	25	29	24	53	0.000333	0.082041	5	1230.62189	68.367883	246.124378	91.356717	1	3
0	0	10	10	12	17	29	41	33	74	0.000333	0.11983	6	2156.943562	119.830198	359.490594	112.506418	1	3
0	0	8	8	10	16	26	33	27	60	0.000333	0.094009	5	1410.131915	78.340662	282.026383	97.219281	1	3
0	0	11	11	13	16	29	42	42	84	0.000333	0.136023	12	4896.844843	272.046936	408.070404	112.105716	2	3
0	0	14	14	14	19	33	54	51	105	0.000333	0.176554	14	7415.259355	411.958853	529.661383	134.013592	2	3
0	0	10	10	10	14	24	39	45	84	0.000333	0.128379	15	5777.052751	320.947375	385.13685	86.52225	1	3
0	0	12	12	10	17	27	56	55	111	0.000333	0.175931	15	7916.887691	439.827094	527.792513	102.706149	1	3
0	0	9	9	11	14	25	39	36	75	0.000333	0.116096	10	3482.892142	193.494008	348.289214	91.356717	1	3
0	0	11	11	11	17	28	56	46	102	0.000333	0.16345	10	4903.50202	272.416779	490.350202	107.540616	1	3
0	0	11	11	11	16	27	40	48	88	0.000333	0.139477	15	6276.451503	348.69175	418.4301	102.053748	1	3
0	0	13	13	11	19	30	57	58	115	0.000333	0.188097	15	8464.386277	470.243682	564.292418	118.764371	1	3
0	0	14	14	15	22	37	57	47	104	0.000333	0.180594	14	7584.9641	421.386894	541.78315	156.710855	3	3
0	0	14	14	14	22	36	57	47	104	0.000333	0.179224	14	7527.410802	418.189489	537.6722	151.410465	3	3
0	0	14	14	14	22	36	65	56	121	0.000333	0.20852	14	8757.852952	486.547386	625.560925	151.410465	2	3
0	0	15	15	12	20	32	61	69	130	0.000333	0.216667	18	11700	650	650	129.458112	1	3
0	0	15	15	13	21	34	62	73	135	0.000333	0.228936	18	12362.5347	686.807484	686.807484	140.344382	1	3
0	0	11	11	12	18	30	49	45	94	0.000333	0.153749	12	5534.972592	307.498477	461.247716	118.0782	1	3
0	0	11	11	13	19	32	50	45	95	0.000333	0.158333	12	5700	316.666667	475	128.816339	1	3
0	0	10	10	13	20	33	37	38	75	0.000333	0.12611	6	2269.977354	126.109853	378.329559	134.544278	2	3
0	0	10	10	12	21	33	34	32	66	0.000333	0.110977	6	1997.580071	110.976671	332.930012	135.258216	3	3
0	0	12	12	12	23	35	43	38	81	0.000333	0.138491	6	2492.831546	138.490641	415.471924	147.061475	4	3
0	0	13	13	12	24	36	44	40	84	0.000333	0.144758	6	2605.642201	144.7579	434.2737	153.05865	4	3
0	0	9	9	12	18	30	34	36	70	0.000333	0.114494	12	4121.7881	228.988228	343.482342	118.0782	1	3
0	0	28	28	19	50	69	135	110	245	0.000333	0.498863	18	26938.59285	1496.588492	1496.588492	362.903432	8	3
0	0	8	8	11	16	27	31	29	60	0.000333	0.095098	5	1426.466251	79.248125	285.29325	102.053748	2	3
0	0	9	9	11	16	27	35	27	62	0.000333	0.098268	5	1474.015126	81.889729	294.803025	102.053748	2	3
0	0	8	8	11	16	27	31	29	60	0.000333	0.095098	5	1426.466251	79.248125	285.29325	102.053748	2	3
0	0	9	9	11	16	27	35	27	62	0.000333	0.098268	5	1474.015126	81.889729	294.803025	102.053748	2	3
0	0	12	12	13	18	31	48	41	89	0.000333	0.146974	12	5291.081659	293.948981	440.923472	123.164366	2	3
0	0	9	9	11	16	27	35	27	62	0.000333	0.098268	5	1474.015126	81.889729	294.803025	102.053748	2	3
0	0	8	8	11	15	26	31	28	59	0.000333	0.092442	5	1386.629717	77.034984	277.325943	96.657107	2	3
0	0	9	9	11	16	27	35	27	62	0.000333	0.098268	5	1474.015126	81.889729	294.803025	102.053748	2	3
0	0	12	12	14	21	35	50	37	87	0.000333	0.148749	7	3123.733357	173.540742	446.247622	145.541635	3	3
0	0	14	14	15	21	36	54	39	93	0.000333	0.160268	7	3365.621176	186.978954	480.803025	150.842025	3	3
0	0	16	16	15	24	39	76	49	125	0.000333	0.220225	14	9249.453883	513.858549	660.675277	168.642459	3	3
0	0	12	12	14	21	35	50	37	87	0.000333	0.148749	7	3123.733357	173.540742	446.247622	145.541635	3	3
0	0	14	14	12	23	35	64	68	132	0.000333	0.225688	12	8124.784299	451.376905	677.065358	147.061475	1	3
0	0	14	14	13	23	36	56	73	129	0.000333	0.222307	18	12004.56585	666.920325	666.920325	152.147641	1	3
0	0	12	12	12	19	31	48	75	123	0.000333	0.203122	18	10968.59063	609.366146	609.366146	123.730173	1	3
0	0	9	9	11	18	29	42	31	73	0.000333	0.118211	5	1773.163063	98.509059	354.632613	113.112398	2	3
0	0	8	8	11	16	27	38	32	70	0.000333	0.110947	10	3328.421252	184.912292	332.842125	102.053748	2	3
0	0	13	13	12	18	30	47	41	88	0.000333	0.143935	12	5181.676469	287.870915	431.806372	118.0782	1	3
0	0	17	17	16	21	37	62	52	114	0.000333	0.197959	16	9502.042939	527.891274	593.877684	156.238666	2	3
0	0	9	9	13	15	28	34	27	61	0.000333	0.09775	6	1759.491901	97.74955	293.24865	106.709075	2	3
0	0	14	14	14	20	34	57	41	98	0.000333	0.16619	14	6979.999018	387.777723	498.571358	139.741531	3	3
0	0	9	9	13	15	28	34	27	61	0.000333	0.09775	6	1759.491901	97.74955	293.24865	106.709075	2	3
0	0	14	14	14	19	33	57	40	97	0.000333	0.163102	14	6850.287214	380.571512	489.30623	134.013592	3	3
0	0	16	16	17	23	40	65	54	119	0.000333	0.211103	16	10132.95109	562.941727	633.309443	173.528793	2	3
0	0	9	9	13	15	28	34	27	61	0.000333	0.09775	6	1759.491901	97.74955	293.24865	106.709075	2	3
0	0	14	14	14	21	35	57	41	98	0.000333	0.167557	7	3518.68815	195.482675	502.669736	145.541635	3	3
0	0	9	9	14	13	27	38	27	65	0.000333	0.103023	14	4326.947627	240.385979	309.067688	101.408685	2	3
0	0	13	13	18	21	39	58	48	106	0.000333	0.186751	18	10084.54743	560.252635	560.252635	167.297316	2	3
0	0	10	10	12	16	28	35	31	66	0.000333	0.105762	6	1903.712549	105.761808	317.285425	107.01955	2	3
0	0	9	9	11	16	27	35	27	62	0.000333	0.098268	5	1474.015126	81.889729	294.803025	102.053748	2	3
0	0	17	17	15	15	30	56	42	98	0.000333	0.160292	14	6732.253897	374.014105	480.875278	117.206718	5	3
0	0	12	12	15	18	33	50	37	87	0.000333	0.146287	14	6144.072037	341.337335	438.862288	133.662009	3	3
0	0	8	8	11	16	27	31	29	60	0.000333	0.095098	5	1426.466251	79.248125	285.29325	102.053748	2	3
0	0	9	9	11	16	27	35	27	62	0.000333	0.098268	5	1474.015126	81.889729	294.803025	102.053748	2	3
0	0	8	8	11	16	27	31	29	60	0.000333	0.095098	5	1426.466251	79.248125	285.29325	102.053748	2	3
0	0	9	9	11	16	27	35	27	62	0.000333	0.098268	5	1474.015126	81.889729	294.803025	102.053748	2	3
0	0	8	8	11	14	25	24	21	45	0.000333	0.069658	5	1044.867643	58.048202	208.973529	91.356717	2	3
0	0	9	9	11	15	26	25	23	48	0.000333	0.075207	5	1128.105532	62.67253	225.621106	96.657107	2	3
0	0	10	10	14	18	32	33	28	61	0.000333	0.101667	7	2135	118.611111	305	128.361619	3	3
0	0	11	11	14	19	33	34	30	64	0.000333	0.107614	7	2259.888565	125.549365	322.841224	134.013592	3	3
0	0	9	9	12	15	27	27	22	49	0.000333	0.077663	6	1397.936926	77.663163	232.989488	101.622909	3	3
0	0	10	10	12	16	28	28	24	52	0.000333	0.083327	6	1499.894736	83.327485	249.982456	107.01955	3	3
0	0	13	13	15	21	36	58	41	99	0.000333	0.170608	7	3582.758026	199.042113	511.822575	150.842025	3	3
0	0	10	10	11	17	28	46	34	80	0.000333	0.128196	10	3845.883938	213.660219	384.588394	107.540616	2	3
0	0	29	29	21	48	69	134	97	231	0.000333	0.470356	20	28221.38299	1567.854611	1411.06915	360.316866	11	3
0	0	10	10	14	19	33	46	35	81	0.000333	0.136199	7	2860.171466	158.898415	408.595924	134.013592	3	3
0	0	27	27	19	50	69	121	88	209	0.000333	0.425561	9	11490.1345	638.340806	1276.681611	362.903432	10	3
0	0	25	25	19	49	68	114	84	198	0.000333	0.401773	9	10847.85878	602.658821	1205.317643	355.831405	9	3
0	0	15	15	14	23	37	61	64	125	0.000333	0.217061	14	9116.54339	506.474633	651.181671	157.344894	2	3
0	0	12	12	14	19	33	55	38	93	0.000333	0.156376	14	6567.801143	364.877841	469.128653	134.013592	3	3
0	0	9	9	12	16	28	43	31	74	0.000333	0.118581	6	2134.465585	118.581421	355.744264	107.01955	2	3
0	0	16	16	12	17	29	84	57	141	0.000333	0.228325	18	12329.55577	684.97532	684.97532	112.506418	4	3
0	0	12	12	12	17	29	65	44	109	0.000333	0.176507	12	6354.239142	353.013286	529.519928	112.506418	3	3
0	0	9	9	13	15	28	34	27	61	0.000333	0.09775	6	1759.491901	97.74955	293.24865	106.709075	2	3
0	0	14	14	13	19	32	48	37	85	0.000333	0.141667	6	2550	141.666667	425	128.816339	3	3
0	0	12	12	15	17	32	50	35	85	0.000333	0.141667	14	5950	330.555556	425	128.090227	3	3
0	0	9	9	11	14	25	38	28	66	0.000333	0.102165	10	3064.945085	170.274727	306.494509	91.356717	2	3
0	0	12	12	14	18	32	50	35	85	0.000333	0.141667	7	2975	165.277778	425	128.361619	3	3
0	0	9	9	11	15	26	38	28	66	0.000333	0.10341	5	1551.145107	86.174728	310.229021	96.657107	2	3
0	0	12	12	14	18	32	50	35	85	0.000333	0.141667	7	2975	165.277778	425	128.361619	3	3
0	0	9	9	11	15	26	38	28	66	0.000333	0.10341	5	1551.145107	86.174728	310.229021	96.657107	2	3
0	0	14	14	15	22	37	59	39	98	0.000333	0.170175	7	3573.685009	198.538056	510.52643	156.710855	3	3
0	0	11	11	13	18	31	47	32	79	0.000333	0.130461	6	2348.289051	130.460503	391.381509	123.164366	2	3
0	0	15	15	12	22	34	61	86	147	0.000333	0.249286	18	13461.42668	747.857038	747.857038	141.127046	1	3
0	0	16	16	15	23	38	77	50	127	0.000333	0.222162	14	9330.815119	518.378618	666.486794	162.645284	7	3
0	0	30	30	20	49	69	149	96	245	0.000333	0.498863	10	14965.88492	831.438051	1496.588492	361.559344	12	3
0	0	28	28	20	48	68	142	92	234	0.000333	0.474822	10	14244.66305	791.370169	1424.466305	354.516762	11	3
0	0	16	16	15	22	37	77	49	126	0.000333	0.218797	14	9189.475737	510.52643	656.391124	156.710855	7	3
0	0	30	30	20	48	68	149	95	244	0.000333	0.495114	10	14853.40933	825.189407	1485.340933	354.516762	12	3
0	0	28	28	20	47	67	142	91	233	0.000333	0.471133	10	14133.98781	785.221545	1413.398781	347.504238	11	3
0	0	18	18	17	23	40	82	52	134	0.000333	0.237713	16	11410.21384	633.900769	713.138365	173.528793	7	3
0	0	32	32	22	48	70	154	98	252	0.000333	0.51486	22	33980.74505	1887.819169	1544.57932	366.185696	12	3
0	0	30	30	22	47	69	147	94	241	0.000333	0.490718	22	32387.39667	1799.299815	1472.154394	359.173172	11	3
0	0	9	9	13	15	28	34	27	61	0.000333	0.09775	6	1759.491901	97.74955	293.24865	106.709075	2	3
0	0	14	14	13	18	31	48	37	85	0.000333	0.140369	12	5053.280237	280.737791	421.106686	123.164366	3	3
0	0	10	10	11	21	32	39	31	70	0.000333	0.116667	5	1750	97.222222	350	130.292414	4	3
0	0	10	10	11	19	30	41	32	73	0.000333	0.119401	5	1791.015067	99.500837	358.203013	118.764371	2	3
0	0	9	9	11	17	28	40	36	76	0.000333	0.121786	10	3653.589741	202.977208	365.358974	107.540616	1	3
0	0	11	11	11	19	30	44	36	80	0.000333	0.13085	5	1962.756238	109.042013	392.551248	118.764371	2	3
0	0	9	9	10	17	27	37	36	73	0.000333	0.115702	10	3471.067877	192.837104	347.106788	102.706149	1	3
0	0	13	13	14	18	32	46	53	99	0.000333	0.165	14	6930	385	495	128.361619	1	3
0	0	11	11	13	18	31	49	46	95	0.000333	0.156883	12	5647.783794	313.765766	470.648649	123.164366	1	3
0	0	4	4	12	11	23	22	20	42	0.000333	0.06333	6	1139.937613	63.329867	189.989602	81.073298	1	3
0	0	7	7	13	15	28	49	27	76	0.000333	0.121786	6	2192.153844	121.786325	365.358974	106.709075	2	3
0	0	15	15	16	19	35	89	51	140	0.000333	0.239367	16	11489.59396	638.310775	718.099622	144.710623	4	3
0	0	19	19	16	19	35	109	63	172	0.000333	0.294079	24	21173.68029	1176.315572	882.236679	144.710623	5	3
0	0	15	15	16	22	38	63	44	107	0.000333	0.187176	16	8984.451903	499.136217	561.528244	162.107496	3	3
0	0	12	12	13	18	31	51	37	88	0.000333	0.145323	12	5231.631304	290.646184	435.969275	123.164366	2	3
0	0	4	4	11	11	22	26	18	44	0.000333	0.065405	5	981.074956	54.504164	196.214991	76.107496	1	3
0	0	8	8	15	15	30	42	28	70	0.000333	0.114494	7	2404.376392	133.576466	343.482342	117.206718	2	3
0	0	9	9	13	16	29	35	29	64	0.000333	0.103637	6	1865.464702	103.636928	310.910784	112.105716	2	3
0	0	15	15	17	22	39	64	48	112	0.000333	0.197322	16	9471.440776	526.191154	591.965049	167.594364	3	3
0	0	11	11	13	18	31	49	46	95	0.000333	0.156883	12	5647.783794	313.765766	470.648649	123.164366	1	3
0	0	4	4	9	11	20	11	14	25	0.000333	0.036016	4	432.192809	24.010712	108.048202	66.583073	1	3
0	0	10	10	10	16	26	37	40	77	0.000333	0.120645	10	3619.338583	201.074366	361.933858	97.219281	1	3
0	0	13	13	10	19	29	55	64	119	0.000333	0.1927	15	8671.496076	481.749782	578.099738	113.929904	1	3
0	0	17	17	14	23	37	70	75	145	0.000333	0.25179	21	15862.7855	881.265861	755.370738	157.344894	2	3
0	0	10	10	11	18	29	49	43	92	0.000333	0.148978	10	4469.342516	248.296806	446.934252	113.112398	1	3
0	0	14	14	15	22	37	64	54	118	0.000333	0.204905	14	8606.01696	478.112053	614.715497	156.710855	2	3
0	0	5	5	9	12	21	21	19	40	0.000333	0.058564	4	702.770788	39.042822	175.692697	71.548875	1	3
0	0	11	11	13	19	32	46	32	78	0.000333	0.13	6	2340	130	390	128.816339	3	3
0	0	10	10	14	16	30	44	33	77	0.000333	0.125944	14	5289.628062	293.868226	377.830576	117.302969	2	3
0	0	15	15	14	21	35	67	46	113	0.000333	0.193203	14	8114.525733	450.806985	579.608981	145.541635	3	3
0	0	10	10	11	16	27	45	42	87	0.000333	0.137892	10	4136.752127	229.819563	413.675213	102.053748	1	3
0	0	11	11	11	19	30	52	49	101	0.000333	0.165199	10	4955.959502	275.331083	495.59595	118.764371	1	3
0	0	5	5	11	13	24	21	22	43	0.000333	0.065718	5	985.766938	54.76483	197.153388	86.159464	1	3
0	0	8	8	12	16	28	33	31	64	0.000333	0.102557	6	1846.02429	102.556905	307.670715	107.01955	1	3
0	0	13	13	14	21	35	58	40	98	0.000333	0.167557	7	3518.68815	195.482675	502.669736	145.541635	3	3
0	0	9	9	11	16	27	43	31	74	0.000333	0.117287	5	1759.308376	97.739354	351.861675	102.053748	2	3
0	0	12	12	14	20	34	55	39	94	0.000333	0.159407	7	3347.55055	185.975031	478.221507	139.741531	2	3
[truncated: 62,404 more rows]
