# Supplementary material for: Vulnerable JavaScript functions detection using stacking of convolutional neural networks
Source: PeerJ Comput Sci. 2024 Feb 29;10:e1838. doi: 10.7717/peerj-cs.1838 (PMC10909211; doi:10.7717/peerj-cs.1838)
Supplement: Supplemental Information 1 [file peerj-cs-10-1838-s001.zip › Datasets/Multi-Classes/Array_usage.csv]

Empty_Lines	Lines_Of_Comments	Lines_Of_Program	Physic_Lines	n1_Number_Of_Distinct_Operators	n2_Number_Of_Distinct_Operands	n_Program_Vocabulary	N1_Total_Number_Of_Operators	N2_Total_Number_Of_Operands	N_Program_Length	B_Number_of_Delivered_Bugs_1	B_Number_of_Delivered_Bugs_2	D_Difficulty	E_Effort	T_Time_Required_To_Program	V_Volume	_N_Calculated_Program_Length	McCab_Number	IsVulnerable
0	0	18	18	18	26	44	116	66	182	0.000333	0.331206	18	17885.09798	993.616555	993.616555	197.270083	8	6
0	0	18	18	18	26	44	117	67	184	0.000333	0.334845	18	18081.63752	1004.535418	1004.535418	197.270083	8	6
0	0	18	18	18	26	44	116	66	182	0.000333	0.331206	18	17885.09798	993.616555	993.616555	197.270083	8	6
0	0	18	18	18	26	44	117	67	184	0.000333	0.334845	18	18081.63752	1004.535418	1004.535418	197.270083	8	6
0	0	18	18	18	26	44	116	66	182	0.000333	0.331206	18	17885.09798	993.616555	993.616555	197.270083	8	6
0	0	18	18	18	26	44	117	67	184	0.000333	0.334845	18	18081.63752	1004.535418	1004.535418	197.270083	8	6
0	0	30	30	16	27	43	170	108	278	0.000333	0.502834	32	48272.05126	2681.780625	1508.501602	192.381963	16	6
0	0	29	29	16	27	43	164	105	269	0.000333	0.486555	24	35031.96526	1946.220292	1459.665219	192.381963	15	6
0	0	28	28	16	27	43	158	102	260	0.000333	0.470276	24	33859.89207	1881.105115	1410.828836	192.381963	14	6
0	0	30	30	17	29	46	173	109	282	0.000333	0.519215	24	37383.46732	2076.859295	1557.644472	210.368317	15	6
0	0	36	36	24	45	69	228	134	362	0.000333	0.737095	24	53070.86048	2948.381138	2211.285853	357.172489	18	6
0	0	38	38	24	46	70	235	140	375	0.000333	0.76616	36	82745.32073	4596.962263	2298.481131	364.12295	18	6
0	0	36	36	22	46	68	224	133	357	0.000333	0.724408	22	47810.93316	2656.162953	2173.224234	352.191346	18	6
0	0	41	41	26	49	75	239	149	388	0.000333	0.805594	39	94254.48443	5236.360246	2416.781652	397.332215	17	6
0	0	20	20	20	40	60	107	70	177	0.000333	0.348507	10	10455.19635	580.844242	1045.519635	299.315686	10	6
0	0	17	17	20	38	58	101	64	165	0.000333	0.322189	10	9665.668642	536.981591	966.566864	285.859807	10	6
0	0	28	28	21	39	60	131	86	217	0.000333	0.427265	20	25635.90519	1424.216955	1281.795259	298.369352	15	6
0	0	26	26	20	37	57	123	82	205	0.000333	0.398581	20	23914.84906	1328.602725	1195.742453	279.188336	15	6
0	0	46	46	26	46	72	295	168	463	0.000333	0.952225	39	111410.3358	6189.463097	2856.675276	376.295283	22	6
0	0	43	43	26	45	71	289	162	451	0.000333	0.924512	39	108167.9021	6009.327894	2773.535951	369.344822	21	6
0	0	10	10	13	21	34	41	35	76	0.000333	0.128882	6	2319.883056	128.882392	386.647176	140.344382	4	6
0	0	35	35	18	53	71	192	132	324	0.000333	0.664173	18	35865.3252	1992.518067	1992.518067	378.638434	20	6
0	0	27	27	18	58	76	163	111	274	0.000333	0.570644	9	15407.38925	855.966069	1711.932139	414.821548	17	6
0	0	25	25	19	54	73	144	93	237	0.000333	0.488996	9	13202.89578	733.49421	1466.98842	391.474548	17	6
0	0	28	28	20	48	68	154	99	253	0.000333	0.513376	20	30802.56198	1711.253443	1540.128099	354.516762	15	6
0	0	43	43	27	58	85	246	152	398	0.000333	0.850313	26	66324.37741	3684.687634	2550.937593	468.14486	20	6
0	0	44	44	27	61	88	254	156	410	0.000333	0.882789	26	68857.54106	3825.418947	2648.366964	490.15694	20	6
0	0	40	40	26	52	78	228	141	369	0.000333	0.773104	26	60302.14889	3350.119383	2319.313419	418.634298	17	6
0	0	43	43	27	57	84	246	153	399	0.000333	0.850178	26	66313.90094	3684.105608	2550.534652	460.856693	20	6
0	0	14	14	15	32	47	79	55	134	0.000333	0.248105	7	5210.204343	289.455797	744.314906	218.603359	6	6
0	0	21	21	21	34	55	109	75	184	0.000333	0.35459	20	21275.40375	1181.966875	1063.770187	265.212402	11	6
0	0	22	22	21	37	58	117	79	196	0.000333	0.382721	20	22963.2855	1275.738083	1148.164275	284.98844	11	6
0	0	18	18	20	28	48	95	65	160	0.000333	0.297865	20	17871.88	992.882222	893.594	221.0445	8	6
0	0	21	21	21	33	54	109	76	185	0.000333	0.354885	20	21293.08376	1182.949098	1064.654188	258.703672	11	6
0	0	9	9	12	20	32	31	31	62	0.000333	0.103333	6	1860	103.333333	310	129.458112	2	6
0	0	12	12	13	18	31	308	43	351	0.000333	0.579641	12	20867.07486	1159.281937	1738.922905	123.164366	3	6
0	0	52	52	29	56	85	263	168	431	0.000333	0.920816	42	116022.7947	6445.710818	2762.447493	466.093324	33	6
0	0	49	49	29	50	79	245	157	402	0.000333	0.844707	42	106433.0342	5912.946342	2534.119861	423.074258	30	6
0	0	52	52	29	55	84	263	169	432	0.000333	0.920494	42	115982.2073	6443.455962	2761.481127	458.856233	33	6
0	0	26	26	21	47	68	116	86	202	0.000333	0.409889	10	12296.67494	683.148608	1229.667494	353.304342	15	6
0	0	24	24	20	45	65	108	82	190	0.000333	0.381417	10	11442.49885	635.69438	1144.249884	333.571951	15	6
0	0	16	16	19	21	40	76	51	127	0.000333	0.225295	18	12165.92763	675.884868	675.884868	172.949289	7	6
0	0	19	19	21	27	48	94	63	157	0.000333	0.29228	20	17536.78225	974.265681	876.839113	220.620628	10	6
0	0	10	10	15	18	33	58	35	93	0.000333	0.156376	7	3283.900572	182.438921	469.128653	133.662009	5	6
0	0	6	6	12	12	24	34	21	55	0.000333	0.084058	6	1513.037625	84.057646	252.172938	86.0391	4	6
0	0	19	19	22	32	54	109	67	176	0.000333	0.33762	22	22282.92441	1237.940245	1012.8602	258.107496	10	6
0	0	8	8	14	19	33	58	34	92	0.000333	0.154695	7	3248.589813	180.477212	464.084259	134.013592	2	6
0	0	17	17	19	34	53	79	57	136	0.000333	0.259666	9	7010.974636	389.498591	778.997182	253.684359	8	6
0	0	21	21	19	34	53	93	69	162	0.000333	0.309308	18	16702.61605	927.923114	927.923114	253.684359	9	6
0	0	25	25	19	34	53	107	81	188	0.000333	0.35895	18	19383.28282	1076.849045	1076.849045	253.684359	10	6
0	0	19	19	12	14	26	72	57	129	0.000333	0.202119	24	14552.56137	808.475632	606.356724	96.322519	5	6
0	0	22	22	22	36	58	107	72	179	0.000333	0.349526	22	23068.72916	1281.596064	1048.578598	284.224796	9	6
0	0	26	26	22	36	58	121	84	205	0.000333	0.400295	22	26419.49429	1467.749683	1200.886104	284.224796	10	6
0	0	30	30	22	36	58	135	96	231	0.000333	0.451065	22	29770.25942	1653.903301	1353.19361	284.224796	11	6
0	0	24	24	16	17	33	100	72	172	0.000333	0.289212	32	27764.34523	1542.463624	867.635789	133.486868	6	6
0	0	23	23	21	41	62	116	79	195	0.000333	0.387023	10	11610.68281	645.037934	1161.068281	311.898298	11	6
0	0	24	24	20	36	56	116	80	196	0.000333	0.379414	20	22764.83129	1264.71285	1138.241565	272.555862	9	6
0	0	28	28	20	36	56	130	92	222	0.000333	0.429744	20	25784.65585	1432.480881	1289.232793	272.555862	10	6
0	0	22	22	13	16	29	95	68	163	0.000333	0.26395	24	19004.42165	1055.801203	791.850902	112.105716	5	6
0	0	26	26	21	37	58	126	89	215	0.000333	0.419822	20	25189.31828	1399.406571	1259.465914	284.98844	12	6
0	0	25	25	22	44	66	158	93	251	0.000333	0.505714	22	33377.14433	1854.285796	1517.142924	338.322487	10	6
0	0	12	12	16	27	43	75	47	122	0.000333	0.220668	8	5296.034401	294.224133	662.0043	192.381963	5	6
0	0	23	23	24	39	63	132	84	216	0.000333	0.430364	24	30986.21912	1721.456618	1291.092463	316.169787	11	6
0	0	22	22	24	39	63	125	81	206	0.000333	0.41044	24	29551.67194	1641.759552	1231.319664	316.169787	11	6
0	0	23	23	23	34	57	120	78	198	0.000333	0.384971	22	25408.0689	1411.559383	1154.912223	277.015662	8	6
0	0	26	26	24	39	63	134	89	223	0.000333	0.444311	24	31990.40215	1777.244564	1332.933423	316.169787	11	6
0	0	17	17	18	28	46	94	60	154	0.000333	0.283543	18	15311.31374	850.628541	850.628541	209.664588	6	6
0	0	25	25	24	39	63	132	86	218	0.000333	0.434349	24	31273.12856	1737.396031	1303.047023	316.169787	11	6
0	0	15	15	16	30	46	87	56	143	0.000333	0.26329	8	6318.954878	351.053049	789.86936	211.206718	5	6
0	0	20	20	24	39	63	107	72	179	0.000333	0.356644	12	12839.19728	713.288738	1069.933106	316.169787	10	6
0	0	89	89	22	102	124	626	229	855	0.000333	1.981946	22	130808.4326	7267.135144	5945.837845	778.69488	34	6
0	0	74	74	20	92	112	552	178	730	0.000333	1.656456	10	49693.69093	2760.760607	4969.369093	686.606262	23	6
0	0	77	77	21	97	118	566	189	755	0.000333	1.732132	10	51963.95502	2886.88639	5196.395502	732.430212	26	6
0	0	80	80	20	95	115	574	199	773	0.000333	1.763855	20	105831.2762	5879.515344	5291.563809	710.574845	28	6
0	0	17	17	13	20	33	68	58	126	0.000333	0.211865	12	7627.123908	423.729106	635.593659	134.544278	12	6
0	0	75	75	21	95	116	553	182	735	0.000333	1.680205	10	50406.16031	2800.34224	5040.616031	716.374949	24	6
0	0	78	78	20	93	113	561	192	753	0.000333	1.711865	20	102711.8952	5706.216399	5135.594759	694.580331	26	6
0	0	15	15	11	17	28	55	51	106	0.000333	0.16986	15	7643.694326	424.649685	509.579622	107.540616	10	6
0	0	56	56	23	54	77	285	182	467	0.000333	0.97553	33	96577.44738	5365.413743	2926.589315	414.80585	16	6
0	0	9	9	12	20	32	31	31	62	0.000333	0.103333	6	1860	103.333333	310	129.458112	2	6
0	0	3	3	12	13	25	18	19	37	0.000333	0.057274	6	1030.936074	57.274226	171.822679	91.125266	1	6
0	0	3	3	10	15	25	16	16	32	0.000333	0.049534	5	743.01699	41.278722	148.603398	91.82264	1	6
0	0	5	5	15	14	29	39	23	62	0.000333	0.100398	7	2108.363752	117.13132	301.194822	111.906328	2	6
0	0	6	6	13	15	28	52	31	83	0.000333	0.133003	12	4788.125502	266.006972	399.010459	106.709075	2	6
0	0	6	6	14	14	28	51	30	81	0.000333	0.129799	14	5451.540482	302.86336	389.395749	106.605938	3	6
0	0	20	20	20	29	49	99	69	168	0.000333	0.314424	20	18865.42508	1048.079171	943.271254	227.320011	9	6
0	0	12	12	15	20	35	53	38	91	0.000333	0.155588	7	3267.353282	181.519627	466.764755	145.041921	5	6
0	0	13	13	17	21	38	64	44	108	0.000333	0.188925	16	9068.418743	503.801041	566.776171	161.725534	5	6
0	0	17	17	19	25	44	87	61	148	0.000333	0.269332	18	14543.92583	807.99588	807.99588	196.807027	7	6
0	0	18	18	16	39	55	103	70	173	0.000333	0.333392	8	8001.401844	444.522325	1000.17523	270.130687	9	6
0	0	25	25	22	39	61	133	90	223	0.000333	0.440851	22	29096.19738	1616.45541	1322.554426	304.238182	14	6
0	0	26	26	22	42	64	141	94	235	0.000333	0.47	22	31020	1723.333333	1410	324.584827	14	6
0	0	22	22	21	33	54	119	80	199	0.000333	0.381741	20	22904.45226	1272.46957	1145.222613	258.703672	11	6
0	0	25	25	22	38	60	133	91	224	0.000333	0.441048	22	29109.15686	1617.175381	1323.143493	297.528741	14	6
0	0	18	18	17	44	61	109	76	185	0.000333	0.365729	8	8777.49126	487.638403	1097.186407	309.70186	9	6
0	0	29	29	24	49	73	149	106	255	0.000333	0.526135	24	37881.7263	2104.54035	1578.405263	385.159882	14	6
0	0	30	30	24	52	76	157	110	267	0.000333	0.556066	24	40036.71951	2224.262195	1668.196646	406.461965	14	6
0	0	26	26	23	43	66	135	96	231	0.000333	0.465418	22	30717.61092	1706.53394	1396.255042	337.371309	11	6
0	0	29	29	24	48	72	149	107	256	0.000333	0.5265	24	37908.01921	2106.001067	1579.5008	378.1173	14	6
0	0	59	59	27	82	109	289	198	487	0.000333	1.098702	26	85698.74992	4761.041662	3296.105766	649.701227	24	6
0	0	55	55	27	78	105	271	183	454	0.000333	1.016089	26	79254.95409	4403.053005	3048.267465	618.643336	23	6
0	0	61	61	28	86	114	302	206	508	0.000333	1.157036	28	97191.02756	5399.501531	3471.108127	687.264707	24	6
0	0	63	63	28	87	115	317	218	535	0.000333	1.220779	28	102545.441	5696.968942	3662.337177	695.142022	25	6
0	0	50	50	24	72	96	281	203	484	0.000333	1.062374	24	76490.92441	4249.4958	3187.12185	554.2737	38	6
0	0	54	54	24	76	100	295	213	508	0.000333	1.125026	24	81001.89467	4500.105259	3375.078944	584.881591	38	6
0	0	51	51	22	71	93	268	196	464	0.000333	1.01139	22	66751.73314	3708.429619	3034.169688	534.739541	32	6
0	0	30	30	24	44	68	156	104	260	0.000333	0.52758	24	37985.76813	2110.320452	1582.740339	350.254091	13	6
0	0	22	22	19	35	54	110	73	183	0.000333	0.351048	18	18956.59943	1053.144413	1053.144413	260.235528	9	6
0	0	23	23	21	36	57	121	79	200	0.000333	0.388859	20	23331.56006	1296.197781	1166.578003	278.355966	9	6
0	0	27	27	23	40	63	144	96	240	0.000333	0.478182	22	31560.038	1753.335444	1434.547182	316.919049	11	6
0	0	3	3	11	12	23	20	15	35	0.000333	0.052775	5	791.623342	43.979075	158.324668	81.073298	1	6
0	0	62	62	32	76	108	317	211	528	0.000333	1.18886	32	114130.5792	6340.587735	3566.580601	634.842491	25	6
0	0	45	45	22	42	64	205	143	348	0.000333	0.696	33	68904	3828	2088	324.584827	13	6
0	0	58	58	26	65	91	272	186	458	0.000333	0.993523	26	77494.81858	4305.267699	2980.569945	513.665341	16	6
0	0	21	21	24	34	58	122	70	192	0.000333	0.374911	24	26993.57643	1499.643135	1124.732351	283.012837	12	6
0	0	54	54	16	54	70	254	180	434	0.000333	0.886703	24	63842.6119	3546.811772	2660.108829	374.763925	17	6
0	0	51	51	16	53	69	248	174	422	0.000333	0.859266	24	61867.1357	3437.063094	2577.797321	367.579784	17	6
0	0	19	19	18	42	60	134	85	219	0.000333	0.431203	18	23284.96273	1293.60904	1293.60904	301.535982	11	6
0	0	20	20	19	45	64	142	89	231	0.000333	0.462	9	12474	693	1386	327.844012	11	6
0	0	30	30	23	42	65	138	95	233	0.000333	0.467737	22	30870.65741	1715.036523	1403.2117	330.519257	8	6
0	0	30	30	24	40	64	135	93	228	0.000333	0.456	24	32832	1824	1368	322.916224	8	6
0	0	35	35	25	49	74	167	113	280	0.000333	0.579549	24	41727.52662	2318.195923	1738.646942	391.217187	11	6
0	0	23	23	19	36	55	108	73	181	0.000333	0.348809	18	18835.66995	1046.426108	1046.426108	266.827923	5	6
0	0	34	34	23	49	72	166	111	277	0.000333	0.56969	22	37599.52296	2088.862387	1709.069225	379.162707	10	6
0	0	18	18	18	30	48	96	64	160	0.000333	0.297865	18	16084.692	893.594	893.594	222.265368	6	6
0	0	31	31	15	43	58	166	117	283	0.000333	0.552603	14	23209.3207	1289.406706	1657.808622	291.932743	17	6
0	0	33	33	20	67	87	187	132	319	0.000333	0.6851	10	20552.98975	1141.832764	2055.298975	492.866538	17	6
0	0	31	31	21	63	84	168	114	282	0.000333	0.600878	10	18026.33513	1001.463063	1802.633513	468.807301	17	6
0	0	48	48	27	67	94	242	168	410	0.000333	0.895794	26	69871.91716	3881.773175	2687.381429	534.809938	24	6
0	0	50	50	27	68	95	249	174	423	0.000333	0.92635	26	72255.27198	4014.181777	2779.048922	542.329436	24	6
0	0	46	46	25	67	92	228	161	389	0.000333	0.845889	24	60903.97442	3383.554135	2537.665601	522.524381	21	6
0	0	24	24	22	33	55	132	81	213	0.000333	0.410477	22	27091.45162	1505.080645	1231.429619	264.572502	12	6
0	0	25	25	22	37	59	153	86	239	0.000333	0.468651	22	30930.93715	1718.385397	1405.951689	290.85727	13	6
0	0	10	10	15	22	37	58	39	97	0.000333	0.168439	7	3537.218835	196.512158	505.316976	156.710855	6	6
0	0	36	36	30	49	79	213	126	339	0.000333	0.712327	30	64109.45021	3561.636123	2136.981674	422.3275	18	6
0	0	6	6	15	25	40	43	35	78	0.000333	0.13837	7	2905.77274	161.431819	415.110391	174.699764	2	6
0	0	5	5	15	23	38	38	32	70	0.000333	0.122452	7	2571.484482	142.860249	367.354926	162.645284	2	6
0	0	7	7	13	25	38	41	38	79	0.000333	0.138195	6	2487.517641	138.195425	414.586274	164.202121	2	6
0	0	6	6	13	23	36	36	35	71	0.000333	0.122355	6	2202.388051	122.354892	367.064675	152.147641	2	6
0	0	11	11	15	25	40	59	37	96	0.000333	0.170302	7	3576.33568	198.685316	510.905097	174.699764	8	6
0	0	11	11	15	27	42	62	39	101	0.000333	0.181541	7	3812.368418	211.798245	544.62406	186.985321	8	6
0	0	15	15	17	33	50	81	52	133	0.000333	0.250211	8	6005.062986	333.61461	750.632873	235.951874	11	6
0	0	39	39	26	52	78	201	128	329	0.000333	0.689299	26	53765.33058	2986.96281	2067.89733	418.634298	19	6
0	0	32	32	24	50	74	168	108	276	0.000333	0.57127	24	41131.41909	2285.078839	1713.809129	392.23191	16	6
0	0	38	38	18	47	65	220	150	370	0.000333	0.742759	27	60163.45445	3342.414136	2228.276091	336.124326	23	6
0	0	40	40	25	69	94	243	164	407	0.000333	0.889239	24	64025.2239	3556.956884	2667.717663	537.584592	20	6
0	0	38	38	25	64	89	224	146	370	0.000333	0.798674	24	57504.51287	3194.695159	2396.021369	500.096405	20	6
0	0	45	45	21	59	80	248	163	411	0.000333	0.866104	20	51966.24894	2887.01383	2598.312447	439.314606	26	6
0	0	37	37	21	63	84	211	140	351	0.000333	0.747901	20	44874.06831	2493.003795	2243.703415	468.807301	21	6
0	0	35	35	21	59	80	192	122	314	0.000333	0.661695	20	39701.70844	2205.650469	1985.085422	439.314606	21	6
0	0	38	38	18	46	64	219	150	369	0.000333	0.738	27	59778	3321	2214	329.1425	23	6
0	0	29	29	17	46	63	176	122	298	0.000333	0.593743	16	28499.67068	1583.315038	1781.229417	323.570718	16	6
0	0	27	27	17	41	58	157	104	261	0.000333	0.509644	16	24462.92864	1359.051591	1528.93304	289.1465	16	6
0	0	3	3	10	15	25	16	16	32	0.000333	0.049534	5	743.01699	41.278722	148.603398	91.82264	1	6
0	0	3	3	10	15	25	16	16	32	0.000333	0.049534	5	743.01699	41.278722	148.603398	91.82264	1	6
0	0	3	3	10	15	25	16	16	32	0.000333	0.049534	5	743.01699	41.278722	148.603398	91.82264	1	6
0	0	3	3	10	17	27	18	21	39	0.000333	0.061814	5	927.203063	51.511281	185.440613	102.706149	1	6
0	0	3	3	10	16	26	20	18	38	0.000333	0.059539	5	893.083546	49.615753	178.616709	97.219281	1	6
0	0	17	17	16	34	50	86	64	150	0.000333	0.282193	8	6772.627428	376.257079	846.578428	236.973737	6	6
0	0	16	16	16	32	48	81	61	142	0.000333	0.264355	8	6344.517401	352.473189	793.064675	224	6	6
0	0	11	11	15	29	44	64	50	114	0.000333	0.207458	7	4356.626432	242.034802	622.375205	199.484808	4	6
0	0	17	17	16	35	51	86	64	150	0.000333	0.283621	8	6806.91041	378.161689	850.863801	243.524906	6	6
0	0	16	16	16	33	49	81	61	142	0.000333	0.265763	8	6378.310383	354.350577	797.288798	230.465006	6	6
0	0	11	11	15	29	44	64	50	114	0.000333	0.207458	7	4356.626432	242.034802	622.375205	199.484808	4	6
0	0	17	17	15	36	51	86	65	151	0.000333	0.285512	7	5995.753586	333.097421	856.536227	244.720659	6	6
0	0	16	16	15	34	49	81	62	143	0.000333	0.267635	7	5620.324554	312.240253	802.903508	231.577096	6	6
0	0	11	11	15	29	44	64	50	114	0.000333	0.207458	7	4356.626432	242.034802	622.375205	199.484808	4	6
0	0	19	19	16	35	51	90	67	157	0.000333	0.296857	8	7124.56623	395.809235	890.570779	243.524906	6	6
0	0	18	18	16	33	49	85	64	149	0.000333	0.278864	8	6692.734134	371.818563	836.591767	230.465006	6	6
0	0	11	11	15	29	44	64	50	114	0.000333	0.207458	7	4356.626432	242.034802	622.375205	199.484808	4	6
0	0	3	3	10	13	23	15	15	30	0.000333	0.045236	5	678.534293	37.69635	135.706859	81.324997	1	6
0	0	3	3	10	13	23	15	15	30	0.000333	0.045236	5	678.534293	37.69635	135.706859	81.324997	1	6
0	0	3	3	10	13	23	15	15	30	0.000333	0.045236	5	678.534293	37.69635	135.706859	81.324997	1	6
0	0	29	29	23	46	69	194	116	310	0.000333	0.631214	22	41660.1368	2314.452044	1893.642582	358.125775	18	6
0	0	31	31	25	48	73	178	111	289	0.000333	0.596286	24	42932.62314	2385.14573	1788.859298	384.174605	15	6
0	0	24	24	21	40	61	135	85	220	0.000333	0.434921	20	26095.24429	1449.735794	1304.762214	305.11579	14	6
0	0	55	55	31	69	100	278	187	465	0.000333	1.029798	30	92681.79385	5148.988547	3089.393128	575.068273	26	6
0	0	49	49	25	55	80	225	153	378	0.000333	0.796563	24	57352.53168	3186.25176	2389.68882	434.071189	17	6
0	0	47	47	22	39	61	210	145	355	0.000333	0.701804	33	69478.58791	3859.921551	2105.411755	304.238182	16	6
0	0	53	53	25	55	80	239	165	404	0.000333	0.851353	36	91946.12221	5108.117901	2554.05895	434.071189	18	6
0	0	6	6	14	11	25	47	21	68	0.000333	0.105261	7	2210.475546	122.804197	315.782221	91.356717	2	6
0	0	8	8	15	13	28	57	25	82	0.000333	0.131401	7	2759.421725	153.301207	394.203104	106.709075	2	6
0	0	28	28	22	59	81	183	115	298	0.000333	0.629758	11	20782.02831	1154.557128	1889.275301	445.183436	15	6
0	0	29	29	22	62	84	191	119	310	0.000333	0.660539	11	21797.80241	1210.989023	1981.618401	467.267667	15	6
0	0	11	11	12	24	36	53	37	90	0.000333	0.155098	6	2791.759501	155.09775	465.29325	153.05865	6	6
0	0	14	14	13	29	42	67	48	115	0.000333	0.206706	6	3720.699022	206.705501	620.116504	188.987165	9	6
0	0	12	12	13	27	40	55	42	97	0.000333	0.172076	6	3097.362151	172.075675	516.227025	176.487679	7	6
0	0	11	11	15	18	33	59	37	96	0.000333	0.161421	14	6779.665696	376.648094	484.261835	133.662009	4	6
0	0	14	14	16	23	39	73	48	121	0.000333	0.213178	16	10232.5387	568.474372	639.533668	168.041925	7	6
0	0	8	8	11	17	28	33	27	60	0.000333	0.096147	5	1442.206477	80.122582	288.441295	107.540616	4	6
0	0	37	37	20	44	64	208	130	338	0.000333	0.676	20	40560	2253.333333	2028	326.653553	16	6
0	0	27	27	20	38	58	161	95	256	0.000333	0.499881	20	29992.8627	1666.27015	1499.643135	285.859807	9	6
0	0	27	27	20	38	58	162	96	258	0.000333	0.503786	20	30227.18194	1679.287885	1511.359097	285.859807	9	6
0	0	27	27	20	38	58	161	95	256	0.000333	0.499881	20	29992.8627	1666.27015	1499.643135	285.859807	9	6
0	0	27	27	20	38	58	162	96	258	0.000333	0.503786	20	30227.18194	1679.287885	1511.359097	285.859807	9	6
0	0	27	27	20	38	58	161	95	256	0.000333	0.499881	20	29992.8627	1666.27015	1499.643135	285.859807	9	6
0	0	27	27	20	38	58	162	96	258	0.000333	0.503786	20	30227.18194	1679.287885	1511.359097	285.859807	9	6
0	0	39	39	20	43	63	215	137	352	0.000333	0.701334	30	63120.07599	3506.670888	2104.002533	319.767946	17	6
0	0	38	38	20	43	63	209	134	343	0.000333	0.683402	30	61506.21041	3417.01169	2050.207014	319.767946	16	6
0	0	37	37	20	43	63	203	131	334	0.000333	0.66547	30	59892.34483	3327.352491	1996.411494	319.767946	15	6
0	0	39	39	20	45	65	218	138	356	0.000333	0.714654	30	64318.88824	3573.271569	2143.962941	333.571951	16	6
0	0	34	34	23	49	72	229	133	362	0.000333	0.744504	22	49137.28271	2729.84904	2233.512851	379.162707	17	6
0	0	37	37	25	52	77	225	137	362	0.000333	0.756192	24	54445.84147	3024.76897	2268.576728	412.51927	14	6
0	0	23	23	22	44	66	128	81	209	0.000333	0.421093	11	13896.06208	772.003449	1263.278371	338.322487	14	6
0	0	25	25	22	45	67	135	87	222	0.000333	0.448891	11	14813.3898	822.9661	1346.6718	345.240885	16	6
0	0	21	21	19	43	62	119	75	194	0.000333	0.385038	9	10396.02676	577.557042	1155.114084	314.040007	16	6
0	0	24	24	21	38	59	119	78	197	0.000333	0.386294	20	23177.61361	1287.645201	1158.880681	291.659911	10	6
0	0	27	27	22	43	65	133	89	222	0.000333	0.445655	22	29413.2444	1634.069133	1336.965654	331.43688	13	6
0	0	28	28	22	46	68	143	94	237	0.000333	0.48091	22	31740.03125	1763.33507	1442.728693	352.191346	13	6
0	0	16	16	18	28	46	80	56	136	0.000333	0.250401	18	13521.67967	751.204426	751.204426	209.664588	8	6
0	0	38	38	20	55	75	240	115	355	0.000333	0.737077	20	44224.6127	2456.922928	2211.230635	404.413346	16	6
0	0	27	27	19	40	59	164	97	261	0.000333	0.51179	18	27636.65705	1535.369836	1535.369836	293.587747	9	6
0	0	27	27	19	40	59	165	98	263	0.000333	0.515712	18	27848.4322	1547.135122	1547.135122	293.587747	9	6
0	0	27	27	19	40	59	164	97	261	0.000333	0.51179	18	27636.65705	1535.369836	1535.369836	293.587747	9	6
0	0	27	27	19	40	59	165	98	263	0.000333	0.515712	18	27848.4322	1547.135122	1547.135122	293.587747	9	6
0	0	27	27	19	40	59	164	97	261	0.000333	0.51179	18	27636.65705	1535.369836	1535.369836	293.587747	9	6
0	0	27	27	19	40	59	165	98	263	0.000333	0.515712	18	27848.4322	1547.135122	1547.135122	293.587747	9	6
0	0	39	39	18	44	62	218	139	357	0.000333	0.708549	27	57392.49824	3188.472124	2125.648083	315.273641	17	6
0	0	38	38	18	44	62	212	136	348	0.000333	0.690687	27	55945.62853	3108.090474	2072.060316	315.273641	16	6
0	0	37	37	18	44	62	206	133	339	0.000333	0.672824	27	54498.75883	3027.708824	2018.472549	315.273641	15	6
0	0	39	39	19	46	65	221	140	361	0.000333	0.724692	27	58700.01907	3261.112171	2174.074781	334.794473	16	6
0	0	14	14	14	22	36	53	46	99	0.000333	0.170608	14	7165.516052	398.084225	511.822575	151.410465	3	6
0	0	13	13	14	21	35	50	45	95	0.000333	0.162427	14	6821.946413	378.997023	487.281887	145.541635	2	6
0	0	12	12	14	22	36	58	42	100	0.000333	0.172331	7	3618.947501	201.052639	516.9925	151.410465	3	6
0	0	9	9	14	16	30	39	33	72	0.000333	0.117765	14	4946.14572	274.785873	353.296123	117.302969	2	6
0	0	16	16	15	21	36	68	58	126	0.000333	0.217137	14	9119.747703	506.65265	651.41055	150.842025	2	6
0	0	10	10	14	17	31	39	37	76	0.000333	0.125506	14	5271.264874	292.848049	376.51892	122.789837	2	6
0	0	17	17	14	22	36	68	61	129	0.000333	0.222307	14	9336.884553	518.715808	666.920325	151.410465	2	6
0	0	4	4	10	11	21	18	19	37	0.000333	0.054172	5	812.578723	45.143262	162.515745	71.273029	1	6
0	0	16	16	15	24	39	53	55	108	0.000333	0.190274	14	7991.528155	443.973786	570.82344	168.642459	2	6
0	0	11	11	14	20	34	38	35	73	0.000333	0.123795	7	2599.693512	144.427417	371.384787	139.741531	2	6
0	0	15	15	15	21	36	54	49	103	0.000333	0.177501	14	7455.031852	414.168436	532.502275	150.842025	2	6
0	0	10	10	13	18	31	34	30	64	0.000333	0.10569	6	1902.411383	105.689521	317.068564	123.164366	2	6
0	0	5	5	7	10	17	10	14	24	0.000333	0.0327	3	294.297325	16.349851	98.099108	52.870765	1	6
0	0	9	9	14	17	31	40	32	72	0.000333	0.118901	7	2496.91494	138.717497	356.702134	122.789837	2	6
0	0	13	13	14	18	32	49	43	92	0.000333	0.153333	14	6440	357.777778	460	128.361619	3	6
0	0	10	10	12	16	28	34	32	66	0.000333	0.105762	12	3807.425098	211.523617	317.285425	107.01955	2	6
0	0	14	14	15	23	38	61	55	116	0.000333	0.20292	14	8522.634282	473.479682	608.759592	162.645284	2	6
0	0	12	12	15	18	33	43	37	80	0.000333	0.134517	14	5649.721414	313.873412	403.55153	133.662009	3	6
0	0	9	9	10	16	26	28	26	54	0.000333	0.084608	5	1269.118724	70.506596	253.823745	97.219281	2	6
0	0	12	12	15	19	34	43	38	81	0.000333	0.137361	14	5769.182862	320.510159	412.08449	139.313982	3	6
0	0	9	9	10	17	27	28	27	55	0.000333	0.087173	5	1307.594063	72.644115	261.518813	102.706149	2	6
0	0	19	19	14	19	33	75	67	142	0.000333	0.238768	21	15042.38326	835.687959	716.303965	134.013592	2	6
0	0	10	10	14	15	29	47	34	81	0.000333	0.131165	14	5508.950448	306.052803	393.496461	111.906328	2	6
0	0	21	21	14	20	34	81	77	158	0.000333	0.26794	21	16880.20171	937.788984	803.819129	139.741531	2	6
0	0	10	10	14	15	29	47	34	81	0.000333	0.131165	14	5508.950448	306.052803	393.496461	111.906328	2	6
0	0	10	10	12	18	30	31	29	60	0.000333	0.098138	6	1766.480614	98.137812	294.413436	118.0782	3	6
0	0	10	10	12	18	30	31	29	60	0.000333	0.098138	6	1766.480614	98.137812	294.413436	118.0782	3	6
0	0	11	11	15	21	36	37	35	72	0.000333	0.124078	7	2605.642201	144.7579	372.2346	150.842025	3	6
0	0	9	9	12	17	29	28	28	56	0.000333	0.090682	6	1632.281614	90.682312	272.046936	112.506418	2	6
0	0	14	14	12	23	35	64	68	132	0.000333	0.225688	12	8124.784299	451.376905	677.065358	147.061475	1	6
0	0	10	10	13	20	33	46	42	88	0.000333	0.147969	12	5326.88019	295.937788	443.906683	134.544278	2	6
0	0	12	12	12	19	31	48	75	123	0.000333	0.203122	18	10968.59063	609.366146	609.366146	123.730173	1	6
0	0	11	11	14	17	31	50	37	87	0.000333	0.143672	14	6034.211106	335.23395	431.015079	122.789837	2	6
0	0	11	11	15	18	33	52	38	90	0.000333	0.151332	14	6355.93659	353.107588	453.995471	133.662009	2	6
0	0	10	10	13	18	31	41	33	74	0.000333	0.122204	6	2199.663162	122.203509	366.610527	123.164366	2	6
0	0	10	10	13	17	30	41	32	73	0.000333	0.119401	6	2149.218081	119.401004	358.203013	117.592585	2	6
0	0	10	10	13	17	30	41	33	74	0.000333	0.121037	6	2178.659424	121.036635	363.109904	117.592585	2	6
0	0	10	10	13	17	30	41	32	73	0.000333	0.119401	6	2149.218081	119.401004	358.203013	117.592585	2	6
0	0	12	12	14	20	34	49	37	86	0.000333	0.145841	7	3062.65263	170.147368	437.521804	139.741531	3	6
0	0	11	11	14	19	33	44	32	76	0.000333	0.127791	7	2683.617671	149.089871	383.373953	134.013592	3	6
0	0	11	11	14	19	33	46	36	82	0.000333	0.13788	7	2895.482225	160.860124	413.640318	134.013592	2	6
0	0	10	10	14	18	32	41	31	72	0.000333	0.12	7	2520	140	360	128.361619	2	6
0	0	13	13	17	21	38	55	43	98	0.000333	0.171432	16	8228.750341	457.152797	514.296896	161.725534	3	6
0	0	12	12	17	20	37	50	38	88	0.000333	0.152811	8	3667.455169	203.747509	458.431896	155.92543	3	6
0	0	3	3	8	9	17	11	12	23	0.000333	0.031337	4	376.046581	20.891477	94.011645	52.529325	1	6
0	0	16	16	15	24	39	70	54	124	0.000333	0.218463	14	9175.458252	509.747681	655.389875	168.642459	6	6
0	0	16	16	14	20	34	62	50	112	0.000333	0.189932	14	7977.141735	443.174541	569.795838	139.741531	2	6
0	0	10	10	13	16	29	40	31	71	0.000333	0.114972	6	2069.499904	114.972217	344.916651	112.105716	2	6
0	0	10	10	14	14	28	41	29	70	0.000333	0.112172	14	4711.207824	261.733768	336.514845	106.605938	2	6
0	0	14	14	14	21	35	52	44	96	0.000333	0.164137	14	6893.756375	382.986465	492.41117	145.541635	3	6
0	0	14	14	14	21	35	57	41	98	0.000333	0.167557	7	3518.68815	195.482675	502.669736	145.541635	3	6
0	0	9	9	13	15	28	34	27	61	0.000333	0.09775	6	1759.491901	97.74955	293.24865	106.709075	2	6
0	0	4	4	11	13	24	21	19	40	0.000333	0.061133	5	916.9925	50.944028	183.3985	86.159464	1	6
0	0	15	15	14	22	36	64	47	111	0.000333	0.191287	14	8034.063452	446.336858	573.861675	151.410465	3	6
0	0	10	10	13	16	29	41	33	74	0.000333	0.11983	12	4313.887124	239.660396	359.490594	112.105716	2	6
0	0	14	14	10	20	30	64	55	119	0.000333	0.19464	10	5839.199809	324.399989	583.919981	119.657843	1	6
0	0	5	5	9	13	22	19	22	41	0.000333	0.060946	4	731.346785	40.630377	182.836696	76.635041	1	6
0	0	12	12	13	20	33	54	50	104	0.000333	0.174872	12	6295.403861	349.744659	524.616988	134.544278	1	6
0	0	17	17	15	21	36	62	46	108	0.000333	0.186117	14	7816.926602	434.2737	558.3519	150.842025	3	6
0	0	10	10	14	16	30	44	33	77	0.000333	0.125944	14	5289.628062	293.868226	377.830576	117.302969	2	6
0	0	14	14	15	20	35	48	36	84	0.000333	0.14362	7	3016.018414	167.556579	430.859773	145.041921	3	6
0	0	19	19	15	24	39	72	52	124	0.000333	0.218463	14	9175.458252	509.747681	655.389875	168.642459	3	6
0	0	10	10	14	16	30	44	33	77	0.000333	0.125944	14	5289.628062	293.868226	377.830576	117.302969	2	6
0	0	14	14	15	21	36	53	37	90	0.000333	0.155098	7	3257.052751	180.947375	465.29325	150.842025	3	6
0	0	14	14	15	22	37	53	37	90	0.000333	0.156284	7	3281.95562	182.330868	468.850803	156.710855	3	6
0	0	15	15	14	21	35	58	44	102	0.000333	0.174396	14	7324.616148	406.923119	523.186868	145.541635	3	6
0	0	10	10	14	16	30	44	33	77	0.000333	0.125944	14	5289.628062	293.868226	377.830576	117.302969	2	6
0	0	12	12	14	20	34	44	34	78	0.000333	0.132274	7	2777.754711	154.319706	396.822102	139.741531	3	6
0	0	8	8	14	17	31	36	35	71	0.000333	0.117249	14	4924.471133	273.58173	351.747938	122.789837	2	6
0	0	18	18	17	22	39	83	65	148	0.000333	0.260747	16	12515.83245	695.324025	782.239528	167.594364	2	6
0	0	8	8	11	14	25	24	21	45	0.000333	0.069658	5	1044.867643	58.048202	208.973529	91.356717	2	6
0	0	13	13	15	14	29	42	44	86	0.000333	0.139262	21	8773.513677	487.417427	417.786366	111.906328	3	6
0	0	13	13	14	16	30	40	43	83	0.000333	0.135757	14	5701.806872	316.767048	407.271919	117.302969	2	6
0	0	13	13	16	17	33	43	44	87	0.000333	0.146287	16	7021.796614	390.099812	438.862288	133.486868	3	6
0	0	13	13	15	19	34	41	43	84	0.000333	0.142449	14	5982.856301	332.380906	427.346879	139.313982	2	6
0	0	15	15	14	17	31	52	52	104	0.000333	0.171745	21	10819.96474	601.109152	515.236416	122.789837	3	6
0	0	15	15	13	19	32	50	51	101	0.000333	0.168333	12	6060	336.666667	505	128.816339	2	6
0	0	11	11	10	17	27	34	35	69	0.000333	0.109362	10	3280.872376	182.270688	328.087238	102.706149	1	6
0	0	13	13	14	19	33	45	38	83	0.000333	0.139562	14	5861.585967	325.643665	418.684712	134.013592	2	6
0	0	14	14	14	18	32	49	56	105	0.000333	0.175	21	11025	612.5	525	128.361619	1	6
0	0	11	11	12	16	28	32	35	67	0.000333	0.107364	12	3865.113357	214.72852	322.09278	107.01955	2	6
0	0	14	14	15	18	33	45	42	87	0.000333	0.146287	14	6144.072037	341.337335	438.862288	133.662009	2	6
0	0	12	12	12	17	29	44	39	83	0.000333	0.134404	12	4838.549071	268.808282	403.212423	112.506418	1	6
0	0	14	14	14	19	33	56	40	96	0.000333	0.161421	14	6779.665696	376.648094	484.261835	134.013592	2	6
0	0	10	10	13	16	29	37	29	66	0.000333	0.106876	6	1923.760474	106.875582	320.626746	112.105716	2	6
0	0	14	14	15	20	35	48	45	93	0.000333	0.159008	14	6678.326488	371.018138	477.023321	145.041921	2	6
0	0	12	12	11	20	31	42	43	85	0.000333	0.140369	10	4211.066864	233.948159	421.106686	124.49231	1	6
0	0	11	11	10	17	27	40	38	78	0.000333	0.123627	10	3708.812252	206.045125	370.881225	102.706149	1	6
0	0	13	13	13	16	29	44	46	90	0.000333	0.145739	12	5246.619475	291.47886	437.21829	112.105716	4	6
0	0	13	13	13	18	31	42	45	87	0.000333	0.143672	12	5172.180948	287.343386	431.015079	123.164366	3	6
0	0	14	14	12	19	31	56	47	103	0.000333	0.170094	12	6123.38664	340.188147	510.28222	123.730173	3	6
0	0	14	14	16	21	37	57	44	101	0.000333	0.175385	16	8418.476639	467.693147	526.15479	156.238666	3	6
0	0	13	13	13	19	32	50	41	91	0.000333	0.151667	12	5460	303.333333	455	128.816339	3	6
0	0	14	14	16	21	37	57	44	101	0.000333	0.175385	16	8418.476639	467.693147	526.15479	156.238666	3	6
0	0	13	13	13	20	33	50	42	92	0.000333	0.154695	12	5569.011108	309.389506	464.084259	134.544278	3	6
0	0	14	14	16	21	37	57	44	101	0.000333	0.175385	16	8418.476639	467.693147	526.15479	156.238666	3	6
0	0	15	15	14	20	34	54	44	98	0.000333	0.16619	14	6979.999018	387.777723	498.571358	139.741531	3	6
0	0	14	14	16	21	37	57	44	101	0.000333	0.175385	16	8418.476639	467.693147	526.15479	156.238666	3	6
0	0	15	15	14	18	32	72	50	122	0.000333	0.203333	14	8540	474.444444	610	128.361619	2	6
0	0	10	10	14	15	29	44	32	76	0.000333	0.123069	14	5168.891779	287.160654	369.206556	111.906328	2	6
0	0	12	12	13	21	34	37	36	73	0.000333	0.123795	6	2228.308724	123.794929	371.384787	140.344382	3	6
0	0	10	10	12	18	30	29	28	57	0.000333	0.093231	6	1678.156584	93.230921	279.692764	118.0782	3	6
0	0	17	17	14	24	38	55	48	103	0.000333	0.180179	14	7567.511474	420.417304	540.536534	163.342069	3	6
0	0	12	12	14	21	35	39	32	71	0.000333	0.121393	7	2549.253659	141.625203	364.179094	145.541635	3	6
0	0	12	12	13	20	33	38	31	69	0.000333	0.116021	6	2088.379165	116.021065	348.063194	134.544278	3	6
0	0	10	10	14	19	33	49	37	86	0.000333	0.144606	7	3036.72526	168.706959	433.817894	134.013592	2	6
0	0	18	18	15	22	37	76	61	137	0.000333	0.237898	14	9991.731555	555.096198	713.695111	156.710855	2	6
0	0	10	10	14	17	31	47	35	82	0.000333	0.135415	14	5687.417364	315.967631	406.244097	122.789837	2	6
0	0	11	11	14	17	31	47	39	86	0.000333	0.14202	14	5964.852358	331.380687	426.060883	122.789837	2	6
0	0	10	10	14	16	30	44	33	77	0.000333	0.125944	14	5289.628062	293.868226	377.830576	117.302969	2	6
0	0	19	19	14	23	37	76	64	140	0.000333	0.243108	14	10210.5286	567.251589	729.323471	157.344894	2	6
0	0	10	10	14	17	31	49	35	84	0.000333	0.138717	14	5826.134861	323.674159	416.15249	122.789837	2	6
0	0	19	19	15	23	38	68	69	137	0.000333	0.239655	21	15098.28746	838.793748	718.966069	162.645284	2	6
0	0	10	10	14	18	32	46	38	84	0.000333	0.14	14	5880	326.666667	420	128.361619	2	6
0	0	15	15	14	22	36	61	54	115	0.000333	0.19818	14	8323.579252	462.42107	594.541375	151.410465	2	6
0	0	16	16	14	23	37	53	62	115	0.000333	0.199696	14	8387.219919	465.956662	599.087137	157.344894	2	6
0	0	16	16	16	22	38	58	63	121	0.000333	0.211666	16	10159.98767	564.443759	634.999229	162.107496	4	6
0	0	16	16	14	24	38	56	62	118	0.000333	0.206418	14	8669.576252	481.643125	619.255447	163.342069	3	6
0	0	7	7	14	10	24	31	23	54	0.000333	0.082529	14	3466.231651	192.568425	247.587975	86.52225	3	6
0	0	7	7	13	12	25	29	22	51	0.000333	0.078946	6	1421.019994	78.945555	236.836666	91.125266	2	6
0	0	16	16	14	22	36	64	56	120	0.000333	0.206797	14	8685.474002	482.526333	620.391	151.410465	2	6
0	0	15	15	16	22	38	66	48	114	0.000333	0.199421	16	9572.219785	531.789988	598.263737	162.107496	3	6
0	0	17	17	15	21	36	72	52	124	0.000333	0.21369	14	8974.989803	498.610545	641.0707	150.842025	2	6
0	0	11	11	13	17	30	44	35	79	0.000333	0.129215	12	4651.732285	258.429571	387.644357	117.592585	2	6
0	0	15	15	15	24	39	78	50	128	0.000333	0.22551	14	9471.440776	526.191154	676.531484	168.642459	3	6
0	0	12	12	14	22	36	55	41	96	0.000333	0.165438	7	3474.189601	193.010533	496.3128	151.410465	3	6
0	0	11	11	14	20	34	52	39	91	0.000333	0.15432	7	3240.71383	180.039657	462.959119	139.741531	2	6
0	0	13	13	17	23	40	61	46	107	0.000333	0.189815	16	9111.140898	506.174494	569.446306	173.528793	3	6
0	0	13	13	15	15	30	54	43	97	0.000333	0.158656	14	6663.557429	370.197635	475.968388	117.206718	5	6
0	0	12	12	15	16	31	47	40	87	0.000333	0.143672	14	6034.211106	335.23395	431.015079	122.603359	4	6
0	0	12	12	15	14	29	42	32	74	0.000333	0.11983	14	5032.868311	279.603795	359.490594	111.906328	5	6
0	0	12	12	14	16	30	40	31	71	0.000333	0.11613	7	2438.724626	135.484701	348.389232	117.302969	4	6
0	0	12	12	16	15	31	43	36	79	0.000333	0.130461	16	6262.104136	347.894674	391.381509	122.603359	3	6
0	0	12	12	15	17	32	41	35	76	0.000333	0.126667	14	5320	295.555556	380	128.090227	2	6
0	0	15	15	14	22	36	64	47	111	0.000333	0.191287	14	8034.063452	446.336858	573.861675	151.410465	3	6
0	0	10	10	13	16	29	41	33	74	0.000333	0.11983	12	4313.887124	239.660396	359.490594	112.105716	2	6
0	0	18	18	15	20	35	79	54	133	0.000333	0.227398	14	9550.724978	530.595832	682.194641	145.041921	3	6
0	0	10	10	14	15	29	44	32	76	0.000333	0.123069	14	5168.891779	287.160654	369.206556	111.906328	2	6
0	0	16	16	14	20	34	75	52	127	0.000333	0.215369	14	9045.508932	502.528274	646.107781	139.741531	3	6
0	0	10	10	14	15	29	44	32	76	0.000333	0.123069	14	5168.891779	287.160654	369.206556	111.906328	2	6
0	0	17	17	17	21	38	81	57	138	0.000333	0.241405	16	11587.42395	643.745775	724.213997	161.725534	3	6
0	0	10	10	14	15	29	44	32	76	0.000333	0.123069	14	5168.891779	287.160654	369.206556	111.906328	2	6
0	0	10	10	13	14	27	36	30	66	0.000333	0.104608	12	3765.870902	209.21505	313.822575	101.408685	3	6
0	0	10	10	13	16	29	34	29	63	0.000333	0.102018	6	1836.316816	102.017601	306.052803	112.105716	2	6
0	0	13	13	18	21	39	58	48	106	0.000333	0.186751	18	10084.54743	560.252635	560.252635	167.297316	2	6
0	0	10	10	18	19	37	51	41	92	0.000333	0.159757	18	8626.854773	479.26971	479.26971	155.769273	2	6
0	0	8	8	14	19	33	36	30	66	0.000333	0.110977	7	2330.510083	129.472782	332.930012	134.013592	1	6
0	0	14	14	19	22	41	61	50	111	0.000333	0.198229	18	10704.38891	594.688273	594.688273	178.818118	3	6
0	0	10	10	18	19	37	51	41	92	0.000333	0.159757	18	8626.854773	479.26971	479.26971	155.769273	2	6
0	0	9	9	15	20	35	39	32	71	0.000333	0.121393	7	2549.253659	141.625203	364.179094	145.041921	2	6
0	0	10	10	10	15	25	41	55	96	0.000333	0.148603	15	6687.152913	371.508495	445.810194	91.82264	1	6
0	0	8	8	14	14	28	31	27	58	0.000333	0.092942	7	1951.786098	108.432561	278.826585	106.605938	3	6
0	0	8	8	13	16	29	29	26	55	0.000333	0.089063	6	1603.133728	89.062985	267.188955	112.105716	2	6
0	0	15	15	14	22	36	60	58	118	0.000333	0.20335	14	8540.716102	474.484228	610.05115	151.410465	2	6
0	0	32	32	23	53	76	140	111	251	0.000333	0.522743	22	34501.05573	1916.725318	1568.229806	407.621709	11	6
0	0	32	32	21	55	76	138	110	248	0.000333	0.516495	20	30989.72047	1721.651137	1549.486023	410.21345	10	6
0	0	29	29	19	53	72	128	99	227	0.000333	0.466858	9	12605.15678	700.286488	1400.572975	384.290407	10	6
0	0	28	28	19	53	72	127	97	224	0.000333	0.460688	9	12438.5688	691.0316	1382.0632	384.290407	10	6
0	0	10	10	15	18	33	39	36	75	0.000333	0.12611	14	5296.613825	294.256324	378.329559	133.662009	2	6
0	0	16	16	15	25	40	62	58	120	0.000333	0.212877	14	8940.839199	496.713289	638.631371	174.699764	2	6
0	0	9	9	13	15	28	37	29	66	0.000333	0.105762	6	1903.712549	105.761808	317.285425	106.709075	2	6
0	0	15	15	13	18	31	55	59	114	0.000333	0.188259	18	10166.01083	564.778379	564.778379	123.164366	2	6
0	0	9	9	13	15	28	37	29	66	0.000333	0.105762	6	1903.712549	105.761808	317.285425	106.709075	2	6
0	0	11	11	13	22	35	48	43	91	0.000333	0.155588	6	2800.588527	155.588252	466.764755	146.213212	2	6
0	0	12	12	15	20	35	56	39	95	0.000333	0.162427	7	3410.973206	189.498511	487.281887	145.041921	3	6
0	0	12	12	14	21	35	56	40	96	0.000333	0.164137	7	3446.878187	191.493233	492.41117	145.541635	3	6
0	0	13	13	17	22	39	62	45	107	0.000333	0.188513	16	9048.608599	502.700478	565.538037	167.594364	3	6
0	0	12	12	13	18	31	47	34	81	0.000333	0.133763	6	2407.739407	133.7633	401.289901	123.164366	2	6
0	0	5	5	9	12	21	21	19	40	0.000333	0.058564	4	702.770788	39.042822	175.692697	71.548875	1	6
0	0	10	10	12	17	29	43	31	74	0.000333	0.11983	6	2156.943562	119.830198	359.490594	112.506418	2	6
0	0	5	5	9	12	21	21	19	40	0.000333	0.058564	4	702.770788	39.042822	175.692697	71.548875	1	6
0	0	19	19	15	25	40	66	74	140	0.000333	0.248357	14	10430.97907	579.498837	745.069933	174.699764	2	6
0	0	12	12	16	19	35	52	40	92	0.000333	0.157298	16	7550.304601	419.461367	471.894038	144.710623	3	6
0	0	13	13	13	19	32	53	48	101	0.000333	0.168333	12	6060	336.666667	505	128.816339	1	6
0	0	13	13	13	18	31	51	47	98	0.000333	0.161837	12	5826.134861	323.674159	485.511238	123.164366	1	6
0	0	7	7	13	12	25	34	24	58	0.000333	0.089781	12	3232.123908	179.562439	269.343659	91.125266	1	6
0	0	7	7	13	13	26	34	25	59	0.000333	0.092442	6	1663.95566	92.441981	277.325943	96.211433	1	6
0	0	14	14	14	21	35	57	47	104	0.000333	0.177815	14	7468.236073	414.902004	533.445434	145.541635	3	6
0	0	14	14	14	23	37	57	48	105	0.000333	0.182331	14	7657.896447	425.438692	546.992603	157.344894	3	6
0	0	14	14	14	22	36	57	48	105	0.000333	0.180947	14	7599.789752	422.210542	542.842125	151.410465	3	6
0	0	10	10	13	19	32	46	35	81	0.000333	0.135	6	2430	135	405	128.816339	2	6
0	0	10	10	13	18	31	46	34	80	0.000333	0.132112	6	2378.014229	132.111902	396.335705	123.164366	2	6
0	0	10	10	13	18	31	46	34	80	0.000333	0.132112	6	2378.014229	132.111902	396.335705	123.164366	2	6
0	0	12	12	14	19	33	50	37	87	0.000333	0.146287	7	3072.036019	170.668668	438.862288	134.013592	2	6
0	0	10	10	10	16	26	37	32	69	0.000333	0.10811	10	3243.303406	180.183523	324.330341	97.219281	2	6
0	0	12	12	13	19	32	46	37	83	0.000333	0.138333	6	2490	138.333333	415	128.816339	2	6
0	0	14	14	13	22	35	47	68	115	0.000333	0.196623	18	10617.61585	589.867547	589.867547	146.213212	1	6
0	0	12	12	12	19	31	48	75	123	0.000333	0.203122	18	10968.59063	609.366146	609.366146	123.730173	1	6
0	0	15	15	15	22	37	61	65	126	0.000333	0.218797	14	9189.475737	510.52643	656.391124	156.710855	2	6
0	0	13	13	14	18	32	59	59	118	0.000333	0.196667	21	12390	688.333333	590	128.361619	1	6
0	0	4	4	12	11	23	22	20	42	0.000333	0.06333	6	1139.937613	63.329867	189.989602	81.073298	1	6
0	0	31	31	23	48	71	138	111	249	0.000333	0.510429	22	33688.31472	1871.57304	1531.287033	372.120125	9	6
0	0	31	31	21	50	71	136	110	246	0.000333	0.504279	20	30256.75583	1680.930879	1512.837791	374.431475	8	6
0	0	13	13	14	20	34	53	47	100	0.000333	0.169582	14	7122.447978	395.691554	508.746284	139.741531	2	6
0	0	13	13	15	20	35	56	41	97	0.000333	0.165847	14	6965.566337	386.975908	497.540453	145.041921	2	6
0	0	13	13	14	20	34	53	41	94	0.000333	0.159407	14	6695.101099	371.950061	478.221507	139.741531	2	6
0	0	13	13	17	21	38	56	42	98	0.000333	0.171432	16	8228.750341	457.152797	514.296896	161.725534	3	6
0	0	4	4	12	13	25	25	20	45	0.000333	0.069658	6	1253.841171	69.657843	208.973529	91.125266	1	6
0	0	7	7	14	12	26	30	27	57	0.000333	0.089308	14	3750.950895	208.386161	267.925064	96.322519	3	6
0	0	7	7	14	15	29	28	26	54	0.000333	0.087444	7	1836.316816	102.017601	262.330974	111.906328	2	6
0	0	7	7	12	15	27	30	29	59	0.000333	0.093513	6	1683.230176	93.512788	280.538363	101.622909	1	6
0	0	6	6	14	15	29	32	26	58	0.000333	0.093921	7	1972.340284	109.57446	281.762898	111.906328	1	6
0	0	9	9	12	17	29	29	28	57	0.000333	0.092302	6	1661.4295	92.301639	276.904917	112.506418	2	6
0	0	11	11	17	16	33	49	37	86	0.000333	0.144606	16	6941.086308	385.615906	433.817894	133.486868	2	6
0	0	20	20	18	21	39	75	71	146	0.000333	0.257223	27	20835.05555	1157.503086	771.668724	167.297316	2	6
0	0	20	20	18	22	40	90	69	159	0.000333	0.282062	27	22847.03731	1269.279851	846.186567	173.166146	3	6
0	0	10	10	13	16	29	45	33	78	0.000333	0.126308	12	4547.070211	252.615012	378.922518	112.105716	2	6
0	0	18	18	18	26	44	90	71	161	0.000333	0.292989	18	15821.43283	878.968491	878.968491	197.270083	2	6
0	0	11	11	18	21	39	57	45	102	0.000333	0.179704	18	9703.998474	539.111026	539.111026	167.297316	2	6
0	0	17	17	18	23	41	75	81	156	0.000333	0.278593	27	22566.00904	1253.667169	835.778113	179.100575	2	6
0	0	11	11	18	20	38	57	45	102	0.000333	0.17843	18	9635.194915	535.288606	535.288606	161.497212	2	6
0	0	32	32	26	53	79	143	116	259	0.000333	0.544226	26	42449.65956	2358.31442	1632.679214	425.791217	11	6
0	0	32	32	24	55	79	141	115	256	0.000333	0.537923	24	38730.42892	2151.690495	1613.767872	428.013884	10	6
0	0	9	9	13	17	30	33	29	62	0.000333	0.101409	6	1825.363302	101.409072	304.227217	117.592585	2	6
0	0	3	3	8	9	17	11	12	23	0.000333	0.031337	4	376.046581	20.891477	94.011645	52.529325	1	6
0	0	9	9	13	17	30	33	29	62	0.000333	0.101409	6	1825.363302	101.409072	304.227217	117.592585	2	6
0	0	10	10	10	15	25	41	37	78	0.000333	0.12074	10	3622.207828	201.233768	362.220783	91.82264	1	6
0	0	27	27	20	48	68	118	90	208	0.000333	0.422064	10	12661.92271	703.440151	1266.192271	354.516762	8	6
0	0	26	26	20	48	68	117	88	205	0.000333	0.415977	10	12479.29883	693.294379	1247.929882	354.516762	8	6
0	0	27	27	19	50	69	118	91	209	0.000333	0.425561	9	11490.1345	638.340806	1276.681611	362.903432	8	6
0	0	26	26	19	50	69	117	89	206	0.000333	0.419452	9	11325.20434	629.178019	1258.356038	362.903432	8	6
0	0	14	14	14	21	35	68	44	112	0.000333	0.191493	14	8042.715771	446.817543	574.479698	145.541635	2	6
0	0	11	11	13	19	32	48	35	83	0.000333	0.138333	6	2490	138.333333	415	128.816339	2	6
0	0	11	11	13	19	32	48	35	83	0.000333	0.138333	6	2490	138.333333	415	128.816339	2	6
0	0	11	11	13	20	33	48	36	84	0.000333	0.141243	6	2542.374636	141.243035	423.729106	134.544278	2	6
0	0	17	17	17	25	42	67	64	131	0.000333	0.235465	16	11302.29732	627.905407	706.393582	185.583273	2	6
0	0	14	14	14	18	32	54	67	121	0.000333	0.201667	21	12705	705.833333	605	128.361619	2	6
0	0	26	26	19	48	67	115	85	200	0.000333	0.404406	9	10918.96054	606.608919	1213.217838	348.788823	9	6
0	0	25	25	19	48	67	114	83	197	0.000333	0.39834	9	10755.17614	597.509785	1195.019571	348.788823	9	6
0	0	14	14	15	19	34	52	51	103	0.000333	0.17467	14	7336.121417	407.562301	524.008673	139.313982	2	6
0	0	14	14	18	23	41	69	52	121	0.000333	0.216088	18	11668.74827	648.263793	648.263793	179.100575	2	6
0	0	11	11	18	20	38	54	43	97	0.000333	0.169683	18	9162.881438	509.048969	509.048969	161.497212	2	6
0	0	11	11	13	22	35	38	37	75	0.000333	0.128232	6	2308.177358	128.232075	384.696226	146.213212	2	6
0	0	14	14	17	24	41	68	56	124	0.000333	0.221445	16	10629.38318	590.521288	664.336449	179.525968	2	6
0	0	12	12	14	21	35	54	39	93	0.000333	0.159008	7	3339.163244	185.509069	477.023321	145.541635	3	6
0	0	16	16	15	20	35	53	40	93	0.000333	0.159008	14	6678.326488	371.018138	477.023321	145.041921	3	6
0	0	9	9	13	15	28	34	27	61	0.000333	0.09775	6	1759.491901	97.74955	293.24865	106.709075	2	6
0	0	13	13	14	18	32	39	30	69	0.000333	0.115	7	2415	134.166667	345	128.361619	3	6
0	0	14	14	13	19	32	48	37	85	0.000333	0.141667	6	2550	141.666667	425	128.816339	3	6
0	0	9	9	13	15	28	34	27	61	0.000333	0.09775	6	1759.491901	97.74955	293.24865	106.709075	2	6
0	0	11	11	12	16	28	34	27	61	0.000333	0.09775	6	1759.491901	97.74955	293.24865	107.01955	3	6
0	0	14	14	13	20	33	48	38	86	0.000333	0.144606	6	2602.907366	144.605965	433.817894	134.544278	3	6
0	0	9	9	13	15	28	34	27	61	0.000333	0.09775	6	1759.491901	97.74955	293.24865	106.709075	2	6
0	0	11	11	12	17	29	34	28	62	0.000333	0.100398	6	1807.16893	100.398274	301.194822	112.506418	3	6
0	0	14	14	13	20	33	48	38	86	0.000333	0.144606	6	2602.907366	144.605965	433.817894	134.544278	3	6
0	0	9	9	13	15	28	34	27	61	0.000333	0.09775	6	1759.491901	97.74955	293.24865	106.709075	2	6
0	0	11	11	12	17	29	34	28	62	0.000333	0.100398	6	1807.16893	100.398274	301.194822	112.506418	3	6
0	0	14	14	16	22	38	54	43	97	0.000333	0.169683	8	4072.39175	226.243986	509.048969	162.107496	6	6
0	0	14	14	14	24	38	52	42	94	0.000333	0.164435	7	3453.136304	191.840906	493.305186	163.342069	5	6
0	0	10	10	11	23	34	39	32	71	0.000333	0.120403	5	1806.049309	100.336073	361.209862	142.095673	4	6
0	0	11	11	11	23	34	40	34	74	0.000333	0.125491	5	1882.361251	104.575625	376.47225	142.095673	4	6
0	0	14	14	16	22	38	54	43	97	0.000333	0.169683	8	4072.39175	226.243986	509.048969	162.107496	6	6
0	0	14	14	14	24	38	52	42	94	0.000333	0.164435	7	3453.136304	191.840906	493.305186	163.342069	5	6
0	0	10	10	11	23	34	39	32	71	0.000333	0.120403	5	1806.049309	100.336073	361.209862	142.095673	4	6
0	0	11	11	11	23	34	40	34	74	0.000333	0.125491	5	1882.361251	104.575625	376.47225	142.095673	4	6
0	0	15	15	15	24	39	76	60	136	0.000333	0.239605	14	10063.40583	559.078101	718.814702	168.642459	2	6
0	0	31	31	23	50	73	139	101	240	0.000333	0.495186	22	32682.27367	1815.681871	1485.557894	386.234734	13	6
0	0	31	31	21	52	73	137	100	237	0.000333	0.488996	10	14669.88421	814.993567	1466.98842	388.661531	12	6
0	0	28	28	19	51	70	125	93	218	0.000333	0.445395	9	12025.65328	668.091849	1336.183698	370.004315	11	6
0	0	27	27	19	51	70	124	91	215	0.000333	0.439265	9	11860.16264	658.897924	1317.795849	370.004315	11	6
0	0	10	10	11	17	28	46	34	80	0.000333	0.128196	10	3845.883938	213.660219	384.588394	107.540616	2	6
0	0	10	10	11	16	27	46	34	80	0.000333	0.126797	10	3803.910002	211.328333	380.391	102.053748	2	6
0	0	10	10	11	18	29	46	35	81	0.000333	0.131165	5	1967.482303	109.304572	393.496461	113.112398	2	6
0	0	15	15	19	24	43	72	53	125	0.000333	0.226094	18	12209.0957	678.283094	678.283094	190.749723	3	6
0	0	11	11	18	20	38	54	43	97	0.000333	0.169683	18	9162.881438	509.048969	509.048969	161.497212	2	6
0	0	14	14	17	24	41	63	56	119	0.000333	0.212516	16	10200.77902	566.709945	637.548689	179.525968	2	6
0	0	8	8	15	20	35	42	33	75	0.000333	0.128232	7	2692.873584	149.604088	384.696226	145.041921	2	6
0	0	10	10	13	18	31	37	32	69	0.000333	0.113947	6	2051.037273	113.946515	341.839545	123.164366	2	6
0	0	9	9	11	18	29	31	28	59	0.000333	0.09554	5	1433.104394	79.616911	286.620879	113.112398	2	6
0	0	16	16	14	22	36	59	53	112	0.000333	0.193011	14	8106.442402	450.357911	579.0316	151.410465	2	6
0	0	10	10	10	15	25	28	30	58	0.000333	0.089781	10	2693.43659	149.635366	269.343659	91.82264	2	6
0	0	10	10	12	16	28	29	26	55	0.000333	0.088135	6	1586.427124	88.13484	264.404521	107.01955	3	6
0	0	12	12	16	17	33	53	40	93	0.000333	0.156376	16	7506.05845	417.003247	469.128653	133.486868	3	6
0	0	10	10	13	15	28	44	33	77	0.000333	0.123389	12	4441.995948	246.777553	370.166329	106.709075	2	6
0	0	14	14	14	21	35	58	43	101	0.000333	0.172686	14	7252.806186	402.933677	518.057585	145.541635	3	6
0	0	9	9	13	16	29	35	29	64	0.000333	0.103637	6	1865.464702	103.636928	310.910784	112.105716	2	6
0	0	14	14	14	20	34	58	42	100	0.000333	0.169582	14	7122.447978	395.691554	508.746284	139.741531	3	6
0	0	9	9	13	16	29	35	29	64	0.000333	0.103637	6	1865.464702	103.636928	310.910784	112.105716	2	6
0	0	10	10	11	16	27	41	33	74	0.000333	0.117287	10	3518.616752	195.478708	351.861675	102.053748	2	6
0	0	12	12	14	19	33	50	38	88	0.000333	0.147969	14	6214.693555	345.260753	443.906683	134.013592	2	6
0	0	4	4	10	12	22	17	16	33	0.000333	0.049054	5	735.806217	40.878123	147.161243	76.238831	1	6
0	0	17	17	16	22	38	64	50	114	0.000333	0.199421	16	9572.219785	531.789988	598.263737	162.107496	4	6
0	0	10	10	13	16	29	41	32	73	0.000333	0.118211	12	4255.591352	236.421742	354.632613	112.105716	2	6
0	0	12	12	13	20	33	41	33	74	0.000333	0.124428	6	2239.710989	124.428388	373.285165	134.544278	3	6
0	0	17	17	16	20	36	64	49	113	0.000333	0.194734	16	9347.224403	519.290245	584.201525	150.438562	4	6
0	0	10	10	13	16	29	41	32	73	0.000333	0.118211	12	4255.591352	236.421742	354.632613	112.105716	2	6
0	0	12	12	13	18	31	41	32	73	0.000333	0.120552	6	2169.937984	120.55211	361.656331	123.164366	3	6
0	0	15	15	17	25	42	65	52	117	0.000333	0.2103	16	10094.41822	560.801012	630.901138	185.583273	4	6
0	0	14	14	12	22	34	57	71	128	0.000333	0.217065	18	11721.51439	651.195244	651.195244	141.127046	1	6
0	0	8	8	14	18	32	41	31	72	0.000333	0.12	7	2520	140	360	128.361619	2	6
0	0	8	8	13	18	31	32	32	64	0.000333	0.10569	6	1902.411383	105.689521	317.068564	123.164366	2	6
0	0	15	15	15	23	38	72	57	129	0.000333	0.225661	14	9477.757089	526.542061	676.982649	162.645284	2	6
0	0	13	13	13	20	33	50	64	114	0.000333	0.191687	18	10351.09673	575.06093	575.06093	134.544278	2	6
0	0	15	15	14	22	36	56	57	113	0.000333	0.194734	14	8178.821352	454.378964	584.201525	151.410465	2	6
0	0	16	16	15	25	40	58	57	115	0.000333	0.204007	14	8568.304233	476.016902	612.021731	174.699764	2	6
0	0	14	14	15	25	40	57	52	109	0.000333	0.193363	14	8121.262273	451.181237	580.090162	174.699764	2	6
0	0	12	12	16	20	36	52	41	93	0.000333	0.160268	16	7692.848402	427.380467	480.803025	150.438562	3	6
0	0	14	14	14	21	35	59	67	126	0.000333	0.21543	21	13572.08286	754.004603	646.28966	145.541635	2	6
0	0	9	9	15	19	34	42	32	74	0.000333	0.125491	7	2635.305752	146.405875	376.47225	139.313982	2	6
0	0	14	14	14	21	35	48	44	92	0.000333	0.157298	14	6606.516526	367.028696	471.894038	145.541635	3	6
0	0	10	10	13	18	31	34	29	63	0.000333	0.104038	6	1872.686205	104.038123	312.114368	123.164366	3	6
0	0	14	14	14	22	36	48	45	93	0.000333	0.160268	14	6731.242352	373.957908	480.803025	151.410465	3	6
0	0	10	10	13	19	32	34	30	64	0.000333	0.106667	6	1920	106.666667	320	128.816339	3	6
0	0	16	16	16	22	38	53	47	100	0.000333	0.174931	16	8396.684022	466.482446	524.792751	162.107496	3	6
0	0	12	12	15	20	35	39	32	71	0.000333	0.121393	7	2549.253659	141.625203	364.179094	145.041921	3	6
0	0	11	11	10	17	27	49	45	94	0.000333	0.148986	10	4469.594252	248.310792	446.959425	102.706149	1	6
0	0	10	10	13	20	33	46	42	88	0.000333	0.147969	12	5326.88019	295.937788	443.906683	134.544278	2	6
0	0	10	10	13	21	34	46	43	89	0.000333	0.150928	12	5433.410314	301.856129	452.784193	140.344382	2	6
0	0	16	16	15	22	37	61	52	113	0.000333	0.196223	14	8241.355224	457.853068	588.66823	156.710855	2	6
0	0	16	16	14	22	36	58	52	110	0.000333	0.189564	14	7961.684502	442.315806	568.69175	151.410465	2	6
0	0	17	17	17	22	39	75	53	128	0.000333	0.22551	16	10824.50374	601.361319	676.531484	167.594364	3	6
0	0	11	11	14	17	31	47	35	82	0.000333	0.135415	14	5687.417364	315.967631	406.244097	122.789837	2	6
0	0	18	18	15	22	37	73	50	123	0.000333	0.213588	14	8970.678696	498.371039	640.762764	156.710855	3	6
0	0	11	11	14	17	31	47	35	82	0.000333	0.135415	14	5687.417364	315.967631	406.244097	122.789837	2	6
0	0	28	28	20	48	68	119	88	207	0.000333	0.420035	10	12601.04808	700.058227	1260.104808	354.516762	9	6
0	0	27	27	20	48	68	118	86	204	0.000333	0.413947	10	12418.4242	689.912455	1241.84242	354.516762	9	6
0	0	26	26	19	49	68	115	86	201	0.000333	0.40786	9	11012.22028	611.790016	1223.580031	355.831405	9	6
0	0	25	25	19	49	68	114	84	198	0.000333	0.401773	9	10847.85878	602.658821	1205.317643	355.831405	9	6
0	0	16	16	14	23	37	67	58	125	0.000333	0.217061	14	9116.54339	506.474633	651.181671	157.344894	2	6
0	0	19	19	14	24	38	72	82	154	0.000333	0.269394	21	16971.79758	942.877643	808.180837	163.342069	2	6
0	0	16	16	15	25	40	62	58	120	0.000333	0.212877	14	8940.839199	496.713289	638.631371	174.699764	2	6
0	0	6	6	12	14	26	30	25	55	0.000333	0.086175	6	1551.145107	86.174728	258.524184	96.322519	1	6
0	0	6	6	12	15	27	30	26	56	0.000333	0.088758	6	1597.642201	88.7579	266.2737	101.622909	1	6
0	0	19	19	15	23	38	84	65	149	0.000333	0.260647	14	10947.17679	608.176489	781.9412	162.645284	2	6
0	0	11	11	13	18	31	47	37	84	0.000333	0.138717	12	4993.829881	277.434993	416.15249	123.164366	2	6
0	0	9	9	11	16	27	43	39	82	0.000333	0.129967	10	3899.007752	216.611542	389.900775	102.053748	1	6
0	0	8	8	13	18	31	34	33	67	0.000333	0.110644	6	1991.586917	110.643718	331.931153	123.164366	1	6
0	0	13	13	13	20	33	41	42	83	0.000333	0.139562	12	5024.216543	279.123141	418.684712	134.544278	2	6
0	0	9	9	12	17	29	27	27	54	0.000333	0.087444	6	1573.985842	87.443658	262.330974	112.506418	2	6
0	0	10	10	13	17	30	37	32	69	0.000333	0.112858	6	2031.452707	112.858484	338.575451	117.592585	2	6
0	0	9	9	11	17	28	31	28	59	0.000333	0.094545	5	1418.169702	78.787206	283.63394	107.540616	2	6
0	0	14	14	14	19	33	56	40	96	0.000333	0.161421	14	6779.665696	376.648094	484.261835	134.013592	2	6
0	0	10	10	13	16	29	37	29	66	0.000333	0.106876	6	1923.760474	106.875582	320.626746	112.105716	2	6
0	0	9	9	12	19	31	31	30	61	0.000333	0.100735	6	1813.23585	100.735325	302.205975	123.730173	2	6
0	0	16	16	14	22	36	53	47	100	0.000333	0.172331	14	7237.895002	402.105278	516.9925	151.410465	2	6
0	0	9	9	13	15	28	34	27	61	0.000333	0.09775	6	1759.491901	97.74955	293.24865	106.709075	2	6
0	0	12	12	13	18	31	38	33	71	0.000333	0.117249	6	2110.487628	117.249313	351.747938	123.164366	2	6
0	0	10	10	14	16	30	38	30	68	0.000333	0.111223	7	2335.679924	129.759996	333.668561	117.302969	2	6
0	0	6	6	5	10	15	13	17	30	0.000333	0.039069	2	234.413436	13.022969	117.206718	44.828921	1	6
0	0	14	14	15	23	38	67	56	123	0.000333	0.215165	14	9036.931178	502.051732	645.495084	162.645284	2	6
0	0	16	16	18	21	39	67	56	123	0.000333	0.216701	18	11701.88051	650.104473	650.104473	167.297316	4	6
0	0	11	11	17	18	35	56	45	101	0.000333	0.172686	16	8288.921355	460.495631	518.057585	144.545518	3	6
0	0	9	9	14	19	33	36	31	67	0.000333	0.112658	7	2365.820842	131.434491	337.974406	134.013592	2	6
0	0	15	15	17	20	37	64	54	118	0.000333	0.204905	16	9835.447954	546.413775	614.715497	155.92543	3	6
0	0	11	11	17	18	35	56	45	101	0.000333	0.172686	16	8288.921355	460.495631	518.057585	144.545518	3	6
0	0	8	8	13	18	31	33	29	62	0.000333	0.102387	6	1842.961027	102.386724	307.160171	123.164366	1	6
0	0	16	16	18	22	40	67	56	123	0.000333	0.218199	18	11782.7488	654.597156	654.597156	173.166146	4	6
0	0	11	11	17	18	35	56	45	101	0.000333	0.172686	16	8288.921355	460.495631	518.057585	144.545518	3	6
0	0	9	9	14	20	34	36	31	67	0.000333	0.11362	7	2386.020073	132.556671	340.86001	139.741531	2	6
0	0	15	15	13	18	31	55	59	114	0.000333	0.188259	18	10166.01083	564.778379	564.778379	123.164366	2	6
0	0	9	9	13	15	28	37	29	66	0.000333	0.105762	6	1903.712549	105.761808	317.285425	106.709075	2	6
0	0	19	19	20	24	44	68	73	141	0.000333	0.256593	30	23093.39575	1282.96643	769.779858	196.477662	3	6
0	0	18	18	18	23	41	81	64	145	0.000333	0.258948	18	13983.21073	776.845041	776.845041	179.100575	3	6
0	0	12	12	17	19	36	59	47	106	0.000333	0.182671	16	8768.192802	487.121822	548.01205	150.197491	3	6
0	0	20	20	20	24	44	88	76	164	0.000333	0.298449	30	26860.40356	1492.244642	895.346785	196.477662	4	6
0	0	12	12	17	19	36	59	47	106	0.000333	0.182671	16	8768.192802	487.121822	548.01205	150.197491	3	6
0	0	15	15	18	17	35	49	58	107	0.000333	0.182944	27	14818.49864	823.249924	548.833283	144.545518	3	6
0	0	15	15	18	19	37	47	57	104	0.000333	0.180594	27	14628.14505	812.674725	541.78315	155.769273	2	6
0	0	15	15	13	17	30	53	52	105	0.000333	0.171741	18	9274.023226	515.223513	515.223513	117.592585	3	6
0	0	15	15	13	19	32	51	51	102	0.000333	0.17	12	6120	340	510	128.816339	2	6
0	0	10	10	11	15	26	41	32	73	0.000333	0.114377	10	3431.320994	190.628944	343.132099	96.657107	2	6
0	0	12	12	14	19	33	50	38	88	0.000333	0.147969	14	6214.693555	345.260753	443.906683	134.013592	2	6
0	0	30	30	23	48	71	138	108	246	0.000333	0.504279	22	33282.43141	1849.023967	1512.837791	372.120125	9	6
0	0	30	30	21	50	71	136	107	243	0.000333	0.49813	20	29887.771	1660.431722	1494.38855	374.431475	8	6
0	0	11	11	11	22	33	42	33	75	0.000333	0.12611	5	1891.647795	105.091544	378.329559	136.161243	4	6
0	0	12	12	11	22	33	43	35	78	0.000333	0.131154	5	1967.313707	109.295206	393.462741	136.161243	4	6
0	0	13	13	13	19	32	55	48	103	0.000333	0.171667	12	6180	343.333333	515	128.816339	1	6
0	0	17	17	14	22	36	67	65	132	0.000333	0.227477	14	9554.021403	530.778967	682.4301	151.410465	2	6
0	0	9	9	13	16	29	38	31	69	0.000333	0.111734	6	2011.204132	111.733563	335.200689	112.105716	2	6
0	0	19	19	14	23	37	73	77	150	0.000333	0.260473	21	16409.7781	911.654339	781.418005	157.344894	2	6
0	0	9	9	13	16	29	38	31	69	0.000333	0.111734	6	2011.204132	111.733563	335.200689	112.105716	2	6
0	0	9	9	10	15	25	29	26	55	0.000333	0.085137	5	1277.060452	70.947803	255.41209	91.82264	2	6
0	0	11	11	13	16	29	38	31	69	0.000333	0.111734	6	2011.204132	111.733563	335.200689	112.105716	2	6
0	0	12	12	12	17	29	54	41	95	0.000333	0.153836	12	5538.098334	307.67213	461.508195	112.506418	1	6
0	0	9	9	10	16	26	43	33	76	0.000333	0.119078	10	3572.334186	198.46301	357.233419	97.219281	1	6
0	0	11	11	13	19	32	52	40	92	0.000333	0.153333	12	5520	306.666667	460	128.816339	2	6
0	0	11	11	10	17	27	49	39	88	0.000333	0.139477	10	4184.301002	232.461167	418.4301	102.706149	1	6
0	0	10	10	10	15	25	41	33	74	0.000333	0.114548	10	3436.45358	190.914088	343.645358	91.82264	1	6
0	0	15	15	14	21	35	61	47	108	0.000333	0.184654	14	7755.475922	430.859773	553.962566	145.541635	2	6
0	0	9	9	13	16	29	35	29	64	0.000333	0.103637	6	1865.464702	103.636928	310.910784	112.105716	2	6
0	0	12	12	11	18	29	45	44	89	0.000333	0.14412	10	4323.603086	240.200171	432.360309	113.112398	1	6
0	0	16	16	15	24	39	65	66	131	0.000333	0.230796	14	9693.427669	538.523759	692.387691	168.642459	2	6
0	0	10	10	11	16	27	41	32	73	0.000333	0.115702	10	3471.067877	192.837104	347.106788	102.053748	2	6
0	0	12	12	14	19	33	50	38	88	0.000333	0.147969	14	6214.693555	345.260753	443.906683	134.013592	2	6
0	0	12	12	13	18	31	47	41	88	0.000333	0.145323	12	5231.631304	290.646184	435.969275	123.164366	2	6
0	0	11	11	13	17	30	44	35	79	0.000333	0.129215	12	4651.732285	258.429571	387.644357	117.592585	2	6
0	0	9	9	10	15	25	38	31	69	0.000333	0.106809	10	3204.260771	178.014487	320.426077	91.82264	1	6
0	0	12	12	14	19	33	50	38	88	0.000333	0.147969	14	6214.693555	345.260753	443.906683	134.013592	2	6
0	0	4	4	12	11	23	22	20	42	0.000333	0.06333	6	1139.937613	63.329867	189.989602	81.073298	1	6
0	0	4	4	12	13	25	25	20	45	0.000333	0.069658	6	1253.841171	69.657843	208.973529	91.125266	1	6
0	0	17	17	14	19	33	78	60	138	0.000333	0.232042	21	14618.65416	812.147453	696.126388	134.013592	2	6
0	0	10	10	14	15	29	47	34	81	0.000333	0.131165	14	5508.950448	306.052803	393.496461	111.906328	2	6
0	0	9	9	13	17	30	33	29	62	0.000333	0.101409	6	1825.363302	101.409072	304.227217	117.592585	2	6
0	0	9	9	10	14	24	38	34	72	0.000333	0.110039	10	3301.173001	183.3985	330.1173	86.52225	1	6
0	0	12	12	14	15	29	42	36	78	0.000333	0.126308	14	5304.915247	294.717514	378.922518	111.906328	3	6
0	0	12	12	14	17	31	40	35	75	0.000333	0.123855	14	5201.906126	288.994785	371.564723	122.789837	2	6
0	0	9	9	10	14	24	38	34	72	0.000333	0.110039	10	3301.173001	183.3985	330.1173	86.52225	1	6
0	0	9	9	10	15	25	29	26	55	0.000333	0.085137	5	1277.060452	70.947803	255.41209	91.82264	2	6
0	0	11	11	13	16	29	38	31	69	0.000333	0.111734	6	2011.204132	111.733563	335.200689	112.105716	2	6
0	0	4	4	12	11	23	22	20	42	0.000333	0.06333	6	1139.937613	63.329867	189.989602	81.073298	1	6
0	0	12	12	11	15	26	39	39	78	0.000333	0.122211	10	3666.34298	203.685721	366.634298	96.657107	2	6
0	0	14	14	14	17	31	48	43	91	0.000333	0.150277	14	6311.646099	350.647006	450.831864	122.789837	2	6
0	0	12	12	11	19	30	46	43	89	0.000333	0.145571	10	4367.13263	242.618479	436.713263	118.764371	1	6
0	0	14	14	15	22	37	57	45	102	0.000333	0.177121	14	7439.099406	413.2833	531.364243	156.710855	2	6
0	0	12	12	12	16	28	49	39	88	0.000333	0.141016	12	5076.566798	282.031489	423.047233	107.01955	1	6
0	0	15	15	16	20	36	61	46	107	0.000333	0.184394	16	8850.911602	491.717311	553.181975	150.438562	2	6
0	0	16	16	14	19	33	66	49	115	0.000333	0.193368	14	8121.474532	451.19303	580.105324	134.013592	3	6
0	0	10	10	14	15	29	44	32	76	0.000333	0.123069	14	5168.891779	287.160654	369.206556	111.906328	2	6
0	0	13	13	14	19	33	52	39	91	0.000333	0.153013	14	6426.558108	357.031006	459.039865	134.013592	3	6
0	0	11	11	14	17	31	47	35	82	0.000333	0.135415	14	5687.417364	315.967631	406.244097	122.789837	2	6
0	0	10	10	12	18	30	31	29	60	0.000333	0.098138	6	1766.480614	98.137812	294.413436	118.0782	3	6
0	0	10	10	12	19	31	31	30	61	0.000333	0.100735	6	1813.23585	100.735325	302.205975	123.730173	3	6
0	0	10	10	12	18	30	31	29	60	0.000333	0.098138	6	1766.480614	98.137812	294.413436	118.0782	3	6
0	0	16	16	14	21	35	70	51	121	0.000333	0.206881	14	8689.005431	482.722524	620.643245	145.541635	2	6
0	0	10	10	14	16	30	44	33	77	0.000333	0.125944	14	5289.628062	293.868226	377.830576	117.302969	2	6
0	0	11	11	15	17	32	48	36	84	0.000333	0.14	14	5880	326.666667	420	128.090227	2	6
0	0	16	16	14	21	35	70	57	127	0.000333	0.21714	14	9119.865204	506.659178	651.418943	145.541635	2	6
0	0	10	10	14	16	30	47	35	82	0.000333	0.134122	14	5633.110404	312.950578	402.365029	117.302969	2	6
0	0	16	16	14	21	35	70	57	127	0.000333	0.21714	14	9119.865204	506.659178	651.418943	145.541635	2	6
0	0	10	10	14	16	30	47	35	82	0.000333	0.134122	14	5633.110404	312.950578	402.365029	117.302969	2	6
0	0	28	28	23	46	69	126	93	219	0.000333	0.445922	22	29430.87083	1635.04838	1337.766856	358.125775	11	6
0	0	28	28	21	48	69	124	92	216	0.000333	0.439814	10	13194.41283	733.022935	1319.441283	360.316866	10	6
0	0	25	25	19	47	66	112	84	196	0.000333	0.3949	9	10662.31123	592.350624	1184.701247	341.776299	9	6
0	0	24	24	19	47	66	111	82	193	0.000333	0.388856	9	10499.11259	583.284033	1166.568065	341.776299	9	6
0	0	13	13	11	18	29	53	55	108	0.000333	0.174887	15	7869.929212	437.21829	524.661947	113.112398	1	6
0	0	5	5	10	12	22	24	21	45	0.000333	0.066891	5	1003.372114	55.742895	200.674423	76.238831	1	6
0	0	15	15	11	19	30	59	67	126	0.000333	0.206089	15	9274.023226	515.223513	618.268215	118.764371	1	6
0	0	5	5	10	12	22	24	21	45	0.000333	0.066891	5	1003.372114	55.742895	200.674423	76.238831	1	6
0	0	5	5	11	9	20	25	18	43	0.000333	0.061948	10	1858.429081	103.24606	185.842908	66.583073	1	6
0	0	12	12	14	21	35	48	38	86	0.000333	0.147039	7	3087.828376	171.546021	441.118339	145.541635	3	6
0	0	8	8	12	16	28	40	28	68	0.000333	0.108967	6	1961.400808	108.966712	326.900135	107.01955	2	6
0	0	3	3	8	9	17	11	12	23	0.000333	0.031337	4	376.046581	20.891477	94.011645	52.529325	1	6
0	0	16	16	17	23	40	66	59	125	0.000333	0.221747	16	10643.85619	591.325344	665.241012	173.528793	3	6
0	0	18	18	19	24	43	74	56	130	0.000333	0.235138	18	12697.45953	705.414418	705.414418	190.749723	4	6
0	0	13	13	17	22	39	60	45	105	0.000333	0.184989	16	8879.475728	493.304207	554.967233	167.594364	3	6
0	0	12	12	14	22	36	54	40	94	0.000333	0.161991	7	3401.810651	188.989481	485.97295	151.410465	3	6
0	0	12	12	15	20	35	54	39	93	0.000333	0.159008	7	3339.163244	185.509069	477.023321	145.041921	3	6
0	0	9	9	9	15	24	34	30	64	0.000333	0.097813	8	2347.5008	130.416711	293.4376	87.132684	1	6
0	0	12	12	13	19	32	46	37	83	0.000333	0.138333	6	2490	138.333333	415	128.816339	2	6
0	0	12	12	13	19	32	49	48	97	0.000333	0.161667	12	5820	323.333333	485	128.816339	1	6
0	0	14	14	14	18	32	53	59	112	0.000333	0.186667	21	11760	653.333333	560	128.361619	1	6
0	0	9	9	12	15	27	26	25	51	0.000333	0.080833	6	1454.995576	80.833088	242.499263	101.622909	2	6
0	0	10	10	13	15	28	35	30	65	0.000333	0.104159	12	3749.736839	208.318713	312.47807	106.709075	4	6
0	0	10	10	13	17	30	33	29	62	0.000333	0.101409	6	1825.363302	101.409072	304.227217	117.592585	3	6
0	0	10	10	13	14	27	35	29	64	0.000333	0.101438	12	3651.753602	202.8752	304.3128	101.408685	4	6
0	0	10	10	13	16	29	33	28	61	0.000333	0.098779	6	1778.021044	98.778947	296.336841	112.105716	3	6
0	0	7	7	15	19	34	39	31	70	0.000333	0.118707	7	2492.856792	138.492044	356.122399	139.313982	2	6
0	0	12	12	13	21	34	41	38	79	0.000333	0.13397	6	2411.457387	133.969855	401.909564	140.344382	3	6
0	0	10	10	13	19	32	33	30	63	0.000333	0.105	6	1890	105	315	128.816339	3	6
0	0	12	12	13	21	34	41	39	80	0.000333	0.135666	6	2441.982164	135.665676	406.997027	140.344382	3	6
0	0	10	10	13	19	32	33	31	64	0.000333	0.106667	6	1920	106.666667	320	128.816339	3	6
0	0	10	10	13	16	29	40	31	71	0.000333	0.114972	6	2069.499904	114.972217	344.916651	112.105716	2	6
0	0	9	9	11	17	28	43	32	75	0.000333	0.120184	5	1802.758096	100.153228	360.551619	107.540616	2	6
0	0	12	12	12	17	29	53	48	101	0.000333	0.163552	12	5887.872966	327.104054	490.656081	112.506418	2	6
0	0	12	12	13	17	30	54	39	93	0.000333	0.152114	12	5476.089905	304.227217	456.340825	117.592585	2	6
0	0	13	13	14	22	36	61	53	114	0.000333	0.196457	14	8251.200302	458.400017	589.37145	151.410465	2	6
0	0	17	17	14	24	38	73	77	150	0.000333	0.262396	21	16530.97167	918.387315	787.189127	163.342069	2	6
0	0	10	10	10	15	25	41	37	78	0.000333	0.12074	10	3622.207828	201.233768	362.220783	91.82264	1	6
0	0	11	11	13	18	31	44	34	78	0.000333	0.128809	6	2318.563873	128.809104	386.427312	123.164366	2	6
0	0	19	19	16	20	36	75	59	134	0.000333	0.230923	16	11084.3192	615.795511	692.76995	150.438562	3	6
0	0	10	10	13	15	28	41	31	72	0.000333	0.115377	12	4153.554653	230.753036	346.129554	106.709075	2	6
0	0	14	14	13	18	31	52	42	94	0.000333	0.155231	12	5588.333438	310.462969	465.694453	123.164366	2	6
0	0	13	13	13	18	31	50	40	90	0.000333	0.148626	12	5350.532015	297.251779	445.877668	123.164366	2	6
0	0	9	9	12	15	27	26	25	51	0.000333	0.080833	6	1454.995576	80.833088	242.499263	101.622909	2	6
0	0	13	13	16	22	38	54	48	102	0.000333	0.17843	16	8564.617702	475.812095	535.288606	162.107496	3	6
0	0	13	13	16	22	38	54	47	101	0.000333	0.17668	16	8480.650862	471.14727	530.040679	162.107496	3	6
0	0	7	7	15	16	31	32	32	64	0.000333	0.10569	14	4438.959894	246.608883	317.068564	122.603359	1	6
0	0	10	10	13	18	31	46	34	80	0.000333	0.132112	6	2378.014229	132.111902	396.335705	123.164366	2	6
0	0	9	9	12	17	29	43	33	76	0.000333	0.123069	6	2215.239334	123.068852	369.206556	112.506418	1	6
0	0	13	13	13	19	32	40	40	80	0.000333	0.133333	12	4800	266.666667	400	128.816339	2	6
0	0	9	9	12	15	27	26	25	51	0.000333	0.080833	6	1454.995576	80.833088	242.499263	101.622909	2	6
0	0	18	18	17	24	41	72	66	138	0.000333	0.246447	16	11829.47483	657.193046	739.342177	179.525968	3	6
0	0	11	11	17	18	35	56	45	101	0.000333	0.172686	16	8288.921355	460.495631	518.057585	144.545518	3	6
0	0	10	10	14	21	35	40	36	76	0.000333	0.129942	7	2728.778565	151.598809	389.825509	145.541635	1	6
0	0	17	17	17	21	38	70	60	130	0.000333	0.22741	16	10915.68923	606.427179	682.230577	161.725534	3	6
0	0	11	11	17	18	35	56	45	101	0.000333	0.172686	16	8288.921355	460.495631	518.057585	144.545518	3	6
0	0	10	10	13	19	32	39	35	74	0.000333	0.123333	6	2220	123.333333	370	128.816339	1	6
0	0	17	17	17	21	38	70	66	136	0.000333	0.237906	24	17129.2354	951.624189	713.718142	161.725534	3	6
0	0	11	11	17	18	35	59	47	106	0.000333	0.181235	16	8699.263997	483.292444	543.704	144.545518	3	6
0	0	10	10	14	19	33	40	38	78	0.000333	0.131154	14	5508.478378	306.026577	393.462741	134.013592	2	6
0	0	11	11	12	18	30	35	34	69	0.000333	0.112858	6	2031.452707	112.858484	338.575451	118.0782	2	6
0	0	11	11	12	19	31	43	32	75	0.000333	0.123855	6	2229.38834	123.854908	371.564723	123.730173	2	6
0	0	13	13	13	19	32	54	41	95	0.000333	0.158333	12	5700	316.666667	475	128.816339	2	6
0	0	14	14	16	20	36	54	41	95	0.000333	0.163714	16	7858.286002	436.571445	491.142875	150.438562	6	6
0	0	14	14	15	22	37	52	40	92	0.000333	0.159757	7	3354.887967	186.382665	479.26971	156.710855	5	6
0	0	10	10	12	21	33	39	31	70	0.000333	0.117703	6	2118.64553	117.702529	353.107588	135.258216	4	6
0	0	11	11	12	21	33	40	33	73	0.000333	0.122747	6	2209.444624	122.746924	368.240771	135.258216	4	6
0	0	28	28	19	51	70	125	94	219	0.000333	0.447438	9	12080.81683	671.15649	1342.312981	370.004315	10	6
0	0	27	27	19	51	70	124	92	216	0.000333	0.441308	9	11915.32619	661.962566	1323.925132	370.004315	10	6
0	0	21	21	22	25	47	90	86	176	0.000333	0.325869	33	32261.05205	1792.280669	977.607638	214.2039	3	6
0	0	20	20	22	25	47	89	84	173	0.000333	0.320315	33	31711.14775	1761.730431	960.943871	214.2039	3	6
0	0	17	17	15	18	33	72	53	125	0.000333	0.210183	14	8827.689709	490.427206	630.549265	133.662009	2	6
0	0	10	10	14	15	29	44	32	76	0.000333	0.123069	14	5168.891779	287.160654	369.206556	111.906328	2	6
0	0	13	13	14	18	32	52	39	91	0.000333	0.151667	14	6370	353.888889	455	128.361619	2	6
0	0	12	12	14	18	32	50	37	87	0.000333	0.145	14	6090	338.333333	435	128.361619	2	6
0	0	17	17	14	21	35	72	58	130	0.000333	0.222269	14	9335.295091	518.627505	666.806792	145.541635	2	6
0	0	11	11	14	17	31	50	37	87	0.000333	0.143672	14	6034.211106	335.23395	431.015079	122.789837	2	6
0	0	14	14	12	20	32	59	53	112	0.000333	0.186667	12	6720	373.333333	560	129.458112	1	6
0	0	14	14	13	22	35	64	54	118	0.000333	0.201752	12	7263.064752	403.503597	605.255396	146.213212	1	6
0	0	17	17	14	19	33	75	60	135	0.000333	0.226998	21	14300.85733	794.492074	680.993206	134.013592	2	6
0	0	10	10	13	15	28	44	34	78	0.000333	0.124991	12	4499.684207	249.982456	374.973684	106.709075	2	6
0	0	11	11	14	16	30	45	35	80	0.000333	0.13085	14	5495.717467	305.317637	392.551248	117.302969	2	6
0	0	10	10	14	13	27	42	30	72	0.000333	0.114117	14	4792.926602	266.2737	342.3519	101.408685	2	6
0	0	11	11	13	19	32	48	35	83	0.000333	0.138333	6	2490	138.333333	415	128.816339	2	6
0	0	11	11	13	20	33	48	36	84	0.000333	0.141243	6	2542.374636	141.243035	423.729106	134.544278	2	6
0	0	13	13	15	22	37	56	51	107	0.000333	0.185804	14	7803.761142	433.542286	557.41151	156.710855	1	6
0	0	11	11	13	19	32	48	35	83	0.000333	0.138333	6	2490	138.333333	415	128.816339	2	6
0	0	10	10	12	18	30	45	34	79	0.000333	0.129215	6	2325.866142	129.214786	387.644357	118.0782	1	6
0	0	11	11	13	19	32	48	35	83	0.000333	0.138333	6	2490	138.333333	415	128.816339	2	6
0	0	12	12	15	21	36	51	38	89	0.000333	0.153374	7	3220.863276	178.936849	460.123325	150.842025	5	6
0	0	11	11	13	20	33	45	36	81	0.000333	0.136199	6	2451.575542	136.198641	408.595924	134.544278	4	6
0	0	11	11	13	20	33	45	36	81	0.000333	0.136199	6	2451.575542	136.198641	408.595924	134.544278	4	6
0	0	9	9	11	15	26	38	29	67	0.000333	0.104976	5	1574.647306	87.480406	314.929461	96.657107	2	6
0	0	9	9	11	15	26	38	28	66	0.000333	0.10341	5	1551.145107	86.174728	310.229021	96.657107	2	6
0	0	9	9	11	16	27	38	29	67	0.000333	0.106192	5	1592.887313	88.49374	318.577463	102.053748	2	6
0	0	3	3	9	8	17	10	12	22	0.000333	0.029975	4	359.69673	19.983152	89.924183	52.529325	1	6
0	0	8	8	10	14	24	35	27	62	0.000333	0.094756	5	1421.338375	78.963243	284.267675	86.52225	1	6
0	0	17	17	15	24	39	72	65	137	0.000333	0.241367	14	10137.40146	563.18897	724.100104	168.642459	2	6
0	0	7	7	13	14	27	31	29	60	0.000333	0.095098	12	3423.519002	190.1955	285.29325	101.408685	2	6
0	0	19	19	18	24	42	76	84	160	0.000333	0.28759	27	23294.81127	1294.156181	862.770788	185.09775	2	6
0	0	10	10	18	19	37	54	43	97	0.000333	0.168439	18	9095.705576	505.316976	505.316976	155.769273	2	6
0	0	17	17	18	23	41	70	72	142	0.000333	0.253591	27	20540.85439	1141.158577	760.772385	179.100575	2	6
0	0	10	10	18	19	37	54	43	97	0.000333	0.168439	18	9095.705576	505.316976	505.316976	155.769273	2	6
0	0	13	13	13	19	32	59	46	105	0.000333	0.175	12	6300	350	525	128.816339	2	6
0	0	13	13	13	19	32	62	47	109	0.000333	0.181667	12	6540	363.333333	545	128.816339	3	6
0	0	9	9	12	17	29	29	28	57	0.000333	0.092302	6	1661.4295	92.301639	276.904917	112.506418	2	6
0	0	9	9	12	17	29	29	28	57	0.000333	0.092302	6	1661.4295	92.301639	276.904917	112.506418	2	6
0	0	14	14	14	22	36	57	47	104	0.000333	0.179224	14	7527.410802	418.189489	537.6722	151.410465	3	6
0	0	14	14	13	21	34	49	40	89	0.000333	0.150928	6	2716.705157	150.928064	452.784193	140.344382	3	6
0	0	9	9	13	16	29	35	29	64	0.000333	0.103637	6	1865.464702	103.636928	310.910784	112.105716	2	6
0	0	11	11	12	19	31	35	30	65	0.000333	0.107341	6	1932.136561	107.34092	322.02276	123.730173	3	6
0	0	14	14	13	20	33	49	39	88	0.000333	0.147969	6	2663.440095	147.968894	443.906683	134.544278	3	6
0	0	9	9	13	16	29	35	29	64	0.000333	0.103637	6	1865.464702	103.636928	310.910784	112.105716	2	6
0	0	11	11	12	18	30	35	29	64	0.000333	0.10468	6	1884.245989	104.680333	314.040998	118.0782	3	6
0	0	14	14	13	20	33	49	39	88	0.000333	0.147969	6	2663.440095	147.968894	443.906683	134.544278	3	6
0	0	9	9	13	16	29	35	29	64	0.000333	0.103637	6	1865.464702	103.636928	310.910784	112.105716	2	6
0	0	11	11	12	18	30	35	29	64	0.000333	0.10468	6	1884.245989	104.680333	314.040998	118.0782	3	6
0	0	13	13	13	19	32	46	38	84	0.000333	0.14	12	5040	280	420	128.816339	2	6
0	0	9	9	13	16	29	35	29	64	0.000333	0.103637	6	1865.464702	103.636928	310.910784	112.105716	2	6
0	0	10	10	12	17	29	32	28	60	0.000333	0.09716	6	1748.873158	97.15962	291.47886	112.506418	2	6
0	0	14	14	13	20	33	48	38	86	0.000333	0.144606	6	2602.907366	144.605965	433.817894	134.544278	3	6
0	0	9	9	13	15	28	34	27	61	0.000333	0.09775	6	1759.491901	97.74955	293.24865	106.709075	2	6
0	0	11	11	12	17	29	34	28	62	0.000333	0.100398	6	1807.16893	100.398274	301.194822	112.506418	3	6
0	0	14	14	13	20	33	48	38	86	0.000333	0.144606	6	2602.907366	144.605965	433.817894	134.544278	3	6
0	0	9	9	13	15	28	34	27	61	0.000333	0.09775	6	1759.491901	97.74955	293.24865	106.709075	2	6
0	0	11	11	12	17	29	34	28	62	0.000333	0.100398	6	1807.16893	100.398274	301.194822	112.506418	3	6
0	0	14	14	13	19	32	48	37	85	0.000333	0.141667	6	2550	141.666667	425	128.816339	3	6
0	0	9	9	13	15	28	34	27	61	0.000333	0.09775	6	1759.491901	97.74955	293.24865	106.709075	2	6
0	0	11	11	12	16	28	34	27	61	0.000333	0.09775	6	1759.491901	97.74955	293.24865	107.01955	3	6
0	0	15	15	15	22	37	60	52	112	0.000333	0.194486	14	8168.422877	453.801271	583.458777	156.710855	2	6
0	0	15	15	14	22	36	57	58	115	0.000333	0.19818	14	8323.579252	462.42107	594.541375	151.410465	2	6
0	0	15	15	14	22	36	57	58	115	0.000333	0.19818	14	8323.579252	462.42107	594.541375	151.410465	2	6
0	0	8	8	11	14	25	35	25	60	0.000333	0.092877	5	1393.156857	77.397603	278.631371	91.356717	2	6
0	0	14	14	17	21	38	55	45	100	0.000333	0.174931	16	8396.684022	466.482446	524.792751	161.725534	4	6
0	0	14	14	16	23	39	53	44	97	0.000333	0.170895	8	4101.472122	227.859562	512.684015	168.041925	3	6
0	0	10	10	12	22	34	39	32	71	0.000333	0.120403	6	2167.25917	120.403287	361.209862	141.127046	3	6
0	0	11	11	12	22	34	40	34	74	0.000333	0.125491	6	2258.833502	125.49075	376.47225	141.127046	3	6
0	0	13	13	11	18	29	48	50	98	0.000333	0.158694	10	4760.821375	264.490076	476.082138	113.112398	1	6
0	0	14	14	14	24	38	68	53	121	0.000333	0.211666	14	8889.989208	493.888289	634.999229	163.342069	2	6
0	0	25	25	19	47	66	112	84	196	0.000333	0.3949	9	10662.31123	592.350624	1184.701247	341.776299	8	6
0	0	24	24	19	47	66	111	82	193	0.000333	0.388856	9	10499.11259	583.284033	1166.568065	341.776299	8	6
0	0	12	12	13	20	33	41	38	79	0.000333	0.132836	6	2391.042813	132.835712	398.507135	134.544278	3	6
0	0	10	10	13	18	31	33	30	63	0.000333	0.104038	6	1872.686205	104.038123	312.114368	123.164366	3	6
0	0	17	17	15	25	40	61	59	120	0.000333	0.212877	14	8940.839199	496.713289	638.631371	174.699764	2	6
0	0	16	16	18	21	39	58	62	120	0.000333	0.211416	18	11416.46879	634.248266	634.248266	167.297316	2	6
0	0	17	17	14	18	32	69	57	126	0.000333	0.21	21	13230	735	630	128.361619	2	6
0	0	10	10	14	15	29	47	34	81	0.000333	0.131165	14	5508.950448	306.052803	393.496461	111.906328	2	6
0	0	14	14	14	18	32	55	47	102	0.000333	0.17	14	7140	396.666667	510	128.361619	2	6
0	0	13	13	14	18	32	53	45	98	0.000333	0.163333	14	6860	381.111111	490	128.361619	2	6
0	0	15	15	19	25	44	72	54	126	0.000333	0.229296	18	12381.99091	687.888384	687.888384	196.807027	3	6
0	0	11	11	18	20	38	54	43	97	0.000333	0.169683	18	9162.881438	509.048969	509.048969	161.497212	2	6
0	0	14	14	14	20	34	64	45	109	0.000333	0.184844	14	7763.468296	431.303794	554.53345	139.741531	2	6
0	0	10	10	14	16	30	44	33	77	0.000333	0.125944	14	5289.628062	293.868226	377.830576	117.302969	2	6
0	0	15	15	14	22	36	67	47	114	0.000333	0.196457	14	8251.200302	458.400017	589.37145	151.410465	3	6
0	0	10	10	14	16	30	44	33	77	0.000333	0.125944	14	5289.628062	293.868226	377.830576	117.302969	2	6
0	0	21	21	14	20	34	81	77	158	0.000333	0.26794	21	16880.20171	937.788984	803.819129	139.741531	2	6
0	0	10	10	14	15	29	47	34	81	0.000333	0.131165	14	5508.950448	306.052803	393.496461	111.906328	2	6
0	0	10	10	11	18	29	37	34	71	0.000333	0.114972	5	1724.583253	95.810181	344.916651	113.112398	2	6
0	0	15	15	17	22	39	67	49	116	0.000333	0.204369	16	9809.706518	544.983695	613.106657	167.594364	4	6
0	0	14	14	13	20	33	43	41	84	0.000333	0.141243	12	5084.749272	282.486071	423.729106	134.544278	3	6
0	0	10	10	12	16	28	29	26	55	0.000333	0.088135	6	1586.427124	88.13484	264.404521	107.01955	3	6
0	0	11	11	14	19	33	39	38	77	0.000333	0.129473	14	5437.856861	302.103159	388.418347	134.013592	2	6
0	0	8	8	12	16	28	32	32	64	0.000333	0.102557	12	3692.04858	205.11381	307.670715	107.01955	2	6
0	0	12	12	12	18	30	47	45	92	0.000333	0.150478	12	5417.207218	300.955957	451.433935	118.0782	1	6
0	0	12	12	13	20	33	52	46	98	0.000333	0.164784	12	5932.207484	329.567082	494.350624	134.544278	1	6
0	0	11	11	13	21	34	48	42	90	0.000333	0.152624	12	5494.459869	305.24777	457.871656	140.344382	2	6
0	0	11	11	13	18	31	44	34	78	0.000333	0.128809	6	2318.563873	128.809104	386.427312	123.164366	2	6
0	0	11	11	17	22	39	50	41	91	0.000333	0.160324	8	3847.772815	213.765156	480.971602	167.594364	3	6
0	0	13	13	15	19	34	49	37	86	0.000333	0.145841	7	3062.65263	170.147368	437.521804	139.313982	2	6
0	0	17	17	14	23	37	64	74	138	0.000333	0.239635	21	15096.99585	838.721992	718.904564	157.344894	2	6
0	0	13	13	13	19	32	46	61	107	0.000333	0.178333	18	9630	535	535	128.816339	2	6
0	0	7	7	13	13	26	30	26	56	0.000333	0.087742	12	3158.695491	175.483083	263.224624	96.211433	3	6
0	0	7	7	12	15	27	28	25	53	0.000333	0.084003	6	1512.054226	84.003013	252.009038	101.622909	2	6
0	0	15	15	14	23	37	59	49	108	0.000333	0.18754	14	7876.693489	437.594083	562.620963	157.344894	3	6
0	0	15	15	14	23	37	59	49	108	0.000333	0.18754	14	7876.693489	437.594083	562.620963	157.344894	3	6
0	0	17	17	15	23	38	63	51	114	0.000333	0.199421	14	8375.692311	465.31624	598.263737	162.645284	3	6
0	0	16	16	18	25	43	78	59	137	0.000333	0.247799	18	13381.16889	743.398271	743.398271	191.155055	3	6
0	0	13	13	18	22	40	63	50	113	0.000333	0.200459	18	10824.80175	601.377875	601.377875	173.166146	3	6
0	0	3	3	7	12	19	9	14	23	0.000333	0.032567	3	293.106998	16.283722	97.702333	62.671034	2	6
0	0	11	11	14	18	32	49	38	87	0.000333	0.145	14	6090	338.333333	435	128.361619	2	6
0	0	15	15	14	23	37	55	48	103	0.000333	0.178858	14	7512.031753	417.335097	536.573697	157.344894	3	6
0	0	17	17	15	24	39	79	52	131	0.000333	0.230796	14	9693.427669	538.523759	692.387691	168.642459	6	6
0	0	15	15	14	20	34	59	41	100	0.000333	0.169582	14	7122.447978	395.691554	508.746284	139.741531	3	6
0	0	10	10	13	16	29	37	29	66	0.000333	0.106876	6	1923.760474	106.875582	320.626746	112.105716	2	6
0	0	17	17	15	24	39	79	52	131	0.000333	0.230796	14	9693.427669	538.523759	692.387691	168.642459	6	6
0	0	10	10	14	17	31	34	33	67	0.000333	0.110644	7	2323.51807	129.084337	331.931153	122.789837	2	6
0	0	5	5	5	9	14	9	15	24	0.000333	0.030459	2	182.753036	10.152946	91.376518	40.138965	1	6
0	0	15	15	13	20	33	46	50	96	0.000333	0.161421	12	5811.142026	322.841224	484.261835	134.544278	2	6
0	0	11	11	12	16	28	32	35	67	0.000333	0.107364	12	3865.113357	214.72852	322.09278	107.01955	2	6
0	0	11	11	17	20	37	46	42	88	0.000333	0.152811	16	7334.910339	407.495019	458.431896	155.92543	3	6
0	0	11	11	13	18	31	44	34	78	0.000333	0.128809	6	2318.563873	128.809104	386.427312	123.164366	2	6
0	0	13	13	15	16	31	50	47	97	0.000333	0.160186	14	6727.79859	373.766588	480.557042	122.603359	3	6
0	0	13	13	15	18	33	48	46	94	0.000333	0.158058	14	6638.422661	368.801259	474.173047	133.662009	2	6
0	0	8	8	13	14	27	31	27	58	0.000333	0.091928	6	1654.700851	91.927825	275.783475	101.408685	3	6
0	0	8	8	13	16	29	29	26	55	0.000333	0.089063	6	1603.133728	89.062985	267.188955	112.105716	2	6
0	0	11	11	13	14	27	37	40	77	0.000333	0.122042	12	4393.516052	244.084225	366.126338	101.408685	3	6
0	0	11	11	13	16	29	35	39	74	0.000333	0.11983	12	4313.887124	239.660396	359.490594	112.105716	2	6
0	0	15	15	13	16	29	47	64	111	0.000333	0.179745	24	12941.66137	718.981187	539.23589	112.105716	3	6
0	0	15	15	13	18	31	45	63	108	0.000333	0.178351	18	9630.957627	535.053202	535.053202	123.164366	2	6
0	0	7	7	13	10	23	31	23	54	0.000333	0.081424	12	2931.268148	162.84823	244.272346	81.324997	3	6
0	0	7	7	13	12	25	29	22	51	0.000333	0.078946	6	1421.019994	78.945555	236.836666	91.125266	2	6
0	0	12	12	14	14	28	40	42	82	0.000333	0.131401	21	8278.265176	459.903621	394.203104	106.605938	3	6
0	0	12	12	14	16	30	38	41	79	0.000333	0.129215	14	5427.020999	301.501167	387.644357	117.302969	2	6
0	0	13	13	15	17	32	43	44	87	0.000333	0.145	14	6090	338.333333	435	128.090227	3	6
0	0	13	13	15	19	34	41	43	84	0.000333	0.142449	14	5982.856301	332.380906	427.346879	139.313982	2	6
0	0	4	4	9	12	21	16	19	35	0.000333	0.051244	4	614.924439	34.162469	153.73111	71.548875	1	6
0	0	12	12	12	19	31	50	54	104	0.000333	0.171745	12	6182.836995	343.490944	515.236416	123.730173	1	6
0	0	12	12	11	19	30	58	49	107	0.000333	0.175012	10	5250.372937	291.687385	525.037294	118.764371	1	6
0	0	6	6	12	14	26	30	25	55	0.000333	0.086175	6	1551.145107	86.174728	258.524184	96.322519	1	6
0	0	6	6	12	15	27	30	26	56	0.000333	0.088758	6	1597.642201	88.7579	266.2737	101.622909	1	6
0	0	12	12	12	17	29	48	61	109	0.000333	0.176507	18	9531.358712	529.519928	529.519928	112.506418	1	6
0	0	12	12	12	18	30	48	68	116	0.000333	0.189733	18	10245.58756	569.199309	569.199309	118.0782	1	6
0	0	14	14	17	22	39	64	48	112	0.000333	0.197322	16	9471.440776	526.191154	591.965049	167.594364	3	6
0	0	16	16	16	21	37	70	52	122	0.000333	0.211851	16	10168.85297	564.936276	635.553311	156.238666	3	6
0	0	16	16	15	21	36	69	61	130	0.000333	0.22403	14	9409.263503	522.736861	672.09025	150.842025	3	6
0	0	8	8	15	17	32	30	28	58	0.000333	0.096667	7	2030	112.777778	290	128.090227	2	6
0	0	13	13	16	21	37	47	47	94	0.000333	0.16323	16	7835.017862	435.27877	489.688616	156.238666	3	6
0	0	11	11	13	17	30	40	34	74	0.000333	0.121037	12	4357.318849	242.073269	363.109904	117.592585	2	6
0	0	10	10	13	16	29	37	29	66	0.000333	0.106876	6	1923.760474	106.875582	320.626746	112.105716	2	6
0	0	11	11	15	21	36	43	43	86	0.000333	0.148205	14	6224.589702	345.810539	444.61355	150.842025	2	6
0	0	10	10	13	21	34	37	38	75	0.000333	0.127187	6	2289.358279	127.186571	381.559713	140.344382	2	6
0	0	14	14	14	23	37	51	47	98	0.000333	0.170175	14	7147.370018	397.076112	510.52643	157.344894	2	6
0	0	11	11	12	21	33	40	36	76	0.000333	0.127791	6	2300.243718	127.791318	383.373953	135.258216	2	6
0	0	11	11	12	22	34	40	36	76	0.000333	0.128882	6	2319.883056	128.882392	386.647176	141.127046	2	6
0	0	10	10	13	19	32	37	37	74	0.000333	0.123333	6	2220	123.333333	370	128.816339	2	6
0	0	9	9	11	19	30	31	32	63	0.000333	0.103045	5	1545.670538	85.870585	309.134108	118.764371	2	6
0	0	14	14	19	22	41	61	49	110	0.000333	0.196444	18	10607.95297	589.330721	589.330721	178.818118	3	6
0	0	10	10	18	19	37	51	41	92	0.000333	0.159757	18	8626.854773	479.26971	479.26971	155.769273	2	6
0	0	9	9	15	20	35	39	31	70	0.000333	0.119683	7	2513.348678	139.630482	359.049811	145.041921	2	6
0	0	10	10	13	20	33	37	38	75	0.000333	0.12611	6	2269.977354	126.109853	378.329559	134.544278	2	6
0	0	9	9	11	20	31	31	33	64	0.000333	0.10569	5	1585.342819	88.074601	317.068564	124.49231	2	6
0	0	12	12	12	19	31	38	44	82	0.000333	0.135415	12	4874.929169	270.829398	406.244097	123.730173	1	6
0	0	14	14	16	20	36	60	46	106	0.000333	0.182671	16	8768.192802	487.121822	548.01205	150.438562	2	6
0	0	14	14	15	20	35	57	46	103	0.000333	0.176105	14	7396.42611	410.912562	528.316151	145.041921	2	6
0	0	10	10	15	16	31	49	35	84	0.000333	0.138717	14	5826.134861	323.674159	416.15249	122.603359	2	6
0	0	12	12	15	19	34	50	40	90	0.000333	0.152624	14	6410.20318	356.122399	457.871656	139.313982	2	6
0	0	16	16	14	19	33	66	49	115	0.000333	0.193368	14	8121.474532	451.19303	580.105324	134.013592	3	6
0	0	10	10	14	15	29	44	32	76	0.000333	0.123069	14	5168.891779	287.160654	369.206556	111.906328	2	6
0	0	13	13	14	19	33	52	39	91	0.000333	0.153013	14	6426.558108	357.031006	459.039865	134.013592	3	6
0	0	11	11	14	17	31	47	35	82	0.000333	0.135415	14	5687.417364	315.967631	406.244097	122.789837	2	6
0	0	15	15	13	19	32	56	44	100	0.000333	0.166667	12	6000	333.333333	500	128.816339	3	6
0	0	9	9	13	15	28	34	27	61	0.000333	0.09775	6	1759.491901	97.74955	293.24865	106.709075	2	6
0	0	12	12	13	19	32	42	34	76	0.000333	0.126667	6	2280	126.666667	380	128.816339	3	6
0	0	10	10	13	17	30	37	30	67	0.000333	0.109587	6	1972.570019	109.587223	328.76167	117.592585	2	6
0	0	15	15	13	18	31	56	44	100	0.000333	0.16514	12	5945.035572	330.279754	495.419631	123.164366	3	6
0	0	9	9	13	15	28	34	27	61	0.000333	0.09775	6	1759.491901	97.74955	293.24865	106.709075	2	6
0	0	12	12	13	18	31	42	34	76	0.000333	0.125506	6	2259.113518	125.506307	376.51892	123.164366	3	6
0	0	10	10	13	17	30	37	30	67	0.000333	0.109587	6	1972.570019	109.587223	328.76167	117.592585	2	6
0	0	13	13	16	21	37	54	42	96	0.000333	0.166703	16	8001.72037	444.540021	500.107523	156.238666	3	6
0	0	8	8	14	15	29	31	25	56	0.000333	0.090682	7	1904.32855	105.796031	272.046936	111.906328	2	6
0	0	17	17	17	24	41	60	66	126	0.000333	0.225017	16	10800.82484	600.045825	675.051553	179.525968	4	6
0	0	17	17	15	26	41	58	65	123	0.000333	0.21966	14	9225.704552	512.539142	658.978897	180.814792	3	6
0	0	7	7	13	13	26	30	26	56	0.000333	0.087742	12	3158.695491	175.483083	263.224624	96.211433	3	6
0	0	7	7	12	15	27	28	25	53	0.000333	0.084003	6	1512.054226	84.003013	252.009038	101.622909	2	6
0	0	15	15	15	23	38	79	49	128	0.000333	0.223912	14	9404.286104	522.460339	671.734722	162.645284	3	6
0	0	15	15	20	24	44	58	56	114	0.000333	0.207458	20	12447.50409	691.528005	622.375205	196.477662	4	6
0	0	15	15	18	26	44	56	55	111	0.000333	0.201999	18	10907.94437	605.99691	605.99691	197.270083	3	6
0	0	11	11	12	16	28	42	31	73	0.000333	0.116979	6	2105.621456	116.97897	350.936909	107.01955	2	6
0	0	12	12	13	20	33	59	39	98	0.000333	0.164784	6	2966.103742	164.783541	494.350624	134.544278	2	6
0	0	11	11	13	19	32	56	41	97	0.000333	0.161667	12	5820	323.333333	485	128.816339	2	6
0	0	9	9	10	16	26	47	34	81	0.000333	0.126912	10	3807.356172	211.519787	380.735617	97.219281	1	6
0	0	11	11	15	19	34	40	35	75	0.000333	0.127187	7	2670.917992	148.384333	381.559713	139.313982	3	6
0	0	11	11	15	19	34	40	35	75	0.000333	0.127187	7	2670.917992	148.384333	381.559713	139.313982	3	6
0	0	14	14	19	23	42	61	50	111	0.000333	0.199516	18	10773.85021	598.547234	598.547234	184.752548	3	6
0	0	10	10	18	19	37	51	41	92	0.000333	0.159757	18	8626.854773	479.26971	479.26971	155.769273	2	6
0	0	9	9	15	21	36	39	32	71	0.000333	0.122355	7	2569.452726	142.747374	367.064675	150.842025	2	6
0	0	14	14	19	22	41	61	49	110	0.000333	0.196444	18	10607.95297	589.330721	589.330721	178.818118	3	6
0	0	10	10	18	19	37	51	41	92	0.000333	0.159757	18	8626.854773	479.26971	479.26971	155.769273	2	6
0	0	9	9	15	20	35	39	31	70	0.000333	0.119683	7	2513.348678	139.630482	359.049811	145.041921	2	6
0	0	16	16	20	25	45	69	65	134	0.000333	0.245303	20	14718.1663	817.675905	735.908315	202.534967	2	6
0	0	10	10	16	18	34	43	37	80	0.000333	0.135666	16	6511.952437	361.775135	406.997027	139.05865	2	6
0	0	9	9	13	17	30	33	29	62	0.000333	0.101409	6	1825.363302	101.409072	304.227217	117.592585	2	6
0	0	14	14	13	21	34	49	40	89	0.000333	0.150928	6	2716.705157	150.928064	452.784193	140.344382	3	6
0	0	9	9	13	16	29	35	29	64	0.000333	0.103637	6	1865.464702	103.636928	310.910784	112.105716	2	6
0	0	11	11	12	19	31	35	30	65	0.000333	0.107341	6	1932.136561	107.34092	322.02276	123.730173	3	6
0	0	14	14	13	20	33	49	39	88	0.000333	0.147969	6	2663.440095	147.968894	443.906683	134.544278	3	6
0	0	9	9	13	16	29	35	29	64	0.000333	0.103637	6	1865.464702	103.636928	310.910784	112.105716	2	6
0	0	11	11	12	18	30	35	29	64	0.000333	0.10468	6	1884.245989	104.680333	314.040998	118.0782	3	6
0	0	17	17	17	23	40	66	59	125	0.000333	0.221747	16	10643.85619	591.325344	665.241012	173.528793	2	6
0	0	13	13	13	19	32	46	38	84	0.000333	0.14	12	5040	280	420	128.816339	2	6
0	0	9	9	13	16	29	35	29	64	0.000333	0.103637	6	1865.464702	103.636928	310.910784	112.105716	2	6
0	0	10	10	12	17	29	32	28	60	0.000333	0.09716	6	1748.873158	97.15962	291.47886	112.506418	2	6
0	0	14	14	13	21	34	49	40	89	0.000333	0.150928	6	2716.705157	150.928064	452.784193	140.344382	3	6
0	0	9	9	13	16	29	35	29	64	0.000333	0.103637	6	1865.464702	103.636928	310.910784	112.105716	2	6
0	0	11	11	12	19	31	35	30	65	0.000333	0.107341	6	1932.136561	107.34092	322.02276	123.730173	3	6
0	0	17	17	14	22	36	67	57	124	0.000333	0.21369	14	8974.989803	498.610545	641.0707	151.410465	2	6
0	0	9	9	13	17	30	38	31	69	0.000333	0.112858	6	2031.452707	112.858484	338.575451	117.592585	2	6
0	0	7	7	14	12	26	30	27	57	0.000333	0.089308	14	3750.950895	208.386161	267.925064	96.322519	3	6
0	0	7	7	14	15	29	28	26	54	0.000333	0.087444	7	1836.316816	102.017601	262.330974	111.906328	2	6
0	0	8	8	13	16	29	34	28	62	0.000333	0.100398	6	1807.16893	100.398274	301.194822	112.105716	1	6
0	0	13	13	16	20	36	54	41	95	0.000333	0.163714	16	7858.286002	436.571445	491.142875	150.438562	3	6
0	0	17	17	16	21	37	64	57	121	0.000333	0.210115	16	10085.50172	560.305651	630.343857	156.238666	2	6
0	0	5	5	9	13	22	19	22	41	0.000333	0.060946	4	731.346785	40.630377	182.836696	76.635041	1	6
0	0	4	4	11	13	24	21	19	40	0.000333	0.061133	5	916.9925	50.944028	183.3985	86.159464	1	6
0	0	14	14	13	18	31	49	58	107	0.000333	0.1767	18	9541.782094	530.099005	530.099005	123.164366	1	6
0	0	5	5	10	13	23	23	23	46	0.000333	0.069361	5	1040.41925	57.801069	208.08385	81.324997	1	6
0	0	12	12	15	20	35	60	40	100	0.000333	0.170976	14	7180.996224	398.944235	512.928302	145.041921	3	6
0	0	12	12	14	21	35	60	40	100	0.000333	0.170976	7	3590.498112	199.472117	512.928302	145.541635	3	6
0	0	13	13	17	22	39	66	46	112	0.000333	0.197322	16	9471.440776	526.191154	591.965049	167.594364	3	6
0	0	19	19	18	22	40	81	58	139	0.000333	0.246583	18	13315.46409	739.748005	739.748005	173.166146	3	6
0	0	11	11	13	17	30	44	34	78	0.000333	0.127579	12	4592.849597	255.158311	382.737466	117.592585	2	6
0	0	17	17	17	21	38	72	52	124	0.000333	0.216914	16	10411.88819	578.438233	650.743012	161.725534	3	6
0	0	11	11	13	17	30	44	34	78	0.000333	0.127579	12	4592.849597	255.158311	382.737466	117.592585	2	6
0	0	15	15	14	21	35	54	59	113	0.000333	0.193203	14	8114.525733	450.806985	579.608981	145.541635	2	6
0	0	15	15	15	22	37	59	48	107	0.000333	0.185804	14	7803.761142	433.542286	557.41151	156.710855	3	6
0	0	15	15	15	21	36	59	48	107	0.000333	0.184394	14	7744.547652	430.252647	553.181975	150.842025	3	6
0	0	14	14	14	21	35	56	47	103	0.000333	0.176105	14	7396.42611	410.912562	528.316151	145.541635	2	6
0	0	18	18	17	21	38	81	57	138	0.000333	0.241405	16	11587.42395	643.745775	724.213997	161.725534	4	6
0	0	10	10	13	15	28	41	31	72	0.000333	0.115377	12	4153.554653	230.753036	346.129554	106.709075	2	6
0	0	12	12	14	20	34	56	42	98	0.000333	0.16619	14	6979.999018	387.777723	498.571358	139.741531	3	6
0	0	28	28	22	46	68	127	95	222	0.000333	0.450472	22	29731.16852	1651.731584	1351.416751	352.191346	9	6
0	0	28	28	21	48	69	125	94	219	0.000333	0.445922	10	13377.66856	743.203809	1337.766856	360.316866	8	6
0	0	25	25	19	48	67	112	84	196	0.000333	0.396318	9	10700.58133	594.476741	1188.953481	348.788823	8	6
0	0	24	24	19	48	67	111	82	193	0.000333	0.390252	9	10536.79692	585.377607	1170.755214	348.788823	8	6
0	0	28	28	23	46	69	126	95	221	0.000333	0.449995	22	29699.64591	1649.980328	1349.983905	358.125775	9	6
0	0	28	28	22	48	70	124	94	218	0.000333	0.445395	11	14698.02068	816.556704	1336.183698	366.185696	8	6
0	0	26	26	20	48	68	115	88	203	0.000333	0.411918	10	12357.54957	686.530532	1235.754957	354.516762	8	6
0	0	25	25	20	48	68	114	86	200	0.000333	0.405831	10	12174.92568	676.38476	1217.492568	354.516762	8	6
0	0	9	9	13	17	30	33	29	62	0.000333	0.101409	6	1825.363302	101.409072	304.227217	117.592585	2	6
0	0	9	9	13	17	30	33	29	62	0.000333	0.101409	6	1825.363302	101.409072	304.227217	117.592585	2	6
0	0	4	4	10	11	21	18	19	37	0.000333	0.054172	5	812.578723	45.143262	162.515745	71.273029	1	6
0	0	9	9	13	17	30	33	29	62	0.000333	0.101409	6	1825.363302	101.409072	304.227217	117.592585	2	6
0	0	19	19	18	26	44	70	65	135	0.000333	0.245674	18	13266.41883	737.023269	737.023269	197.270083	3	6
0	0	10	10	13	17	30	37	31	68	0.000333	0.111223	6	2002.011363	111.222854	333.668561	117.592585	2	6
0	0	9	9	11	17	28	31	27	58	0.000333	0.092942	5	1394.132927	77.451829	278.826585	107.540616	2	6
0	0	10	10	13	18	31	37	32	69	0.000333	0.113947	6	2051.037273	113.946515	341.839545	123.164366	2	6
0	0	9	9	11	18	29	31	28	59	0.000333	0.09554	5	1433.104394	79.616911	286.620879	113.112398	2	6
0	0	10	10	13	17	30	44	29	73	0.000333	0.119401	6	2149.218081	119.401004	358.203013	117.592585	2	6
0	0	13	13	12	17	29	51	49	100	0.000333	0.161933	12	5829.577194	323.8654	485.7981	112.506418	2	6
0	0	15	15	15	20	35	60	52	112	0.000333	0.191493	14	8042.715771	446.817543	574.479698	145.041921	2	6
0	0	10	10	11	15	26	41	32	73	0.000333	0.114377	10	3431.320994	190.628944	343.132099	96.657107	2	6
0	0	12	12	14	19	33	50	38	88	0.000333	0.147969	14	6214.693555	345.260753	443.906683	134.013592	2	6
0	0	7	7	12	17	29	30	35	65	0.000333	0.105256	12	3789.225176	210.51251	315.768765	112.506418	1	6
0	0	6	6	12	14	26	30	25	55	0.000333	0.086175	6	1551.145107	86.174728	258.524184	96.322519	1	6
0	0	6	6	12	15	27	30	26	56	0.000333	0.088758	6	1597.642201	88.7579	266.2737	101.622909	1	6
0	0	9	9	13	16	29	41	31	72	0.000333	0.116592	6	2098.64779	116.591544	349.774632	112.105716	2	6
0	0	10	10	11	17	28	50	35	85	0.000333	0.136208	10	4086.251684	227.013982	408.625168	107.540616	2	6
0	0	12	12	14	20	34	47	39	86	0.000333	0.145841	7	3062.65263	170.147368	437.521804	139.741531	3	6
0	0	10	10	14	18	32	39	31	70	0.000333	0.116667	7	2450	136.111111	350	128.361619	3	6
0	0	10	10	11	16	27	50	35	85	0.000333	0.134722	10	4041.654377	224.536354	404.165438	102.053748	2	6
0	0	10	10	16	15	31	39	30	69	0.000333	0.113947	16	5469.432727	303.857374	341.839545	122.603359	2	6
0	0	13	13	10	19	29	52	49	101	0.000333	0.163552	10	4906.560805	272.586711	490.656081	113.929904	1	6
0	0	15	15	16	23	39	56	47	103	0.000333	0.181465	16	8710.342857	483.907936	544.396429	168.041925	4	6
0	0	11	11	12	18	30	36	30	66	0.000333	0.107952	6	1943.128676	107.951593	323.854779	118.0782	3	6
0	0	15	15	16	22	38	56	46	102	0.000333	0.17843	16	8564.617702	475.812095	535.288606	162.107496	4	6
0	0	11	11	12	17	29	36	29	65	0.000333	0.105256	6	1894.612588	105.256255	315.768765	112.506418	3	6
0	0	15	15	16	22	38	56	46	102	0.000333	0.17843	16	8564.617702	475.812095	535.288606	162.107496	4	6
0	0	11	11	12	17	29	36	29	65	0.000333	0.105256	6	1894.612588	105.256255	315.768765	112.506418	3	6
0	0	13	13	15	16	31	45	45	90	0.000333	0.148626	14	6242.287351	346.793742	445.877668	122.603359	3	6
0	0	13	13	15	18	33	43	44	87	0.000333	0.146287	14	6144.072037	341.337335	438.862288	133.662009	2	6
0	0	13	13	14	22	36	61	53	114	0.000333	0.196457	14	8251.200302	458.400017	589.37145	151.410465	2	6
0	0	8	8	12	15	27	34	31	65	0.000333	0.103023	12	3708.812252	206.045125	309.067688	101.622909	2	6
0	0	14	14	13	16	29	45	54	99	0.000333	0.160313	18	8656.922133	480.940119	480.940119	112.105716	3	6
0	0	14	14	13	18	31	43	53	96	0.000333	0.158534	12	5707.23415	317.068564	475.602846	123.164366	2	6
0	0	9	9	17	18	35	41	37	78	0.000333	0.133361	16	6401.345205	355.630289	400.084075	144.545518	2	6
0	0	12	12	14	20	34	56	39	95	0.000333	0.161103	7	3383.162789	187.953488	483.30897	139.741531	3	6
0	0	14	14	16	21	37	61	42	103	0.000333	0.178858	16	8585.179147	476.954397	536.573697	156.238666	3	6
0	0	12	12	14	20	34	56	39	95	0.000333	0.161103	7	3383.162789	187.953488	483.30897	139.741531	3	6
0	0	19	19	17	27	44	80	70	150	0.000333	0.272972	16	13102.63589	727.924216	818.914743	197.868831	3	6
0	0	11	11	17	23	40	49	42	91	0.000333	0.161432	8	3874.363653	215.242425	484.295457	173.528793	3	6
0	0	20	20	17	25	42	90	60	150	0.000333	0.269616	16	12941.56182	718.975656	808.847613	185.583273	6	6
0	0	19	19	15	25	40	85	64	149	0.000333	0.264322	14	11101.54201	616.752334	792.967286	174.699764	6	6
0	0	19	19	16	27	43	86	59	145	0.000333	0.262269	16	12588.93423	699.385235	786.808389	192.381963	6	6
0	0	14	14	15	20	35	57	40	97	0.000333	0.165847	14	6965.566337	386.975908	497.540453	145.041921	3	6
0	0	9	9	13	15	28	34	27	61	0.000333	0.09775	6	1759.491901	97.74955	293.24865	106.709075	2	6
0	0	19	19	13	23	36	73	64	137	0.000333	0.236093	12	8499.356702	472.186483	708.279725	152.147641	2	6
0	0	10	10	13	17	30	46	35	81	0.000333	0.132486	12	4769.497659	264.972092	397.458138	117.592585	2	6
0	0	11	11	12	17	29	37	39	76	0.000333	0.123069	12	4430.478668	246.137704	369.206556	112.506418	1	6
0	0	11	11	9	16	25	40	42	82	0.000333	0.126932	8	3046.36966	169.242759	380.796208	92.529325	1	6
0	0	14	14	13	20	33	52	49	101	0.000333	0.169828	12	6113.805673	339.655871	509.483806	134.544278	2	6
0	0	11	11	12	23	35	42	34	76	0.000333	0.129942	6	2338.953056	129.941836	389.825509	147.061475	3	6
0	0	12	12	12	23	35	43	36	79	0.000333	0.135071	6	2431.28015	135.071119	405.213358	147.061475	3	6
0	0	14	14	14	20	34	57	40	97	0.000333	0.164495	14	6908.774538	383.820808	493.483896	139.741531	3	6
0	0	9	9	13	15	28	34	27	61	0.000333	0.09775	6	1759.491901	97.74955	293.24865	106.709075	2	6
0	0	16	16	14	18	32	62	48	110	0.000333	0.183333	14	7700	427.777778	550	128.361619	2	6
0	0	9	9	13	15	28	34	27	61	0.000333	0.09775	6	1759.491901	97.74955	293.24865	106.709075	2	6
0	0	12	12	13	18	31	42	34	76	0.000333	0.125506	6	2259.113518	125.506307	376.51892	123.164366	2	6
0	0	11	11	13	18	31	40	32	72	0.000333	0.118901	6	2140.212806	118.900711	356.702134	123.164366	2	6
0	0	16	16	13	18	31	59	52	111	0.000333	0.183305	12	6598.989485	366.610527	549.91579	123.164366	2	6
0	0	9	9	13	15	28	37	29	66	0.000333	0.105762	6	1903.712549	105.761808	317.285425	106.709075	2	6
0	0	13	13	13	18	31	45	42	87	0.000333	0.143672	12	5172.180948	287.343386	431.015079	123.164366	2	6
0	0	12	12	13	18	31	43	40	83	0.000333	0.137066	12	4934.379525	274.132196	411.198294	123.164366	2	6
0	0	10	10	14	16	30	38	30	68	0.000333	0.111223	7	2335.679924	129.759996	333.668561	117.302969	2	6
0	0	16	16	13	18	31	59	52	111	0.000333	0.183305	12	6598.989485	366.610527	549.91579	123.164366	2	6
0	0	9	9	13	15	28	37	29	66	0.000333	0.105762	6	1903.712549	105.761808	317.285425	106.709075	2	6
0	0	20	20	13	20	33	71	72	143	0.000333	0.240449	18	12984.27046	721.348359	721.348359	134.544278	2	6
0	0	9	9	13	15	28	37	29	66	0.000333	0.105762	6	1903.712549	105.761808	317.285425	106.709075	2	6
0	0	16	16	13	17	30	50	66	116	0.000333	0.189733	18	10245.58756	569.199309	569.199309	117.592585	3	6
0	0	16	16	13	19	32	48	65	113	0.000333	0.188333	18	10170	565	565	128.816339	2	6
0	0	12	12	15	23	38	54	48	102	0.000333	0.17843	14	7494.040489	416.335583	535.288606	162.645284	2	6
0	0	17	17	14	21	35	66	59	125	0.000333	0.21372	14	8976.24528	498.680293	641.160377	145.541635	2	6
0	0	9	9	13	15	28	37	29	66	0.000333	0.105762	6	1903.712549	105.761808	317.285425	106.709075	2	6
0	0	18	18	14	23	37	68	71	139	0.000333	0.241371	21	15206.39437	844.799687	724.114018	157.344894	2	6
0	0	18	18	15	23	38	67	62	129	0.000333	0.225661	14	9477.757089	526.542061	676.982649	162.645284	2	6
0	0	9	9	13	17	30	36	31	67	0.000333	0.109587	6	1972.570019	109.587223	328.76167	117.592585	2	6
0	0	8	8	12	16	28	33	31	64	0.000333	0.102557	6	1846.02429	102.556905	307.670715	107.01955	1	6
0	0	14	14	13	21	34	66	53	119	0.000333	0.201803	12	7264.896937	403.605385	605.408078	140.344382	1	6
0	0	11	11	14	16	30	47	37	84	0.000333	0.137393	14	5770.50334	320.583519	412.17881	117.302969	2	6
0	0	10	10	14	15	29	44	32	76	0.000333	0.123069	14	5168.891779	287.160654	369.206556	111.906328	2	6
0	0	11	11	12	17	29	50	44	94	0.000333	0.152217	12	5479.802563	304.433476	456.650214	112.506418	1	6
0	0	12	12	15	18	33	47	38	85	0.000333	0.142925	14	6002.829002	333.4905	428.7735	133.662009	3	6
0	0	15	15	17	20	37	67	47	114	0.000333	0.197959	16	9502.042939	527.891274	593.877684	155.92543	3	6
0	0	14	14	13	19	32	52	42	94	0.000333	0.156667	12	5640	313.333333	470	128.816339	2	6
0	0	10	10	13	16	29	41	33	74	0.000333	0.11983	12	4313.887124	239.660396	359.490594	112.105716	2	6
0	0	11	11	13	18	31	38	32	70	0.000333	0.115598	6	2080.76245	115.597914	346.793742	123.164366	2	6
0	0	15	15	13	21	34	55	44	99	0.000333	0.167886	12	6043.905855	335.772548	503.658821	140.344382	3	6
0	0	10	10	13	16	29	41	33	74	0.000333	0.11983	12	4313.887124	239.660396	359.490594	112.105716	2	6
0	0	12	12	13	20	33	41	34	75	0.000333	0.12611	6	2269.977354	126.109853	378.329559	134.544278	3	6
0	0	15	15	14	19	33	55	43	98	0.000333	0.164784	14	6920.908732	384.49493	494.350624	134.013592	3	6
0	0	10	10	13	16	29	41	33	74	0.000333	0.11983	12	4313.887124	239.660396	359.490594	112.105716	2	6
0	0	12	12	14	18	32	41	33	74	0.000333	0.123333	7	2590	143.888889	370	128.361619	3	6
0	0	15	15	14	20	34	55	43	98	0.000333	0.16619	14	6979.999018	387.777723	498.571358	139.741531	3	6
0	0	10	10	13	16	29	41	33	74	0.000333	0.11983	12	4313.887124	239.660396	359.490594	112.105716	2	6
0	0	12	12	14	19	33	41	33	74	0.000333	0.124428	7	2612.996154	145.166453	373.285165	134.013592	3	6
0	0	9	9	9	14	23	34	51	85	0.000333	0.128168	12	4614.033195	256.335178	384.502766	81.832294	1	6
0	0	12	12	16	20	36	52	41	93	0.000333	0.160268	16	7692.848402	427.380467	480.803025	150.438562	3	6
0	0	28	28	22	47	69	126	93	219	0.000333	0.445922	11	14715.43542	817.52419	1337.766856	359.173172	11	6
0	0	28	28	21	49	70	124	92	216	0.000333	0.441308	10	13239.25132	735.513962	1323.925132	367.359448	10	6
0	0	25	25	19	49	68	112	84	196	0.000333	0.397714	9	10738.28445	596.571358	1193.142717	355.831405	9	6
0	0	24	24	19	49	68	111	82	193	0.000333	0.391627	9	10573.92296	587.440164	1174.880328	355.831405	9	6
0	0	28	28	22	45	67	126	91	217	0.000333	0.43878	22	28959.5098	1608.861655	1316.341354	345.240885	11	6
0	0	28	28	21	47	68	124	90	214	0.000333	0.434239	10	13027.17048	723.731693	1302.717048	353.304342	10	6
0	0	25	25	19	47	66	112	83	195	0.000333	0.392886	9	10607.91168	589.328427	1178.656853	341.776299	9	6
0	0	24	24	19	47	66	111	81	192	0.000333	0.386841	9	10444.71304	580.261835	1160.523671	341.776299	9	6
0	0	26	26	22	45	67	120	89	209	0.000333	0.422604	11	13945.93905	774.774392	1267.812641	345.240885	9	6
0	0	26	26	21	47	68	118	88	206	0.000333	0.418006	10	12540.17345	696.676303	1254.017345	353.304342	8	6
0	0	24	24	19	47	66	109	82	191	0.000333	0.384826	9	10390.31349	577.239638	1154.479277	341.776299	8	6
0	0	23	23	19	47	66	108	80	188	0.000333	0.378782	9	10227.11485	568.173047	1136.346094	341.776299	8	6
0	0	28	28	22	46	68	126	93	219	0.000333	0.444385	22	29329.39597	1629.410887	1333.154362	352.191346	11	6
0	0	28	28	21	48	69	124	92	216	0.000333	0.439814	10	13194.41283	733.022935	1319.441283	360.316866	10	6
0	0	25	25	19	48	67	112	84	196	0.000333	0.396318	9	10700.58133	594.476741	1188.953481	348.788823	9	6
0	0	24	24	19	48	67	111	82	193	0.000333	0.390252	9	10536.79692	585.377607	1170.755214	348.788823	9	6
0	0	7	7	10	13	23	32	24	56	0.000333	0.08444	5	1266.597348	70.366519	253.31947	81.324997	1	6
0	0	16	16	14	18	32	66	48	114	0.000333	0.19	14	7980	443.333333	570	128.361619	3	6
0	0	10	10	14	15	29	44	32	76	0.000333	0.123069	14	5168.891779	287.160654	369.206556	111.906328	2	6
0	0	13	13	14	18	32	52	38	90	0.000333	0.15	14	6300	350	450	128.361619	3	6
0	0	11	11	14	17	31	47	35	82	0.000333	0.135415	14	5687.417364	315.967631	406.244097	122.789837	2	6
0	0	7	7	14	17	31	38	29	67	0.000333	0.110644	7	2323.51807	129.084337	331.931153	122.789837	2	6
0	0	15	15	15	23	38	78	58	136	0.000333	0.237906	14	9992.053986	555.11411	713.718142	162.645284	2	6
0	0	14	14	15	22	37	69	54	123	0.000333	0.213588	14	8970.678696	498.371039	640.762764	156.710855	2	6
0	0	13	13	14	20	34	56	65	121	0.000333	0.205194	21	12927.24308	718.180171	615.583004	139.741531	2	6
0	0	13	13	14	15	29	43	44	87	0.000333	0.140881	14	5917.020852	328.723381	422.644347	111.906328	3	6
0	0	13	13	14	17	31	41	43	84	0.000333	0.138717	14	5826.134861	323.674159	416.15249	122.789837	2	6
0	0	13	13	15	17	32	43	44	87	0.000333	0.145	14	6090	338.333333	435	128.090227	3	6
0	0	13	13	15	19	34	41	43	84	0.000333	0.142449	14	5982.856301	332.380906	427.346879	139.313982	2	6
0	0	16	16	15	24	39	70	66	136	0.000333	0.239605	14	10063.40583	559.078101	718.814702	168.642459	2	6
0	0	7	7	12	15	27	30	29	59	0.000333	0.093513	6	1683.230176	93.512788	280.538363	101.622909	1	6
0	0	10	10	10	15	25	41	55	96	0.000333	0.148603	15	6687.152913	371.508495	445.810194	91.82264	1	6
0	0	13	13	11	17	28	47	48	95	0.000333	0.152233	10	4566.987176	253.72151	456.698718	107.540616	2	6
0	0	15	15	14	20	34	56	51	107	0.000333	0.181453	14	7621.019336	423.389963	544.358524	139.741531	2	6
0	0	13	13	12	17	29	48	39	87	0.000333	0.140881	12	5071.732159	281.762898	422.644347	112.506418	2	6
0	0	15	15	15	20	35	57	45	102	0.000333	0.174396	14	7324.616148	406.923119	523.186868	145.041921	2	6
0	0	12	12	14	19	33	56	39	95	0.000333	0.159739	14	6709.044179	372.724677	479.217441	134.013592	3	6
0	0	12	12	12	19	31	61	49	110	0.000333	0.181654	12	6539.53913	363.307729	544.961594	123.730173	1	6
0	0	4	4	10	12	22	17	16	33	0.000333	0.049054	5	735.806217	40.878123	147.161243	76.238831	1	6
0	0	7	7	15	15	30	35	27	62	0.000333	0.101409	7	2129.590518	118.310584	304.227217	117.206718	1	6
0	0	19	19	14	25	39	77	69	146	0.000333	0.257223	14	10803.36214	600.186785	771.668724	169.399374	2	6
0	0	18	18	17	22	39	68	60	128	0.000333	0.22551	16	10824.50374	601.361319	676.531484	167.594364	2	6
0	0	9	9	13	15	28	37	29	66	0.000333	0.105762	6	1903.712549	105.761808	317.285425	106.709075	2	6
0	0	10	10	14	15	29	37	32	69	0.000333	0.111734	14	4692.809641	260.711647	335.200689	111.906328	2	6
0	0	16	16	18	21	39	65	49	114	0.000333	0.200845	18	10845.64535	602.535853	602.535853	167.297316	3	6
0	0	12	12	14	23	37	58	43	101	0.000333	0.175385	7	3683.083529	204.615752	526.15479	157.344894	3	6
0	0	14	14	16	23	39	63	45	108	0.000333	0.190274	8	4566.587517	253.699307	570.82344	168.041925	3	6
0	0	11	11	19	20	39	55	44	99	0.000333	0.174418	18	9418.586754	523.25482	523.25482	167.149185	2	6
0	0	5	5	5	10	15	9	17	26	0.000333	0.03386	2	203.158311	11.286573	101.579155	44.828921	1	6
0	0	12	12	14	22	36	58	42	100	0.000333	0.172331	7	3618.947501	201.052639	516.9925	151.410465	3	6
0	0	11	11	13	17	30	44	39	83	0.000333	0.135757	12	4887.263033	271.514613	407.271919	117.592585	2	6
0	0	10	10	13	16	29	41	33	74	0.000333	0.11983	12	4313.887124	239.660396	359.490594	112.105716	2	6
0	0	14	14	15	23	38	55	49	104	0.000333	0.181928	14	7640.98246	424.499026	545.784461	162.645284	2	6
0	0	20	20	19	24	43	76	62	138	0.000333	0.249608	18	13478.84165	748.824536	748.824536	190.749723	4	6
0	0	5	5	11	13	24	24	20	44	0.000333	0.067246	5	1008.69175	56.038431	201.73835	86.159464	1	6
0	0	4	4	11	9	20	24	16	40	0.000333	0.057626	5	864.385619	48.021423	172.877124	66.583073	1	6
0	0	19	19	15	22	37	75	68	143	0.000333	0.248317	21	15643.98846	869.11047	744.951831	156.710855	2	6
0	0	9	9	13	17	30	36	31	67	0.000333	0.109587	6	1972.570019	109.587223	328.76167	117.592585	2	6
0	0	19	19	14	22	36	83	65	148	0.000333	0.25505	14	10712.0846	595.115811	765.1489	151.410465	2	6
0	0	9	9	13	16	29	39	29	68	0.000333	0.110114	6	1982.056246	110.114236	330.342708	112.105716	2	6
0	0	16	16	17	24	41	68	55	123	0.000333	0.21966	16	10543.66235	585.759019	658.978897	179.525968	4	6
0	0	16	16	17	24	41	65	60	125	0.000333	0.223231	16	10715.10401	595.283556	669.694001	179.525968	3	6
2	0	10	12	14	15	29	39	29	68	0.000333	0.110114	7	2312.398954	128.466609	330.342708	111.906328	2	6
2	0	11	13	14	15	29	42	32	74	0.000333	0.11983	14	5032.868311	279.603795	359.490594	111.906328	2	6
0	0	12	12	16	19	35	52	40	92	0.000333	0.157298	16	7550.304601	419.461367	471.894038	144.710623	3	6
0	0	13	13	14	21	35	50	50	100	0.000333	0.170976	14	7180.996224	398.944235	512.928302	145.541635	2	6
0	0	14	14	15	24	39	52	50	102	0.000333	0.179704	14	7547.554369	419.308576	539.111026	168.642459	2	6
0	0	11	11	15	21	36	43	37	80	0.000333	0.137865	7	2895.158001	160.842111	413.594	150.842025	2	6
0	0	14	14	13	21	34	45	44	89	0.000333	0.150928	12	5433.410314	301.856129	452.784193	140.344382	3	6
0	0	10	10	13	19	32	31	29	60	0.000333	0.1	6	1800	100	300	128.816339	3	6
0	0	14	14	13	21	34	45	44	89	0.000333	0.150928	12	5433.410314	301.856129	452.784193	140.344382	3	6
0	0	10	10	13	19	32	31	29	60	0.000333	0.1	6	1800	100	300	128.816339	3	6
0	0	9	9	14	18	32	36	35	71	0.000333	0.118333	7	2485	138.055556	355	128.361619	2	6
0	0	13	13	13	20	33	42	43	85	0.000333	0.142925	12	5145.282002	285.849	428.7735	134.544278	2	6
0	0	9	9	13	18	31	28	28	56	0.000333	0.092478	6	1664.60996	92.478331	277.434993	123.164366	2	6
0	0	16	16	15	22	37	50	47	97	0.000333	0.168439	14	7074.437671	393.024315	505.316976	156.710855	3	6
0	0	12	12	15	20	35	36	32	68	0.000333	0.116264	7	2441.538716	135.64104	348.791245	145.041921	3	6
0	0	14	14	13	22	35	45	45	90	0.000333	0.153878	12	5539.625658	307.756981	461.635472	146.213212	3	6
0	0	10	10	13	20	33	31	30	61	0.000333	0.102569	6	1846.248248	102.569347	307.708041	134.544278	3	6
0	0	17	17	15	24	39	79	52	131	0.000333	0.230796	14	9693.427669	538.523759	692.387691	168.642459	6	6
0	0	18	18	17	25	42	85	54	139	0.000333	0.249844	16	11992.51395	666.250775	749.532122	185.583273	7	6
0	0	10	10	13	19	32	37	37	74	0.000333	0.123333	6	2220	123.333333	370	128.816339	2	6
0	0	9	9	11	19	30	31	32	63	0.000333	0.103045	5	1545.670538	85.870585	309.134108	118.764371	2	6
0	0	14	14	14	23	37	51	47	98	0.000333	0.170175	14	7147.370018	397.076112	510.52643	157.344894	2	6
0	0	11	11	12	21	33	40	36	76	0.000333	0.127791	6	2300.243718	127.791318	383.373953	135.258216	2	6
0	0	11	11	12	22	34	40	36	76	0.000333	0.128882	6	2319.883056	128.882392	386.647176	141.127046	2	6
0	0	10	10	13	20	33	37	38	75	0.000333	0.12611	6	2269.977354	126.109853	378.329559	134.544278	2	6
0	0	9	9	11	20	31	31	33	64	0.000333	0.10569	5	1585.342819	88.074601	317.068564	124.49231	2	6
0	0	10	10	13	19	32	37	37	74	0.000333	0.123333	6	2220	123.333333	370	128.816339	2	6
0	0	9	9	11	19	30	31	32	63	0.000333	0.103045	5	1545.670538	85.870585	309.134108	118.764371	2	6
0	0	14	14	15	18	33	45	42	87	0.000333	0.146287	14	6144.072037	341.337335	438.862288	133.662009	2	6
0	0	12	12	14	20	34	41	38	79	0.000333	0.13397	7	2813.366951	156.298164	401.909564	139.741531	3	6
0	0	10	10	14	18	32	33	30	63	0.000333	0.105	7	2205	122.5	315	128.361619	3	6
0	0	12	12	13	21	34	41	38	79	0.000333	0.13397	6	2411.457387	133.969855	401.909564	140.344382	3	6
0	0	10	10	13	19	32	33	30	63	0.000333	0.105	6	1890	105	315	128.816339	3	6
0	0	14	14	16	23	39	63	45	108	0.000333	0.190274	8	4566.587517	253.699307	570.82344	168.041925	3	6
0	0	13	13	16	22	38	47	44	91	0.000333	0.159187	16	7640.98246	424.499026	477.561404	162.107496	3	6
0	0	11	11	16	21	37	39	36	75	0.000333	0.130236	8	3125.672019	173.648446	390.709002	156.238666	3	6
0	0	7	7	15	15	30	38	27	65	0.000333	0.106316	7	2232.635221	124.03529	318.947889	117.206718	2	6
0	0	13	13	12	16	28	45	62	107	0.000333	0.171462	18	9258.96558	514.386977	514.386977	107.01955	3	6
0	0	13	13	12	18	30	43	61	104	0.000333	0.170106	18	9185.699195	510.316622	510.316622	118.0782	2	6
0	0	16	16	17	23	40	66	58	124	0.000333	0.219973	16	10558.70534	586.594741	659.919084	173.528793	4	6
0	0	16	16	16	25	41	64	57	121	0.000333	0.216088	16	10372.22068	576.234482	648.263793	180.096405	3	6
0	0	11	11	13	19	32	52	35	87	0.000333	0.145	6	2610	145	435	128.816339	2	6
0	0	9	9	11	16	27	43	31	74	0.000333	0.117287	5	1759.308376	97.739354	351.861675	102.053748	2	6
0	0	9	9	11	17	28	43	32	75	0.000333	0.120184	5	1802.758096	100.153228	360.551619	107.540616	2	6
0	0	3	3	10	10	20	13	13	26	0.000333	0.037457	5	561.850652	31.213925	112.37013	66.438562	1	6
0	0	5	5	11	13	24	20	22	42	0.000333	0.064189	5	962.842125	53.491229	192.568425	86.159464	1	6
0	0	16	16	21	25	46	75	55	130	0.000333	0.239354	20	14361.26109	797.847838	718.063054	208.335071	3	6
0	0	10	10	18	19	37	51	41	92	0.000333	0.159757	18	8626.854773	479.26971	479.26971	155.769273	2	6
0	0	15	15	14	22	36	56	62	118	0.000333	0.20335	14	8540.716102	474.484228	610.05115	151.410465	2	6
0	0	14	14	15	24	39	52	50	102	0.000333	0.179704	14	7547.554369	419.308576	539.111026	168.642459	2	6
0	0	11	11	15	21	36	43	37	80	0.000333	0.137865	7	2895.158001	160.842111	413.594	150.842025	2	6
0	0	13	13	14	21	35	50	50	100	0.000333	0.170976	14	7180.996224	398.944235	512.928302	145.541635	2	6
0	0	12	12	14	20	34	36	32	68	0.000333	0.115316	7	2421.632312	134.535128	345.947473	139.741531	3	6
0	0	14	14	14	21	35	63	47	110	0.000333	0.188074	14	7899.095846	438.838658	564.221132	145.541635	6	6
0	0	14	14	14	21	35	63	47	110	0.000333	0.188074	14	7899.095846	438.838658	564.221132	145.541635	6	6
0	0	14	14	14	21	35	63	47	110	0.000333	0.188074	14	7899.095846	438.838658	564.221132	145.541635	6	6
0	0	14	14	14	21	35	63	47	110	0.000333	0.188074	14	7899.095846	438.838658	564.221132	145.541635	6	6
0	0	10	10	19	20	39	56	44	100	0.000333	0.17618	18	9513.723994	528.540222	528.540222	167.149185	2	6
0	0	15	15	14	20	34	58	43	101	0.000333	0.171278	14	7193.672458	399.64847	513.833747	139.741531	3	6
0	0	10	10	14	16	30	44	33	77	0.000333	0.125944	14	5289.628062	293.868226	377.830576	117.302969	2	6
0	0	12	12	14	19	33	44	33	77	0.000333	0.129473	7	2718.92843	151.051579	388.418347	134.013592	3	6
0	0	13	13	15	19	34	50	41	91	0.000333	0.15432	14	6481.42766	360.079314	462.959119	139.313982	3	6
0	0	17	17	17	22	39	73	52	125	0.000333	0.220225	16	10570.80444	587.266913	660.675277	167.594364	4	6
0	0	10	10	13	16	29	41	32	73	0.000333	0.118211	12	4255.591352	236.421742	354.632613	112.105716	2	6
0	0	15	15	14	21	35	59	42	101	0.000333	0.172686	14	7252.806186	402.933677	518.057585	145.541635	3	6
0	0	10	10	13	16	29	37	29	66	0.000333	0.106876	6	1923.760474	106.875582	320.626746	112.105716	2	6
0	0	12	12	15	20	35	48	38	86	0.000333	0.147039	7	3087.828376	171.546021	441.118339	145.041921	3	6
0	0	12	12	14	22	36	58	42	100	0.000333	0.172331	7	3618.947501	201.052639	516.9925	151.410465	3	6
0	0	15	15	12	21	33	62	55	117	0.000333	0.196731	12	7082.329344	393.462741	590.194112	135.258216	1	6
0	0	15	15	13	23	36	67	56	123	0.000333	0.211967	12	7630.809302	423.93385	635.900775	152.147641	1	6
0	0	15	15	13	21	34	54	60	114	0.000333	0.193324	12	6959.649167	386.647176	579.970764	140.344382	1	6
0	0	7	7	14	16	30	35	28	63	0.000333	0.103045	7	2163.938753	120.21882	309.134108	117.302969	1	6
0	0	13	13	15	21	36	52	50	102	0.000333	0.175777	14	7382.652902	410.147383	527.33235	150.842025	1	6
0	0	15	15	16	20	36	56	61	117	0.000333	0.201627	24	14517.1494	806.5083	604.881225	150.438562	1	6
0	0	12	12	14	22	36	52	41	93	0.000333	0.160268	7	3365.621176	186.978954	480.803025	151.410465	3	6
0	0	12	12	14	23	37	52	42	94	0.000333	0.16323	7	3427.820315	190.434462	489.688616	157.344894	3	6
0	0	14	14	17	25	42	66	58	124	0.000333	0.222882	16	10698.35777	594.353209	668.64736	185.583273	2	6
0	0	14	14	16	23	39	57	44	101	0.000333	0.177942	8	4270.604993	237.255833	533.825624	168.041925	3	6
0	0	13	13	13	16	29	45	62	107	0.000333	0.173268	18	9356.471397	519.803966	519.803966	112.105716	3	6
0	0	13	13	12	18	30	43	61	104	0.000333	0.170106	18	9185.699195	510.316622	510.316622	118.0782	2	6
0	0	15	15	14	16	30	47	64	111	0.000333	0.181555	28	15250.61597	847.256443	544.664856	117.302969	3	6
0	0	15	15	13	18	31	45	63	108	0.000333	0.178351	18	9630.957627	535.053202	535.053202	123.164366	2	6
0	0	15	15	13	17	30	56	43	99	0.000333	0.161927	12	5829.386028	323.854779	485.782169	117.592585	3	6
0	0	9	9	13	15	28	34	27	61	0.000333	0.09775	6	1759.491901	97.74955	293.24865	106.709075	2	6
0	0	12	12	13	17	30	42	33	75	0.000333	0.122672	6	2208.100768	122.672265	368.016795	117.592585	3	6
0	0	10	10	13	17	30	37	30	67	0.000333	0.109587	6	1972.570019	109.587223	328.76167	117.592585	2	6
0	0	12	12	12	21	33	51	49	100	0.000333	0.168146	12	6053.272943	336.292941	504.439412	135.258216	1	6
0	0	13	13	14	21	35	56	51	107	0.000333	0.182944	14	7683.665959	426.870331	548.833283	145.541635	1	6
0	0	7	7	13	13	26	34	28	62	0.000333	0.097142	12	3497.12715	194.284842	291.427263	96.211433	1	6
0	0	10	10	13	15	28	44	34	78	0.000333	0.124991	12	4499.684207	249.982456	374.973684	106.709075	2	6
0	0	12	12	12	21	33	51	56	107	0.000333	0.179917	12	6477.002049	359.833447	539.750171	135.258216	1	6
0	0	22	22	18	25	43	85	79	164	0.000333	0.296636	27	24027.50033	1334.86113	889.90742	191.155055	3	6
0	0	11	11	13	19	32	46	39	85	0.000333	0.141667	12	5100	283.333333	425	128.816339	2	6
0	0	12	12	14	21	35	50	39	89	0.000333	0.152169	7	3195.54332	177.530184	456.506189	145.541635	3	6
0	0	12	12	14	20	34	50	39	89	0.000333	0.150928	7	3169.48935	176.082742	452.784193	139.741531	3	6
0	0	20	20	14	21	35	73	70	143	0.000333	0.244496	21	15403.2369	855.735383	733.487471	145.541635	2	6
0	0	10	10	13	17	30	43	36	79	0.000333	0.129215	12	4651.732285	258.429571	387.644357	117.592585	2	6
0	0	8	8	13	19	32	31	33	64	0.000333	0.106667	6	1920	106.666667	320	128.816339	2	6
0	0	15	15	14	23	37	59	56	115	0.000333	0.199696	14	8387.219919	465.956662	599.087137	157.344894	2	6
0	0	18	18	15	23	38	69	65	134	0.000333	0.234407	14	9845.112015	546.950668	703.222287	162.645284	3	6
0	0	14	14	12	20	32	54	58	112	0.000333	0.186667	12	6720	373.333333	560	129.458112	1	6
0	0	5	5	9	14	23	23	24	47	0.000333	0.070869	4	850.429648	47.246092	212.607412	81.832294	1	6
0	0	12	12	10	16	26	47	41	88	0.000333	0.13788	10	4136.386952	229.799275	413.638695	97.219281	1	6
0	0	15	15	15	19	34	65	46	111	0.000333	0.188236	14	7905.917255	439.217625	564.708375	139.313982	3	6
0	0	9	9	13	15	28	34	27	61	0.000333	0.09775	6	1759.491901	97.74955	293.24865	106.709075	2	6
0	0	13	13	17	22	39	66	46	112	0.000333	0.197322	16	9471.440776	526.191154	591.965049	167.594364	3	6
0	0	18	18	16	22	38	74	50	124	0.000333	0.216914	16	10411.88819	578.438233	650.743012	162.107496	3	6
0	0	11	11	14	17	31	47	35	82	0.000333	0.135415	14	5687.417364	315.967631	406.244097	122.789837	2	6
0	0	12	12	14	22	36	60	41	101	0.000333	0.174054	7	3655.136976	203.063165	522.162425	151.410465	3	6
0	0	12	12	15	21	36	60	40	100	0.000333	0.172331	7	3618.947501	201.052639	516.9925	150.842025	3	6
0	0	17	17	14	20	34	62	73	135	0.000333	0.228936	21	14422.95716	801.275397	686.807484	139.741531	2	6
0	0	8	8	15	12	27	37	28	65	0.000333	0.103023	14	4326.947627	240.385979	309.067688	101.622909	2	6
0	0	13	13	11	19	30	68	53	121	0.000333	0.197911	10	5937.337621	329.85209	593.733762	118.764371	1	6
0	0	12	12	15	23	38	54	61	115	0.000333	0.201171	14	8449.163297	469.397961	603.511664	162.645284	1	6
0	0	14	14	17	21	38	47	49	96	0.000333	0.167934	16	8060.816661	447.823148	503.801041	161.725534	2	6
0	0	11	11	10	14	24	36	36	72	0.000333	0.110039	10	3301.173001	183.3985	330.1173	86.52225	1	6
0	0	14	14	14	17	31	48	43	91	0.000333	0.150277	14	6311.646099	350.647006	450.831864	122.789837	2	6
0	0	11	11	12	23	35	42	33	75	0.000333	0.128232	6	2308.177358	128.232075	384.696226	147.061475	4	6
0	0	12	12	12	23	35	43	35	78	0.000333	0.133361	6	2400.504452	133.361358	400.084075	147.061475	4	6
0	0	14	14	11	20	31	61	52	113	0.000333	0.186608	10	5598.241831	311.013435	559.824183	124.49231	1	6
0	0	5	5	10	13	23	26	21	47	0.000333	0.070869	5	1063.03706	59.057614	212.607412	81.324997	1	6
0	0	14	14	12	20	32	53	57	110	0.000333	0.183333	12	6600	366.666667	550	129.458112	1	6
0	0	5	5	9	14	23	23	24	47	0.000333	0.070869	4	850.429648	47.246092	212.607412	81.832294	1	6
0	0	4	4	9	12	21	16	19	35	0.000333	0.051244	4	614.924439	34.162469	153.73111	71.548875	1	6
0	0	10	10	11	22	33	39	32	71	0.000333	0.119384	5	1790.759912	99.486662	358.151982	136.161243	3	6
0	0	11	11	11	22	33	40	34	74	0.000333	0.124428	5	1866.425824	103.690324	373.285165	136.161243	3	6
0	0	32	32	22	51	73	141	115	256	0.000333	0.528198	22	34861.09192	1936.727329	1584.595087	387.401188	12	6
0	0	32	32	21	53	74	139	114	253	0.000333	0.523664	20	31419.83403	1745.546335	1570.991702	395.81845	11	6
0	0	14	14	14	21	35	56	47	103	0.000333	0.176105	14	7396.42611	410.912562	528.316151	145.541635	2	6
0	0	14	14	14	18	32	62	45	107	0.000333	0.178333	14	7490	416.111111	535	128.361619	2	6
0	0	9	9	13	15	28	34	27	61	0.000333	0.09775	6	1759.491901	97.74955	293.24865	106.709075	2	6
0	0	11	11	17	22	39	45	40	85	0.000333	0.149753	8	3594.073509	199.67075	449.259189	167.594364	3	6
0	0	16	16	17	23	40	60	53	113	0.000333	0.200459	16	9622.045996	534.558111	601.377875	173.528793	3	6
0	0	10	10	12	17	29	31	29	60	0.000333	0.09716	6	1748.873158	97.15962	291.47886	112.506418	2	6
0	0	16	16	16	23	39	57	53	110	0.000333	0.193798	16	9302.307905	516.794884	581.394244	168.041925	3	6
0	0	11	11	12	17	29	34	33	67	0.000333	0.108495	6	1952.90836	108.494909	325.484727	112.506418	2	6
0	0	20	20	16	25	41	69	83	152	0.000333	0.271449	24	19544.34971	1085.797206	814.347905	180.096405	3	6
0	0	18	18	16	24	40	63	71	134	0.000333	0.237713	16	11410.21384	633.900769	713.138365	174.0391	3	6
0	0	8	8	15	19	34	38	31	69	0.000333	0.117012	7	2457.244552	136.513586	351.034936	139.313982	2	6
0	0	15	15	17	24	41	65	51	116	0.000333	0.207159	16	9943.616521	552.42314	621.476033	179.525968	4	6
0	0	17	17	19	25	44	70	54	124	0.000333	0.225657	18	12185.45137	676.969521	676.969521	196.807027	4	6
0	0	11	11	13	21	34	48	42	90	0.000333	0.152624	12	5494.459869	305.24777	457.871656	140.344382	2	6
0	0	13	13	15	18	33	52	40	92	0.000333	0.154695	14	6497.179626	360.954424	464.084259	133.662009	2	6
0	0	22	22	17	25	42	93	74	167	0.000333	0.300172	16	14408.27215	800.459564	900.51701	185.583273	3	6
0	0	11	11	13	18	31	49	36	85	0.000333	0.140369	12	5053.280237	280.737791	421.106686	123.164366	2	6
0	0	13	13	9	17	26	47	44	91	0.000333	0.14258	8	3421.920115	190.106673	427.740014	98.016193	1	6
0	0	15	15	18	23	41	73	57	130	0.000333	0.232161	18	12536.67169	696.481761	696.481761	179.100575	2	6
0	0	10	10	18	19	37	51	41	92	0.000333	0.159757	18	8626.854773	479.26971	479.26971	155.769273	2	6
0	0	15	15	18	23	41	76	57	133	0.000333	0.237518	18	12825.9795	712.554417	712.554417	179.100575	2	6
0	0	10	10	18	19	37	51	41	92	0.000333	0.159757	18	8626.854773	479.26971	479.26971	155.769273	2	6
0	0	10	10	10	16	26	37	31	68	0.000333	0.106543	5	1598.149504	88.786084	319.629901	97.219281	2	6
0	0	12	12	13	19	32	46	37	83	0.000333	0.138333	6	2490	138.333333	415	128.816339	2	6
0	0	16	16	14	24	38	49	54	103	0.000333	0.180179	14	7567.511474	420.417304	540.536534	163.342069	2	6
0	0	11	11	13	20	33	34	34	68	0.000333	0.11434	6	2058.112801	114.3396	343.0188	134.544278	2	6
0	0	19	19	13	23	36	59	78	137	0.000333	0.236093	18	12749.03505	708.279725	708.279725	152.147641	2	6
0	0	12	12	17	15	32	54	38	92	0.000333	0.153333	16	7360	408.888889	460	128.090227	3	6
0	0	10	10	14	13	27	45	31	76	0.000333	0.120457	14	5059.200302	281.066683	361.37145	101.408685	2	6
0	0	6	6	7	11	18	14	16	30	0.000333	0.041699	3	375.29325	20.849625	125.09775	57.705232	1	6
0	0	18	18	16	21	37	67	60	127	0.000333	0.220534	16	10585.60924	588.089402	661.600577	156.238666	3	6
0	0	10	10	13	16	29	44	34	78	0.000333	0.126308	12	4547.070211	252.615012	378.922518	112.105716	2	6
0	0	32	32	24	50	74	142	107	249	0.000333	0.515385	24	37107.69331	2061.538517	1546.153888	392.23191	11	6
0	0	32	32	23	52	75	140	106	246	0.000333	0.510763	22	33710.36675	1872.798153	1532.289398	400.46479	10	6
0	0	31	31	23	50	73	139	105	244	0.000333	0.503439	22	33226.97823	1845.943235	1510.317192	386.234734	11	6
0	0	31	31	22	52	74	137	104	241	0.000333	0.498826	22	32922.52175	1829.028986	1496.478261	394.530361	10	6
0	0	29	29	20	52	72	128	98	226	0.000333	0.464801	10	13944.0305	774.668361	1394.40305	382.861427	10	6
0	0	28	28	20	52	72	127	96	223	0.000333	0.458631	10	13758.93275	764.385153	1375.893275	382.861427	10	6
0	0	12	12	12	23	35	45	38	83	0.000333	0.14191	6	2554.382942	141.910163	425.73049	147.061475	3	6
0	0	13	13	12	23	35	46	40	86	0.000333	0.147039	6	2646.710037	147.039446	441.118339	147.061475	3	6
0	0	19	19	15	24	39	70	69	139	0.000333	0.24489	14	10285.39272	571.410707	734.670908	168.642459	2	6
0	0	10	10	13	19	32	40	36	76	0.000333	0.126667	6	2280	126.666667	380	128.816339	2	6
0	0	19	19	14	24	38	78	64	142	0.000333	0.248402	14	10432.8799	579.604439	745.205707	163.342069	2	6
0	0	10	10	13	18	31	43	33	76	0.000333	0.125506	6	2259.113518	125.506307	376.51892	123.164366	2	6
0	0	17	17	15	21	36	67	56	123	0.000333	0.211967	14	8902.610852	494.589492	635.900775	150.842025	2	6
0	0	10	10	13	17	30	38	31	69	0.000333	0.112858	6	2031.452707	112.858484	338.575451	117.592585	2	6
0	0	17	17	16	22	38	68	56	124	0.000333	0.216914	16	10411.88819	578.438233	650.743012	162.107496	2	6
0	0	17	17	15	22	37	69	57	126	0.000333	0.218797	14	9189.475737	510.52643	656.391124	156.710855	2	6
0	0	10	10	13	18	31	42	33	75	0.000333	0.123855	6	2229.38834	123.854908	371.564723	123.164366	2	6
0	0	18	18	15	23	38	78	61	139	0.000333	0.243154	14	10212.46694	567.359275	729.461924	162.645284	2	6
0	0	10	10	13	18	31	41	33	74	0.000333	0.122204	6	2199.663162	122.203509	366.610527	123.164366	2	6
0	0	12	12	12	19	31	45	47	92	0.000333	0.151929	12	5469.432727	303.857374	455.786061	123.730173	1	6
0	0	13	13	10	19	29	61	52	113	0.000333	0.182984	10	5489.518524	304.973251	548.951852	113.929904	1	6
0	0	5	5	9	13	22	19	22	41	0.000333	0.060946	4	731.346785	40.630377	182.836696	76.635041	1	6
0	0	3	3	11	12	23	18	16	34	0.000333	0.051267	5	769.005533	42.72253	153.801107	81.073298	1	6
0	0	12	12	14	14	28	40	32	72	0.000333	0.115377	14	4845.813761	269.211876	346.129554	106.605938	5	6
0	0	12	12	13	16	29	38	31	69	0.000333	0.111734	6	2011.204132	111.733563	335.200689	112.105716	4	6
0	0	10	10	14	13	27	34	30	64	0.000333	0.101438	14	4260.379202	236.687733	304.3128	101.408685	3	6
0	0	10	10	13	15	28	32	29	61	0.000333	0.09775	6	1759.491901	97.74955	293.24865	106.709075	2	6
0	0	15	15	18	23	41	73	63	136	0.000333	0.242876	18	13115.28731	728.627073	728.627073	179.100575	2	6
0	0	10	10	18	19	37	54	43	97	0.000333	0.168439	18	9095.705576	505.316976	505.316976	155.769273	2	6
0	0	19	19	18	25	43	85	87	172	0.000333	0.311106	27	25199.57352	1399.976307	933.317538	191.155055	2	6
0	0	10	10	18	19	37	54	43	97	0.000333	0.168439	18	9095.705576	505.316976	505.316976	155.769273	2	6
0	0	15	15	13	21	34	48	49	97	0.000333	0.164495	12	5921.806747	328.989264	493.483896	140.344382	2	6
0	0	11	11	13	19	32	34	34	68	0.000333	0.113333	6	2040	113.333333	340	128.816339	2	6
0	0	13	13	14	20	34	45	43	88	0.000333	0.149232	14	6267.75422	348.208568	447.69673	139.741531	2	6
0	0	9	9	13	17	30	31	28	59	0.000333	0.096502	6	1737.039271	96.502182	289.506545	117.592585	2	6
0	0	15	15	17	22	39	54	50	104	0.000333	0.183227	16	8794.909292	488.606072	549.681831	167.594364	3	6
0	0	11	11	16	21	37	40	35	75	0.000333	0.130236	8	3125.672019	173.648446	390.709002	156.238666	3	6
0	0	19	19	13	23	36	60	79	139	0.000333	0.23954	18	12935.15235	718.619575	718.619575	152.147641	2	6
0	0	15	15	13	20	33	52	70	122	0.000333	0.205139	18	11077.48949	615.416083	615.416083	134.544278	2	6
0	0	18	18	15	25	40	63	72	135	0.000333	0.239487	14	10058.4441	558.80245	718.460293	174.699764	2	6
0	0	15	15	17	24	41	62	49	111	0.000333	0.198229	16	9515.01236	528.611798	594.688273	179.525968	4	6
0	0	15	15	17	24	41	62	50	112	0.000333	0.200015	16	9600.733192	533.374066	600.045825	179.525968	4	6
0	0	15	15	17	23	40	62	49	111	0.000333	0.196911	16	9451.744297	525.096905	590.734019	173.528793	4	6
0	0	14	14	17	23	40	59	48	107	0.000333	0.189815	16	9111.140898	506.174494	569.446306	173.528793	3	6
0	0	33	33	22	52	74	151	118	269	0.000333	0.556781	22	36747.54502	2041.530279	1670.342955	394.530361	11	6
0	0	33	33	21	54	75	149	117	266	0.000333	0.552289	20	33137.31543	1840.961969	1656.865772	403.002591	10	6
0	0	9	9	12	17	29	30	29	59	0.000333	0.09554	6	1719.725272	95.540293	286.620879	112.506418	2	6
0	0	9	9	12	17	29	30	29	59	0.000333	0.09554	6	1719.725272	95.540293	286.620879	112.506418	2	6
0	0	16	16	14	20	34	75	52	127	0.000333	0.215369	14	9045.508932	502.528274	646.107781	139.741531	3	6
0	0	10	10	14	15	29	44	32	76	0.000333	0.123069	14	5168.891779	287.160654	369.206556	111.906328	2	6
0	0	14	14	15	20	35	49	46	95	0.000333	0.162427	14	6821.946413	378.997023	487.281887	145.041921	2	6
0	0	16	16	17	25	42	75	62	137	0.000333	0.246249	16	11819.95979	656.664433	738.747487	185.583273	3	6
0	0	12	12	16	21	37	52	47	99	0.000333	0.171912	16	8251.774131	458.431896	515.735883	156.238666	3	6
0	0	11	11	15	20	35	49	46	95	0.000333	0.162427	14	6821.946413	378.997023	487.281887	145.041921	2	6
0	0	18	18	16	21	37	71	77	148	0.000333	0.257	24	18503.97836	1027.998797	770.999098	156.238666	3	6
0	0	10	10	13	16	29	44	34	78	0.000333	0.126308	12	4547.070211	252.615012	378.922518	112.105716	2	6
0	0	20	20	18	24	42	91	70	161	0.000333	0.289388	18	15626.93589	868.163105	868.163105	185.09775	3	6
0	0	10	10	13	17	30	44	34	78	0.000333	0.127579	12	4592.849597	255.158311	382.737466	117.592585	2	6
0	0	21	21	17	25	42	91	73	164	0.000333	0.29478	16	14149.44092	786.080051	884.340057	185.583273	3	6
0	0	10	10	13	17	30	46	34	80	0.000333	0.13085	12	4710.614972	261.700832	392.551248	117.592585	2	6
0	0	13	13	16	19	35	53	45	98	0.000333	0.167557	16	8042.715771	446.817543	502.669736	144.710623	3	6
0	0	10	10	13	16	29	41	32	73	0.000333	0.118211	12	4255.591352	236.421742	354.632613	112.105716	2	6
0	0	9	9	10	13	23	29	25	54	0.000333	0.081424	5	1221.361728	67.853429	244.272346	81.324997	2	6
0	0	11	11	13	16	29	38	31	69	0.000333	0.111734	6	2011.204132	111.733563	335.200689	112.105716	2	6
0	0	11	11	13	21	34	48	42	90	0.000333	0.152624	12	5494.459869	305.24777	457.871656	140.344382	2	6
0	0	13	13	15	23	38	53	45	98	0.000333	0.171432	7	3600.078274	200.004349	514.296896	162.645284	2	6
0	0	11	11	15	18	33	52	38	90	0.000333	0.151332	14	6355.93659	353.107588	453.995471	133.662009	2	6
0	0	20	20	15	24	39	79	73	152	0.000333	0.267794	21	16871.00388	937.277993	803.381137	168.642459	2	6
0	0	11	11	14	19	33	49	40	89	0.000333	0.14965	14	6285.315073	349.184171	448.951077	134.013592	2	6
0	0	20	20	14	24	38	87	68	155	0.000333	0.271143	14	11388.0027	632.666817	813.428765	163.342069	2	6
0	0	11	11	14	18	32	52	37	89	0.000333	0.148333	14	6230	346.111111	445	128.361619	2	6
0	0	11	11	13	21	34	48	42	90	0.000333	0.152624	12	5494.459869	305.24777	457.871656	140.344382	2	6
0	0	12	12	14	20	34	49	37	86	0.000333	0.145841	7	3062.65263	170.147368	437.521804	139.741531	3	6
0	0	11	11	14	19	33	44	32	76	0.000333	0.127791	7	2683.617671	149.089871	383.373953	134.013592	3	6
0	0	19	19	15	25	40	65	56	121	0.000333	0.214651	14	9015.346193	500.852566	643.953299	174.699764	3	6
0	0	12	12	14	20	34	43	33	76	0.000333	0.128882	7	2706.530232	150.362791	386.647176	139.741531	3	6
0	0	12	12	14	21	35	43	33	76	0.000333	0.129942	7	2728.778565	151.598809	389.825509	145.541635	3	6
0	0	9	9	10	16	26	47	34	81	0.000333	0.126912	10	3807.356172	211.519787	380.735617	97.219281	1	6
0	0	10	10	11	18	29	50	36	86	0.000333	0.139262	10	4177.863656	232.103536	417.786366	113.112398	2	6
0	0	10	10	11	18	29	50	36	86	0.000333	0.139262	10	4177.863656	232.103536	417.786366	113.112398	2	6
0	0	13	13	11	18	29	65	46	111	0.000333	0.179745	10	5392.358905	299.575495	539.23589	113.112398	1	6
0	0	13	13	14	15	29	53	43	96	0.000333	0.155455	14	6529.126457	362.729248	466.366176	111.906328	5	6
0	0	12	12	14	16	30	46	40	86	0.000333	0.140664	14	5907.896277	328.21646	421.992591	117.302969	4	6
0	0	10	10	13	14	27	35	30	65	0.000333	0.103023	12	3708.812252	206.045125	309.067688	101.408685	3	6
0	0	10	10	13	16	29	33	29	62	0.000333	0.100398	6	1807.16893	100.398274	301.194822	112.105716	2	6
0	0	12	12	14	16	30	41	32	73	0.000333	0.119401	14	5014.842189	278.602344	358.203013	117.302969	5	6
0	0	12	12	14	18	32	39	31	70	0.000333	0.116667	7	2450	136.111111	350	128.361619	4	6
0	0	9	9	12	15	27	26	25	51	0.000333	0.080833	6	1454.995576	80.833088	242.499263	101.622909	2	6
0	0	10	10	11	15	26	35	29	64	0.000333	0.100276	5	1504.14071	83.563373	300.828142	96.657107	2	6
0	0	5	5	9	12	21	21	19	40	0.000333	0.058564	4	702.770788	39.042822	175.692697	71.548875	1	6
0	0	11	11	13	18	31	37	29	66	0.000333	0.108992	6	1961.861739	108.992319	326.976956	123.164366	3	6
0	0	10	10	11	16	27	35	29	64	0.000333	0.101438	5	1521.564001	84.531333	304.3128	102.053748	2	6
0	0	5	5	9	12	21	21	19	40	0.000333	0.058564	4	702.770788	39.042822	175.692697	71.548875	1	6
0	0	11	11	12	18	30	37	29	66	0.000333	0.107952	6	1943.128676	107.951593	323.854779	118.0782	3	6
0	0	8	8	16	18	34	43	31	74	0.000333	0.125491	8	3011.778002	167.321	376.47225	139.05865	2	6
0	0	13	13	9	17	26	46	54	100	0.000333	0.156681	12	5640.527662	313.362648	470.043972	98.016193	1	6
0	0	16	16	16	22	38	59	57	116	0.000333	0.20292	16	9740.153465	541.119637	608.759592	162.107496	3	6
0	0	13	13	14	21	35	51	43	94	0.000333	0.160718	14	6750.13645	375.007581	482.152604	145.541635	2	6
0	0	16	16	16	23	39	63	74	137	0.000333	0.241367	24	17378.4025	965.466805	724.100104	168.041925	3	6
0	0	14	14	15	20	35	63	52	115	0.000333	0.196623	14	8258.145657	458.78587	589.867547	145.041921	2	6
0	0	14	14	16	22	38	67	53	120	0.000333	0.209917	16	10076.02083	559.778935	629.751302	162.107496	2	6
0	0	17	17	14	23	37	63	73	136	0.000333	0.236162	21	14878.19881	826.566601	708.485658	157.344894	2	6
0	0	15	15	14	20	34	58	43	101	0.000333	0.171278	14	7193.672458	399.64847	513.833747	139.741531	3	6
0	0	10	10	14	16	30	44	33	77	0.000333	0.125944	14	5289.628062	293.868226	377.830576	117.302969	2	6
0	0	12	12	14	19	33	44	33	77	0.000333	0.129473	7	2718.92843	151.051579	388.418347	134.013592	3	6
0	0	10	10	13	17	30	41	33	74	0.000333	0.121037	6	2178.659424	121.036635	363.109904	117.592585	2	6
0	0	12	12	13	20	33	44	46	90	0.000333	0.151332	12	5447.945649	302.663647	453.995471	134.544278	1	6
0	0	10	10	11	18	29	46	35	81	0.000333	0.131165	5	1967.482303	109.304572	393.496461	113.112398	2	6
0	0	10	10	11	17	28	46	34	80	0.000333	0.128196	10	3845.883938	213.660219	384.588394	107.540616	2	6
0	0	12	12	13	20	33	55	38	93	0.000333	0.156376	6	2814.771919	156.376218	469.128653	134.544278	2	6
0	0	17	17	15	23	38	63	54	117	0.000333	0.204669	14	8596.105267	477.561404	614.007519	162.645284	2	6
0	0	10	10	14	16	30	44	33	77	0.000333	0.125944	14	5289.628062	293.868226	377.830576	117.302969	2	6
0	0	13	13	15	21	36	48	39	87	0.000333	0.149928	7	3148.484326	174.915796	449.783475	150.842025	2	6
0	0	11	11	15	17	32	48	36	84	0.000333	0.14	14	5880	326.666667	420	128.090227	2	6
0	0	10	10	15	13	28	45	30	75	0.000333	0.120184	14	5047.722668	280.429037	360.551619	106.709075	2	6
0	0	6	6	5	11	16	13	19	32	0.000333	0.042667	2	256	14.222222	128	49.663388	1	6
0	0	16	16	14	19	33	75	51	126	0.000333	0.211865	14	8898.311227	494.350624	635.593659	134.013592	3	6
0	0	10	10	14	15	29	44	32	76	0.000333	0.123069	14	5168.891779	287.160654	369.206556	111.906328	2	6
0	0	16	16	14	25	39	76	63	139	0.000333	0.24489	14	10285.39272	571.410707	734.670908	169.399374	2	6
0	0	11	11	9	16	25	31	35	66	0.000333	0.102165	8	2451.956068	136.219782	306.494509	92.529325	1	6
0	0	11	11	12	16	28	32	31	63	0.000333	0.100954	6	1817.180161	100.954453	302.86336	107.01955	2	6
0	0	11	11	10	16	26	34	35	69	0.000333	0.10811	10	3243.303406	180.183523	324.330341	97.219281	1	6
0	0	10	10	12	16	28	29	27	56	0.000333	0.089737	6	1615.271254	89.737292	269.211876	107.01955	2	6
0	0	12	12	10	19	29	33	40	73	0.000333	0.118211	10	3546.326126	197.018118	354.632613	113.929904	1	6
0	0	11	11	13	18	31	33	32	65	0.000333	0.107341	6	1932.136561	107.34092	322.02276	123.164366	2	6
0	0	12	12	13	18	31	42	36	78	0.000333	0.128809	12	4637.127747	257.618208	386.427312	123.164366	2	6
0	0	14	14	19	22	41	61	49	110	0.000333	0.196444	18	10607.95297	589.330721	589.330721	178.818118	3	6
0	0	10	10	18	19	37	51	41	92	0.000333	0.159757	18	8626.854773	479.26971	479.26971	155.769273	2	6
0	0	9	9	15	20	35	39	31	70	0.000333	0.119683	7	2513.348678	139.630482	359.049811	145.041921	2	6
0	0	10	10	11	17	28	37	33	70	0.000333	0.112172	5	1682.574223	93.476346	336.514845	107.540616	2	6
0	0	7	7	14	14	28	32	27	59	0.000333	0.094545	7	1985.437583	110.302088	283.63394	106.605938	3	6
0	0	7	7	14	16	30	30	26	56	0.000333	0.091595	7	1923.501113	106.861173	274.785873	117.302969	2	6
0	0	10	10	13	20	33	46	42	88	0.000333	0.147969	12	5326.88019	295.937788	443.906683	134.544278	2	6
0	0	7	7	12	13	25	30	26	56	0.000333	0.086685	12	3120.67136	173.370631	260.055947	91.125266	3	6
0	0	7	7	12	15	27	28	25	53	0.000333	0.084003	6	1512.054226	84.003013	252.009038	101.622909	2	6
0	0	14	14	14	20	34	51	44	95	0.000333	0.161103	14	6766.325579	375.906977	483.30897	139.741531	2	6
0	0	34	34	22	52	74	151	121	272	0.000333	0.56299	22	37157.36894	2064.298274	1688.971315	394.530361	11	6
0	0	34	34	21	54	75	149	120	269	0.000333	0.558517	20	33511.04456	1861.724697	1675.552228	403.002591	10	6
0	0	18	18	15	22	37	80	61	141	0.000333	0.244844	14	10283.46094	571.303386	734.532925	156.710855	2	6
0	0	10	10	14	15	29	44	32	76	0.000333	0.123069	14	5168.891779	287.160654	369.206556	111.906328	2	6
0	0	8	8	12	14	26	30	30	60	0.000333	0.094009	12	3384.316597	188.017589	282.026383	96.322519	3	6
0	0	8	8	12	16	28	28	29	57	0.000333	0.09134	6	1644.115383	91.339744	274.019231	107.01955	2	6
0	0	17	17	14	19	33	78	56	134	0.000333	0.225316	14	9463.283368	525.737965	675.948812	134.013592	2	6
0	0	10	10	14	15	29	44	32	76	0.000333	0.123069	14	5168.891779	287.160654	369.206556	111.906328	2	6
0	0	12	12	14	19	33	46	35	81	0.000333	0.136199	7	2860.171466	158.898415	408.595924	134.013592	3	6
0	0	15	15	15	22	37	69	45	114	0.000333	0.197959	14	8314.287572	461.904865	593.877684	156.710855	3	6
0	0	12	12	14	20	34	46	36	82	0.000333	0.139057	7	2920.203671	162.233537	417.171953	139.741531	3	6
0	0	16	16	14	20	34	62	50	112	0.000333	0.189932	14	7977.141735	443.174541	569.795838	139.741531	2	6
0	0	10	10	13	16	29	40	31	71	0.000333	0.114972	6	2069.499904	114.972217	344.916651	112.105716	2	6
0	0	18	18	14	24	38	76	63	139	0.000333	0.243154	14	10212.46694	567.359275	729.461924	163.342069	2	6
0	0	9	9	13	17	30	40	31	71	0.000333	0.11613	6	2090.335394	116.129744	348.389232	117.592585	2	6
0	0	11	11	12	20	32	48	42	90	0.000333	0.15	12	5400	300	450	129.458112	1	6
0	0	12	12	14	18	32	54	39	93	0.000333	0.155	14	6510	361.666667	465	128.361619	2	6
0	0	3	3	10	8	18	17	12	29	0.000333	0.040309	5	604.639125	33.591063	120.927825	57.219281	1	6
0	0	16	16	14	20	34	61	54	115	0.000333	0.195019	14	8190.815174	455.045287	585.058227	139.741531	2	6
0	0	10	10	14	16	30	47	35	82	0.000333	0.134122	14	5633.110404	312.950578	402.365029	117.302969	2	6
0	0	10	10	15	13	28	48	32	80	0.000333	0.128196	14	5384.237513	299.124306	384.588394	106.709075	2	6
0	0	6	6	7	11	18	14	16	30	0.000333	0.041699	3	375.29325	20.849625	125.09775	57.705232	1	6
0	0	16	16	15	20	35	64	48	112	0.000333	0.191493	14	8042.715771	446.817543	574.479698	145.041921	2	6
0	0	10	10	14	16	30	44	33	77	0.000333	0.125944	14	5289.628062	293.868226	377.830576	117.302969	2	6
0	0	12	12	14	19	33	44	34	78	0.000333	0.131154	7	2754.239189	153.013288	393.462741	134.013592	2	6
0	0	16	16	14	20	34	61	48	109	0.000333	0.184844	14	7763.468296	431.303794	554.53345	139.741531	2	6
0	0	10	10	14	16	30	44	33	77	0.000333	0.125944	14	5289.628062	293.868226	377.830576	117.302969	2	6
0	0	13	13	14	19	33	47	38	85	0.000333	0.142925	14	6002.829002	333.4905	428.7735	134.013592	2	6
0	0	21	21	14	21	35	90	80	170	0.000333	0.290659	21	18311.54037	1017.307798	871.978113	145.541635	2	6
0	0	10	10	14	15	29	47	34	81	0.000333	0.131165	14	5508.950448	306.052803	393.496461	111.906328	2	6
0	0	17	17	15	19	34	81	56	137	0.000333	0.232327	14	9757.75373	542.097429	696.982409	139.313982	2	6
0	0	10	10	14	15	29	44	32	76	0.000333	0.123069	14	5168.891779	287.160654	369.206556	111.906328	2	6
0	0	17	17	14	19	33	78	60	138	0.000333	0.232042	21	14618.65416	812.147453	696.126388	134.013592	2	6
0	0	10	10	14	15	29	47	34	81	0.000333	0.131165	14	5508.950448	306.052803	393.496461	111.906328	2	6
0	0	12	12	16	20	36	48	39	87	0.000333	0.149928	8	3598.267801	199.903767	449.783475	150.438562	4	6
0	0	12	12	14	22	36	46	38	84	0.000333	0.144758	7	3039.915901	168.884217	434.2737	151.410465	3	6
0	0	9	9	11	21	32	36	30	66	0.000333	0.11	5	1650	91.666667	330	130.292414	3	6
0	0	10	10	11	21	32	37	32	69	0.000333	0.115	5	1725	95.833333	345	130.292414	3	6
0	0	14	14	18	21	39	55	45	100	0.000333	0.17618	18	9513.723994	528.540222	528.540222	167.297316	4	6
0	0	14	14	16	23	39	53	44	97	0.000333	0.170895	8	4101.472122	227.859562	512.684015	168.041925	3	6
0	0	10	10	12	22	34	39	32	71	0.000333	0.120403	6	2167.25917	120.403287	361.209862	141.127046	3	6
0	0	11	11	12	22	34	40	34	74	0.000333	0.125491	6	2258.833502	125.49075	376.47225	141.127046	3	6
0	0	15	15	17	24	41	55	51	106	0.000333	0.1893	16	9086.4082	504.800456	567.900512	179.525968	4	6
0	0	15	15	15	26	41	53	50	103	0.000333	0.183943	7	3862.794995	214.599722	551.827856	180.814792	3	6
0	0	11	11	12	24	36	42	37	79	0.000333	0.136141	6	2450.544451	136.141358	408.424075	153.05865	3	6
0	0	12	12	12	24	36	43	39	82	0.000333	0.141311	6	2543.603101	141.311283	423.93385	153.05865	3	6
0	0	7	7	11	15	26	37	27	64	0.000333	0.100276	5	1504.14071	83.563373	300.828142	96.657107	1	6
0	0	8	8	12	14	26	30	30	60	0.000333	0.094009	12	3384.316597	188.017589	282.026383	96.322519	3	6
0	0	8	8	12	16	28	28	29	57	0.000333	0.09134	6	1644.115383	91.339744	274.019231	107.01955	2	6
0	0	7	7	14	14	28	32	27	59	0.000333	0.094545	7	1985.437583	110.302088	283.63394	106.605938	3	6
0	0	7	7	14	16	30	30	26	56	0.000333	0.091595	7	1923.501113	106.861173	274.785873	117.302969	2	6
0	0	12	12	14	21	35	55	40	95	0.000333	0.162427	7	3410.973206	189.498511	487.281887	145.541635	3	6
0	0	14	14	16	22	38	60	43	103	0.000333	0.180179	8	4324.292271	240.23846	540.536534	162.107496	3	6
0	0	16	16	15	15	30	50	38	88	0.000333	0.143935	14	6045.289214	335.849401	431.806372	117.206718	5	6
0	0	16	16	14	17	31	48	37	85	0.000333	0.140369	14	5895.493609	327.527423	421.106686	122.789837	4	6
0	0	12	12	14	16	30	42	34	76	0.000333	0.124308	14	5220.931594	290.051755	372.923685	117.302969	5	6
0	0	12	12	13	18	31	40	33	73	0.000333	0.120552	6	2169.937984	120.55211	361.656331	123.164366	4	6
0	0	12	12	18	19	37	62	50	112	0.000333	0.194486	18	10502.25799	583.458777	583.458777	155.769273	3	6
0	0	11	11	18	19	37	61	48	109	0.000333	0.189277	18	10220.9475	567.830417	567.830417	155.769273	3	6
0	0	14	14	19	23	42	70	52	122	0.000333	0.219288	18	11841.52906	657.862726	657.862726	184.752548	3	6
0	0	10	10	18	19	37	51	41	92	0.000333	0.159757	18	8626.854773	479.26971	479.26971	155.769273	2	6
0	0	14	14	19	23	42	70	53	123	0.000333	0.221085	18	11938.59077	663.255043	663.255043	184.752548	3	6
0	0	10	10	18	19	37	51	41	92	0.000333	0.159757	18	8626.854773	479.26971	479.26971	155.769273	2	6
0	0	16	16	16	24	40	72	70	142	0.000333	0.251905	16	12091.42063	671.745591	755.713789	174.0391	2	6
0	0	17	17	16	25	41	64	78	142	0.000333	0.253591	24	18258.53723	1014.36318	760.772385	180.096405	2	6
0	0	11	11	14	20	34	45	37	82	0.000333	0.139057	7	2920.203671	162.233537	417.171953	139.741531	2	6
0	0	14	14	16	23	39	51	52	103	0.000333	0.181465	16	8710.342857	483.907936	544.396429	168.041925	2	6
0	0	7	7	14	18	32	34	29	63	0.000333	0.105	7	2205	122.5	315	128.361619	2	6
0	0	11	11	14	14	28	48	34	82	0.000333	0.131401	14	5518.843451	306.602414	394.203104	106.605938	2	6
0	0	12	12	14	18	32	48	38	86	0.000333	0.143333	14	6020	334.444444	430	128.361619	2	6
0	0	11	11	14	14	28	45	32	77	0.000333	0.123389	14	5182.328606	287.907145	370.166329	106.605938	2	6
0	0	18	18	15	24	39	71	58	129	0.000333	0.227272	14	9545.436407	530.302023	681.816886	168.642459	2	6
0	0	11	11	13	17	30	44	35	79	0.000333	0.129215	12	4651.732285	258.429571	387.644357	117.592585	2	6
0	0	17	17	14	21	35	69	58	127	0.000333	0.21714	14	9119.865204	506.659178	651.418943	145.541635	2	6
0	0	11	11	13	17	30	47	37	84	0.000333	0.137393	12	4946.14572	274.785873	412.17881	117.592585	2	6
0	0	10	10	10	17	27	28	31	59	0.000333	0.093513	5	1402.691813	77.927323	280.538363	102.706149	2	6
0	0	10	10	12	17	29	29	27	56	0.000333	0.090682	6	1632.281614	90.682312	272.046936	112.506418	3	6
0	0	12	12	12	17	29	33	33	66	0.000333	0.106876	6	1923.760474	106.875582	320.626746	112.506418	2	6
0	0	12	12	14	18	32	34	29	63	0.000333	0.105	7	2205	122.5	315	128.361619	3	6
0	0	14	14	16	22	38	66	50	116	0.000333	0.20292	16	9740.153465	541.119637	608.759592	162.107496	4	6
0	0	15	15	16	22	38	76	57	133	0.000333	0.232658	16	11167.58975	620.421653	697.974359	162.107496	4	6
0	0	16	16	16	22	38	76	56	132	0.000333	0.230909	16	11083.62291	615.756828	692.726432	162.107496	4	6
0	0	15	15	14	21	35	58	44	102	0.000333	0.174396	14	7324.616148	406.923119	523.186868	145.541635	3	6
0	0	10	10	14	16	30	44	33	77	0.000333	0.125944	14	5289.628062	293.868226	377.830576	117.302969	2	6
0	0	12	12	14	20	34	44	34	78	0.000333	0.132274	7	2777.754711	154.319706	396.822102	139.741531	3	6
0	0	15	15	14	22	36	54	46	100	0.000333	0.172331	14	7237.895002	402.105278	516.9925	151.410465	3	6
0	0	19	19	15	24	39	77	57	134	0.000333	0.236081	14	9915.414563	550.856365	708.243897	168.642459	3	6
0	0	15	15	15	21	36	67	46	113	0.000333	0.194734	14	8178.821352	454.378964	584.201525	150.842025	3	6
0	0	10	10	14	16	30	44	33	77	0.000333	0.125944	14	5289.628062	293.868226	377.830576	117.302969	2	6
0	0	17	17	15	22	37	71	49	120	0.000333	0.208378	14	8751.881654	486.215647	625.134404	156.710855	3	6
0	0	10	10	14	16	30	44	33	77	0.000333	0.125944	14	5289.628062	293.868226	377.830576	117.302969	2	6
0	0	12	12	14	14	28	39	42	81	0.000333	0.129799	21	8177.310722	454.29504	389.395749	106.605938	3	6
0	0	12	12	13	16	29	37	41	78	0.000333	0.126308	12	4547.070211	252.615012	378.922518	112.105716	2	6
0	0	8	8	14	14	28	31	27	58	0.000333	0.092942	7	1951.786098	108.432561	278.826585	106.605938	3	6
0	0	8	8	13	16	29	29	26	55	0.000333	0.089063	6	1603.133728	89.062985	267.188955	112.105716	2	6
0	0	12	12	14	14	28	38	36	74	0.000333	0.118581	14	4980.419699	276.689983	355.744264	106.605938	3	6
0	0	12	12	13	16	29	36	35	71	0.000333	0.114972	12	4138.999808	229.944434	344.916651	112.105716	2	6
0	0	14	14	15	22	37	53	46	99	0.000333	0.171912	14	7220.302365	401.127909	515.735883	156.710855	3	6
0	0	15	15	15	19	34	57	53	110	0.000333	0.18654	14	7834.692776	435.26071	559.620913	139.313982	2	6
0	0	9	9	12	17	29	29	28	57	0.000333	0.092302	6	1661.4295	92.301639	276.904917	112.506418	2	6
0	0	15	15	14	22	36	60	44	104	0.000333	0.179224	14	7527.410802	418.189489	537.6722	151.410465	3	6
0	0	10	10	13	17	30	38	31	69	0.000333	0.112858	6	2031.452707	112.858484	338.575451	117.592585	2	6
0	0	17	17	15	24	39	78	50	128	0.000333	0.22551	14	9471.440776	526.191154	676.531484	168.642459	3	6
0	0	10	10	13	17	30	38	31	69	0.000333	0.112858	6	2031.452707	112.858484	338.575451	117.592585	2	6
0	0	16	16	17	22	39	66	49	115	0.000333	0.202607	16	9725.140083	540.28556	607.821255	167.594364	3	6
0	0	10	10	13	17	30	38	31	69	0.000333	0.112858	6	2031.452707	112.858484	338.575451	117.592585	2	6
0	0	12	12	14	20	34	45	37	82	0.000333	0.139057	7	2920.203671	162.233537	417.171953	139.741531	3	6
0	0	12	12	14	20	34	45	36	81	0.000333	0.137361	7	2884.591431	160.255079	412.08449	139.741531	3	6
0	0	8	8	14	19	33	37	31	68	0.000333	0.11434	7	2401.131601	133.3962	343.0188	134.013592	2	6
0	0	14	14	17	23	40	58	54	112	0.000333	0.198685	16	9536.895146	529.827508	596.055947	173.528793	2	6
0	0	12	12	14	19	33	45	36	81	0.000333	0.136199	7	2860.171466	158.898415	408.595924	134.013592	3	6
0	0	12	12	14	21	35	55	40	95	0.000333	0.162427	7	3410.973206	189.498511	487.281887	145.541635	3	6
0	0	13	13	14	20	34	52	48	100	0.000333	0.169582	14	7122.447978	395.691554	508.746284	139.741531	2	6
0	0	12	12	14	19	33	47	43	90	0.000333	0.151332	14	6355.93659	353.107588	453.995471	134.013592	2	6
0	0	8	8	15	18	33	39	30	69	0.000333	0.116021	7	2436.44236	135.357909	348.063194	133.662009	2	6
0	0	13	13	14	18	32	46	48	94	0.000333	0.156667	14	6580	365.555556	470	128.361619	2	6
0	0	7	7	13	11	24	32	26	58	0.000333	0.088643	12	3191.133901	177.285217	265.927825	86.159464	2	6
0	0	5	5	7	10	17	10	14	24	0.000333	0.0327	3	294.297325	16.349851	98.099108	52.870765	1	6
0	0	15	15	19	24	43	72	53	125	0.000333	0.226094	18	12209.0957	678.283094	678.283094	190.749723	3	6
0	0	11	11	18	20	38	54	43	97	0.000333	0.169683	18	9162.881438	509.048969	509.048969	161.497212	2	6
0	0	11	11	19	21	40	59	46	105	0.000333	0.186267	18	10058.4441	558.80245	558.80245	172.949289	2	6
0	0	19	19	22	26	48	84	80	164	0.000333	0.305311	33	30225.81705	1679.212059	915.93385	220.318928	2	6
0	0	16	16	15	22	37	57	58	115	0.000333	0.199696	14	8387.219919	465.956662	599.087137	156.710855	2	6
0	0	12	12	15	23	38	54	61	115	0.000333	0.201171	14	8449.163297	469.397961	603.511664	162.645284	1	6
0	0	14	14	17	22	39	48	45	93	0.000333	0.163847	16	7864.678502	436.926583	491.542406	167.594364	3	6
0	0	11	11	12	20	32	33	33	66	0.000333	0.11	6	1980	110	330	129.458112	2	6
0	0	19	19	17	21	38	60	64	124	0.000333	0.216914	24	15617.83228	867.657349	650.743012	161.725534	2	6
0	0	10	10	15	17	32	38	34	72	0.000333	0.12	14	5040	280	360	128.090227	2	6
0	0	15	15	14	21	35	59	42	101	0.000333	0.172686	14	7252.806186	402.933677	518.057585	145.541635	3	6
0	0	10	10	13	16	29	37	29	66	0.000333	0.106876	6	1923.760474	106.875582	320.626746	112.105716	2	6
0	0	19	19	15	22	37	79	64	143	0.000333	0.248317	14	10429.32564	579.40698	744.951831	156.710855	3	6
0	0	11	11	14	17	31	47	35	82	0.000333	0.135415	14	5687.417364	315.967631	406.244097	122.789837	2	6
0	0	14	14	13	21	34	45	44	89	0.000333	0.150928	12	5433.410314	301.856129	452.784193	140.344382	3	6
0	0	10	10	13	19	32	31	29	60	0.000333	0.1	6	1800	100	300	128.816339	3	6
0	0	13	13	14	20	34	52	48	100	0.000333	0.169582	14	7122.447978	395.691554	508.746284	139.741531	2	6
0	0	12	12	14	19	33	47	43	90	0.000333	0.151332	14	6355.93659	353.107588	453.995471	134.013592	2	6
0	0	17	17	14	22	36	64	72	136	0.000333	0.23437	21	14765.3058	820.294767	703.1098	151.410465	2	6
0	0	14	14	14	20	34	45	44	89	0.000333	0.150928	14	6338.9787	352.165483	452.784193	139.741531	3	6
0	0	10	10	14	18	32	31	29	60	0.000333	0.1	7	2100	116.666667	300	128.361619	3	6
0	0	8	8	13	16	29	33	29	62	0.000333	0.100398	6	1807.16893	100.398274	301.194822	112.105716	2	6
0	0	14	14	12	19	31	53	52	105	0.000333	0.173397	12	6242.287351	346.793742	520.190613	123.730173	2	6
0	0	14	14	12	19	31	53	46	99	0.000333	0.163488	12	5885.585217	326.976956	490.465435	123.730173	2	6
0	0	16	16	16	22	38	63	50	113	0.000333	0.197672	16	9488.252944	527.125164	593.015809	162.107496	3	6
0	0	16	16	13	20	33	65	52	117	0.000333	0.196731	12	7082.329344	393.462741	590.194112	134.544278	2	6
0	0	15	15	16	22	38	60	46	106	0.000333	0.185427	16	8900.485063	494.471392	556.280316	162.107496	3	6
0	0	15	15	17	22	39	54	50	104	0.000333	0.183227	16	8794.909292	488.606072	549.681831	167.594364	3	6
0	0	11	11	16	21	37	40	35	75	0.000333	0.130236	8	3125.672019	173.648446	390.709002	156.238666	3	6
0	0	14	14	14	23	37	42	46	88	0.000333	0.152811	14	6418.046546	356.558141	458.431896	157.344894	2	6
0	0	11	11	13	19	32	33	33	66	0.000333	0.11	6	1980	110	330	128.816339	2	6
0	0	13	13	13	20	33	40	40	80	0.000333	0.134517	12	4842.618355	269.034353	403.55153	134.544278	2	6
0	0	11	11	12	17	29	32	32	64	0.000333	0.103637	6	1865.464702	103.636928	310.910784	112.506418	2	6
0	0	7	7	14	14	28	28	23	51	0.000333	0.081725	7	1716.225707	95.345873	245.175101	106.605938	2	6
0	0	17	17	15	22	37	73	61	134	0.000333	0.232689	14	9772.934514	542.940806	698.066751	156.710855	6	6
0	0	15	15	14	20	34	58	43	101	0.000333	0.171278	14	7193.672458	399.64847	513.833747	139.741531	3	6
0	0	10	10	14	16	30	44	33	77	0.000333	0.125944	14	5289.628062	293.868226	377.830576	117.302969	2	6
0	0	12	12	14	19	33	44	33	77	0.000333	0.129473	7	2718.92843	151.051579	388.418347	134.013592	3	6
0	0	12	12	14	21	35	48	39	87	0.000333	0.148749	7	3123.733357	173.540742	446.247622	145.541635	3	6
0	0	16	16	16	22	38	57	47	104	0.000333	0.181928	16	8732.551382	485.141743	545.784461	162.107496	3	6
0	0	14	14	15	20	35	52	44	96	0.000333	0.164137	14	6893.756375	382.986465	492.41117	145.041921	3	6
0	0	14	14	13	20	33	49	63	112	0.000333	0.188324	18	10169.49855	564.972141	564.972141	134.544278	2	6
0	0	9	9	14	18	32	32	28	60	0.000333	0.1	7	2100	116.666667	300	128.361619	2	6
0	0	14	14	16	19	35	54	42	96	0.000333	0.164137	16	7878.578714	437.698817	492.41117	144.710623	2	6
0	0	13	13	14	19	33	49	46	95	0.000333	0.159739	14	6709.044179	372.724677	479.217441	134.013592	2	6
0	0	18	18	15	24	39	84	54	138	0.000333	0.243129	14	10211.39709	567.299838	729.385506	168.642459	3	6
0	0	11	11	13	17	30	44	35	79	0.000333	0.129215	12	4651.732285	258.429571	387.644357	117.592585	2	6
0	0	13	13	14	20	34	56	65	121	0.000333	0.205194	21	12927.24308	718.180171	615.583004	139.741531	2	6
0	0	8	8	15	16	31	41	29	70	0.000333	0.115598	7	2427.556192	134.864233	346.793742	122.603359	2	6
0	0	18	18	14	21	35	67	66	133	0.000333	0.227398	21	14326.08747	795.893748	682.194641	145.541635	2	6
0	0	10	10	14	16	30	47	35	82	0.000333	0.134122	14	5633.110404	312.950578	402.365029	117.302969	2	6
0	0	7	7	10	13	23	32	24	56	0.000333	0.08444	5	1266.597348	70.366519	253.31947	81.324997	1	6
0	0	19	19	18	23	41	66	67	133	0.000333	0.237518	18	12825.9795	712.554417	712.554417	179.100575	2	6
0	0	8	8	11	15	26	35	26	61	0.000333	0.095576	5	1433.634114	79.64634	286.726823	96.657107	2	6
0	0	18	18	20	27	47	92	62	154	0.000333	0.285136	20	17108.13366	950.45187	855.406683	214.820524	3	6
0	0	11	11	18	20	38	54	43	97	0.000333	0.169683	18	9162.881438	509.048969	509.048969	161.497212	2	6
0	0	15	15	19	24	43	72	53	125	0.000333	0.226094	18	12209.0957	678.283094	678.283094	190.749723	3	6
0	0	11	11	18	20	38	54	43	97	0.000333	0.169683	18	9162.881438	509.048969	509.048969	161.497212	2	6
0	0	8	8	10	15	25	44	31	75	0.000333	0.116096	10	3482.892142	193.494008	348.289214	91.82264	1	6
0	0	9	9	11	17	28	47	33	80	0.000333	0.128196	5	1922.941969	106.830109	384.588394	107.540616	2	6
0	0	11	11	13	19	32	56	36	92	0.000333	0.153333	6	2760	153.333333	460	128.816339	2	6
0	0	13	13	15	17	32	41	42	83	0.000333	0.138333	14	5810	322.777778	415	128.090227	3	6
0	0	13	13	14	19	33	39	41	80	0.000333	0.134517	14	5649.721414	313.873412	403.55153	134.013592	2	6
0	0	14	14	16	20	36	52	46	98	0.000333	0.168884	16	8106.442402	450.357911	506.65265	150.438562	2	6
0	0	14	14	14	22	36	53	46	99	0.000333	0.170608	14	7165.516052	398.084225	511.822575	151.410465	3	6
0	0	14	14	14	22	36	53	46	99	0.000333	0.170608	14	7165.516052	398.084225	511.822575	151.410465	3	6
0	0	16	16	15	23	38	66	61	127	0.000333	0.222162	14	9330.815119	518.378618	666.486794	162.645284	2	6
0	0	9	9	15	16	31	38	34	72	0.000333	0.118901	14	4993.829881	277.434993	356.702134	122.603359	2	6
0	0	14	14	14	19	33	53	51	104	0.000333	0.174872	14	7344.637838	408.035435	524.616988	134.013592	2	6
0	0	15	15	16	19	35	58	47	105	0.000333	0.179525	16	8617.195468	478.733082	538.574717	144.710623	2	6
0	0	10	10	11	17	28	46	34	80	0.000333	0.128196	10	3845.883938	213.660219	384.588394	107.540616	2	6
0	0	16	16	15	22	37	52	47	99	0.000333	0.171912	14	7220.302365	401.127909	515.735883	156.710855	3	6
0	0	12	12	14	20	34	38	32	70	0.000333	0.118707	7	2492.856792	138.492044	356.122399	139.741531	3	6
0	0	16	16	17	20	37	61	48	109	0.000333	0.189277	16	9085.28667	504.738148	567.830417	155.92543	3	6
0	0	16	16	16	20	36	60	57	117	0.000333	0.201627	16	9678.099603	537.6722	604.881225	150.438562	3	6
0	0	15	15	15	22	37	55	51	106	0.000333	0.184067	14	7730.828795	429.490489	552.202057	156.710855	2	6
0	0	11	11	14	19	33	46	36	82	0.000333	0.13788	7	2895.482225	160.860124	413.640318	134.013592	2	6
0	0	10	10	14	18	32	41	31	72	0.000333	0.12	7	2520	140	360	128.361619	2	6
0	0	16	16	14	21	35	69	47	116	0.000333	0.198332	14	8329.95562	462.775312	594.99683	145.541635	3	6
0	0	11	11	14	17	31	47	35	82	0.000333	0.135415	14	5687.417364	315.967631	406.244097	122.789837	2	6
0	0	14	14	14	21	35	45	44	89	0.000333	0.152169	14	6391.086639	355.060369	456.506189	145.541635	3	6
0	0	10	10	14	19	33	31	29	60	0.000333	0.100888	7	2118.64553	117.702529	302.663647	134.013592	3	6
0	0	20	20	14	21	35	84	67	151	0.000333	0.258174	21	16264.95645	903.608691	774.521736	145.541635	2	6
0	0	10	10	14	16	30	49	34	83	0.000333	0.135757	14	5701.806872	316.767048	407.271919	117.302969	2	6
0	0	15	15	16	22	38	56	55	111	0.000333	0.194173	16	9320.319264	517.795515	582.519954	162.107496	5	6
0	0	15	15	14	24	38	54	54	108	0.000333	0.188925	14	7934.8664	440.825911	566.776171	163.342069	4	6
0	0	10	10	13	18	31	41	33	74	0.000333	0.122204	6	2199.663162	122.203509	366.610527	123.164366	2	6
0	0	15	15	18	21	39	57	47	104	0.000333	0.183227	18	9894.272954	549.681831	549.681831	167.297316	4	6
0	0	15	15	16	23	39	55	46	101	0.000333	0.177942	16	8541.209986	474.511666	533.825624	168.041925	3	6
0	0	10	10	13	20	33	46	42	88	0.000333	0.147969	12	5326.88019	295.937788	443.906683	134.544278	2	6
0	0	16	16	15	19	34	75	51	126	0.000333	0.213673	14	8974.284452	498.571358	641.020318	139.313982	3	6
0	0	10	10	14	15	29	44	32	76	0.000333	0.123069	14	5168.891779	287.160654	369.206556	111.906328	2	6
0	0	8	8	12	16	28	40	28	68	0.000333	0.108967	6	1961.400808	108.966712	326.900135	107.01955	2	6
0	0	15	15	14	20	34	66	46	112	0.000333	0.189932	14	7977.141735	443.174541	569.795838	139.741531	2	6
0	0	11	11	14	17	31	47	35	82	0.000333	0.135415	14	5687.417364	315.967631	406.244097	122.789837	2	6
0	0	16	16	14	21	35	69	47	116	0.000333	0.198332	14	8329.95562	462.775312	594.99683	145.541635	3	6
0	0	11	11	14	17	31	47	35	82	0.000333	0.135415	14	5687.417364	315.967631	406.244097	122.789837	2	6
0	0	17	17	14	22	36	65	73	138	0.000333	0.237817	21	14982.44265	832.357925	713.44965	151.410465	2	6
0	0	12	12	14	20	34	49	38	87	0.000333	0.147536	7	3098.26487	172.125826	442.609267	139.741531	3	6
0	0	11	11	14	19	33	44	33	77	0.000333	0.129473	7	2718.92843	151.051579	388.418347	134.013592	3	6
0	0	13	13	13	20	33	46	47	93	0.000333	0.156376	12	5629.543837	312.752435	469.128653	134.544278	2	6
0	0	12	12	15	18	33	47	38	85	0.000333	0.142925	14	6002.829002	333.4905	428.7735	133.662009	3	6
0	0	19	19	14	21	35	74	54	128	0.000333	0.218849	14	9191.675166	510.64862	656.548226	145.541635	3	6
0	0	10	10	13	15	28	41	32	73	0.000333	0.116979	12	4211.242912	233.95794	350.936909	106.709075	2	6
0	0	15	15	14	20	34	57	41	98	0.000333	0.16619	14	6979.999018	387.777723	498.571358	139.741531	3	6
0	0	15	15	14	21	35	58	42	100	0.000333	0.170976	14	7180.996224	398.944235	512.928302	145.541635	3	6
0	0	12	12	13	17	30	46	37	83	0.000333	0.135757	12	4887.263033	271.514613	407.271919	117.592585	2	6
0	0	16	16	13	19	32	63	49	112	0.000333	0.186667	12	6720	373.333333	560	128.816339	3	6
0	0	10	10	13	15	28	41	32	73	0.000333	0.116979	12	4211.242912	233.95794	350.936909	106.709075	2	6
0	0	13	13	13	19	32	49	39	88	0.000333	0.146667	12	5280	293.333333	440	128.816339	3	6
0	0	11	11	13	17	30	44	35	79	0.000333	0.129215	12	4651.732285	258.429571	387.644357	117.592585	2	6
0	0	15	15	13	17	30	60	47	107	0.000333	0.175012	12	6300.447525	350.024862	525.037294	117.592585	2	6
0	0	10	10	13	15	28	41	32	73	0.000333	0.116979	12	4211.242912	233.95794	350.936909	106.709075	2	6
0	0	12	12	13	17	30	46	37	83	0.000333	0.135757	12	4887.263033	271.514613	407.271919	117.592585	2	6
0	0	11	11	13	17	30	44	35	79	0.000333	0.129215	12	4651.732285	258.429571	387.644357	117.592585	2	6
0	0	10	10	13	17	30	41	32	73	0.000333	0.119401	6	2149.218081	119.401004	358.203013	117.592585	2	6
0	0	15	15	16	23	39	54	49	103	0.000333	0.181465	16	8710.342857	483.907936	544.396429	168.041925	4	6
0	0	10	10	12	17	29	31	29	60	0.000333	0.09716	6	1748.873158	97.15962	291.47886	112.506418	3	6
0	0	15	15	16	22	38	54	48	102	0.000333	0.17843	16	8564.617702	475.812095	535.288606	162.107496	4	6
0	0	10	10	12	17	29	31	28	59	0.000333	0.09554	6	1719.725272	95.540293	286.620879	112.506418	3	6
0	0	14	14	14	21	35	63	47	110	0.000333	0.188074	14	7899.095846	438.838658	564.221132	145.541635	6	6
0	0	14	14	14	21	35	63	47	110	0.000333	0.188074	14	7899.095846	438.838658	564.221132	145.541635	6	6
0	0	15	15	14	22	36	66	49	115	0.000333	0.19818	14	8323.579252	462.42107	594.541375	151.410465	6	6
0	0	10	10	13	20	33	46	42	88	0.000333	0.147969	12	5326.88019	295.937788	443.906683	134.544278	2	6
0	0	17	17	15	21	36	68	53	121	0.000333	0.20852	14	8757.852952	486.547386	625.560925	150.842025	2	6
0	0	10	10	13	17	30	41	31	72	0.000333	0.117765	6	2119.776737	117.765374	353.296123	117.592585	2	6
0	0	11	11	14	20	34	52	39	91	0.000333	0.15432	7	3240.71383	180.039657	462.959119	139.741531	2	6
0	0	17	17	13	22	35	58	71	129	0.000333	0.220559	18	11910.19517	661.677509	661.677509	146.213212	2	6
0	0	15	15	13	21	34	52	59	111	0.000333	0.188236	12	6776.500505	376.47225	564.708375	140.344382	2	6
0	0	9	9	12	17	29	29	28	57	0.000333	0.092302	6	1661.4295	92.301639	276.904917	112.506418	2	6
0	0	19	19	17	39	56	96	68	164	0.000333	0.317469	8	7619.249658	423.291648	952.406207	275.617555	11	6
0	0	22	22	17	40	57	106	73	179	0.000333	0.348029	8	8352.6985	464.038806	1044.087313	282.363992	12	6
0	0	24	24	17	40	57	112	75	187	0.000333	0.363583	8	8726.003461	484.77797	1090.750433	282.363992	13	6
0	0	28	28	19	43	62	131	86	217	0.000333	0.430687	18	23257.09079	1292.060599	1292.060599	314.040007	14	6
0	0	3	3	10	13	23	15	15	30	0.000333	0.045236	5	678.534293	37.69635	135.706859	81.324997	1	6
0	0	12	12	13	21	34	43	37	80	0.000333	0.135666	6	2441.982164	135.665676	406.997027	140.344382	3	6
0	0	11	11	13	20	33	38	32	70	0.000333	0.117703	6	2118.64553	117.702529	353.107588	134.544278	3	6
0	0	11	11	13	19	32	40	35	75	0.000333	0.125	6	2250	125	375	128.816339	2	6
0	0	10	10	13	18	31	35	30	65	0.000333	0.107341	6	1932.136561	107.34092	322.02276	123.164366	2	6
0	0	12	12	13	19	32	43	36	79	0.000333	0.131667	6	2370	131.666667	395	128.816339	3	6
0	0	11	11	13	18	31	38	31	69	0.000333	0.113947	6	2051.037273	113.946515	341.839545	123.164366	3	6
0	0	14	14	17	23	40	57	53	110	0.000333	0.195137	16	9366.593447	520.366303	585.41209	173.528793	2	6
0	0	17	17	18	27	45	77	64	141	0.000333	0.258117	18	13938.32316	774.351287	774.351287	203.440613	2	6
0	0	11	11	18	20	38	54	43	97	0.000333	0.169683	18	9162.881438	509.048969	509.048969	161.497212	2	6
0	0	11	11	19	17	36	58	42	100	0.000333	0.172331	18	9305.865003	516.9925	516.9925	150.197491	2	6
0	0	16	16	18	24	42	75	64	139	0.000333	0.249844	18	13491.57819	749.532122	749.532122	185.09775	2	6
0	0	11	11	18	20	38	57	45	102	0.000333	0.17843	18	9635.194915	535.288606	535.288606	161.497212	2	6
0	0	13	13	15	20	35	51	41	92	0.000333	0.157298	14	6606.516526	367.028696	471.894038	145.041921	2	6
0	0	14	14	14	20	34	58	52	110	0.000333	0.18654	14	7834.692776	435.26071	559.620913	139.741531	2	6
0	0	14	14	15	20	35	59	43	102	0.000333	0.174396	14	7324.616148	406.923119	523.186868	145.041921	2	6
0	0	12	12	13	19	32	54	40	94	0.000333	0.156667	12	5640	313.333333	470	128.816339	1	6
0	0	9	9	12	19	31	31	30	61	0.000333	0.100735	6	1813.23585	100.735325	302.205975	123.730173	2	6
0	0	9	9	12	19	31	31	30	61	0.000333	0.100735	6	1813.23585	100.735325	302.205975	123.730173	2	6
0	0	9	9	12	19	31	31	30	61	0.000333	0.100735	6	1813.23585	100.735325	302.205975	123.730173	2	6
0	0	3	3	12	14	26	18	19	37	0.000333	0.057972	6	1043.497617	57.97209	173.91627	96.322519	1	6
0	0	18	18	13	22	35	66	56	122	0.000333	0.208591	12	7509.270337	417.181685	625.772528	146.213212	2	6
0	0	9	9	13	16	29	39	29	68	0.000333	0.110114	6	1982.056246	110.114236	330.342708	112.105716	2	6
0	0	16	16	17	21	38	65	47	112	0.000333	0.195923	16	9404.286104	522.460339	587.767882	161.725534	3	6
0	0	10	10	13	16	29	37	29	66	0.000333	0.106876	6	1923.760474	106.875582	320.626746	112.105716	2	6
0	0	15	15	15	20	35	59	41	100	0.000333	0.170976	14	7180.996224	398.944235	512.928302	145.041921	3	6
0	0	10	10	13	16	29	37	29	66	0.000333	0.106876	6	1923.760474	106.875582	320.626746	112.105716	2	6
0	0	15	15	17	21	38	63	46	109	0.000333	0.190675	16	9152.385583	508.465866	572.024099	161.725534	3	6
0	0	9	9	13	15	28	34	27	61	0.000333	0.09775	6	1759.491901	97.74955	293.24865	106.709075	2	6
0	0	13	13	14	19	33	54	39	93	0.000333	0.156376	14	6567.801143	364.877841	469.128653	134.013592	2	6
0	0	9	9	13	15	28	34	27	61	0.000333	0.09775	6	1759.491901	97.74955	293.24865	106.709075	2	6
0	0	15	15	15	20	35	63	45	108	0.000333	0.184654	14	7755.475922	430.859773	553.962566	145.041921	2	6
0	0	9	9	13	15	28	34	27	61	0.000333	0.09775	6	1759.491901	97.74955	293.24865	106.709075	2	6
0	0	10	10	13	14	27	36	30	66	0.000333	0.104608	12	3765.870902	209.21505	313.822575	101.408685	3	6
0	0	10	10	13	16	29	34	29	63	0.000333	0.102018	6	1836.316816	102.017601	306.052803	112.105716	2	6
0	0	12	12	13	15	28	42	32	74	0.000333	0.118581	12	4268.931171	237.162843	355.744264	106.709075	5	6
0	0	12	12	13	17	30	40	31	71	0.000333	0.11613	6	2090.335394	116.129744	348.389232	117.592585	4	6
0	0	12	12	13	15	28	42	32	74	0.000333	0.118581	12	4268.931171	237.162843	355.744264	106.709075	5	6
0	0	12	12	13	17	30	40	31	71	0.000333	0.11613	6	2090.335394	116.129744	348.389232	117.592585	4	6
0	0	16	16	15	15	30	52	38	90	0.000333	0.147207	14	6182.68215	343.482342	441.620154	117.206718	5	6
0	0	16	16	15	17	32	50	37	87	0.000333	0.145	14	6090	338.333333	435	128.090227	4	6
0	0	17	17	15	22	37	76	60	136	0.000333	0.236162	14	9918.799208	551.0444	708.485658	156.710855	2	6
0	0	10	10	14	17	31	48	35	83	0.000333	0.137066	14	5756.776113	319.820895	411.198294	122.789837	2	6
0	0	11	11	14	17	31	47	39	86	0.000333	0.14202	14	5964.852358	331.380687	426.060883	122.789837	2	6
0	0	10	10	14	16	30	44	33	77	0.000333	0.125944	14	5289.628062	293.868226	377.830576	117.302969	2	6
0	0	19	19	15	24	39	77	72	149	0.000333	0.262508	21	16538.02354	918.779086	787.524931	168.642459	2	6
0	0	10	10	14	18	32	46	38	84	0.000333	0.14	14	5880	326.666667	420	128.361619	2	6
0	0	11	11	10	17	27	49	45	94	0.000333	0.148986	10	4469.594252	248.310792	446.959425	102.706149	1	6
0	0	10	10	9	15	24	37	54	91	0.000333	0.139077	12	5006.779051	278.154392	417.231588	87.132684	1	6
0	0	15	15	10	19	29	61	69	130	0.000333	0.210513	15	9473.06294	526.281274	631.537529	113.929904	1	6
0	0	14	14	16	20	36	54	41	95	0.000333	0.163714	16	7858.286002	436.571445	491.142875	150.438562	6	6
0	0	14	14	14	22	36	52	40	92	0.000333	0.158544	7	3329.431701	184.968428	475.6331	151.410465	5	6
0	0	10	10	11	21	32	39	31	70	0.000333	0.116667	5	1750	97.222222	350	130.292414	4	6
0	0	11	11	11	21	32	40	33	73	0.000333	0.121667	5	1825	101.388889	365	130.292414	4	6
0	0	42	42	28	52	80	161	131	292	0.000333	0.615334	28	51688.0841	2871.560228	1846.003004	431.028803	11	6
0	0	42	42	26	54	80	159	130	289	0.000333	0.609012	26	47502.96771	2639.053761	1827.037219	432.975358	10	6
0	0	3	3	10	14	24	15	15	30	0.000333	0.04585	5	687.744375	38.208021	137.548875	86.52225	1	6
0	0	16	16	14	21	35	67	51	118	0.000333	0.201752	14	8473.575544	470.754197	605.255396	145.541635	2	6
0	0	10	10	13	16	29	41	33	74	0.000333	0.11983	12	4313.887124	239.660396	359.490594	112.105716	2	6
0	0	10	10	14	13	27	45	32	77	0.000333	0.122042	14	5125.768727	284.764929	366.126338	101.408685	2	6
0	0	9	9	15	19	34	49	34	83	0.000333	0.140753	7	2955.815911	164.211995	422.259416	139.313982	5	6
0	0	8	8	15	17	32	47	30	77	0.000333	0.128333	7	2695	149.722222	385	128.090227	5	6
0	0	7	7	12	11	23	32	20	52	0.000333	0.078408	6	1411.35133	78.408407	235.225222	81.073298	4	6
0	0	30	30	23	47	70	130	113	243	0.000333	0.496472	22	32767.14701	1820.397056	1489.415773	365.107601	9	6
0	0	30	30	21	49	70	128	112	240	0.000333	0.490343	20	29420.55848	1634.475471	1471.027924	367.359448	8	6
0	0	28	28	24	46	70	126	95	221	0.000333	0.451524	24	32509.71712	1806.095396	1354.571547	364.12295	9	6
0	0	28	28	22	48	70	124	94	218	0.000333	0.445395	11	14698.02068	816.556704	1336.183698	366.185696	8	6
0	0	26	26	20	47	67	115	88	203	0.000333	0.410472	10	12314.16106	684.120059	1231.416106	347.504238	8	6
0	0	25	25	20	47	67	114	86	200	0.000333	0.404406	10	12132.17838	674.00991	1213.217838	347.504238	8	6
0	0	29	29	25	46	71	129	97	226	0.000333	0.463281	24	33356.22838	1853.123799	1389.842849	370.180255	9	6
0	0	29	29	23	48	71	127	96	223	0.000333	0.457131	22	30170.65937	1676.147743	1371.393608	372.120125	8	6
0	0	7	7	14	10	24	31	23	54	0.000333	0.082529	14	3466.231651	192.568425	247.587975	86.52225	3	6
0	0	7	7	13	12	25	29	22	51	0.000333	0.078946	6	1421.019994	78.945555	236.836666	91.125266	2	6
0	0	6	6	12	14	26	30	25	55	0.000333	0.086175	6	1551.145107	86.174728	258.524184	96.322519	1	6
0	0	6	6	12	15	27	30	26	56	0.000333	0.088758	6	1597.642201	88.7579	266.2737	101.622909	1	6
0	0	6	6	10	13	23	24	25	49	0.000333	0.073885	5	1108.272679	61.570704	221.654536	81.324997	1	6
0	0	5	5	9	12	21	21	19	40	0.000333	0.058564	4	702.770788	39.042822	175.692697	71.548875	1	6
0	0	11	11	10	15	25	42	57	99	0.000333	0.153247	15	6896.126442	383.118136	459.741763	91.82264	1	6
0	0	5	5	10	12	22	24	21	45	0.000333	0.066891	5	1003.372114	55.742895	200.674423	76.238831	1	6
0	0	17	17	18	27	45	70	62	132	0.000333	0.241642	18	13048.64296	724.924609	724.924609	203.440613	3	6
0	0	16	16	17	24	41	68	62	130	0.000333	0.232161	16	11143.70817	619.094898	696.481761	179.525968	3	6
0	0	11	11	17	22	39	45	40	85	0.000333	0.149753	8	3594.073509	199.67075	449.259189	167.594364	3	6
0	0	31	31	23	51	74	139	103	242	0.000333	0.500896	22	33059.12972	1836.618318	1502.687714	393.335617	13	6
0	0	31	31	21	53	74	137	102	239	0.000333	0.494686	10	14840.59354	824.477419	1484.059354	395.81845	12	6
0	0	28	28	19	52	71	125	94	219	0.000333	0.448932	9	12121.15157	673.39731	1346.794619	377.133488	11	6
0	0	27	27	19	52	71	124	92	216	0.000333	0.442782	9	11955.1084	664.172689	1328.345378	377.133488	11	6
0	0	32	32	24	51	75	142	106	248	0.000333	0.514916	24	37073.92885	2059.662714	1544.747035	399.332792	12	6
0	0	32	32	22	53	75	140	105	245	0.000333	0.508687	11	16786.66637	932.592576	1526.060579	401.68728	11	6
0	0	29	29	20	51	71	128	98	226	0.000333	0.463281	10	13898.42849	772.134916	1389.842849	375.732254	10	6
0	0	28	28	20	51	71	127	96	223	0.000333	0.457131	10	13713.93608	761.885338	1371.393608	375.732254	10	6
0	0	13	13	15	19	34	52	40	92	0.000333	0.156016	14	6552.65214	364.03623	468.046581	139.313982	2	6
0	0	19	19	18	23	41	72	70	142	0.000333	0.253591	27	20540.85439	1141.158577	760.772385	179.100575	2	6
0	0	8	8	15	19	34	43	32	75	0.000333	0.127187	7	2670.917992	148.384333	381.559713	139.313982	2	6
0	0	3	3	5	6	11	8	8	16	0.000333	0.01845	2	110.701812	6.150101	55.350906	27.119415	1	6
0	0	12	12	13	19	32	39	33	72	0.000333	0.12	6	2160	120	360	128.816339	3	6
0	0	11	11	12	17	29	34	28	62	0.000333	0.100398	6	1807.16893	100.398274	301.194822	112.506418	3	6
0	0	12	12	13	19	32	39	34	73	0.000333	0.121667	6	2190	121.666667	365	128.816339	3	6
0	0	11	11	12	17	29	34	29	63	0.000333	0.102018	6	1836.316816	102.017601	306.052803	112.506418	3	6
0	0	12	12	13	20	33	39	34	73	0.000333	0.122747	6	2209.444624	122.746924	368.240771	134.544278	3	6
0	0	11	11	12	18	30	34	29	63	0.000333	0.103045	6	1854.804645	103.044703	309.134108	118.0782	3	6
0	0	12	12	13	19	32	39	33	72	0.000333	0.12	6	2160	120	360	128.816339	3	6
0	0	11	11	12	17	29	34	28	62	0.000333	0.100398	6	1807.16893	100.398274	301.194822	112.506418	3	6
0	0	14	14	17	24	41	62	55	117	0.000333	0.208945	16	10029.33735	557.185408	626.833585	179.525968	2	6
0	0	7	7	14	18	32	34	29	63	0.000333	0.105	7	2205	122.5	315	128.361619	2	6
0	0	11	11	14	20	34	52	39	91	0.000333	0.15432	7	3240.71383	180.039657	462.959119	139.741531	2	6
0	0	12	12	13	20	33	39	34	73	0.000333	0.122747	6	2209.444624	122.746924	368.240771	134.544278	3	6
0	0	11	11	12	18	30	34	29	63	0.000333	0.103045	6	1854.804645	103.044703	309.134108	118.0782	3	6
0	0	10	10	12	17	29	43	31	74	0.000333	0.11983	6	2156.943562	119.830198	359.490594	112.506418	2	6
0	0	5	5	9	12	21	21	19	40	0.000333	0.058564	4	702.770788	39.042822	175.692697	71.548875	1	6
0	0	11	11	11	17	28	46	36	82	0.000333	0.131401	10	3942.031036	219.001724	394.203104	107.540616	1	6
0	0	5	5	9	12	21	21	19	40	0.000333	0.058564	4	702.770788	39.042822	175.692697	71.548875	1	6
0	0	12	12	13	15	28	42	32	74	0.000333	0.118581	12	4268.931171	237.162843	355.744264	106.709075	5	6
0	0	12	12	13	17	30	40	31	71	0.000333	0.11613	6	2090.335394	116.129744	348.389232	117.592585	4	6
0	0	15	15	14	20	34	60	49	109	0.000333	0.184844	14	7763.468296	431.303794	554.53345	139.741531	2	6
0	0	9	9	13	15	28	37	29	66	0.000333	0.105762	6	1903.712549	105.761808	317.285425	106.709075	2	6
0	0	10	10	12	17	29	41	33	74	0.000333	0.11983	6	2156.943562	119.830198	359.490594	112.506418	1	6
0	0	14	14	14	19	33	54	51	105	0.000333	0.176554	14	7415.259355	411.958853	529.661383	134.013592	2	6
0	0	12	12	10	17	27	56	55	111	0.000333	0.175931	15	7916.887691	439.827094	527.792513	102.706149	1	6
0	0	11	11	11	17	28	56	46	102	0.000333	0.16345	10	4903.50202	272.416779	490.350202	107.540616	1	6
0	0	13	13	11	19	30	57	58	115	0.000333	0.188097	15	8464.386277	470.243682	564.292418	118.764371	1	6
0	0	14	14	15	22	37	57	47	104	0.000333	0.180594	14	7584.9641	421.386894	541.78315	156.710855	3	6
0	0	14	14	14	22	36	57	47	104	0.000333	0.179224	14	7527.410802	418.189489	537.6722	151.410465	3	6
0	0	18	18	18	26	44	80	67	147	0.000333	0.267512	18	14445.65606	802.536448	802.536448	197.270083	3	6
0	0	15	15	12	20	32	61	69	130	0.000333	0.216667	18	11700	650	650	129.458112	1	6
0	0	15	15	13	21	34	62	73	135	0.000333	0.228936	18	12362.5347	686.807484	686.807484	140.344382	1	6
0	0	11	11	12	18	30	49	45	94	0.000333	0.153749	12	5534.972592	307.498477	461.247716	118.0782	1	6
0	0	11	11	13	19	32	50	45	95	0.000333	0.158333	12	5700	316.666667	475	128.816339	1	6
0	0	14	14	15	18	33	58	42	100	0.000333	0.168146	14	7062.151767	392.341765	504.439412	133.662009	4	6
0	0	21	21	17	17	34	85	58	143	0.000333	0.242502	24	17460.17247	970.009582	727.507186	138.973737	8	6
0	0	19	19	16	19	35	74	50	124	0.000333	0.21201	16	10176.49751	565.360973	636.031094	144.710623	6	6
0	0	16	16	16	17	33	58	40	98	0.000333	0.164784	16	7909.609979	439.422777	494.350624	133.486868	5	6
0	0	21	21	16	19	35	80	55	135	0.000333	0.230818	16	11079.25132	615.513962	692.453207	144.710623	6	6
0	0	10	10	13	20	33	37	38	75	0.000333	0.12611	6	2269.977354	126.109853	378.329559	134.544278	2	6
0	0	9	9	11	20	31	31	33	64	0.000333	0.10569	5	1585.342819	88.074601	317.068564	124.49231	2	6
0	0	9	9	12	18	30	34	36	70	0.000333	0.114494	12	4121.7881	228.988228	343.482342	118.0782	1	6
0	0	8	8	10	18	28	28	31	59	0.000333	0.094545	5	1418.169702	78.787206	283.63394	108.277931	1	6
0	0	14	14	17	23	40	51	61	112	0.000333	0.198685	16	9536.895146	529.827508	596.055947	173.528793	2	6
0	0	12	12	14	21	35	50	37	87	0.000333	0.148749	7	3123.733357	173.540742	446.247622	145.541635	3	6
0	0	14	14	15	21	36	54	39	93	0.000333	0.160268	7	3365.621176	186.978954	480.803025	150.842025	3	6
0	0	16	16	15	24	39	76	49	125	0.000333	0.220225	14	9249.453883	513.858549	660.675277	168.642459	3	6
0	0	12	12	14	21	35	50	37	87	0.000333	0.148749	7	3123.733357	173.540742	446.247622	145.541635	3	6
0	0	14	14	12	23	35	64	68	132	0.000333	0.225688	12	8124.784299	451.376905	677.065358	147.061475	1	6
0	0	14	14	13	23	36	56	73	129	0.000333	0.222307	18	12004.56585	666.920325	666.920325	152.147641	1	6
0	0	12	12	12	19	31	48	75	123	0.000333	0.203122	18	10968.59063	609.366146	609.366146	123.730173	1	6
0	0	13	13	13	22	35	64	65	129	0.000333	0.220559	12	7940.13011	441.118339	661.677509	146.213212	1	6
0	0	17	17	16	21	37	62	52	114	0.000333	0.197959	16	9502.042939	527.891274	593.877684	156.238666	2	6
0	0	14	14	14	20	34	57	41	98	0.000333	0.16619	14	6979.999018	387.777723	498.571358	139.741531	3	6
0	0	9	9	13	15	28	34	27	61	0.000333	0.09775	6	1759.491901	97.74955	293.24865	106.709075	2	6
0	0	14	14	14	19	33	57	40	97	0.000333	0.163102	14	6850.287214	380.571512	489.30623	134.013592	3	6
0	0	9	9	13	15	28	34	27	61	0.000333	0.09775	6	1759.491901	97.74955	293.24865	106.709075	2	6
0	0	16	16	17	23	40	65	54	119	0.000333	0.211103	16	10132.95109	562.941727	633.309443	173.528793	2	6
0	0	14	14	15	18	33	58	42	100	0.000333	0.168146	14	7062.151767	392.341765	504.439412	133.662009	4	6
0	0	38	38	26	48	74	173	119	292	0.000333	0.604387	26	47142.16995	2619.009442	1813.160383	390.289633	14	6
0	0	36	36	24	50	74	162	111	273	0.000333	0.56506	24	40684.33845	2260.241025	1695.180769	392.23191	12	6
0	0	33	33	24	48	72	146	101	247	0.000333	0.50799	24	36575.31541	2031.961967	1523.971475	378.1173	11	6
0	0	38	38	24	50	74	168	116	284	0.000333	0.587828	24	42323.63414	2351.313008	1763.484756	392.23191	12	6
0	0	32	32	22	49	71	145	103	248	0.000333	0.508379	22	33553.02028	1864.056682	1525.137286	373.228278	11	6
0	0	31	31	22	49	71	144	101	245	0.000333	0.502229	22	33147.13697	1841.50761	1506.688044	373.228278	11	6
0	0	14	14	14	21	35	57	41	98	0.000333	0.167557	7	3518.68815	195.482675	502.669736	145.541635	3	6
0	0	9	9	13	15	28	34	27	61	0.000333	0.09775	6	1759.491901	97.74955	293.24865	106.709075	2	6
0	0	9	9	14	13	27	38	27	65	0.000333	0.103023	14	4326.947627	240.385979	309.067688	101.408685	2	6
0	0	13	13	18	21	39	58	48	106	0.000333	0.186751	18	10084.54743	560.252635	560.252635	167.297316	2	6
0	0	10	10	18	19	37	51	41	92	0.000333	0.159757	18	8626.854773	479.26971	479.26971	155.769273	2	6
0	0	8	8	14	19	33	36	30	66	0.000333	0.110977	7	2330.510083	129.472782	332.930012	134.013592	1	6
0	0	8	8	11	14	25	24	21	45	0.000333	0.069658	5	1044.867643	58.048202	208.973529	91.356717	2	6
0	0	8	8	11	14	25	24	21	45	0.000333	0.069658	5	1044.867643	58.048202	208.973529	91.356717	2	6
0	0	8	8	11	14	25	24	21	45	0.000333	0.069658	5	1044.867643	58.048202	208.973529	91.356717	2	6
0	0	26	26	19	49	68	115	86	201	0.000333	0.40786	9	11012.22028	611.790016	1223.580031	355.831405	9	6
0	0	25	25	19	49	68	114	84	198	0.000333	0.401773	9	10847.85878	602.658821	1205.317643	355.831405	9	6
0	0	15	15	14	23	37	61	64	125	0.000333	0.217061	14	9116.54339	506.474633	651.181671	157.344894	2	6
0	0	9	9	12	16	28	43	31	74	0.000333	0.118581	6	2134.465585	118.581421	355.744264	107.01955	2	6
0	0	14	14	13	19	32	48	37	85	0.000333	0.141667	6	2550	141.666667	425	128.816339	3	6
0	0	9	9	13	15	28	34	27	61	0.000333	0.09775	6	1759.491901	97.74955	293.24865	106.709075	2	6
0	0	11	11	12	16	28	34	27	61	0.000333	0.09775	6	1759.491901	97.74955	293.24865	107.01955	3	6
0	0	9	9	11	14	25	38	28	66	0.000333	0.102165	10	3064.945085	170.274727	306.494509	91.356717	2	6
0	0	9	9	11	15	26	38	28	66	0.000333	0.10341	5	1551.145107	86.174728	310.229021	96.657107	2	6
0	0	9	9	11	15	26	38	28	66	0.000333	0.10341	5	1551.145107	86.174728	310.229021	96.657107	2	6
0	0	11	11	13	18	31	47	32	79	0.000333	0.130461	6	2348.289051	130.460503	391.381509	123.164366	2	6
0	0	15	15	12	22	34	61	86	147	0.000333	0.249286	18	13461.42668	747.857038	747.857038	141.127046	1	6
0	0	15	15	15	21	36	74	48	122	0.000333	0.210244	14	8830.231902	490.568439	630.73085	150.842025	6	6
0	0	15	15	15	21	36	74	48	122	0.000333	0.210244	14	8830.231902	490.568439	630.73085	150.842025	6	6
0	0	15	15	15	21	36	74	48	122	0.000333	0.210244	14	8830.231902	490.568439	630.73085	150.842025	6	6
0	0	23	23	18	47	65	117	83	200	0.000333	0.401491	9	10840.26206	602.236781	1204.473563	336.124326	11	6
0	0	26	26	18	48	66	127	88	215	0.000333	0.433182	9	11695.90262	649.772368	1299.544736	343.13685	12	6
0	0	28	28	18	48	66	133	90	223	0.000333	0.4493	9	12131.099	673.949944	1347.899889	343.13685	13	6
0	0	32	32	20	51	71	152	101	253	0.000333	0.518629	10	15558.86021	864.381123	1555.886021	375.732254	14	6
0	0	14	14	13	18	31	48	37	85	0.000333	0.140369	12	5053.280237	280.737791	421.106686	123.164366	3	6
0	0	9	9	13	15	28	34	27	61	0.000333	0.09775	6	1759.491901	97.74955	293.24865	106.709075	2	6
0	0	11	11	12	16	28	34	27	61	0.000333	0.09775	6	1759.491901	97.74955	293.24865	107.01955	3	6
0	0	11	11	13	18	31	49	46	95	0.000333	0.156883	12	5647.783794	313.765766	470.648649	123.164366	1	6
0	0	4	4	12	11	23	22	20	42	0.000333	0.06333	6	1139.937613	63.329867	189.989602	81.073298	1	6
0	0	12	12	13	18	31	51	37	88	0.000333	0.145323	12	5231.631304	290.646184	435.969275	123.164366	2	6
0	0	10	10	11	17	28	46	34	80	0.000333	0.128196	10	3845.883938	213.660219	384.588394	107.540616	2	6
0	0	8	8	15	15	30	42	28	70	0.000333	0.114494	7	2404.376392	133.576466	343.482342	117.206718	2	6
0	0	15	15	17	22	39	64	48	112	0.000333	0.197322	16	9471.440776	526.191154	591.965049	167.594364	3	6
0	0	9	9	13	16	29	35	29	64	0.000333	0.103637	6	1865.464702	103.636928	310.910784	112.105716	2	6
0	0	11	11	13	18	31	49	46	95	0.000333	0.156883	12	5647.783794	313.765766	470.648649	123.164366	1	6
0	0	17	17	14	23	37	70	75	145	0.000333	0.25179	21	15862.7855	881.265861	755.370738	157.344894	2	6
0	0	14	14	15	22	37	64	54	118	0.000333	0.204905	14	8606.01696	478.112053	614.715497	156.710855	2	6
0	0	10	10	12	17	29	43	32	75	0.000333	0.12145	6	2186.091448	121.449525	364.348575	112.506418	2	6
0	0	5	5	9	12	21	21	19	40	0.000333	0.058564	4	702.770788	39.042822	175.692697	71.548875	1	6
0	0	15	15	14	21	35	67	46	113	0.000333	0.193203	14	8114.525733	450.806985	579.608981	145.541635	3	6
0	0	10	10	14	16	30	44	33	77	0.000333	0.125944	14	5289.628062	293.868226	377.830576	117.302969	2	6
0	0	8	8	12	16	28	33	31	64	0.000333	0.102557	6	1846.02429	102.556905	307.670715	107.01955	1	6
0	0	9	9	11	16	27	43	31	74	0.000333	0.117287	5	1759.308376	97.739354	351.861675	102.053748	2	6
0	0	9	9	11	16	27	43	31	74	0.000333	0.117287	5	1759.308376	97.739354	351.861675	102.053748	2	6
0	0	9	9	11	17	28	43	32	75	0.000333	0.120184	5	1802.758096	100.153228	360.551619	107.540616	2	6
0	0	12	12	13	18	31	48	35	83	0.000333	0.137066	6	2467.189763	137.066098	411.198294	123.164366	2	6
0	0	5	5	9	12	21	21	19	40	0.000333	0.058564	4	702.770788	39.042822	175.692697	71.548875	1	6
0	0	10	10	12	17	29	44	32	76	0.000333	0.123069	6	2215.239334	123.068852	369.206556	112.506418	2	6
0	0	5	5	9	12	21	21	19	40	0.000333	0.058564	4	702.770788	39.042822	175.692697	71.548875	1	6
0	0	12	12	15	20	35	43	42	85	0.000333	0.14533	14	6103.84679	339.102599	435.989056	145.041921	3	6
0	0	9	9	10	18	28	28	30	58	0.000333	0.092942	5	1394.132927	77.451829	278.826585	108.277931	2	6
0	0	15	15	12	22	34	66	56	122	0.000333	0.20689	12	7448.0456	413.780311	620.670467	141.127046	1	6
0	0	15	15	13	23	36	67	56	123	0.000333	0.211967	12	7630.809302	423.93385	635.900775	152.147641	1	6
0	0	16	16	17	22	39	73	52	125	0.000333	0.220225	16	10570.80444	587.266913	660.675277	167.594364	3	6
0	0	10	10	14	16	30	44	33	77	0.000333	0.125944	14	5289.628062	293.868226	377.830576	117.302969	2	6
0	0	8	8	12	14	26	30	30	60	0.000333	0.094009	12	3384.316597	188.017589	282.026383	96.322519	3	6
0	0	8	8	12	16	28	28	29	57	0.000333	0.09134	6	1644.115383	91.339744	274.019231	107.01955	2	6
0	0	9	9	11	16	27	43	33	76	0.000333	0.120457	10	3613.714502	200.761917	361.37145	102.053748	1	6
0	0	11	11	12	17	29	55	39	94	0.000333	0.152217	12	5479.802563	304.433476	456.650214	112.506418	1	6
0	0	15	15	14	23	37	56	49	105	0.000333	0.182331	14	7657.896447	425.438692	546.992603	157.344894	3	6
0	0	32	32	24	46	70	134	97	231	0.000333	0.471955	24	33980.74505	1887.819169	1415.864377	364.12295	11	6
0	0	32	32	22	48	70	132	96	228	0.000333	0.465826	22	30744.48361	1708.026867	1397.476528	366.185696	10	6
0	0	27	27	20	47	67	116	86	202	0.000333	0.40845	10	12253.50017	680.750009	1225.350016	347.504238	9	6
0	0	26	26	20	47	67	115	84	199	0.000333	0.402384	10	12071.51749	670.639861	1207.151749	347.504238	9	6
0	0	12	12	17	22	39	49	41	90	0.000333	0.158562	8	3805.489598	211.416089	475.6862	167.594364	3	6
0	0	17	17	18	23	41	70	61	131	0.000333	0.233946	18	12633.10763	701.839313	701.839313	179.100575	3	6
0	0	17	17	19	25	44	74	62	136	0.000333	0.247494	18	13364.6886	742.4827	742.4827	196.807027	3	6
0	0	17	17	16	24	40	66	76	142	0.000333	0.251905	24	18137.13095	1007.618386	755.713789	174.0391	3	6
0	0	13	13	14	21	35	57	50	107	0.000333	0.182944	14	7683.665959	426.870331	548.833283	145.541635	2	6
0	0	16	16	14	20	34	72	52	124	0.000333	0.210282	14	8831.835492	490.657527	630.845392	139.741531	3	6
0	0	10	10	13	15	28	41	32	73	0.000333	0.116979	12	4211.242912	233.95794	350.936909	106.709075	2	6
0	0	18	18	15	25	40	67	73	140	0.000333	0.248357	14	10430.97907	579.498837	745.069933	174.699764	2	6
0	0	18	18	14	25	39	75	68	143	0.000333	0.251938	14	10581.37524	587.85418	755.812517	169.399374	2	6
0	0	3	3	9	7	16	12	10	22	0.000333	0.029333	4	352	19.555556	88	48.180809	1	6
0	0	18	18	18	24	42	84	65	149	0.000333	0.267818	18	14462.19533	803.455296	803.455296	185.09775	4	6
0	0	14	14	17	21	38	68	54	122	0.000333	0.213416	16	10243.95451	569.108584	640.247157	161.725534	4	6
0	0	9	9	12	15	27	26	25	51	0.000333	0.080833	6	1454.995576	80.833088	242.499263	101.622909	2	6
0	0	9	9	12	15	27	26	25	51	0.000333	0.080833	6	1454.995576	80.833088	242.499263	101.622909	2	6
0	0	6	6	13	12	25	31	26	57	0.000333	0.088233	12	3176.397634	176.466535	264.699803	91.125266	1	6
0	0	7	7	13	17	30	31	31	62	0.000333	0.101409	6	1825.363302	101.409072	304.227217	117.592585	1	6
0	0	9	9	12	15	27	26	25	51	0.000333	0.080833	6	1454.995576	80.833088	242.499263	101.622909	2	6
0	0	16	16	13	21	34	55	72	127	0.000333	0.215369	18	11629.94006	646.107781	646.107781	140.344382	2	6
0	0	10	10	13	18	31	37	36	73	0.000333	0.120552	12	4339.875968	241.10422	361.656331	123.164366	2	6
0	0	7	7	14	12	26	30	27	57	0.000333	0.089308	14	3750.950895	208.386161	267.925064	96.322519	3	6
0	0	7	7	14	15	29	28	26	54	0.000333	0.087444	7	1836.316816	102.017601	262.330974	111.906328	2	6
0	0	15	15	19	24	43	58	56	114	0.000333	0.206198	18	11134.69528	618.594182	618.594182	190.749723	4	6
0	0	15	15	18	26	44	56	55	111	0.000333	0.201999	18	10907.94437	605.99691	605.99691	197.270083	3	6
0	0	7	7	14	14	28	32	27	59	0.000333	0.094545	7	1985.437583	110.302088	283.63394	106.605938	3	6
0	0	7	7	14	16	30	30	26	56	0.000333	0.091595	7	1923.501113	106.861173	274.785873	117.302969	2	6
0	0	12	12	14	22	36	55	41	96	0.000333	0.165438	7	3474.189601	193.010533	496.3128	151.410465	3	6
0	0	12	12	14	22	36	55	41	96	0.000333	0.165438	7	3474.189601	193.010533	496.3128	151.410465	3	6
0	0	3	3	12	13	25	18	19	37	0.000333	0.057274	6	1030.936074	57.274226	171.822679	91.125266	1	6
0	0	30	30	22	53	75	145	103	248	0.000333	0.514916	11	16992.21739	944.012077	1544.747035	401.68728	11	6
0	0	29	29	22	53	75	144	101	245	0.000333	0.508687	11	16786.66637	932.592576	1526.060579	401.68728	11	6
0	0	32	32	22	54	76	154	107	261	0.000333	0.54357	11	17937.79989	996.544438	1630.709081	408.871421	11	6
0	0	31	31	22	54	76	153	105	258	0.000333	0.537322	11	17731.61828	985.089905	1611.965298	408.871421	11	6
0	0	3	3	11	12	23	20	15	35	0.000333	0.052775	5	791.623342	43.979075	158.324668	81.073298	1	6
0	0	6	6	9	13	22	17	16	33	0.000333	0.049054	4	588.644974	32.702499	147.161243	76.635041	2	6
0	0	9	9	12	16	28	30	24	54	0.000333	0.086532	6	1557.582995	86.532389	259.597166	107.01955	3	6
0	0	14	14	14	26	40	61	47	108	0.000333	0.191589	7	4023.37764	223.52098	574.768234	175.514402	4	6
0	0	15	15	14	26	40	62	49	111	0.000333	0.196911	7	4135.13813	229.729896	590.734019	175.514402	4	6
0	0	14	14	15	28	43	63	48	111	0.000333	0.200772	7	4216.207714	234.233762	602.315388	193.209297	4	6
0	0	15	15	15	28	43	64	50	114	0.000333	0.206198	7	4330.159274	240.564404	618.594182	193.209297	4	6
0	0	3	3	10	14	24	16	16	32	0.000333	0.048906	5	733.594	40.755222	146.7188	86.52225	1	6
0	0	3	3	10	15	25	16	16	32	0.000333	0.049534	5	743.01699	41.278722	148.603398	91.82264	1	6
0	0	45	45	20	48	68	237	163	400	0.000333	0.811662	30	73049.5541	4058.308561	2434.985137	354.516762	19	6
0	0	49	49	20	49	69	249	170	419	0.000333	0.853157	30	76784.15242	4265.786246	2559.471747	361.559344	20	6
0	0	51	51	20	49	69	255	172	427	0.000333	0.869447	30	78250.19829	4347.233238	2608.339943	361.559344	21	6
0	0	54	54	21	52	73	272	181	453	0.000333	0.934664	30	84119.71576	4673.317542	2803.990525	388.661531	22	6
0	0	39	39	21	52	73	194	129	323	0.000333	0.666438	20	39986.26665	2221.459258	1999.313333	388.661531	16	6
0	0	25	25	20	48	68	126	87	213	0.000333	0.43221	10	12966.29585	720.34977	1296.629585	354.516762	11	6
0	0	32	32	20	49	69	148	96	244	0.000333	0.496827	10	14904.79968	828.044426	1490.479967	361.559344	14	6
0	0	34	34	20	49	69	154	98	252	0.000333	0.513116	20	30786.96326	1710.386848	1539.348163	361.559344	15	6
0	0	48	48	21	52	73	228	146	374	0.000333	0.771665	20	46299.8877	2572.215983	2314.994385	388.661531	19	6
0	0	21	21	18	43	61	96	72	168	0.000333	0.332121	9	8967.274854	498.181936	996.363873	308.388034	7	6
0	0	20	20	18	43	61	95	70	165	0.000333	0.326191	9	8807.144946	489.28583	978.571661	308.388034	7	6
0	0	21	21	18	44	62	96	72	168	0.000333	0.333435	9	9002.744821	500.15249	1000.30498	315.273641	8	6
0	0	20	20	18	44	62	95	70	165	0.000333	0.327481	9	8841.981521	491.221196	982.442391	315.273641	8	6
0	0	3	3	10	15	25	16	16	32	0.000333	0.049534	5	743.01699	41.278722	148.603398	91.82264	1	6
0	0	7	7	12	17	29	26	26	52	0.000333	0.084205	6	1515.69007	84.205004	252.615012	112.506418	2	6
0	0	10	10	10	15	25	33	31	64	0.000333	0.099069	10	2972.067961	165.114887	297.206796	91.82264	1	6
0	0	13	13	13	16	29	51	44	95	0.000333	0.153836	12	5538.098334	307.67213	461.508195	112.105716	2	6
0	0	3	3	10	14	24	15	15	30	0.000333	0.04585	5	687.744375	38.208021	137.548875	86.52225	1	6
0	0	5	5	8	13	21	16	15	31	0.000333	0.045387	4	544.64736	30.258187	136.16184	72.105716	2	6
0	0	8	8	11	16	27	29	23	52	0.000333	0.082418	5	1236.270751	68.681708	247.25415	102.053748	3	6
0	0	7	7	10	18	28	31	26	57	0.000333	0.09134	5	1370.096153	76.116453	274.019231	108.277931	5	6
0	0	9	9	13	21	34	40	33	73	0.000333	0.123795	6	2228.308724	123.794929	371.384787	140.344382	6	6
0	0	4	4	7	11	18	13	13	26	0.000333	0.036139	3	325.25415	18.069675	108.41805	57.705232	1	6
0	0	7	7	11	14	25	26	21	47	0.000333	0.072754	5	1091.306205	60.628122	218.261241	91.356717	2	6
0	0	5	5	8	12	20	16	14	30	0.000333	0.043219	4	518.631371	28.812854	129.657843	67.01955	2	6
0	0	8	8	11	15	26	29	22	51	0.000333	0.079907	5	1198.612128	66.589563	239.722426	96.657107	3	6
0	0	5	5	8	12	20	16	14	30	0.000333	0.043219	4	518.631371	28.812854	129.657843	67.01955	2	6
0	0	8	8	11	15	26	29	22	51	0.000333	0.079907	5	1198.612128	66.589563	239.722426	96.657107	3	6
0	0	14	14	17	20	37	58	48	106	0.000333	0.184067	16	8835.232908	490.846273	552.202057	155.92543	3	6
0	0	13	13	17	20	37	56	46	102	0.000333	0.177121	16	8501.827893	472.323772	531.364243	155.92543	3	6
0	0	12	12	13	17	30	36	35	71	0.000333	0.11613	12	4180.670787	232.259488	348.389232	117.592585	3	6
0	0	3	3	10	15	25	16	16	32	0.000333	0.049534	5	743.01699	41.278722	148.603398	91.82264	1	6
0	0	3	3	10	16	26	19	18	37	0.000333	0.057972	5	869.581348	48.310075	173.91627	97.219281	1	6
0	0	9	9	12	19	31	32	30	62	0.000333	0.102387	6	1842.961027	102.386724	307.160171	123.730173	2	6
0	0	13	13	13	20	33	41	46	87	0.000333	0.146287	12	5266.347461	292.574859	438.862288	134.544278	2	6
0	0	3	3	10	16	26	21	18	39	0.000333	0.061106	5	916.585745	50.92143	183.317149	97.219281	1	6
0	0	3	3	10	15	25	16	16	32	0.000333	0.049534	5	743.01699	41.278722	148.603398	91.82264	1	6
0	0	23	23	19	53	72	146	95	241	0.000333	0.495651	9	13382.56733	743.475963	1486.951925	384.290407	13	6
0	0	3	3	10	15	25	18	17	35	0.000333	0.054178	5	812.674833	45.148602	162.534967	91.82264	1	6
0	0	3	3	10	14	24	15	15	30	0.000333	0.04585	5	687.744375	38.208021	137.548875	86.52225	1	6
0	0	9	9	12	22	34	38	32	70	0.000333	0.118707	6	2136.734393	118.707466	356.122399	141.127046	4	6
0	0	10	10	14	29	43	50	42	92	0.000333	0.166405	7	3494.514502	194.139695	499.216357	194.184418	6	6
0	0	9	9	12	21	33	38	31	69	0.000333	0.116021	6	2088.379165	116.021065	348.063194	135.258216	4	6
0	0	10	10	14	28	42	50	41	91	0.000333	0.163567	7	3434.906198	190.828122	490.700885	187.908907	6	6
0	0	14	14	18	20	38	56	51	107	0.000333	0.187176	18	10107.50839	561.528244	561.528244	161.497212	2	6
0	0	13	13	18	20	38	54	49	103	0.000333	0.180179	18	9729.65761	540.536534	540.536534	161.497212	2	6
0	0	12	12	18	19	37	50	41	91	0.000333	0.15802	18	8533.084613	474.060256	474.060256	155.769273	2	6
0	0	11	11	18	19	37	48	39	87	0.000333	0.151074	18	8158.003971	453.222443	453.222443	155.769273	2	6
0	0	10	10	12	18	30	32	29	61	0.000333	0.099773	6	1795.921958	99.773442	299.320326	118.0782	2	6
0	0	12	12	13	20	33	36	31	67	0.000333	0.112658	6	2027.846436	112.658135	337.974406	134.544278	2	6
0	0	11	11	13	16	29	36	32	68	0.000333	0.110114	12	3964.112492	220.228472	330.342708	112.105716	2	6
0	0	10	10	12	16	28	34	30	64	0.000333	0.102557	6	1846.02429	102.556905	307.670715	107.01955	2	6
0	0	12	12	14	17	31	39	33	72	0.000333	0.118901	7	2496.91494	138.717497	356.702134	122.789837	3	6
0	0	11	11	13	17	30	37	31	68	0.000333	0.111223	6	2002.011363	111.222854	333.668561	117.592585	3	6
0	0	3	3	10	15	25	16	16	32	0.000333	0.049534	5	743.01699	41.278722	148.603398	91.82264	1	6
0	0	21	21	18	45	63	113	76	189	0.000333	0.376569	9	10167.35315	564.852953	1129.705906	322.192039	9	6
0	0	10	10	13	21	34	51	37	88	0.000333	0.149232	6	2686.18038	149.232243	447.69673	140.344382	5	6
0	0	19	19	15	43	58	104	69	173	0.000333	0.33781	7	7094.014985	394.111944	1013.430712	291.932743	8	6
0	0	8	8	10	19	29	42	30	72	0.000333	0.116592	5	1748.873158	97.15962	349.774632	113.929904	4	6
0	0	20	20	15	44	59	107	70	177	0.000333	0.347076	7	7288.594738	404.92193	1041.22782	298.81835	9	6
0	0	9	9	11	20	31	45	31	76	0.000333	0.125506	5	1882.594598	104.588589	376.51892	124.49231	5	6
0	0	3	3	10	16	26	17	20	37	0.000333	0.057972	5	869.581348	48.310075	173.91627	97.219281	1	6
0	0	3	3	10	15	25	18	17	35	0.000333	0.054178	5	812.674833	45.148602	162.534967	91.82264	1	6
0	0	3	3	12	16	28	20	18	38	0.000333	0.060893	6	1096.076922	60.893162	182.679487	107.01955	1	6
0	0	3	3	12	13	25	17	18	35	0.000333	0.054178	6	975.2098	54.178322	162.534967	91.125266	1	6
[truncated: 40,230 more rows]
