# Supplementary material for: Vulnerable JavaScript functions detection using stacking of convolutional neural networks
Source: PeerJ Comput Sci. 2024 Feb 29;10:e1838. doi: 10.7717/peerj-cs.1838 (PMC10909211; doi:10.7717/peerj-cs.1838)
Supplement: Supplemental Information 1 [file peerj-cs-10-1838-s001.zip › Datasets/Multi-Classes/cwe119_GCDFile.csv]

Empty_Lines	Lines_Of_Comments	Lines_Of_Program	Physic_Lines	n1_Number_Of_Distinct_Operators	n2_Number_Of_Distinct_Operands	n_Program_Vocabulary	N1_Total_Number_Of_Operators	N2_Total_Number_Of_Operands	N_Program_Length	B_Number_of_Delivered_Bugs_1	B_Number_of_Delivered_Bugs_2	D_Difficulty	E_Effort	T_Time_Required_To_Program	V_Volume	_N_Calculated_Program_Length	McCab_Number	IsVulnerable
0	0	73	73	28	68	96	488	313	801	0.000333	1.758185	56	295375.0779	16409.72655	5274.554963	548.553411	19	2
0	0	73	73	28	68	96	488	313	801	0.000333	1.758185	56	295375.0779	16409.72655	5274.554963	548.553411	19	2
0	0	63	63	30	78	108	412	278	690	0.000333	1.553624	45	209739.2569	11652.18094	4660.872376	637.468091	13	2
0	0	36	36	29	57	86	227	141	368	0.000333	0.788288	28	66216.23203	3678.679557	2364.86543	473.35618	10	2
0	0	11	11	12	23	35	50	45	95	0.000333	0.162427	6	2923.69132	162.427296	487.281887	147.061475	2	2
0	0	4	4	7	7	14	22	15	37	0.000333	0.046957	6	845.232793	46.957377	140.872132	39.302969	1	2
0	0	4	4	7	5	12	14	9	23	0.000333	0.027485	3	247.362413	13.742356	82.454138	31.261125	1	2
0	0	97	97	27	79	106	503	376	879	0.000333	1.971281	52	307519.7881	17084.43267	5913.84208	626.380642	19	2
0	0	97	97	27	79	106	503	376	879	0.000333	1.971281	52	307519.7881	17084.43267	5913.84208	626.380642	19	2
0	0	3	3	8	11	19	22	15	37	0.000333	0.052391	4	628.693272	34.927404	157.173318	62.053748	1	2
0	0	11	11	12	23	35	50	45	95	0.000333	0.162427	6	2923.69132	162.427296	487.281887	147.061475	2	2
0	0	5	5	12	15	27	34	23	57	0.000333	0.090343	6	1626.171526	90.342863	271.028588	101.622909	2	2
0	0	8	8	19	23	42	51	39	90	0.000333	0.16177	9	4367.777112	242.654284	485.308568	184.752548	2	2
0	0	93	93	29	73	102	646	403	1049	0.000333	2.333125	70	489956.1929	27219.78849	6999.374184	592.738642	23	2
0	0	3	3	9	6	15	11	9	20	0.000333	0.026046	4	312.551248	17.363958	78.137812	44.0391	1	2
0	0	46	46	13	25	38	313	184	497	0.000333	0.869407	42	109545.2389	6085.846606	2608.219974	164.202121	2	2
0	0	51	51	28	73	101	340	213	553	0.000333	1.22733	28	103095.7466	5727.541478	3681.99095	586.463131	14	2
0	0	60	60	19	47	66	359	254	613	0.000333	1.235071	45	166734.6118	9263.033988	3705.213595	341.776299	7	2
0	0	3	3	9	8	17	15	10	25	0.000333	0.034062	4	408.746284	22.708127	102.186571	52.529325	2	2
0	0	3	3	7	8	15	10	10	20	0.000333	0.026046	3	234.413436	13.022969	78.137812	43.651484	1	2
0	0	34	34	16	41	57	224	168	392	0.000333	0.762164	32	73167.77234	4064.876241	2286.492886	283.659632	1	2
0	0	3	3	7	10	17	11	12	23	0.000333	0.031337	3	282.034936	15.668608	94.011645	52.870765	1	2
0	0	9	9	14	18	32	58	40	98	0.000333	0.163333	14	6860	381.111111	490	128.361619	2	2
0	0	8	8	12	18	30	42	27	69	0.000333	0.112858	6	2031.452707	112.858484	338.575451	118.0782	4	2
0	0	8	8	12	14	26	48	27	75	0.000333	0.117511	6	2115.197873	117.510993	352.532979	96.322519	5	2
0	0	52	52	28	46	74	351	252	603	0.000333	1.2481	70	262101.0266	14561.16814	3744.300379	388.689788	9	2
0	0	11	11	12	15	27	55	47	102	0.000333	0.161666	18	8729.973454	484.998525	484.998525	101.622909	2	2
0	0	9	9	12	13	25	46	37	83	0.000333	0.12848	12	4625.280765	256.960043	385.440064	91.125266	2	2
0	0	40	40	21	58	79	260	191	451	0.000333	0.947668	30	85290.15352	4738.341862	2843.005117	432.001564	23	2
0	0	4	4	11	10	21	18	15	33	0.000333	0.048315	5	724.732375	40.26291	144.946475	71.273029	1	2
0	0	12	12	10	12	22	57	36	93	0.000333	0.138242	15	6220.907108	345.60595	414.727141	76.238831	3	2
0	0	12	12	10	12	22	57	36	93	0.000333	0.138242	15	6220.907108	345.60595	414.727141	76.238831	3	2
0	0	44	44	22	47	69	284	207	491	0.000333	0.999762	44	131968.5624	7331.586798	2999.285508	359.173172	8	2
0	0	14	14	16	19	35	70	49	119	0.000333	0.203462	16	9766.154864	542.564159	610.384679	144.710623	1	2
0	0	7	7	8	16	24	41	35	76	0.000333	0.116152	8	2787.6572	154.869844	348.45715	88	7	2
0	0	7	7	8	16	24	41	35	76	0.000333	0.116152	8	2787.6572	154.869844	348.45715	88	7	2
0	0	4	4	6	7	13	16	12	28	0.000333	0.034537	3	310.836936	17.268719	103.612312	35.161259	2	2
0	0	43	43	20	42	62	285	183	468	0.000333	0.928855	40	111462.5549	6192.364163	2786.563873	312.915894	2	2
0	0	11	11	13	25	38	46	43	89	0.000333	0.155689	6	2802.393292	155.688516	467.065549	164.202121	1	2
0	0	8	8	12	20	32	66	41	107	0.000333	0.178333	12	6420	356.666667	535	129.458112	1	2
0	0	8	8	12	20	32	66	41	107	0.000333	0.178333	12	6420	356.666667	535	129.458112	1	2
0	0	3	3	9	8	17	19	15	34	0.000333	0.046325	4	555.894946	30.883053	138.973737	52.529325	1	2
0	0	23	23	21	39	60	123	83	206	0.000333	0.405606	20	24336.38925	1352.021625	1216.819463	298.369352	5	2
0	0	33	33	13	25	38	197	131	328	0.000333	0.573773	30	51639.60673	2868.867041	1721.320224	164.202121	2	2
0	0	48	48	20	41	61	333	220	553	0.000333	1.093233	50	163984.8874	9110.271521	3279.697748	306.098194	2	2
0	0	9	9	14	19	33	55	37	92	0.000333	0.154695	7	3248.589813	180.477212	464.084259	134.013592	2	2
0	0	65	65	21	68	89	333	269	602	0.000333	1.299464	30	116951.7458	6497.319209	3898.391525	506.186139	34	2
0	0	5	5	9	10	19	37	22	59	0.000333	0.083543	8	2005.021786	111.390099	250.627723	61.748606	1	2
0	0	8	8	12	20	32	66	41	107	0.000333	0.178333	12	6420	356.666667	535	129.458112	1	2
0	0	8	8	12	20	32	66	41	107	0.000333	0.178333	12	6420	356.666667	535	129.458112	1	2
0	0	12	12	10	12	22	57	36	93	0.000333	0.138242	15	6220.907108	345.60595	414.727141	76.238831	3	2
0	0	12	12	10	12	22	57	36	93	0.000333	0.138242	15	6220.907108	345.60595	414.727141	76.238831	3	2
0	0	12	12	10	12	22	51	33	84	0.000333	0.124864	10	3745.92256	208.106809	374.592256	76.238831	2	2
0	0	67	67	24	45	69	429	309	738	0.000333	1.502697	72	324582.5555	18032.3642	4508.091049	357.172489	21	2
0	0	34	34	20	33	53	195	157	352	0.000333	0.672076	40	80649.12	4480.506667	2016.228	252.903568	3	2
0	0	42	42	20	34	54	237	191	428	0.000333	0.821031	50	123154.5925	6841.921808	2463.091851	259.412299	5	2
0	0	11	11	12	17	29	54	36	90	0.000333	0.145739	12	5246.619475	291.47886	437.21829	112.506418	2	2
0	0	11	11	12	17	29	54	36	90	0.000333	0.145739	12	5246.619475	291.47886	437.21829	112.506418	2	2
0	0	69	69	28	66	94	450	292	742	0.000333	1.621168	56	272356.276	15130.90422	4863.504928	533.53595	15	2
0	0	3	3	7	8	15	10	10	20	0.000333	0.026046	3	234.413436	13.022969	78.137812	43.651484	1	2
0	0	4	4	9	7	16	30	19	49	0.000333	0.065333	8	1568	87.111111	196	48.180809	1	2
0	0	25	25	18	45	63	173	121	294	0.000333	0.585773	18	31631.76536	1757.320298	1757.320298	322.192039	17	2
0	0	7	7	9	19	28	53	42	95	0.000333	0.152233	8	3653.589741	202.977208	456.698718	109.239948	1	2
0	0	3	3	10	14	24	23	24	47	0.000333	0.071831	5	1077.466188	59.859233	215.493238	86.52225	1	2
0	0	42	42	20	54	74	245	157	402	0.000333	0.832067	20	49924.00506	2773.555837	2496.200253	397.202487	18	2
0	0	59	59	26	65	91	441	263	704	0.000333	1.527162	52	238237.3462	13235.40812	4581.487427	513.665341	16	2
0	0	7	7	8	13	21	33	28	61	0.000333	0.08931	8	2143.450902	119.080606	267.931363	72.105716	6	2
0	0	7	7	8	13	21	33	28	61	0.000333	0.08931	8	2143.450902	119.080606	267.931363	72.105716	6	2
0	0	39	39	18	50	68	256	216	472	0.000333	0.957761	36	103438.1686	5746.564922	2873.282461	357.25146	1	2
0	0	19	19	19	36	55	102	68	170	0.000333	0.32761	9	8845.480362	491.415576	982.831151	266.827923	5	2
0	0	28	28	17	41	58	164	130	294	0.000333	0.574082	24	41333.9139	2296.32855	1722.246413	289.1465	1	2
0	0	19	19	14	34	48	138	125	263	0.000333	0.489615	21	30845.74789	1713.652661	1468.845138	226.276706	1	2
0	0	59	59	25	49	74	406	293	699	0.000333	1.446803	60	260424.4742	14468.02634	4340.407903	391.217187	18	2
0	0	18	18	11	31	42	80	81	161	0.000333	0.289388	10	8681.631051	482.312836	868.163105	191.633833	1	2
0	0	41	41	19	46	65	237	182	419	0.000333	0.841124	27	68131.04707	3785.05817	2523.372114	334.794473	2	2
0	0	4	4	6	7	13	11	11	22	0.000333	0.027137	3	244.229021	13.568279	81.409674	35.161259	1	2
0	0	10	10	16	22	38	51	32	83	0.000333	0.145193	8	3484.623869	193.590215	435.577984	162.107496	3	2
0	0	7	7	8	13	21	33	28	61	0.000333	0.08931	8	2143.450902	119.080606	267.931363	72.105716	6	2
0	0	7	7	8	13	21	33	28	61	0.000333	0.08931	8	2143.450902	119.080606	267.931363	72.105716	6	2
0	0	59	59	28	87	115	361	230	591	0.000333	1.348562	28	113279.1694	6293.287187	4045.68462	695.142022	13	2
0	0	59	59	28	87	115	361	230	591	0.000333	1.348562	28	113279.1694	6293.287187	4045.68462	695.142022	13	2
0	0	7	7	8	16	24	41	35	76	0.000333	0.116152	8	2787.6572	154.869844	348.45715	88	7	2
0	0	12	12	10	12	22	51	33	84	0.000333	0.124864	10	3745.92256	208.106809	374.592256	76.238831	2	2
0	0	33	33	16	41	57	220	159	379	0.000333	0.736888	24	53055.96757	2947.553754	2210.665315	283.659632	1	2
0	0	8	8	12	13	25	43	35	78	0.000333	0.12074	12	4346.649394	241.480522	362.220783	91.125266	2	2
0	0	58	58	27	40	67	289	204	493	0.000333	0.996861	65	194387.8281	10799.32378	2990.581971	341.259086	2	2
1	0	13	14	13	24	37	46	45	91	0.000333	0.15802	6	2844.361538	158.020085	474.060256	158.144816	1	2
0	0	8	8	12	20	32	66	41	107	0.000333	0.178333	12	6420	356.666667	535	129.458112	1	2
0	0	8	8	12	20	32	66	41	107	0.000333	0.178333	12	6420	356.666667	535	129.458112	1	2
0	0	27	27	19	28	47	156	90	246	0.000333	0.455476	27	36893.57915	2049.643286	1366.428858	215.316561	2	2
0	0	9	9	16	17	33	54	35	89	0.000333	0.14965	16	7183.217226	399.067624	448.951077	133.486868	5	2
0	0	4	4	8	12	20	24	17	41	0.000333	0.059066	4	708.796208	39.377567	177.199052	67.01955	1	2
0	0	7	7	10	14	24	40	27	67	0.000333	0.102397	5	1535.962438	85.331247	307.192488	86.52225	1	2
0	0	4	4	6	9	15	15	12	27	0.000333	0.035162	3	316.458138	17.581008	105.486046	44.0391	1	2
0	0	4	4	11	11	22	22	14	36	0.000333	0.053513	5	802.697691	44.594316	160.539538	76.107496	3	2
0	0	3	3	8	7	15	15	9	24	0.000333	0.031255	4	375.061497	20.83675	93.765374	43.651484	3	2
0	0	17	17	22	24	46	117	69	186	0.000333	0.342461	22	22602.41552	1255.689751	1027.382524	208.146596	8	2
0	0	31	31	12	43	55	157	128	285	0.000333	0.549229	12	19772.25022	1098.458346	1647.687518	276.348934	1	2
0	0	5	5	8	10	18	28	17	45	0.000333	0.062549	4	750.5865	41.69925	187.646625	57.219281	1	2
0	0	7	7	9	12	21	34	20	54	0.000333	0.079062	4	948.740563	52.707809	237.185141	71.548875	1	2
0	0	6	6	9	13	22	27	21	48	0.000333	0.071351	4	856.210871	47.567271	214.052718	76.635041	1	2
0	0	3	3	8	7	15	13	9	22	0.000333	0.028651	4	343.806372	19.100354	85.951593	43.651484	1	2
0	0	9	9	16	17	33	54	35	89	0.000333	0.14965	16	7183.217226	399.067624	448.951077	133.486868	5	2
0	0	4	4	8	10	18	26	18	44	0.000333	0.061159	4	733.9068	40.7726	183.4767	57.219281	1	2
0	0	6	6	8	12	20	37	25	62	0.000333	0.08932	8	2143.676335	119.09313	267.959542	67.01955	1	2
0	0	5	5	7	9	16	23	14	37	0.000333	0.049333	3	444	24.666667	148	48.180809	1	2
0	0	5	5	10	9	19	26	15	41	0.000333	0.058055	5	870.82514	48.379174	174.165028	61.748606	1	2
0	0	3	3	8	7	15	15	9	24	0.000333	0.031255	4	375.061497	20.83675	93.765374	43.651484	3	2
0	0	8	8	10	14	24	48	32	80	0.000333	0.122266	10	3667.970001	203.776111	366.797	86.52225	1	2
0	0	5	5	8	16	24	32	27	59	0.000333	0.090171	4	1082.05115	60.113953	270.512788	88	1	2
0	0	46	46	18	48	66	294	177	471	0.000333	0.94897	27	76866.56002	4270.364445	2846.90963	343.13685	7	2
0	0	59	59	19	43	62	355	257	612	0.000333	1.214656	45	163978.5664	9109.920355	3643.968142	314.040007	1	2
0	0	8	8	10	10	20	58	36	94	0.000333	0.13542	15	6093.918614	338.551034	406.261241	66.438562	6	2
0	0	18	18	17	24	41	103	65	168	0.000333	0.300023	16	14401.09979	800.061099	900.068737	179.525968	2	2
0	0	3	3	9	7	16	19	11	30	0.000333	0.04	4	480	26.666667	120	48.180809	1	2
0	0	5	5	7	7	14	16	11	27	0.000333	0.034266	3	308.395749	17.133097	102.798583	39.302969	1	2
0	0	7	7	10	14	24	40	27	67	0.000333	0.102397	5	1535.962438	85.331247	307.192488	86.52225	1	2
0	0	3	3	7	7	14	10	8	18	0.000333	0.022844	3	205.597166	11.422065	68.532389	39.302969	3	2
0	0	7	7	10	14	24	40	27	67	0.000333	0.102397	5	1535.962438	85.331247	307.192488	86.52225	1	2
0	0	5	5	8	10	18	28	17	45	0.000333	0.062549	4	750.5865	41.69925	187.646625	57.219281	1	2
0	0	5	5	10	10	20	29	17	46	0.000333	0.06627	5	994.043462	55.224637	198.808692	66.438562	1	2
0	0	3	3	8	7	15	20	12	32	0.000333	0.041673	4	500.081996	27.782333	125.020499	43.651484	1	2
0	0	5	5	8	10	18	28	17	45	0.000333	0.062549	4	750.5865	41.69925	187.646625	57.219281	1	2
0	0	6	6	7	9	16	20	15	35	0.000333	0.046667	3	420	23.333333	140	48.180809	1	2
0	0	3	3	8	7	15	20	12	32	0.000333	0.041673	4	500.081996	27.782333	125.020499	43.651484	1	2
0	0	69	69	19	55	74	469	344	813	0.000333	1.682762	54	272607.4217	15144.85676	5048.285586	398.685407	6	2
0	0	5	5	8	8	16	19	12	31	0.000333	0.041333	4	496	27.555556	124	48	1	2
0	0	5	5	7	7	14	17	13	30	0.000333	0.038074	3	342.661943	19.036775	114.220648	39.302969	1	2
0	0	5	5	10	10	20	33	18	51	0.000333	0.073473	5	1102.091664	61.227315	220.418333	66.438562	1	2
0	0	5	5	12	12	24	25	16	41	0.000333	0.062661	6	1127.900775	62.661154	187.983463	86.0391	3	2
0	0	9	9	12	11	23	44	28	72	0.000333	0.108565	12	3908.35753	217.130974	325.696461	81.073298	1	2
0	0	6	6	8	11	19	32	20	52	0.000333	0.073631	4	883.568923	49.087162	220.892231	62.053748	1	2
0	0	25	25	14	34	48	155	74	229	0.000333	0.426319	14	17905.38978	994.743877	1278.956413	226.276706	10	2
0	0	6	6	8	11	19	31	18	49	0.000333	0.069383	4	832.593793	46.255211	208.148448	62.053748	1	2
0	0	7	7	10	11	21	31	20	51	0.000333	0.074669	5	1120.040943	62.224497	224.008189	71.273029	1	2
0	0	4	4	9	9	18	22	13	35	0.000333	0.048649	4	583.7895	32.43275	145.947375	57.05865	3	2
0	0	4	4	8	15	23	19	19	38	0.000333	0.057298	4	687.581417	38.198968	171.895354	82.603359	1	2
0	0	12	12	15	24	39	80	39	119	0.000333	0.209654	7	4402.740048	244.596669	628.962864	168.642459	5	2
0	0	3	3	7	7	14	10	8	18	0.000333	0.022844	3	205.597166	11.422065	68.532389	39.302969	3	2
0	0	5	5	10	10	20	29	17	46	0.000333	0.06627	5	994.043462	55.224637	198.808692	66.438562	1	2
0	0	8	8	13	13	26	48	31	79	0.000333	0.123778	12	4456.016853	247.556492	371.334738	96.211433	6	2
0	0	7	7	8	11	19	30	21	51	0.000333	0.072215	4	866.577213	48.143178	216.644303	62.053748	1	2
0	0	5	5	7	9	16	23	14	37	0.000333	0.049333	3	444	24.666667	148	48.180809	1	2
0	0	19	19	16	28	44	134	79	213	0.000333	0.38762	16	18605.74296	1033.652386	1162.858935	198.605938	5	2
0	0	5	5	7	8	15	17	12	29	0.000333	0.037767	3	339.899482	18.883305	113.299827	43.651484	1	2
0	0	4	4	7	13	20	18	17	35	0.000333	0.050422	3	453.80245	25.211247	151.267483	67.757201	1	2
0	0	18	18	16	22	38	89	59	148	0.000333	0.258898	16	12427.09235	690.39402	776.693272	162.107496	2	2
0	0	26	26	12	34	46	148	86	234	0.000333	0.430838	12	15510.16197	861.675665	1292.513498	215.993287	1	2
0	0	14	14	17	20	37	81	54	135	0.000333	0.234425	16	11252.41927	625.134404	703.276204	155.92543	2	2
0	0	4	4	9	10	19	19	13	32	0.000333	0.045311	4	543.734722	30.207485	135.93368	61.748606	3	2
0	0	3	3	9	8	17	16	10	26	0.000333	0.035425	4	425.096135	23.616452	106.274034	52.529325	3	2
0	0	4	4	10	9	19	20	12	32	0.000333	0.045311	5	679.668402	37.759356	135.93368	61.748606	3	2
0	0	6	6	13	12	25	39	24	63	0.000333	0.097521	12	3510.755279	195.04196	292.56294	91.125266	5	2
0	0	4	4	10	8	18	20	11	31	0.000333	0.043089	5	646.338375	35.907688	129.267675	57.219281	3	2
0	0	4	4	7	12	19	15	15	30	0.000333	0.042479	3	382.313476	21.239638	127.437825	62.671034	1	2
0	0	4	4	7	13	20	16	16	32	0.000333	0.046101	3	414.905097	23.050283	138.301699	67.757201	1	2
0	0	5	5	10	9	19	26	15	41	0.000333	0.058055	5	870.82514	48.379174	174.165028	61.748606	1	2
0	0	6	6	13	11	24	38	23	61	0.000333	0.093228	12	3356.192551	186.455142	279.682713	86.159464	4	2
0	0	3	3	7	7	14	10	8	18	0.000333	0.022844	3	205.597166	11.422065	68.532389	39.302969	3	2
0	0	4	4	10	8	18	20	11	31	0.000333	0.043089	5	646.338375	35.907688	129.267675	57.219281	3	2
0	0	5	5	10	10	20	29	17	46	0.000333	0.06627	5	994.043462	55.224637	198.808692	66.438562	1	2
0	0	3	3	9	8	17	16	11	27	0.000333	0.036787	4	441.445987	24.524777	110.361497	52.529325	2	2
0	0	6	6	7	13	20	35	24	59	0.000333	0.084998	3	764.981273	42.49896	254.993758	67.757201	1	2
0	0	3	3	9	7	16	19	11	30	0.000333	0.04	4	480	26.666667	120	48.180809	4	2
0	0	7	7	9	12	21	34	20	54	0.000333	0.079062	4	948.740563	52.707809	237.185141	71.548875	1	2
0	0	5	5	8	10	18	28	17	45	0.000333	0.062549	4	750.5865	41.69925	187.646625	57.219281	1	2
0	0	4	4	7	8	15	21	12	33	0.000333	0.042976	3	386.782169	21.487898	128.92739	43.651484	1	2
0	0	4	4	9	9	18	22	13	35	0.000333	0.048649	4	583.7895	32.43275	145.947375	57.05865	3	2
0	0	3	3	8	7	15	15	9	24	0.000333	0.031255	4	375.061497	20.83675	93.765374	43.651484	3	2
0	0	6	6	9	9	18	30	19	49	0.000333	0.068109	8	1634.610601	90.8117	204.326325	57.05865	1	2
0	0	8	8	14	12	26	44	27	71	0.000333	0.111244	14	4672.23708	259.568727	333.73122	96.322519	4	2
0	0	5	5	8	11	19	33	18	51	0.000333	0.072215	4	866.577213	48.143178	216.644303	62.053748	1	2
0	0	4	4	7	14	21	18	18	36	0.000333	0.052708	3	474.370282	26.353905	158.123427	72.954453	1	2
0	0	4	4	9	8	17	20	12	32	0.000333	0.0436	4	523.195244	29.066402	130.798811	52.529325	1	2
0	0	14	14	18	17	35	89	51	140	0.000333	0.239367	27	19388.6898	1077.149434	718.099622	144.545518	4	2
0	0	4	4	12	11	23	32	19	51	0.000333	0.076901	6	1384.209959	76.900553	230.70166	81.073298	1	2
0	0	3	3	8	7	15	15	9	24	0.000333	0.031255	4	375.061497	20.83675	93.765374	43.651484	3	2
0	0	4	4	6	10	16	19	15	34	0.000333	0.045333	3	408	22.666667	136	48.729056	1	2
0	0	5	5	8	8	16	22	14	36	0.000333	0.048	4	576	32	144	48	1	2
0	0	3	3	8	6	14	11	9	20	0.000333	0.025382	4	304.588394	16.921577	76.147098	39.509775	1	2
0	0	3	3	9	7	16	19	11	30	0.000333	0.04	4	480	26.666667	120	48.180809	1	2
0	0	18	18	17	24	41	103	65	168	0.000333	0.300023	16	14401.09979	800.061099	900.068737	179.525968	2	2
0	0	5	5	11	10	21	31	17	48	0.000333	0.070277	5	1054.156181	58.564232	210.831236	71.273029	1	2
0	0	3	3	9	8	17	16	10	26	0.000333	0.035425	4	425.096135	23.616452	106.274034	52.529325	3	2
0	0	25	25	15	26	41	136	79	215	0.000333	0.383958	21	24189.3473	1343.852628	1151.873681	180.814792	4	2
0	0	5	5	10	10	20	33	18	51	0.000333	0.073473	5	1102.091664	61.227315	220.418333	66.438562	1	2
0	0	5	5	7	7	14	16	11	27	0.000333	0.034266	3	308.395749	17.133097	102.798583	39.302969	1	2
0	0	4	4	11	10	21	24	14	38	0.000333	0.055636	5	834.54031	46.363351	166.908062	71.273029	4	2
0	0	10	10	12	15	27	59	34	93	0.000333	0.147402	12	5306.454452	294.803025	442.204538	101.622909	2	2
0	0	5	5	6	5	11	18	13	31	0.000333	0.035747	6	643.454281	35.74746	107.24238	27.119415	6	2
0	0	7	7	7	13	20	27	24	51	0.000333	0.073473	3	661.254999	36.736389	220.418333	67.757201	1	2
0	0	5	5	8	8	16	19	12	31	0.000333	0.041333	4	496	27.555556	124	48	1	2
0	0	11	11	12	17	29	62	38	100	0.000333	0.161933	12	5829.577194	323.8654	485.7981	112.506418	1	2
0	0	5	5	11	10	21	31	17	48	0.000333	0.070277	5	1054.156181	58.564232	210.831236	71.273029	1	2
0	0	4	4	7	11	18	24	17	41	0.000333	0.056989	3	512.900775	28.494488	170.966925	57.705232	1	2
0	0	6	6	7	13	20	35	24	59	0.000333	0.084998	3	764.981273	42.49896	254.993758	67.757201	1	2
0	0	3	3	9	7	16	19	11	30	0.000333	0.04	4	480	26.666667	120	48.180809	4	2
0	0	4	4	10	9	19	20	12	32	0.000333	0.045311	5	679.668402	37.759356	135.93368	61.748606	3	2
0	0	14	14	18	17	35	89	51	140	0.000333	0.239367	27	19388.6898	1077.149434	718.099622	144.545518	4	2
0	0	17	17	13	27	40	90	50	140	0.000333	0.248357	6	4470.4196	248.356644	745.069933	176.487679	8	2
0	0	5	5	10	14	24	27	21	48	0.000333	0.073359	5	1100.391	61.132833	220.0782	86.52225	1	2
0	0	7	7	7	13	20	27	24	51	0.000333	0.073473	3	661.254999	36.736389	220.418333	67.757201	1	2
0	0	4	4	6	12	18	14	15	29	0.000333	0.040309	3	362.783475	20.154638	120.927825	58.529325	1	2
0	0	3	3	14	9	23	26	12	38	0.000333	0.057298	7	1203.26748	66.848193	171.895354	81.832294	3	2
0	0	81	81	17	80	97	522	436	958	0.000333	2.107572	40	252908.6601	14050.48112	6322.716503	575.241116	45	2
0	0	9	9	8	13	21	51	35	86	0.000333	0.125913	8	3021.914387	167.884133	377.739298	72.105716	1	2
0	0	34	34	17	39	56	207	116	323	0.000333	0.625259	16	30012.41024	1667.356124	1875.77564	275.617555	2	2
0	0	5	5	10	10	20	33	18	51	0.000333	0.073473	5	1102.091664	61.227315	220.418333	66.438562	1	2
0	0	6	6	9	11	20	37	20	57	0.000333	0.082117	4	985.399606	54.744423	246.349901	66.583073	1	2
0	0	4	4	5	9	14	14	13	27	0.000333	0.034266	2	205.597166	11.422065	102.798583	40.138965	1	2
0	0	3	3	8	7	15	15	9	24	0.000333	0.031255	4	375.061497	20.83675	93.765374	43.651484	3	2
0	0	5	5	10	10	20	29	17	46	0.000333	0.06627	5	994.043462	55.224637	198.808692	66.438562	1	2
0	0	4	4	8	10	18	25	15	40	0.000333	0.055599	4	667.188	37.066	166.797	57.219281	1	2
0	0	5	5	9	10	19	26	17	43	0.000333	0.060887	4	730.643532	40.591307	182.660883	61.748606	1	2
0	0	7	7	8	13	21	39	26	65	0.000333	0.095167	8	2284.00506	126.88917	285.500632	72.105716	1	2
0	0	5	5	8	11	19	28	19	47	0.000333	0.066551	4	798.610373	44.367243	199.652593	62.053748	1	2
0	0	8	8	12	16	28	42	26	68	0.000333	0.108967	6	1961.400808	108.966712	326.900135	107.01955	2	2
0	0	6	6	13	12	25	39	24	63	0.000333	0.097521	12	3510.755279	195.04196	292.56294	91.125266	5	2
0	0	5	5	7	7	14	16	11	27	0.000333	0.034266	3	308.395749	17.133097	102.798583	39.302969	1	2
0	0	4	4	7	13	20	21	18	39	0.000333	0.056185	3	505.665587	28.092533	168.555196	67.757201	1	2
0	0	5	5	7	7	14	16	11	27	0.000333	0.034266	3	308.395749	17.133097	102.798583	39.302969	1	2
0	0	16	16	14	19	33	71	45	116	0.000333	0.19505	14	8192.09605	455.116447	585.149718	134.013592	2	2
0	0	3	3	9	8	17	16	11	27	0.000333	0.036787	4	441.445987	24.524777	110.361497	52.529325	2	2
0	0	3	3	7	7	14	10	8	18	0.000333	0.022844	3	205.597166	11.422065	68.532389	39.302969	3	2
0	0	5	5	10	10	20	29	17	46	0.000333	0.06627	5	994.043462	55.224637	198.808692	66.438562	1	2
0	0	23	23	17	37	54	115	70	185	0.000333	0.354885	8	8517.233503	473.179639	1064.654188	262.236643	8	2
0	0	3	3	8	7	15	15	9	24	0.000333	0.031255	4	375.061497	20.83675	93.765374	43.651484	3	2
0	0	5	5	7	8	15	17	12	29	0.000333	0.037767	3	339.899482	18.883305	113.299827	43.651484	1	2
0	0	7	7	11	17	28	38	31	69	0.000333	0.110569	5	1658.537448	92.140969	331.70749	107.540616	5	2
0	0	33	33	18	41	59	225	123	348	0.000333	0.682387	27	55273.31409	3070.739672	2047.159781	294.718282	5	2
0	0	4	4	8	10	18	25	15	40	0.000333	0.055599	4	667.188	37.066	166.797	57.219281	1	2
0	0	5	5	8	11	19	33	18	51	0.000333	0.072215	4	866.577213	48.143178	216.644303	62.053748	1	2
0	0	11	11	12	17	29	72	40	112	0.000333	0.181365	12	6529.126457	362.729248	544.093871	112.506418	1	2
0	0	6	6	10	13	23	38	25	63	0.000333	0.094995	5	1424.922016	79.162334	284.984403	81.324997	1	2
0	0	3	3	9	8	17	16	11	27	0.000333	0.036787	4	441.445987	24.524777	110.361497	52.529325	2	2
0	0	4	4	7	13	20	18	20	38	0.000333	0.054744	3	492.699803	27.372211	164.233268	67.757201	2	2
0	0	4	4	4	7	11	13	11	24	0.000333	0.027675	2	166.052718	9.225151	83.026359	27.651484	2	2
0	0	5	5	8	10	18	28	17	45	0.000333	0.062549	4	750.5865	41.69925	187.646625	57.219281	1	2
0	0	5	5	7	7	14	16	11	27	0.000333	0.034266	3	308.395749	17.133097	102.798583	39.302969	1	2
0	0	18	18	17	24	41	103	65	168	0.000333	0.300023	16	14401.09979	800.061099	900.068737	179.525968	2	2
0	0	32	32	20	40	60	182	99	281	0.000333	0.553279	20	33196.72515	1844.262508	1659.836257	299.315686	13	2
0	0	6	6	9	11	20	34	20	54	0.000333	0.077795	4	933.536468	51.863137	233.384117	66.583073	1	2
0	0	5	5	7	9	16	23	14	37	0.000333	0.049333	3	444	24.666667	148	48.180809	1	2
0	0	3	3	9	8	17	16	11	27	0.000333	0.036787	4	441.445987	24.524777	110.361497	52.529325	2	2
0	0	8	8	10	14	24	48	32	80	0.000333	0.122266	10	3667.970001	203.776111	366.797	86.52225	1	2
0	0	4	4	8	13	21	22	18	40	0.000333	0.058564	4	702.770788	39.042822	175.692697	72.105716	1	2
0	0	6	6	13	12	25	41	26	67	0.000333	0.103713	12	3733.660377	207.425576	311.138365	91.125266	4	2
0	0	24	24	19	30	49	161	84	245	0.000333	0.458535	18	24760.87041	1375.603912	1375.603912	227.917341	6	2
0	0	5	5	8	13	21	18	17	35	0.000333	0.051244	4	614.924439	34.162469	153.73111	72.105716	1	2
0	0	6	6	8	10	18	29	18	47	0.000333	0.065329	4	783.9459	43.55255	195.986475	57.219281	1	2
0	0	4	4	7	9	16	17	12	29	0.000333	0.038667	3	348	19.333333	116	48.180809	1	2
0	0	3	3	8	7	15	20	12	32	0.000333	0.041673	4	500.081996	27.782333	125.020499	43.651484	1	2
0	0	5	5	7	8	15	17	12	29	0.000333	0.037767	3	339.899482	18.883305	113.299827	43.651484	1	2
0	0	5	5	8	11	19	33	18	51	0.000333	0.072215	4	866.577213	48.143178	216.644303	62.053748	1	2
0	0	6	6	11	10	21	51	26	77	0.000333	0.112736	10	3382.084416	187.893579	338.208442	71.273029	2	2
0	0	5	5	8	11	19	27	17	44	0.000333	0.062303	4	747.635242	41.535291	186.908811	62.053748	1	2
0	0	7	7	10	14	24	40	27	67	0.000333	0.102397	5	1535.962438	85.331247	307.192488	86.52225	1	2
0	0	5	5	8	10	18	28	17	45	0.000333	0.062549	4	750.5865	41.69925	187.646625	57.219281	1	2
0	0	4	4	7	12	19	15	15	30	0.000333	0.042479	3	382.313476	21.239638	127.437825	62.671034	1	2
0	0	3	3	9	8	17	16	10	26	0.000333	0.035425	4	425.096135	23.616452	106.274034	52.529325	3	2
0	0	4	4	11	9	20	21	12	33	0.000333	0.047541	5	713.118136	39.617674	142.623627	66.583073	3	2
0	0	14	14	17	20	37	81	54	135	0.000333	0.234425	16	11252.41927	625.134404	703.276204	155.92543	2	2
0	0	4	4	5	9	14	15	13	28	0.000333	0.035535	2	213.211876	11.845104	106.605938	40.138965	1	2
0	0	11	11	12	20	32	64	35	99	0.000333	0.165	6	2970	165	495	129.458112	5	2
0	0	10	10	14	18	32	61	38	99	0.000333	0.165	14	6930	385	495	128.361619	2	2
0	0	21	21	20	29	49	139	80	219	0.000333	0.409874	20	24592.42912	1366.246062	1229.621456	227.320011	6	2
0	0	5	5	8	10	18	28	17	45	0.000333	0.062549	4	750.5865	41.69925	187.646625	57.219281	1	2
0	0	5	5	8	11	19	33	18	51	0.000333	0.072215	4	866.577213	48.143178	216.644303	62.053748	1	2
0	0	5	5	10	10	20	29	17	46	0.000333	0.06627	5	994.043462	55.224637	198.808692	66.438562	1	2
0	0	5	5	8	11	19	27	17	44	0.000333	0.062303	4	747.635242	41.535291	186.908811	62.053748	1	2
0	0	5	5	10	10	20	29	17	46	0.000333	0.06627	5	994.043462	55.224637	198.808692	66.438562	1	2
0	0	8	8	14	17	31	56	29	85	0.000333	0.140369	7	2947.746805	163.763711	421.106686	122.789837	4	2
0	0	25	25	11	39	50	195	165	360	0.000333	0.677263	20	40635.76457	2257.542476	2031.788228	244.184434	2	2
0	0	3	3	7	7	14	10	8	18	0.000333	0.022844	3	205.597166	11.422065	68.532389	39.302969	3	2
0	0	4	4	11	9	20	21	12	33	0.000333	0.047541	5	713.118136	39.617674	142.623627	66.583073	3	2
0	0	5	5	8	10	18	28	17	45	0.000333	0.062549	4	750.5865	41.69925	187.646625	57.219281	1	2
0	0	25	25	16	33	49	173	105	278	0.000333	0.520296	24	37461.34408	2081.185782	1560.889337	230.465006	10	2
0	0	5	5	8	13	21	20	18	38	0.000333	0.055636	4	667.632248	37.09068	166.908062	72.105716	1	2
0	0	6	6	10	14	24	41	29	70	0.000333	0.106982	10	3209.473751	178.304097	320.947375	86.52225	4	2
0	0	5	5	8	8	16	19	12	31	0.000333	0.041333	4	496	27.555556	124	48	1	2
0	0	5	5	8	11	19	33	18	51	0.000333	0.072215	4	866.577213	48.143178	216.644303	62.053748	1	2
0	0	6	6	13	12	25	41	26	67	0.000333	0.103713	12	3733.660377	207.425576	311.138365	91.125266	4	2
0	0	5	5	10	9	19	26	15	41	0.000333	0.058055	5	870.82514	48.379174	174.165028	61.748606	1	2
0	0	6	6	9	11	20	31	19	50	0.000333	0.072032	4	864.385619	48.021423	216.096405	66.583073	1	2
0	0	5	5	7	7	14	16	11	27	0.000333	0.034266	3	308.395749	17.133097	102.798583	39.302969	1	2
0	0	5	5	7	9	16	23	14	37	0.000333	0.049333	3	444	24.666667	148	48.180809	1	2
0	0	18	18	17	24	41	103	65	168	0.000333	0.300023	16	14401.09979	800.061099	900.068737	179.525968	2	2
0	0	4	4	9	12	21	25	17	42	0.000333	0.061492	4	737.909327	40.994963	184.477332	71.548875	1	2
0	0	4	4	5	9	14	15	13	28	0.000333	0.035535	2	213.211876	11.845104	106.605938	40.138965	1	2
0	0	6	6	9	9	18	23	16	39	0.000333	0.054209	4	650.5083	36.13935	162.627075	57.05865	1	2
0	0	3	3	7	7	14	10	8	18	0.000333	0.022844	3	205.597166	11.422065	68.532389	39.302969	3	2
0	0	3	3	8	6	14	11	9	20	0.000333	0.025382	4	304.588394	16.921577	76.147098	39.509775	1	2
0	0	3	3	7	7	14	10	8	18	0.000333	0.022844	3	205.597166	11.422065	68.532389	39.302969	3	2
0	0	18	18	15	41	56	122	97	219	0.000333	0.423937	14	17805.35019	989.186122	1271.810728	278.262991	2	2
0	0	3	3	8	7	15	15	9	24	0.000333	0.031255	4	375.061497	20.83675	93.765374	43.651484	3	2
0	0	5	5	11	10	21	31	17	48	0.000333	0.070277	5	1054.156181	58.564232	210.831236	71.273029	1	2
0	0	5	5	7	9	16	23	14	37	0.000333	0.049333	3	444	24.666667	148	48.180809	1	2
0	0	5	5	10	10	20	29	17	46	0.000333	0.06627	5	994.043462	55.224637	198.808692	66.438562	1	2
0	0	3	3	9	8	17	16	10	26	0.000333	0.035425	4	425.096135	23.616452	106.274034	52.529325	3	2
0	0	4	4	7	11	18	24	17	41	0.000333	0.056989	3	512.900775	28.494488	170.966925	57.705232	1	2
0	0	5	5	7	15	22	32	25	57	0.000333	0.084729	3	762.562807	42.3646	254.187602	78.254843	1	2
0	0	6	6	8	8	16	21	14	35	0.000333	0.046667	4	560	31.111111	140	48	1	2
0	0	4	4	11	10	21	24	14	38	0.000333	0.055636	5	834.54031	46.363351	166.908062	71.273029	4	2
0	0	10	10	13	20	33	67	36	103	0.000333	0.173191	6	3117.435566	173.190865	519.572594	134.544278	4	2
0	0	9	9	10	18	28	48	34	82	0.000333	0.131401	5	1971.015518	109.500862	394.203104	108.277931	1	2
0	0	17	17	16	26	42	130	74	204	0.000333	0.366678	16	17600.52407	977.806893	1100.032754	186.211433	5	2
0	0	5	5	8	10	18	28	17	45	0.000333	0.062549	4	750.5865	41.69925	187.646625	57.219281	1	2
0	0	3	3	7	7	14	10	8	18	0.000333	0.022844	3	205.597166	11.422065	68.532389	39.302969	3	2
0	0	4	4	10	9	19	22	13	35	0.000333	0.049559	5	743.387315	41.299295	148.677463	61.748606	1	2
0	0	9	9	12	11	23	44	28	72	0.000333	0.108565	12	3908.35753	217.130974	325.696461	81.073298	1	2
0	0	5	5	7	9	16	23	14	37	0.000333	0.049333	3	444	24.666667	148	48.180809	1	2
0	0	5	5	11	10	21	31	17	48	0.000333	0.070277	5	1054.156181	58.564232	210.831236	71.273029	1	2
0	0	6	6	7	13	20	27	24	51	0.000333	0.073473	3	661.254999	36.736389	220.418333	67.757201	1	2
0	0	4	4	8	10	18	31	16	47	0.000333	0.065329	4	783.9459	43.55255	195.986475	57.219281	1	2
0	0	5	5	8	8	16	24	16	40	0.000333	0.053333	8	1280	71.111111	160	48	1	2
0	0	4	4	8	7	15	17	10	27	0.000333	0.035162	4	421.944184	23.441344	105.486046	43.651484	1	2
0	0	4	4	8	10	18	14	12	26	0.000333	0.036139	4	433.6722	24.0929	108.41805	57.219281	3	2
0	0	4	4	7	14	21	18	18	36	0.000333	0.052708	3	474.370282	26.353905	158.123427	72.954453	1	2
0	0	6	6	13	12	25	41	26	67	0.000333	0.103713	12	3733.660377	207.425576	311.138365	91.125266	4	2
0	0	5	5	7	7	14	19	13	32	0.000333	0.040612	3	365.506073	20.305893	121.835358	39.302969	1	2
0	0	5	5	8	10	18	28	17	45	0.000333	0.062549	4	750.5865	41.69925	187.646625	57.219281	1	2
0	0	6	6	13	12	25	39	24	63	0.000333	0.097521	12	3510.755279	195.04196	292.56294	91.125266	5	2
0	0	6	6	7	15	22	28	27	55	0.000333	0.081756	3	735.806217	40.878123	245.268739	78.254843	1	2
0	0	3	3	8	6	14	11	9	20	0.000333	0.025382	4	304.588394	16.921577	76.147098	39.509775	1	2
0	0	23	23	16	26	42	136	80	216	0.000333	0.388247	24	27953.77352	1552.987418	1164.740563	186.211433	2	2
0	0	16	16	15	24	39	128	63	191	0.000333	0.336504	14	14133.16553	785.175863	1009.511824	168.642459	6	2
0	0	3	3	8	7	15	15	9	24	0.000333	0.031255	4	375.061497	20.83675	93.765374	43.651484	3	2
0	0	15	15	14	19	33	66	42	108	0.000333	0.181598	14	7627.123908	423.729106	544.794565	134.013592	2	2
0	0	33	33	21	41	62	224	126	350	0.000333	0.694656	30	62519.06126	3473.281181	2083.968709	311.898298	16	2
0	0	4	4	5	10	15	15	14	29	0.000333	0.037767	2	226.599655	12.58887	113.299827	44.828921	1	2
0	0	5	5	8	11	19	33	18	51	0.000333	0.072215	4	866.577213	48.143178	216.644303	62.053748	1	2
0	0	5	5	8	14	22	19	19	38	0.000333	0.056486	4	677.833606	37.657423	169.458402	77.302969	1	2
0	0	5	5	8	11	19	33	18	51	0.000333	0.072215	4	866.577213	48.143178	216.644303	62.053748	1	2
0	0	3	3	9	8	17	16	10	26	0.000333	0.035425	4	425.096135	23.616452	106.274034	52.529325	3	2
0	0	10	10	13	13	26	47	30	77	0.000333	0.120645	12	4343.2063	241.289239	361.933858	96.211433	2	2
0	0	10	10	12	15	27	59	34	93	0.000333	0.147402	12	5306.454452	294.803025	442.204538	101.622909	2	2
0	0	5	5	7	7	14	19	13	32	0.000333	0.040612	3	365.506073	20.305893	121.835358	39.302969	1	2
0	0	3	3	14	8	22	29	14	43	0.000333	0.063919	7	1342.288917	74.571607	191.75556	77.302969	3	2
0	0	6	6	8	17	25	33	28	61	0.000333	0.094425	4	1133.10091	62.950051	283.275228	93.486868	1	2
0	0	4	4	8	15	23	22	21	43	0.000333	0.064838	4	778.052656	43.225148	194.513164	82.603359	1	2
0	0	18	18	16	22	38	89	59	148	0.000333	0.258898	16	12427.09235	690.39402	776.693272	162.107496	2	2
0	0	5	5	8	11	19	27	17	44	0.000333	0.062303	4	747.635242	41.535291	186.908811	62.053748	1	2
0	0	5	5	8	10	18	28	17	45	0.000333	0.062549	4	750.5865	41.69925	187.646625	57.219281	1	2
0	0	5	5	10	10	20	29	17	46	0.000333	0.06627	5	994.043462	55.224637	198.808692	66.438562	1	2
0	0	4	4	5	9	14	14	13	27	0.000333	0.034266	2	205.597166	11.422065	102.798583	40.138965	1	2
0	0	3	3	8	7	15	20	12	32	0.000333	0.041673	4	500.081996	27.782333	125.020499	43.651484	1	2
0	0	9	9	12	15	27	38	28	66	0.000333	0.104608	6	1882.935451	104.607525	313.822575	101.622909	1	2
0	0	3	3	9	8	17	16	10	26	0.000333	0.035425	4	425.096135	23.616452	106.274034	52.529325	3	2
0	0	5	5	7	8	15	17	12	29	0.000333	0.037767	3	339.899482	18.883305	113.299827	43.651484	1	2
0	0	5	5	10	10	20	29	17	46	0.000333	0.06627	5	994.043462	55.224637	198.808692	66.438562	1	2
0	0	77	77	17	80	97	491	410	901	0.000333	1.982174	40	237860.8588	13214.49216	5946.521471	575.241116	41	2
0	0	10	10	13	13	26	47	30	77	0.000333	0.120645	12	4343.2063	241.289239	361.933858	96.211433	2	2
0	0	41	41	17	41	58	322	175	497	0.000333	0.970472	32	93165.32975	5175.851653	2911.416555	289.1465	6	2
0	0	32	32	12	31	43	186	108	294	0.000333	0.531774	18	28715.79308	1595.321838	1595.321838	196.599636	5	2
0	0	4	4	9	9	18	22	13	35	0.000333	0.048649	4	583.7895	32.43275	145.947375	57.05865	3	2
0	0	5	5	10	10	20	33	18	51	0.000333	0.073473	5	1102.091664	61.227315	220.418333	66.438562	1	2
0	0	3	3	8	7	15	15	9	24	0.000333	0.031255	4	375.061497	20.83675	93.765374	43.651484	3	2
0	0	5	5	8	8	16	26	16	42	0.000333	0.056	8	1344	74.666667	168	48	1	2
0	0	4	4	4	7	11	13	11	24	0.000333	0.027675	2	166.052718	9.225151	83.026359	27.651484	2	2
0	0	4	4	5	9	14	15	13	28	0.000333	0.035535	2	213.211876	11.845104	106.605938	40.138965	1	2
0	0	9	9	10	9	19	31	22	53	0.000333	0.075047	10	2251.401582	125.077866	225.140158	61.748606	1	2
0	0	3	3	8	7	15	20	12	32	0.000333	0.041673	4	500.081996	27.782333	125.020499	43.651484	1	2
0	0	4	4	6	8	14	14	11	25	0.000333	0.031728	3	285.551619	15.863979	95.183873	39.509775	1	2
0	0	5	5	7	7	14	16	11	27	0.000333	0.034266	3	308.395749	17.133097	102.798583	39.302969	1	2
0	0	4	4	11	9	20	21	12	33	0.000333	0.047541	5	713.118136	39.617674	142.623627	66.583073	3	2
0	0	7	7	9	12	21	34	20	54	0.000333	0.079062	4	948.740563	52.707809	237.185141	71.548875	1	2
0	0	5	5	10	10	20	33	18	51	0.000333	0.073473	5	1102.091664	61.227315	220.418333	66.438562	1	2
0	0	5	5	7	8	15	17	12	29	0.000333	0.037767	3	339.899482	18.883305	113.299827	43.651484	1	2
0	0	36	36	15	35	50	251	189	440	0.000333	0.827766	35	86915.38532	4828.632518	2483.296724	238.128265	10	2
0	0	5	5	10	9	19	26	15	41	0.000333	0.058055	5	870.82514	48.379174	174.165028	61.748606	1	2
0	0	36	36	14	32	46	251	183	434	0.000333	0.799075	35	83902.90611	4661.272562	2397.225889	213.302969	10	2
0	0	6	6	12	11	23	33	18	51	0.000333	0.076901	6	1384.209959	76.900553	230.70166	81.073298	1	2
0	0	6	6	7	13	20	35	24	59	0.000333	0.084998	3	764.981273	42.49896	254.993758	67.757201	1	2
0	0	4	4	7	11	18	24	17	41	0.000333	0.056989	3	512.900775	28.494488	170.966925	57.705232	1	2
0	0	3	3	8	7	15	15	9	24	0.000333	0.031255	4	375.061497	20.83675	93.765374	43.651484	3	2
0	0	3	3	8	7	15	15	9	24	0.000333	0.031255	4	375.061497	20.83675	93.765374	43.651484	3	2
0	0	7	7	9	12	21	34	20	54	0.000333	0.079062	4	948.740563	52.707809	237.185141	71.548875	1	2
0	0	5	5	10	12	22	26	17	43	0.000333	0.063919	5	958.777798	53.265433	191.75556	76.238831	3	2
0	0	5	5	9	13	22	26	20	46	0.000333	0.068378	4	820.535418	45.585301	205.133854	76.635041	1	2
0	0	5	5	8	11	19	27	17	44	0.000333	0.062303	4	747.635242	41.535291	186.908811	62.053748	1	2
0	0	18	18	15	24	39	106	62	168	0.000333	0.295983	14	12431.26602	690.62589	887.947573	168.642459	2	2
0	0	15	15	15	20	35	71	44	115	0.000333	0.196623	14	8258.145657	458.78587	589.867547	145.041921	2	2
0	0	3	3	7	7	14	10	8	18	0.000333	0.022844	3	205.597166	11.422065	68.532389	39.302969	3	2
0	0	5	5	7	7	14	16	11	27	0.000333	0.034266	3	308.395749	17.133097	102.798583	39.302969	1	2
0	0	5	5	10	10	20	29	17	46	0.000333	0.06627	5	994.043462	55.224637	198.808692	66.438562	1	2
0	0	3	3	8	7	15	15	9	24	0.000333	0.031255	4	375.061497	20.83675	93.765374	43.651484	3	2
0	0	3	3	8	7	15	15	9	24	0.000333	0.031255	4	375.061497	20.83675	93.765374	43.651484	3	2
0	0	6	6	9	9	18	23	16	39	0.000333	0.054209	4	650.5083	36.13935	162.627075	57.05865	1	2
0	0	4	4	11	10	21	24	14	38	0.000333	0.055636	5	834.54031	46.363351	166.908062	71.273029	4	2
0	0	4	4	8	10	18	24	15	39	0.000333	0.054209	4	650.5083	36.13935	162.627075	57.219281	1	2
0	0	3	3	8	7	15	20	12	32	0.000333	0.041673	4	500.081996	27.782333	125.020499	43.651484	1	2
0	0	10	10	14	18	32	49	38	87	0.000333	0.145	14	6090	338.333333	435	128.361619	2	2
0	0	6	6	7	9	16	27	18	45	0.000333	0.06	6	1080	60	180	48.180809	1	2
0	0	4	4	9	9	18	22	13	35	0.000333	0.048649	4	583.7895	32.43275	145.947375	57.05865	3	2
0	0	3	3	8	7	15	20	12	32	0.000333	0.041673	4	500.081996	27.782333	125.020499	43.651484	1	2
0	0	5	5	11	12	23	24	16	40	0.000333	0.060314	5	904.712391	50.2618	180.942478	81.073298	3	2
0	0	5	5	7	8	15	22	15	37	0.000333	0.048185	3	433.664856	24.092492	144.554952	43.651484	1	2
0	0	4	4	7	9	16	19	15	34	0.000333	0.045333	3	408	22.666667	136	48.180809	1	2
0	0	5	5	10	10	20	33	18	51	0.000333	0.073473	5	1102.091664	61.227315	220.418333	66.438562	1	2
0	0	4	4	9	9	18	22	13	35	0.000333	0.048649	4	583.7895	32.43275	145.947375	57.05865	3	2
0	0	18	18	15	22	37	108	59	167	0.000333	0.289993	14	12179.70197	676.650109	869.978712	156.710855	4	2
0	0	4	4	4	7	11	13	11	24	0.000333	0.027675	2	166.052718	9.225151	83.026359	27.651484	2	2
0	0	15	15	10	21	31	67	37	104	0.000333	0.171745	5	2576.182081	143.121227	515.236416	125.457947	2	2
0	0	4	4	8	7	15	15	10	25	0.000333	0.032557	4	390.68906	21.704948	97.672265	43.651484	1	2
0	0	7	7	7	13	20	39	28	67	0.000333	0.096523	6	1737.415094	96.523061	289.569182	67.757201	1	2
0	0	5	5	7	8	15	17	12	29	0.000333	0.037767	3	339.899482	18.883305	113.299827	43.651484	1	2
0	0	40	40	19	43	62	246	140	386	0.000333	0.766107	27	62054.63395	3447.479664	2298.319776	314.040007	3	2
0	0	18	18	16	22	38	89	59	148	0.000333	0.258898	16	12427.09235	690.39402	776.693272	162.107496	2	2
0	0	7	7	7	12	19	38	27	65	0.000333	0.092038	6	1656.69173	92.038429	276.115288	62.671034	1	2
0	0	7	7	7	12	19	38	27	65	0.000333	0.092038	6	1656.69173	92.038429	276.115288	62.671034	1	2
0	0	5	5	7	7	14	16	11	27	0.000333	0.034266	3	308.395749	17.133097	102.798583	39.302969	1	2
0	0	13	13	18	17	35	81	46	127	0.000333	0.21714	18	11725.54098	651.418943	651.418943	144.545518	6	2
0	0	5	5	8	10	18	28	17	45	0.000333	0.062549	4	750.5865	41.69925	187.646625	57.219281	1	2
0	0	4	4	5	10	15	17	15	32	0.000333	0.041673	2	250.040998	13.891167	125.020499	44.828921	1	2
0	0	11	11	16	18	34	61	41	102	0.000333	0.172974	16	8302.739357	461.263298	518.92121	139.05865	5	2
0	0	3	3	9	8	17	16	11	27	0.000333	0.036787	4	441.445987	24.524777	110.361497	52.529325	2	2
0	0	4	4	8	7	15	17	10	27	0.000333	0.035162	4	421.944184	23.441344	105.486046	43.651484	1	2
0	0	6	6	13	12	25	39	24	63	0.000333	0.097521	12	3510.755279	195.04196	292.56294	91.125266	5	2
0	0	7	7	9	12	21	34	20	54	0.000333	0.079062	4	948.740563	52.707809	237.185141	71.548875	1	2
0	0	5	5	8	9	17	23	16	39	0.000333	0.053137	4	637.644203	35.424678	159.411051	52.529325	1	2
0	0	6	6	8	10	18	29	21	50	0.000333	0.069499	8	1667.970001	92.665	208.49625	57.219281	1	2
0	0	4	4	10	9	19	22	13	35	0.000333	0.049559	5	743.387315	41.299295	148.677463	61.748606	1	2
0	0	5	5	10	10	20	33	18	51	0.000333	0.073473	5	1102.091664	61.227315	220.418333	66.438562	1	2
0	0	23	23	13	30	43	132	78	210	0.000333	0.379839	12	13674.18718	759.677066	1139.515598	195.312434	2	2
0	0	4	4	9	9	18	22	13	35	0.000333	0.048649	4	583.7895	32.43275	145.947375	57.05865	3	2
0	0	5	5	8	11	19	33	18	51	0.000333	0.072215	4	866.577213	48.143178	216.644303	62.053748	1	2
0	0	10	10	13	13	26	47	30	77	0.000333	0.120645	12	4343.2063	241.289239	361.933858	96.211433	2	2
0	0	4	4	11	9	20	21	12	33	0.000333	0.047541	5	713.118136	39.617674	142.623627	66.583073	3	2
0	0	18	18	16	22	38	89	59	148	0.000333	0.258898	16	12427.09235	690.39402	776.693272	162.107496	2	2
0	0	5	5	7	8	15	17	12	29	0.000333	0.037767	3	339.899482	18.883305	113.299827	43.651484	1	2
0	0	3	3	8	6	14	11	9	20	0.000333	0.025382	4	304.588394	16.921577	76.147098	39.509775	1	2
0	0	5	5	10	10	20	29	17	46	0.000333	0.06627	5	994.043462	55.224637	198.808692	66.438562	1	2
0	0	21	21	20	29	49	150	82	232	0.000333	0.434204	20	26052.25368	1447.347426	1302.612684	227.320011	8	2
0	0	5	5	7	9	16	23	14	37	0.000333	0.049333	3	444	24.666667	148	48.180809	1	2
0	0	14	14	17	20	37	81	54	135	0.000333	0.234425	16	11252.41927	625.134404	703.276204	155.92543	2	2
0	0	5	5	8	10	18	28	17	45	0.000333	0.062549	4	750.5865	41.69925	187.646625	57.219281	1	2
0	0	6	6	8	15	23	37	28	65	0.000333	0.098011	4	1176.126109	65.340339	294.031527	82.603359	1	2
0	0	25	25	18	34	52	149	79	228	0.000333	0.433233	18	23394.6046	1299.700256	1299.700256	248.032387	10	2
0	0	5	5	7	7	14	17	13	30	0.000333	0.038074	3	342.661943	19.036775	114.220648	39.302969	1	2
0	0	4	4	8	14	22	20	18	38	0.000333	0.056486	4	677.833606	37.657423	169.458402	77.302969	1	2
0	0	3	3	8	7	15	15	9	24	0.000333	0.031255	4	375.061497	20.83675	93.765374	43.651484	3	2
0	0	7	7	10	11	21	31	20	51	0.000333	0.074669	5	1120.040943	62.224497	224.008189	71.273029	1	2
0	0	21	21	18	32	50	145	86	231	0.000333	0.434577	18	23467.15404	1303.73078	1303.73078	235.05865	5	2
0	0	5	5	10	9	19	26	15	41	0.000333	0.058055	5	870.82514	48.379174	174.165028	61.748606	1	2
0	0	4	4	8	7	15	15	10	25	0.000333	0.032557	4	390.68906	21.704948	97.672265	43.651484	1	2
0	0	5	5	8	11	19	27	18	45	0.000333	0.063719	4	764.626952	42.479275	191.156738	62.053748	1	2
0	0	7	7	10	14	24	40	27	67	0.000333	0.102397	5	1535.962438	85.331247	307.192488	86.52225	1	2
0	0	13	13	10	12	22	70	41	111	0.000333	0.164999	15	7424.953645	412.497425	494.99691	76.238831	1	2
0	0	6	6	9	8	17	21	14	35	0.000333	0.047687	4	572.244798	31.791378	143.061199	52.529325	1	2
0	0	4	4	10	8	18	20	11	31	0.000333	0.043089	5	646.338375	35.907688	129.267675	57.219281	3	2
0	0	10	10	13	13	26	47	30	77	0.000333	0.120645	12	4343.2063	241.289239	361.933858	96.211433	2	2
0	0	5	5	8	8	16	19	12	31	0.000333	0.041333	4	496	27.555556	124	48	1	2
0	0	4	4	9	10	19	28	15	43	0.000333	0.060887	4	730.643532	40.591307	182.660883	61.748606	1	2
0	0	3	3	8	6	14	11	9	20	0.000333	0.025382	4	304.588394	16.921577	76.147098	39.509775	1	2
0	0	21	21	15	29	44	124	76	200	0.000333	0.363962	14	15286.40853	849.244918	1091.886324	199.484808	2	2
0	0	15	15	10	21	31	67	37	104	0.000333	0.171745	5	2576.182081	143.121227	515.236416	125.457947	2	2
0	0	10	10	12	16	28	61	37	98	0.000333	0.15704	12	5653.449388	314.080522	471.120782	107.01955	1	2
0	0	3	3	9	6	15	19	10	29	0.000333	0.037767	4	453.199309	25.177739	113.299827	44.0391	1	2
0	0	3	3	8	7	15	15	9	24	0.000333	0.031255	4	375.061497	20.83675	93.765374	43.651484	3	2
0	0	16	16	17	20	37	80	63	143	0.000333	0.248317	24	17878.84395	993.269108	744.951831	155.92543	3	2
0	0	17	17	14	22	36	83	62	145	0.000333	0.24988	14	10494.94775	583.052653	749.639125	151.410465	1	2
0	0	6	6	13	12	25	41	26	67	0.000333	0.103713	12	3733.660377	207.425576	311.138365	91.125266	4	2
0	0	6	6	8	11	19	20	19	39	0.000333	0.055223	4	662.676692	36.815372	165.669173	62.053748	1	2
0	0	5	5	8	10	18	28	17	45	0.000333	0.062549	4	750.5865	41.69925	187.646625	57.219281	1	2
0	0	19	19	14	27	41	405	60	465	0.000333	0.830421	14	34877.66355	1937.647975	2491.261682	181.684931	5	2
0	0	10	10	12	13	25	37	27	64	0.000333	0.099069	12	3566.481554	198.137864	297.206796	91.125266	1	2
0	0	4	4	9	9	18	24	14	38	0.000333	0.052819	4	633.8286	35.2127	158.45715	57.05865	1	2
0	0	7	7	10	14	24	40	27	67	0.000333	0.102397	5	1535.962438	85.331247	307.192488	86.52225	1	2
0	0	4	4	11	10	21	24	14	38	0.000333	0.055636	5	834.54031	46.363351	166.908062	71.273029	4	2
0	0	19	19	16	25	41	120	61	181	0.000333	0.323239	16	15515.47061	861.970589	969.716913	180.096405	6	2
0	0	14	14	18	17	35	89	51	140	0.000333	0.239367	27	19388.6898	1077.149434	718.099622	144.545518	4	2
0	0	14	14	17	20	37	81	54	135	0.000333	0.234425	16	11252.41927	625.134404	703.276204	155.92543	2	2
0	0	5	5	10	9	19	24	16	40	0.000333	0.056639	5	849.585503	47.199195	169.917101	61.748606	1	2
0	0	7	7	11	19	30	44	28	72	0.000333	0.117765	5	1766.480614	98.137812	353.296123	118.764371	2	2
0	0	4	4	7	6	13	14	9	23	0.000333	0.02837	3	255.330341	14.185019	85.110114	35.161259	1	2
0	0	4	4	8	10	18	25	15	40	0.000333	0.055599	4	667.188	37.066	166.797	57.219281	1	2
0	0	5	5	10	7	17	32	17	49	0.000333	0.066762	10	2002.856792	111.269822	200.285679	52.870765	2	2
0	0	4	4	10	7	17	29	15	44	0.000333	0.059949	10	1798.48365	99.915758	179.848365	52.870765	2	2
0	0	4	4	4	7	11	13	11	24	0.000333	0.027675	2	166.052718	9.225151	83.026359	27.651484	2	2
0	0	19	19	16	27	43	131	73	204	0.000333	0.368986	16	17711.32816	983.962676	1106.95801	192.381963	5	2
0	0	5	5	10	10	20	33	18	51	0.000333	0.073473	5	1102.091664	61.227315	220.418333	66.438562	1	2
0	0	3	3	8	7	15	15	9	24	0.000333	0.031255	4	375.061497	20.83675	93.765374	43.651484	3	2
0	0	4	4	5	9	14	15	13	28	0.000333	0.035535	2	213.211876	11.845104	106.605938	40.138965	1	2
0	0	35	35	18	42	60	229	127	356	0.000333	0.700951	27	56777.03241	3154.279578	2102.853052	301.535982	5	2
0	0	9	9	16	17	33	54	35	89	0.000333	0.14965	16	7183.217226	399.067624	448.951077	133.486868	5	2
0	0	5	5	7	9	16	23	14	37	0.000333	0.049333	3	444	24.666667	148	48.180809	1	2
0	0	3	3	9	8	17	16	11	27	0.000333	0.036787	4	441.445987	24.524777	110.361497	52.529325	2	2
0	0	5	5	8	11	19	27	17	44	0.000333	0.062303	4	747.635242	41.535291	186.908811	62.053748	1	2
0	0	5	5	8	11	19	27	17	44	0.000333	0.062303	4	747.635242	41.535291	186.908811	62.053748	1	2
0	0	3	3	7	7	14	10	8	18	0.000333	0.022844	3	205.597166	11.422065	68.532389	39.302969	3	2
0	0	5	5	8	11	19	33	18	51	0.000333	0.072215	4	866.577213	48.143178	216.644303	62.053748	1	2
0	0	4	4	8	14	22	22	19	41	0.000333	0.060946	4	731.346785	40.630377	182.836696	77.302969	1	2
0	0	15	15	10	21	31	67	37	104	0.000333	0.171745	5	2576.182081	143.121227	515.236416	125.457947	2	2
0	0	4	4	5	10	15	15	14	29	0.000333	0.037767	2	226.599655	12.58887	113.299827	44.828921	1	2
0	0	4	4	11	11	22	22	14	36	0.000333	0.053513	5	802.697691	44.594316	160.539538	76.107496	3	2
0	0	18	18	16	22	38	89	59	148	0.000333	0.258898	16	12427.09235	690.39402	776.693272	162.107496	3	2
0	0	7	7	10	11	21	33	21	54	0.000333	0.079062	5	1185.925704	65.884761	237.185141	71.273029	1	2
0	0	6	6	8	11	19	31	21	52	0.000333	0.073631	4	883.568923	49.087162	220.892231	62.053748	1	2
0	0	5	5	12	13	25	28	18	46	0.000333	0.071206	6	1281.704308	71.205795	213.617385	91.125266	4	2
0	0	4	4	9	9	18	22	13	35	0.000333	0.048649	4	583.7895	32.43275	145.947375	57.05865	3	2
0	0	31	31	19	39	58	156	103	259	0.000333	0.505739	18	27309.9074	1517.217078	1517.217078	286.841309	2	2
0	0	28	28	19	38	57	150	96	246	0.000333	0.478297	18	25828.03698	1434.890943	1434.890943	280.131868	6	2
0	0	3	3	7	7	14	10	8	18	0.000333	0.022844	3	205.597166	11.422065	68.532389	39.302969	3	2
0	0	3	3	8	7	15	15	9	24	0.000333	0.031255	4	375.061497	20.83675	93.765374	43.651484	3	2
0	0	7	7	8	15	23	31	27	58	0.000333	0.087456	4	1049.466374	58.303687	262.366593	82.603359	1	2
0	0	5	5	7	7	14	16	11	27	0.000333	0.034266	3	308.395749	17.133097	102.798583	39.302969	1	2
0	0	5	5	8	10	18	28	17	45	0.000333	0.062549	4	750.5865	41.69925	187.646625	57.219281	1	2
0	0	7	7	9	14	23	24	24	48	0.000333	0.072377	4	868.523896	48.251328	217.130974	81.832294	1	2
0	0	12	12	14	26	40	73	51	124	0.000333	0.219973	7	4619.433586	256.635199	659.919084	175.514402	2	2
0	0	3	3	8	7	15	20	12	32	0.000333	0.041673	4	500.081996	27.782333	125.020499	43.651484	1	2
0	0	5	5	7	8	15	17	12	29	0.000333	0.037767	3	339.899482	18.883305	113.299827	43.651484	1	2
0	0	4	4	10	9	19	22	13	35	0.000333	0.049559	5	743.387315	41.299295	148.677463	61.748606	1	2
0	0	5	5	10	10	20	27	16	43	0.000333	0.061948	5	929.21454	51.62303	185.842908	66.438562	1	2
0	0	18	18	15	24	39	106	62	168	0.000333	0.295983	14	12431.26602	690.62589	887.947573	168.642459	2	2
0	0	6	6	7	9	16	27	18	45	0.000333	0.06	6	1080	60	180	48.180809	1	2
0	0	11	11	13	20	33	69	33	102	0.000333	0.171509	6	3087.169201	171.5094	514.5282	134.544278	5	2
0	0	8	8	13	12	25	47	30	77	0.000333	0.119192	12	4290.923119	238.384618	357.576927	91.125266	5	2
0	0	5	5	7	7	14	16	11	27	0.000333	0.034266	3	308.395749	17.133097	102.798583	39.302969	1	2
0	0	10	10	13	13	26	47	30	77	0.000333	0.120645	12	4343.2063	241.289239	361.933858	96.211433	2	2
0	0	6	6	13	11	24	38	23	61	0.000333	0.093228	12	3356.192551	186.455142	279.682713	86.159464	4	2
0	0	6	6	9	9	18	21	16	37	0.000333	0.051429	4	617.1489	34.28605	154.287225	57.05865	1	2
0	0	6	6	6	7	13	19	14	33	0.000333	0.040705	6	732.687064	40.704837	122.114511	35.161259	1	2
0	0	5	5	8	10	18	28	17	45	0.000333	0.062549	4	750.5865	41.69925	187.646625	57.219281	1	2
0	0	4	4	10	11	21	20	14	34	0.000333	0.04978	5	746.693962	41.482998	149.338792	71.273029	3	2
0	0	14	14	17	20	37	81	54	135	0.000333	0.234425	16	11252.41927	625.134404	703.276204	155.92543	2	2
0	0	10	10	16	9	25	65	27	92	0.000333	0.142412	24	10253.63447	569.646359	427.234769	92.529325	7	2
0	0	3	3	8	7	15	20	12	32	0.000333	0.041673	4	500.081996	27.782333	125.020499	43.651484	1	2
0	0	9	9	14	16	30	44	33	77	0.000333	0.125944	14	5289.628062	293.868226	377.830576	117.302969	4	2
0	0	45	45	17	41	58	320	173	493	0.000333	0.962662	32	92415.50818	5134.194899	2887.984631	289.1465	2	2
0	0	5	5	7	7	14	19	12	31	0.000333	0.039343	3	354.084008	19.671334	118.028003	39.302969	1	2
0	0	7	7	9	12	21	34	20	54	0.000333	0.079062	4	948.740563	52.707809	237.185141	71.548875	1	2
0	0	5	5	7	8	15	17	12	29	0.000333	0.037767	3	339.899482	18.883305	113.299827	43.651484	1	2
0	0	4	4	8	8	16	18	12	30	0.000333	0.04	4	480	26.666667	120	48	1	2
0	0	3	3	7	7	14	10	8	18	0.000333	0.022844	3	205.597166	11.422065	68.532389	39.302969	3	2
0	0	4	4	11	10	21	24	14	38	0.000333	0.055636	5	834.54031	46.363351	166.908062	71.273029	4	2
0	0	16	16	16	25	41	127	64	191	0.000333	0.341097	16	16372.67893	909.593274	1023.292433	180.096405	5	2
0	0	19	19	16	25	41	168	81	249	0.000333	0.444677	24	32016.73078	1778.707266	1334.030449	180.096405	7	2
0	0	5	5	7	7	14	16	11	27	0.000333	0.034266	3	308.395749	17.133097	102.798583	39.302969	1	2
0	0	4	4	7	11	18	21	16	37	0.000333	0.051429	3	462.861675	25.714538	154.287225	57.705232	1	2
0	0	6	6	13	11	24	38	23	61	0.000333	0.093228	12	3356.192551	186.455142	279.682713	86.159464	4	2
0	0	4	4	4	7	11	13	11	24	0.000333	0.027675	2	166.052718	9.225151	83.026359	27.651484	2	2
0	0	6	6	11	10	21	28	17	45	0.000333	0.065885	5	988.27142	54.903968	197.654284	71.273029	1	2
0	0	14	14	17	20	37	81	54	135	0.000333	0.234425	16	11252.41927	625.134404	703.276204	155.92543	2	2
0	0	5	5	7	8	15	17	12	29	0.000333	0.037767	3	339.899482	18.883305	113.299827	43.651484	1	2
0	0	4	4	7	7	14	16	10	26	0.000333	0.032997	3	296.973684	16.498538	98.991228	39.302969	1	2
0	0	14	14	15	25	40	85	43	128	0.000333	0.227069	7	4768.447573	264.913754	681.206796	174.699764	5	2
0	0	4	4	7	11	18	24	17	41	0.000333	0.056989	3	512.900775	28.494488	170.966925	57.705232	1	2
0	0	5	5	7	9	16	23	14	37	0.000333	0.049333	3	444	24.666667	148	48.180809	1	2
0	0	6	6	10	14	24	28	25	53	0.000333	0.081001	5	1215.015063	67.500837	243.003013	86.52225	1	2
0	0	5	5	10	9	19	26	15	41	0.000333	0.058055	5	870.82514	48.379174	174.165028	61.748606	1	2
0	0	3	3	7	7	14	10	8	18	0.000333	0.022844	3	205.597166	11.422065	68.532389	39.302969	3	2
0	0	8	8	11	15	26	31	23	54	0.000333	0.084608	5	1269.118724	70.506596	253.823745	96.657107	1	2
0	0	5	5	8	13	21	18	17	35	0.000333	0.051244	4	614.924439	34.162469	153.73111	72.105716	1	2
0	0	9	9	10	15	25	48	30	78	0.000333	0.12074	10	3622.207828	201.233768	362.220783	91.82264	1	2
0	0	6	6	8	8	16	20	15	35	0.000333	0.046667	4	560	31.111111	140	48	1	2
0	0	4	4	6	14	20	17	18	35	0.000333	0.050422	3	453.80245	25.211247	151.267483	68.812744	1	2
0	0	13	13	16	18	34	73	49	122	0.000333	0.20689	16	9930.727466	551.707081	620.670467	139.05865	6	2
0	0	4	4	6	8	14	14	11	25	0.000333	0.031728	3	285.551619	15.863979	95.183873	39.509775	1	2
0	0	11	11	17	18	35	60	39	99	0.000333	0.169266	16	8124.784299	451.376905	507.799019	144.545518	5	2
0	0	3	3	9	8	17	16	11	27	0.000333	0.036787	4	441.445987	24.524777	110.361497	52.529325	2	2
0	0	8	8	12	16	28	42	26	68	0.000333	0.108967	6	1961.400808	108.966712	326.900135	107.01955	2	2
0	0	8	8	14	13	27	44	29	73	0.000333	0.115702	14	4859.495027	269.971946	347.106788	101.408685	4	2
0	0	4	4	7	11	18	15	14	29	0.000333	0.040309	3	362.783475	20.154638	120.927825	57.705232	1	2
0	0	4	4	10	8	18	20	11	31	0.000333	0.043089	5	646.338375	35.907688	129.267675	57.219281	3	2
0	0	57	57	19	44	63	330	242	572	0.000333	1.139668	45	153855.1852	8547.510291	3419.004116	320.925614	1	2
0	0	5	5	7	13	20	16	17	33	0.000333	0.047541	3	427.870881	23.770605	142.623627	67.757201	1	2
0	0	3	3	9	8	17	16	10	26	0.000333	0.035425	4	425.096135	23.616452	106.274034	52.529325	3	2
0	0	5	5	7	7	14	16	11	27	0.000333	0.034266	3	308.395749	17.133097	102.798583	39.302969	1	2
0	0	5	5	8	8	16	19	12	31	0.000333	0.041333	4	496	27.555556	124	48	1	2
0	0	6	6	9	9	18	21	16	37	0.000333	0.051429	4	617.1489	34.28605	154.287225	57.05865	1	2
0	0	6	6	8	15	23	31	27	58	0.000333	0.087456	4	1049.466374	58.303687	262.366593	82.603359	1	2
0	0	11	11	17	22	39	92	44	136	0.000333	0.239605	16	11501.03523	638.946402	718.814702	167.594364	5	2
0	0	9	9	10	9	19	31	22	53	0.000333	0.075047	10	2251.401582	125.077866	225.140158	61.748606	1	2
0	0	11	11	10	15	25	61	32	93	0.000333	0.14396	10	4318.786256	239.93257	431.878626	91.82264	3	2
0	0	27	27	15	31	46	153	104	257	0.000333	0.473185	21	29810.66388	1656.147993	1419.555423	212.183445	2	2
0	0	8	8	14	14	28	45	30	75	0.000333	0.120184	14	5047.722668	280.429037	360.551619	106.605938	5	2
0	0	5	5	7	9	16	23	14	37	0.000333	0.049333	3	444	24.666667	148	48.180809	1	2
0	0	28	28	16	36	52	155	94	249	0.000333	0.473136	16	22710.55184	1261.697324	1419.40949	250.1173	2	2
0	0	4	4	5	10	15	17	15	32	0.000333	0.041673	2	250.040998	13.891167	125.020499	44.828921	1	2
0	0	4	4	6	8	14	14	11	25	0.000333	0.031728	3	285.551619	15.863979	95.183873	39.509775	1	2
0	0	4	4	9	9	18	30	16	46	0.000333	0.063939	4	767.2662	42.6259	191.81655	57.05865	1	2
0	0	6	6	9	11	20	30	19	49	0.000333	0.070591	4	847.097907	47.060995	211.774477	66.583073	1	2
0	0	4	4	9	10	19	19	13	32	0.000333	0.045311	4	543.734722	30.207485	135.93368	61.748606	3	2
0	0	15	15	10	21	31	67	37	104	0.000333	0.171745	5	2576.182081	143.121227	515.236416	125.457947	2	2
0	0	6	6	9	9	18	30	19	49	0.000333	0.068109	8	1634.610601	90.8117	204.326325	57.05865	1	2
0	0	7	7	8	12	20	29	24	53	0.000333	0.076354	8	1832.497512	101.805417	229.062189	67.01955	1	2
0	0	3	3	9	8	17	16	10	26	0.000333	0.035425	4	425.096135	23.616452	106.274034	52.529325	3	2
0	0	14	14	15	23	38	100	44	144	0.000333	0.251901	7	5289.910934	293.883941	755.701562	162.645284	11	2
0	0	6	6	7	11	18	37	23	60	0.000333	0.083399	6	1501.173001	83.3985	250.1955	57.705232	1	2
0	0	4	4	4	7	11	13	11	24	0.000333	0.027675	2	166.052718	9.225151	83.026359	27.651484	2	2
0	0	5	5	11	11	22	24	15	39	0.000333	0.057973	5	869.589166	48.310509	173.917833	76.107496	3	2
0	0	6	6	8	12	20	29	18	47	0.000333	0.06771	4	812.522482	45.140138	203.13062	67.01955	1	2
0	0	6	6	13	12	25	39	24	63	0.000333	0.097521	12	3510.755279	195.04196	292.56294	91.125266	5	2
0	0	4	4	11	9	20	21	12	33	0.000333	0.047541	5	713.118136	39.617674	142.623627	66.583073	3	2
0	0	5	5	10	10	20	29	17	46	0.000333	0.06627	5	994.043462	55.224637	198.808692	66.438562	1	2
0	0	4	4	4	7	11	13	11	24	0.000333	0.027675	2	166.052718	9.225151	83.026359	27.651484	2	2
0	0	4	4	8	7	15	17	10	27	0.000333	0.035162	4	421.944184	23.441344	105.486046	43.651484	1	2
0	0	5	5	8	10	18	28	17	45	0.000333	0.062549	4	750.5865	41.69925	187.646625	57.219281	1	2
0	0	5	5	8	8	16	19	12	31	0.000333	0.041333	4	496	27.555556	124	48	1	2
0	0	5	5	7	7	14	16	11	27	0.000333	0.034266	3	308.395749	17.133097	102.798583	39.302969	1	2
0	0	3	3	9	6	15	19	10	29	0.000333	0.037767	4	453.199309	25.177739	113.299827	44.0391	1	2
0	0	4	4	5	9	14	15	13	28	0.000333	0.035535	2	213.211876	11.845104	106.605938	40.138965	1	2
0	0	4	4	8	10	18	25	15	40	0.000333	0.055599	4	667.188	37.066	166.797	57.219281	1	2
0	0	16	16	14	19	33	71	45	116	0.000333	0.19505	14	8192.09605	455.116447	585.149718	134.013592	2	2
0	0	4	4	7	7	14	15	10	25	0.000333	0.031728	3	285.551619	15.863979	95.183873	39.302969	1	2
0	0	4	4	11	10	21	24	14	38	0.000333	0.055636	5	834.54031	46.363351	166.908062	71.273029	4	2
0	0	10	10	12	15	27	59	34	93	0.000333	0.147402	12	5306.454452	294.803025	442.204538	101.622909	2	2
0	0	5	5	8	11	19	33	18	51	0.000333	0.072215	4	866.577213	48.143178	216.644303	62.053748	1	2
0	0	5	5	8	8	16	19	12	31	0.000333	0.041333	4	496	27.555556	124	48	1	2
0	0	5	5	9	17	26	33	28	61	0.000333	0.095576	4	1146.907291	63.717072	286.726823	98.016193	1	2
0	0	4	4	11	9	20	21	12	33	0.000333	0.047541	5	713.118136	39.617674	142.623627	66.583073	3	2
0	0	6	6	9	14	23	24	24	48	0.000333	0.072377	4	868.523896	48.251328	217.130974	81.832294	1	2
0	0	7	7	12	17	29	39	31	70	0.000333	0.113353	6	2040.352018	113.35289	340.05867	112.506418	5	2
0	0	48	48	12	20	32	263	154	417	0.000333	0.695	42	87570	4865	2085	129.458112	32	2
0	0	7	7	9	13	22	23	22	45	0.000333	0.066891	4	802.697691	44.594316	200.674423	76.635041	1	2
0	0	9	9	16	17	33	54	35	89	0.000333	0.14965	16	7183.217226	399.067624	448.951077	133.486868	5	2
0	0	3	3	5	5	10	13	8	21	0.000333	0.023253	2	139.52098	7.751166	69.76049	23.219281	1	2
0	0	18	18	15	25	40	129	76	205	0.000333	0.363665	21	22910.90045	1272.827803	1090.995259	174.699764	5	2
0	0	4	4	10	12	22	22	16	38	0.000333	0.056486	5	847.292008	47.071778	169.458402	76.238831	2	2
0	0	3	3	9	8	17	16	11	27	0.000333	0.036787	4	441.445987	24.524777	110.361497	52.529325	2	2
0	0	7	7	11	19	30	44	28	72	0.000333	0.117765	5	1766.480614	98.137812	353.296123	118.764371	2	2
0	0	4	4	5	9	14	15	13	28	0.000333	0.035535	2	213.211876	11.845104	106.605938	40.138965	1	2
0	0	5	5	9	9	18	29	17	46	0.000333	0.063939	4	767.2662	42.6259	191.81655	57.05865	1	2
0	0	4	4	4	10	14	16	13	29	0.000333	0.036804	2	220.826585	12.268144	110.413293	41.219281	1	2
0	0	4	4	8	7	15	15	10	25	0.000333	0.032557	4	390.68906	21.704948	97.672265	43.651484	1	2
0	0	4	4	7	14	21	18	18	36	0.000333	0.052708	3	474.370282	26.353905	158.123427	72.954453	1	2
0	0	8	8	9	12	21	37	22	59	0.000333	0.086382	4	1036.586912	57.588162	259.146728	71.548875	1	2
0	0	5	5	7	8	15	17	12	29	0.000333	0.037767	3	339.899482	18.883305	113.299827	43.651484	1	2
0	0	11	11	13	21	34	77	38	115	0.000333	0.195019	6	3510.34936	195.019409	585.058227	140.344382	4	2
0	0	3	3	9	8	17	16	11	27	0.000333	0.036787	4	441.445987	24.524777	110.361497	52.529325	2	2
0	0	8	8	9	12	21	37	22	59	0.000333	0.086382	4	1036.586912	57.588162	259.146728	71.548875	1	2
0	0	5	5	7	11	18	15	15	30	0.000333	0.041699	3	375.29325	20.849625	125.09775	57.705232	1	2
0	0	9	9	13	11	24	46	28	74	0.000333	0.113096	12	4071.446701	226.191483	339.287225	86.159464	1	2
0	0	10	10	12	19	31	66	35	101	0.000333	0.166791	6	3002.242964	166.791276	500.373827	123.730173	9	2
0	0	15	15	10	22	32	69	38	107	0.000333	0.178333	5	2675	148.611111	535	131.326777	2	2
0	0	10	10	14	18	32	49	38	87	0.000333	0.145	14	6090	338.333333	435	128.361619	2	2
0	0	7	7	9	12	21	34	20	54	0.000333	0.079062	4	948.740563	52.707809	237.185141	71.548875	1	2
0	0	5	5	9	14	23	26	21	47	0.000333	0.070869	4	850.429648	47.246092	212.607412	81.832294	1	2
0	0	7	7	9	12	21	34	20	54	0.000333	0.079062	4	948.740563	52.707809	237.185141	71.548875	1	2
0	0	5	5	8	11	19	33	18	51	0.000333	0.072215	4	866.577213	48.143178	216.644303	62.053748	1	2
0	0	8	8	8	12	20	35	24	59	0.000333	0.084998	8	2039.950061	113.330559	254.993758	67.01955	1	2
0	0	37	37	21	40	61	209	127	336	0.000333	0.664243	30	59781.83236	3321.212909	1992.727745	305.11579	3	2
0	0	3	3	4	5	9	12	12	24	0.000333	0.025359	4	304.3128	16.906267	76.0782	19.60964	1	2
0	0	5	5	7	9	16	23	14	37	0.000333	0.049333	3	444	24.666667	148	48.180809	1	2
0	0	9	9	11	10	21	34	23	57	0.000333	0.083454	10	2503.620931	139.090052	250.362093	71.273029	1	2
0	0	26	26	14	31	45	141	100	241	0.000333	0.441179	21	27794.26852	1544.126029	1323.536596	206.883055	2	2
0	0	27	27	14	31	45	146	104	250	0.000333	0.457654	21	28832.22876	1601.790486	1372.963274	206.883055	2	2
0	0	4	4	11	9	20	21	12	33	0.000333	0.047541	5	713.118136	39.617674	142.623627	66.583073	3	2
0	0	26	26	15	30	45	138	85	223	0.000333	0.408228	14	17145.56537	952.531409	1224.68324	205.810077	4	2
0	0	5	5	8	7	15	21	12	33	0.000333	0.042976	4	515.709559	28.650531	128.92739	43.651484	1	2
0	0	23	23	20	44	64	157	118	275	0.000333	0.55	20	33000	1833.333333	1650	326.653553	4	2
0	0	5	5	8	9	17	21	16	37	0.000333	0.050412	4	604.944501	33.608028	151.236125	52.529325	1	2
0	0	4	4	10	7	17	16	12	28	0.000333	0.03815	5	572.244798	31.791378	114.44896	52.870765	1	2
0	0	5	5	8	17	25	32	28	60	0.000333	0.092877	4	1114.525486	61.918083	278.631371	93.486868	1	2
0	0	3	3	10	8	18	22	12	34	0.000333	0.047259	5	708.88725	39.382625	141.77745	57.219281	4	2
0	0	5	5	7	7	14	16	11	27	0.000333	0.034266	3	308.395749	17.133097	102.798583	39.302969	1	2
0	0	7	7	8	15	23	37	28	65	0.000333	0.098011	4	1176.126109	65.340339	294.031527	82.603359	1	2
0	0	6	6	13	11	24	38	23	61	0.000333	0.093228	12	3356.192551	186.455142	279.682713	86.159464	4	2
0	0	11	11	16	21	37	91	43	134	0.000333	0.232689	16	11169.06802	620.503779	698.066751	156.238666	5	2
0	0	5	5	8	11	19	27	18	45	0.000333	0.063719	4	764.626952	42.479275	191.156738	62.053748	1	2
0	0	6	6	9	8	17	18	12	30	0.000333	0.040875	4	490.495541	27.249752	122.623885	52.529325	1	2
0	0	41	41	20	43	63	277	160	437	0.000333	0.87069	30	78362.1398	4353.452211	2612.071327	319.767946	12	2
0	0	4	4	11	10	21	24	14	38	0.000333	0.055636	5	834.54031	46.363351	166.908062	71.273029	4	2
0	0	6	6	7	13	20	35	24	59	0.000333	0.084998	3	764.981273	42.49896	254.993758	67.757201	1	2
0	0	3	3	9	8	17	16	10	26	0.000333	0.035425	4	425.096135	23.616452	106.274034	52.529325	3	2
0	0	4	4	4	7	11	13	11	24	0.000333	0.027675	2	166.052718	9.225151	83.026359	27.651484	2	2
0	0	3	3	7	7	14	10	8	18	0.000333	0.022844	3	205.597166	11.422065	68.532389	39.302969	3	2
0	0	4	4	10	9	19	20	12	32	0.000333	0.045311	5	679.668402	37.759356	135.93368	61.748606	3	2
0	0	7	7	9	12	21	34	20	54	0.000333	0.079062	4	948.740563	52.707809	237.185141	71.548875	1	2
0	0	16	16	14	19	33	71	45	116	0.000333	0.19505	14	8192.09605	455.116447	585.149718	134.013592	2	2
0	0	5	5	8	10	18	28	17	45	0.000333	0.062549	4	750.5865	41.69925	187.646625	57.219281	1	2
0	0	10	10	11	16	27	52	31	83	0.000333	0.131552	5	1973.278313	109.626573	394.655663	102.053748	1	2
0	0	7	7	9	12	21	34	20	54	0.000333	0.079062	4	948.740563	52.707809	237.185141	71.548875	1	2
0	0	4	4	6	13	19	15	16	31	0.000333	0.043895	3	395.057259	21.947625	131.685753	63.615491	1	2
0	0	3	3	8	7	15	15	9	24	0.000333	0.031255	4	375.061497	20.83675	93.765374	43.651484	3	2
0	0	5	5	7	7	14	16	11	27	0.000333	0.034266	3	308.395749	17.133097	102.798583	39.302969	1	2
0	0	17	17	15	24	39	123	66	189	0.000333	0.33298	14	13985.17427	776.954126	998.941019	168.642459	5	2
0	0	79	79	17	80	97	495	412	907	0.000333	1.995374	40	239444.8379	13302.491	5986.120948	575.241116	41	2
0	0	3	3	7	7	14	10	8	18	0.000333	0.022844	3	205.597166	11.422065	68.532389	39.302969	3	2
0	0	3	3	9	8	17	16	10	26	0.000333	0.035425	4	425.096135	23.616452	106.274034	52.529325	3	2
0	0	9	9	10	18	28	44	37	81	0.000333	0.129799	10	3893.957487	216.330971	389.395749	108.277931	1	2
0	0	16	16	14	19	33	71	45	116	0.000333	0.19505	14	8192.09605	455.116447	585.149718	134.013592	2	2
0	0	5	5	8	11	19	27	17	44	0.000333	0.062303	4	747.635242	41.535291	186.908811	62.053748	1	2
0	0	4	4	7	10	17	18	14	32	0.000333	0.0436	3	392.396433	21.799802	130.798811	52.870765	1	2
0	0	26	26	16	31	47	177	108	285	0.000333	0.527686	24	37993.38775	2110.743764	1583.057823	217.580086	6	2
0	0	4	4	8	8	16	18	12	30	0.000333	0.04	4	480	26.666667	120	48	1	2
0	0	5	5	7	12	19	15	16	31	0.000333	0.043895	3	395.057259	21.947625	131.685753	62.671034	1	2
0	0	5	5	8	8	16	24	16	40	0.000333	0.053333	8	1280	71.111111	160	48	1	2
0	0	3	3	8	6	14	11	9	20	0.000333	0.025382	4	304.588394	16.921577	76.147098	39.509775	1	2
0	0	5	5	7	9	16	23	14	37	0.000333	0.049333	3	444	24.666667	148	48.180809	1	2
0	0	5	5	10	10	20	33	18	51	0.000333	0.073473	5	1102.091664	61.227315	220.418333	66.438562	1	2
0	0	6	6	9	9	18	28	19	47	0.000333	0.065329	8	1567.891801	87.1051	195.986475	57.05865	1	2
0	0	14	14	18	17	35	89	51	140	0.000333	0.239367	27	19388.6898	1077.149434	718.099622	144.545518	4	2
0	0	5	5	8	11	19	27	17	44	0.000333	0.062303	4	747.635242	41.535291	186.908811	62.053748	1	2
0	0	63	63	20	44	64	352	263	615	0.000333	1.23	50	184500	10250	3690	326.653553	1	2
0	0	10	10	12	15	27	59	34	93	0.000333	0.147402	12	5306.454452	294.803025	442.204538	101.622909	2	2
0	0	15	15	14	19	33	66	42	108	0.000333	0.181598	14	7627.123908	423.729106	544.794565	134.013592	2	2
0	0	15	15	15	20	35	71	44	115	0.000333	0.196623	14	8258.145657	458.78587	589.867547	145.041921	2	2
0	0	8	8	14	13	27	32	22	54	0.000333	0.085588	7	1797.347476	99.852638	256.763925	101.408685	2	2
0	0	8	8	11	15	26	31	23	54	0.000333	0.084608	5	1269.118724	70.506596	253.823745	96.657107	1	2
0	0	5	5	9	9	18	27	17	44	0.000333	0.061159	4	733.9068	40.7726	183.4767	57.05865	1	2
0	0	3	3	10	8	18	17	13	30	0.000333	0.041699	5	625.48875	34.749375	125.09775	57.219281	1	2
0	0	4	4	11	10	21	24	14	38	0.000333	0.055636	5	834.54031	46.363351	166.908062	71.273029	4	2
0	0	11	11	12	20	32	47	36	83	0.000333	0.138333	6	2490	138.333333	415	129.458112	2	2
0	0	20	20	14	28	42	143	65	208	0.000333	0.373867	14	15702.42834	872.35713	1121.602024	187.908907	12	2
0	0	6	6	8	11	19	32	20	52	0.000333	0.073631	4	883.568923	49.087162	220.892231	62.053748	1	2
0	0	4	4	7	11	18	24	17	41	0.000333	0.056989	3	512.900775	28.494488	170.966925	57.705232	1	2
0	0	4	4	9	9	18	22	13	35	0.000333	0.048649	4	583.7895	32.43275	145.947375	57.05865	3	2
0	0	7	7	7	12	19	38	27	65	0.000333	0.092038	6	1656.69173	92.038429	276.115288	62.671034	1	2
0	0	4	4	11	9	20	21	12	33	0.000333	0.047541	5	713.118136	39.617674	142.623627	66.583073	3	2
0	0	4	4	10	9	19	20	12	32	0.000333	0.045311	5	679.668402	37.759356	135.93368	61.748606	3	2
0	0	5	5	7	8	15	20	15	35	0.000333	0.04558	3	410.223513	22.790195	136.741171	43.651484	1	2
0	0	3	3	8	7	15	15	9	24	0.000333	0.031255	4	375.061497	20.83675	93.765374	43.651484	3	2
0	0	11	11	18	19	37	57	42	99	0.000333	0.171912	18	9283.245898	515.735883	515.735883	155.769273	3	2
0	0	8	8	12	16	28	42	26	68	0.000333	0.108967	6	1961.400808	108.966712	326.900135	107.01955	2	2
0	0	5	5	8	11	19	33	18	51	0.000333	0.072215	4	866.577213	48.143178	216.644303	62.053748	1	2
0	0	5	5	8	11	19	27	18	45	0.000333	0.063719	4	764.626952	42.479275	191.156738	62.053748	1	2
0	0	5	5	8	10	18	28	17	45	0.000333	0.062549	4	750.5865	41.69925	187.646625	57.219281	1	2
0	0	10	10	12	18	30	58	29	87	0.000333	0.1423	6	2561.396891	142.299827	426.899482	118.0782	5	2
0	0	4	4	11	10	21	24	14	38	0.000333	0.055636	5	834.54031	46.363351	166.908062	71.273029	4	2
0	0	5	5	11	10	21	31	17	48	0.000333	0.070277	5	1054.156181	58.564232	210.831236	71.273029	1	2
0	0	7	7	10	14	24	40	27	67	0.000333	0.102397	5	1535.962438	85.331247	307.192488	86.52225	1	2
0	0	33	33	18	35	53	194	114	308	0.000333	0.588067	27	47633.3865	2646.29925	1764.1995	254.583556	7	2
0	0	4	4	5	9	14	15	13	28	0.000333	0.035535	2	213.211876	11.845104	106.605938	40.138965	1	2
0	0	15	15	10	21	31	67	37	104	0.000333	0.171745	5	2576.182081	143.121227	515.236416	125.457947	2	2
0	0	5	5	10	10	20	29	17	46	0.000333	0.06627	5	994.043462	55.224637	198.808692	66.438562	1	2
0	0	4	4	5	7	12	14	10	24	0.000333	0.02868	2	172.0782	9.5599	86.0391	31.261125	2	2
0	0	5	5	8	10	18	28	17	45	0.000333	0.062549	4	750.5865	41.69925	187.646625	57.219281	1	2
0	0	17	17	16	22	38	108	58	166	0.000333	0.290385	16	13938.49548	774.36086	871.155967	162.107496	2	2
0	0	5	5	12	13	25	38	21	59	0.000333	0.091329	6	1643.925091	91.329172	273.987515	91.125266	2	2
0	0	5	5	8	10	18	28	17	45	0.000333	0.062549	4	750.5865	41.69925	187.646625	57.219281	1	2
0	0	5	5	8	10	18	28	17	45	0.000333	0.062549	4	750.5865	41.69925	187.646625	57.219281	1	2
0	0	5	5	8	11	19	27	17	44	0.000333	0.062303	4	747.635242	41.535291	186.908811	62.053748	1	2
0	0	5	5	9	10	19	26	17	43	0.000333	0.060887	4	730.643532	40.591307	182.660883	61.748606	1	2
0	0	3	3	8	7	15	15	9	24	0.000333	0.031255	4	375.061497	20.83675	93.765374	43.651484	3	2
0	0	5	5	7	8	15	20	15	35	0.000333	0.04558	3	410.223513	22.790195	136.741171	43.651484	1	2
0	0	12	12	12	21	33	80	59	139	0.000333	0.233724	12	8414.049391	467.447188	701.170783	135.258216	1	2
0	0	3	3	9	8	17	16	10	26	0.000333	0.035425	4	425.096135	23.616452	106.274034	52.529325	3	2
0	0	18	18	15	24	39	109	62	171	0.000333	0.301268	14	12653.25291	702.958495	903.803779	168.642459	2	2
0	0	4	4	8	10	18	14	12	26	0.000333	0.036139	4	433.6722	24.0929	108.41805	57.219281	3	2
0	0	6	6	9	14	23	24	24	48	0.000333	0.072377	4	868.523896	48.251328	217.130974	81.832294	1	2
0	0	4	4	6	6	12	14	12	26	0.000333	0.03107	6	559.25415	31.069675	93.209025	31.01955	1	2
0	0	13	13	17	19	36	64	48	112	0.000333	0.193011	16	9264.505603	514.694756	579.0316	150.197491	3	2
0	0	39	39	18	40	58	215	132	347	0.000333	0.677573	27	54883.42394	3049.079108	2032.719405	287.935774	3	2
0	0	6	6	8	11	19	24	18	42	0.000333	0.059471	4	713.651822	39.647323	178.412956	62.053748	1	2
0	0	12	12	10	22	32	60	43	103	0.000333	0.171667	5	2575	143.055556	515	131.326777	4	2
0	0	5	5	7	7	14	17	13	30	0.000333	0.038074	3	342.661943	19.036775	114.220648	39.302969	1	2
0	0	3	3	8	6	14	11	9	20	0.000333	0.025382	4	304.588394	16.921577	76.147098	39.509775	1	2
0	0	3	3	7	7	14	10	8	18	0.000333	0.022844	3	205.597166	11.422065	68.532389	39.302969	3	2
0	0	9	9	10	10	20	32	23	55	0.000333	0.079235	10	2377.060452	132.058914	237.706045	66.438562	1	2
0	0	16	16	15	20	35	76	47	123	0.000333	0.210301	14	8832.625355	490.701409	630.901811	145.041921	2	2
0	0	5	5	7	13	20	18	18	36	0.000333	0.051863	3	466.768234	25.931569	155.589411	67.757201	1	2
0	0	5	5	10	13	23	27	20	47	0.000333	0.070869	5	1063.03706	59.057614	212.607412	81.324997	1	2
0	0	6	6	8	11	19	31	18	49	0.000333	0.069383	4	832.593793	46.255211	208.148448	62.053748	1	2
0	0	4	4	7	8	15	21	12	33	0.000333	0.042976	3	386.782169	21.487898	128.92739	43.651484	1	2
0	0	6	6	13	11	24	38	23	61	0.000333	0.093228	12	3356.192551	186.455142	279.682713	86.159464	4	2
0	0	34	34	16	34	50	503	120	623	0.000333	1.172041	24	84386.93775	4688.163208	3516.122406	236.973737	2	2
0	0	5	5	8	11	19	33	18	51	0.000333	0.072215	4	866.577213	48.143178	216.644303	62.053748	1	2
0	0	4	4	11	10	21	24	14	38	0.000333	0.055636	5	834.54031	46.363351	166.908062	71.273029	4	2
0	0	3	3	9	8	17	16	11	27	0.000333	0.036787	4	441.445987	24.524777	110.361497	52.529325	2	2
0	0	3	3	7	7	14	10	8	18	0.000333	0.022844	3	205.597166	11.422065	68.532389	39.302969	3	2
0	0	6	6	13	12	25	39	24	63	0.000333	0.097521	12	3510.755279	195.04196	292.56294	91.125266	5	2
0	0	6	6	10	11	21	27	18	45	0.000333	0.065885	5	988.27142	54.903968	197.654284	71.273029	1	2
0	0	4	4	7	11	18	24	17	41	0.000333	0.056989	3	512.900775	28.494488	170.966925	57.705232	1	2
0	0	6	6	7	13	20	35	24	59	0.000333	0.084998	3	764.981273	42.49896	254.993758	67.757201	1	2
0	0	6	6	8	11	19	32	20	52	0.000333	0.073631	4	883.568923	49.087162	220.892231	62.053748	1	2
0	0	6	6	13	11	24	38	23	61	0.000333	0.093228	12	3356.192551	186.455142	279.682713	86.159464	4	2
0	0	5	5	10	9	19	26	15	41	0.000333	0.058055	5	870.82514	48.379174	174.165028	61.748606	1	2
0	0	5	5	13	9	22	25	14	39	0.000333	0.057973	6	1043.506999	57.972611	173.917833	76.635041	2	2
0	0	5	5	10	10	20	24	19	43	0.000333	0.061948	5	929.21454	51.62303	185.842908	66.438562	1	2
0	0	25	25	15	30	45	170	104	274	0.000333	0.501589	21	31600.12272	1755.562373	1504.767748	205.810077	8	2
0	0	4	4	11	9	20	21	12	33	0.000333	0.047541	5	713.118136	39.617674	142.623627	66.583073	3	2
0	0	5	5	7	12	19	33	22	55	0.000333	0.077879	3	700.90804	38.939336	233.636013	62.671034	1	2
0	0	5	5	8	10	18	28	17	45	0.000333	0.062549	4	750.5865	41.69925	187.646625	57.219281	1	2
0	0	6	6	8	12	20	35	25	60	0.000333	0.086439	8	2074.525486	115.251416	259.315686	67.01955	1	2
0	0	28	28	19	38	57	150	96	246	0.000333	0.478297	18	25828.03698	1434.890943	1434.890943	280.131868	7	2
0	0	4	4	7	14	21	18	18	36	0.000333	0.052708	3	474.370282	26.353905	158.123427	72.954453	1	2
0	0	7	7	10	11	21	33	21	54	0.000333	0.079062	5	1185.925704	65.884761	237.185141	71.273029	1	2
0	0	5	5	8	11	19	27	17	44	0.000333	0.062303	4	747.635242	41.535291	186.908811	62.053748	1	2
0	0	5	5	8	11	19	27	18	45	0.000333	0.063719	4	764.626952	42.479275	191.156738	62.053748	1	2
0	0	10	10	13	13	26	47	30	77	0.000333	0.120645	12	4343.2063	241.289239	361.933858	96.211433	2	2
0	0	4	4	8	8	16	18	12	30	0.000333	0.04	4	480	26.666667	120	48	1	2
0	0	9	9	16	17	33	54	35	89	0.000333	0.14965	16	7183.217226	399.067624	448.951077	133.486868	5	2
0	0	4	4	11	9	20	21	12	33	0.000333	0.047541	5	713.118136	39.617674	142.623627	66.583073	3	2
0	0	18	18	16	22	38	89	59	148	0.000333	0.258898	16	12427.09235	690.39402	776.693272	162.107496	2	2
0	0	18	18	15	27	42	112	55	167	0.000333	0.300172	14	12607.23813	700.402119	900.51701	186.985321	7	2
0	0	4	4	11	11	22	22	14	36	0.000333	0.053513	5	802.697691	44.594316	160.539538	76.107496	3	2
0	0	3	3	7	7	14	10	8	18	0.000333	0.022844	3	205.597166	11.422065	68.532389	39.302969	3	2
0	0	3	3	9	7	16	19	11	30	0.000333	0.04	4	480	26.666667	120	48.180809	1	2
0	0	4	4	7	6	13	14	9	23	0.000333	0.02837	3	255.330341	14.185019	85.110114	35.161259	1	2
0	0	37	37	18	41	59	254	139	393	0.000333	0.770626	27	62420.7254	3467.818078	2311.878718	294.718282	4	2
0	0	4	4	11	9	20	21	12	33	0.000333	0.047541	5	713.118136	39.617674	142.623627	66.583073	3	2
0	0	3	3	8	7	15	15	9	24	0.000333	0.031255	4	375.061497	20.83675	93.765374	43.651484	3	2
0	0	5	5	7	8	15	17	12	29	0.000333	0.037767	3	339.899482	18.883305	113.299827	43.651484	1	2
0	0	4	4	9	9	18	22	13	35	0.000333	0.048649	4	583.7895	32.43275	145.947375	57.05865	3	2
0	0	5	5	10	10	20	33	18	51	0.000333	0.073473	5	1102.091664	61.227315	220.418333	66.438562	1	2
0	0	18	18	15	25	40	112	63	175	0.000333	0.310446	14	13038.72383	724.373546	931.337417	174.699764	2	2
0	0	6	6	8	7	15	20	13	33	0.000333	0.042976	4	515.709559	28.650531	128.92739	43.651484	1	2
0	0	6	6	13	11	24	38	23	61	0.000333	0.093228	12	3356.192551	186.455142	279.682713	86.159464	4	2
0	0	6	6	9	9	18	28	19	47	0.000333	0.065329	8	1567.891801	87.1051	195.986475	57.05865	1	2
0	0	7	7	9	12	21	34	20	54	0.000333	0.079062	4	948.740563	52.707809	237.185141	71.548875	1	2
0	0	5	5	7	9	16	23	14	37	0.000333	0.049333	3	444	24.666667	148	48.180809	1	2
0	0	5	5	7	7	14	16	11	27	0.000333	0.034266	3	308.395749	17.133097	102.798583	39.302969	1	2
0	0	4	4	4	8	12	14	12	26	0.000333	0.03107	2	186.41805	10.356558	93.209025	32	1	2
0	0	6	6	13	12	25	39	24	63	0.000333	0.097521	12	3510.755279	195.04196	292.56294	91.125266	5	2
0	0	5	5	11	12	23	24	16	40	0.000333	0.060314	5	904.712391	50.2618	180.942478	81.073298	3	2
0	0	4	4	11	9	20	21	12	33	0.000333	0.047541	5	713.118136	39.617674	142.623627	66.583073	3	2
0	0	4	4	8	10	18	14	12	26	0.000333	0.036139	4	433.6722	24.0929	108.41805	57.219281	3	2
0	0	3	3	6	4	10	17	9	26	0.000333	0.02879	6	518.220783	28.790043	86.37013	23.509775	1	2
0	0	7	7	10	12	22	39	19	58	0.000333	0.086216	5	1293.235169	71.846398	258.647034	76.238831	4	2
0	0	6	6	9	11	20	31	19	50	0.000333	0.072032	4	864.385619	48.021423	216.096405	66.583073	1	2
0	0	5	5	8	11	19	27	17	44	0.000333	0.062303	4	747.635242	41.535291	186.908811	62.053748	1	2
0	0	5	5	7	11	18	15	15	30	0.000333	0.041699	3	375.29325	20.849625	125.09775	57.705232	1	2
0	0	6	6	9	13	22	23	22	45	0.000333	0.066891	4	802.697691	44.594316	200.674423	76.635041	1	2
0	0	4	4	8	10	18	19	14	33	0.000333	0.045869	4	550.4301	30.57945	137.607525	57.219281	1	2
0	0	6	6	12	11	23	33	18	51	0.000333	0.076901	6	1384.209959	76.900553	230.70166	81.073298	1	2
0	0	3	3	7	7	14	10	8	18	0.000333	0.022844	3	205.597166	11.422065	68.532389	39.302969	3	2
0	0	6	6	13	12	25	39	24	63	0.000333	0.097521	12	3510.755279	195.04196	292.56294	91.125266	5	2
0	0	17	17	16	22	38	105	58	163	0.000333	0.285137	16	13686.59496	760.366386	855.412185	162.107496	2	2
0	0	38	38	18	40	58	227	138	365	0.000333	0.712721	27	57730.40271	3207.244595	2138.163063	287.935774	9	2
0	0	8	8	12	16	28	42	26	68	0.000333	0.108967	6	1961.400808	108.966712	326.900135	107.01955	2	2
0	0	26	26	23	29	52	169	84	253	0.000333	0.480737	22	31728.64747	1762.702637	1442.211249	244.923374	9	2
0	0	9	9	16	17	33	54	35	89	0.000333	0.14965	16	7183.217226	399.067624	448.951077	133.486868	5	2
0	0	63	63	20	45	65	343	256	599	0.000333	1.202466	50	180369.916	10020.55089	3607.39832	333.571951	1	2
0	0	4	4	4	7	11	13	11	24	0.000333	0.027675	2	166.052718	9.225151	83.026359	27.651484	2	2
0	0	90	90	20	56	76	430	314	744	0.000333	1.549486	50	232422.9035	12912.38353	4648.45807	411.650438	22	2
0	0	31	31	15	31	46	221	123	344	0.000333	0.633368	21	39902.21157	2216.789532	1900.105313	212.183445	5	2
0	0	5	5	8	8	16	19	12	31	0.000333	0.041333	4	496	27.555556	124	48	1	2
0	0	4	4	9	10	19	19	13	32	0.000333	0.045311	4	543.734722	30.207485	135.93368	61.748606	3	2
0	0	3	3	8	7	15	15	9	24	0.000333	0.031255	4	375.061497	20.83675	93.765374	43.651484	3	2
0	0	4	4	4	7	11	13	11	24	0.000333	0.027675	2	166.052718	9.225151	83.026359	27.651484	2	2
0	0	3	3	8	6	14	11	9	20	0.000333	0.025382	4	304.588394	16.921577	76.147098	39.509775	1	2
0	0	6	6	8	8	16	21	14	35	0.000333	0.046667	4	560	31.111111	140	48	1	2
0	0	3	3	8	7	15	20	12	32	0.000333	0.041673	4	500.081996	27.782333	125.020499	43.651484	1	2
0	0	5	5	10	10	20	33	18	51	0.000333	0.073473	5	1102.091664	61.227315	220.418333	66.438562	1	2
0	0	6	6	10	12	22	38	26	64	0.000333	0.095135	10	2854.036236	158.557569	285.403624	76.238831	6	2
0	0	15	15	10	21	31	67	37	104	0.000333	0.171745	5	2576.182081	143.121227	515.236416	125.457947	2	2
0	0	6	6	7	9	16	20	15	35	0.000333	0.046667	3	420	23.333333	140	48.180809	1	2
0	0	4	4	9	10	19	19	13	32	0.000333	0.045311	4	543.734722	30.207485	135.93368	61.748606	3	2
0	0	9	9	10	12	22	42	28	70	0.000333	0.104053	10	3121.602133	173.422341	312.160213	76.238831	1	2
0	0	3	3	8	7	15	15	9	24	0.000333	0.031255	4	375.061497	20.83675	93.765374	43.651484	3	2
0	0	3	3	8	7	15	15	9	24	0.000333	0.031255	4	375.061497	20.83675	93.765374	43.651484	3	2
0	0	38	38	21	44	65	252	154	406	0.000333	0.815027	30	73352.43996	4075.135553	2445.081332	332.453657	13	2
0	0	7	7	10	14	24	28	25	53	0.000333	0.081001	5	1215.015063	67.500837	243.003013	86.52225	1	2
0	0	4	4	11	10	21	24	14	38	0.000333	0.055636	5	834.54031	46.363351	166.908062	71.273029	4	2
0	0	4	4	5	8	13	14	12	26	0.000333	0.03207	2	192.422865	10.690159	96.211433	35.60964	1	2
0	0	9	9	16	17	33	54	35	89	0.000333	0.14965	16	7183.217226	399.067624	448.951077	133.486868	5	2
0	0	3	3	8	7	15	15	9	24	0.000333	0.031255	4	375.061497	20.83675	93.765374	43.651484	3	2
0	0	5	5	8	10	18	28	17	45	0.000333	0.062549	4	750.5865	41.69925	187.646625	57.219281	1	2
0	0	3	3	8	7	15	20	12	32	0.000333	0.041673	4	500.081996	27.782333	125.020499	43.651484	1	2
0	0	6	6	12	11	23	33	18	51	0.000333	0.076901	6	1384.209959	76.900553	230.70166	81.073298	1	2
0	0	10	10	13	13	26	47	30	77	0.000333	0.120645	12	4343.2063	241.289239	361.933858	96.211433	2	2
0	0	5	5	10	9	19	26	15	41	0.000333	0.058055	5	870.82514	48.379174	174.165028	61.748606	1	2
0	0	5	5	8	10	18	28	17	45	0.000333	0.062549	4	750.5865	41.69925	187.646625	57.219281	1	2
0	0	6	6	12	12	24	24	19	43	0.000333	0.065718	6	1182.920325	65.717796	197.153388	86.0391	2	2
0	0	4	4	11	11	22	22	14	36	0.000333	0.053513	5	802.697691	44.594316	160.539538	76.107496	3	2
0	0	6	6	7	9	16	20	15	35	0.000333	0.046667	3	420	23.333333	140	48.180809	1	2
0	0	13	13	18	17	35	81	46	127	0.000333	0.21714	18	11725.54098	651.418943	651.418943	144.545518	4	2
0	0	7	7	9	12	21	34	20	54	0.000333	0.079062	4	948.740563	52.707809	237.185141	71.548875	1	2
0	0	3	3	8	7	15	20	12	32	0.000333	0.041673	4	500.081996	27.782333	125.020499	43.651484	1	2
0	0	4	4	5	10	15	15	14	29	0.000333	0.037767	2	226.599655	12.58887	113.299827	44.828921	1	2
0	0	5	5	8	10	18	28	17	45	0.000333	0.062549	4	750.5865	41.69925	187.646625	57.219281	1	2
0	0	7	7	9	12	21	34	20	54	0.000333	0.079062	4	948.740563	52.707809	237.185141	71.548875	1	2
0	0	4	4	7	12	19	15	15	30	0.000333	0.042479	3	382.313476	21.239638	127.437825	62.671034	1	2
0	0	5	5	7	8	15	20	14	34	0.000333	0.044278	3	398.502841	22.139047	132.83428	43.651484	1	2
0	0	4	4	8	13	21	20	17	37	0.000333	0.054172	4	650.062979	36.11461	162.515745	72.105716	1	2
0	0	4	4	11	9	20	21	12	33	0.000333	0.047541	5	713.118136	39.617674	142.623627	66.583073	3	2
0	0	4	4	7	8	15	21	12	33	0.000333	0.042976	3	386.782169	21.487898	128.92739	43.651484	1	2
0	0	5	5	8	12	20	32	23	55	0.000333	0.079235	4	950.824181	52.823566	237.706045	67.01955	1	2
0	0	6	6	13	12	25	39	24	63	0.000333	0.097521	12	3510.755279	195.04196	292.56294	91.125266	5	2
0	0	4	4	5	9	14	15	13	28	0.000333	0.035535	2	213.211876	11.845104	106.605938	40.138965	1	2
0	0	5	5	10	17	27	40	29	69	0.000333	0.109362	5	1640.436188	91.135344	328.087238	102.706149	1	2
0	0	5	5	7	7	14	16	11	27	0.000333	0.034266	3	308.395749	17.133097	102.798583	39.302969	1	2
0	0	5	5	7	8	15	17	12	29	0.000333	0.037767	3	339.899482	18.883305	113.299827	43.651484	1	2
0	0	5	5	7	9	16	23	14	37	0.000333	0.049333	3	444	24.666667	148	48.180809	1	2
0	0	4	4	11	9	20	21	12	33	0.000333	0.047541	5	713.118136	39.617674	142.623627	66.583073	3	2
0	0	15	15	15	20	35	71	44	115	0.000333	0.196623	14	8258.145657	458.78587	589.867547	145.041921	2	2
0	0	5	5	8	8	16	19	12	31	0.000333	0.041333	4	496	27.555556	124	48	1	2
0	0	8	8	11	15	26	45	29	74	0.000333	0.115944	5	1739.162696	96.62015	347.832539	96.657107	1	2
0	0	3	3	7	7	14	10	8	18	0.000333	0.022844	3	205.597166	11.422065	68.532389	39.302969	3	2
0	0	5	5	7	9	16	23	14	37	0.000333	0.049333	3	444	24.666667	148	48.180809	1	2
0	0	5	5	8	10	18	28	17	45	0.000333	0.062549	4	750.5865	41.69925	187.646625	57.219281	1	2
0	0	5	5	10	12	22	26	17	43	0.000333	0.063919	5	958.777798	53.265433	191.75556	76.238831	3	2
0	0	6	6	12	11	23	33	18	51	0.000333	0.076901	6	1384.209959	76.900553	230.70166	81.073298	1	2
0	0	4	4	7	11	18	24	17	41	0.000333	0.056989	3	512.900775	28.494488	170.966925	57.705232	1	2
0	0	6	6	7	13	20	35	24	59	0.000333	0.084998	3	764.981273	42.49896	254.993758	67.757201	1	2
0	0	11	11	12	17	29	72	40	112	0.000333	0.181365	12	6529.126457	362.729248	544.093871	112.506418	1	2
0	0	3	3	8	7	15	15	9	24	0.000333	0.031255	4	375.061497	20.83675	93.765374	43.651484	3	2
0	0	5	5	10	10	20	29	17	46	0.000333	0.06627	5	994.043462	55.224637	198.808692	66.438562	1	2
0	0	6	6	9	8	17	21	14	35	0.000333	0.047687	4	572.244798	31.791378	143.061199	52.529325	1	2
0	0	8	8	15	14	29	45	29	74	0.000333	0.11983	14	5032.868311	279.603795	359.490594	111.906328	4	2
0	0	3	3	8	7	15	15	9	24	0.000333	0.031255	4	375.061497	20.83675	93.765374	43.651484	3	2
0	0	4	4	10	9	19	20	12	32	0.000333	0.045311	5	679.668402	37.759356	135.93368	61.748606	3	2
0	0	3	3	6	5	11	14	8	22	0.000333	0.025369	3	228.322487	12.684583	76.107496	27.119415	4	2
0	0	6	6	8	12	20	37	25	62	0.000333	0.08932	8	2143.676335	119.09313	267.959542	67.01955	1	2
0	0	19	19	16	25	41	138	81	219	0.000333	0.391101	24	28159.29334	1564.405185	1173.303889	180.096405	7	2
0	0	3	3	6	4	10	17	9	26	0.000333	0.02879	6	518.220783	28.790043	86.37013	23.509775	1	2
0	0	5	5	11	10	21	31	17	48	0.000333	0.070277	5	1054.156181	58.564232	210.831236	71.273029	1	2
0	0	5	5	8	9	17	23	15	38	0.000333	0.051775	4	621.294352	34.516353	155.323588	52.529325	1	2
0	0	4	4	11	11	22	22	14	36	0.000333	0.053513	5	802.697691	44.594316	160.539538	76.107496	3	2
0	0	4	4	6	14	20	15	17	32	0.000333	0.046101	3	414.905097	23.050283	138.301699	68.812744	1	2
0	0	4	4	6	12	18	14	15	29	0.000333	0.040309	3	362.783475	20.154638	120.927825	58.529325	1	2
0	0	3	3	7	7	14	18	11	29	0.000333	0.036804	3	331.239878	18.402215	110.413293	39.302969	4	2
0	0	8	8	14	14	28	47	32	79	0.000333	0.126594	14	5316.934544	295.385252	379.781039	106.605938	4	2
0	0	5	5	7	8	15	17	12	29	0.000333	0.037767	3	339.899482	18.883305	113.299827	43.651484	1	2
0	0	19	19	19	27	46	143	64	207	0.000333	0.381126	18	20580.79185	1143.377325	1143.377325	209.092585	6	2
0	0	4	4	6	13	19	15	16	31	0.000333	0.043895	3	395.057259	21.947625	131.685753	63.615491	1	2
0	0	6	6	8	9	17	27	16	43	0.000333	0.058587	4	703.043609	39.057978	175.760902	52.529325	1	2
0	0	4	4	8	9	17	29	16	45	0.000333	0.061312	4	735.743311	40.874628	183.935828	52.529325	1	2
0	0	7	7	13	11	24	60	36	96	0.000333	0.146719	18	7922.815201	440.1564	440.1564	86.159464	3	2
0	0	7	7	12	14	26	38	27	65	0.000333	0.101843	6	1833.17149	101.842861	305.528582	96.322519	1	2
0	0	3	3	9	8	17	16	10	26	0.000333	0.035425	4	425.096135	23.616452	106.274034	52.529325	3	2
0	0	3	3	8	6	14	11	9	20	0.000333	0.025382	4	304.588394	16.921577	76.147098	39.509775	1	2
0	0	27	27	16	33	49	150	95	245	0.000333	0.458535	16	22009.66259	1222.759033	1375.603912	230.465006	2	2
0	0	4	4	11	10	21	24	14	38	0.000333	0.055636	5	834.54031	46.363351	166.908062	71.273029	4	2
0	0	4	4	8	8	16	18	12	30	0.000333	0.04	4	480	26.666667	120	48	1	2
0	0	4	4	4	10	14	16	13	29	0.000333	0.036804	2	220.826585	12.268144	110.413293	41.219281	1	2
0	0	5	5	8	10	18	28	17	45	0.000333	0.062549	4	750.5865	41.69925	187.646625	57.219281	1	2
0	0	16	16	15	20	35	76	47	123	0.000333	0.210301	14	8832.625355	490.701409	630.901811	145.041921	2	2
0	0	4	4	9	6	15	15	12	27	0.000333	0.035162	8	843.888369	46.882687	105.486046	44.0391	1	2
0	0	5	5	7	8	15	17	12	29	0.000333	0.037767	3	339.899482	18.883305	113.299827	43.651484	1	2
0	0	5	5	8	8	16	19	12	31	0.000333	0.041333	4	496	27.555556	124	48	1	2
0	0	27	27	15	31	46	155	104	259	0.000333	0.476868	21	30042.65348	1669.036304	1430.602547	212.183445	2	2
0	0	19	19	14	24	38	109	63	172	0.000333	0.300881	14	12637.00945	702.056081	902.643532	163.342069	2	2
0	0	4	4	8	7	15	23	14	37	0.000333	0.048185	8	1156.439616	64.246645	144.554952	43.651484	1	2
0	0	6	6	8	8	16	20	15	35	0.000333	0.046667	4	560	31.111111	140	48	1	2
0	0	18	18	17	24	41	103	65	168	0.000333	0.300023	16	14401.09979	800.061099	900.068737	179.525968	2	2
0	0	12	12	11	17	28	65	32	97	0.000333	0.155438	5	2331.567137	129.531508	466.313427	107.540616	6	2
0	0	16	16	14	25	39	105	50	155	0.000333	0.273079	14	11469.32282	637.184601	819.237344	169.399374	10	2
0	0	5	5	8	10	18	28	17	45	0.000333	0.062549	4	750.5865	41.69925	187.646625	57.219281	1	2
0	0	7	7	10	14	24	28	25	53	0.000333	0.081001	5	1215.015063	67.500837	243.003013	86.52225	1	2
0	0	4	4	7	9	16	17	12	29	0.000333	0.038667	3	348	19.333333	116	48.180809	1	2
0	0	5	5	7	7	14	16	11	27	0.000333	0.034266	3	308.395749	17.133097	102.798583	39.302969	1	2
0	0	4	4	11	10	21	24	14	38	0.000333	0.055636	5	834.54031	46.363351	166.908062	71.273029	4	2
0	0	6	6	12	11	23	33	18	51	0.000333	0.076901	6	1384.209959	76.900553	230.70166	81.073298	1	2
0	0	20	20	13	26	39	171	62	233	0.000333	0.4105	12	14777.9846	820.999145	1231.498717	170.317149	11	2
0	0	4	4	9	9	18	22	13	35	0.000333	0.048649	4	583.7895	32.43275	145.947375	57.05865	3	2
0	0	4	4	11	11	22	22	14	36	0.000333	0.053513	5	802.697691	44.594316	160.539538	76.107496	3	2
0	0	71	71	29	67	96	295	252	547	0.000333	1.200658	42	151282.9285	8404.607138	3601.974488	547.309425	20	2
0	0	4	4	10	9	19	20	12	32	0.000333	0.045311	5	679.668402	37.759356	135.93368	61.748606	3	2
0	0	20	20	15	25	40	141	82	223	0.000333	0.395597	21	24922.58927	1384.588293	1186.789965	174.699764	6	2
0	0	6	6	10	10	20	30	20	50	0.000333	0.072032	10	2160.964047	120.053558	216.096405	66.438562	1	2
0	0	4	4	4	7	11	13	11	24	0.000333	0.027675	2	166.052718	9.225151	83.026359	27.651484	2	2
0	0	5	5	7	7	14	19	13	32	0.000333	0.040612	3	365.506073	20.305893	121.835358	39.302969	1	2
0	0	4	4	9	9	18	22	13	35	0.000333	0.048649	4	583.7895	32.43275	145.947375	57.05865	3	2
0	0	3	3	9	8	17	16	11	27	0.000333	0.036787	4	441.445987	24.524777	110.361497	52.529325	2	2
0	0	4	4	7	11	18	24	17	41	0.000333	0.056989	3	512.900775	28.494488	170.966925	57.705232	1	2
0	0	5	5	10	17	27	40	29	69	0.000333	0.109362	5	1640.436188	91.135344	328.087238	102.706149	1	2
0	0	10	10	13	13	26	47	30	77	0.000333	0.120645	12	4343.2063	241.289239	361.933858	96.211433	2	2
0	0	9	9	12	17	29	44	28	72	0.000333	0.116592	6	2098.64779	116.591544	349.774632	112.506418	2	2
0	0	28	28	16	30	46	164	96	260	0.000333	0.478709	24	34467.02661	1914.834811	1436.126109	211.206718	2	2
0	0	7	7	10	10	20	46	31	77	0.000333	0.110929	15	4991.82695	277.323719	332.788463	66.438562	7	2
0	0	6	6	10	14	24	26	24	50	0.000333	0.076416	5	1146.240625	63.680035	229.248125	86.52225	1	2
0	0	3	3	9	8	17	16	10	26	0.000333	0.035425	4	425.096135	23.616452	106.274034	52.529325	3	2
0	0	13	13	9	10	19	50	33	83	0.000333	0.117526	12	4230.935803	235.051989	352.577984	61.748606	1	2
0	0	5	5	8	13	21	22	19	41	0.000333	0.060028	4	720.340057	40.018892	180.085014	72.105716	1	2
0	0	4	4	5	9	14	15	13	28	0.000333	0.035535	2	213.211876	11.845104	106.605938	40.138965	1	2
0	0	14	14	17	20	37	81	54	135	0.000333	0.234425	16	11252.41927	625.134404	703.276204	155.92543	2	2
0	0	8	8	12	16	28	42	26	68	0.000333	0.108967	6	1961.400808	108.966712	326.900135	107.01955	2	2
0	0	5	5	8	11	19	27	17	44	0.000333	0.062303	4	747.635242	41.535291	186.908811	62.053748	1	2
0	0	5	5	10	9	19	26	15	41	0.000333	0.058055	5	870.82514	48.379174	174.165028	61.748606	1	2
0	0	4	4	6	12	18	14	15	29	0.000333	0.040309	3	362.783475	20.154638	120.927825	58.529325	1	2
0	0	5	5	10	10	20	29	17	46	0.000333	0.06627	5	994.043462	55.224637	198.808692	66.438562	1	2
0	0	4	4	4	7	11	13	11	24	0.000333	0.027675	2	166.052718	9.225151	83.026359	27.651484	2	2
0	0	5	5	7	9	16	23	14	37	0.000333	0.049333	3	444	24.666667	148	48.180809	1	2
0	0	9	9	16	17	33	54	35	89	0.000333	0.14965	16	7183.217226	399.067624	448.951077	133.486868	5	2
0	0	6	6	8	9	17	21	16	37	0.000333	0.050412	4	604.944501	33.608028	151.236125	52.529325	1	2
0	0	10	10	12	16	28	61	37	98	0.000333	0.15704	12	5653.449388	314.080522	471.120782	107.01955	1	2
0	0	3	3	9	8	17	16	10	26	0.000333	0.035425	4	425.096135	23.616452	106.274034	52.529325	3	2
0	0	4	4	9	10	19	19	13	32	0.000333	0.045311	4	543.734722	30.207485	135.93368	61.748606	3	2
0	0	13	13	10	12	22	58	39	97	0.000333	0.144188	15	6488.473005	360.470723	432.564867	76.238831	1	2
0	0	10	10	8	16	24	42	40	82	0.000333	0.125322	8	3007.7354	167.096411	375.966925	88	1	2
0	0	4	4	7	13	20	21	19	40	0.000333	0.057626	3	518.631371	28.812854	172.877124	67.757201	1	2
0	0	5	5	8	11	19	27	17	44	0.000333	0.062303	4	747.635242	41.535291	186.908811	62.053748	1	2
0	0	4	4	9	9	18	22	13	35	0.000333	0.048649	4	583.7895	32.43275	145.947375	57.05865	3	2
0	0	3	3	8	7	15	15	9	24	0.000333	0.031255	4	375.061497	20.83675	93.765374	43.651484	3	2
0	0	3	3	10	7	17	19	11	30	0.000333	0.040875	5	613.119426	34.06219	122.623885	52.870765	1	2
0	0	7	7	9	12	21	34	20	54	0.000333	0.079062	4	948.740563	52.707809	237.185141	71.548875	1	2
0	0	9	9	8	17	25	42	35	77	0.000333	0.119192	8	2860.615413	158.923078	357.576927	93.486868	1	2
0	0	4	4	10	8	18	20	11	31	0.000333	0.043089	5	646.338375	35.907688	129.267675	57.219281	3	2
0	0	10	10	8	18	26	67	35	102	0.000333	0.159815	4	1917.779405	106.5433	479.444851	99.05865	1	2
0	0	6	6	11	11	22	26	17	43	0.000333	0.063919	5	958.777798	53.265433	191.75556	76.107496	3	2
0	0	5	5	8	10	18	28	17	45	0.000333	0.062549	4	750.5865	41.69925	187.646625	57.219281	1	2
0	0	3	3	8	7	15	20	12	32	0.000333	0.041673	4	500.081996	27.782333	125.020499	43.651484	1	2
0	0	18	18	16	22	38	89	59	148	0.000333	0.258898	16	12427.09235	690.39402	776.693272	162.107496	2	2
0	0	3	3	9	7	16	19	11	30	0.000333	0.04	4	480	26.666667	120	48.180809	1	2
0	0	17	17	14	17	31	84	53	137	0.000333	0.226242	21	14253.22279	791.84571	678.724895	122.789837	3	2
0	0	5	5	9	9	18	27	17	44	0.000333	0.061159	4	733.9068	40.7726	183.4767	57.05865	1	2
0	0	6	6	7	13	20	27	24	51	0.000333	0.073473	3	661.254999	36.736389	220.418333	67.757201	1	2
0	0	3	3	9	8	17	16	10	26	0.000333	0.035425	4	425.096135	23.616452	106.274034	52.529325	3	2
0	0	3	3	9	8	17	16	10	26	0.000333	0.035425	4	425.096135	23.616452	106.274034	52.529325	3	2
0	0	5	5	8	10	18	28	17	45	0.000333	0.062549	4	750.5865	41.69925	187.646625	57.219281	1	2
0	0	6	6	8	11	19	37	22	59	0.000333	0.083543	8	2005.021786	111.390099	250.627723	62.053748	1	2
0	0	4	4	11	11	22	22	14	36	0.000333	0.053513	5	802.697691	44.594316	160.539538	76.107496	3	2
0	0	7	7	9	12	21	34	20	54	0.000333	0.079062	4	948.740563	52.707809	237.185141	71.548875	1	2
0	0	4	4	10	9	19	20	12	32	0.000333	0.045311	5	679.668402	37.759356	135.93368	61.748606	3	2
0	0	18	18	17	24	41	103	65	168	0.000333	0.300023	16	14401.09979	800.061099	900.068737	179.525968	2	2
0	0	10	10	12	18	30	59	29	88	0.000333	0.143935	6	2590.838234	143.935457	431.806372	118.0782	5	2
0	0	4	4	8	7	15	15	10	25	0.000333	0.032557	4	390.68906	21.704948	97.672265	43.651484	1	2
0	0	3	3	7	7	14	10	8	18	0.000333	0.022844	3	205.597166	11.422065	68.532389	39.302969	3	2
0	0	5	5	10	10	20	29	17	46	0.000333	0.06627	5	994.043462	55.224637	198.808692	66.438562	1	2
0	0	4	4	9	9	18	22	13	35	0.000333	0.048649	4	583.7895	32.43275	145.947375	57.05865	3	2
0	0	11	11	17	17	34	61	43	104	0.000333	0.176365	16	8465.538168	470.307676	529.096135	138.973737	2	2
0	0	39	39	19	43	62	224	128	352	0.000333	0.698626	18	37725.78782	2095.877101	2095.877101	314.040007	8	2
0	0	3	3	6	4	10	17	9	26	0.000333	0.02879	6	518.220783	28.790043	86.37013	23.509775	1	2
0	0	3	3	8	7	15	15	9	24	0.000333	0.031255	4	375.061497	20.83675	93.765374	43.651484	3	2
0	0	4	4	8	10	18	31	16	47	0.000333	0.065329	4	783.9459	43.55255	195.986475	57.219281	1	2
0	0	4	4	7	13	20	15	16	31	0.000333	0.04466	3	401.939313	22.329962	133.979771	67.757201	1	2
0	0	5	5	10	10	20	33	18	51	0.000333	0.073473	5	1102.091664	61.227315	220.418333	66.438562	1	2
0	0	5	5	8	10	18	28	17	45	0.000333	0.062549	4	750.5865	41.69925	187.646625	57.219281	1	2
0	0	3	3	9	8	17	16	11	27	0.000333	0.036787	4	441.445987	24.524777	110.361497	52.529325	2	2
0	0	41	41	20	42	62	279	160	439	0.000333	0.871297	30	78416.76541	4356.486967	2613.89218	312.915894	8	2
0	0	4	4	11	11	22	22	14	36	0.000333	0.053513	5	802.697691	44.594316	160.539538	76.107496	3	2
0	0	3	3	8	7	15	15	9	24	0.000333	0.031255	4	375.061497	20.83675	93.765374	43.651484	3	2
0	0	4	4	11	10	21	24	14	38	0.000333	0.055636	5	834.54031	46.363351	166.908062	71.273029	4	2
0	0	3	3	8	7	15	20	12	32	0.000333	0.041673	4	500.081996	27.782333	125.020499	43.651484	1	2
0	0	10	10	12	16	28	61	37	98	0.000333	0.15704	12	5653.449388	314.080522	471.120782	107.01955	1	2
0	0	3	3	8	6	14	21	11	32	0.000333	0.040612	4	487.34143	27.074524	121.835358	39.509775	1	2
0	0	5	5	10	10	20	29	17	46	0.000333	0.06627	5	994.043462	55.224637	198.808692	66.438562	1	2
0	0	4	4	7	11	18	24	17	41	0.000333	0.056989	3	512.900775	28.494488	170.966925	57.705232	1	2
0	0	6	6	7	13	20	35	24	59	0.000333	0.084998	3	764.981273	42.49896	254.993758	67.757201	1	2
0	0	5	5	8	9	17	21	16	37	0.000333	0.050412	4	604.944501	33.608028	151.236125	52.529325	1	2
0	0	4	4	6	8	14	14	11	25	0.000333	0.031728	3	285.551619	15.863979	95.183873	39.509775	1	2
0	0	26	26	13	38	51	138	89	227	0.000333	0.429214	12	15451.68663	858.427035	1287.640553	247.526962	1	2
0	0	6	6	8	11	19	37	22	59	0.000333	0.083543	8	2005.021786	111.390099	250.627723	62.053748	1	2
0	0	6	6	9	9	18	28	19	47	0.000333	0.065329	8	1567.891801	87.1051	195.986475	57.05865	1	2
0	0	6	6	10	14	24	28	25	53	0.000333	0.081001	5	1215.015063	67.500837	243.003013	86.52225	1	2
0	0	5	5	7	9	16	23	14	37	0.000333	0.049333	3	444	24.666667	148	48.180809	1	2
0	0	6	6	9	9	18	24	16	40	0.000333	0.055599	4	667.188	37.066	166.797	57.05865	1	2
0	0	4	4	10	11	21	20	14	34	0.000333	0.04978	5	746.693962	41.482998	149.338792	71.273029	3	2
0	0	8	8	12	16	28	42	26	68	0.000333	0.108967	6	1961.400808	108.966712	326.900135	107.01955	2	2
0	0	13	13	10	12	22	70	41	111	0.000333	0.164999	15	7424.953645	412.497425	494.99691	76.238831	1	2
0	0	5	5	7	13	20	16	17	33	0.000333	0.047541	3	427.870881	23.770605	142.623627	67.757201	1	2
0	0	8	8	10	14	24	48	31	79	0.000333	0.120737	10	3622.120376	201.22891	362.212038	86.52225	1	2
0	0	5	5	10	9	19	26	15	41	0.000333	0.058055	5	870.82514	48.379174	174.165028	61.748606	1	2
0	0	5	5	7	8	15	20	15	35	0.000333	0.04558	3	410.223513	22.790195	136.741171	43.651484	1	2
0	0	5	5	10	9	19	26	15	41	0.000333	0.058055	5	870.82514	48.379174	174.165028	61.748606	1	2
0	0	4	4	6	9	15	16	12	28	0.000333	0.036464	3	328.17881	18.232156	109.392937	44.0391	1	2
0	0	7	7	11	13	24	39	23	62	0.000333	0.094756	5	1421.338375	78.963243	284.267675	86.159464	1	2
0	0	14	14	18	17	35	89	51	140	0.000333	0.239367	27	19388.6898	1077.149434	718.099622	144.545518	6	2
0	0	4	4	11	11	22	22	14	36	0.000333	0.053513	5	802.697691	44.594316	160.539538	76.107496	3	2
0	0	3	3	8	7	15	15	9	24	0.000333	0.031255	4	375.061497	20.83675	93.765374	43.651484	3	2
0	0	32	32	20	40	60	169	90	259	0.000333	0.509962	20	30597.69329	1699.871849	1529.884664	299.315686	12	2
0	0	4	4	9	9	18	22	13	35	0.000333	0.048649	4	583.7895	32.43275	145.947375	57.05865	3	2
0	0	5	5	7	12	19	15	16	31	0.000333	0.043895	3	395.057259	21.947625	131.685753	62.671034	1	2
0	0	5	5	10	9	19	26	15	41	0.000333	0.058055	5	870.82514	48.379174	174.165028	61.748606	1	2
0	0	3	3	9	8	17	16	11	27	0.000333	0.036787	4	441.445987	24.524777	110.361497	52.529325	2	2
0	0	5	5	8	10	18	28	17	45	0.000333	0.062549	4	750.5865	41.69925	187.646625	57.219281	1	2
0	0	5	5	8	10	18	28	17	45	0.000333	0.062549	4	750.5865	41.69925	187.646625	57.219281	1	2
0	0	6	6	8	17	25	33	28	61	0.000333	0.094425	4	1133.10091	62.950051	283.275228	93.486868	1	2
0	0	7	7	8	11	19	20	19	39	0.000333	0.055223	4	662.676692	36.815372	165.669173	62.053748	1	2
0	0	5	5	8	8	16	19	12	31	0.000333	0.041333	4	496	27.555556	124	48	1	2
0	0	5	5	7	8	15	22	15	37	0.000333	0.048185	3	433.664856	24.092492	144.554952	43.651484	1	2
0	0	4	4	6	11	17	14	14	28	0.000333	0.03815	3	343.346879	19.074827	114.44896	53.563523	1	2
0	0	5	5	8	11	19	27	18	45	0.000333	0.063719	4	764.626952	42.479275	191.156738	62.053748	1	2
0	0	10	10	12	15	27	59	34	93	0.000333	0.147402	12	5306.454452	294.803025	442.204538	101.622909	2	2
0	0	7	7	8	13	21	21	22	43	0.000333	0.062957	4	755.478597	41.971033	188.869649	72.105716	1	2
0	0	6	6	12	11	23	51	26	77	0.000333	0.116105	12	4179.771247	232.209514	348.314271	81.073298	2	2
0	0	3	3	6	4	10	17	9	26	0.000333	0.02879	6	518.220783	28.790043	86.37013	23.509775	1	2
0	0	4	4	11	10	21	24	14	38	0.000333	0.055636	5	834.54031	46.363351	166.908062	71.273029	4	2
0	0	10	10	13	13	26	47	30	77	0.000333	0.120645	12	4343.2063	241.289239	361.933858	96.211433	2	2
0	0	28	28	15	37	52	147	95	242	0.000333	0.459835	14	19313.08977	1072.949431	1379.506412	251.353133	2	2
0	0	6	6	9	11	20	34	20	54	0.000333	0.077795	4	933.536468	51.863137	233.384117	66.583073	1	2
0	0	5	5	8	11	19	33	18	51	0.000333	0.072215	4	866.577213	48.143178	216.644303	62.053748	1	2
0	0	4	4	11	10	21	24	14	38	0.000333	0.055636	5	834.54031	46.363351	166.908062	71.273029	4	2
0	0	5	5	7	7	14	16	11	27	0.000333	0.034266	3	308.395749	17.133097	102.798583	39.302969	1	2
0	0	17	17	15	24	39	123	66	189	0.000333	0.33298	14	13985.17427	776.954126	998.941019	168.642459	8	2
0	0	5	5	8	10	18	28	17	45	0.000333	0.062549	4	750.5865	41.69925	187.646625	57.219281	1	2
0	0	13	13	14	25	39	88	48	136	0.000333	0.239605	7	5031.702912	279.539051	718.814702	169.399374	4	2
0	0	4	4	6	5	11	13	10	23	0.000333	0.026522	6	477.401563	26.522309	79.566927	27.119415	1	2
0	0	6	6	13	12	25	41	26	67	0.000333	0.103713	12	3733.660377	207.425576	311.138365	91.125266	4	2
0	0	6	6	7	13	20	35	24	59	0.000333	0.084998	3	764.981273	42.49896	254.993758	67.757201	1	2
0	0	6	6	9	14	23	24	24	48	0.000333	0.072377	4	868.523896	48.251328	217.130974	81.832294	1	2
0	0	4	4	11	10	21	24	14	38	0.000333	0.055636	5	834.54031	46.363351	166.908062	71.273029	4	2
0	0	5	5	10	7	17	41	21	62	0.000333	0.084474	15	3801.340442	211.18558	253.422696	52.870765	6	2
0	0	3	3	9	8	17	16	10	26	0.000333	0.035425	4	425.096135	23.616452	106.274034	52.529325	3	2
0	0	5	5	11	10	21	31	17	48	0.000333	0.070277	5	1054.156181	58.564232	210.831236	71.273029	1	2
0	0	26	26	12	29	41	161	94	255	0.000333	0.455392	18	24591.1637	1366.175761	1366.175761	183.900999	3	2
0	0	3	3	10	7	17	15	9	24	0.000333	0.0327	5	490.495541	27.249752	98.099108	52.870765	3	2
0	0	3	3	8	7	15	15	9	24	0.000333	0.031255	4	375.061497	20.83675	93.765374	43.651484	3	2
0	0	4	4	4	7	11	13	11	24	0.000333	0.027675	2	166.052718	9.225151	83.026359	27.651484	2	2
0	0	3	3	9	8	17	16	10	26	0.000333	0.035425	4	425.096135	23.616452	106.274034	52.529325	3	2
0	0	6	6	8	11	19	20	19	39	0.000333	0.055223	4	662.676692	36.815372	165.669173	62.053748	1	2
0	0	5	5	11	10	21	31	17	48	0.000333	0.070277	5	1054.156181	58.564232	210.831236	71.273029	1	2
0	0	5	5	10	9	19	26	15	41	0.000333	0.058055	5	870.82514	48.379174	174.165028	61.748606	1	2
0	0	6	6	12	11	23	33	18	51	0.000333	0.076901	6	1384.209959	76.900553	230.70166	81.073298	1	2
0	0	6	6	9	10	19	24	18	42	0.000333	0.059471	4	713.651822	39.647323	178.412956	61.748606	1	2
0	0	5	5	8	11	19	33	18	51	0.000333	0.072215	4	866.577213	48.143178	216.644303	62.053748	1	2
0	0	24	24	17	29	46	164	90	254	0.000333	0.467662	24	33671.63368	1870.646316	1402.984737	210.368317	5	2
0	0	5	5	11	10	21	31	17	48	0.000333	0.070277	5	1054.156181	58.564232	210.831236	71.273029	1	2
0	0	4	4	11	10	21	24	14	38	0.000333	0.055636	5	834.54031	46.363351	166.908062	71.273029	4	2
0	0	3	3	8	7	15	15	9	24	0.000333	0.031255	4	375.061497	20.83675	93.765374	43.651484	3	2
0	0	5	5	8	8	16	19	12	31	0.000333	0.041333	4	496	27.555556	124	48	1	2
0	0	6	6	9	11	20	37	20	57	0.000333	0.082117	4	985.399606	54.744423	246.349901	66.583073	1	2
0	0	5	5	8	8	16	19	12	31	0.000333	0.041333	4	496	27.555556	124	48	1	2
0	0	8	8	13	13	26	50	33	83	0.000333	0.130045	12	4681.637959	260.090998	390.136497	96.211433	5	2
0	0	3	3	8	6	14	11	9	20	0.000333	0.025382	4	304.588394	16.921577	76.147098	39.509775	1	2
0	0	5	5	8	11	19	33	18	51	0.000333	0.072215	4	866.577213	48.143178	216.644303	62.053748	1	2
0	0	5	5	8	11	19	27	17	44	0.000333	0.062303	4	747.635242	41.535291	186.908811	62.053748	1	2
0	0	6	6	8	11	19	31	18	49	0.000333	0.069383	4	832.593793	46.255211	208.148448	62.053748	1	2
0	0	5	5	8	8	16	19	12	31	0.000333	0.041333	4	496	27.555556	124	48	1	2
0	0	3	3	8	7	15	20	12	32	0.000333	0.041673	4	500.081996	27.782333	125.020499	43.651484	1	2
0	0	9	9	14	17	31	47	36	83	0.000333	0.137066	14	5756.776113	319.820895	411.198294	122.789837	4	2
0	0	5	5	7	8	15	20	15	35	0.000333	0.04558	3	410.223513	22.790195	136.741171	43.651484	1	2
0	0	5	5	7	7	14	17	13	30	0.000333	0.038074	3	342.661943	19.036775	114.220648	39.302969	1	2
0	0	5	5	7	7	14	17	13	30	0.000333	0.038074	3	342.661943	19.036775	114.220648	39.302969	1	2
0	0	3	3	11	10	21	19	14	33	0.000333	0.048315	5	724.732375	40.26291	144.946475	71.273029	1	2
0	0	35	35	14	31	45	216	126	342	0.000333	0.626071	28	52589.98525	2921.665847	1878.213759	206.883055	4	2
0	0	10	10	7	19	26	62	36	98	0.000333	0.153548	3	1381.929277	76.773849	460.643092	100.362107	3	2
0	0	4	4	10	11	21	20	14	34	0.000333	0.04978	5	746.693962	41.482998	149.338792	71.273029	3	2
0	0	5	5	7	11	18	15	15	30	0.000333	0.041699	3	375.29325	20.849625	125.09775	57.705232	1	2
0	0	5	5	10	9	19	26	15	41	0.000333	0.058055	5	870.82514	48.379174	174.165028	61.748606	1	2
0	0	5	5	7	8	15	17	12	29	0.000333	0.037767	3	339.899482	18.883305	113.299827	43.651484	1	2
0	0	5	5	10	9	19	26	15	41	0.000333	0.058055	5	870.82514	48.379174	174.165028	61.748606	1	2
0	0	5	5	8	11	19	33	18	51	0.000333	0.072215	4	866.577213	48.143178	216.644303	62.053748	1	2
0	0	9	9	10	9	19	31	22	53	0.000333	0.075047	10	2251.401582	125.077866	225.140158	61.748606	1	2
0	0	16	16	14	19	33	71	45	116	0.000333	0.19505	14	8192.09605	455.116447	585.149718	134.013592	2	2
0	0	3	3	8	7	15	20	12	32	0.000333	0.041673	4	500.081996	27.782333	125.020499	43.651484	1	2
0	0	5	5	10	10	20	33	18	51	0.000333	0.073473	5	1102.091664	61.227315	220.418333	66.438562	1	2
0	0	4	4	11	9	20	21	12	33	0.000333	0.047541	5	713.118136	39.617674	142.623627	66.583073	3	2
0	0	5	5	9	14	23	25	20	45	0.000333	0.067853	4	814.241152	45.23562	203.560288	81.832294	1	2
0	0	6	6	8	11	19	36	21	57	0.000333	0.080711	4	968.527473	53.807082	242.131868	62.053748	1	2
0	0	81	81	27	78	105	525	298	823	0.000333	1.841941	39	215507.1384	11972.6188	5525.824061	618.643336	39	2
0	0	4	4	6	11	17	14	14	28	0.000333	0.03815	3	343.346879	19.074827	114.44896	53.563523	1	2
0	0	18	18	16	22	38	89	59	148	0.000333	0.258898	16	12427.09235	690.39402	776.693272	162.107496	2	2
0	0	36	36	17	40	57	210	122	332	0.000333	0.645506	24	46476.46763	2582.02598	1936.519485	282.363992	2	2
0	0	4	4	8	10	18	14	12	26	0.000333	0.036139	4	433.6722	24.0929	108.41805	57.219281	3	2
0	0	3	3	8	7	15	15	9	24	0.000333	0.031255	4	375.061497	20.83675	93.765374	43.651484	3	2
0	0	7	7	9	12	21	34	20	54	0.000333	0.079062	4	948.740563	52.707809	237.185141	71.548875	1	2
0	0	5	5	10	9	19	26	15	41	0.000333	0.058055	5	870.82514	48.379174	174.165028	61.748606	1	2
0	0	4	4	6	11	17	18	16	34	0.000333	0.046325	3	416.92121	23.162289	138.973737	53.563523	1	2
0	0	5	5	10	10	20	33	18	51	0.000333	0.073473	5	1102.091664	61.227315	220.418333	66.438562	1	2
0	0	4	4	10	9	19	20	12	32	0.000333	0.045311	5	679.668402	37.759356	135.93368	61.748606	3	2
0	0	5	5	10	10	20	29	17	46	0.000333	0.06627	5	994.043462	55.224637	198.808692	66.438562	1	2
0	0	15	15	11	13	24	68	42	110	0.000333	0.168115	15	7565.188126	420.288229	504.345875	86.159464	1	2
0	0	14	14	12	25	37	74	55	129	0.000333	0.224006	12	8064.23381	448.012989	672.019484	159.115955	1	2
0	0	4	4	8	10	18	23	16	39	0.000333	0.054209	4	650.5083	36.13935	162.627075	57.219281	1	2
0	0	3	3	8	7	15	20	12	32	0.000333	0.041673	4	500.081996	27.782333	125.020499	43.651484	1	2
0	0	9	9	14	17	31	45	34	79	0.000333	0.130461	14	5479.341119	304.40784	391.381509	122.789837	5	2
0	0	4	4	9	8	17	20	12	32	0.000333	0.0436	4	523.195244	29.066402	130.798811	52.529325	1	2
0	0	5	5	9	17	26	33	28	61	0.000333	0.095576	4	1146.907291	63.717072	286.726823	98.016193	1	2
0	0	6	6	9	13	22	23	22	45	0.000333	0.066891	4	802.697691	44.594316	200.674423	76.635041	1	2
0	0	5	5	8	10	18	28	17	45	0.000333	0.062549	4	750.5865	41.69925	187.646625	57.219281	1	2
0	0	4	4	8	8	16	18	12	30	0.000333	0.04	4	480	26.666667	120	48	1	2
0	0	4	4	9	8	17	20	12	32	0.000333	0.0436	4	523.195244	29.066402	130.798811	52.529325	1	2
0	0	4	4	6	9	15	17	13	30	0.000333	0.039069	3	351.620154	19.534453	117.206718	44.0391	1	2
0	0	4	4	7	13	20	17	16	33	0.000333	0.047541	3	427.870881	23.770605	142.623627	67.757201	1	2
0	0	5	5	8	10	18	28	17	45	0.000333	0.062549	4	750.5865	41.69925	187.646625	57.219281	1	2
0	0	5	5	8	10	18	28	17	45	0.000333	0.062549	4	750.5865	41.69925	187.646625	57.219281	1	2
0	0	6	6	7	10	17	21	16	37	0.000333	0.050412	3	453.708375	25.206021	151.236125	52.870765	1	2
0	0	6	6	7	9	16	20	15	35	0.000333	0.046667	3	420	23.333333	140	48.180809	1	2
0	0	6	6	13	12	25	41	26	67	0.000333	0.103713	12	3733.660377	207.425576	311.138365	91.125266	4	2
0	0	15	15	15	20	35	71	44	115	0.000333	0.196623	14	8258.145657	458.78587	589.867547	145.041921	2	2
0	0	5	5	7	8	15	17	12	29	0.000333	0.037767	3	339.899482	18.883305	113.299827	43.651484	1	2
0	0	4	4	7	13	20	18	17	35	0.000333	0.050422	3	453.80245	25.211247	151.267483	67.757201	1	2
0	0	4	4	5	9	14	15	13	28	0.000333	0.035535	2	213.211876	11.845104	106.605938	40.138965	1	2
0	0	15	15	11	13	24	68	42	110	0.000333	0.168115	15	7565.188126	420.288229	504.345875	86.159464	1	2
0	0	5	5	8	10	18	28	17	45	0.000333	0.062549	4	750.5865	41.69925	187.646625	57.219281	1	2
0	0	4	4	4	7	11	13	11	24	0.000333	0.027675	2	166.052718	9.225151	83.026359	27.651484	2	2
0	0	4	4	10	9	19	22	13	35	0.000333	0.049559	5	743.387315	41.299295	148.677463	61.748606	1	2
0	0	6	6	8	11	19	36	21	57	0.000333	0.080711	4	968.527473	53.807082	242.131868	62.053748	1	2
0	0	6	6	11	10	21	51	26	77	0.000333	0.112736	10	3382.084416	187.893579	338.208442	71.273029	2	2
0	0	4	4	8	7	15	23	14	37	0.000333	0.048185	8	1156.439616	64.246645	144.554952	43.651484	1	2
0	0	3	3	8	6	14	11	9	20	0.000333	0.025382	4	304.588394	16.921577	76.147098	39.509775	1	2
0	0	8	8	14	13	27	45	28	73	0.000333	0.115702	14	4859.495027	269.971946	347.106788	101.408685	5	2
0	0	3	3	9	8	17	16	11	27	0.000333	0.036787	4	441.445987	24.524777	110.361497	52.529325	2	2
0	0	6	6	7	13	20	35	24	59	0.000333	0.084998	3	764.981273	42.49896	254.993758	67.757201	1	2
0	0	5	5	10	10	20	27	16	43	0.000333	0.061948	5	929.21454	51.62303	185.842908	66.438562	1	2
0	0	8	8	12	12	24	37	24	61	0.000333	0.093228	12	3356.192551	186.455142	279.682713	86.0391	1	2
0	0	20	20	10	24	34	126	77	203	0.000333	0.344252	15	15491.32435	860.629131	1032.754957	143.258381	1	2
0	0	5	5	10	10	20	29	17	46	0.000333	0.06627	5	994.043462	55.224637	198.808692	66.438562	1	2
0	0	3	3	9	8	17	16	11	27	0.000333	0.036787	4	441.445987	24.524777	110.361497	52.529325	2	2
0	0	5	5	8	11	19	33	18	51	0.000333	0.072215	4	866.577213	48.143178	216.644303	62.053748	1	2
0	0	10	10	12	15	27	59	34	93	0.000333	0.147402	12	5306.454452	294.803025	442.204538	101.622909	2	2
0	0	6	6	7	10	17	48	32	80	0.000333	0.108999	9	2942.973246	163.498514	326.997027	52.870765	1	2
0	0	3	3	7	7	14	22	14	36	0.000333	0.045688	6	822.388663	45.688259	137.064777	39.302969	1	2
0	0	5	5	9	14	23	25	20	45	0.000333	0.067853	4	814.241152	45.23562	203.560288	81.832294	1	2
0	0	3	3	11	8	19	21	15	36	0.000333	0.050975	5	764.626952	42.479275	152.92539	62.053748	1	2
0	0	6	6	9	9	18	30	19	49	0.000333	0.068109	8	1634.610601	90.8117	204.326325	57.05865	1	2
0	0	3	3	9	8	17	16	11	27	0.000333	0.036787	4	441.445987	24.524777	110.361497	52.529325	2	2
0	0	16	16	23	28	51	101	59	160	0.000333	0.302529	22	19966.9372	1109.274289	907.588055	238.647863	5	2
0	0	4	4	5	9	14	15	13	28	0.000333	0.035535	2	213.211876	11.845104	106.605938	40.138965	1	2
0	0	13	13	15	24	39	83	41	124	0.000333	0.218463	7	4587.729126	254.87384	655.389875	168.642459	5	2
0	0	6	6	8	9	17	27	16	43	0.000333	0.058587	4	703.043609	39.057978	175.760902	52.529325	1	2
0	0	4	4	11	10	21	24	14	38	0.000333	0.055636	5	834.54031	46.363351	166.908062	71.273029	4	2
0	0	5	5	7	9	16	23	14	37	0.000333	0.049333	3	444	24.666667	148	48.180809	1	2
0	0	6	6	8	11	19	32	20	52	0.000333	0.073631	4	883.568923	49.087162	220.892231	62.053748	1	2
0	0	5	5	7	7	14	17	13	30	0.000333	0.038074	3	342.661943	19.036775	114.220648	39.302969	1	2
0	0	4	4	11	9	20	21	12	33	0.000333	0.047541	5	713.118136	39.617674	142.623627	66.583073	3	2
0	0	4	4	10	9	19	20	12	32	0.000333	0.045311	5	679.668402	37.759356	135.93368	61.748606	3	2
0	0	3	3	9	8	17	16	10	26	0.000333	0.035425	4	425.096135	23.616452	106.274034	52.529325	3	2
0	0	18	18	17	24	41	103	65	168	0.000333	0.300023	16	14401.09979	800.061099	900.068737	179.525968	2	2
0	0	9	9	12	16	28	60	34	94	0.000333	0.15063	12	5422.696352	301.260908	451.891363	107.01955	1	2
0	0	16	16	14	19	33	71	45	116	0.000333	0.19505	14	8192.09605	455.116447	585.149718	134.013592	2	2
0	0	37	37	19	39	58	257	154	411	0.000333	0.802543	27	65006.0151	3611.445283	2407.630189	286.841309	11	2
0	0	6	6	13	12	25	41	26	67	0.000333	0.103713	12	3733.660377	207.425576	311.138365	91.125266	4	2
0	0	6	6	9	9	18	21	17	38	0.000333	0.052819	4	633.8286	35.2127	158.45715	57.05865	1	2
0	0	6	6	8	9	17	30	21	51	0.000333	0.069487	8	1667.684839	92.649158	208.460605	52.529325	1	2
0	0	4	4	9	10	19	19	13	32	0.000333	0.045311	4	543.734722	30.207485	135.93368	61.748606	3	2
0	0	16	16	14	17	31	76	48	124	0.000333	0.204773	14	8600.484795	477.804711	614.320342	122.789837	2	2
0	0	4	4	11	10	21	24	14	38	0.000333	0.055636	5	834.54031	46.363351	166.908062	71.273029	4	2
0	0	5	5	8	10	18	28	17	45	0.000333	0.062549	4	750.5865	41.69925	187.646625	57.219281	1	2
0	0	3	3	7	7	14	10	8	18	0.000333	0.022844	3	205.597166	11.422065	68.532389	39.302969	3	2
0	0	9	9	12	16	28	60	34	94	0.000333	0.15063	12	5422.696352	301.260908	451.891363	107.01955	1	2
0	0	4	4	10	8	18	20	11	31	0.000333	0.043089	5	646.338375	35.907688	129.267675	57.219281	3	2
0	0	5	5	10	10	20	29	17	46	0.000333	0.06627	5	994.043462	55.224637	198.808692	66.438562	1	2
0	0	5	5	8	10	18	28	17	45	0.000333	0.062549	4	750.5865	41.69925	187.646625	57.219281	1	2
0	0	4	4	4	7	11	13	11	24	0.000333	0.027675	2	166.052718	9.225151	83.026359	27.651484	2	2
0	0	5	5	10	10	20	29	17	46	0.000333	0.06627	5	994.043462	55.224637	198.808692	66.438562	1	2
0	0	4	4	11	10	21	24	14	38	0.000333	0.055636	5	834.54031	46.363351	166.908062	71.273029	4	2
0	0	5	5	7	11	18	28	21	49	0.000333	0.068109	3	612.978975	34.054388	204.326325	57.705232	1	2
0	0	3	3	8	6	14	11	9	20	0.000333	0.025382	4	304.588394	16.921577	76.147098	39.509775	1	2
0	0	10	10	12	15	27	59	34	93	0.000333	0.147402	12	5306.454452	294.803025	442.204538	101.622909	2	2
0	0	3	3	7	10	17	22	15	37	0.000333	0.050412	3	453.708375	25.206021	151.236125	52.870765	1	2
0	0	5	5	7	12	19	33	22	55	0.000333	0.077879	3	700.90804	38.939336	233.636013	62.671034	1	2
0	0	6	6	11	10	21	28	17	45	0.000333	0.065885	5	988.27142	54.903968	197.654284	71.273029	1	2
0	0	4	4	11	10	21	24	14	38	0.000333	0.055636	5	834.54031	46.363351	166.908062	71.273029	4	2
0	0	4	4	8	12	20	24	17	41	0.000333	0.059066	4	708.796208	39.377567	177.199052	67.01955	1	2
0	0	31	31	12	43	55	155	127	282	0.000333	0.543448	12	19564.12127	1086.895626	1630.343439	276.348934	1	2
0	0	4	4	9	9	18	22	13	35	0.000333	0.048649	4	583.7895	32.43275	145.947375	57.05865	3	2
0	0	4	4	11	11	22	22	14	36	0.000333	0.053513	5	802.697691	44.594316	160.539538	76.107496	3	2
0	0	5	5	7	15	22	32	25	57	0.000333	0.084729	3	762.562807	42.3646	254.187602	78.254843	1	2
0	0	4	4	6	11	17	18	16	34	0.000333	0.046325	3	416.92121	23.162289	138.973737	53.563523	1	2
0	0	5	5	10	10	20	29	17	46	0.000333	0.06627	5	994.043462	55.224637	198.808692	66.438562	1	2
0	0	4	4	7	11	18	15	14	29	0.000333	0.040309	3	362.783475	20.154638	120.927825	57.705232	1	2
0	0	14	14	17	20	37	81	54	135	0.000333	0.234425	16	11252.41927	625.134404	703.276204	155.92543	2	2
0	0	5	5	8	8	16	22	15	37	0.000333	0.049333	4	592	32.888889	148	48	1	2
0	0	13	13	18	17	35	81	46	127	0.000333	0.21714	18	11725.54098	651.418943	651.418943	144.545518	6	2
0	0	7	7	10	14	24	40	27	67	0.000333	0.102397	5	1535.962438	85.331247	307.192488	86.52225	1	2
0	0	4	4	8	13	21	22	18	40	0.000333	0.058564	4	702.770788	39.042822	175.692697	72.105716	1	2
0	0	14	14	18	17	35	89	51	140	0.000333	0.239367	27	19388.6898	1077.149434	718.099622	144.545518	4	2
0	0	21	21	16	29	45	144	82	226	0.000333	0.41372	16	19858.5408	1103.252266	1241.1588	204.881449	5	2
0	0	6	6	8	11	19	20	19	39	0.000333	0.055223	4	662.676692	36.815372	165.669173	62.053748	1	2
0	0	3	3	8	6	14	21	11	32	0.000333	0.040612	4	487.34143	27.074524	121.835358	39.509775	1	2
0	0	10	10	12	15	27	59	34	93	0.000333	0.147402	12	5306.454452	294.803025	442.204538	101.622909	2	2
0	0	9	9	16	17	33	54	35	89	0.000333	0.14965	16	7183.217226	399.067624	448.951077	133.486868	5	2
0	0	25	25	15	27	42	159	93	252	0.000333	0.452955	21	28536.1438	1585.341322	1358.863991	186.985321	2	2
0	0	10	10	9	12	21	40	28	68	0.000333	0.099559	8	2389.420678	132.745593	298.677585	71.548875	1	2
0	0	5	5	9	10	19	29	21	50	0.000333	0.070799	8	1699.171005	94.398389	212.396376	61.748606	1	2
0	0	33	33	15	33	48	232	136	368	0.000333	0.685089	28	57547.45361	3197.080756	2055.2662	225.068365	11	2
0	0	6	6	8	9	17	30	21	51	0.000333	0.069487	8	1667.684839	92.649158	208.460605	52.529325	1	2
0	0	27	27	20	47	67	173	135	308	0.000333	0.622785	20	37367.10941	2075.950523	1868.355471	347.504238	3	2
0	0	16	16	15	25	40	90	51	141	0.000333	0.250131	14	10505.48606	583.638114	750.391861	174.699764	7	2
0	0	4	4	6	9	15	15	12	27	0.000333	0.035162	3	316.458138	17.581008	105.486046	44.0391	1	2
0	0	5	5	8	9	17	28	17	45	0.000333	0.061312	4	735.743311	40.874628	183.935828	52.529325	1	2
0	0	4	4	11	9	20	21	12	33	0.000333	0.047541	5	713.118136	39.617674	142.623627	66.583073	3	2
0	0	4	4	9	9	18	22	13	35	0.000333	0.048649	4	583.7895	32.43275	145.947375	57.05865	3	2
0	0	5	5	12	13	25	28	18	46	0.000333	0.071206	6	1281.704308	71.205795	213.617385	91.125266	4	2
0	0	6	6	8	11	19	24	18	42	0.000333	0.059471	4	713.651822	39.647323	178.412956	62.053748	1	2
0	0	5	5	10	10	20	33	18	51	0.000333	0.073473	5	1102.091664	61.227315	220.418333	66.438562	1	2
0	0	95	95	17	46	63	759	430	1189	0.000333	2.368995	72	511702.9797	28427.94332	7106.985829	323.570718	55	2
0	0	5	5	10	12	22	26	18	44	0.000333	0.065405	5	981.074956	54.504164	196.214991	76.238831	1	2
0	0	7	7	12	9	21	43	19	62	0.000333	0.090775	12	3267.884163	181.54912	272.32368	71.548875	5	2
0	0	5	5	8	8	16	19	12	31	0.000333	0.041333	4	496	27.555556	124	48	1	2
0	0	4	4	11	9	20	21	12	33	0.000333	0.047541	5	713.118136	39.617674	142.623627	66.583073	3	2
0	0	3	3	8	6	14	11	9	20	0.000333	0.025382	4	304.588394	16.921577	76.147098	39.509775	1	2
0	0	4	4	6	13	19	17	17	34	0.000333	0.048143	3	433.288606	24.071589	144.429535	63.615491	1	2
0	0	9	9	8	17	25	60	31	91	0.000333	0.140864	4	1690.363653	93.909092	422.590913	93.486868	1	2
0	0	5	5	7	7	14	16	11	27	0.000333	0.034266	3	308.395749	17.133097	102.798583	39.302969	1	2
0	0	4	4	11	9	20	21	12	33	0.000333	0.047541	5	713.118136	39.617674	142.623627	66.583073	3	2
0	0	4	4	11	10	21	24	14	38	0.000333	0.055636	5	834.54031	46.363351	166.908062	71.273029	4	2
0	0	8	8	7	17	24	39	34	73	0.000333	0.111567	6	2008.213575	111.567421	334.702263	89.138353	1	2
0	0	18	18	16	22	38	89	59	148	0.000333	0.258898	16	12427.09235	690.39402	776.693272	162.107496	2	2
0	0	7	7	10	14	24	40	27	67	0.000333	0.102397	5	1535.962438	85.331247	307.192488	86.52225	1	2
0	0	31	31	18	41	59	193	117	310	0.000333	0.607873	18	32825.14822	1823.619345	1823.619345	294.718282	3	2
0	0	5	5	10	10	20	33	18	51	0.000333	0.073473	5	1102.091664	61.227315	220.418333	66.438562	1	2
0	0	6	6	12	11	23	33	18	51	0.000333	0.076901	6	1384.209959	76.900553	230.70166	81.073298	1	2
0	0	16	16	15	20	35	76	47	123	0.000333	0.210301	14	8832.625355	490.701409	630.901811	145.041921	2	2
0	0	4	4	9	11	20	28	18	46	0.000333	0.06627	4	795.234769	44.179709	198.808692	66.583073	1	2
0	0	5	5	8	10	18	28	17	45	0.000333	0.062549	4	750.5865	41.69925	187.646625	57.219281	1	2
0	0	11	11	16	18	34	60	41	101	0.000333	0.171278	16	8221.339951	456.741108	513.833747	139.05865	5	2
0	0	4	4	11	10	21	24	14	38	0.000333	0.055636	5	834.54031	46.363351	166.908062	71.273029	4	2
0	0	7	7	8	13	21	38	27	65	0.000333	0.095167	8	2284.00506	126.88917	285.500632	72.105716	1	2
0	0	17	17	10	27	37	78	45	123	0.000333	0.213588	5	3203.81382	177.989657	640.762764	161.601244	2	2
0	0	5	5	7	8	15	20	14	34	0.000333	0.044278	3	398.502841	22.139047	132.83428	43.651484	1	2
0	0	4	4	8	14	22	19	18	37	0.000333	0.055	4	659.99588	36.666438	164.99897	77.302969	1	2
0	0	3	3	8	7	15	20	12	32	0.000333	0.041673	4	500.081996	27.782333	125.020499	43.651484	1	2
0	0	7	7	9	12	21	34	20	54	0.000333	0.079062	4	948.740563	52.707809	237.185141	71.548875	1	2
0	0	4	4	11	10	21	24	14	38	0.000333	0.055636	5	834.54031	46.363351	166.908062	71.273029	4	2
0	0	7	7	15	15	30	34	23	57	0.000333	0.093231	7	1957.849348	108.769408	279.692764	117.206718	2	2
0	0	7	7	11	19	30	44	28	72	0.000333	0.117765	5	1766.480614	98.137812	353.296123	118.764371	2	2
0	0	12	12	14	23	37	77	41	118	0.000333	0.204905	7	4303.00848	239.056027	614.715497	157.344894	5	2
0	0	27	27	17	36	53	146	76	222	0.000333	0.423866	16	20345.57346	1130.309636	1271.598341	255.604168	11	2
0	0	5	5	7	7	14	16	11	27	0.000333	0.034266	3	308.395749	17.133097	102.798583	39.302969	1	2
0	0	9	9	16	17	33	54	35	89	0.000333	0.14965	16	7183.217226	399.067624	448.951077	133.486868	5	2
0	0	5	5	8	11	19	27	17	44	0.000333	0.062303	4	747.635242	41.535291	186.908811	62.053748	1	2
0	0	41	41	16	39	55	282	164	446	0.000333	0.859495	32	82511.56583	4583.97588	2578.486432	270.130687	6	2
0	0	4	4	8	7	15	15	10	25	0.000333	0.032557	4	390.68906	21.704948	97.672265	43.651484	1	2
0	0	3	3	8	6	14	11	9	20	0.000333	0.025382	4	304.588394	16.921577	76.147098	39.509775	1	2
0	0	3	3	11	13	24	16	17	33	0.000333	0.050435	5	756.518813	42.028823	151.303763	86.159464	1	2
0	0	6	6	7	13	20	35	24	59	0.000333	0.084998	3	764.981273	42.49896	254.993758	67.757201	1	2
0	0	4	4	11	9	20	21	12	33	0.000333	0.047541	5	713.118136	39.617674	142.623627	66.583073	3	2
0	0	10	10	13	20	33	67	36	103	0.000333	0.173191	6	3117.435566	173.190865	519.572594	134.544278	4	2
0	0	4	4	6	13	19	17	17	34	0.000333	0.048143	3	433.288606	24.071589	144.429535	63.615491	1	2
0	0	5	5	8	11	19	33	18	51	0.000333	0.072215	4	866.577213	48.143178	216.644303	62.053748	1	2
0	0	4	4	7	11	18	15	14	29	0.000333	0.040309	3	362.783475	20.154638	120.927825	57.705232	1	2
0	0	3	3	9	8	17	16	11	27	0.000333	0.036787	4	441.445987	24.524777	110.361497	52.529325	2	2
0	0	10	10	12	15	27	59	34	93	0.000333	0.147402	12	5306.454452	294.803025	442.204538	101.622909	2	2
0	0	3	3	7	7	14	10	8	18	0.000333	0.022844	3	205.597166	11.422065	68.532389	39.302969	3	2
0	0	14	14	17	20	37	81	54	135	0.000333	0.234425	16	11252.41927	625.134404	703.276204	155.92543	2	2
0	0	14	14	17	20	37	81	54	135	0.000333	0.234425	16	11252.41927	625.134404	703.276204	155.92543	2	2
0	0	3	3	8	7	15	15	9	24	0.000333	0.031255	4	375.061497	20.83675	93.765374	43.651484	3	2
0	0	5	5	7	7	14	16	11	27	0.000333	0.034266	3	308.395749	17.133097	102.798583	39.302969	1	2
0	0	5	5	7	9	16	23	14	37	0.000333	0.049333	3	444	24.666667	148	48.180809	1	2
0	0	5	5	8	8	16	19	12	31	0.000333	0.041333	4	496	27.555556	124	48	1	2
0	0	6	6	13	12	25	41	26	67	0.000333	0.103713	12	3733.660377	207.425576	311.138365	91.125266	4	2
0	0	11	11	12	17	29	72	40	112	0.000333	0.181365	12	6529.126457	362.729248	544.093871	112.506418	1	2
0	0	4	4	7	15	22	18	19	37	0.000333	0.055	3	494.99691	27.499828	164.99897	78.254843	1	2
0	0	14	14	17	20	37	81	54	135	0.000333	0.234425	16	11252.41927	625.134404	703.276204	155.92543	2	2
0	0	5	5	10	10	20	29	17	46	0.000333	0.06627	5	994.043462	55.224637	198.808692	66.438562	1	2
0	0	5	5	8	11	19	27	17	44	0.000333	0.062303	4	747.635242	41.535291	186.908811	62.053748	1	2
0	0	5	5	7	9	16	23	14	37	0.000333	0.049333	3	444	24.666667	148	48.180809	1	2
0	0	7	7	8	11	19	20	19	39	0.000333	0.055223	4	662.676692	36.815372	165.669173	62.053748	1	2
0	0	9	9	11	12	23	44	29	73	0.000333	0.110073	10	3302.200228	183.455568	330.220023	81.073298	4	2
0	0	9	9	11	12	23	46	29	75	0.000333	0.113089	10	3392.671467	188.481748	339.267147	81.073298	4	2
0	0	6	6	12	11	23	51	26	77	0.000333	0.116105	12	4179.771247	232.209514	348.314271	81.073298	2	2
0	0	5	5	10	10	20	29	17	46	0.000333	0.06627	5	994.043462	55.224637	198.808692	66.438562	1	2
0	0	7	7	8	12	20	29	24	53	0.000333	0.076354	8	1832.497512	101.805417	229.062189	67.01955	1	2
0	0	5	5	7	8	15	18	14	32	0.000333	0.041673	3	375.061497	20.83675	125.020499	43.651484	1	2
0	0	5	5	10	10	20	29	17	46	0.000333	0.06627	5	994.043462	55.224637	198.808692	66.438562	1	2
0	0	5	5	10	9	19	24	16	40	0.000333	0.056639	5	849.585503	47.199195	169.917101	61.748606	1	2
0	0	20	20	20	29	49	147	80	227	0.000333	0.424846	20	25490.78269	1416.154594	1274.539135	227.320011	8	2
0	0	6	6	13	12	25	41	26	67	0.000333	0.103713	12	3733.660377	207.425576	311.138365	91.125266	4	2
0	0	5	5	7	7	14	16	11	27	0.000333	0.034266	3	308.395749	17.133097	102.798583	39.302969	1	2
0	0	6	6	10	10	20	28	19	47	0.000333	0.06771	5	1015.653102	56.425172	203.13062	66.438562	1	2
0	0	5	5	8	11	19	33	18	51	0.000333	0.072215	4	866.577213	48.143178	216.644303	62.053748	1	2
0	0	6	6	13	11	24	38	23	61	0.000333	0.093228	12	3356.192551	186.455142	279.682713	86.159464	4	2
0	0	5	5	8	10	18	28	17	45	0.000333	0.062549	4	750.5865	41.69925	187.646625	57.219281	1	2
0	0	5	5	7	12	19	41	24	65	0.000333	0.092038	6	1656.69173	92.038429	276.115288	62.671034	1	2
0	0	6	6	9	12	21	21	20	41	0.000333	0.060028	4	720.340057	40.018892	180.085014	71.548875	1	2
0	0	22	22	16	25	41	130	74	204	0.000333	0.364314	16	17487.04974	971.502764	1092.940609	180.096405	2	2
0	0	7	7	9	12	21	34	20	54	0.000333	0.079062	4	948.740563	52.707809	237.185141	71.548875	1	2
0	0	3	3	7	7	14	10	8	18	0.000333	0.022844	3	205.597166	11.422065	68.532389	39.302969	3	2
0	0	4	4	6	8	14	14	11	25	0.000333	0.031728	3	285.551619	15.863979	95.183873	39.509775	1	2
0	0	7	7	15	9	24	61	31	92	0.000333	0.140606	21	8858.147551	492.119308	421.81655	87.132684	3	2
0	0	9	9	16	17	33	54	35	89	0.000333	0.14965	16	7183.217226	399.067624	448.951077	133.486868	5	2
0	0	5	5	9	10	19	26	17	43	0.000333	0.060887	4	730.643532	40.591307	182.660883	61.748606	1	2
0	0	18	18	16	22	38	89	59	148	0.000333	0.258898	16	12427.09235	690.39402	776.693272	162.107496	2	2
0	0	3	3	7	7	14	10	8	18	0.000333	0.022844	3	205.597166	11.422065	68.532389	39.302969	3	2
0	0	4	4	4	7	11	13	11	24	0.000333	0.027675	2	166.052718	9.225151	83.026359	27.651484	2	2
0	0	7	7	10	11	21	33	21	54	0.000333	0.079062	5	1185.925704	65.884761	237.185141	71.273029	1	2
0	0	3	3	7	7	14	10	8	18	0.000333	0.022844	3	205.597166	11.422065	68.532389	39.302969	3	2
0	0	7	7	11	13	24	39	23	62	0.000333	0.094756	5	1421.338375	78.963243	284.267675	86.159464	1	2
0	0	18	18	16	22	38	89	59	148	0.000333	0.258898	16	12427.09235	690.39402	776.693272	162.107496	2	2
0	0	18	18	17	24	41	103	65	168	0.000333	0.300023	16	14401.09979	800.061099	900.068737	179.525968	2	2
0	0	9	9	10	10	20	32	23	55	0.000333	0.079235	10	2377.060452	132.058914	237.706045	66.438562	1	2
0	0	10	10	12	15	27	59	34	93	0.000333	0.147402	12	5306.454452	294.803025	442.204538	101.622909	2	2
0	0	11	11	9	15	24	41	23	64	0.000333	0.097813	4	1173.7504	65.208356	293.4376	87.132684	2	2
0	0	6	6	8	13	21	21	22	43	0.000333	0.062957	4	755.478597	41.971033	188.869649	72.105716	1	2
0	0	3	3	7	7	14	10	8	18	0.000333	0.022844	3	205.597166	11.422065	68.532389	39.302969	3	2
0	0	6	6	9	9	18	30	19	49	0.000333	0.068109	8	1634.610601	90.8117	204.326325	57.05865	1	2
0	0	14	14	17	20	37	81	54	135	0.000333	0.234425	16	11252.41927	625.134404	703.276204	155.92543	2	2
0	0	5	5	10	10	20	29	17	46	0.000333	0.06627	5	994.043462	55.224637	198.808692	66.438562	1	2
0	0	5	5	10	10	20	33	18	51	0.000333	0.073473	5	1102.091664	61.227315	220.418333	66.438562	1	2
0	0	3	3	8	6	14	11	9	20	0.000333	0.025382	4	304.588394	16.921577	76.147098	39.509775	1	2
0	0	5	5	7	8	15	17	12	29	0.000333	0.037767	3	339.899482	18.883305	113.299827	43.651484	1	2
0	0	3	3	9	8	17	16	11	27	0.000333	0.036787	4	441.445987	24.524777	110.361497	52.529325	2	2
0	0	5	5	8	10	18	28	17	45	0.000333	0.062549	4	750.5865	41.69925	187.646625	57.219281	1	2
0	0	10	10	12	16	28	61	37	98	0.000333	0.15704	12	5653.449388	314.080522	471.120782	107.01955	1	2
0	0	28	28	12	28	40	177	105	282	0.000333	0.500261	18	27014.10701	1500.783723	1500.783723	177.625488	1	2
0	0	4	4	7	14	21	16	17	33	0.000333	0.048315	3	434.839425	24.157746	144.946475	72.954453	1	2
0	0	17	17	16	22	38	255	58	313	0.000333	0.547534	16	26281.62099	1460.090055	1642.601312	162.107496	2	2
0	0	5	5	8	8	16	19	12	31	0.000333	0.041333	4	496	27.555556	124	48	1	2
0	0	4	4	8	14	22	18	17	35	0.000333	0.052027	4	624.320427	34.684468	156.080107	77.302969	1	2
0	0	4	4	9	6	15	15	12	27	0.000333	0.035162	8	843.888369	46.882687	105.486046	44.0391	1	2
0	0	5	5	7	9	16	23	14	37	0.000333	0.049333	3	444	24.666667	148	48.180809	1	2
0	0	7	7	11	19	30	44	28	72	0.000333	0.117765	5	1766.480614	98.137812	353.296123	118.764371	2	2
0	0	15	15	14	19	33	66	42	108	0.000333	0.181598	14	7627.123908	423.729106	544.794565	134.013592	2	2
0	0	3	3	9	8	17	16	10	26	0.000333	0.035425	4	425.096135	23.616452	106.274034	52.529325	3	2
0	0	16	16	14	19	33	71	45	116	0.000333	0.19505	14	8192.09605	455.116447	585.149718	134.013592	2	2
0	0	9	9	16	17	33	54	35	89	0.000333	0.14965	16	7183.217226	399.067624	448.951077	133.486868	5	2
0	0	3	3	8	7	15	15	9	24	0.000333	0.031255	4	375.061497	20.83675	93.765374	43.651484	3	2
0	0	5	5	10	10	20	24	19	43	0.000333	0.061948	5	929.21454	51.62303	185.842908	66.438562	1	2
0	0	5	5	10	9	19	26	15	41	0.000333	0.058055	5	870.82514	48.379174	174.165028	61.748606	1	2
0	0	8	8	11	14	25	45	31	76	0.000333	0.117644	10	3529.330704	196.073928	352.93307	91.356717	1	2
0	0	4	4	7	14	21	21	19	40	0.000333	0.058564	3	527.078091	29.282116	175.692697	72.954453	1	2
0	0	3	3	8	7	15	15	9	24	0.000333	0.031255	4	375.061497	20.83675	93.765374	43.651484	3	2
0	0	5	5	8	11	19	33	18	51	0.000333	0.072215	4	866.577213	48.143178	216.644303	62.053748	1	2
0	0	4	4	10	9	19	22	13	35	0.000333	0.049559	5	743.387315	41.299295	148.677463	61.748606	1	2
0	0	4	4	8	7	15	15	10	25	0.000333	0.032557	4	390.68906	21.704948	97.672265	43.651484	1	2
0	0	11	11	15	21	36	83	41	124	0.000333	0.21369	7	4487.494901	249.305272	641.0707	150.842025	4	2
0	0	4	4	6	14	20	15	17	32	0.000333	0.046101	3	414.905097	23.050283	138.301699	68.812744	1	2
0	0	7	7	9	12	21	34	20	54	0.000333	0.079062	4	948.740563	52.707809	237.185141	71.548875	1	2
0	0	5	5	8	11	19	27	17	44	0.000333	0.062303	4	747.635242	41.535291	186.908811	62.053748	1	2
0	0	3	3	6	4	10	17	9	26	0.000333	0.02879	6	518.220783	28.790043	86.37013	23.509775	1	2
0	0	4	4	6	8	14	14	11	25	0.000333	0.031728	3	285.551619	15.863979	95.183873	39.509775	1	2
0	0	3	3	9	8	17	16	11	27	0.000333	0.036787	4	441.445987	24.524777	110.361497	52.529325	2	2
0	0	4	4	9	8	17	20	12	32	0.000333	0.0436	4	523.195244	29.066402	130.798811	52.529325	1	2
0	0	4	4	10	11	21	20	14	34	0.000333	0.04978	5	746.693962	41.482998	149.338792	71.273029	3	2
0	0	5	5	7	7	14	16	11	27	0.000333	0.034266	3	308.395749	17.133097	102.798583	39.302969	1	2
0	0	5	5	7	7	14	16	11	27	0.000333	0.034266	3	308.395749	17.133097	102.798583	39.302969	1	2
0	0	3	3	4	5	9	12	12	24	0.000333	0.025359	4	304.3128	16.906267	76.0782	19.60964	1	2
0	0	8	8	11	14	25	44	29	73	0.000333	0.113001	10	3390.015019	188.334168	339.001502	91.356717	1	2
0	0	4	4	7	13	20	18	20	38	0.000333	0.054744	3	492.699803	27.372211	164.233268	67.757201	2	2
0	0	3	3	8	7	15	15	9	24	0.000333	0.031255	4	375.061497	20.83675	93.765374	43.651484	3	2
0	0	3	3	8	7	15	15	9	24	0.000333	0.031255	4	375.061497	20.83675	93.765374	43.651484	3	2
0	0	5	5	8	11	19	27	18	45	0.000333	0.063719	4	764.626952	42.479275	191.156738	62.053748	1	2
0	0	4	4	8	10	18	14	12	26	0.000333	0.036139	4	433.6722	24.0929	108.41805	57.219281	3	2
0	0	5	5	8	11	19	33	18	51	0.000333	0.072215	4	866.577213	48.143178	216.644303	62.053748	1	2
0	0	4	4	9	11	20	26	16	42	0.000333	0.060507	4	726.08392	40.337996	181.52098	66.583073	1	2
0	0	4	4	4	7	11	13	11	24	0.000333	0.027675	2	166.052718	9.225151	83.026359	27.651484	2	2
0	0	5	5	9	16	25	33	27	60	0.000333	0.092877	4	1114.525486	61.918083	278.631371	92.529325	1	2
0	0	3	3	9	8	17	16	11	27	0.000333	0.036787	4	441.445987	24.524777	110.361497	52.529325	2	2
0	0	5	5	10	7	17	32	17	49	0.000333	0.066762	10	2002.856792	111.269822	200.285679	52.870765	2	2
0	0	6	6	12	11	23	33	18	51	0.000333	0.076901	6	1384.209959	76.900553	230.70166	81.073298	1	2
0	0	3	3	8	6	14	11	9	20	0.000333	0.025382	4	304.588394	16.921577	76.147098	39.509775	1	2
0	0	3	3	8	7	15	15	9	24	0.000333	0.031255	4	375.061497	20.83675	93.765374	43.651484	3	2
0	0	19	19	12	27	39	96	57	153	0.000333	0.269556	12	9703.998474	539.111026	808.666539	171.401513	6	2
0	0	10	10	13	13	26	47	30	77	0.000333	0.120645	12	4343.2063	241.289239	361.933858	96.211433	2	2
0	0	15	15	15	20	35	71	44	115	0.000333	0.196623	14	8258.145657	458.78587	589.867547	145.041921	2	2
0	0	6	6	9	10	19	24	18	42	0.000333	0.059471	4	713.651822	39.647323	178.412956	61.748606	1	2
0	0	5	5	10	9	19	26	15	41	0.000333	0.058055	5	870.82514	48.379174	174.165028	61.748606	1	2
0	0	11	11	12	18	30	112	36	148	0.000333	0.242073	12	8714.637698	484.146539	726.219808	118.0782	1	2
0	0	5	5	8	10	18	28	17	45	0.000333	0.062549	4	750.5865	41.69925	187.646625	57.219281	1	2
0	0	18	18	13	27	40	83	47	130	0.000333	0.230617	6	4151.103914	230.616884	691.850652	176.487679	3	2
0	0	11	11	14	17	31	60	38	98	0.000333	0.161837	14	6797.157338	377.619852	485.511238	122.789837	2	2
0	0	6	6	13	12	25	41	26	67	0.000333	0.103713	12	3733.660377	207.425576	311.138365	91.125266	4	2
0	0	6	6	13	12	25	41	26	67	0.000333	0.103713	12	3733.660377	207.425576	311.138365	91.125266	4	2
0	0	15	15	15	20	35	71	44	115	0.000333	0.196623	14	8258.145657	458.78587	589.867547	145.041921	2	2
0	0	4	4	9	9	18	22	13	35	0.000333	0.048649	4	583.7895	32.43275	145.947375	57.05865	3	2
0	0	4	4	8	10	18	31	16	47	0.000333	0.065329	4	783.9459	43.55255	195.986475	57.219281	1	2
0	0	6	6	10	10	20	43	23	66	0.000333	0.095082	10	2852.472543	158.470697	285.247254	66.438562	1	2
0	0	5	5	7	12	19	33	22	55	0.000333	0.077879	3	700.90804	38.939336	233.636013	62.671034	1	2
0	0	3	3	7	10	17	22	15	37	0.000333	0.050412	3	453.708375	25.206021	151.236125	52.870765	1	2
0	0	3	3	7	7	14	10	8	18	0.000333	0.022844	3	205.597166	11.422065	68.532389	39.302969	3	2
0	0	5	5	10	10	20	29	17	46	0.000333	0.06627	5	994.043462	55.224637	198.808692	66.438562	1	2
0	0	9	9	12	11	23	44	28	72	0.000333	0.108565	12	3908.35753	217.130974	325.696461	81.073298	1	2
0	0	5	5	10	10	20	33	18	51	0.000333	0.073473	5	1102.091664	61.227315	220.418333	66.438562	1	2
0	0	16	16	8	19	27	82	48	130	0.000333	0.206045	8	4945.083002	274.726833	618.135375	104.710623	1	2
0	0	6	6	10	10	20	28	19	47	0.000333	0.06771	5	1015.653102	56.425172	203.13062	66.438562	1	2
0	0	4	4	11	11	22	22	14	36	0.000333	0.053513	5	802.697691	44.594316	160.539538	76.107496	3	2
0	0	29	29	16	35	51	199	117	316	0.000333	0.597495	24	43019.67379	2389.981877	1792.486408	243.524906	8	2
0	0	4	4	7	6	13	14	9	23	0.000333	0.02837	3	255.330341	14.185019	85.110114	35.161259	1	2
0	0	4	4	9	12	21	25	17	42	0.000333	0.061492	4	737.909327	40.994963	184.477332	71.548875	1	2
0	0	11	11	16	18	34	60	41	101	0.000333	0.171278	16	8221.339951	456.741108	513.833747	139.05865	5	2
0	0	5	5	11	12	23	24	16	40	0.000333	0.060314	5	904.712391	50.2618	180.942478	81.073298	3	2
0	0	4	4	5	9	14	15	13	28	0.000333	0.035535	2	213.211876	11.845104	106.605938	40.138965	1	2
0	0	8	8	10	14	24	44	31	75	0.000333	0.114624	10	3438.721876	191.040104	343.872188	86.52225	1	2
0	0	7	7	12	17	29	39	31	70	0.000333	0.113353	6	2040.352018	113.35289	340.05867	112.506418	5	2
0	0	7	7	14	12	26	29	20	49	0.000333	0.076774	7	1612.250823	89.56949	230.321546	96.322519	2	2
0	0	3	3	8	6	14	11	9	20	0.000333	0.025382	4	304.588394	16.921577	76.147098	39.509775	1	2
0	0	6	6	13	12	25	39	24	63	0.000333	0.097521	12	3510.755279	195.04196	292.56294	91.125266	5	2
0	0	3	3	8	6	14	11	9	20	0.000333	0.025382	4	304.588394	16.921577	76.147098	39.509775	1	2
0	0	4	4	11	10	21	24	14	38	0.000333	0.055636	5	834.54031	46.363351	166.908062	71.273029	4	2
0	0	5	5	8	10	18	28	17	45	0.000333	0.062549	4	750.5865	41.69925	187.646625	57.219281	1	2
0	0	13	13	10	14	24	63	44	107	0.000333	0.16353	15	7358.864814	408.825823	490.590988	86.52225	1	2
0	0	7	7	9	12	21	34	20	54	0.000333	0.079062	4	948.740563	52.707809	237.185141	71.548875	1	2
0	0	23	23	17	34	51	157	92	249	0.000333	0.470811	16	22598.94256	1255.496809	1412.43391	242.460605	5	2
0	0	8	8	15	15	30	48	32	80	0.000333	0.13085	14	5495.717467	305.317637	392.551248	117.206718	4	2
0	0	5	5	11	10	21	31	17	48	0.000333	0.070277	5	1054.156181	58.564232	210.831236	71.273029	1	2
0	0	6	6	12	11	23	33	18	51	0.000333	0.076901	6	1384.209959	76.900553	230.70166	81.073298	1	2
0	0	9	9	12	17	29	53	33	86	0.000333	0.139262	6	2506.718193	139.262122	417.786366	112.506418	1	2
0	0	5	5	8	8	16	19	12	31	0.000333	0.041333	4	496	27.555556	124	48	1	2
0	0	6	6	9	11	20	30	19	49	0.000333	0.070591	4	847.097907	47.060995	211.774477	66.583073	1	2
0	0	15	15	14	19	33	66	42	108	0.000333	0.181598	14	7627.123908	423.729106	544.794565	134.013592	2	2
0	0	5	5	10	10	20	33	18	51	0.000333	0.073473	5	1102.091664	61.227315	220.418333	66.438562	1	2
0	0	4	4	10	8	18	20	11	31	0.000333	0.043089	5	646.338375	35.907688	129.267675	57.219281	3	2
0	0	5	5	7	9	16	23	14	37	0.000333	0.049333	3	444	24.666667	148	48.180809	1	2
0	0	9	9	8	13	21	51	35	86	0.000333	0.125913	8	3021.914387	167.884133	377.739298	72.105716	1	2
0	0	9	9	11	10	21	34	23	57	0.000333	0.083454	10	2503.620931	139.090052	250.362093	71.273029	1	2
0	0	3	3	8	7	15	15	9	24	0.000333	0.031255	4	375.061497	20.83675	93.765374	43.651484	3	2
0	0	3	3	8	7	15	15	9	24	0.000333	0.031255	4	375.061497	20.83675	93.765374	43.651484	3	2
0	0	5	5	10	10	20	33	18	51	0.000333	0.073473	5	1102.091664	61.227315	220.418333	66.438562	1	2
0	0	5	5	10	9	19	26	15	41	0.000333	0.058055	5	870.82514	48.379174	174.165028	61.748606	1	2
0	0	4	4	8	8	16	18	12	30	0.000333	0.04	4	480	26.666667	120	48	1	2
0	0	3	3	8	6	14	21	11	32	0.000333	0.040612	4	487.34143	27.074524	121.835358	39.509775	1	2
0	0	4	4	7	14	21	17	17	34	0.000333	0.04978	3	448.016377	24.889799	149.338792	72.954453	1	2
0	0	25	25	14	25	39	156	89	245	0.000333	0.431641	21	27193.39442	1510.744134	1294.923544	169.399374	4	2
0	0	6	6	8	10	18	29	18	47	0.000333	0.065329	4	783.9459	43.55255	195.986475	57.219281	1	2
0	0	31	31	19	34	53	191	108	299	0.000333	0.570883	27	46241.50183	2568.972324	1712.648216	253.684359	3	2
0	0	8	8	12	16	28	42	26	68	0.000333	0.108967	6	1961.400808	108.966712	326.900135	107.01955	2	2
0	0	4	4	7	7	14	15	10	25	0.000333	0.031728	3	285.551619	15.863979	95.183873	39.302969	1	2
0	0	4	4	5	9	14	15	13	28	0.000333	0.035535	2	213.211876	11.845104	106.605938	40.138965	1	2
0	0	7	7	9	12	21	34	20	54	0.000333	0.079062	4	948.740563	52.707809	237.185141	71.548875	1	2
0	0	14	14	11	36	47	97	79	176	0.000333	0.325869	10	9776.076379	543.115354	977.607638	224.171048	2	2
0	0	5	5	10	10	20	29	17	46	0.000333	0.06627	5	994.043462	55.224637	198.808692	66.438562	1	2
0	0	4	4	4	7	11	13	11	24	0.000333	0.027675	2	166.052718	9.225151	83.026359	27.651484	2	2
0	0	22	22	19	30	49	153	73	226	0.000333	0.422975	18	22840.63965	1268.924425	1268.924425	227.917341	10	2
0	0	6	6	9	10	19	24	18	42	0.000333	0.059471	4	713.651822	39.647323	178.412956	61.748606	1	2
0	0	5	5	8	10	18	28	17	45	0.000333	0.062549	4	750.5865	41.69925	187.646625	57.219281	1	2
0	0	3	3	7	7	14	10	8	18	0.000333	0.022844	3	205.597166	11.422065	68.532389	39.302969	3	2
0	0	3	3	8	7	15	15	9	24	0.000333	0.031255	4	375.061497	20.83675	93.765374	43.651484	3	2
0	0	38	38	18	40	58	228	138	366	0.000333	0.714674	27	57888.56819	3216.031566	2144.021044	287.935774	8	2
0	0	4	4	10	9	19	20	12	32	0.000333	0.045311	5	679.668402	37.759356	135.93368	61.748606	3	2
0	0	9	9	12	10	22	41	26	67	0.000333	0.099594	12	3585.383021	199.187946	298.781918	76.238831	1	2
0	0	7	7	11	19	30	44	28	72	0.000333	0.117765	5	1766.480614	98.137812	353.296123	118.764371	2	2
0	0	4	4	7	13	20	18	17	35	0.000333	0.050422	3	453.80245	25.211247	151.267483	67.757201	1	2
0	0	15	15	15	20	35	71	44	115	0.000333	0.196623	14	8258.145657	458.78587	589.867547	145.041921	2	2
0	0	5	5	10	9	19	26	15	41	0.000333	0.058055	5	870.82514	48.379174	174.165028	61.748606	1	2
0	0	10	10	15	17	32	60	37	97	0.000333	0.161667	14	6790	377.222222	485	128.090227	5	2
0	0	10	10	12	16	28	61	37	98	0.000333	0.15704	12	5653.449388	314.080522	471.120782	107.01955	1	2
0	0	7	7	11	19	30	44	28	72	0.000333	0.117765	5	1766.480614	98.137812	353.296123	118.764371	2	2
0	0	44	44	17	46	63	261	146	407	0.000333	0.810918	24	58386.07029	3243.670572	2432.752929	323.570718	10	2
0	0	5	5	11	10	21	31	17	48	0.000333	0.070277	5	1054.156181	58.564232	210.831236	71.273029	1	2
0	0	5	5	8	10	18	28	17	45	0.000333	0.062549	4	750.5865	41.69925	187.646625	57.219281	1	2
0	0	4	4	7	10	17	18	14	32	0.000333	0.0436	3	392.396433	21.799802	130.798811	52.870765	1	2
0	0	4	4	4	7	11	13	11	24	0.000333	0.027675	2	166.052718	9.225151	83.026359	27.651484	2	2
0	0	5	5	11	12	23	24	16	40	0.000333	0.060314	5	904.712391	50.2618	180.942478	81.073298	3	2
0	0	3	3	8	7	15	15	9	24	0.000333	0.031255	4	375.061497	20.83675	93.765374	43.651484	3	2
0	0	25	25	16	37	53	145	88	233	0.000333	0.444868	16	21353.68746	1186.31597	1334.605466	256.749775	1	2
0	0	6	6	10	12	22	31	24	55	0.000333	0.081756	10	2452.68739	136.260411	245.268739	76.238831	6	2
0	0	5	5	10	12	22	26	17	43	0.000333	0.063919	5	958.777798	53.265433	191.75556	76.238831	3	2
0	0	3	3	9	8	17	16	11	27	0.000333	0.036787	4	441.445987	24.524777	110.361497	52.529325	2	2
0	0	6	6	9	8	17	23	14	37	0.000333	0.050412	4	604.944501	33.608028	151.236125	52.529325	1	2
0	0	3	3	8	7	15	15	9	24	0.000333	0.031255	4	375.061497	20.83675	93.765374	43.651484	3	2
0	0	4	4	5	7	12	14	10	24	0.000333	0.02868	2	172.0782	9.5599	86.0391	31.261125	2	2
0	0	3	3	8	7	15	15	9	24	0.000333	0.031255	4	375.061497	20.83675	93.765374	43.651484	3	2
0	0	12	12	14	22	36	63	41	104	0.000333	0.179224	7	3763.705401	209.094745	537.6722	151.410465	1	2
0	0	4	4	11	10	21	24	14	38	0.000333	0.055636	5	834.54031	46.363351	166.908062	71.273029	4	2
0	0	18	18	15	22	37	112	61	173	0.000333	0.300412	14	12617.29605	700.960892	901.235432	156.710855	2	2
0	0	3	3	8	6	14	11	9	20	0.000333	0.025382	4	304.588394	16.921577	76.147098	39.509775	1	2
0	0	13	13	18	17	35	81	46	127	0.000333	0.21714	18	11725.54098	651.418943	651.418943	144.545518	4	2
0	0	4	4	7	13	20	21	18	39	0.000333	0.056185	3	505.665587	28.092533	168.555196	67.757201	1	2
0	0	8	8	14	13	27	47	30	77	0.000333	0.122042	14	5125.768727	284.764929	366.126338	101.408685	4	2
0	0	15	15	10	22	32	89	49	138	0.000333	0.23	10	6900	383.333333	690	131.326777	3	2
0	0	10	10	7	16	23	57	31	88	0.000333	0.132691	3	1194.220356	66.345575	398.073452	83.651484	1	2
0	0	5	5	8	10	18	28	17	45	0.000333	0.062549	4	750.5865	41.69925	187.646625	57.219281	1	2
0	0	5	5	8	10	18	28	17	45	0.000333	0.062549	4	750.5865	41.69925	187.646625	57.219281	1	2
0	0	14	14	14	12	26	67	40	107	0.000333	0.167649	21	10561.88805	586.771558	502.94705	96.322519	1	2
0	0	20	20	15	31	46	150	88	238	0.000333	0.438203	14	18404.50844	1022.472691	1314.607746	212.183445	6	2
0	0	3	3	8	7	15	15	9	24	0.000333	0.031255	4	375.061497	20.83675	93.765374	43.651484	3	2
0	0	5	5	9	9	18	27	17	44	0.000333	0.061159	4	733.9068	40.7726	183.4767	57.05865	1	2
0	0	3	3	8	7	15	15	9	24	0.000333	0.031255	4	375.061497	20.83675	93.765374	43.651484	3	2
0	0	13	13	18	17	35	81	46	127	0.000333	0.21714	18	11725.54098	651.418943	651.418943	144.545518	4	2
0	0	3	3	9	8	17	16	10	26	0.000333	0.035425	4	425.096135	23.616452	106.274034	52.529325	3	2
0	0	6	6	8	13	21	21	22	43	0.000333	0.062957	4	755.478597	41.971033	188.869649	72.105716	1	2
0	0	4	4	5	10	15	17	15	32	0.000333	0.041673	2	250.040998	13.891167	125.020499	44.828921	1	2
0	0	5	5	7	7	14	19	13	32	0.000333	0.040612	3	365.506073	20.305893	121.835358	39.302969	1	2
0	0	4	4	7	6	13	14	9	23	0.000333	0.02837	3	255.330341	14.185019	85.110114	35.161259	1	2
0	0	6	6	8	12	20	29	18	47	0.000333	0.06771	4	812.522482	45.140138	203.13062	67.01955	1	2
0	0	7	7	7	12	19	38	27	65	0.000333	0.092038	6	1656.69173	92.038429	276.115288	62.671034	1	2
0	0	6	6	7	11	18	37	23	60	0.000333	0.083399	6	1501.173001	83.3985	250.1955	57.705232	1	2
0	0	4	4	5	8	13	14	12	26	0.000333	0.03207	2	192.422865	10.690159	96.211433	35.60964	1	2
0	0	3	3	9	8	17	16	10	26	0.000333	0.035425	4	425.096135	23.616452	106.274034	52.529325	3	2
0	0	4	4	9	10	19	28	15	43	0.000333	0.060887	4	730.643532	40.591307	182.660883	61.748606	1	2
0	0	8	8	12	16	28	42	26	68	0.000333	0.108967	6	1961.400808	108.966712	326.900135	107.01955	2	2
0	0	3	3	7	7	14	10	8	18	0.000333	0.022844	3	205.597166	11.422065	68.532389	39.302969	3	2
0	0	5	5	10	9	19	26	15	41	0.000333	0.058055	5	870.82514	48.379174	174.165028	61.748606	1	2
0	0	4	4	8	10	18	31	16	47	0.000333	0.065329	4	783.9459	43.55255	195.986475	57.219281	1	2
0	0	7	7	14	12	26	49	31	80	0.000333	0.125345	14	5264.492484	292.471805	376.035177	96.322519	4	2
0	0	4	4	10	7	17	25	13	38	0.000333	0.051775	5	776.61794	43.145441	155.323588	52.870765	2	2
0	0	7	7	10	14	24	40	27	67	0.000333	0.102397	5	1535.962438	85.331247	307.192488	86.52225	1	2
0	0	3	3	9	6	15	19	10	29	0.000333	0.037767	4	453.199309	25.177739	113.299827	44.0391	1	2
0	0	3	3	10	12	22	15	16	31	0.000333	0.046081	5	691.211901	38.400661	138.24238	76.238831	1	2
0	0	3	3	9	8	17	16	11	27	0.000333	0.036787	4	441.445987	24.524777	110.361497	52.529325	2	2
0	0	8	8	14	14	28	35	23	58	0.000333	0.092942	7	1951.786098	108.432561	278.826585	106.605938	3	2
0	0	10	10	8	15	23	44	33	77	0.000333	0.116105	8	2786.514165	154.806342	348.314271	82.603359	1	2
0	0	31	31	11	32	43	193	112	305	0.000333	0.55167	15	24825.16125	1379.175625	1655.01075	198.053748	5	2
0	0	10	10	13	13	26	47	30	77	0.000333	0.120645	12	4343.2063	241.289239	361.933858	96.211433	2	2
0	0	4	4	6	5	11	14	10	24	0.000333	0.027675	6	498.158153	27.675453	83.026359	27.119415	3	2
0	0	5	5	10	10	20	33	18	51	0.000333	0.073473	5	1102.091664	61.227315	220.418333	66.438562	1	2
0	0	8	8	12	16	28	42	26	68	0.000333	0.108967	6	1961.400808	108.966712	326.900135	107.01955	2	2
0	0	4	4	5	10	15	17	15	32	0.000333	0.041673	2	250.040998	13.891167	125.020499	44.828921	1	2
0	0	5	5	11	10	21	31	17	48	0.000333	0.070277	5	1054.156181	58.564232	210.831236	71.273029	1	2
0	0	5	5	7	7	14	17	13	30	0.000333	0.038074	3	342.661943	19.036775	114.220648	39.302969	1	2
0	0	9	9	12	10	22	41	26	67	0.000333	0.099594	12	3585.383021	199.187946	298.781918	76.238831	1	2
0	0	6	6	7	13	20	35	24	59	0.000333	0.084998	3	764.981273	42.49896	254.993758	67.757201	1	2
0	0	4	4	8	10	18	31	16	47	0.000333	0.065329	4	783.9459	43.55255	195.986475	57.219281	1	2
0	0	4	4	7	11	18	24	17	41	0.000333	0.056989	3	512.900775	28.494488	170.966925	57.705232	1	2
0	0	4	4	8	14	22	18	17	35	0.000333	0.052027	4	624.320427	34.684468	156.080107	77.302969	1	2
0	0	9	9	8	17	25	60	31	91	0.000333	0.140864	4	1690.363653	93.909092	422.590913	93.486868	1	2
0	0	10	10	13	13	26	47	30	77	0.000333	0.120645	12	4343.2063	241.289239	361.933858	96.211433	2	2
0	0	5	5	7	7	14	16	11	27	0.000333	0.034266	3	308.395749	17.133097	102.798583	39.302969	1	2
0	0	15	15	10	21	31	67	37	104	0.000333	0.171745	5	2576.182081	143.121227	515.236416	125.457947	2	2
0	0	4	4	7	8	15	23	20	43	0.000333	0.055999	6	1007.977774	55.998765	167.996296	43.651484	1	2
0	0	5	5	7	7	14	16	11	27	0.000333	0.034266	3	308.395749	17.133097	102.798583	39.302969	1	2
0	0	5	5	8	8	16	19	12	31	0.000333	0.041333	4	496	27.555556	124	48	1	2
0	0	4	4	8	12	20	24	17	41	0.000333	0.059066	4	708.796208	39.377567	177.199052	67.01955	1	2
0	0	7	7	8	15	23	31	27	58	0.000333	0.087456	4	1049.466374	58.303687	262.366593	82.603359	1	2
0	0	8	8	12	16	28	42	26	68	0.000333	0.108967	6	1961.400808	108.966712	326.900135	107.01955	2	2
0	0	3	3	9	7	16	19	11	30	0.000333	0.04	4	480	26.666667	120	48.180809	1	2
0	0	3	3	8	7	15	15	9	24	0.000333	0.031255	4	375.061497	20.83675	93.765374	43.651484	3	2
0	0	10	10	12	15	27	59	34	93	0.000333	0.147402	12	5306.454452	294.803025	442.204538	101.622909	2	2
0	0	6	6	8	12	20	29	21	50	0.000333	0.072032	4	864.385619	48.021423	216.096405	67.01955	1	2
0	0	5	5	7	7	14	16	11	27	0.000333	0.034266	3	308.395749	17.133097	102.798583	39.302969	1	2
0	0	11	11	12	19	31	63	34	97	0.000333	0.160186	6	2883.342253	160.185681	480.557042	123.730173	8	2
0	0	10	10	13	13	26	47	30	77	0.000333	0.120645	12	4343.2063	241.289239	361.933858	96.211433	2	2
0	0	3	3	8	6	14	11	9	20	0.000333	0.025382	4	304.588394	16.921577	76.147098	39.509775	1	2
0	0	4	4	4	7	11	13	11	24	0.000333	0.027675	2	166.052718	9.225151	83.026359	27.651484	2	2
0	0	7	7	9	12	21	34	20	54	0.000333	0.079062	4	948.740563	52.707809	237.185141	71.548875	1	2
0	0	4	4	8	6	14	22	12	34	0.000333	0.04315	8	1035.600539	57.533363	129.450067	39.509775	1	2
0	0	4	4	5	9	14	15	13	28	0.000333	0.035535	2	213.211876	11.845104	106.605938	40.138965	1	2
0	0	5	5	7	9	16	23	14	37	0.000333	0.049333	3	444	24.666667	148	48.180809	1	2
0	0	5	5	8	11	19	33	18	51	0.000333	0.072215	4	866.577213	48.143178	216.644303	62.053748	1	2
0	0	6	6	8	11	19	31	21	52	0.000333	0.073631	4	883.568923	49.087162	220.892231	62.053748	1	2
0	0	6	6	8	11	19	31	18	49	0.000333	0.069383	4	832.593793	46.255211	208.148448	62.053748	1	2
0	0	4	4	8	13	21	20	19	39	0.000333	0.0571	4	685.201518	38.066751	171.300379	72.105716	8	2
0	0	16	16	14	19	33	71	45	116	0.000333	0.19505	14	8192.09605	455.116447	585.149718	134.013592	2	2
0	0	5	5	8	8	16	19	12	31	0.000333	0.041333	4	496	27.555556	124	48	1	2
0	0	4	4	9	8	17	20	12	32	0.000333	0.0436	4	523.195244	29.066402	130.798811	52.529325	1	2
0	0	5	5	8	10	18	28	17	45	0.000333	0.062549	4	750.5865	41.69925	187.646625	57.219281	1	2
0	0	5	5	10	10	20	29	17	46	0.000333	0.06627	5	994.043462	55.224637	198.808692	66.438562	1	2
0	0	7	7	10	14	24	40	27	67	0.000333	0.102397	5	1535.962438	85.331247	307.192488	86.52225	1	2
0	0	6	6	12	11	23	33	18	51	0.000333	0.076901	6	1384.209959	76.900553	230.70166	81.073298	1	2
0	0	7	7	10	14	24	26	24	50	0.000333	0.076416	5	1146.240625	63.680035	229.248125	86.52225	1	2
0	0	4	4	5	9	14	15	13	28	0.000333	0.035535	2	213.211876	11.845104	106.605938	40.138965	1	2
0	0	16	16	16	24	40	124	63	187	0.000333	0.331734	16	15923.20886	884.622714	995.200554	174.0391	5	2
0	0	5	5	10	10	20	29	17	46	0.000333	0.06627	5	994.043462	55.224637	198.808692	66.438562	1	2
0	0	5	5	8	10	18	28	17	45	0.000333	0.062549	4	750.5865	41.69925	187.646625	57.219281	1	2
0	0	5	5	7	8	15	17	12	29	0.000333	0.037767	3	339.899482	18.883305	113.299827	43.651484	1	2
0	0	4	4	11	10	21	24	14	38	0.000333	0.055636	5	834.54031	46.363351	166.908062	71.273029	4	2
0	0	15	15	15	36	51	110	86	196	0.000333	0.370598	14	15565.13514	864.72973	1111.795367	244.720659	1	2
0	0	38	38	17	42	59	231	128	359	0.000333	0.703956	24	50684.85251	2815.82514	2111.868855	295.9642	2	2
0	0	4	4	6	8	14	14	11	25	0.000333	0.031728	3	285.551619	15.863979	95.183873	39.509775	1	2
0	0	23	23	8	25	33	146	84	230	0.000333	0.386737	12	13922.52777	773.473765	1160.210647	140.096405	1	2
0	0	7	7	10	14	24	40	27	67	0.000333	0.102397	5	1535.962438	85.331247	307.192488	86.52225	1	2
0	0	14	14	18	17	35	89	51	140	0.000333	0.239367	27	19388.6898	1077.149434	718.099622	144.545518	6	2
0	0	7	7	11	19	30	44	28	72	0.000333	0.117765	5	1766.480614	98.137812	353.296123	118.764371	2	2
0	0	7	7	9	12	21	34	20	54	0.000333	0.079062	4	948.740563	52.707809	237.185141	71.548875	1	2
0	0	13	13	18	17	35	81	46	127	0.000333	0.21714	18	11725.54098	651.418943	651.418943	144.545518	4	2
0	0	4	4	9	9	18	22	13	35	0.000333	0.048649	4	583.7895	32.43275	145.947375	57.05865	3	2
0	0	4	4	10	8	18	20	11	31	0.000333	0.043089	5	646.338375	35.907688	129.267675	57.219281	3	2
0	0	6	6	13	12	25	41	26	67	0.000333	0.103713	12	3733.660377	207.425576	311.138365	91.125266	4	2
0	0	5	5	8	10	18	28	17	45	0.000333	0.062549	4	750.5865	41.69925	187.646625	57.219281	1	2
0	0	15	15	15	20	35	71	44	115	0.000333	0.196623	14	8258.145657	458.78587	589.867547	145.041921	2	2
0	0	30	30	25	41	66	197	110	307	0.000333	0.618543	24	44535.09587	2474.171993	1855.628995	335.756037	10	2
0	0	5	5	10	10	20	29	17	46	0.000333	0.06627	5	994.043462	55.224637	198.808692	66.438562	1	2
0	0	6	6	8	15	23	37	28	65	0.000333	0.098011	4	1176.126109	65.340339	294.031527	82.603359	1	2
0	0	18	18	17	24	41	103	65	168	0.000333	0.300023	16	14401.09979	800.061099	900.068737	179.525968	2	2
0	0	33	33	15	35	50	230	137	367	0.000333	0.690432	21	43497.19966	2416.511092	2071.295222	238.128265	5	2
0	0	5	5	7	9	16	23	14	37	0.000333	0.049333	3	444	24.666667	148	48.180809	1	2
0	0	41	41	18	43	61	287	164	451	0.000333	0.891588	27	72218.58856	4012.143809	2674.762539	308.388034	7	2
0	0	10	10	13	13	26	47	30	77	0.000333	0.120645	12	4343.2063	241.289239	361.933858	96.211433	2	2
0	0	36	36	16	40	56	657	124	781	0.000333	1.511848	24	108853.0607	6047.392259	4535.544194	276.877124	1	2
0	0	5	5	10	10	20	33	18	51	0.000333	0.073473	5	1102.091664	61.227315	220.418333	66.438562	1	2
0	0	5	5	7	7	14	16	11	27	0.000333	0.034266	3	308.395749	17.133097	102.798583	39.302969	1	2
0	0	3	3	10	7	17	15	9	24	0.000333	0.0327	5	490.495541	27.249752	98.099108	52.870765	3	2
0	0	4	4	7	8	15	14	14	28	0.000333	0.036464	3	328.17881	18.232156	109.392937	43.651484	5	2
0	0	4	4	9	9	18	22	13	35	0.000333	0.048649	4	583.7895	32.43275	145.947375	57.05865	3	2
0	0	6	6	8	11	19	36	21	57	0.000333	0.080711	4	968.527473	53.807082	242.131868	62.053748	1	2
0	0	3	3	8	6	14	11	9	20	0.000333	0.025382	4	304.588394	16.921577	76.147098	39.509775	1	2
0	0	18	18	17	24	41	103	65	168	0.000333	0.300023	16	14401.09979	800.061099	900.068737	179.525968	2	2
0	0	10	10	12	19	31	66	35	101	0.000333	0.166791	6	3002.242964	166.791276	500.373827	123.730173	4	2
0	0	7	7	13	11	24	60	36	96	0.000333	0.146719	18	7922.815201	440.1564	440.1564	86.159464	3	2
0	0	4	4	11	11	22	22	14	36	0.000333	0.053513	5	802.697691	44.594316	160.539538	76.107496	3	2
0	0	19	19	15	27	42	134	61	195	0.000333	0.350501	14	14721.02656	817.834809	1051.501897	186.985321	7	2
0	0	6	6	8	9	17	27	16	43	0.000333	0.058587	4	703.043609	39.057978	175.760902	52.529325	1	2
0	0	4	4	8	14	22	19	18	37	0.000333	0.055	4	659.99588	36.666438	164.99897	77.302969	1	2
0	0	3	3	10	7	17	15	9	24	0.000333	0.0327	5	490.495541	27.249752	98.099108	52.870765	3	2
0	0	3	3	6	4	10	17	9	26	0.000333	0.02879	6	518.220783	28.790043	86.37013	23.509775	1	2
0	0	5	5	7	9	16	23	14	37	0.000333	0.049333	3	444	24.666667	148	48.180809	1	2
0	0	7	7	15	14	29	34	22	56	0.000333	0.090682	7	1904.32855	105.796031	272.046936	111.906328	2	2
0	0	5	5	7	13	20	18	18	36	0.000333	0.051863	3	466.768234	25.931569	155.589411	67.757201	1	2
0	0	5	5	6	7	13	17	12	29	0.000333	0.035771	3	321.938255	17.885459	107.312752	35.161259	2	2
0	0	3	3	7	7	14	10	8	18	0.000333	0.022844	3	205.597166	11.422065	68.532389	39.302969	3	2
0	0	3	3	8	6	14	11	9	20	0.000333	0.025382	4	304.588394	16.921577	76.147098	39.509775	1	2
0	0	4	4	5	9	14	15	13	28	0.000333	0.035535	2	213.211876	11.845104	106.605938	40.138965	1	2
0	0	5	5	7	7	14	17	13	30	0.000333	0.038074	3	342.661943	19.036775	114.220648	39.302969	1	2
0	0	14	14	18	17	35	89	51	140	0.000333	0.239367	27	19388.6898	1077.149434	718.099622	144.545518	4	2
0	0	4	4	11	11	22	22	14	36	0.000333	0.053513	5	802.697691	44.594316	160.539538	76.107496	3	2
0	0	6	6	10	10	20	26	18	44	0.000333	0.063388	5	950.824181	52.823566	190.164836	66.438562	1	2
0	0	3	3	7	13	20	21	18	39	0.000333	0.056185	3	505.665587	28.092533	168.555196	67.757201	1	2
0	0	5	5	10	10	20	33	18	51	0.000333	0.073473	5	1102.091664	61.227315	220.418333	66.438562	1	2
0	0	4	4	7	8	15	21	12	33	0.000333	0.042976	3	386.782169	21.487898	128.92739	43.651484	1	2
0	0	7	7	11	19	30	44	28	72	0.000333	0.117765	5	1766.480614	98.137812	353.296123	118.764371	2	2
0	0	4	4	5	8	13	14	12	26	0.000333	0.03207	2	192.422865	10.690159	96.211433	35.60964	1	2
0	0	25	25	15	28	43	175	104	279	0.000333	0.504643	21	31792.4852	1766.249178	1513.927867	193.209297	7	2
0	0	6	6	9	11	20	30	19	49	0.000333	0.070591	4	847.097907	47.060995	211.774477	66.583073	1	2
0	0	14	14	17	20	37	81	54	135	0.000333	0.234425	16	11252.41927	625.134404	703.276204	155.92543	2	2
0	0	4	4	6	14	20	17	18	35	0.000333	0.050422	3	453.80245	25.211247	151.267483	68.812744	1	2
0	0	19	19	18	42	60	153	112	265	0.000333	0.521775	18	28175.86814	1565.326008	1565.326008	301.535982	2	2
0	0	3	3	8	7	15	20	12	32	0.000333	0.041673	4	500.081996	27.782333	125.020499	43.651484	1	2
0	0	3	3	8	7	15	20	12	32	0.000333	0.041673	4	500.081996	27.782333	125.020499	43.651484	1	2
0	0	5	5	8	10	18	28	17	45	0.000333	0.062549	4	750.5865	41.69925	187.646625	57.219281	1	2
0	0	4	4	10	9	19	20	12	32	0.000333	0.045311	5	679.668402	37.759356	135.93368	61.748606	3	2
0	0	4	4	11	10	21	24	14	38	0.000333	0.055636	5	834.54031	46.363351	166.908062	71.273029	4	2
0	0	5	5	7	7	14	16	11	27	0.000333	0.034266	3	308.395749	17.133097	102.798583	39.302969	1	2
0	0	5	5	8	10	18	28	17	45	0.000333	0.062549	4	750.5865	41.69925	187.646625	57.219281	1	2
0	0	4	4	5	9	14	15	13	28	0.000333	0.035535	2	213.211876	11.845104	106.605938	40.138965	1	2
0	0	27	27	13	19	32	175	83	258	0.000333	0.43	24	30960	1720	1290	128.816339	27	2
0	0	5	5	8	10	18	28	17	45	0.000333	0.062549	4	750.5865	41.69925	187.646625	57.219281	1	2
0	0	5	5	8	11	19	29	21	50	0.000333	0.070799	4	849.585503	47.199195	212.396376	62.053748	1	2
0	0	7	7	8	13	21	21	22	43	0.000333	0.062957	4	755.478597	41.971033	188.869649	72.105716	1	2
0	0	15	15	15	20	35	71	44	115	0.000333	0.196623	14	8258.145657	458.78587	589.867547	145.041921	2	2
0	0	5	5	10	10	20	33	18	51	0.000333	0.073473	5	1102.091664	61.227315	220.418333	66.438562	1	2
0	0	6	6	7	13	20	35	24	59	0.000333	0.084998	3	764.981273	42.49896	254.993758	67.757201	1	2
0	0	5	5	7	12	19	32	22	54	0.000333	0.076463	3	688.164257	38.231348	229.388086	62.671034	1	2
0	0	5	5	8	11	19	27	17	44	0.000333	0.062303	4	747.635242	41.535291	186.908811	62.053748	1	2
0	0	4	4	9	7	16	33	17	50	0.000333	0.066667	8	1600	88.888889	200	48.180809	1	2
0	0	5	5	8	11	19	27	17	44	0.000333	0.062303	4	747.635242	41.535291	186.908811	62.053748	1	2
0	0	3	3	9	8	17	16	10	26	0.000333	0.035425	4	425.096135	23.616452	106.274034	52.529325	3	2
0	0	18	18	16	22	38	89	59	148	0.000333	0.258898	16	12427.09235	690.39402	776.693272	162.107496	2	2
0	0	3	3	8	7	15	15	9	24	0.000333	0.031255	4	375.061497	20.83675	93.765374	43.651484	3	2
0	0	8	8	15	14	29	45	29	74	0.000333	0.11983	14	5032.868311	279.603795	359.490594	111.906328	4	2
0	0	5	5	7	7	14	16	11	27	0.000333	0.034266	3	308.395749	17.133097	102.798583	39.302969	1	2
0	0	3	3	8	6	14	11	9	20	0.000333	0.025382	4	304.588394	16.921577	76.147098	39.509775	1	2
0	0	9	9	16	17	33	54	35	89	0.000333	0.14965	16	7183.217226	399.067624	448.951077	133.486868	5	2
0	0	3	3	8	6	14	11	9	20	0.000333	0.025382	4	304.588394	16.921577	76.147098	39.509775	1	2
0	0	14	14	11	36	47	96	79	175	0.000333	0.324018	10	9720.53049	540.029472	972.053049	224.171048	2	2
0	0	5	5	8	8	16	24	16	40	0.000333	0.053333	8	1280	71.111111	160	48	1	2
0	0	4	4	6	11	17	18	16	34	0.000333	0.046325	3	416.92121	23.162289	138.973737	53.563523	1	2
0	0	4	4	5	9	14	14	13	27	0.000333	0.034266	2	205.597166	11.422065	102.798583	40.138965	1	2
0	0	4	4	7	8	15	21	12	33	0.000333	0.042976	3	386.782169	21.487898	128.92739	43.651484	1	2
0	0	6	6	8	8	16	20	15	35	0.000333	0.046667	4	560	31.111111	140	48	1	2
0	0	3	3	9	8	17	16	11	27	0.000333	0.036787	4	441.445987	24.524777	110.361497	52.529325	2	2
0	0	7	7	9	12	21	21	20	41	0.000333	0.060028	4	720.340057	40.018892	180.085014	71.548875	1	2
0	0	4	4	10	8	18	20	11	31	0.000333	0.043089	5	646.338375	35.907688	129.267675	57.219281	3	2
0	0	9	9	8	15	23	36	28	64	0.000333	0.096503	4	1158.031861	64.335103	289.507965	82.603359	1	2
0	0	5	5	10	9	19	26	15	41	0.000333	0.058055	5	870.82514	48.379174	174.165028	61.748606	1	2
0	0	15	15	15	20	35	71	44	115	0.000333	0.196623	14	8258.145657	458.78587	589.867547	145.041921	2	2
0	0	15	15	19	34	53	104	57	161	0.000333	0.307398	9	8299.756739	461.097597	922.195193	253.684359	2	2
0	0	5	5	8	8	16	22	15	37	0.000333	0.049333	4	592	32.888889	148	48	1	2
0	0	79	79	21	159	180	372	537	909	0.000333	2.270031	30	204302.8339	11350.15744	6810.094465	1254.987056	35	2
0	0	5	5	7	8	15	17	12	29	0.000333	0.037767	3	339.899482	18.883305	113.299827	43.651484	1	2
0	0	5	5	8	11	19	27	18	45	0.000333	0.063719	4	764.626952	42.479275	191.156738	62.053748	1	2
0	0	6	6	7	9	16	20	15	35	0.000333	0.046667	3	420	23.333333	140	48.180809	1	2
0	0	23	23	18	29	47	159	87	246	0.000333	0.455476	27	36893.57915	2049.643286	1366.428858	215.940099	5	2
0	0	5	5	7	7	14	16	11	27	0.000333	0.034266	3	308.395749	17.133097	102.798583	39.302969	1	2
0	0	6	6	12	11	23	33	18	51	0.000333	0.076901	6	1384.209959	76.900553	230.70166	81.073298	1	2
0	0	3	3	8	7	15	15	9	24	0.000333	0.031255	4	375.061497	20.83675	93.765374	43.651484	3	2
0	0	4	4	8	8	16	18	12	30	0.000333	0.04	4	480	26.666667	120	48	1	2
0	0	4	4	8	10	18	31	16	47	0.000333	0.065329	4	783.9459	43.55255	195.986475	57.219281	1	2
0	0	5	5	8	10	18	28	17	45	0.000333	0.062549	4	750.5865	41.69925	187.646625	57.219281	1	2
0	0	3	3	9	8	17	16	10	26	0.000333	0.035425	4	425.096135	23.616452	106.274034	52.529325	3	2
0	0	3	3	9	8	17	16	10	26	0.000333	0.035425	4	425.096135	23.616452	106.274034	52.529325	3	2
0	0	3	3	7	7	14	10	8	18	0.000333	0.022844	3	205.597166	11.422065	68.532389	39.302969	3	2
0	0	10	10	12	16	28	61	37	98	0.000333	0.15704	12	5653.449388	314.080522	471.120782	107.01955	1	2
0	0	5	5	11	10	21	31	17	48	0.000333	0.070277	5	1054.156181	58.564232	210.831236	71.273029	1	2
0	0	4	4	5	7	12	17	12	29	0.000333	0.034655	2	207.927825	11.551546	103.963913	31.261125	1	2
0	0	5	5	9	9	18	27	17	44	0.000333	0.061159	4	733.9068	40.7726	183.4767	57.05865	1	2
0	0	4	4	7	15	22	18	19	37	0.000333	0.055	3	494.99691	27.499828	164.99897	78.254843	1	2
0	0	3	3	8	6	14	11	9	20	0.000333	0.025382	4	304.588394	16.921577	76.147098	39.509775	1	2
0	0	4	4	10	8	18	20	11	31	0.000333	0.043089	5	646.338375	35.907688	129.267675	57.219281	3	2
0	0	3	3	8	7	15	20	12	32	0.000333	0.041673	4	500.081996	27.782333	125.020499	43.651484	1	2
0	0	7	7	9	12	21	34	20	54	0.000333	0.079062	4	948.740563	52.707809	237.185141	71.548875	1	2
0	0	3	3	9	8	17	16	10	26	0.000333	0.035425	4	425.096135	23.616452	106.274034	52.529325	3	2
0	0	4	4	11	9	20	21	12	33	0.000333	0.047541	5	713.118136	39.617674	142.623627	66.583073	3	2
0	0	8	8	12	16	28	42	26	68	0.000333	0.108967	6	1961.400808	108.966712	326.900135	107.01955	2	2
0	0	10	10	13	13	26	47	30	77	0.000333	0.120645	12	4343.2063	241.289239	361.933858	96.211433	2	2
0	0	4	4	9	8	17	33	17	50	0.000333	0.068124	8	1634.985137	90.832508	204.373142	52.529325	1	2
0	0	6	6	8	10	18	23	16	39	0.000333	0.054209	4	650.5083	36.13935	162.627075	57.219281	1	2
0	0	4	4	5	9	14	15	13	28	0.000333	0.035535	2	213.211876	11.845104	106.605938	40.138965	1	2
0	0	5	5	7	7	14	16	11	27	0.000333	0.034266	3	308.395749	17.133097	102.798583	39.302969	1	2
0	0	5	5	8	9	17	23	15	38	0.000333	0.051775	4	621.294352	34.516353	155.323588	52.529325	1	2
0	0	4	4	7	13	20	19	17	36	0.000333	0.051863	3	466.768234	25.931569	155.589411	67.757201	1	2
0	0	4	4	11	9	20	21	12	33	0.000333	0.047541	5	713.118136	39.617674	142.623627	66.583073	3	2
0	0	5	5	10	10	20	33	18	51	0.000333	0.073473	5	1102.091664	61.227315	220.418333	66.438562	1	2
0	0	3	3	8	7	15	20	12	32	0.000333	0.041673	4	500.081996	27.782333	125.020499	43.651484	1	2
0	0	6	6	12	11	23	33	18	51	0.000333	0.076901	6	1384.209959	76.900553	230.70166	81.073298	1	2
0	0	4	4	11	9	20	21	12	33	0.000333	0.047541	5	713.118136	39.617674	142.623627	66.583073	3	2
0	0	5	5	8	11	19	27	17	44	0.000333	0.062303	4	747.635242	41.535291	186.908811	62.053748	1	2
0	0	3	3	8	7	15	20	12	32	0.000333	0.041673	4	500.081996	27.782333	125.020499	43.651484	1	2
0	0	10	10	11	17	28	57	28	85	0.000333	0.136208	5	2043.125842	113.506991	408.625168	107.540616	5	2
0	0	4	4	10	8	18	20	11	31	0.000333	0.043089	5	646.338375	35.907688	129.267675	57.219281	3	2
0	0	4	4	5	9	14	15	13	28	0.000333	0.035535	2	213.211876	11.845104	106.605938	40.138965	1	2
0	0	7	7	9	12	21	21	20	41	0.000333	0.060028	4	720.340057	40.018892	180.085014	71.548875	1	2
0	0	8	8	11	13	24	30	22	52	0.000333	0.079473	5	1192.09025	66.227236	238.41805	86.159464	1	2
0	0	5	5	10	10	20	29	17	46	0.000333	0.06627	5	994.043462	55.224637	198.808692	66.438562	1	2
0	0	5	5	8	10	18	28	17	45	0.000333	0.062549	4	750.5865	41.69925	187.646625	57.219281	1	2
0	0	6	6	13	12	25	39	24	63	0.000333	0.097521	12	3510.755279	195.04196	292.56294	91.125266	5	2
0	0	5	5	8	11	19	33	18	51	0.000333	0.072215	4	866.577213	48.143178	216.644303	62.053748	1	2
0	0	6	6	9	11	20	30	19	49	0.000333	0.070591	4	847.097907	47.060995	211.774477	66.583073	1	2
0	0	18	18	15	26	41	130	75	205	0.000333	0.366099	14	15376.17425	854.231903	1098.298161	180.814792	7	2
0	0	5	5	8	8	16	19	12	31	0.000333	0.041333	4	496	27.555556	124	48	1	2
0	0	12	12	17	23	40	100	48	148	0.000333	0.262548	16	12602.32573	700.129207	787.645358	173.528793	10	2
0	0	13	13	14	20	34	63	46	109	0.000333	0.184844	14	7763.468296	431.303794	554.53345	139.741531	2	2
0	0	4	4	6	11	17	18	16	34	0.000333	0.046325	3	416.92121	23.162289	138.973737	53.563523	1	2
0	0	6	6	9	13	22	27	21	48	0.000333	0.071351	4	856.210871	47.567271	214.052718	76.635041	1	2
0	0	5	5	8	10	18	28	17	45	0.000333	0.062549	4	750.5865	41.69925	187.646625	57.219281	1	2
0	0	4	4	10	11	21	20	14	34	0.000333	0.04978	5	746.693962	41.482998	149.338792	71.273029	3	2
0	0	5	5	11	20	31	31	26	57	0.000333	0.09413	5	1411.945948	78.441442	282.38919	124.49231	1	2
0	0	4	4	6	10	16	17	14	31	0.000333	0.041333	3	372	20.666667	124	48.729056	1	2
0	0	17	17	15	25	40	124	68	192	0.000333	0.340603	14	14305.34272	794.741262	1021.810194	174.699764	6	2
0	0	9	9	8	15	23	36	28	64	0.000333	0.096503	4	1158.031861	64.335103	289.507965	82.603359	1	2
0	0	5	5	8	10	18	28	17	45	0.000333	0.062549	4	750.5865	41.69925	187.646625	57.219281	1	2
0	0	4	4	10	9	19	22	13	35	0.000333	0.049559	5	743.387315	41.299295	148.677463	61.748606	1	2
0	0	7	7	15	8	23	60	31	91	0.000333	0.137215	21	8644.526898	480.251494	411.644138	82.603359	3	2
0	0	9	9	9	16	25	85	30	115	0.000333	0.178014	4	2136.173847	118.676325	534.043462	92.529325	1	2
0	0	5	5	8	15	23	21	26	47	0.000333	0.070869	4	850.429648	47.246092	212.607412	82.603359	2	2
0	0	3	3	9	8	17	16	11	27	0.000333	0.036787	4	441.445987	24.524777	110.361497	52.529325	2	2
0	0	24	24	13	32	45	140	84	224	0.000333	0.410058	12	14762.10112	820.116729	1230.175094	208.105716	1	2
0	0	4	4	10	9	19	22	13	35	0.000333	0.049559	5	743.387315	41.299295	148.677463	61.748606	1	2
0	0	5	5	8	11	19	27	17	44	0.000333	0.062303	4	747.635242	41.535291	186.908811	62.053748	1	2
0	0	6	6	10	12	22	27	20	47	0.000333	0.069864	5	1047.96643	58.220357	209.593286	76.238831	1	2
0	0	3	3	8	6	14	11	9	20	0.000333	0.025382	4	304.588394	16.921577	76.147098	39.509775	1	2
0	0	14	14	17	20	37	81	54	135	0.000333	0.234425	16	11252.41927	625.134404	703.276204	155.92543	2	2
0	0	7	7	8	11	19	20	19	39	0.000333	0.055223	4	662.676692	36.815372	165.669173	62.053748	1	2
0	0	5	5	10	10	20	29	17	46	0.000333	0.06627	5	994.043462	55.224637	198.808692	66.438562	1	2
0	0	5	5	8	8	16	19	12	31	0.000333	0.041333	4	496	27.555556	124	48	1	2
0	0	14	14	17	20	37	81	54	135	0.000333	0.234425	16	11252.41927	625.134404	703.276204	155.92543	2	2
0	0	6	6	8	7	15	20	13	33	0.000333	0.042976	4	515.709559	28.650531	128.92739	43.651484	1	2
0	0	5	5	8	10	18	28	17	45	0.000333	0.062549	4	750.5865	41.69925	187.646625	57.219281	1	2
0	0	4	4	6	12	18	14	15	29	0.000333	0.040309	3	362.783475	20.154638	120.927825	58.529325	1	2
0	0	4	4	4	7	11	13	11	24	0.000333	0.027675	2	166.052718	9.225151	83.026359	27.651484	2	2
0	0	4	4	4	7	11	13	11	24	0.000333	0.027675	2	166.052718	9.225151	83.026359	27.651484	2	2
0	0	5	5	8	13	21	22	19	41	0.000333	0.060028	4	720.340057	40.018892	180.085014	72.105716	1	2
0	0	5	5	7	8	15	17	12	29	0.000333	0.037767	3	339.899482	18.883305	113.299827	43.651484	1	2
0	0	4	4	4	7	11	13	11	24	0.000333	0.027675	2	166.052718	9.225151	83.026359	27.651484	2	2
0	0	4	4	7	8	15	21	12	33	0.000333	0.042976	3	386.782169	21.487898	128.92739	43.651484	1	2
0	0	3	3	8	7	15	15	9	24	0.000333	0.031255	4	375.061497	20.83675	93.765374	43.651484	3	2
0	0	4	4	8	10	18	14	12	26	0.000333	0.036139	4	433.6722	24.0929	108.41805	57.219281	3	2
0	0	16	16	15	20	35	76	47	123	0.000333	0.210301	14	8832.625355	490.701409	630.901811	145.041921	2	2
0	0	6	6	8	11	19	31	18	49	0.000333	0.069383	4	832.593793	46.255211	208.148448	62.053748	1	2
0	0	4	4	5	8	13	14	12	26	0.000333	0.03207	2	192.422865	10.690159	96.211433	35.60964	1	2
0	0	5	5	11	10	21	31	17	48	0.000333	0.070277	5	1054.156181	58.564232	210.831236	71.273029	1	2
0	0	3	3	8	7	15	15	9	24	0.000333	0.031255	4	375.061497	20.83675	93.765374	43.651484	3	2
0	0	3	3	7	7	14	10	8	18	0.000333	0.022844	3	205.597166	11.422065	68.532389	39.302969	3	2
0	0	4	4	9	9	18	22	13	35	0.000333	0.048649	4	583.7895	32.43275	145.947375	57.05865	3	2
0	0	4	4	9	9	18	22	13	35	0.000333	0.048649	4	583.7895	32.43275	145.947375	57.05865	3	2
0	0	5	5	10	10	20	33	18	51	0.000333	0.073473	5	1102.091664	61.227315	220.418333	66.438562	1	2
0	0	3	3	8	6	14	11	9	20	0.000333	0.025382	4	304.588394	16.921577	76.147098	39.509775	1	2
0	0	10	10	12	16	28	61	37	98	0.000333	0.15704	12	5653.449388	314.080522	471.120782	107.01955	1	2
0	0	8	8	12	16	28	42	26	68	0.000333	0.108967	6	1961.400808	108.966712	326.900135	107.01955	2	2
0	0	4	4	8	7	15	17	10	27	0.000333	0.035162	4	421.944184	23.441344	105.486046	43.651484	1	2
0	0	5	5	7	7	14	19	13	32	0.000333	0.040612	3	365.506073	20.305893	121.835358	39.302969	1	2
0	0	14	14	17	20	37	81	54	135	0.000333	0.234425	16	11252.41927	625.134404	703.276204	155.92543	2	2
0	0	5	5	7	7	14	16	11	27	0.000333	0.034266	3	308.395749	17.133097	102.798583	39.302969	1	2
0	0	6	6	10	13	23	38	25	63	0.000333	0.094995	5	1424.922016	79.162334	284.984403	81.324997	1	2
0	0	3	3	8	7	15	20	12	32	0.000333	0.041673	4	500.081996	27.782333	125.020499	43.651484	1	2
0	0	4	4	7	7	14	15	10	25	0.000333	0.031728	3	285.551619	15.863979	95.183873	39.302969	1	2
0	0	4	4	4	7	11	13	11	24	0.000333	0.027675	2	166.052718	9.225151	83.026359	27.651484	2	2
0	0	5	5	10	9	19	26	15	41	0.000333	0.058055	5	870.82514	48.379174	174.165028	61.748606	1	2
0	0	4	4	6	11	17	14	14	28	0.000333	0.03815	3	343.346879	19.074827	114.44896	53.563523	1	2
0	0	7	7	8	9	17	30	18	48	0.000333	0.065399	8	1569.585731	87.199207	196.198216	52.529325	3	2
0	0	5	5	8	8	16	24	15	39	0.000333	0.052	4	624	34.666667	156	48	1	2
0	0	5	5	8	10	18	28	17	45	0.000333	0.062549	4	750.5865	41.69925	187.646625	57.219281	1	2
0	0	4	4	8	10	18	31	16	47	0.000333	0.065329	4	783.9459	43.55255	195.986475	57.219281	1	2
0	0	5	5	8	8	16	19	12	31	0.000333	0.041333	4	496	27.555556	124	48	1	2
0	0	6	6	13	12	25	41	26	67	0.000333	0.103713	12	3733.660377	207.425576	311.138365	91.125266	4	2
0	0	4	4	5	8	13	14	12	26	0.000333	0.03207	2	192.422865	10.690159	96.211433	35.60964	1	2
0	0	4	4	9	9	18	22	13	35	0.000333	0.048649	4	583.7895	32.43275	145.947375	57.05865	3	2
0	0	5	5	8	10	18	28	17	45	0.000333	0.062549	4	750.5865	41.69925	187.646625	57.219281	1	2
0	0	5	5	8	11	19	27	17	44	0.000333	0.062303	4	747.635242	41.535291	186.908811	62.053748	1	2
0	0	3	3	9	8	17	16	10	26	0.000333	0.035425	4	425.096135	23.616452	106.274034	52.529325	3	2
0	0	3	3	8	7	15	20	12	32	0.000333	0.041673	4	500.081996	27.782333	125.020499	43.651484	1	2
0	0	4	4	8	13	21	18	16	34	0.000333	0.04978	4	597.355169	33.186398	149.338792	72.105716	1	2
0	0	4	4	7	9	16	21	14	35	0.000333	0.046667	3	420	23.333333	140	48.180809	1	2
0	0	8	8	12	16	28	42	26	68	0.000333	0.108967	6	1961.400808	108.966712	326.900135	107.01955	2	2
0	0	3	3	8	7	15	15	9	24	0.000333	0.031255	4	375.061497	20.83675	93.765374	43.651484	3	2
0	0	7	7	14	12	26	45	27	72	0.000333	0.112811	14	4738.043236	263.224624	338.43166	96.322519	6	2
0	0	8	8	13	13	26	50	33	83	0.000333	0.130045	12	4681.637959	260.090998	390.136497	96.211433	5	2
0	0	5	5	7	7	14	16	11	27	0.000333	0.034266	3	308.395749	17.133097	102.798583	39.302969	1	2
0	0	8	8	11	14	25	45	31	76	0.000333	0.117644	10	3529.330704	196.073928	352.93307	91.356717	1	2
0	0	4	4	7	14	21	18	18	36	0.000333	0.052708	3	474.370282	26.353905	158.123427	72.954453	1	2
0	0	16	16	14	19	33	71	45	116	0.000333	0.19505	14	8192.09605	455.116447	585.149718	134.013592	2	2
0	0	5	5	8	10	18	28	17	45	0.000333	0.062549	4	750.5865	41.69925	187.646625	57.219281	1	2
0	0	14	14	9	39	48	80	65	145	0.000333	0.26994	4	3239.27825	179.959903	809.819563	234.660012	1	2
0	0	6	6	8	10	18	29	21	50	0.000333	0.069499	8	1667.970001	92.665	208.49625	57.219281	1	2
0	0	4	4	8	15	23	19	19	38	0.000333	0.057298	4	687.581417	38.198968	171.895354	82.603359	1	2
0	0	4	4	8	10	18	14	12	26	0.000333	0.036139	4	433.6722	24.0929	108.41805	57.219281	3	2
0	0	4	4	9	9	18	22	13	35	0.000333	0.048649	4	583.7895	32.43275	145.947375	57.05865	3	2
0	0	3	3	9	8	17	16	11	27	0.000333	0.036787	4	441.445987	24.524777	110.361497	52.529325	2	2
0	0	14	14	17	20	37	81	54	135	0.000333	0.234425	16	11252.41927	625.134404	703.276204	155.92543	2	2
0	0	6	6	10	9	19	26	16	42	0.000333	0.059471	5	892.064778	49.559154	178.412956	61.748606	1	2
0	0	6	6	7	13	20	35	24	59	0.000333	0.084998	3	764.981273	42.49896	254.993758	67.757201	1	2
0	0	4	4	7	11	18	24	17	41	0.000333	0.056989	3	512.900775	28.494488	170.966925	57.705232	1	2
0	0	5	5	11	10	21	31	17	48	0.000333	0.070277	5	1054.156181	58.564232	210.831236	71.273029	1	2
0	0	8	8	10	11	21	35	23	58	0.000333	0.084918	10	2547.544105	141.530228	254.754411	71.273029	4	2
0	0	4	4	7	7	14	15	10	25	0.000333	0.031728	3	285.551619	15.863979	95.183873	39.302969	1	2
0	0	4	4	9	12	21	21	16	37	0.000333	0.054172	4	650.062979	36.11461	162.515745	71.548875	2	2
0	0	10	10	13	13	26	47	30	77	0.000333	0.120645	12	4343.2063	241.289239	361.933858	96.211433	2	2
0	0	4	4	4	7	11	13	11	24	0.000333	0.027675	2	166.052718	9.225151	83.026359	27.651484	2	2
0	0	32	32	14	38	52	289	106	395	0.000333	0.750558	14	31523.43164	1751.301758	2251.673689	252.724214	5	2
0	0	7	7	9	12	21	34	20	54	0.000333	0.079062	4	948.740563	52.707809	237.185141	71.548875	1	2
0	0	3	3	8	7	15	20	12	32	0.000333	0.041673	4	500.081996	27.782333	125.020499	43.651484	1	2
0	0	5	5	7	7	14	19	13	32	0.000333	0.040612	3	365.506073	20.305893	121.835358	39.302969	1	2
0	0	3	3	8	7	15	15	9	24	0.000333	0.031255	4	375.061497	20.83675	93.765374	43.651484	3	2
0	0	5	5	8	11	19	27	17	44	0.000333	0.062303	4	747.635242	41.535291	186.908811	62.053748	1	2
0	0	5	5	10	9	19	26	15	41	0.000333	0.058055	5	870.82514	48.379174	174.165028	61.748606	1	2
0	0	10	10	14	18	32	49	32	81	0.000333	0.135	7	2835	157.5	405	128.361619	2	2
0	0	4	4	5	9	14	14	13	27	0.000333	0.034266	2	205.597166	11.422065	102.798583	40.138965	1	2
0	0	4	4	9	9	18	22	13	35	0.000333	0.048649	4	583.7895	32.43275	145.947375	57.05865	3	2
0	0	9	9	15	18	33	42	28	70	0.000333	0.117703	7	2471.753118	137.319618	353.107588	133.662009	2	2
0	0	11	11	12	17	29	62	38	100	0.000333	0.161933	12	5829.577194	323.8654	485.7981	112.506418	1	2
0	0	5	5	8	10	18	28	17	45	0.000333	0.062549	4	750.5865	41.69925	187.646625	57.219281	1	2
0	0	8	8	15	15	30	46	30	76	0.000333	0.124308	14	5220.931594	290.051755	372.923685	117.206718	5	2
0	0	8	8	13	17	30	36	25	61	0.000333	0.099773	6	1795.921958	99.773442	299.320326	117.592585	1	2
0	0	6	6	13	11	24	38	23	61	0.000333	0.093228	12	3356.192551	186.455142	279.682713	86.159464	4	2
0	0	5	5	8	8	16	20	14	34	0.000333	0.045333	4	544	30.222222	136	48	1	2
0	0	18	18	16	22	38	89	59	148	0.000333	0.258898	16	12427.09235	690.39402	776.693272	162.107496	2	2
0	0	7	7	8	12	20	33	20	53	0.000333	0.076354	4	916.248756	50.902709	229.062189	67.01955	1	2
0	0	3	3	8	7	15	15	9	24	0.000333	0.031255	4	375.061497	20.83675	93.765374	43.651484	3	2
0	0	3	3	8	7	15	15	9	24	0.000333	0.031255	4	375.061497	20.83675	93.765374	43.651484	3	2
0	0	9	9	9	10	19	38	25	63	0.000333	0.089206	8	2140.955467	118.94197	267.619433	61.748606	1	2
0	0	4	4	8	10	18	31	16	47	0.000333	0.065329	4	783.9459	43.55255	195.986475	57.219281	1	2
0	0	3	3	9	7	16	19	11	30	0.000333	0.04	4	480	26.666667	120	48.180809	1	2
0	0	48	48	22	51	73	305	192	497	0.000333	1.025448	33	101519.3126	5639.961811	3076.342806	387.401188	14	2
0	0	6	6	8	10	18	23	16	39	0.000333	0.054209	4	650.5083	36.13935	162.627075	57.219281	1	2
0	0	3	3	9	8	17	16	11	27	0.000333	0.036787	4	441.445987	24.524777	110.361497	52.529325	2	2
0	0	4	4	7	14	21	21	19	40	0.000333	0.058564	3	527.078091	29.282116	175.692697	72.954453	1	2
0	0	5	5	8	11	19	33	18	51	0.000333	0.072215	4	866.577213	48.143178	216.644303	62.053748	1	2
0	0	4	4	7	6	13	14	9	23	0.000333	0.02837	3	255.330341	14.185019	85.110114	35.161259	1	2
0	0	6	6	12	11	23	33	18	51	0.000333	0.076901	6	1384.209959	76.900553	230.70166	81.073298	1	2
0	0	4	4	8	8	16	18	12	30	0.000333	0.04	4	480	26.666667	120	48	1	2
0	0	3	3	8	7	15	15	9	24	0.000333	0.031255	4	375.061497	20.83675	93.765374	43.651484	3	2
0	0	7	7	10	16	26	25	25	50	0.000333	0.078341	5	1175.10993	65.283885	235.021986	97.219281	3	2
0	0	7	7	9	12	21	34	20	54	0.000333	0.079062	4	948.740563	52.707809	237.185141	71.548875	1	2
0	0	15	15	14	19	33	66	42	108	0.000333	0.181598	14	7627.123908	423.729106	544.794565	134.013592	2	2
0	0	4	4	8	10	18	25	15	40	0.000333	0.055599	4	667.188	37.066	166.797	57.219281	1	2
0	0	6	6	10	9	19	40	26	66	0.000333	0.093454	10	2803.632159	155.757342	280.363216	61.748606	6	2
0	0	5	5	8	10	18	28	17	45	0.000333	0.062549	4	750.5865	41.69925	187.646625	57.219281	1	2
0	0	5	5	8	10	18	28	17	45	0.000333	0.062549	4	750.5865	41.69925	187.646625	57.219281	1	2
0	0	6	6	8	7	15	20	13	33	0.000333	0.042976	4	515.709559	28.650531	128.92739	43.651484	1	2
0	0	18	18	16	22	38	89	59	148	0.000333	0.258898	16	12427.09235	690.39402	776.693272	162.107496	2	2
0	0	5	5	10	9	19	26	15	41	0.000333	0.058055	5	870.82514	48.379174	174.165028	61.748606	1	2
0	0	4	4	9	9	18	22	13	35	0.000333	0.048649	4	583.7895	32.43275	145.947375	57.05865	3	2
0	0	4	4	10	9	19	20	12	32	0.000333	0.045311	5	679.668402	37.759356	135.93368	61.748606	3	2
0	0	3	3	8	7	15	15	9	24	0.000333	0.031255	4	375.061497	20.83675	93.765374	43.651484	3	2
0	0	3	3	8	7	15	15	9	24	0.000333	0.031255	4	375.061497	20.83675	93.765374	43.651484	3	2
0	0	5	5	10	10	20	33	18	51	0.000333	0.073473	5	1102.091664	61.227315	220.418333	66.438562	1	2
0	0	5	5	8	10	18	28	17	45	0.000333	0.062549	4	750.5865	41.69925	187.646625	57.219281	1	2
0	0	8	8	10	12	22	45	33	78	0.000333	0.115945	10	3478.356663	193.242037	347.835666	76.238831	1	2
0	0	4	4	10	7	17	16	12	28	0.000333	0.03815	5	572.244798	31.791378	114.44896	52.870765	1	2
0	0	5	5	10	9	19	25	16	41	0.000333	0.058055	5	870.82514	48.379174	174.165028	61.748606	1	2
0	0	6	6	9	9	18	24	16	40	0.000333	0.055599	4	667.188	37.066	166.797	57.05865	1	2
0	0	7	7	10	14	24	40	27	67	0.000333	0.102397	5	1535.962438	85.331247	307.192488	86.52225	1	2
0	0	4	4	12	8	20	23	11	34	0.000333	0.048982	6	881.673331	48.981852	146.945555	67.01955	4	2
0	0	7	7	9	12	21	34	20	54	0.000333	0.079062	4	948.740563	52.707809	237.185141	71.548875	1	2
0	0	4	4	6	9	15	16	12	28	0.000333	0.036464	3	328.17881	18.232156	109.392937	44.0391	1	2
0	0	6	6	12	11	23	33	18	51	0.000333	0.076901	6	1384.209959	76.900553	230.70166	81.073298	1	2
0	0	3	3	8	7	15	15	9	24	0.000333	0.031255	4	375.061497	20.83675	93.765374	43.651484	3	2
0	0	5	5	8	10	18	28	17	45	0.000333	0.062549	4	750.5865	41.69925	187.646625	57.219281	1	2
0	0	4	4	5	8	13	14	12	26	0.000333	0.03207	2	192.422865	10.690159	96.211433	35.60964	1	2
0	0	5	5	8	11	19	27	17	44	0.000333	0.062303	4	747.635242	41.535291	186.908811	62.053748	1	2
0	0	34	34	12	18	30	223	114	337	0.000333	0.551207	36	59530.39671	3307.244261	1653.622131	118.0782	36	2
0	0	3	3	9	8	17	16	11	27	0.000333	0.036787	4	441.445987	24.524777	110.361497	52.529325	2	2
0	0	4	4	7	11	18	21	16	37	0.000333	0.051429	3	462.861675	25.714538	154.287225	57.705232	1	2
0	0	4	4	5	9	14	15	13	28	0.000333	0.035535	2	213.211876	11.845104	106.605938	40.138965	1	2
0	0	13	13	18	17	35	81	46	127	0.000333	0.21714	18	11725.54098	651.418943	651.418943	144.545518	4	2
0	0	8	8	16	16	32	40	25	65	0.000333	0.108333	8	2600	144.444444	325	128	3	2
0	0	5	5	10	9	19	26	15	41	0.000333	0.058055	5	870.82514	48.379174	174.165028	61.748606	1	2
0	0	9	9	10	16	26	47	32	79	0.000333	0.123778	10	3713.347377	206.297077	371.334738	97.219281	1	2
0	0	4	4	4	7	11	13	11	24	0.000333	0.027675	2	166.052718	9.225151	83.026359	27.651484	2	2
0	0	17	17	19	24	43	121	56	177	0.000333	0.32015	18	17288.07951	960.448862	960.448862	190.749723	6	2
0	0	15	15	10	21	31	67	37	104	0.000333	0.171745	5	2576.182081	143.121227	515.236416	125.457947	2	2
0	0	7	7	9	14	23	24	24	48	0.000333	0.072377	4	868.523896	48.251328	217.130974	81.832294	1	2
0	0	5	5	7	8	15	18	14	32	0.000333	0.041673	3	375.061497	20.83675	125.020499	43.651484	1	2
0	0	3	3	9	7	16	19	11	30	0.000333	0.04	4	480	26.666667	120	48.180809	1	2
0	0	4	4	9	9	18	22	13	35	0.000333	0.048649	4	583.7895	32.43275	145.947375	57.05865	3	2
0	0	5	5	8	11	19	27	18	45	0.000333	0.063719	4	764.626952	42.479275	191.156738	62.053748	1	2
0	0	4	4	7	7	14	15	10	25	0.000333	0.031728	3	285.551619	15.863979	95.183873	39.302969	1	2
0	0	3	3	8	7	15	20	12	32	0.000333	0.041673	4	500.081996	27.782333	125.020499	43.651484	1	2
0	0	5	5	7	7	14	16	11	27	0.000333	0.034266	3	308.395749	17.133097	102.798583	39.302969	1	2
0	0	8	8	12	16	28	42	26	68	0.000333	0.108967	6	1961.400808	108.966712	326.900135	107.01955	2	2
0	0	3	3	8	7	15	15	9	24	0.000333	0.031255	4	375.061497	20.83675	93.765374	43.651484	3	2
0	0	12	12	17	22	39	71	50	121	0.000333	0.213178	16	10232.5387	568.474372	639.533668	167.594364	4	2
0	0	5	5	8	10	18	28	17	45	0.000333	0.062549	4	750.5865	41.69925	187.646625	57.219281	1	2
0	0	3	3	8	7	15	15	9	24	0.000333	0.031255	4	375.061497	20.83675	93.765374	43.651484	3	2
0	0	5	5	10	9	19	26	15	41	0.000333	0.058055	5	870.82514	48.379174	174.165028	61.748606	1	2
0	0	71	71	20	55	75	346	257	603	0.000333	1.251993	40	150239.1068	8346.617045	3755.97767	404.413346	17	2
0	0	23	23	14	25	39	141	87	228	0.000333	0.401691	21	25306.50582	1405.91699	1205.071706	169.399374	2	2
0	0	4	4	5	10	15	17	15	32	0.000333	0.041673	2	250.040998	13.891167	125.020499	44.828921	1	2
0	0	12	12	12	20	32	55	41	96	0.000333	0.16	12	5760	320	480	129.458112	2	2
0	0	5	5	8	8	16	26	16	42	0.000333	0.056	8	1344	74.666667	168	48	1	2
0	0	4	4	4	7	11	13	11	24	0.000333	0.027675	2	166.052718	9.225151	83.026359	27.651484	2	2
0	0	11	11	12	23	35	63	40	103	0.000333	0.176105	6	3169.896904	176.105384	528.316151	147.061475	11	2
0	0	9	9	12	11	23	48	29	77	0.000333	0.116105	12	4179.771247	232.209514	348.314271	81.073298	1	2
0	0	5	5	7	7	14	16	11	27	0.000333	0.034266	3	308.395749	17.133097	102.798583	39.302969	1	2
0	0	7	7	9	12	21	34	20	54	0.000333	0.079062	4	948.740563	52.707809	237.185141	71.548875	1	2
0	0	5	5	8	8	16	19	12	31	0.000333	0.041333	4	496	27.555556	124	48	1	2
0	0	5	5	8	11	19	27	17	44	0.000333	0.062303	4	747.635242	41.535291	186.908811	62.053748	1	2
0	0	4	4	7	9	16	19	13	32	0.000333	0.042667	3	384	21.333333	128	48.180809	1	2
0	0	3	3	8	7	15	15	9	24	0.000333	0.031255	4	375.061497	20.83675	93.765374	43.651484	3	2
0	0	4	4	8	8	16	18	12	30	0.000333	0.04	4	480	26.666667	120	48	1	2
0	0	5	5	7	9	16	23	14	37	0.000333	0.049333	3	444	24.666667	148	48.180809	1	2
0	0	20	20	20	29	49	137	80	217	0.000333	0.406131	20	24367.84072	1353.768929	1218.392036	227.320011	6	2
0	0	4	4	7	13	20	18	20	38	0.000333	0.054744	3	492.699803	27.372211	164.233268	67.757201	2	2
0	0	3	3	9	8	17	16	11	27	0.000333	0.036787	4	441.445987	24.524777	110.361497	52.529325	2	2
0	0	3	3	8	7	15	20	12	32	0.000333	0.041673	4	500.081996	27.782333	125.020499	43.651484	1	2
0	0	5	5	7	8	15	17	12	29	0.000333	0.037767	3	339.899482	18.883305	113.299827	43.651484	1	2
0	0	7	7	9	13	22	23	22	45	0.000333	0.066891	4	802.697691	44.594316	200.674423	76.635041	1	2
0	0	3	3	8	7	15	15	9	24	0.000333	0.031255	4	375.061497	20.83675	93.765374	43.651484	3	2
0	0	5	5	8	11	19	33	18	51	0.000333	0.072215	4	866.577213	48.143178	216.644303	62.053748	1	2
0	0	6	6	13	12	25	41	26	67	0.000333	0.103713	12	3733.660377	207.425576	311.138365	91.125266	4	2
0	0	7	7	11	19	30	44	28	72	0.000333	0.117765	5	1766.480614	98.137812	353.296123	118.764371	2	2
0	0	4	4	7	6	13	14	9	23	0.000333	0.02837	3	255.330341	14.185019	85.110114	35.161259	1	2
0	0	4	4	6	11	17	14	14	28	0.000333	0.03815	3	343.346879	19.074827	114.44896	53.563523	1	2
0	0	5	5	7	12	19	32	22	54	0.000333	0.076463	3	688.164257	38.231348	229.388086	62.671034	1	2
0	0	6	6	7	13	20	35	24	59	0.000333	0.084998	3	764.981273	42.49896	254.993758	67.757201	1	2
0	0	9	9	12	16	28	60	34	94	0.000333	0.15063	12	5422.696352	301.260908	451.891363	107.01955	1	2
0	0	4	4	7	6	13	14	9	23	0.000333	0.02837	3	255.330341	14.185019	85.110114	35.161259	1	2
0	0	5	5	10	10	20	33	18	51	0.000333	0.073473	5	1102.091664	61.227315	220.418333	66.438562	1	2
0	0	4	4	11	11	22	22	14	36	0.000333	0.053513	5	802.697691	44.594316	160.539538	76.107496	3	2
0	0	9	9	12	11	23	48	29	77	0.000333	0.116105	12	4179.771247	232.209514	348.314271	81.073298	1	2
0	0	6	6	13	12	25	39	24	63	0.000333	0.097521	12	3510.755279	195.04196	292.56294	91.125266	5	2
0	0	4	4	9	11	20	28	18	46	0.000333	0.06627	4	795.234769	44.179709	198.808692	66.583073	1	2
0	0	4	4	9	9	18	22	13	35	0.000333	0.048649	4	583.7895	32.43275	145.947375	57.05865	3	2
0	0	4	4	11	9	20	21	12	33	0.000333	0.047541	5	713.118136	39.617674	142.623627	66.583073	3	2
0	0	16	16	16	25	41	127	64	191	0.000333	0.341097	16	16372.67893	909.593274	1023.292433	180.096405	6	2
0	0	3	3	8	7	15	20	12	32	0.000333	0.041673	4	500.081996	27.782333	125.020499	43.651484	1	2
0	0	4	4	7	11	18	21	16	37	0.000333	0.051429	3	462.861675	25.714538	154.287225	57.705232	1	2
0	0	5	5	10	14	24	27	21	48	0.000333	0.073359	5	1100.391	61.132833	220.0782	86.52225	1	2
0	0	4	4	7	6	13	14	9	23	0.000333	0.02837	3	255.330341	14.185019	85.110114	35.161259	1	2
0	0	3	3	8	7	15	15	9	24	0.000333	0.031255	4	375.061497	20.83675	93.765374	43.651484	3	2
0	0	9	9	12	16	28	60	34	94	0.000333	0.15063	12	5422.696352	301.260908	451.891363	107.01955	1	2
0	0	5	5	7	9	16	23	14	37	0.000333	0.049333	3	444	24.666667	148	48.180809	1	2
0	0	3	3	8	6	14	11	9	20	0.000333	0.025382	4	304.588394	16.921577	76.147098	39.509775	1	2
0	0	4	4	6	10	16	17	14	31	0.000333	0.041333	3	372	20.666667	124	48.729056	1	2
0	0	6	6	10	11	21	27	18	45	0.000333	0.065885	5	988.27142	54.903968	197.654284	71.273029	1	2
0	0	5	5	7	11	18	15	15	30	0.000333	0.041699	3	375.29325	20.849625	125.09775	57.705232	1	2
0	0	10	10	13	13	26	47	30	77	0.000333	0.120645	12	4343.2063	241.289239	361.933858	96.211433	2	2
0	0	16	16	15	20	35	76	47	123	0.000333	0.210301	14	8832.625355	490.701409	630.901811	145.041921	2	2
0	0	23	23	16	27	43	172	99	271	0.000333	0.490173	24	35292.42597	1960.690331	1470.517749	192.381963	6	2
0	0	8	8	12	16	28	42	26	68	0.000333	0.108967	6	1961.400808	108.966712	326.900135	107.01955	2	2
0	0	5	5	7	8	15	17	12	29	0.000333	0.037767	3	339.899482	18.883305	113.299827	43.651484	1	2
0	0	3	3	8	7	15	13	9	22	0.000333	0.028651	4	343.806372	19.100354	85.951593	43.651484	1	2
0	0	24	24	16	29	45	148	83	231	0.000333	0.422873	16	20297.88904	1127.660502	1268.618065	204.881449	2	2
0	0	6	6	9	8	17	23	14	37	0.000333	0.050412	4	604.944501	33.608028	151.236125	52.529325	1	2
0	0	4	4	8	10	18	25	15	40	0.000333	0.055599	4	667.188	37.066	166.797	57.219281	1	2
[truncated: 37,754 more rows]
