# Supplementary material for: Vulnerable JavaScript functions detection using stacking of convolutional neural networks
Source: PeerJ Comput Sci. 2024 Feb 29;10:e1838. doi: 10.7717/peerj-cs.1838 (PMC10909211; doi:10.7717/peerj-cs.1838)
Supplement: Supplemental Information 1 [file peerj-cs-10-1838-s001.zip › Datasets/MDPIData2022_datasets/tomcat-final.csv]

file	class	cbo	wmc	dit	rfc	lcom	tcc	lcc	totalMethodsQty	staticMethodsQty	publicMethodsQty	privateMethodsQty	protectedMethodsQty	defaultMethodsQty	visibleMethodsQty	abstractMethodsQty	finalMethodsQty	synchronizedMethodsQty	totalFieldsQty	staticFieldsQty	publicFieldsQty	privateFieldsQty	protectedFieldsQty	defaultFieldsQty	finalFieldsQty	synchronizedFieldsQty	nosi	loc	returnQty	loopQty	comparisonsQty	tryCatchQty	parenthesizedExpsQty	stringLiteralsQty	numbersQty	assignmentsQty	mathOperationsQty	variablesQty	maxNestedBlocksQty	anonymousClassesQty	innerClassesQty	lambdasQty	uniqueWordsQty	modifiers	logStatementsQty	version	title	severity	vulnerable
apache-tomcat-10.0.4-src/java/jakarta/el/ArrayELResolver.java	java/jakarta/el/ArrayELResolver.java	6	35	2	19	33	0.21428572	0.21428572	10	2	8	2	0	0	8	0	2	0	1	0	0	1	0	0	1	0	19	92	13	0	7	2	3	3	4	6	0	5	2	0	0	0	43	1	0	10	0	0	0.0
apache-tomcat-10.0.4-src/java/jakarta/el/BeanELResolver.java	java/jakarta/el/BeanELResolver.java	11	35	2	34	33	0.13333334	0.13333334	10	0	9	1	0	0	10	0	1	0	4	2	0	4	0	0	4	0	21	253	15	1	15	4	0	6	0	24	0	20	2	0	3	1	70	1	0	10	0	0	0.0
apache-tomcat-10.0.4-src/java/jakarta/el/BeanNameELResolver.java	java/jakarta/el/BeanNameELResolver.java	7	26	2	13	1	0.47619048	0.47619048	7	0	7	0	0	0	7	0	0	0	1	0	0	1	0	0	1	0	10	102	12	0	4	5	4	1	0	10	0	10	2	0	0	0	32	1	0	10	0	0	0.0
apache-tomcat-10.0.4-src/java/jakarta/el/BeanNameResolver.java	java/jakarta/el/BeanNameResolver.java	1	5	1	0	10	0.0	0.0	5	0	5	0	0	0	5	0	0	0	0	0	0	0	0	0	0	0	0	17	4	0	0	0	0	0	0	0	0	0	0	0	0	0	68	1025	0	10	0	0	0.0
apache-tomcat-10.0.4-src/java/jakarta/el/CompositeELResolver.java	java/jakarta/el/CompositeELResolver.java	3	32	2	14	0	0.8181818	0.8181818	10	0	10	0	0	0	11	0	0	0	3	1	0	3	0	0	1	0	3	162	14	7	4	1	1	1	12	31	1	27	4	0	1	0	58	1	0	10	0	0	0.0
apache-tomcat-10.0.4-src/java/jakarta/el/ELClass.java	java/jakarta/el/ELClass.java	0	2	1	0	0	1.0	1.0	2	0	2	0	0	0	2	0	0	0	1	0	0	1	0	0	1	0	0	9	1	0	0	0	0	0	0	1	0	1	0	0	0	0	6	1	0	10	0	0	0.0
apache-tomcat-10.0.4-src/java/jakarta/el/ELContext.java	java/jakarta/el/ELContext.java	9	42	1	21	189	0.09090909	0.09090909	22	0	22	0	0	0	22	3	0	0	6	0	0	6	0	0	0	0	8	139	15	5	10	4	0	0	0	12	0	10	3	0	0	0	137	1025	0	10	0	0	0.0
apache-tomcat-10.0.4-src/java/jakarta/el/ELContextEvent.java	java/jakarta/el/ELContextEvent.java	1	2	1	1	1	0.0	0.0	2	0	2	0	0	0	2	0	0	0	1	1	0	1	0	0	1	0	0	9	1	0	0	0	0	0	1	1	0	1	0	0	0	0	20	1	0	10	0	0	0.0
apache-tomcat-10.0.4-src/java/jakarta/el/ELException.java	java/jakarta/el/ELException.java	0	4	4	0	6	0.0	0.0	4	0	4	0	0	0	4	0	0	0	1	1	0	1	0	0	1	0	0	15	0	0	0	0	0	0	1	1	0	1	0	0	0	0	34	1	0	10	0	0	0.0
apache-tomcat-10.0.4-src/java/jakarta/el/ELManager.java	java/jakarta/el/ELManager.java	13	14	1	16	64	0.015151516	0.015151516	12	1	12	0	0	0	12	0	0	0	1	0	0	1	0	0	0	0	2	50	5	0	2	0	0	0	0	5	0	3	1	0	0	0	41	1	0	10	0	0	0.0
apache-tomcat-10.0.4-src/java/jakarta/el/ELProcessor.java	java/jakarta/el/ELProcessor.java	9	38	1	34	2	0.4722222	0.5833333	9	1	8	1	0	0	9	0	0	0	5	2	0	5	0	0	5	0	16	244	7	2	15	0	0	16	7	25	3	19	8	0	1	0	80	1	0	10	0	0	0.0
apache-tomcat-10.0.4-src/java/jakarta/el/ELResolver.java	java/jakarta/el/ELResolver.java	1	8	1	1	28	0.0	0.0	8	0	8	0	0	0	8	6	0	0	2	2	2	0	0	0	2	0	0	17	2	0	0	0	0	2	0	2	0	2	0	0	0	0	108	1025	0	10	0	0	0.0
apache-tomcat-10.0.4-src/java/jakarta/el/EvaluationListener.java	java/jakarta/el/EvaluationListener.java	1	3	1	0	3	0.0	0.0	3	0	3	0	0	0	3	0	0	0	0	0	0	0	0	0	0	0	0	8	0	0	0	0	0	0	0	0	0	0	0	0	0	0	32	1025	0	10	0	0	0.0
apache-tomcat-10.0.4-src/java/jakarta/el/Expression.java	java/jakarta/el/Expression.java	0	4	1	0	6	0.0	0.0	4	0	4	0	0	0	4	4	0	0	1	1	0	1	0	0	1	0	0	7	0	0	0	0	0	0	1	1	0	1	0	0	0	0	19	1025	0	10	0	0	0.0
apache-tomcat-10.0.4-src/java/jakarta/el/ExpressionFactory.java	java/jakarta/el/ExpressionFactory.java	10	43	1	38	64	0.0	0.0	12	6	8	4	0	0	9	4	1	0	5	5	0	5	0	0	5	0	20	219	11	1	16	6	1	12	2	43	2	25	4	0	2	1	163	1025	0	10	0	0	0.0
apache-tomcat-10.0.4-src/java/jakarta/el/FunctionMapper.java	java/jakarta/el/FunctionMapper.java	0	2	1	0	1	0.0	0.0	2	0	2	0	0	0	2	1	0	0	0	0	0	0	0	0	0	0	0	5	0	0	0	0	0	0	0	0	0	0	0	0	0	0	16	1025	0	10	0	0	0.0
apache-tomcat-10.0.4-src/java/jakarta/el/ImportHandler.java	java/jakarta/el/ImportHandler.java	6	48	1	43	15	0.14285715	0.1904762	7	0	6	1	0	0	7	0	0	0	6	2	0	6	0	0	2	0	20	384	11	3	13	2	1	216	5	35	5	31	4	0	2	0	73	1	0	10	0	0	0.0
apache-tomcat-10.0.4-src/java/jakarta/el/Jre9Compat.java	java/jakarta/el/Jre9Compat.java	1	9	2	8	1	0.16666667	0.16666667	3	1	3	0	0	0	4	0	0	0	3	3	0	3	0	0	3	0	1	45	5	0	1	3	2	4	0	12	0	9	1	0	0	0	36	0	0	10	0	0	0.0
apache-tomcat-10.0.4-src/java/jakarta/el/JreCompat.java	java/jakarta/el/JreCompat.java	2	5	1	1	3	0.0	0.0	3	1	3	0	0	0	4	0	0	0	1	1	0	1	0	0	1	0	1	20	3	0	0	0	0	0	0	2	0	1	1	0	0	0	46	0	0	10	0	0	0.0
apache-tomcat-10.0.4-src/java/jakarta/el/LambdaExpression.java	java/jakarta/el/LambdaExpression.java	5	9	1	11	0	0.6666667	1.0	4	0	4	0	0	0	4	0	0	0	4	0	0	4	0	0	3	0	4	45	2	1	2	1	1	2	3	12	0	9	2	0	0	0	24	1	0	10	0	0	0.0
apache-tomcat-10.0.4-src/java/jakarta/el/ListELResolver.java	java/jakarta/el/ListELResolver.java	7	30	2	17	24	0.21428572	0.21428572	9	1	8	1	0	0	8	0	1	0	2	1	0	2	0	0	2	0	11	97	14	0	1	2	3	3	5	11	0	10	3	0	0	0	53	1	0	10	0	0	0.0
apache-tomcat-10.0.4-src/java/jakarta/el/MapELResolver.java	java/jakarta/el/MapELResolver.java	5	17	2	23	16	0.21428572	0.21428572	8	0	8	0	0	0	8	0	0	0	2	1	0	2	0	0	2	0	6	79	10	1	0	1	3	3	0	8	0	7	2	0	0	0	46	1	0	10	0	0	0.0
apache-tomcat-10.0.4-src/java/jakarta/el/MethodExpression.java	java/jakarta/el/MethodExpression.java	3	4	2	0	6	0.0	0.0	4	0	4	0	0	0	4	2	0	0	1	1	0	1	0	0	1	0	0	11	2	0	0	0	0	0	1	1	0	1	0	0	0	0	84	1025	0	10	0	0	0.0
apache-tomcat-10.0.4-src/java/jakarta/el/MethodInfo.java	java/jakarta/el/MethodInfo.java	0	4	1	0	0	0.5	1.0	4	0	4	0	0	0	4	0	0	0	3	0	0	3	0	0	3	0	0	19	3	0	0	0	0	0	0	3	0	3	0	0	0	0	11	1	0	10	0	0	0.0
apache-tomcat-10.0.4-src/java/jakarta/el/MethodNotFoundException.java	java/jakarta/el/MethodNotFoundException.java	1	4	5	0	6	0.0	0.0	4	0	4	0	0	0	4	0	0	0	1	1	0	1	0	0	1	0	0	15	0	0	0	0	0	0	1	1	0	1	0	0	0	0	15	1	0	10	0	0	0.0
apache-tomcat-10.0.4-src/java/jakarta/el/PropertyNotFoundException.java	java/jakarta/el/PropertyNotFoundException.java	1	4	5	0	6	0.0	0.0	4	0	4	0	0	0	4	0	0	0	1	1	0	1	0	0	1	0	0	15	0	0	0	0	0	0	1	1	0	1	0	0	0	0	15	1	0	10	0	0	0.0
apache-tomcat-10.0.4-src/java/jakarta/el/PropertyNotWritableException.java	java/jakarta/el/PropertyNotWritableException.java	1	4	5	0	6	0.0	0.0	4	0	4	0	0	0	4	0	0	0	1	1	0	1	0	0	1	0	0	15	0	0	0	0	0	0	1	1	0	1	0	0	0	0	15	1	0	10	0	0	0.0
apache-tomcat-10.0.4-src/java/jakarta/el/ResourceBundleELResolver.java	java/jakarta/el/ResourceBundleELResolver.java	4	16	2	19	21	0.0	0.0	7	0	7	0	0	0	7	0	0	0	0	0	0	0	0	0	0	0	5	71	10	1	1	1	2	4	0	4	1	4	3	0	0	0	35	1	0	10	0	0	0.0
apache-tomcat-10.0.4-src/java/jakarta/el/StandardELContext.java	java/jakarta/el/StandardELContext.java	17	12	5	8	4	0.44444445	1.0	9	0	8	0	0	1	9	0	0	0	6	0	0	6	0	0	6	0	0	128	6	0	3	0	0	0	0	12	0	7	1	0	3	0	39	1	0	10	0	0	0.0
apache-tomcat-10.0.4-src/java/jakarta/el/StaticFieldELResolver.java	java/jakarta/el/StaticFieldELResolver.java	9	34	2	26	21	0.0	0.0	7	0	7	0	0	0	7	0	0	0	0	0	0	0	0	0	0	0	22	125	10	0	3	4	4	5	0	30	0	26	3	0	0	0	62	1	0	10	0	0	0.0
apache-tomcat-10.0.4-src/java/jakarta/el/TypeConverter.java	java/jakarta/el/TypeConverter.java	2	7	2	0	21	0.0	0.0	7	0	7	0	0	0	7	1	0	0	0	0	0	0	0	0	0	0	0	20	5	0	0	0	0	0	0	0	0	0	0	0	0	0	25	1025	0	10	0	0	0.0
apache-tomcat-10.0.4-src/java/jakarta/el/Util.java	java/jakarta/el/Util.java	11	124	3	74	89	0.0	0.0	14	14	0	5	0	9	9	0	1	0	4	4	0	4	0	0	4	0	40	572	26	15	59	6	7	13	25	113	9	64	7	0	7	0	164	0	0	10	0	0	0.0
apache-tomcat-10.0.4-src/java/jakarta/el/ValueExpression.java	java/jakarta/el/ValueExpression.java	3	6	2	3	15	0.0	0.0	6	0	6	0	0	0	6	5	0	0	1	1	0	1	0	0	1	0	0	13	1	0	0	0	0	0	1	1	0	1	0	0	0	0	72	1025	0	10	0	0	0.0
apache-tomcat-10.0.4-src/java/jakarta/el/ValueReference.java	java/jakarta/el/ValueReference.java	0	3	1	0	0	0.6666667	1.0	3	0	3	0	0	0	3	0	0	0	3	1	0	3	0	0	3	0	0	15	2	0	0	0	0	0	1	3	0	3	0	0	0	0	17	1	0	10	0	0	0.0
apache-tomcat-10.0.4-src/java/jakarta/el/VariableMapper.java	java/jakarta/el/VariableMapper.java	1	2	1	0	1	0.0	0.0	2	0	2	0	0	0	2	2	0	0	0	0	0	0	0	0	0	0	0	4	0	0	0	0	0	0	0	0	0	0	0	0	0	0	8	1025	0	10	0	0	0.0
apache-tomcat-10.0.4-src/java/jakarta/mail/Authenticator.java	java/jakarta/mail/Authenticator.java	1	1	1	0	0	0.0	0.0	1	0	0	0	1	0	1	0	0	0	0	0	0	0	0	0	0	0	0	5	1	0	0	0	0	0	0	0	0	0	0	0	0	0	5	1	0	10	0	0	0.0
apache-tomcat-10.0.4-src/java/jakarta/mail/internet/InternetAddress.java	java/jakarta/mail/internet/InternetAddress.java	0	1	1	0	0	0.0	0.0	1	0	1	0	0	0	1	0	0	0	0	0	0	0	0	0	0	0	0	4	0	0	0	0	0	1	0	0	0	0	0	0	0	0	3	1	0	10	0	0	0.0
apache-tomcat-10.0.4-src/java/jakarta/mail/internet/MimeMessage.java	java/jakarta/mail/internet/MimeMessage.java	3	3	1	0	3	0.0	0.0	3	0	3	0	0	0	3	0	0	0	0	0	0	0	0	0	0	0	0	8	0	0	0	0	0	1	0	0	0	0	0	0	0	0	12	1	0	10	0	0	0.0
apache-tomcat-10.0.4-src/java/jakarta/mail/internet/MimePartDataSource.java	java/jakarta/mail/internet/MimePartDataSource.java	1	1	1	0	0	0.0	0.0	1	0	1	0	0	0	1	0	0	0	0	0	0	0	0	0	0	0	0	4	0	0	0	0	0	1	0	0	0	0	0	0	0	0	5	1	0	10	0	0	0.0
apache-tomcat-10.0.4-src/java/jakarta/mail/PasswordAuthentication.java	java/jakarta/mail/PasswordAuthentication.java	0	1	1	0	0	0.0	0.0	1	0	1	0	0	0	1	0	0	0	0	0	0	0	0	0	0	0	0	4	0	0	0	0	0	1	0	0	0	0	0	0	0	0	3	1	0	10	0	0	0.0
apache-tomcat-10.0.4-src/java/jakarta/mail/Session.java	java/jakarta/mail/Session.java	2	2	1	0	1	0.0	0.0	2	2	2	0	0	0	2	0	0	0	0	0	0	0	0	0	0	0	0	8	2	0	0	0	0	1	0	0	0	0	0	0	0	0	8	1	0	10	0	0	0.0
apache-tomcat-10.0.4-src/java/jakarta/security/auth/message/AuthException.java	java/jakarta/security/auth/message/AuthException.java	0	2	5	0	1	0.0	0.0	2	0	2	0	0	0	2	0	0	0	1	1	0	1	0	0	1	0	0	8	0	0	0	0	0	0	1	1	0	1	0	0	0	0	11	1	0	10	0	0	0.0
apache-tomcat-10.0.4-src/java/jakarta/security/auth/message/AuthStatus.java	java/jakarta/security/auth/message/AuthStatus.java	1	2	1	0	0	0.0	0.0	2	0	1	1	0	0	1	0	0	0	6	5	5	1	0	0	6	0	0	14	1	0	0	0	0	5	0	6	0	6	0	0	0	0	19	1	0	10	0	0	0.0
apache-tomcat-10.0.4-src/java/jakarta/security/auth/message/callback/CallerPrincipalCallback.java	java/jakarta/security/auth/message/callback/CallerPrincipalCallback.java	0	5	1	0	0	0.7	1.0	5	0	5	0	0	0	5	0	0	0	3	0	0	3	0	0	3	0	0	24	3	0	0	0	0	0	0	6	0	3	0	0	0	0	23	1	0	10	0	0	0.0
apache-tomcat-10.0.4-src/java/jakarta/security/auth/message/callback/CertStoreCallback.java	java/jakarta/security/auth/message/callback/CertStoreCallback.java	0	3	1	0	1	0.33333334	0.33333334	3	0	3	0	0	0	3	0	0	0	1	0	0	1	0	0	0	0	0	11	1	0	0	0	0	0	0	1	0	1	0	0	0	0	16	1	0	10	0	0	0.0
apache-tomcat-10.0.4-src/java/jakarta/security/auth/message/callback/GroupPrincipalCallback.java	java/jakarta/security/auth/message/callback/GroupPrincipalCallback.java	0	3	1	0	0	0.6666667	1.0	3	0	3	0	0	0	3	0	0	0	2	0	0	2	0	0	2	0	0	14	2	0	0	0	0	0	0	2	0	2	0	0	0	0	21	1	0	10	0	0	0.0
apache-tomcat-10.0.4-src/java/jakarta/security/auth/message/callback/PasswordValidationCallback.java	java/jakarta/security/auth/message/callback/PasswordValidationCallback.java	1	7	1	1	9	0.2857143	0.52380955	7	0	7	0	0	0	7	0	0	0	4	0	0	4	0	0	2	0	1	30	4	0	0	0	0	0	2	5	0	4	0	0	0	0	27	1	0	10	0	0	0.0
apache-tomcat-10.0.4-src/java/jakarta/security/auth/message/callback/PrivateKeyCallback.java	java/jakarta/security/auth/message/callback/PrivateKeyCallback.java	1	5	1	0	4	0.3	0.4	5	0	5	0	0	0	5	0	0	0	3	0	0	3	0	0	1	0	0	69	3	0	0	0	0	0	0	3	0	3	0	0	5	0	31	1	0	10	0	0	0.0
apache-tomcat-10.0.4-src/java/jakarta/security/auth/message/callback/SecretKeyCallback.java	java/jakarta/security/auth/message/callback/SecretKeyCallback.java	1	4	1	0	2	0.33333334	0.33333334	4	0	4	0	0	0	4	0	0	0	2	0	0	2	0	0	1	0	0	27	2	0	0	0	0	0	0	2	0	2	0	0	2	0	26	1	0	10	0	0	0.0
apache-tomcat-10.0.4-src/java/jakarta/security/auth/message/callback/TrustStoreCallback.java	java/jakarta/security/auth/message/callback/TrustStoreCallback.java	0	2	1	0	0	1.0	1.0	2	0	2	0	0	0	2	0	0	0	1	0	0	1	0	0	0	0	0	9	1	0	0	0	0	0	0	1	0	1	0	0	0	0	18	1	0	10	0	0	0.0
apache-tomcat-10.0.4-src/java/jakarta/security/auth/message/config/AuthConfigFactory.java	java/jakarta/security/auth/message/config/AuthConfigFactory.java	5	20	1	14	76	0.018181818	0.018181818	13	4	11	2	0	0	11	8	0	1	9	9	7	2	0	0	8	0	8	77	6	0	4	1	0	9	0	15	2	14	5	0	1	2	59	1025	0	10	0	0	0.0
apache-tomcat-10.0.4-src/java/jakarta/security/auth/message/MessagePolicy.java	java/jakarta/security/auth/message/MessagePolicy.java	1	5	1	0	0	0.6666667	1.0	3	0	3	0	0	0	3	0	0	0	2	0	0	2	0	0	2	0	0	51	3	0	2	0	0	1	1	2	0	2	1	0	3	0	13	1	0	10	0	0	0.0
apache-tomcat-10.0.4-src/java/jakarta/servlet/AsyncEvent.java	java/jakarta/servlet/AsyncEvent.java	3	8	1	0	0	0.78571427	1.0	8	0	8	0	0	0	8	0	0	0	4	0	0	4	0	0	4	0	0	42	4	0	0	0	0	0	0	16	0	4	0	0	0	0	25	1	0	10	0	0	0.0
apache-tomcat-10.0.4-src/java/jakarta/servlet/GenericFilter.java	java/jakarta/servlet/GenericFilter.java	4	7	1	6	19	0.04761905	0.04761905	7	0	7	0	0	0	7	0	0	0	2	1	0	2	0	0	1	0	0	25	5	0	0	0	0	0	1	2	0	2	0	0	0	0	63	1025	0	10	0	0	0.0
apache-tomcat-10.0.4-src/java/jakarta/servlet/GenericServlet.java	java/jakarta/servlet/GenericServlet.java	6	13	1	10	72	0.03846154	0.03846154	13	0	13	0	0	0	13	1	0	0	2	1	0	2	0	0	1	0	0	39	6	0	0	0	0	3	1	2	2	2	0	0	0	0	188	1025	0	10	0	0	0.0
apache-tomcat-10.0.4-src/java/jakarta/servlet/http/Cookie.java	java/jakarta/servlet/http/Cookie.java	3	25	1	11	149	0.057894737	0.06842105	19	0	19	0	0	0	20	0	0	0	11	2	0	11	0	0	3	0	13	112	10	0	3	1	0	6	3	25	0	16	1	0	0	3	308	1	0	10	0	0	0.0
apache-tomcat-10.0.4-src/java/jakarta/servlet/http/Cookie.java	java/jakarta/servlet/http/Cookie.java	1	4	3	5	1	0.0	0.0	2	0	0	0	0	2	2	0	0	0	0	0	0	0	0	0	0	0	1	14	0	0	1	0	0	1	1	1	0	1	1	0	0	0	14	0	0	10	0	0	0.0
apache-tomcat-10.0.4-src/java/jakarta/servlet/http/Cookie.java	java/jakarta/servlet/http/Cookie.java	1	9	1	9	1	0.0	0.0	3	0	0	1	1	1	2	0	0	0	3	2	0	1	2	0	3	0	2	32	2	2	2	0	0	3	6	9	0	9	2	0	0	0	38	0	0	10	0	0	0.0
apache-tomcat-10.0.4-src/java/jakarta/servlet/http/Cookie.java	java/jakarta/servlet/http/Cookie.java	1	1	2	0	0	0.0	0.0	1	0	0	0	0	1	1	0	0	0	1	1	0	1	0	0	1	0	0	6	0	0	0	0	0	1	0	1	0	1	0	0	0	0	14	0	0	10	0	0	0.0
apache-tomcat-10.0.4-src/java/jakarta/servlet/http/HttpFilter.java	java/jakarta/servlet/http/HttpFilter.java	8	4	2	2	1	0.0	0.0	2	0	1	0	1	0	2	0	0	0	1	1	0	1	0	0	1	0	0	15	0	0	0	0	2	2	1	1	2	1	1	0	0	0	109	1025	0	10	0	0	0.0
apache-tomcat-10.0.4-src/java/jakarta/servlet/http/HttpServlet.java	java/jakarta/servlet/http/HttpServlet.java	6	13	3	7	7	0.2	0.2	7	0	4	1	0	2	6	0	0	0	5	2	0	5	0	0	3	0	5	44	2	0	1	0	0	3	7	13	1	7	1	0	0	0	53	0	0	10	0	0	0.0
apache-tomcat-10.0.4-src/java/jakarta/servlet/http/HttpServlet.java	java/jakarta/servlet/http/HttpServlet.java	10	50	2	50	71	0.29090908	0.38181818	15	1	2	4	9	0	11	0	0	0	14	12	0	14	0	0	13	0	7	259	5	2	6	2	3	34	15	57	4	45	5	0	1	0	406	1025	0	10	0	0	0.0
apache-tomcat-10.0.4-src/java/jakarta/servlet/http/HttpServlet.java	java/jakarta/servlet/http/HttpServlet.java	6	15	3	11	31	0.2	0.33333334	11	0	8	1	0	2	10	0	0	0	3	0	0	3	0	0	1	0	0	57	2	0	2	0	0	1	0	6	0	4	2	0	0	0	35	0	0	10	0	0	0.0
apache-tomcat-10.0.4-src/java/jakarta/servlet/http/HttpServletRequestWrapper.java	java/jakarta/servlet/http/HttpServletRequestWrapper.java	10	38	2	38	703	0.0	0.0	38	0	37	1	0	0	37	0	0	0	0	0	0	0	0	0	0	0	0	116	35	0	0	0	0	0	0	0	0	0	0	0	0	0	105	1	0	10	0	0	0.0
apache-tomcat-10.0.4-src/java/jakarta/servlet/http/HttpServletResponseWrapper.java	java/jakarta/servlet/http/HttpServletResponseWrapper.java	4	25	2	25	300	0.0	0.0	25	0	24	1	0	0	24	0	0	0	0	0	0	0	0	0	0	0	0	77	11	0	0	0	0	0	0	0	0	0	0	0	0	0	81	1	0	10	0	0	0.0
apache-tomcat-10.0.4-src/java/jakarta/servlet/http/HttpSessionBindingEvent.java	java/jakarta/servlet/http/HttpSessionBindingEvent.java	2	5	2	1	0	0.5	0.6	5	0	5	0	0	0	5	0	0	0	3	1	0	3	0	0	3	0	0	24	3	0	0	0	0	0	1	5	0	3	0	0	0	0	76	1	0	10	0	0	0.0
apache-tomcat-10.0.4-src/java/jakarta/servlet/http/HttpSessionEvent.java	java/jakarta/servlet/http/HttpSessionEvent.java	1	2	1	1	1	0.0	0.0	2	0	2	0	0	0	2	0	0	0	1	1	0	1	0	0	1	0	0	9	1	0	0	0	0	0	1	1	0	1	0	0	0	0	40	1	0	10	0	0	0.0
apache-tomcat-10.0.4-src/java/jakarta/servlet/http/HttpUtils.java	java/jakarta/servlet/http/HttpUtils.java	5	25	1	30	10	0.0	0.0	5	4	4	1	0	0	4	0	0	0	2	2	0	2	0	0	2	0	6	108	5	3	6	3	3	7	20	29	6	23	4	0	0	0	187	1	0	10	0	0	0.0
apache-tomcat-10.0.4-src/java/jakarta/servlet/HttpConstraintElement.java	java/jakarta/servlet/HttpConstraintElement.java	2	10	1	3	0	0.85714287	1.0	7	0	7	0	0	0	7	0	0	0	5	2	0	5	0	0	5	0	1	39	3	0	1	0	0	2	3	14	0	5	1	0	0	0	67	1	0	10	0	0	0.0
apache-tomcat-10.0.4-src/java/jakarta/servlet/HttpMethodConstraintElement.java	java/jakarta/servlet/HttpMethodConstraintElement.java	1	7	2	6	0	1.0	1.0	3	0	3	0	0	0	3	0	0	0	3	2	0	3	0	0	3	0	1	21	1	0	4	0	0	3	2	4	0	3	1	0	0	0	31	1	0	10	0	0	0.0
apache-tomcat-10.0.4-src/java/jakarta/servlet/jsp/el/ELException.java	java/jakarta/servlet/jsp/el/ELException.java	0	5	3	1	10	0.0	0.0	5	0	5	0	0	0	5	0	0	0	1	1	0	1	0	0	1	0	0	18	1	0	0	0	0	0	1	1	0	1	0	0	0	0	45	1	0	10	0	0	0.0
apache-tomcat-10.0.4-src/java/jakarta/servlet/jsp/el/ELParseException.java	java/jakarta/servlet/jsp/el/ELParseException.java	1	2	4	0	1	0.0	0.0	2	0	2	0	0	0	2	0	0	0	1	1	0	1	0	0	1	0	0	9	0	0	0	0	0	0	1	1	0	1	0	0	0	0	32	1	0	10	0	0	0.0
apache-tomcat-10.0.4-src/java/jakarta/servlet/jsp/el/Expression.java	java/jakarta/servlet/jsp/el/Expression.java	1	1	1	0	0	0.0	0.0	1	0	1	0	0	0	1	1	0	0	0	0	0	0	0	0	0	0	0	3	0	0	0	0	0	0	0	0	0	0	0	0	0	0	80	1025	0	10	0	0	0.0
apache-tomcat-10.0.4-src/java/jakarta/servlet/jsp/el/ExpressionEvaluator.java	java/jakarta/servlet/jsp/el/ExpressionEvaluator.java	3	2	1	0	1	0.0	0.0	2	0	2	0	0	0	2	2	0	0	0	0	0	0	0	0	0	0	0	4	0	0	0	0	0	0	0	0	0	0	0	0	0	0	154	1025	0	10	0	0	0.0
apache-tomcat-10.0.4-src/java/jakarta/servlet/jsp/el/ImplicitObjectELResolver.java	java/jakarta/servlet/jsp/el/ImplicitObjectELResolver.java	6	32	3	25	1	0.47619048	0.47619048	7	0	7	0	0	0	7	0	0	0	12	12	0	12	0	0	12	0	19	425	18	1	9	0	0	11	15	19	0	19	3	0	2	0	97	1	0	10	0	0	0.0
apache-tomcat-10.0.4-src/java/jakarta/servlet/jsp/el/ScopedAttributeELResolver.java	java/jakarta/servlet/jsp/el/ScopedAttributeELResolver.java	6	31	2	30	15	0.0	0.0	6	0	6	0	0	0	7	0	0	0	1	1	0	1	0	0	1	0	5	162	7	4	16	2	0	13	1	37	0	21	7	0	0	0	63	1	0	10	0	0	0.0
apache-tomcat-10.0.4-src/java/jakarta/servlet/jsp/ErrorData.java	java/jakarta/servlet/jsp/ErrorData.java	0	5	1	0	2	0.4	1.0	5	0	5	0	0	0	5	0	0	0	4	0	0	4	0	0	4	0	0	24	4	0	0	0	0	0	0	4	0	4	0	0	0	0	55	17	0	10	0	0	0.0
apache-tomcat-10.0.4-src/java/jakarta/servlet/jsp/JspContext.java	java/jakarta/servlet/jsp/JspContext.java	4	16	1	0	120	0.0	0.0	16	0	16	0	0	0	16	13	0	0	0	0	0	0	0	0	0	0	0	23	2	0	0	0	0	0	0	0	0	0	0	0	0	0	223	1025	0	10	0	0	0.0
apache-tomcat-10.0.4-src/java/jakarta/servlet/jsp/JspEngineInfo.java	java/jakarta/servlet/jsp/JspEngineInfo.java	0	2	1	0	1	0.0	0.0	2	0	2	0	0	0	2	1	0	0	0	0	0	0	0	0	0	0	0	5	0	0	0	0	0	0	0	0	0	0	0	0	0	0	56	1025	0	10	0	0	0.0
apache-tomcat-10.0.4-src/java/jakarta/servlet/jsp/JspException.java	java/jakarta/servlet/jsp/JspException.java	0	5	3	1	10	0.0	0.0	5	0	5	0	0	0	5	0	0	0	1	1	0	1	0	0	1	0	0	17	1	0	0	0	0	0	1	1	0	1	0	0	0	0	70	1	0	10	0	0	0.0
apache-tomcat-10.0.4-src/java/jakarta/servlet/jsp/JspFactory.java	java/jakarta/servlet/jsp/JspFactory.java	8	7	1	0	19	0.04761905	0.04761905	7	2	7	0	0	0	7	4	0	0	1	1	0	1	0	0	0	0	0	15	1	0	0	0	0	0	0	2	0	1	0	0	0	0	151	1025	0	10	0	0	0.0
apache-tomcat-10.0.4-src/java/jakarta/servlet/jsp/JspTagException.java	java/jakarta/servlet/jsp/JspTagException.java	1	4	4	0	6	0.0	0.0	4	0	4	0	0	0	4	0	0	0	1	1	0	1	0	0	1	0	0	15	0	0	0	0	0	0	1	1	0	1	0	0	0	0	82	1	0	10	0	0	0.0
apache-tomcat-10.0.4-src/java/jakarta/servlet/jsp/JspWriter.java	java/jakarta/servlet/jsp/JspWriter.java	1	28	2	0	378	0.005291005	0.007936508	28	0	27	0	1	0	28	25	0	0	5	3	3	0	2	0	3	0	0	42	2	0	0	0	0	0	3	5	0	5	0	0	0	0	300	1025	0	10	0	0	0.0
apache-tomcat-10.0.4-src/java/jakarta/servlet/jsp/PageContext.java	java/jakarta/servlet/jsp/PageContext.java	10	18	2	3	136	0.0	0.0	17	0	17	0	0	0	17	14	0	0	13	13	13	0	0	0	13	0	0	42	2	0	1	0	0	9	5	16	0	15	1	0	0	0	350	1025	0	10	0	0	0.0
apache-tomcat-10.0.4-src/java/jakarta/servlet/jsp/SkipPageException.java	java/jakarta/servlet/jsp/SkipPageException.java	1	4	4	0	6	0.0	0.0	4	0	4	0	0	0	4	0	0	0	1	1	0	1	0	0	1	0	0	15	0	0	0	0	0	0	1	1	0	1	0	0	0	0	81	1	0	10	0	0	0.0
apache-tomcat-10.0.4-src/java/jakarta/servlet/jsp/tagext/BodyContent.java	java/jakarta/servlet/jsp/tagext/BodyContent.java	1	8	3	1	21	0.04761905	0.04761905	7	0	6	0	1	0	7	3	0	0	1	0	0	1	0	0	1	0	0	24	1	0	0	1	0	2	0	1	0	1	1	0	0	0	134	1025	0	10	0	0	0.0
apache-tomcat-10.0.4-src/java/jakarta/servlet/jsp/tagext/BodyTagSupport.java	java/jakarta/servlet/jsp/tagext/BodyTagSupport.java	4	9	2	3	36	0.16666667	0.16666667	9	0	9	0	0	0	9	0	0	0	2	1	0	1	1	0	1	0	0	31	5	0	0	0	0	0	1	3	0	2	0	0	0	0	112	1	0	10	0	0	0.0
apache-tomcat-10.0.4-src/java/jakarta/servlet/jsp/tagext/FunctionInfo.java	java/jakarta/servlet/jsp/tagext/FunctionInfo.java	0	4	1	0	6	0.5	1.0	4	0	4	0	0	0	4	0	0	0	3	0	0	3	0	0	3	0	0	19	3	0	0	0	0	0	0	3	0	3	0	0	0	0	33	1	0	10	0	0	0.0
apache-tomcat-10.0.4-src/java/jakarta/servlet/jsp/tagext/JspFragment.java	java/jakarta/servlet/jsp/tagext/JspFragment.java	1	2	1	0	1	0.0	0.0	2	0	2	0	0	0	2	2	0	0	0	0	0	0	0	0	0	0	0	4	0	0	0	0	0	0	0	0	0	0	0	0	0	0	147	1025	0	10	0	0	0.0
apache-tomcat-10.0.4-src/java/jakarta/servlet/jsp/tagext/PageData.java	java/jakarta/servlet/jsp/tagext/PageData.java	0	2	1	0	1	0.0	0.0	2	0	2	0	0	0	2	1	0	0	0	0	0	0	0	0	0	0	0	5	0	0	0	0	0	0	0	0	0	0	0	0	0	0	55	1025	0	10	0	0	0.0
apache-tomcat-10.0.4-src/java/jakarta/servlet/jsp/tagext/SimpleTagSupport.java	java/jakarta/servlet/jsp/tagext/SimpleTagSupport.java	6	21	1	8	30	0.083333336	0.083333336	9	1	7	0	2	0	9	0	1	0	3	0	0	3	0	0	0	0	0	52	6	1	3	0	6	0	0	10	0	5	2	0	0	0	192	1	0	10	0	0	0.0
apache-tomcat-10.0.4-src/java/jakarta/servlet/jsp/tagext/TagAdapter.java	java/jakarta/servlet/jsp/tagext/TagAdapter.java	5	12	1	1	22	0.10714286	0.10714286	8	0	8	0	0	0	8	0	0	0	3	0	0	3	0	0	1	0	0	44	2	0	2	0	0	5	0	5	0	4	3	0	0	0	113	1	0	10	0	0	0.0
apache-tomcat-10.0.4-src/java/jakarta/servlet/jsp/tagext/TagAttributeInfo.java	java/jakarta/servlet/jsp/tagext/TagAttributeInfo.java	1	17	1	4	95	0.32380953	0.8666667	15	1	15	0	0	0	15	0	0	0	11	1	1	10	0	0	11	0	0	82	13	1	0	0	0	18	1	12	9	12	2	0	0	0	135	1	0	10	0	0	0.0
apache-tomcat-10.0.4-src/java/jakarta/servlet/jsp/tagext/TagData.java	java/jakarta/servlet/jsp/tagext/TagData.java	1	11	1	4	21	0.71428573	0.71428573	7	0	7	0	0	0	7	0	0	0	2	1	1	1	0	0	2	0	0	39	5	1	3	0	0	0	2	5	0	3	2	0	0	0	125	1	0	10	0	0	0.0
apache-tomcat-10.0.4-src/java/jakarta/servlet/jsp/tagext/TagExtraInfo.java	java/jakarta/servlet/jsp/tagext/TagExtraInfo.java	5	7	1	2	15	0.06666667	0.06666667	6	0	6	0	0	0	6	0	2	0	2	1	0	2	0	0	1	0	0	25	4	0	0	0	0	1	0	4	0	3	1	0	0	0	156	1025	0	10	0	0	0.0
apache-tomcat-10.0.4-src/java/jakarta/servlet/jsp/tagext/TagFileInfo.java	java/jakarta/servlet/jsp/tagext/TagFileInfo.java	1	4	1	0	6	0.5	1.0	4	0	4	0	0	0	4	0	0	0	3	0	0	3	0	0	3	0	0	19	3	0	0	0	0	0	0	3	0	3	0	0	0	0	80	1	0	10	0	0	0.0
apache-tomcat-10.0.4-src/java/jakarta/servlet/jsp/tagext/TagInfo.java	java/jakarta/servlet/jsp/tagext/TagInfo.java	8	26	1	5	190	0.24736843	0.7157895	20	0	20	0	0	0	20	0	0	0	16	4	4	12	0	0	14	0	0	127	17	0	6	0	0	4	0	47	0	20	1	0	0	0	196	1	0	10	0	0	0.0
apache-tomcat-10.0.4-src/java/jakarta/servlet/jsp/tagext/TagLibraryInfo.java	java/jakarta/servlet/jsp/tagext/TagLibraryInfo.java	4	27	1	6	91	0.06593407	0.07692308	14	0	13	0	1	0	14	1	0	0	10	0	0	0	10	0	0	0	0	79	18	3	7	0	0	0	3	4	0	12	2	0	0	0	153	1025	0	10	0	0	0.0
apache-tomcat-10.0.4-src/java/jakarta/servlet/jsp/tagext/TagLibraryValidator.java	java/jakarta/servlet/jsp/tagext/TagLibraryValidator.java	2	5	1	0	10	0.3	0.3	5	0	5	0	0	0	5	0	0	0	1	0	0	1	0	0	0	0	0	17	2	0	0	0	0	0	0	2	0	1	0	0	0	0	188	1025	0	10	0	0	0.0
apache-tomcat-10.0.4-src/java/jakarta/servlet/jsp/tagext/TagSupport.java	java/jakarta/servlet/jsp/tagext/TagSupport.java	3	29	1	11	105	0.15238096	0.34285715	15	1	15	0	0	0	15	0	1	0	5	1	0	3	2	0	1	0	0	80	12	1	8	0	4	0	1	12	0	7	2	0	0	0	198	1	0	10	0	0	0.0
apache-tomcat-10.0.4-src/java/jakarta/servlet/jsp/tagext/TagVariableInfo.java	java/jakarta/servlet/jsp/tagext/TagVariableInfo.java	0	6	1	0	15	0.33333334	1.0	6	0	6	0	0	0	6	0	0	0	5	0	0	5	0	0	5	0	0	29	5	0	0	0	0	0	0	5	0	5	0	0	0	0	74	1	0	10	0	0	0.0
apache-tomcat-10.0.4-src/java/jakarta/servlet/jsp/tagext/ValidationMessage.java	java/jakarta/servlet/jsp/tagext/ValidationMessage.java	0	3	1	0	3	0.6666667	1.0	3	0	3	0	0	0	3	0	0	0	2	0	0	2	0	0	2	0	0	14	2	0	0	0	0	0	0	2	0	2	0	0	0	0	97	1	0	10	0	0	0.0
apache-tomcat-10.0.4-src/java/jakarta/servlet/jsp/tagext/VariableInfo.java	java/jakarta/servlet/jsp/tagext/VariableInfo.java	0	5	1	0	10	0.4	1.0	5	0	5	0	0	0	5	0	0	0	7	3	3	4	0	0	7	0	0	27	4	0	0	0	0	0	3	7	0	7	0	0	0	0	243	1	0	10	0	0	0.0
apache-tomcat-10.0.4-src/java/jakarta/servlet/MultipartConfigElement.java	java/jakarta/servlet/MultipartConfigElement.java	1	10	1	4	0	0.71428573	1.0	7	0	7	0	0	0	7	0	0	0	4	0	0	4	0	0	4	0	0	51	4	0	2	0	0	2	5	15	0	4	1	0	0	0	24	1	0	10	0	0	0.0
apache-tomcat-10.0.4-src/java/jakarta/servlet/ServletContextAttributeEvent.java	java/jakarta/servlet/ServletContextAttributeEvent.java	2	3	2	0	0	0.6666667	1.0	3	0	3	0	0	0	3	0	0	0	3	1	0	3	0	0	3	0	0	16	2	0	0	0	0	0	1	3	0	3	0	0	0	0	54	1	0	10	0	0	0.0
apache-tomcat-10.0.4-src/java/jakarta/servlet/ServletContextEvent.java	java/jakarta/servlet/ServletContextEvent.java	1	2	1	1	1	0.0	0.0	2	0	2	0	0	0	2	0	0	0	1	1	0	1	0	0	1	0	0	9	1	0	0	0	0	0	1	1	0	1	0	0	0	0	34	1	0	10	0	0	0.0
apache-tomcat-10.0.4-src/java/jakarta/servlet/ServletException.java	java/jakarta/servlet/ServletException.java	0	5	3	1	10	0.0	0.0	5	0	5	0	0	0	5	0	0	0	1	1	0	1	0	0	1	0	0	18	1	0	0	0	0	0	1	1	0	1	0	0	0	0	70	1	0	10	0	0	0.0
apache-tomcat-10.0.4-src/java/jakarta/servlet/ServletInputStream.java	java/jakarta/servlet/ServletInputStream.java	2	10	2	1	10	0.0	0.0	5	0	4	0	1	0	5	3	0	0	0	0	0	0	0	0	0	0	0	21	2	1	3	0	1	0	6	3	0	2	2	0	0	0	131	1025	0	10	0	0	0.0
apache-tomcat-10.0.4-src/java/jakarta/servlet/ServletOutputStream.java	java/jakarta/servlet/ServletOutputStream.java	3	24	2	16	147	0.019607844	0.019607844	18	0	17	0	1	0	18	2	0	0	2	2	0	2	0	0	2	0	13	87	0	1	2	0	2	10	6	16	0	11	2	0	0	0	137	1025	0	10	0	0	0.0
apache-tomcat-10.0.4-src/java/jakarta/servlet/ServletRequestAttributeEvent.java	java/jakarta/servlet/ServletRequestAttributeEvent.java	3	3	2	0	0	0.6666667	1.0	3	0	3	0	0	0	3	0	0	0	3	1	0	3	0	0	3	0	0	16	2	0	0	0	0	0	1	3	0	3	0	0	0	0	56	1	0	10	0	0	0.0
apache-tomcat-10.0.4-src/java/jakarta/servlet/ServletRequestEvent.java	java/jakarta/servlet/ServletRequestEvent.java	2	3	1	1	1	0.33333334	0.33333334	3	0	3	0	0	0	3	0	0	0	2	1	0	2	0	0	2	0	0	14	2	0	0	0	0	0	1	2	0	2	0	0	0	0	35	1	0	10	0	0	0.0
apache-tomcat-10.0.4-src/java/jakarta/servlet/ServletRequestWrapper.java	java/jakarta/servlet/ServletRequestWrapper.java	8	48	1	43	0	1.0	1.0	42	0	42	0	0	0	42	0	0	0	3	2	0	3	0	0	2	0	1	149	41	0	3	0	2	3	0	4	0	3	1	0	0	0	146	1	0	10	0	0	0.0
apache-tomcat-10.0.4-src/java/jakarta/servlet/ServletResponseWrapper.java	java/jakarta/servlet/ServletResponseWrapper.java	3	27	1	22	0	1.0	1.0	21	0	21	0	0	0	21	0	0	0	3	2	0	3	0	0	2	0	1	86	14	0	3	0	2	3	0	4	0	3	1	0	0	0	103	1	0	10	0	0	0.0
apache-tomcat-10.0.4-src/java/jakarta/servlet/ServletSecurityElement.java	java/jakarta/servlet/ServletSecurityElement.java	6	13	2	19	22	0.04761905	0.04761905	8	0	7	1	0	0	7	0	0	0	1	0	0	1	0	0	1	0	0	49	3	2	2	0	0	1	0	7	1	7	2	0	0	0	55	1	0	10	0	0	0.0
apache-tomcat-10.0.4-src/java/jakarta/servlet/UnavailableException.java	java/jakarta/servlet/UnavailableException.java	2	10	4	0	0	0.9047619	1.0	7	0	7	0	0	0	7	0	0	0	4	1	0	4	0	0	4	0	0	41	3	0	0	0	0	0	8	15	0	4	1	0	0	0	159	1	0	10	0	0	0.0
apache-tomcat-10.0.4-src/java/jakarta/transaction/HeuristicCommitException.java	java/jakarta/transaction/HeuristicCommitException.java	0	2	3	0	1	0.0	0.0	2	0	2	0	0	0	2	0	0	0	1	1	0	1	0	0	1	0	0	9	0	0	0	0	0	0	1	1	0	1	0	0	0	0	11	1	0	10	0	0	0.0
apache-tomcat-10.0.4-src/java/jakarta/transaction/HeuristicMixedException.java	java/jakarta/transaction/HeuristicMixedException.java	0	2	3	0	1	0.0	0.0	2	0	2	0	0	0	2	0	0	0	1	1	0	1	0	0	1	0	0	9	0	0	0	0	0	0	1	1	0	1	0	0	0	0	11	1	0	10	0	0	0.0
apache-tomcat-10.0.4-src/java/jakarta/transaction/HeuristicRollbackException.java	java/jakarta/transaction/HeuristicRollbackException.java	0	2	3	0	1	0.0	0.0	2	0	2	0	0	0	2	0	0	0	1	1	0	1	0	0	1	0	0	9	0	0	0	0	0	0	1	1	0	1	0	0	0	0	11	1	0	10	0	0	0.0
apache-tomcat-10.0.4-src/java/jakarta/transaction/InvalidTransactionException.java	java/jakarta/transaction/InvalidTransactionException.java	0	2	5	0	1	0.0	0.0	2	0	2	0	0	0	2	0	0	0	1	1	0	1	0	0	1	0	0	9	0	0	0	0	0	0	1	1	0	1	0	0	0	0	11	1	0	10	0	0	0.0
apache-tomcat-10.0.4-src/java/jakarta/transaction/NotSupportedException.java	java/jakarta/transaction/NotSupportedException.java	0	2	3	0	1	0.0	0.0	2	0	2	0	0	0	2	0	0	0	1	1	0	1	0	0	1	0	0	9	0	0	0	0	0	0	1	1	0	1	0	0	0	0	11	1	0	10	0	0	0.0
apache-tomcat-10.0.4-src/java/jakarta/transaction/RollbackException.java	java/jakarta/transaction/RollbackException.java	0	2	3	0	1	0.0	0.0	2	0	2	0	0	0	2	0	0	0	1	1	0	1	0	0	1	0	0	9	0	0	0	0	0	0	1	1	0	1	0	0	0	0	10	1	0	10	0	0	0.0
apache-tomcat-10.0.4-src/java/jakarta/transaction/SystemException.java	java/jakarta/transaction/SystemException.java	0	3	3	0	3	0.0	0.0	3	0	3	0	0	0	3	0	0	0	2	1	1	1	0	0	1	0	0	14	0	0	0	0	0	0	1	2	0	2	0	0	0	0	13	1	0	10	0	0	0.0
apache-tomcat-10.0.4-src/java/jakarta/transaction/TransactionRequiredException.java	java/jakarta/transaction/TransactionRequiredException.java	0	2	5	0	1	0.0	0.0	2	0	2	0	0	0	2	0	0	0	1	1	0	1	0	0	1	0	0	9	0	0	0	0	0	0	1	1	0	1	0	0	0	0	11	1	0	10	0	0	0.0
apache-tomcat-10.0.4-src/java/jakarta/transaction/TransactionRolledbackException.java	java/jakarta/transaction/TransactionRolledbackException.java	0	2	5	0	1	0.0	0.0	2	0	2	0	0	0	2	0	0	0	1	1	0	1	0	0	1	0	0	9	0	0	0	0	0	0	1	1	0	1	0	0	0	0	11	1	0	10	0	0	0.0
apache-tomcat-10.0.4-src/java/jakarta/websocket/CloseReason.java	java/jakarta/websocket/CloseReason.java	1	4	1	1	0	0.8333333	1.0	4	0	4	0	0	0	4	0	0	0	2	0	0	2	0	0	2	0	0	72	3	0	0	0	0	3	0	2	1	2	0	0	2	0	39	1	0	10	0	0	0.0
apache-tomcat-10.0.4-src/java/jakarta/websocket/ContainerProvider.java	java/jakarta/websocket/ContainerProvider.java	3	6	1	8	1	0.0	0.0	2	1	1	0	1	0	2	1	0	0	1	1	0	1	0	0	1	0	2	21	1	1	2	1	0	2	0	7	0	5	2	0	0	0	53	1025	0	10	0	0	0.0
apache-tomcat-10.0.4-src/java/jakarta/websocket/DecodeException.java	java/jakarta/websocket/DecodeException.java	0	6	3	0	3	0.4	0.4	6	0	6	0	0	0	6	0	0	0	3	1	0	3	0	0	1	0	0	27	2	0	0	0	0	0	1	5	0	3	0	0	0	0	20	1	0	10	0	0	0.0
apache-tomcat-10.0.4-src/java/jakarta/websocket/DefaultClientEndpointConfig.java	java/jakarta/websocket/DefaultClientEndpointConfig.java	3	7	1	0	11	0.23809524	0.71428573	7	0	6	0	0	1	7	0	1	0	6	0	0	6	0	0	6	0	0	33	6	0	0	0	0	0	0	6	0	6	0	0	0	0	21	16	0	10	0	0	0.0
apache-tomcat-10.0.4-src/java/jakarta/websocket/DeploymentException.java	java/jakarta/websocket/DeploymentException.java	0	2	3	0	1	0.0	0.0	2	0	2	0	0	0	2	0	0	0	1	1	0	1	0	0	1	0	0	9	0	0	0	0	0	0	1	1	0	1	0	0	0	0	12	1	0	10	0	0	0.0
apache-tomcat-10.0.4-src/java/jakarta/websocket/EncodeException.java	java/jakarta/websocket/EncodeException.java	0	3	3	0	0	1.0	1.0	3	0	3	0	0	0	3	0	0	0	2	1	0	2	0	0	1	0	0	15	1	0	0	0	0	0	1	3	0	2	0	0	0	0	15	1	0	10	0	0	0.0
apache-tomcat-10.0.4-src/java/jakarta/websocket/Endpoint.java	java/jakarta/websocket/Endpoint.java	3	3	1	0	3	0.0	0.0	3	0	3	0	0	0	3	1	0	0	0	0	0	0	0	0	0	0	0	7	0	0	0	0	0	0	0	0	0	0	0	0	0	0	30	1025	0	10	0	0	0.0
apache-tomcat-10.0.4-src/java/jakarta/websocket/SendResult.java	java/jakarta/websocket/SendResult.java	0	5	1	0	2	0.33333334	0.5	4	0	4	0	0	0	4	0	0	0	2	0	0	2	0	0	2	0	0	17	2	0	1	0	1	0	0	2	0	2	0	0	0	0	11	17	0	10	0	0	0.0
apache-tomcat-10.0.4-src/java/jakarta/websocket/server/DefaultServerEndpointConfig.java	java/jakarta/websocket/server/DefaultServerEndpointConfig.java	3	9	1	0	22	0.19444445	0.7777778	9	0	8	0	0	1	9	0	3	0	8	0	0	8	0	0	8	0	0	43	8	0	0	0	0	0	0	8	0	8	0	0	0	0	29	16	0	10	0	0	0.0
apache-tomcat-10.0.4-src/java/jakarta/websocket/SessionException.java	java/jakarta/websocket/SessionException.java	1	2	3	0	0	1.0	1.0	2	0	2	0	0	0	2	0	0	0	2	1	0	2	0	0	2	0	0	11	1	0	0	0	0	0	1	2	0	2	0	0	0	0	12	1	0	10	0	0	0.0
apache-tomcat-10.0.4-src/java/org/apache/catalina/ant/AbstractCatalinaCommandTask.java	java/org/apache/catalina/ant/AbstractCatalinaCommandTask.java	2	8	4	3	0	0.6	1.0	5	0	5	0	0	0	5	0	0	0	2	0	0	0	2	0	0	0	2	37	3	0	2	1	0	4	0	5	1	3	3	0	0	0	43	1025	0	10	0	0	0.0
apache-tomcat-10.0.4-src/java/org/apache/catalina/ant/AbstractCatalinaTask.java	java/org/apache/catalina/ant/AbstractCatalinaTask.java	5	39	4	28	21	0.25641027	0.5897436	14	0	13	1	0	0	13	0	0	0	6	1	0	1	5	0	1	0	3	174	5	1	11	6	7	15	6	31	2	19	6	0	1	0	163	1025	0	10	0	0	0.0
apache-tomcat-10.0.4-src/java/org/apache/catalina/ant/BaseRedirectorHelperTask.java	java/org/apache/catalina/ant/BaseRedirectorHelperTask.java	5	33	2	20	0	0.47712418	0.6013072	19	0	11	1	7	0	18	0	0	0	10	0	0	0	8	2	1	0	0	135	1	0	6	1	0	2	0	31	1	10	2	0	0	0	201	1025	0	10	0	0	0.0
apache-tomcat-10.0.4-src/java/org/apache/catalina/ant/DeployTask.java	java/org/apache/catalina/ant/DeployTask.java	3	31	5	17	9	0.27272728	1.0	11	0	11	0	0	0	11	0	0	0	6	1	0	1	5	0	1	0	4	114	5	0	13	5	8	10	3	25	1	14	5	0	0	0	95	1	0	10	0	0	0.0
apache-tomcat-10.0.4-src/java/org/apache/catalina/ant/FindLeaksTask.java	java/org/apache/catalina/ant/FindLeaksTask.java	1	3	4	3	0	1.0	1.0	3	0	3	0	0	0	3	0	0	0	1	0	0	1	0	0	0	0	1	13	1	0	0	0	0	1	0	2	1	1	0	0	0	0	40	1	0	10	0	0	0.0
apache-tomcat-10.0.4-src/java/org/apache/catalina/ant/JKStatusUpdateTask.java	java/org/apache/catalina/ant/JKStatusUpdateTask.java	3	61	4	12	315	0.091133006	0.7413793	30	0	28	1	1	0	29	0	0	0	14	0	0	14	0	0	0	0	3	209	14	0	24	1	10	34	5	25	3	16	3	0	0	0	112	1	0	10	0	0	0.0
apache-tomcat-10.0.4-src/java/org/apache/catalina/ant/jmx/Arg.java	java/org/apache/catalina/ant/jmx/Arg.java	0	4	1	0	2	0.33333334	0.33333334	4	0	4	0	0	0	4	0	0	0	2	0	0	2	0	0	0	0	0	16	2	0	0	0	0	0	0	2	0	2	0	0	0	0	9	1	0	10	0	0	0.0
apache-tomcat-10.0.4-src/java/org/apache/catalina/ant/jmx/JMXAccessorCondition.java	java/org/apache/catalina/ant/jmx/JMXAccessorCondition.java	3	36	3	13	31	0.21818182	0.29090908	11	0	9	0	2	0	11	0	0	0	4	0	0	4	0	0	0	0	4	102	20	0	9	0	1	18	0	13	0	11	5	0	0	0	134	1	0	10	0	0	0.0
apache-tomcat-10.0.4-src/java/org/apache/catalina/ant/jmx/JMXAccessorConditionBase.java	java/org/apache/catalina/ant/jmx/JMXAccessorConditionBase.java	4	22	2	10	160	0.078947365	0.1	20	0	18	0	2	0	20	0	0	0	9	0	0	9	0	0	0	0	1	77	12	0	1	1	0	3	0	17	0	10	2	0	0	0	64	1025	0	10	0	0	0.0
apache-tomcat-10.0.4-src/java/org/apache/catalina/ant/jmx/JMXAccessorCreateTask.java	java/org/apache/catalina/ant/jmx/JMXAccessorCreateTask.java	5	20	4	16	6	0.41666666	1.0	9	0	8	0	1	0	9	0	0	0	3	0	0	3	0	0	0	0	0	78	4	1	7	0	1	8	1	14	2	7	3	0	0	0	99	1	0	10	0	0	0.0
apache-tomcat-10.0.4-src/java/org/apache/catalina/ant/jmx/JMXAccessorEqualsCondition.java	java/org/apache/catalina/ant/jmx/JMXAccessorEqualsCondition.java	2	5	3	5	0	0.0	0.0	1	0	1	0	0	0	1	0	0	0	0	0	0	0	0	0	0	0	0	16	2	0	4	0	0	2	0	2	0	2	1	0	0	0	64	1	0	10	0	0	0.0
apache-tomcat-10.0.4-src/java/org/apache/catalina/ant/jmx/JMXAccessorGetTask.java	java/org/apache/catalina/ant/jmx/JMXAccessorGetTask.java	4	8	4	7	0	1.0	1.0	4	0	3	0	1	0	4	0	0	0	1	0	0	1	0	0	0	0	0	31	3	0	3	0	1	6	0	4	2	3	1	0	0	0	85	1	0	10	0	0	0.0
apache-tomcat-10.0.4-src/java/org/apache/catalina/ant/jmx/JMXAccessorInvokeTask.java	java/org/apache/catalina/ant/jmx/JMXAccessorInvokeTask.java	4	13	4	12	0	0.5714286	1.0	7	0	6	0	1	0	7	0	0	0	2	0	0	2	0	0	0	0	0	56	4	1	5	0	1	3	1	13	0	7	3	0	0	0	117	1	0	10	0	0	0.0
apache-tomcat-10.0.4-src/java/org/apache/catalina/ant/jmx/JMXAccessorQueryTask.java	java/org/apache/catalina/ant/jmx/JMXAccessorQueryTask.java	4	22	4	25	8	0.1	0.1	5	0	3	0	2	0	5	0	0	0	1	0	0	1	0	0	0	0	2	71	4	2	4	3	0	10	4	16	6	12	4	0	0	0	118	1	0	10	0	0	0.0
apache-tomcat-10.0.4-src/java/org/apache/catalina/ant/jmx/JMXAccessorSetTask.java	java/org/apache/catalina/ant/jmx/JMXAccessorSetTask.java	3	19	4	11	17	0.34545454	0.6727273	11	0	9	0	2	0	11	0	0	0	4	0	0	4	0	0	0	0	0	64	7	1	5	0	1	2	1	15	0	11	2	0	0	0	102	1	0	10	0	0	0.0
apache-tomcat-10.0.4-src/java/org/apache/catalina/ant/jmx/JMXAccessorTask.java	java/org/apache/catalina/ant/jmx/JMXAccessorTask.java	4	123	3	60	684	0.06153846	0.11282051	40	2	33	0	7	0	40	0	0	0	16	2	2	14	0	0	3	0	16	364	30	6	24	9	2	52	10	74	21	45	4	0	0	0	294	1	0	10	0	0	0.0
apache-tomcat-10.0.4-src/java/org/apache/catalina/ant/jmx/JMXAccessorUnregisterTask.java	java/org/apache/catalina/ant/jmx/JMXAccessorUnregisterTask.java	4	4	4	5	1	0.0	0.0	2	0	1	0	1	0	2	0	0	0	0	0	0	0	0	0	0	0	0	16	2	0	1	0	0	2	0	1	1	1	1	0	0	0	85	1	0	10	0	0	0.0
apache-tomcat-10.0.4-src/java/org/apache/catalina/ant/JMXGetTask.java	java/org/apache/catalina/ant/JMXGetTask.java	2	8	4	5	0	0.6	1.0	5	0	5	0	0	0	5	0	0	0	2	0	0	0	2	0	0	0	2	29	2	0	2	1	0	6	0	4	3	2	1	0	0	0	53	1	0	10	0	0	0.0
apache-tomcat-10.0.4-src/java/org/apache/catalina/ant/JMXQueryTask.java	java/org/apache/catalina/ant/JMXQueryTask.java	2	5	4	5	0	1.0	1.0	3	0	3	0	0	0	3	0	0	0	1	0	0	0	1	0	0	0	1	26	1	0	1	1	0	5	0	4	4	2	2	0	0	0	50	1	0	10	0	0	0.0
apache-tomcat-10.0.4-src/java/org/apache/catalina/ant/JMXSetTask.java	java/org/apache/catalina/ant/JMXSetTask.java	2	11	4	5	3	0.42857143	1.0	7	0	7	0	0	0	7	0	0	0	3	0	0	0	3	0	0	0	3	36	3	0	3	1	0	8	0	6	3	3	1	0	0	0	56	1	0	10	0	0	0.0
apache-tomcat-10.0.4-src/java/org/apache/catalina/ant/ListTask.java	java/org/apache/catalina/ant/ListTask.java	1	1	4	2	0	0.0	0.0	1	0	1	0	0	0	1	0	0	0	0	0	0	0	0	0	0	0	0	6	0	0	0	0	0	1	0	0	0	0	0	0	0	0	24	1	0	10	0	0	0.0
apache-tomcat-10.0.4-src/java/org/apache/catalina/ant/ReloadTask.java	java/org/apache/catalina/ant/ReloadTask.java	2	1	5	4	0	0.0	0.0	1	0	1	0	0	0	1	0	0	0	0	0	0	0	0	0	0	0	0	6	0	0	0	0	0	1	0	0	0	0	0	0	0	0	28	1	0	10	0	0	0.0
apache-tomcat-10.0.4-src/java/org/apache/catalina/ant/ResourcesTask.java	java/org/apache/catalina/ant/ResourcesTask.java	2	5	4	4	0	1.0	1.0	3	0	3	0	0	0	3	0	0	0	1	0	0	0	1	0	0	0	1	23	1	0	1	1	0	3	0	2	2	1	2	0	0	0	41	1	0	10	0	0	0.0
apache-tomcat-10.0.4-src/java/org/apache/catalina/ant/ServerinfoTask.java	java/org/apache/catalina/ant/ServerinfoTask.java	1	1	4	2	0	0.0	0.0	1	0	1	0	0	0	1	0	0	0	0	0	0	0	0	0	0	0	0	6	0	0	0	0	0	1	0	0	0	0	0	0	0	0	24	1	0	10	0	0	0.0
apache-tomcat-10.0.4-src/java/org/apache/catalina/ant/SessionsTask.java	java/org/apache/catalina/ant/SessionsTask.java	3	6	5	6	0	0.5	0.5	4	0	4	0	0	0	4	0	0	0	1	0	0	0	1	0	0	0	0	21	2	0	2	0	0	2	0	3	0	2	1	0	0	0	36	1	0	10	0	0	0.0
apache-tomcat-10.0.4-src/java/org/apache/catalina/ant/SslConnectorCiphersTask.java	java/org/apache/catalina/ant/SslConnectorCiphersTask.java	1	1	4	2	0	0.0	0.0	1	0	1	0	0	0	1	0	0	0	0	0	0	0	0	0	0	0	0	6	0	0	0	0	0	1	0	0	0	0	0	0	0	0	24	1	0	10	0	0	0.0
apache-tomcat-10.0.4-src/java/org/apache/catalina/ant/StartTask.java	java/org/apache/catalina/ant/StartTask.java	2	1	5	4	0	0.0	0.0	1	0	1	0	0	0	1	0	0	0	0	0	0	0	0	0	0	0	0	6	0	0	0	0	0	1	0	0	0	0	0	0	0	0	28	1	0	10	0	0	0.0
apache-tomcat-10.0.4-src/java/org/apache/catalina/ant/StopTask.java	java/org/apache/catalina/ant/StopTask.java	2	1	5	4	0	0.0	0.0	1	0	1	0	0	0	1	0	0	0	0	0	0	0	0	0	0	0	0	6	0	0	0	0	0	1	0	0	0	0	0	0	0	0	28	1	0	10	0	0	0.0
apache-tomcat-10.0.4-src/java/org/apache/catalina/ant/ThreaddumpTask.java	java/org/apache/catalina/ant/ThreaddumpTask.java	1	1	4	2	0	0.0	0.0	1	0	1	0	0	0	1	0	0	0	0	0	0	0	0	0	0	0	0	6	0	0	0	0	0	1	0	0	0	0	0	0	0	0	22	1	0	10	0	0	0.0
apache-tomcat-10.0.4-src/java/org/apache/catalina/ant/UndeployTask.java	java/org/apache/catalina/ant/UndeployTask.java	2	1	5	4	0	0.0	0.0	1	0	1	0	0	0	1	0	0	0	0	0	0	0	0	0	0	0	0	6	0	0	0	0	0	1	0	0	0	0	0	0	0	0	28	1	0	10	0	0	0.0
apache-tomcat-10.0.4-src/java/org/apache/catalina/ant/ValidatorTask.java	java/org/apache/catalina/ant/ValidatorTask.java	6	7	3	16	0	1.0	1.0	3	0	3	0	0	0	3	0	0	0	1	0	0	0	1	0	0	0	4	39	1	0	1	1	0	6	0	7	1	6	2	0	0	0	76	1	0	10	0	0	0.0
apache-tomcat-10.0.4-src/java/org/apache/catalina/ant/ValidatorTask.java	java/org/apache/catalina/ant/ValidatorTask.java	6	7	3	16	0	1.0	1.0	3	0	3	0	0	0	3	0	0	0	1	0	0	0	1	0	0	0	4	39	1	0	1	1	0	6	0	7	1	6	2	0	0	0	76	1	0	10	0	0	0.0
apache-tomcat-10.0.4-src/java/org/apache/catalina/ant/ValidatorTask.java	java/org/apache/catalina/ant/ValidatorTask.java	6	7	3	16	0	1.0	1.0	3	0	3	0	0	0	3	0	0	0	1	0	0	0	1	0	0	0	4	39	1	0	1	1	0	6	0	7	1	6	2	0	0	0	76	1	0	10	0	0	0.0
apache-tomcat-10.0.4-src/java/org/apache/catalina/ant/VminfoTask.java	java/org/apache/catalina/ant/VminfoTask.java	1	1	4	2	0	0.0	0.0	1	0	1	0	0	0	1	0	0	0	0	0	0	0	0	0	0	0	0	6	0	0	0	0	0	1	0	0	0	0	0	0	0	0	22	1	0	10	0	0	0.0
apache-tomcat-10.0.4-src/java/org/apache/catalina/authenticator/AuthenticatorBase.java	java/org/apache/catalina/authenticator/AuthenticatorBase.java	49	210	4	172	1038	0.08888889	0.35959595	53	1	31	8	14	0	45	2	0	2	22	4	0	6	16	0	5	0	14	678	52	6	72	8	10	61	8	139	7	91	13	0	2	0	476	1025	26	10	0	0	0.0
apache-tomcat-10.0.4-src/java/org/apache/catalina/authenticator/AuthenticatorBase.java	java/org/apache/catalina/authenticator/AuthenticatorBase.java	49	210	4	172	1038	0.08888889	0.35959595	53	1	31	8	14	0	45	2	0	2	22	4	0	6	16	0	5	0	14	678	52	6	72	8	10	61	8	139	7	91	13	0	2	0	476	1025	26	10	0	0	0.0
apache-tomcat-10.0.4-src/java/org/apache/catalina/authenticator/AuthenticatorBase.java	java/org/apache/catalina/authenticator/AuthenticatorBase.java	49	210	4	172	1038	0.08888889	0.35959595	53	1	31	8	14	0	45	2	0	2	22	4	0	6	16	0	5	0	14	678	52	6	72	8	10	61	8	139	7	91	13	0	2	0	476	1025	26	10	0	0	0.0
apache-tomcat-10.0.4-src/java/org/apache/catalina/authenticator/AuthenticatorBase.java	java/org/apache/catalina/authenticator/AuthenticatorBase.java	49	210	4	172	1038	0.08888889	0.35959595	53	1	31	8	14	0	45	2	0	2	22	4	0	6	16	0	5	0	14	678	52	6	72	8	10	61	8	139	7	91	13	0	2	0	476	1025	26	10	0	0	0.0
apache-tomcat-10.0.4-src/java/org/apache/catalina/authenticator/AuthenticatorBase.java	java/org/apache/catalina/authenticator/AuthenticatorBase.java	49	210	4	172	1038	0.08888889	0.35959595	53	1	31	8	14	0	45	2	0	2	22	4	0	6	16	0	5	0	14	678	52	6	72	8	10	61	8	139	7	91	13	0	2	0	476	1025	26	10	0	0	0.0
apache-tomcat-10.0.4-src/java/org/apache/catalina/authenticator/BasicAuthenticator.java	java/org/apache/catalina/authenticator/BasicAuthenticator.java	14	16	5	25	7	0.26666668	0.26666668	6	0	4	0	2	0	6	0	0	0	4	0	0	4	0	0	1	0	2	132	6	0	4	1	0	6	1	16	1	11	3	0	1	0	74	1	1	10	0	0	0.0
apache-tomcat-10.0.4-src/java/org/apache/catalina/authenticator/BasicAuthenticator.java	java/org/apache/catalina/authenticator/BasicAuthenticator.java	14	16	5	25	7	0.26666668	0.26666668	6	0	4	0	2	0	6	0	0	0	4	0	0	4	0	0	1	0	2	132	6	0	4	1	0	6	1	16	1	11	3	0	1	0	74	1	1	10	0	0	0.0
apache-tomcat-10.0.4-src/java/org/apache/catalina/authenticator/BasicAuthenticator.java	java/org/apache/catalina/authenticator/BasicAuthenticator.java	14	16	5	25	7	0.26666668	0.26666668	6	0	4	0	2	0	6	0	0	0	4	0	0	4	0	0	1	0	2	132	6	0	4	1	0	6	1	16	1	11	3	0	1	0	74	1	1	10	0	0	0.0
apache-tomcat-10.0.4-src/java/org/apache/catalina/authenticator/Constants.java	java/org/apache/catalina/authenticator/Constants.java	0	0	1	0	0	-1.0	-1.0	0	0	0	0	0	0	0	0	0	0	16	16	16	0	0	0	16	0	0	18	0	0	0	0	0	16	0	16	0	16	0	0	0	0	57	1	0	10	0	0	0.0
apache-tomcat-10.0.4-src/java/org/apache/catalina/authenticator/Constants.java	java/org/apache/catalina/authenticator/Constants.java	0	0	1	0	0	-1.0	-1.0	0	0	0	0	0	0	0	0	0	0	16	16	16	0	0	0	16	0	0	18	0	0	0	0	0	16	0	16	0	16	0	0	0	0	57	1	0	10	0	0	0.0
apache-tomcat-10.0.4-src/java/org/apache/catalina/authenticator/DigestAuthenticator.java	java/org/apache/catalina/authenticator/DigestAuthenticator.java	14	35	5	35	142	0.047368422	0.047368422	20	2	13	0	7	0	20	0	0	1	11	1	0	1	10	0	3	0	6	341	15	0	6	0	0	20	11	31	6	22	3	1	2	0	210	1	0	10	0	0	0.0
apache-tomcat-10.0.4-src/java/org/apache/catalina/authenticator/DigestAuthenticator.java	java/org/apache/catalina/authenticator/DigestAuthenticator.java	14	35	5	35	142	0.047368422	0.047368422	20	2	13	0	7	0	20	0	0	1	11	1	0	1	10	0	3	0	6	341	15	0	6	0	0	20	11	31	6	22	3	1	2	0	210	1	0	10	0	0	0.0
apache-tomcat-10.0.4-src/java/org/apache/catalina/authenticator/DigestAuthenticator.java	java/org/apache/catalina/authenticator/DigestAuthenticator.java	14	35	5	35	142	0.047368422	0.047368422	20	2	13	0	7	0	20	0	0	1	11	1	0	1	10	0	3	0	6	341	15	0	6	0	0	20	11	31	6	22	3	1	2	0	210	1	0	10	0	0	0.0
apache-tomcat-10.0.4-src/java/org/apache/catalina/authenticator/DigestAuthenticator.java	java/org/apache/catalina/authenticator/DigestAuthenticator.java	14	35	5	35	142	0.047368422	0.047368422	20	2	13	0	7	0	20	0	0	1	11	1	0	1	10	0	3	0	6	341	15	0	6	0	0	20	11	31	6	22	3	1	2	0	210	1	0	10	0	0	0.0
apache-tomcat-10.0.4-src/java/org/apache/catalina/authenticator/DigestAuthenticator.java	java/org/apache/catalina/authenticator/DigestAuthenticator.java	14	35	5	35	142	0.047368422	0.047368422	20	2	13	0	7	0	20	0	0	1	11	1	0	1	10	0	3	0	6	341	15	0	6	0	0	20	11	31	6	22	3	1	2	0	210	1	0	10	0	0	0.0
apache-tomcat-10.0.4-src/java/org/apache/catalina/authenticator/DigestAuthenticator.java	java/org/apache/catalina/authenticator/DigestAuthenticator.java	14	35	5	35	142	0.047368422	0.047368422	20	2	13	0	7	0	20	0	0	1	11	1	0	1	10	0	3	0	6	341	15	0	6	0	0	20	11	31	6	22	3	1	2	0	210	1	0	10	0	0	0.0
apache-tomcat-10.0.4-src/java/org/apache/catalina/authenticator/DigestAuthenticator.java	java/org/apache/catalina/authenticator/DigestAuthenticator.java	14	35	5	35	142	0.047368422	0.047368422	20	2	13	0	7	0	20	0	0	1	11	1	0	1	10	0	3	0	6	341	15	0	6	0	0	20	11	31	6	22	3	1	2	0	210	1	0	10	0	0	0.0
apache-tomcat-10.0.4-src/java/org/apache/catalina/authenticator/DigestAuthenticator.java	java/org/apache/catalina/authenticator/DigestAuthenticator.java	14	35	5	35	142	0.047368422	0.047368422	20	2	13	0	7	0	20	0	0	1	11	1	0	1	10	0	3	0	6	341	15	0	6	0	0	20	11	31	6	22	3	1	2	0	210	1	0	10	0	0	0.0
apache-tomcat-10.0.4-src/java/org/apache/catalina/authenticator/DigestAuthenticator.java	java/org/apache/catalina/authenticator/DigestAuthenticator.java	14	35	5	35	142	0.047368422	0.047368422	20	2	13	0	7	0	20	0	0	1	11	1	0	1	10	0	3	0	6	341	15	0	6	0	0	20	11	31	6	22	3	1	2	0	210	1	0	10	0	0	0.0
apache-tomcat-10.0.4-src/java/org/apache/catalina/authenticator/FormAuthenticator.java	java/org/apache/catalina/authenticator/FormAuthenticator.java	26	102	5	124	73	0.0989011	0.23076923	14	0	4	0	10	0	14	0	0	0	3	0	0	1	2	0	1	0	4	404	28	10	38	3	3	36	10	82	9	71	4	0	0	0	251	1	17	10	0	0	0.0
apache-tomcat-10.0.4-src/java/org/apache/catalina/authenticator/FormAuthenticator.java	java/org/apache/catalina/authenticator/FormAuthenticator.java	26	102	5	124	73	0.0989011	0.23076923	14	0	4	0	10	0	14	0	0	0	3	0	0	1	2	0	1	0	4	404	28	10	38	3	3	36	10	82	9	71	4	0	0	0	251	1	17	10	0	0	0.0
apache-tomcat-10.0.4-src/java/org/apache/catalina/authenticator/FormAuthenticator.java	java/org/apache/catalina/authenticator/FormAuthenticator.java	26	102	5	124	73	0.0989011	0.23076923	14	0	4	0	10	0	14	0	0	0	3	0	0	1	2	0	1	0	4	404	28	10	38	3	3	36	10	82	9	71	4	0	0	0	251	1	17	10	0	0	0.0
apache-tomcat-10.0.4-src/java/org/apache/catalina/authenticator/FormAuthenticator.java	java/org/apache/catalina/authenticator/FormAuthenticator.java	26	102	5	124	73	0.0989011	0.23076923	14	0	4	0	10	0	14	0	0	0	3	0	0	1	2	0	1	0	4	404	28	10	38	3	3	36	10	82	9	71	4	0	0	0	251	1	17	10	0	0	0.0
apache-tomcat-10.0.4-src/java/org/apache/catalina/authenticator/FormAuthenticator.java	java/org/apache/catalina/authenticator/FormAuthenticator.java	26	102	5	124	73	0.0989011	0.23076923	14	0	4	0	10	0	14	0	0	0	3	0	0	1	2	0	1	0	4	404	28	10	38	3	3	36	10	82	9	71	4	0	0	0	251	1	17	10	0	0	0.0
apache-tomcat-10.0.4-src/java/org/apache/catalina/authenticator/FormAuthenticator.java	java/org/apache/catalina/authenticator/FormAuthenticator.java	26	102	5	124	73	0.0989011	0.23076923	14	0	4	0	10	0	14	0	0	0	3	0	0	1	2	0	1	0	4	404	28	10	38	3	3	36	10	82	9	71	4	0	0	0	251	1	17	10	0	0	0.0
apache-tomcat-10.0.4-src/java/org/apache/catalina/authenticator/FormAuthenticator.java	java/org/apache/catalina/authenticator/FormAuthenticator.java	26	102	5	124	73	0.0989011	0.23076923	14	0	4	0	10	0	14	0	0	0	3	0	0	1	2	0	1	0	4	404	28	10	38	3	3	36	10	82	9	71	4	0	0	0	251	1	17	10	0	0	0.0
apache-tomcat-10.0.4-src/java/org/apache/catalina/authenticator/FormAuthenticator.java	java/org/apache/catalina/authenticator/FormAuthenticator.java	26	102	5	124	73	0.0989011	0.23076923	14	0	4	0	10	0	14	0	0	0	3	0	0	1	2	0	1	0	4	404	28	10	38	3	3	36	10	82	9	71	4	0	0	0	251	1	17	10	0	0	0.0
apache-tomcat-10.0.4-src/java/org/apache/catalina/authenticator/FormAuthenticator.java	java/org/apache/catalina/authenticator/FormAuthenticator.java	26	102	5	124	73	0.0989011	0.23076923	14	0	4	0	10	0	14	0	0	0	3	0	0	1	2	0	1	0	4	404	28	10	38	3	3	36	10	82	9	71	4	0	0	0	251	1	17	10	0	0	0.0
apache-tomcat-10.0.4-src/java/org/apache/catalina/authenticator/jaspic/AuthConfigFactoryImpl.java	java/org/apache/catalina/authenticator/jaspic/AuthConfigFactoryImpl.java	13	86	2	72	125	0.11111111	0.16666667	19	1	9	10	0	0	9	0	0	0	11	6	0	11	0	0	10	0	16	344	15	11	39	2	2	13	4	51	1	33	5	0	2	0	87	1	3	10	0	0	0.0
apache-tomcat-10.0.4-src/java/org/apache/catalina/authenticator/jaspic/CallbackHandlerImpl.java	java/org/apache/catalina/authenticator/jaspic/CallbackHandlerImpl.java	11	19	1	24	0	1.0	1.0	4	0	3	1	0	0	3	0	0	0	3	1	0	3	0	0	2	0	5	70	4	1	10	0	0	3	1	20	0	12	4	0	0	0	45	1	3	10	0	0	0.0
apache-tomcat-10.0.4-src/java/org/apache/catalina/authenticator/jaspic/MessageInfoImpl.java	java/org/apache/catalina/authenticator/jaspic/MessageInfoImpl.java	5	9	1	6	5	0.3809524	0.71428573	7	0	7	0	0	0	7	0	0	0	5	2	1	3	1	0	3	0	2	35	3	0	0	0	2	4	0	7	0	5	1	0	0	0	33	1	0	10	0	0	0.0
apache-tomcat-10.0.4-src/java/org/apache/catalina/authenticator/jaspic/PersistentProviderRegistrations.java	java/org/apache/catalina/authenticator/jaspic/PersistentProviderRegistrations.java	8	20	1	29	6	0.0	0.0	4	3	0	2	0	2	2	0	0	0	1	1	0	1	0	0	1	0	7	159	1	2	1	3	0	37	0	10	4	10	3	0	3	0	62	17	2	10	0	0	0.0
apache-tomcat-10.0.4-src/java/org/apache/catalina/authenticator/jaspic/SimpleAuthConfigProvider.java	java/org/apache/catalina/authenticator/jaspic/SimpleAuthConfigProvider.java	7	9	1	3	2	0.4	0.6	5	0	4	0	1	0	5	0	0	0	2	0	0	2	0	0	1	0	0	34	3	0	4	0	0	1	0	5	0	4	3	0	0	0	42	1	0	10	0	0	0.0
apache-tomcat-10.0.4-src/java/org/apache/catalina/authenticator/jaspic/SimpleServerAuthConfig.java	java/org/apache/catalina/authenticator/jaspic/SimpleServerAuthConfig.java	8	15	1	13	20	0.14285715	0.35714287	8	0	7	0	1	0	8	0	0	0	7	2	0	7	0	0	5	0	2	75	6	1	6	1	0	4	2	20	2	16	5	0	0	0	84	1	0	10	0	0	0.0
apache-tomcat-10.0.4-src/java/org/apache/catalina/authenticator/jaspic/SimpleServerAuthContext.java	java/org/apache/catalina/authenticator/jaspic/SimpleServerAuthContext.java	5	7	1	10	0	1.0	1.0	4	0	4	0	0	0	4	0	0	0	1	0	0	1	0	0	1	0	1	26	3	2	1	0	1	3	1	5	0	5	2	0	0	0	51	1	0	10	0	0	0.0
apache-tomcat-10.0.4-src/java/org/apache/catalina/authenticator/NonLoginAuthenticator.java	java/org/apache/catalina/authenticator/NonLoginAuthenticator.java	5	5	5	6	1	0.0	0.0	2	0	0	0	2	0	2	0	0	0	0	0	0	0	0	0	0	0	0	15	3	0	0	0	0	2	0	0	0	0	2	0	0	0	157	17	1	10	0	0	0.0
apache-tomcat-10.0.4-src/java/org/apache/catalina/authenticator/SavedRequest.java	java/org/apache/catalina/authenticator/SavedRequest.java	2	21	1	11	115	0.064327486	0.064327486	19	0	19	0	0	0	19	0	0	0	9	0	0	9	0	0	3	0	1	75	11	0	2	0	0	0	0	18	0	11	1	0	0	0	115	17	0	10	0	0	0.0
apache-tomcat-10.0.4-src/java/org/apache/catalina/authenticator/SingleSignOn.java	java/org/apache/catalina/authenticator/SingleSignOn.java	23	78	4	73	57	0.22222222	0.3137255	19	0	9	1	9	0	18	0	0	2	6	1	0	5	1	0	1	0	1	256	21	3	27	1	5	27	6	32	1	24	3	0	0	0	320	1	23	10	0	0	0.0
apache-tomcat-10.0.4-src/java/org/apache/catalina/authenticator/SingleSignOnEntry.java	java/org/apache/catalina/authenticator/SingleSignOnEntry.java	4	15	1	13	26	0.2888889	0.53333336	12	0	10	2	0	0	10	0	0	1	7	1	0	7	0	0	2	0	0	65	6	0	1	0	1	0	1	17	0	11	1	0	0	0	149	1	0	10	0	0	0.0
apache-tomcat-10.0.4-src/java/org/apache/catalina/authenticator/SingleSignOnListener.java	java/org/apache/catalina/authenticator/SingleSignOnListener.java	8	6	1	7	0	1.0	1.0	2	0	2	0	0	0	2	0	0	0	2	1	0	2	0	0	2	0	0	27	4	0	2	0	2	0	1	7	0	7	1	0	0	0	26	1	0	10	0	0	0.0
apache-tomcat-10.0.4-src/java/org/apache/catalina/authenticator/SingleSignOnSessionKey.java	java/org/apache/catalina/authenticator/SingleSignOnSessionKey.java	5	22	1	11	0	0.85714287	1.0	7	0	7	0	0	0	7	0	0	0	4	1	0	4	0	0	4	0	0	77	15	0	12	0	6	3	7	12	6	9	2	0	0	0	62	1	0	10	0	0	0.0
apache-tomcat-10.0.4-src/java/org/apache/catalina/authenticator/SpnegoAuthenticator.java	java/org/apache/catalina/authenticator/SpnegoAuthenticator.java	23	41	5	49	25	0.14545454	0.21818182	11	0	8	0	3	0	11	0	0	0	6	1	0	6	0	0	2	0	13	306	16	0	13	4	0	16	4	35	2	25	3	0	3	1	132	1	8	10	0	0	0.0
apache-tomcat-10.0.4-src/java/org/apache/catalina/authenticator/SSLAuthenticator.java	java/org/apache/catalina/authenticator/SSLAuthenticator.java	7	9	5	9	1	0.0	0.0	2	0	0	0	2	0	2	0	0	0	0	0	0	0	0	0	0	0	0	31	5	0	2	0	2	5	1	2	0	2	2	0	0	0	78	1	3	10	0	0	0.0
apache-tomcat-10.0.4-src/java/org/apache/catalina/connector/ClientAbortException.java	java/org/apache/catalina/connector/ClientAbortException.java	0	4	4	0	6	0.0	0.0	4	0	4	0	0	0	4	0	0	0	1	1	0	1	0	0	1	0	0	15	0	0	0	0	0	0	1	1	0	1	0	0	0	0	41	17	0	10	0	0	0.0
apache-tomcat-10.0.4-src/java/org/apache/catalina/connector/Connector.java	java/org/apache/catalina/connector/Connector.java	26	132	3	81	2503	0.08503733	0.16780266	79	0	71	0	8	0	79	0	0	0	30	3	1	4	25	0	6	0	23	474	55	0	22	8	10	42	19	81	4	49	2	0	0	0	393	1	5	10	0	0	0.0
apache-tomcat-10.0.4-src/java/org/apache/catalina/connector/Connector.java	java/org/apache/catalina/connector/Connector.java	26	132	3	81	2503	0.08503733	0.16780266	79	0	71	0	8	0	79	0	0	0	30	3	1	4	25	0	6	0	23	474	55	0	22	8	10	42	19	81	4	49	2	0	0	0	393	1	5	10	0	0	0.0
apache-tomcat-10.0.4-src/java/org/apache/catalina/connector/Connector.java	java/org/apache/catalina/connector/Connector.java	26	132	3	81	2503	0.08503733	0.16780266	79	0	71	0	8	0	79	0	0	0	30	3	1	4	25	0	6	0	23	474	55	0	22	8	10	42	19	81	4	49	2	0	0	0	393	1	5	10	0	0	0.0
apache-tomcat-10.0.4-src/java/org/apache/catalina/connector/CoyoteAdapter.java	java/org/apache/catalina/connector/CoyoteAdapter.java	51	189	3	212	18	0.41904762	0.52380955	17	2	8	2	7	0	15	0	0	0	7	6	1	5	1	0	7	0	28	744	19	13	67	11	15	54	69	161	47	109	6	0	1	1	294	1	16	10	0	0	0.0
apache-tomcat-10.0.4-src/java/org/apache/catalina/connector/CoyoteAdapter.java	java/org/apache/catalina/connector/CoyoteAdapter.java	51	189	3	212	18	0.41904762	0.52380955	17	2	8	2	7	0	15	0	0	0	7	6	1	5	1	0	7	0	28	744	19	13	67	11	15	54	69	161	47	109	6	0	1	1	294	1	16	10	0	0	0.0
apache-tomcat-10.0.4-src/java/org/apache/catalina/connector/CoyoteAdapter.java	java/org/apache/catalina/connector/CoyoteAdapter.java	51	189	3	212	18	0.41904762	0.52380955	17	2	8	2	7	0	15	0	0	0	7	6	1	5	1	0	7	0	28	744	19	13	67	11	15	54	69	161	47	109	6	0	1	1	294	1	16	10	0	0	0.0
apache-tomcat-10.0.4-src/java/org/apache/catalina/connector/CoyoteAdapter.java	java/org/apache/catalina/connector/CoyoteAdapter.java	51	189	3	212	18	0.41904762	0.52380955	17	2	8	2	7	0	15	0	0	0	7	6	1	5	1	0	7	0	28	744	19	13	67	11	15	54	69	161	47	109	6	0	1	1	294	1	16	10	0	0	0.0
apache-tomcat-10.0.4-src/java/org/apache/catalina/connector/CoyoteAdapter.java	java/org/apache/catalina/connector/CoyoteAdapter.java	51	189	3	212	18	0.41904762	0.52380955	17	2	8	2	7	0	15	0	0	0	7	6	1	5	1	0	7	0	28	744	19	13	67	11	15	54	69	161	47	109	6	0	1	1	294	1	16	10	0	0	0.0
apache-tomcat-10.0.4-src/java/org/apache/catalina/connector/CoyoteAdapter.java	java/org/apache/catalina/connector/CoyoteAdapter.java	51	189	3	212	18	0.41904762	0.52380955	17	2	8	2	7	0	15	0	0	0	7	6	1	5	1	0	7	0	28	744	19	13	67	11	15	54	69	161	47	109	6	0	1	1	294	1	16	10	0	0	0.0
apache-tomcat-10.0.4-src/java/org/apache/catalina/connector/CoyoteAdapter.java	java/org/apache/catalina/connector/CoyoteAdapter.java	51	189	3	212	18	0.41904762	0.52380955	17	2	8	2	7	0	15	0	0	0	7	6	1	5	1	0	7	0	28	744	19	13	67	11	15	54	69	161	47	109	6	0	1	1	294	1	16	10	0	0	0.0
apache-tomcat-10.0.4-src/java/org/apache/catalina/connector/CoyoteAdapter.java	java/org/apache/catalina/connector/CoyoteAdapter.java	51	189	3	212	18	0.41904762	0.52380955	17	2	8	2	7	0	15	0	0	0	7	6	1	5	1	0	7	0	28	744	19	13	67	11	15	54	69	161	47	109	6	0	1	1	294	1	16	10	0	0	0.0
apache-tomcat-10.0.4-src/java/org/apache/catalina/connector/CoyoteAdapter.java	java/org/apache/catalina/connector/CoyoteAdapter.java	51	189	3	212	18	0.41904762	0.52380955	17	2	8	2	7	0	15	0	0	0	7	6	1	5	1	0	7	0	28	744	19	13	67	11	15	54	69	161	47	109	6	0	1	1	294	1	16	10	0	0	0.0
apache-tomcat-10.0.4-src/java/org/apache/catalina/connector/CoyoteAdapter.java	java/org/apache/catalina/connector/CoyoteAdapter.java	51	189	3	212	18	0.41904762	0.52380955	17	2	8	2	7	0	15	0	0	0	7	6	1	5	1	0	7	0	28	744	19	13	67	11	15	54	69	161	47	109	6	0	1	1	294	1	16	10	0	0	0.0
apache-tomcat-10.0.4-src/java/org/apache/catalina/connector/CoyoteAdapter.java	java/org/apache/catalina/connector/CoyoteAdapter.java	51	189	3	212	18	0.41904762	0.52380955	17	2	8	2	7	0	15	0	0	0	7	6	1	5	1	0	7	0	28	744	19	13	67	11	15	54	69	161	47	109	6	0	1	1	294	1	16	10	0	0	0.0
apache-tomcat-10.0.4-src/java/org/apache/catalina/connector/CoyoteAdapter.java	java/org/apache/catalina/connector/CoyoteAdapter.java	51	189	3	212	18	0.41904762	0.52380955	17	2	8	2	7	0	15	0	0	0	7	6	1	5	1	0	7	0	28	744	19	13	67	11	15	54	69	161	47	109	6	0	1	1	294	1	16	10	0	0	0.0
apache-tomcat-10.0.4-src/java/org/apache/catalina/connector/CoyoteInputStream.java	java/org/apache/catalina/connector/CoyoteInputStream.java	12	30	3	19	0	0.6818182	0.6818182	13	0	9	1	2	1	12	0	0	0	2	1	0	0	2	0	1	0	11	189	11	0	0	5	0	1	1	12	0	11	3	0	5	0	101	1	0	10	0	0	0.0
apache-tomcat-10.0.4-src/java/org/apache/catalina/connector/CoyoteOutputStream.java	java/org/apache/catalina/connector/CoyoteOutputStream.java	6	19	3	14	0	0.6545454	0.6545454	13	0	8	2	2	1	11	0	0	0	2	1	0	0	2	0	1	0	1	63	2	0	0	0	0	1	1	8	0	7	1	0	0	0	105	1	0	10	0	0	0.0
apache-tomcat-10.0.4-src/java/org/apache/catalina/connector/CoyotePrincipal.java	java/org/apache/catalina/connector/CoyotePrincipal.java	0	3	1	0	0	1.0	1.0	3	0	3	0	0	0	3	0	0	0	2	1	0	1	1	0	2	0	0	13	2	0	0	0	0	2	1	2	1	2	0	0	0	0	45	1	0	10	0	0	0.0
apache-tomcat-10.0.4-src/java/org/apache/catalina/connector/CoyoteReader.java	java/org/apache/catalina/connector/CoyoteReader.java	3	30	3	15	0	0.5769231	0.5769231	13	0	11	0	1	1	13	0	0	0	4	2	0	2	2	0	2	0	0	108	8	3	9	0	6	0	23	26	7	12	5	0	0	0	60	1	0	10	0	0	0.0
apache-tomcat-10.0.4-src/java/org/apache/catalina/connector/CoyoteWriter.java	java/org/apache/catalina/connector/CoyoteWriter.java	3	42	3	29	401	0.068817206	0.077419356	31	0	28	0	1	2	31	0	0	0	3	1	0	1	2	0	1	0	6	154	5	0	1	5	0	3	2	11	0	3	1	0	0	0	54	1	0	10	0	0	0.0
apache-tomcat-10.0.4-src/java/org/apache/catalina/connector/InputBuffer.java	java/org/apache/catalina/connector/InputBuffer.java	16	96	2	58	203	0.34188035	0.7863248	34	1	26	7	0	1	27	0	0	0	16	4	4	10	2	0	8	0	15	389	37	1	24	2	7	2	49	72	11	39	3	0	1	0	191	1	1	10	0	0	0.0
apache-tomcat-10.0.4-src/java/org/apache/catalina/connector/OutputBuffer.java	java/org/apache/catalina/connector/OutputBuffer.java	15	125	2	80	701	0.37310606	0.93939394	50	1	32	17	1	0	33	0	0	0	14	2	1	12	1	0	5	0	14	465	32	4	21	3	4	3	34	63	18	30	3	0	1	0	201	1	0	10	0	0	0.0
apache-tomcat-10.0.4-src/java/org/apache/catalina/connector/Request.java	java/org/apache/catalina/connector/Request.java	83	468	1	340	7819	0.15077941	0.6523382	154	0	129	9	16	0	146	0	0	0	53	6	0	8	45	0	13	0	31	1834	196	23	158	24	26	48	85	378	18	209	6	9	1	0	664	1	14	10	0	0	0.0
apache-tomcat-10.0.4-src/java/org/apache/catalina/connector/Request.java	java/org/apache/catalina/connector/Request.java	83	468	1	340	7819	0.15077941	0.6523382	154	0	129	9	16	0	146	0	0	0	53	6	0	8	45	0	13	0	31	1834	196	23	158	24	26	48	85	378	18	209	6	9	1	0	664	1	14	10	0	0	0.0
apache-tomcat-10.0.4-src/java/org/apache/catalina/connector/Request.java	java/org/apache/catalina/connector/Request.java	83	468	1	340	7819	0.15077941	0.6523382	154	0	129	9	16	0	146	0	0	0	53	6	0	8	45	0	13	0	31	1834	196	23	158	24	26	48	85	378	18	209	6	9	1	0	664	1	14	10	0	0	0.0
apache-tomcat-10.0.4-src/java/org/apache/catalina/connector/Request.java	java/org/apache/catalina/connector/Request.java	83	468	1	340	7819	0.15077941	0.6523382	154	0	129	9	16	0	146	0	0	0	53	6	0	8	45	0	13	0	31	1834	196	23	158	24	26	48	85	378	18	209	6	9	1	0	664	1	14	10	0	0	0.0
apache-tomcat-10.0.4-src/java/org/apache/catalina/connector/Request.java	java/org/apache/catalina/connector/Request.java	83	468	1	340	7819	0.15077941	0.6523382	154	0	129	9	16	0	146	0	0	0	53	6	0	8	45	0	13	0	31	1834	196	23	158	24	26	48	85	378	18	209	6	9	1	0	664	1	14	10	0	0	0.0
apache-tomcat-10.0.4-src/java/org/apache/catalina/connector/Request.java	java/org/apache/catalina/connector/Request.java	83	468	1	340	7819	0.15077941	0.6523382	154	0	129	9	16	0	146	0	0	0	53	6	0	8	45	0	13	0	31	1834	196	23	158	24	26	48	85	378	18	209	6	9	1	0	664	1	14	10	0	0	0.0
apache-tomcat-10.0.4-src/java/org/apache/catalina/connector/Request.java	java/org/apache/catalina/connector/Request.java	83	468	1	340	7819	0.15077941	0.6523382	154	0	129	9	16	0	146	0	0	0	53	6	0	8	45	0	13	0	31	1834	196	23	158	24	26	48	85	378	18	209	6	9	1	0	664	1	14	10	0	0	0.0
apache-tomcat-10.0.4-src/java/org/apache/catalina/connector/Request.java	java/org/apache/catalina/connector/Request.java	83	468	1	340	7819	0.15077941	0.6523382	154	0	129	9	16	0	146	0	0	0	53	6	0	8	45	0	13	0	31	1834	196	23	158	24	26	48	85	378	18	209	6	9	1	0	664	1	14	10	0	0	0.0
apache-tomcat-10.0.4-src/java/org/apache/catalina/connector/Request.java	java/org/apache/catalina/connector/Request.java	83	468	1	340	7819	0.15077941	0.6523382	154	0	129	9	16	0	146	0	0	0	53	6	0	8	45	0	13	0	31	1834	196	23	158	24	26	48	85	378	18	209	6	9	1	0	664	1	14	10	0	0	0.0
apache-tomcat-10.0.4-src/java/org/apache/catalina/connector/Request.java	java/org/apache/catalina/connector/Request.java	83	468	1	340	7819	0.15077941	0.6523382	154	0	129	9	16	0	146	0	0	0	53	6	0	8	45	0	13	0	31	1834	196	23	158	24	26	48	85	378	18	209	6	9	1	0	664	1	14	10	0	0	0.0
apache-tomcat-10.0.4-src/java/org/apache/catalina/connector/Request.java	java/org/apache/catalina/connector/Request.java	83	468	1	340	7819	0.15077941	0.6523382	154	0	129	9	16	0	146	0	0	0	53	6	0	8	45	0	13	0	31	1834	196	23	158	24	26	48	85	378	18	209	6	9	1	0	664	1	14	10	0	0	0.0
apache-tomcat-10.0.4-src/java/org/apache/catalina/connector/Request.java	java/org/apache/catalina/connector/Request.java	83	468	1	340	7819	0.15077941	0.6523382	154	0	129	9	16	0	146	0	0	0	53	6	0	8	45	0	13	0	31	1834	196	23	158	24	26	48	85	378	18	209	6	9	1	0	664	1	14	10	0	0	0.0
apache-tomcat-10.0.4-src/java/org/apache/catalina/connector/RequestFacade.java	java/org/apache/catalina/connector/RequestFacade.java	33	150	1	88	0	0.974359	0.974359	78	0	77	0	1	0	78	0	0	0	2	1	0	0	2	0	1	0	17	569	81	0	59	0	0	58	0	12	0	4	2	0	13	0	145	1	0	10	0	0	0.0
apache-tomcat-10.0.4-src/java/org/apache/catalina/connector/Response.java	java/org/apache/catalina/connector/Response.java	38	249	1	178	2353	0.12861492	0.3938356	79	1	70	6	3	0	73	0	0	0	18	3	0	5	13	0	7	0	17	910	111	8	57	14	12	40	68	138	21	81	5	0	3	0	420	1	4	10	0	0	0.0
apache-tomcat-10.0.4-src/java/org/apache/catalina/connector/ResponseFacade.java	java/org/apache/catalina/connector/ResponseFacade.java	10	87	1	49	0	0.95555556	0.95555556	45	0	44	0	1	0	45	0	0	0	2	1	0	0	2	0	1	0	7	321	33	0	14	1	0	21	0	7	0	5	3	0	3	0	108	1	0	10	0	0	0.0
apache-tomcat-10.0.4-src/java/org/apache/catalina/ContainerEvent.java	java/org/apache/catalina/ContainerEvent.java	2	5	1	4	6	0.2	0.3	5	0	5	0	0	0	5	0	0	0	3	1	0	3	0	0	3	0	0	22	4	0	0	0	0	4	1	3	1	3	0	0	0	0	56	17	0	10	0	0	0.0
apache-tomcat-10.0.4-src/java/org/apache/catalina/core/AccessLogAdapter.java	java/org/apache/catalina/core/AccessLogAdapter.java	3	6	1	3	4	0.3	0.3	5	0	5	0	0	0	5	0	0	0	1	0	0	1	0	0	0	0	3	23	1	1	0	0	0	0	2	4	2	2	1	0	0	0	22	1	0	10	0	0	0.0
apache-tomcat-10.0.4-src/java/org/apache/catalina/core/ApplicationContext.java	java/org/apache/catalina/core/ApplicationContext.java	60	216	1	158	249	0.43636364	0.6181818	70	1	60	4	4	2	66	0	0	0	15	3	0	14	1	0	9	0	26	757	90	12	53	10	9	60	15	118	6	89	3	0	1	0	277	1	4	10	0	0	0.0
apache-tomcat-10.0.4-src/java/org/apache/catalina/core/ApplicationContext.java	java/org/apache/catalina/core/ApplicationContext.java	60	216	1	158	249	0.43636364	0.6181818	70	1	60	4	4	2	66	0	0	0	15	3	0	14	1	0	9	0	26	757	90	12	53	10	9	60	15	118	6	89	3	0	1	0	277	1	4	10	0	0	0.0
apache-tomcat-10.0.4-src/java/org/apache/catalina/core/ApplicationContext.java	java/org/apache/catalina/core/ApplicationContext.java	60	216	1	158	249	0.43636364	0.6181818	70	1	60	4	4	2	66	0	0	0	15	3	0	14	1	0	9	0	26	757	90	12	53	10	9	60	15	118	6	89	3	0	1	0	277	1	4	10	0	0	0.0
apache-tomcat-10.0.4-src/java/org/apache/catalina/core/ApplicationContext.java	java/org/apache/catalina/core/ApplicationContext.java	60	216	1	158	249	0.43636364	0.6181818	70	1	60	4	4	2	66	0	0	0	15	3	0	14	1	0	9	0	26	757	90	12	53	10	9	60	15	118	6	89	3	0	1	0	277	1	4	10	0	0	0.0
apache-tomcat-10.0.4-src/java/org/apache/catalina/core/ApplicationContext.java	java/org/apache/catalina/core/ApplicationContext.java	60	216	1	158	249	0.43636364	0.6181818	70	1	60	4	4	2	66	0	0	0	15	3	0	14	1	0	9	0	26	757	90	12	53	10	9	60	15	118	6	89	3	0	1	0	277	1	4	10	0	0	0.0
apache-tomcat-10.0.4-src/java/org/apache/catalina/core/ApplicationContext.java	java/org/apache/catalina/core/ApplicationContext.java	60	216	1	158	249	0.43636364	0.6181818	70	1	60	4	4	2	66	0	0	0	15	3	0	14	1	0	9	0	26	757	90	12	53	10	9	60	15	118	6	89	3	0	1	0	277	1	4	10	0	0	0.0
apache-tomcat-10.0.4-src/java/org/apache/catalina/core/ApplicationContextFacade.java	java/org/apache/catalina/core/ApplicationContextFacade.java	18	144	1	82	0	1.0	1.0	66	0	60	6	0	0	60	0	0	0	3	0	0	3	0	0	3	0	66	638	101	0	3	9	8	98	0	17	0	8	3	0	1	0	153	1	0	10	0	0	0.0
apache-tomcat-10.0.4-src/java/org/apache/catalina/core/ApplicationDispatcher.java	java/org/apache/catalina/core/ApplicationDispatcher.java	38	137	1	81	56	0.0	0.0	16	0	4	12	0	0	4	0	0	0	9	1	0	9	0	0	9	0	11	510	12	8	43	9	43	18	1	104	2	62	3	0	4	0	223	16	11	10	0	0	0.0
apache-tomcat-10.0.4-src/java/org/apache/catalina/core/ApplicationFilterChain.java	java/org/apache/catalina/core/ApplicationFilterChain.java	14	37	1	26	23	0.15555556	0.46666667	11	2	4	1	0	6	10	0	0	0	12	6	1	11	0	0	6	0	9	145	5	3	2	3	4	6	11	43	1	29	5	0	0	1	163	17	0	10	0	0	0.0
apache-tomcat-10.0.4-src/java/org/apache/catalina/core/ApplicationFilterConfig.java	java/org/apache/catalina/core/ApplicationFilterConfig.java	17	36	1	55	0	0.8727273	1.0	15	0	7	4	0	4	11	0	0	0	8	3	0	7	0	1	5	0	18	163	12	0	8	6	1	19	2	30	4	21	4	0	0	0	140	17	5	10	0	0	0.0
apache-tomcat-10.0.4-src/java/org/apache/catalina/core/ApplicationFilterFactory.java	java/org/apache/catalina/core/ApplicationFilterFactory.java	11	56	1	31	15	0.0	0.0	6	5	1	5	0	0	1	0	0	0	0	0	0	0	0	0	0	0	5	142	25	4	19	0	14	3	17	19	8	14	3	0	0	0	87	17	0	10	0	0	0.0
apache-tomcat-10.0.4-src/java/org/apache/catalina/core/ApplicationFilterRegistration.java	java/org/apache/catalina/core/ApplicationFilterRegistration.java	8	34	1	32	0	0.8484849	1.0	12	0	12	0	0	0	12	0	0	0	3	1	0	3	0	0	3	0	4	112	9	8	10	0	0	2	0	11	0	11	2	0	0	0	55	1	0	10	0	0	0.0
apache-tomcat-10.0.4-src/java/org/apache/catalina/core/ApplicationHttpRequest.java	java/org/apache/catalina/core/ApplicationHttpRequest.java	25	104	3	75	588	0.079658605	0.33428165	40	0	25	2	4	9	38	0	0	0	18	3	0	5	13	0	6	0	7	416	55	6	29	3	10	2	16	83	7	45	4	0	1	0	245	0	1	10	0	0	0.0
apache-tomcat-10.0.4-src/java/org/apache/catalina/core/ApplicationHttpResponse.java	java/org/apache/catalina/core/ApplicationHttpResponse.java	6	40	3	22	0	0.9047619	0.9047619	21	0	19	0	0	2	21	0	0	0	1	0	0	0	1	0	0	0	0	67	0	0	0	0	12	0	0	2	0	1	1	0	0	0	131	0	0	10	0	0	0.0
apache-tomcat-10.0.4-src/java/org/apache/catalina/core/ApplicationMapping.java	java/org/apache/catalina/core/ApplicationMapping.java	5	12	1	6	0	0.33333334	0.33333334	3	0	3	0	0	0	3	0	0	0	2	0	0	2	0	0	1	0	0	77	1	0	3	0	0	9	3	15	2	6	4	0	1	0	21	1	0	10	0	0	0.0
apache-tomcat-10.0.4-src/java/org/apache/catalina/core/ApplicationPart.java	java/org/apache/catalina/core/ApplicationPart.java	8	25	1	26	0	0.8333333	0.8333333	12	0	12	0	0	0	12	0	0	0	2	0	0	2	0	0	2	0	3	93	12	2	2	1	0	6	1	17	0	12	5	0	0	0	56	1	0	10	0	0	0.0
apache-tomcat-10.0.4-src/java/org/apache/catalina/core/ApplicationPushBuilder.java	java/org/apache/catalina/core/ApplicationPushBuilder.java	25	66	1	98	79	0.2647059	0.77205884	18	3	15	2	0	1	17	0	0	0	16	2	0	16	0	0	11	0	11	284	18	10	25	0	5	34	22	64	15	46	3	0	0	1	95	1	0	10	0	0	0.0
apache-tomcat-10.0.4-src/java/org/apache/catalina/core/ApplicationRequest.java	java/org/apache/catalina/core/ApplicationRequest.java	3	12	2	17	0	0.47619048	0.47619048	7	0	6	0	1	0	7	0	0	0	2	1	0	0	2	0	2	0	1	48	4	2	0	0	0	0	0	5	0	5	2	0	0	0	93	0	0	10	0	0	0.0
apache-tomcat-10.0.4-src/java/org/apache/catalina/core/ApplicationResponse.java	java/org/apache/catalina/core/ApplicationResponse.java	3	16	2	10	0	0.7777778	0.7777778	9	0	8	0	0	1	9	0	0	0	1	0	0	0	1	0	0	0	0	31	0	0	0	0	0	0	0	2	0	1	1	0	0	0	97	0	0	10	0	0	0.0
apache-tomcat-10.0.4-src/java/org/apache/catalina/core/ApplicationServletRegistration.java	java/org/apache/catalina/core/ApplicationServletRegistration.java	11	36	1	34	0	0.7047619	1.0	15	0	15	0	0	0	15	0	0	0	4	1	0	4	0	0	3	0	4	120	13	6	10	0	0	4	0	14	0	14	3	0	0	0	59	1	0	10	0	0	0.0
apache-tomcat-10.0.4-src/java/org/apache/catalina/core/ApplicationSessionCookieConfig.java	java/org/apache/catalina/core/ApplicationSessionCookieConfig.java	8	29	1	22	32	0.36666667	1.0	16	1	16	0	0	0	16	0	0	0	9	1	0	9	0	0	1	0	3	99	8	0	2	0	0	14	1	12	0	11	2	0	0	0	58	1	0	10	0	0	0.0
apache-tomcat-10.0.4-src/java/org/apache/catalina/core/AprLifecycleListener.java	java/org/apache/catalina/core/AprLifecycleListener.java	11	55	1	43	62	0.14102565	0.35897437	16	6	13	3	0	0	13	0	0	0	16	16	0	4	12	0	11	0	44	247	14	1	7	4	2	51	23	61	18	34	4	0	0	0	150	1	12	10	0	0	0.0
apache-tomcat-10.0.4-src/java/org/apache/catalina/core/AprStatus.java	java/org/apache/catalina/core/AprStatus.java	0	8	1	0	20	0.14285715	0.14285715	8	8	8	0	0	0	8	0	0	0	4	4	0	4	0	0	0	0	0	30	4	0	0	0	0	0	0	8	0	4	0	0	0	0	29	1	0	10	0	0	0.0
apache-tomcat-10.0.4-src/java/org/apache/catalina/core/AsyncContextImpl.java	java/org/apache/catalina/core/AsyncContextImpl.java	36	74	3	84	0	0.5253623	1.0	27	0	23	3	1	0	24	0	0	0	12	2	0	11	1	0	4	0	15	426	9	4	11	8	3	33	5	83	2	52	4	0	3	0	127	1	10	10	0	0	0.0
apache-tomcat-10.0.4-src/java/org/apache/catalina/core/AsyncListenerWrapper.java	java/org/apache/catalina/core/AsyncListenerWrapper.java	5	11	1	7	2	0.53571427	0.53571427	9	0	8	1	0	0	8	0	0	0	3	0	0	3	0	0	0	0	0	37	3	0	2	0	0	0	0	6	0	3	1	0	0	0	23	1	0	10	0	0	0.0
apache-tomcat-10.0.4-src/java/org/apache/catalina/core/Constants.java	java/org/apache/catalina/core/Constants.java	0	0	1	0	0	-1.0	-1.0	0	0	0	0	0	0	0	0	0	0	4	4	4	0	0	0	4	0	0	6	0	0	0	0	0	2	2	4	0	4	0	0	0	0	17	1	0	10	0	0	0.0
apache-tomcat-10.0.4-src/java/org/apache/catalina/core/ContainerBase.java	java/org/apache/catalina/core/ContainerBase.java	36	162	3	106	792	0.12950972	0.5883441	49	0	38	2	9	0	47	0	1	3	23	2	0	6	17	0	8	0	8	659	42	11	47	19	33	40	17	99	5	71	3	0	5	0	405	1025	13	10	0	0	0.0
apache-tomcat-10.0.4-src/java/org/apache/catalina/core/DefaultInstanceManager.java	java/org/apache/catalina/core/DefaultInstanceManager.java	23	118	1	107	231	0.27941176	0.6691176	26	9	7	10	9	0	17	0	0	0	15	5	0	10	5	0	15	0	33	509	22	10	43	8	25	24	5	93	4	69	6	0	5	0	197	1	3	10	0	0	0.0
apache-tomcat-10.0.4-src/java/org/apache/catalina/core/FrameworkListener.java	java/org/apache/catalina/core/FrameworkListener.java	12	24	1	21	34	0.027777778	0.027777778	9	0	2	0	7	0	9	1	0	0	1	0	0	0	1	0	1	0	0	69	0	3	2	0	0	0	0	9	0	9	2	0	0	0	56	1025	0	10	0	0	0.0
apache-tomcat-10.0.4-src/java/org/apache/catalina/core/JniLifecycleListener.java	java/org/apache/catalina/core/JniLifecycleListener.java	6	10	1	10	0	0.9	1.0	5	0	5	0	0	0	5	0	0	0	4	2	0	3	1	0	2	0	4	39	2	0	0	0	0	7	0	6	0	4	2	0	0	0	71	1	2	10	0	0	0.0
apache-tomcat-10.0.4-src/java/org/apache/catalina/core/JreMemoryLeakPreventionListener.java	java/org/apache/catalina/core/JreMemoryLeakPreventionListener.java	13	49	1	38	114	0.14285715	1.0	21	0	21	0	0	0	21	0	0	0	13	3	0	13	0	0	3	0	25	172	10	1	2	6	0	15	1	32	1	22	5	0	0	0	283	1	9	10	0	0	0.0
apache-tomcat-10.0.4-src/java/org/apache/catalina/core/NamingContextListener.java	java/org/apache/catalina/core/NamingContextListener.java	43	202	1	161	39	0.51086956	0.692029	30	0	23	6	1	0	24	0	0	0	12	2	0	3	9	0	2	0	42	775	16	20	65	33	22	77	20	168	11	105	5	0	0	0	235	1	33	10	0	0	0.0
apache-tomcat-10.0.4-src/java/org/apache/catalina/core/NamingContextListener.java	java/org/apache/catalina/core/NamingContextListener.java	43	202	1	161	39	0.51086956	0.692029	30	0	23	6	1	0	24	0	0	0	12	2	0	3	9	0	2	0	42	775	16	20	65	33	22	77	20	168	11	105	5	0	0	0	235	1	33	10	0	0	0.0
apache-tomcat-10.0.4-src/java/org/apache/catalina/core/NamingContextListener.java	java/org/apache/catalina/core/NamingContextListener.java	43	202	1	161	39	0.51086956	0.692029	30	0	23	6	1	0	24	0	0	0	12	2	0	3	9	0	2	0	42	775	16	20	65	33	22	77	20	168	11	105	5	0	0	0	235	1	33	10	0	0	0.0
apache-tomcat-10.0.4-src/java/org/apache/catalina/core/StandardContext.java	java/org/apache/catalina/core/StandardContext.java	85	782	4	381	52072	0.010322246	0.06832249	329	0	307	12	10	0	317	0	0	3	143	2	0	138	5	0	20	0	64	3070	217	69	150	48	69	252	129	624	42	400	6	2	2	0	1031	1	71	10	0	0	0.0
apache-tomcat-10.0.4-src/java/org/apache/catalina/core/StandardContext.java	java/org/apache/catalina/core/StandardContext.java	85	782	4	381	52072	0.010322246	0.06832249	329	0	307	12	10	0	317	0	0	3	143	2	0	138	5	0	20	0	64	3070	217	69	150	48	69	252	129	624	42	400	6	2	2	0	1031	1	71	10	0	0	0.0
apache-tomcat-10.0.4-src/java/org/apache/catalina/core/StandardContext.java	java/org/apache/catalina/core/StandardContext.java	85	782	4	381	52072	0.010322246	0.06832249	329	0	307	12	10	0	317	0	0	3	143	2	0	138	5	0	20	0	64	3070	217	69	150	48	69	252	129	624	42	400	6	2	2	0	1031	1	71	10	0	0	0.0
apache-tomcat-10.0.4-src/java/org/apache/catalina/core/StandardContext.java	java/org/apache/catalina/core/StandardContext.java	85	782	4	381	52072	0.010322246	0.06832249	329	0	307	12	10	0	317	0	0	3	143	2	0	138	5	0	20	0	64	3070	217	69	150	48	69	252	129	624	42	400	6	2	2	0	1031	1	71	10	0	0	0.0
apache-tomcat-10.0.4-src/java/org/apache/catalina/core/StandardContext.java	java/org/apache/catalina/core/StandardContext.java	85	782	4	381	52072	0.010322246	0.06832249	329	0	307	12	10	0	317	0	0	3	143	2	0	138	5	0	20	0	64	3070	217	69	150	48	69	252	129	624	42	400	6	2	2	0	1031	1	71	10	0	0	0.0
apache-tomcat-10.0.4-src/java/org/apache/catalina/core/StandardContext.java	java/org/apache/catalina/core/StandardContext.java	85	782	4	381	52072	0.010322246	0.06832249	329	0	307	12	10	0	317	0	0	3	143	2	0	138	5	0	20	0	64	3070	217	69	150	48	69	252	129	624	42	400	6	2	2	0	1031	1	71	10	0	0	0.0
apache-tomcat-10.0.4-src/java/org/apache/catalina/core/StandardContext.java	java/org/apache/catalina/core/StandardContext.java	85	782	4	381	52072	0.010322246	0.06832249	329	0	307	12	10	0	317	0	0	3	143	2	0	138	5	0	20	0	64	3070	217	69	150	48	69	252	129	624	42	400	6	2	2	0	1031	1	71	10	0	0	0.0
apache-tomcat-10.0.4-src/java/org/apache/catalina/core/StandardContext.java	java/org/apache/catalina/core/StandardContext.java	85	782	4	381	52072	0.010322246	0.06832249	329	0	307	12	10	0	317	0	0	3	143	2	0	138	5	0	20	0	64	3070	217	69	150	48	69	252	129	624	42	400	6	2	2	0	1031	1	71	10	0	0	0.0
apache-tomcat-10.0.4-src/java/org/apache/catalina/core/StandardContext.java	java/org/apache/catalina/core/StandardContext.java	85	782	4	381	52072	0.010322246	0.06832249	329	0	307	12	10	0	317	0	0	3	143	2	0	138	5	0	20	0	64	3070	217	69	150	48	69	252	129	624	42	400	6	2	2	0	1031	1	71	10	0	0	0.0
apache-tomcat-10.0.4-src/java/org/apache/catalina/core/StandardContext.java	java/org/apache/catalina/core/StandardContext.java	85	782	4	381	52072	0.010322246	0.06832249	329	0	307	12	10	0	317	0	0	3	143	2	0	138	5	0	20	0	64	3070	217	69	150	48	69	252	129	624	42	400	6	2	2	0	1031	1	71	10	0	0	0.0
apache-tomcat-10.0.4-src/java/org/apache/catalina/core/StandardContext.java	java/org/apache/catalina/core/StandardContext.java	85	782	4	381	52072	0.010322246	0.06832249	329	0	307	12	10	0	317	0	0	3	143	2	0	138	5	0	20	0	64	3070	217	69	150	48	69	252	129	624	42	400	6	2	2	0	1031	1	71	10	0	0	0.0
apache-tomcat-10.0.4-src/java/org/apache/catalina/core/StandardContext.java	java/org/apache/catalina/core/StandardContext.java	85	782	4	381	52072	0.010322246	0.06832249	329	0	307	12	10	0	317	0	0	3	143	2	0	138	5	0	20	0	64	3070	217	69	150	48	69	252	129	624	42	400	6	2	2	0	1031	1	71	10	0	0	0.0
apache-tomcat-10.0.4-src/java/org/apache/catalina/core/StandardContextValve.java	java/org/apache/catalina/core/StandardContextValve.java	11	10	4	18	1	0.0	0.0	2	0	2	0	0	0	2	0	1	0	1	1	0	1	0	0	1	0	1	31	3	0	1	1	4	5	2	3	0	3	1	0	0	0	77	16	1	10	0	0	0.0
apache-tomcat-10.0.4-src/java/org/apache/catalina/core/StandardContextValve.java	java/org/apache/catalina/core/StandardContextValve.java	11	10	4	18	1	0.0	0.0	2	0	2	0	0	0	2	0	1	0	1	1	0	1	0	0	1	0	1	31	3	0	1	1	4	5	2	3	0	3	1	0	0	0	77	16	1	10	0	0	0.0
apache-tomcat-10.0.4-src/java/org/apache/catalina/core/StandardContextValve.java	java/org/apache/catalina/core/StandardContextValve.java	11	10	4	18	1	0.0	0.0	2	0	2	0	0	0	2	0	1	0	1	1	0	1	0	0	1	0	1	31	3	0	1	1	4	5	2	3	0	3	1	0	0	0	77	16	1	10	0	0	0.0
apache-tomcat-10.0.4-src/java/org/apache/catalina/core/StandardEngine.java	java/org/apache/catalina/core/StandardEngine.java	27	46	4	40	95	0.13071896	0.1633987	18	0	14	0	4	0	18	0	0	1	5	1	0	5	0	0	2	0	4	217	13	0	17	1	1	8	1	28	0	18	7	0	2	0	186	1	2	10	0	0	0.0
apache-tomcat-10.0.4-src/java/org/apache/catalina/core/StandardEngineValve.java	java/org/apache/catalina/core/StandardEngineValve.java	7	5	4	9	1	0.0	0.0	2	0	2	0	0	0	2	0	1	0	0	0	0	0	0	0	0	0	0	18	1	0	1	0	0	0	1	1	0	1	2	0	0	0	66	16	0	10	0	0	0.0
apache-tomcat-10.0.4-src/java/org/apache/catalina/core/StandardHost.java	java/org/apache/catalina/core/StandardHost.java	21	88	4	57	1036	0.024659865	0.036564626	49	0	47	0	2	0	49	0	0	1	23	1	0	23	0	0	3	0	6	361	33	6	12	4	5	26	10	101	2	59	4	0	1	0	298	1	3	10	0	0	0.0
apache-tomcat-10.0.4-src/java/org/apache/catalina/core/StandardHostValve.java	java/org/apache/catalina/core/StandardHostValve.java	22	46	4	66	4	0.0	0.0	5	0	2	2	1	0	3	0	1	0	3	3	0	3	0	0	3	0	6	187	10	0	14	5	3	8	3	23	5	18	4	0	0	0	156	16	7	10	0	0	0.0
apache-tomcat-10.0.4-src/java/org/apache/catalina/core/StandardPipeline.java	java/org/apache/catalina/core/StandardPipeline.java	14	67	2	28	3	0.4379085	0.59477127	18	0	14	0	4	0	18	0	0	2	5	2	0	2	3	0	2	0	4	215	11	10	25	6	15	5	2	39	0	19	3	0	0	0	162	1	5	10	0	0	0.0
apache-tomcat-10.0.4-src/java/org/apache/catalina/core/StandardServer.java	java/org/apache/catalina/core/StandardServer.java	24	136	3	102	1133	0.08748115	0.42684767	55	1	45	3	7	0	52	0	3	3	30	2	0	26	3	1	6	0	30	544	38	14	29	17	6	35	40	115	7	69	7	0	0	2	324	17	12	10	0	0	0.0
apache-tomcat-10.0.4-src/java/org/apache/catalina/core/StandardService.java	java/org/apache/catalina/core/StandardService.java	18	81	3	50	200	0.21957672	0.73015875	28	0	23	0	5	0	28	0	1	0	13	2	0	8	5	0	7	0	4	310	17	15	16	8	1	16	13	42	2	28	4	0	0	0	163	1	9	10	0	0	0.0
apache-tomcat-10.0.4-src/java/org/apache/catalina/core/StandardThreadExecutor.java	java/org/apache/catalina/core/StandardThreadExecutor.java	9	56	3	27	423	0.19914651	0.5405405	38	0	32	0	6	0	38	0	0	0	13	1	0	1	12	0	1	0	1	175	21	0	15	1	7	5	9	27	1	14	3	0	0	0	134	1	0	10	0	0	0.0
apache-tomcat-10.0.4-src/java/org/apache/catalina/core/StandardWrapper.java	java/org/apache/catalina/core/StandardWrapper.java	33	195	4	136	2194	0.054134697	0.25021312	72	1	65	3	4	0	69	0	0	6	36	2	0	5	31	0	9	0	42	827	55	5	34	28	24	83	39	136	7	85	6	0	0	0	475	1	7	10	0	0	0.0
apache-tomcat-10.0.4-src/java/org/apache/catalina/core/StandardWrapperFacade.java	java/org/apache/catalina/core/StandardWrapperFacade.java	4	7	1	5	0	1.0	1.0	5	0	5	0	0	0	5	0	0	0	2	0	0	2	0	0	1	0	0	26	4	0	1	0	1	0	0	4	0	2	2	0	0	0	27	17	0	10	0	0	0.0
apache-tomcat-10.0.4-src/java/org/apache/catalina/core/StandardWrapperValve.java	java/org/apache/catalina/core/StandardWrapperValve.java	21	51	4	46	21	0.1388889	0.30555555	10	0	8	1	1	0	9	0	1	0	6	1	0	6	0	0	3	0	12	198	5	0	13	5	11	21	6	36	1	23	5	0	0	0	122	16	12	10	0	0	0.0
apache-tomcat-10.0.4-src/java/org/apache/catalina/core/ThreadLocalLeakPreventionListener.java	java/org/apache/catalina/core/ThreadLocalLeakPreventionListener.java	19	18	2	19	0	0.33333334	0.33333334	4	0	2	1	1	0	3	0	0	0	3	2	0	2	1	0	2	0	2	60	3	1	2	2	2	4	0	15	1	13	3	0	0	0	111	1	3	10	0	0	0.0
apache-tomcat-10.0.4-src/java/org/apache/catalina/deploy/NamingResourcesImpl.java	java/org/apache/catalina/deploy/NamingResourcesImpl.java	28	153	3	123	710	0.22828282	0.63838387	52	0	39	7	6	0	45	0	0	0	16	3	0	15	1	0	13	0	24	648	52	10	32	16	6	43	13	80	1	59	4	0	0	0	240	1	18	10	0	0	0.0
apache-tomcat-10.0.4-src/java/org/apache/catalina/filters/AddDefaultCharsetFilter.java	java/org/apache/catalina/filters/AddDefaultCharsetFilter.java	12	10	4	9	0	0.5	0.5	4	0	3	0	1	0	4	0	0	0	3	1	0	3	0	0	2	0	3	73	1	0	2	0	0	4	1	6	0	4	1	0	1	0	104	1	0	10	0	0	0.0
apache-tomcat-10.0.4-src/java/org/apache/catalina/filters/Constants.java	java/org/apache/catalina/filters/Constants.java	0	0	1	0	0	-1.0	-1.0	0	0	0	0	0	0	0	0	0	0	10	10	10	0	0	0	10	0	0	12	0	0	0	0	0	10	0	10	0	10	0	0	0	0	55	17	0	10	0	0	0.0
apache-tomcat-10.0.4-src/java/org/apache/catalina/filters/CorsFilter.java	java/org/apache/catalina/filters/CorsFilter.java	14	99	2	57	175	0.14285715	0.23076923	23	2	9	9	5	0	14	0	0	0	40	31	29	11	0	0	35	0	18	408	24	5	24	1	9	59	8	99	5	79	6	0	1	0	321	1	1	10	0	0	0.0
apache-tomcat-10.0.4-src/java/org/apache/catalina/filters/CsrfPreventionFilter.java	java/org/apache/catalina/filters/CsrfPreventionFilter.java	15	28	5	27	0	0.5	1.0	5	0	5	0	0	0	5	0	0	0	4	0	0	4	0	0	2	0	1	164	3	1	9	0	5	21	1	20	6	13	4	0	2	0	153	1	7	10	0	0	0.0
apache-tomcat-10.0.4-src/java/org/apache/catalina/filters/CsrfPreventionFilter.java	java/org/apache/catalina/filters/CsrfPreventionFilter.java	15	28	5	27	0	0.5	1.0	5	0	5	0	0	0	5	0	0	0	4	0	0	4	0	0	2	0	1	164	3	1	9	0	5	21	1	20	6	13	4	0	2	0	153	1	7	10	0	0	0.0
apache-tomcat-10.0.4-src/java/org/apache/catalina/filters/CsrfPreventionFilter.java	java/org/apache/catalina/filters/CsrfPreventionFilter.java	15	28	5	27	0	0.5	1.0	5	0	5	0	0	0	5	0	0	0	4	0	0	4	0	0	2	0	1	164	3	1	9	0	5	21	1	20	6	13	4	0	2	0	153	1	7	10	0	0	0.0
apache-tomcat-10.0.4-src/java/org/apache/catalina/filters/CsrfPreventionFilterBase.java	java/org/apache/catalina/filters/CsrfPreventionFilterBase.java	9	13	2	12	22	0.10714286	0.14285715	8	0	4	0	4	0	8	0	0	0	4	0	0	4	0	0	1	0	2	61	5	1	1	1	9	1	8	14	8	11	2	0	0	0	85	1025	0	10	0	0	0.0
apache-tomcat-10.0.4-src/java/org/apache/catalina/filters/ExpiresFilter.java	java/org/apache/catalina/filters/ExpiresFilter.java	23	115	8	77	166	0.1594203	0.32971016	24	8	11	0	13	0	24	0	0	0	11	7	0	11	0	0	8	0	27	731	32	6	28	8	5	68	15	81	9	53	3	0	7	0	527	1	12	10	0	0	0.0
apache-tomcat-10.0.4-src/java/org/apache/catalina/filters/FailedRequestFilter.java	java/org/apache/catalina/filters/FailedRequestFilter.java	9	16	2	6	6	0.0	0.0	4	0	1	1	2	0	3	0	0	0	1	0	0	1	0	0	1	0	1	44	5	0	1	0	1	1	0	5	0	3	2	0	0	0	85	1	0	10	0	0	0.0
apache-tomcat-10.0.4-src/java/org/apache/catalina/filters/FailedRequestFilter.java	java/org/apache/catalina/filters/FailedRequestFilter.java	9	16	2	6	6	0.0	0.0	4	0	1	1	2	0	3	0	0	0	1	0	0	1	0	0	1	0	1	44	5	0	1	0	1	1	0	5	0	3	2	0	0	0	85	1	0	10	0	0	0.0
apache-tomcat-10.0.4-src/java/org/apache/catalina/filters/FilterBase.java	java/org/apache/catalina/filters/FilterBase.java	7	6	1	12	3	0.0	0.0	3	0	1	0	2	0	3	1	0	0	1	1	0	0	1	0	1	0	2	22	1	1	0	0	0	1	0	4	0	4	3	0	0	0	80	1025	1	10	0	0	0.0
apache-tomcat-10.0.4-src/java/org/apache/catalina/filters/HttpHeaderSecurityFilter.java	java/org/apache/catalina/filters/HttpHeaderSecurityFilter.java	12	36	2	18	175	0.121212125	0.82251084	22	0	20	0	2	0	22	0	0	0	18	6	0	18	0	0	7	0	2	145	12	1	1	1	0	11	3	31	0	22	2	0	1	0	109	1	0	10	0	0	0.0
apache-tomcat-10.0.4-src/java/org/apache/catalina/filters/RemoteAddrFilter.java	java/org/apache/catalina/filters/RemoteAddrFilter.java	7	2	3	3	1	0.0	0.0	2	0	1	0	1	0	2	0	0	0	1	0	0	1	0	0	1	0	1	9	1	0	0	0	0	0	0	1	0	1	0	0	0	0	61	17	0	10	0	0	0.0
apache-tomcat-10.0.4-src/java/org/apache/catalina/filters/RemoteCIDRFilter.java	java/org/apache/catalina/filters/RemoteCIDRFilter.java	10	27	2	29	25	0.23809524	0.47619048	10	0	6	3	1	0	7	0	0	0	4	1	0	4	0	0	4	0	4	95	15	5	1	2	2	17	0	10	1	10	2	0	0	0	119	17	3	10	0	0	0.0
apache-tomcat-10.0.4-src/java/org/apache/catalina/filters/RemoteHostFilter.java	java/org/apache/catalina/filters/RemoteHostFilter.java	7	2	3	3	1	0.0	0.0	2	0	1	0	1	0	2	0	0	0	1	0	0	1	0	0	1	0	1	9	1	0	0	0	0	0	0	1	0	1	0	0	0	0	59	17	0	10	0	0	0.0
apache-tomcat-10.0.4-src/java/org/apache/catalina/filters/RemoteIpFilter.java	java/org/apache/catalina/filters/RemoteIpFilter.java	14	98	4	85	409	0.090322584	0.5032258	34	2	29	3	2	0	31	0	0	0	31	16	0	17	14	0	16	0	20	506	19	5	35	5	2	57	16	73	5	54	5	0	1	0	349	1	6	10	0	0	0.0
apache-tomcat-10.0.4-src/java/org/apache/catalina/filters/RequestDumperFilter.java	java/org/apache/catalina/filters/RequestDumperFilter.java	11	27	2	55	4	0.0	0.0	4	0	1	3	0	0	1	0	0	0	5	4	0	5	0	0	4	0	9	172	1	7	12	0	2	57	6	25	6	22	3	0	1	0	122	1	1	10	0	0	0.0
apache-tomcat-10.0.4-src/java/org/apache/catalina/filters/RequestFilter.java	java/org/apache/catalina/filters/RequestFilter.java	9	26	2	19	37	0.1388889	0.1388889	11	0	7	2	2	0	9	1	0	0	4	1	0	1	3	0	1	0	2	77	10	0	10	0	2	3	2	9	0	4	3	0	0	0	158	1025	1	10	0	0	0.0
apache-tomcat-10.0.4-src/java/org/apache/catalina/filters/RestCsrfPreventionFilter.java	java/org/apache/catalina/filters/RestCsrfPreventionFilter.java	12	10	3	16	4	0.16666667	0.16666667	4	0	4	0	0	0	4	0	0	0	4	2	0	4	0	0	2	0	4	101	2	0	0	0	1	2	0	8	0	8	2	0	6	2	155	1	0	10	0	0	0.0
apache-tomcat-10.0.4-src/java/org/apache/catalina/filters/SessionInitializerFilter.java	java/org/apache/catalina/filters/SessionInitializerFilter.java	5	1	1	2	0	0.0	0.0	1	0	1	0	0	0	1	0	0	0	0	0	0	0	0	0	0	0	0	6	0	0	0	0	1	0	0	0	0	0	0	0	0	0	70	1	0	10	0	0	0.0
apache-tomcat-10.0.4-src/java/org/apache/catalina/filters/SetCharacterEncodingFilter.java	java/org/apache/catalina/filters/SetCharacterEncodingFilter.java	7	10	2	5	3	0.2857143	0.2857143	7	0	5	0	2	0	7	0	0	0	3	0	0	3	0	0	1	0	1	32	4	0	2	0	1	0	0	6	0	4	2	0	0	0	121	1	0	10	0	0	0.0
apache-tomcat-10.0.4-src/java/org/apache/catalina/filters/WebdavFixFilter.java	java/org/apache/catalina/filters/WebdavFixFilter.java	9	10	2	22	1	0.0	0.0	2	0	1	1	0	0	1	0	0	0	5	5	0	4	1	0	5	0	1	42	2	0	2	0	4	7	2	9	0	9	2	0	0	0	143	1	0	10	0	0	0.0
apache-tomcat-10.0.4-src/java/org/apache/catalina/Globals.java	java/org/apache/catalina/Globals.java	0	1	1	3	0	-1.0	-1.0	0	0	0	0	0	0	0	0	0	0	33	33	33	0	0	0	33	0	3	35	0	0	1	0	1	26	0	33	0	33	0	0	0	0	231	17	0	10	0	0	0.0
apache-tomcat-10.0.4-src/java/org/apache/catalina/Globals.java	java/org/apache/catalina/Globals.java	0	1	1	3	0	-1.0	-1.0	0	0	0	0	0	0	0	0	0	0	33	33	33	0	0	0	33	0	3	35	0	0	1	0	1	26	0	33	0	33	0	0	0	0	231	17	0	10	0	0	0.0
apache-tomcat-10.0.4-src/java/org/apache/catalina/Globals.java	java/org/apache/catalina/Globals.java	0	1	1	3	0	-1.0	-1.0	0	0	0	0	0	0	0	0	0	0	33	33	33	0	0	0	33	0	3	35	0	0	1	0	1	26	0	33	0	33	0	0	0	0	231	17	0	10	0	0	0.0
apache-tomcat-10.0.4-src/java/org/apache/catalina/Globals.java	java/org/apache/catalina/Globals.java	0	1	1	3	0	-1.0	-1.0	0	0	0	0	0	0	0	0	0	0	33	33	33	0	0	0	33	0	3	35	0	0	1	0	1	26	0	33	0	33	0	0	0	0	231	17	0	10	0	0	0.0
apache-tomcat-10.0.4-src/java/org/apache/catalina/Globals.java	java/org/apache/catalina/Globals.java	0	1	1	3	0	-1.0	-1.0	0	0	0	0	0	0	0	0	0	0	33	33	33	0	0	0	33	0	3	35	0	0	1	0	1	26	0	33	0	33	0	0	0	0	231	17	0	10	0	0	0.0
apache-tomcat-10.0.4-src/java/org/apache/catalina/Globals.java	java/org/apache/catalina/Globals.java	0	1	1	3	0	-1.0	-1.0	0	0	0	0	0	0	0	0	0	0	33	33	33	0	0	0	33	0	3	35	0	0	1	0	1	26	0	33	0	33	0	0	0	0	231	17	0	10	0	0	0.0
apache-tomcat-10.0.4-src/java/org/apache/catalina/ha/authenticator/ClusterSingleSignOn.java	java/org/apache/catalina/ha/authenticator/ClusterSingleSignOn.java	18	24	5	19	74	0.125	0.45833334	16	0	11	0	5	0	16	0	0	2	6	1	0	6	0	0	1	0	2	88	8	0	3	1	3	3	2	17	1	11	4	0	0	0	130	1	0	10	0	0	0.0
apache-tomcat-10.0.4-src/java/org/apache/catalina/ha/authenticator/ClusterSingleSignOnListener.java	java/org/apache/catalina/ha/authenticator/ClusterSingleSignOnListener.java	2	1	2	0	0	0.0	0.0	1	0	1	0	0	0	1	0	0	0	1	1	0	1	0	0	1	0	0	6	0	0	0	0	0	0	1	1	0	1	0	0	0	0	32	1	0	10	0	0	0.0
apache-tomcat-10.0.4-src/java/org/apache/catalina/ha/backend/CollectedInfo.java	java/org/apache/catalina/ha/backend/CollectedInfo.java	3	16	1	17	0	0.6666667	1.0	3	0	3	0	0	0	3	0	0	0	7	1	0	1	2	4	1	0	4	55	0	1	11	0	0	11	7	28	2	18	4	0	0	0	35	1	0	10	0	0	0.0
apache-tomcat-10.0.4-src/java/org/apache/catalina/ha/backend/HeartbeatListener.java	java/org/apache/catalina/ha/backend/HeartbeatListener.java	10	23	1	9	51	0.15238096	0.37142858	15	0	15	0	0	0	15	0	0	0	11	2	0	4	7	0	2	0	2	98	10	0	3	4	0	9	3	27	1	12	3	0	0	0	102	1	4	10	0	0	0.0
apache-tomcat-10.0.4-src/java/org/apache/catalina/ha/backend/MultiCastSender.java	java/org/apache/catalina/ha/backend/MultiCastSender.java	7	6	1	14	0	1.0	1.0	2	0	2	0	0	0	2	0	0	0	5	2	0	2	0	3	2	0	4	43	3	0	2	2	0	2	3	15	0	9	3	0	0	0	29	1	2	10	0	0	0.0
apache-tomcat-10.0.4-src/java/org/apache/catalina/ha/backend/Proxy.java	java/org/apache/catalina/ha/backend/Proxy.java	0	0	1	0	0	-1.0	-1.0	0	0	0	0	0	0	0	0	0	0	2	0	2	0	0	0	0	0	0	4	0	0	0	0	0	0	1	2	0	2	0	0	0	0	6	1	0	10	0	0	0.0
apache-tomcat-10.0.4-src/java/org/apache/catalina/ha/backend/TcpSender.java	java/org/apache/catalina/ha/backend/TcpSender.java	8	29	1	36	0	1.0	1.0	3	0	2	0	1	0	3	0	0	0	7	2	0	2	4	1	2	0	8	149	2	4	11	6	1	19	19	46	6	26	5	0	0	0	73	1	6	10	0	0	0.0
apache-tomcat-10.0.4-src/java/org/apache/catalina/ha/ClusterListener.java	java/org/apache/catalina/ha/ClusterListener.java	7	11	1	5	19	0.04761905	0.04761905	7	0	7	0	0	0	7	2	2	0	2	1	0	1	1	0	1	0	1	25	3	0	1	0	0	4	0	3	2	2	2	0	0	0	60	1025	2	10	0	0	0.0
apache-tomcat-10.0.4-src/java/org/apache/catalina/ha/ClusterMessageBase.java	java/org/apache/catalina/ha/ClusterMessageBase.java	2	5	1	0	6	0.2	0.2	5	0	5	0	0	0	5	0	0	0	3	1	0	2	1	0	1	0	0	19	2	0	0	0	0	0	1	3	0	3	0	0	0	0	18	1025	0	10	0	0	0.0
apache-tomcat-10.0.4-src/java/org/apache/catalina/ha/ClusterRuleSet.java	java/org/apache/catalina/ha/ClusterRuleSet.java	2	3	1	3	1	0.33333334	0.33333334	3	0	3	0	0	0	3	0	0	0	1	0	0	0	1	0	1	0	0	66	0	0	0	0	0	111	0	2	55	2	0	0	0	0	59	1	0	10	0	0	0.0
apache-tomcat-10.0.4-src/java/org/apache/catalina/ha/context/ReplicatedContext.java	java/org/apache/catalina/ha/context/ReplicatedContext.java	15	15	6	21	15	0.14285715	0.14285715	7	0	5	0	2	0	7	0	0	2	4	3	0	3	1	0	3	0	5	126	4	0	6	1	4	2	1	14	0	9	2	0	2	0	70	1	1	10	0	0	0.0
apache-tomcat-10.0.4-src/java/org/apache/catalina/ha/deploy/FarmWarDeployer.java	java/org/apache/catalina/ha/deploy/FarmWarDeployer.java	23	112	2	83	614	0.1120108	0.30094466	40	0	30	1	9	0	39	0	0	1	19	2	0	6	13	0	3	0	7	421	31	5	10	14	5	54	16	95	8	70	7	0	0	0	307	1	37	10	0	0	0.0
apache-tomcat-10.0.4-src/java/org/apache/catalina/ha/deploy/FileMessage.java	java/org/apache/catalina/ha/deploy/FileMessage.java	4	11	2	7	43	0.10909091	0.14545454	11	0	11	0	0	0	11	0	0	0	7	1	0	7	0	0	3	0	1	50	7	0	0	0	0	2	1	9	0	8	0	0	0	0	50	1	0	10	0	0	0.0
apache-tomcat-10.0.4-src/java/org/apache/catalina/ha/deploy/FileMessageFactory.java	java/org/apache/catalina/ha/deploy/FileMessageFactory.java	7	35	1	36	7	0.33333334	1.0	10	1	8	1	1	0	9	0	0	0	17	3	1	2	14	0	6	0	12	159	13	1	9	2	3	14	18	38	9	22	3	0	0	0	224	1	5	10	0	0	0.0
apache-tomcat-10.0.4-src/java/org/apache/catalina/ha/deploy/UndeployMessage.java	java/org/apache/catalina/ha/deploy/UndeployMessage.java	2	7	1	0	5	0.3809524	1.0	7	0	7	0	0	0	7	0	0	0	5	1	0	5	0	0	2	0	0	31	4	0	0	0	0	0	1	7	0	5	0	0	0	0	23	1	0	10	0	0	0.0
apache-tomcat-10.0.4-src/java/org/apache/catalina/ha/deploy/WarWatcher.java	java/org/apache/catalina/ha/deploy/WarWatcher.java	7	14	1	27	0	0.6666667	1.0	4	0	3	0	1	0	4	0	0	0	5	2	0	2	3	0	5	0	3	105	0	2	4	0	0	5	4	13	0	11	2	0	2	0	64	1	5	10	0	0	0.0
apache-tomcat-10.0.4-src/java/org/apache/catalina/ha/session/BackupManager.java	java/org/apache/catalina/ha/session/BackupManager.java	19	32	5	29	204	0.123188406	0.33333334	24	0	22	0	2	0	24	0	0	2	8	2	0	5	3	0	3	0	4	123	14	0	1	1	0	7	4	27	2	18	2	0	0	0	137	1	3	10	0	0	0.0
apache-tomcat-10.0.4-src/java/org/apache/catalina/ha/session/ClusterManagerBase.java	java/org/apache/catalina/ha/session/ClusterManagerBase.java	18	36	4	50	112	0.04411765	0.05882353	17	1	12	0	5	0	17	0	0	0	6	0	0	5	1	0	1	0	3	117	9	1	13	1	0	2	3	22	1	15	5	0	0	0	109	1025	1	10	0	0	0.0
apache-tomcat-10.0.4-src/java/org/apache/catalina/ha/session/ClusterSessionListener.java	java/org/apache/catalina/ha/session/ClusterSessionListener.java	10	11	2	17	3	0.0	0.0	3	0	3	0	0	0	3	0	0	0	2	2	0	2	0	0	2	0	2	37	1	1	4	0	0	4	0	7	1	7	6	0	0	0	64	1	2	10	0	0	0.0
apache-tomcat-10.0.4-src/java/org/apache/catalina/ha/session/DeltaManager.java	java/org/apache/catalina/ha/session/DeltaManager.java	25	205	5	131	2585	0.11081	0.70641375	82	0	57	0	25	0	82	0	0	4	35	1	1	32	2	0	3	0	35	787	50	10	18	11	12	64	68	154	24	96	7	0	0	0	362	1	43	10	0	0	0.0
apache-tomcat-10.0.4-src/java/org/apache/catalina/ha/session/DeltaRequest.java	java/org/apache/catalina/ha/session/DeltaRequest.java	10	55	1	60	52	0.3631579	0.80526316	20	0	18	0	2	0	20	0	0	0	19	15	14	4	1	0	16	0	4	277	3	4	11	4	5	22	13	49	4	36	4	0	1	0	122	1	9	10	0	0	0.0
apache-tomcat-10.0.4-src/java/org/apache/catalina/ha/session/DeltaSession.java	java/org/apache/catalina/ha/session/DeltaSession.java	20	139	2	124	1725	0.061705988	0.104658194	63	0	51	5	6	1	58	0	0	0	7	2	1	4	2	0	3	0	18	541	25	6	19	19	25	7	13	75	4	45	3	0	0	0	360	1	4	10	0	0	0.0
apache-tomcat-10.0.4-src/java/org/apache/catalina/ha/session/JvmRouteBinderValve.java	java/org/apache/catalina/ha/session/JvmRouteBinderValve.java	19	51	4	45	44	0.23529412	0.49264705	17	0	9	0	8	0	17	0	0	2	6	2	1	0	5	0	2	0	5	159	8	0	13	2	5	15	5	27	3	20	4	0	0	0	206	1	11	10	0	0	0.0
apache-tomcat-10.0.4-src/java/org/apache/catalina/ha/session/SessionMessageImpl.java	java/org/apache/catalina/ha/session/SessionMessageImpl.java	4	21	2	3	35	0.06666667	0.06666667	11	0	10	1	0	0	10	0	0	0	8	1	0	8	0	0	5	0	0	74	17	0	0	0	0	12	1	10	1	8	2	0	0	0	122	1	0	10	0	0	0.0
apache-tomcat-10.0.4-src/java/org/apache/catalina/ha/tcp/Constants.java	java/org/apache/catalina/ha/tcp/Constants.java	0	0	1	0	0	-1.0	-1.0	0	0	0	0	0	0	0	0	0	0	1	1	1	0	0	0	1	0	0	3	0	0	0	0	0	1	0	1	0	1	0	0	0	0	8	1	0	10	0	0	0.0
apache-tomcat-10.0.4-src/java/org/apache/catalina/ha/tcp/ReplicationValve.java	java/org/apache/catalina/ha/tcp/ReplicationValve.java	22	94	4	68	330	0.1875	0.7708333	33	0	21	0	12	0	33	0	0	1	15	2	0	2	13	0	3	0	15	307	15	3	19	4	7	16	23	56	5	38	4	0	0	0	222	1	15	10	0	0	0.0
apache-tomcat-10.0.4-src/java/org/apache/catalina/ha/tcp/SendMessageData.java	java/org/apache/catalina/ha/tcp/SendMessageData.java	1	4	1	0	0	0.5	1.0	4	0	4	0	0	0	4	0	0	0	3	0	0	3	0	0	0	0	0	20	3	0	0	0	0	0	0	3	0	3	0	0	0	0	19	1	0	10	0	0	0.0
apache-tomcat-10.0.4-src/java/org/apache/catalina/ha/tcp/SimpleTcpCluster.java	java/org/apache/catalina/ha/tcp/SimpleTcpCluster.java	35	124	3	108	1108	0.12648498	0.580014	56	0	45	2	9	0	54	0	0	1	28	12	11	7	10	0	17	0	8	402	28	3	30	6	7	44	7	70	10	54	4	0	0	0	278	1	17	10	0	0	0.0
apache-tomcat-10.0.4-src/java/org/apache/catalina/LifecycleEvent.java	java/org/apache/catalina/LifecycleEvent.java	1	4	1	1	2	0.33333334	0.5	4	0	4	0	0	0	4	0	0	0	3	1	0	3	0	0	3	0	0	19	3	0	0	0	0	0	1	3	0	3	0	0	0	0	43	17	0	10	0	0	0.0
apache-tomcat-10.0.4-src/java/org/apache/catalina/LifecycleException.java	java/org/apache/catalina/LifecycleException.java	0	4	3	0	6	0.0	0.0	4	0	4	0	0	0	4	0	0	0	1	1	0	1	0	0	1	0	0	15	0	0	0	0	0	0	1	1	0	1	0	0	0	0	47	17	0	10	0	0	0.0
apache-tomcat-10.0.4-src/java/org/apache/catalina/loader/JdbcLeakPrevention.java	java/org/apache/catalina/loader/JdbcLeakPrevention.java	0	5	1	10	0	0.0	0.0	1	0	1	0	0	0	1	0	0	0	0	0	0	0	0	0	0	0	3	22	1	2	1	0	0	0	0	5	0	4	2	0	0	0	64	1	0	10	0	0	0.0
apache-tomcat-10.0.4-src/java/org/apache/catalina/loader/ParallelWebappClassLoader.java	java/org/apache/catalina/loader/ParallelWebappClassLoader.java	6	7	5	8	3	0.0	0.0	3	0	3	0	0	0	4	0	0	0	1	1	0	1	0	0	1	0	3	27	1	0	0	1	0	1	0	2	0	2	2	0	0	0	68	1	1	10	0	0	0.0
apache-tomcat-10.0.4-src/java/org/apache/catalina/loader/ResourceEntry.java	java/org/apache/catalina/loader/ResourceEntry.java	0	0	1	0	0	-1.0	-1.0	0	0	0	0	0	0	0	0	0	0	2	0	2	0	0	0	0	0	0	4	0	0	0	0	0	0	1	2	0	2	0	0	0	0	22	1	0	10	0	0	0.0
apache-tomcat-10.0.4-src/java/org/apache/catalina/loader/WebappClassLoader.java	java/org/apache/catalina/loader/WebappClassLoader.java	2	5	5	3	6	0.0	0.0	4	0	3	0	1	0	4	0	0	0	0	0	0	0	0	0	0	0	0	22	2	0	0	1	0	0	0	1	0	1	1	0	0	0	77	1	0	10	0	0	0.0
apache-tomcat-10.0.4-src/java/org/apache/catalina/loader/WebappClassLoader.java	java/org/apache/catalina/loader/WebappClassLoader.java	2	5	5	3	6	0.0	0.0	4	0	3	0	1	0	4	0	0	0	0	0	0	0	0	0	0	0	0	22	2	0	0	1	0	0	0	1	0	1	1	0	0	0	77	1	0	10	0	0	0.0
apache-tomcat-10.0.4-src/java/org/apache/catalina/loader/WebappClassLoader.java	java/org/apache/catalina/loader/WebappClassLoader.java	2	5	5	3	6	0.0	0.0	4	0	3	0	1	0	4	0	0	0	0	0	0	0	0	0	0	0	0	22	2	0	0	1	0	0	0	1	0	1	1	0	0	0	77	1	0	10	0	0	0.0
apache-tomcat-10.0.4-src/java/org/apache/catalina/loader/WebappClassLoader.java	java/org/apache/catalina/loader/WebappClassLoader.java	2	5	5	3	6	0.0	0.0	4	0	3	0	1	0	4	0	0	0	0	0	0	0	0	0	0	0	0	22	2	0	0	1	0	0	0	1	0	1	1	0	0	0	77	1	0	10	0	0	0.0
apache-tomcat-10.0.4-src/java/org/apache/catalina/loader/WebappClassLoader.java	java/org/apache/catalina/loader/WebappClassLoader.java	2	5	5	3	6	0.0	0.0	4	0	3	0	1	0	4	0	0	0	0	0	0	0	0	0	0	0	0	22	2	0	0	1	0	0	0	1	0	1	1	0	0	0	77	1	0	10	0	0	0.0
apache-tomcat-10.0.4-src/java/org/apache/catalina/loader/WebappClassLoader.java	java/org/apache/catalina/loader/WebappClassLoader.java	2	5	5	3	6	0.0	0.0	4	0	3	0	1	0	4	0	0	0	0	0	0	0	0	0	0	0	0	22	2	0	0	1	0	0	0	1	0	1	1	0	0	0	77	1	0	10	0	0	0.0
apache-tomcat-10.0.4-src/java/org/apache/catalina/loader/WebappClassLoader.java	java/org/apache/catalina/loader/WebappClassLoader.java	2	5	5	3	6	0.0	0.0	4	0	3	0	1	0	4	0	0	0	0	0	0	0	0	0	0	0	0	22	2	0	0	1	0	0	0	1	0	1	1	0	0	0	77	1	0	10	0	0	0.0
apache-tomcat-10.0.4-src/java/org/apache/catalina/loader/WebappClassLoader.java	java/org/apache/catalina/loader/WebappClassLoader.java	2	5	5	3	6	0.0	0.0	4	0	3	0	1	0	4	0	0	0	0	0	0	0	0	0	0	0	0	22	2	0	0	1	0	0	0	1	0	1	1	0	0	0	77	1	0	10	0	0	0.0
apache-tomcat-10.0.4-src/java/org/apache/catalina/loader/WebappClassLoader.java	java/org/apache/catalina/loader/WebappClassLoader.java	2	5	5	3	6	0.0	0.0	4	0	3	0	1	0	4	0	0	0	0	0	0	0	0	0	0	0	0	22	2	0	0	1	0	0	0	1	0	1	1	0	0	0	77	1	0	10	0	0	0.0
apache-tomcat-10.0.4-src/java/org/apache/catalina/loader/WebappClassLoader.java	java/org/apache/catalina/loader/WebappClassLoader.java	2	5	5	3	6	0.0	0.0	4	0	3	0	1	0	4	0	0	0	0	0	0	0	0	0	0	0	0	22	2	0	0	1	0	0	0	1	0	1	1	0	0	0	77	1	0	10	0	0	0.0
apache-tomcat-10.0.4-src/java/org/apache/catalina/loader/WebappClassLoader.java	java/org/apache/catalina/loader/WebappClassLoader.java	2	5	5	3	6	0.0	0.0	4	0	3	0	1	0	4	0	0	0	0	0	0	0	0	0	0	0	0	22	2	0	0	1	0	0	0	1	0	1	1	0	0	0	77	1	0	10	0	0	0.0
apache-tomcat-10.0.4-src/java/org/apache/catalina/loader/WebappClassLoader.java	java/org/apache/catalina/loader/WebappClassLoader.java	2	5	5	3	6	0.0	0.0	4	0	3	0	1	0	4	0	0	0	0	0	0	0	0	0	0	0	0	22	2	0	0	1	0	0	0	1	0	1	1	0	0	0	77	1	0	10	0	0	0.0
apache-tomcat-10.0.4-src/java/org/apache/catalina/loader/WebappClassLoaderBase.java	java/org/apache/catalina/loader/WebappClassLoaderBase.java	25	434	4	243	2303	0.1302578	0.64721847	82	0	48	16	16	2	67	0	2	0	26	5	0	18	8	0	12	0	53	1498	105	30	110	35	16	191	83	303	32	200	7	0	5	0	720	1025	79	10	0	0	0.0
apache-tomcat-10.0.4-src/java/org/apache/catalina/loader/WebappLoader.java	java/org/apache/catalina/loader/WebappLoader.java	22	72	3	84	121	0.21645021	0.5930736	26	0	18	4	4	0	22	0	0	0	9	2	0	7	2	0	3	0	18	272	25	5	18	6	1	30	7	63	5	43	4	0	0	0	243	1	5	10	0	0	0.0
apache-tomcat-10.0.4-src/java/org/apache/catalina/manager/Constants.java	java/org/apache/catalina/manager/Constants.java	0	1	1	0	0	0.0	0.0	0	0	0	0	0	0	1	0	0	0	12	12	12	0	0	0	12	0	0	23	0	0	0	0	0	99	0	12	10	12	0	0	0	0	71	1	0	10	0	0	0.0
apache-tomcat-10.0.4-src/java/org/apache/catalina/manager/DummyProxySession.java	java/org/apache/catalina/manager/DummyProxySession.java	4	38	1	0	683	0.014224751	0.014224751	38	0	38	0	0	0	38	0	0	0	1	0	0	1	0	0	0	0	0	101	19	0	0	0	0	0	9	3	0	1	0	0	0	0	54	1	0	10	0	0	0.0
apache-tomcat-10.0.4-src/java/org/apache/catalina/manager/host/Constants.java	java/org/apache/catalina/manager/host/Constants.java	0	0	1	0	0	-1.0	-1.0	0	0	0	0	0	0	0	0	0	0	8	8	8	0	0	0	8	0	0	10	0	0	0	0	0	56	0	8	6	8	0	0	0	0	46	1	0	10	0	0	0.0
apache-tomcat-10.0.4-src/java/org/apache/catalina/manager/host/HostManagerServlet.java	java/org/apache/catalina/manager/host/HostManagerServlet.java	25	83	3	73	15	0.41758242	0.4945055	14	0	5	0	9	0	14	0	0	2	7	2	0	1	6	0	2	0	8	325	23	2	29	8	8	74	13	63	2	41	3	0	0	0	244	1	0	10	0	0	0.0
apache-tomcat-10.0.4-src/java/org/apache/catalina/manager/host/HTMLHostManagerServlet.java	java/org/apache/catalina/manager/host/HTMLHostManagerServlet.java	14	32	4	45	28	0.0	0.0	8	0	3	0	5	0	8	0	0	0	9	9	0	9	0	0	9	0	34	236	5	3	7	0	2	190	89	128	19	40	4	0	0	0	181	17	0	10	0	0	0.0
apache-tomcat-10.0.4-src/java/org/apache/catalina/manager/host/HTMLHostManagerServlet.java	java/org/apache/catalina/manager/host/HTMLHostManagerServlet.java	14	32	4	45	28	0.0	0.0	8	0	3	0	5	0	8	0	0	0	9	9	0	9	0	0	9	0	34	236	5	3	7	0	2	190	89	128	19	40	4	0	0	0	181	17	0	10	0	0	0.0
apache-tomcat-10.0.4-src/java/org/apache/catalina/manager/host/HTMLHostManagerServlet.java	java/org/apache/catalina/manager/host/HTMLHostManagerServlet.java	14	32	4	45	28	0.0	0.0	8	0	3	0	5	0	8	0	0	0	9	9	0	9	0	0	9	0	34	236	5	3	7	0	2	190	89	128	19	40	4	0	0	0	181	17	0	10	0	0	0.0
apache-tomcat-10.0.4-src/java/org/apache/catalina/manager/HTMLManagerServlet.java	java/org/apache/catalina/manager/HTMLManagerServlet.java	27	144	4	128	319	0.009230769	0.009230769	26	0	4	0	22	0	26	0	0	0	20	19	0	13	0	7	19	0	50	720	24	7	28	9	8	496	136	267	45	108	4	10	0	0	316	17	0	10	0	0	0.0
apache-tomcat-10.0.4-src/java/org/apache/catalina/manager/HTMLManagerServlet.java	java/org/apache/catalina/manager/HTMLManagerServlet.java	27	144	4	128	319	0.009230769	0.009230769	26	0	4	0	22	0	26	0	0	0	20	19	0	13	0	7	19	0	50	720	24	7	28	9	8	496	136	267	45	108	4	10	0	0	316	17	0	10	0	0	0.0
apache-tomcat-10.0.4-src/java/org/apache/catalina/manager/HTMLManagerServlet.java	java/org/apache/catalina/manager/HTMLManagerServlet.java	27	144	4	128	319	0.009230769	0.009230769	26	0	4	0	22	0	26	0	0	0	20	19	0	13	0	7	19	0	50	720	24	7	28	9	8	496	136	267	45	108	4	10	0	0	316	17	0	10	0	0	0.0
apache-tomcat-10.0.4-src/java/org/apache/catalina/manager/JMXProxyServlet.java	java/org/apache/catalina/manager/JMXProxyServlet.java	9	34	3	39	25	0.4	0.4	11	0	6	5	0	0	6	0	0	0	5	3	0	3	2	0	3	0	6	172	9	2	13	5	1	38	4	43	10	31	2	0	0	0	175	1	0	10	0	0	0.0
apache-tomcat-10.0.4-src/java/org/apache/catalina/manager/JspHelper.java	java/org/apache/catalina/manager/JspHelper.java	4	39	1	23	74	0.015151516	0.015151516	13	12	11	2	0	0	12	0	0	0	3	3	0	3	0	0	3	0	13	159	25	1	11	6	1	19	24	30	12	19	4	0	0	0	132	1	0	10	0	0	0.0
apache-tomcat-10.0.4-src/java/org/apache/catalina/manager/JspHelper.java	java/org/apache/catalina/manager/JspHelper.java	4	39	1	23	74	0.015151516	0.015151516	13	12	11	2	0	0	12	0	0	0	3	3	0	3	0	0	3	0	13	159	25	1	11	6	1	19	24	30	12	19	4	0	0	0	132	1	0	10	0	0	0.0
apache-tomcat-10.0.4-src/java/org/apache/catalina/manager/JspHelper.java	java/org/apache/catalina/manager/JspHelper.java	4	39	1	23	74	0.015151516	0.015151516	13	12	11	2	0	0	12	0	0	0	3	3	0	3	0	0	3	0	13	159	25	1	11	6	1	19	24	30	12	19	4	0	0	0	132	1	0	10	0	0	0.0
apache-tomcat-10.0.4-src/java/org/apache/catalina/manager/ManagerServlet.java	java/org/apache/catalina/manager/ManagerServlet.java	41	278	3	153	406	0.25396827	0.43809524	40	1	6	4	30	0	36	0	0	1	11	2	0	1	10	0	2	0	55	1030	47	23	74	22	18	272	51	199	60	149	7	0	0	0	473	1	0	10	0	0	0.0
apache-tomcat-10.0.4-src/java/org/apache/catalina/manager/StatusManagerServlet.java	java/org/apache/catalina/manager/StatusManagerServlet.java	10	34	3	44	0	0.8333333	1.0	4	0	4	0	0	0	4	0	0	0	7	2	0	1	6	0	6	0	21	227	0	5	5	4	7	88	80	122	5	29	4	0	0	0	102	1	0	10	0	0	0.0
apache-tomcat-10.0.4-src/java/org/apache/catalina/manager/StatusTransformer.java	java/org/apache/catalina/manager/StatusTransformer.java	6	111	1	64	171	0.0	0.0	19	19	17	0	2	0	19	0	0	0	0	0	0	0	0	0	0	0	83	653	8	13	38	1	39	299	113	101	60	59	4	0	0	0	255	1	0	10	0	0	0.0
apache-tomcat-10.0.4-src/java/org/apache/catalina/manager/StatusTransformer.java	java/org/apache/catalina/manager/StatusTransformer.java	6	111	1	64	171	0.0	0.0	19	19	17	0	2	0	19	0	0	0	0	0	0	0	0	0	0	0	83	653	8	13	38	1	39	299	113	101	60	59	4	0	0	0	255	1	0	10	0	0	0.0
apache-tomcat-10.0.4-src/java/org/apache/catalina/manager/StatusTransformer.java	java/org/apache/catalina/manager/StatusTransformer.java	6	111	1	64	171	0.0	0.0	19	19	17	0	2	0	19	0	0	0	0	0	0	0	0	0	0	0	83	653	8	13	38	1	39	299	113	101	60	59	4	0	0	0	255	1	0	10	0	0	0.0
apache-tomcat-10.0.4-src/java/org/apache/catalina/manager/util/BaseSessionComparator.java	java/org/apache/catalina/manager/util/BaseSessionComparator.java	3	6	1	2	3	0.0	0.0	3	0	3	0	0	0	3	1	1	0	0	0	0	0	0	0	0	0	0	11	1	0	3	0	2	1	3	2	0	2	0	0	0	0	33	1025	0	10	0	0	0.0
apache-tomcat-10.0.4-src/java/org/apache/catalina/manager/util/SessionUtils.java	java/org/apache/catalina/manager/util/SessionUtils.java	4	43	1	23	17	0.0	0.0	7	6	6	1	0	0	6	0	0	0	5	5	0	5	0	0	5	0	5	160	19	5	16	6	2	14	10	41	5	28	5	0	0	0	119	1	0	10	0	0	0.0
apache-tomcat-10.0.4-src/java/org/apache/catalina/mapper/Constants.java	java/org/apache/catalina/mapper/Constants.java	0	0	1	0	0	-1.0	-1.0	0	0	0	0	0	0	0	0	0	0	1	1	1	0	0	0	1	0	0	3	0	0	0	0	0	1	0	1	0	1	0	0	0	0	4	17	0	10	0	0	0.0
apache-tomcat-10.0.4-src/java/org/apache/catalina/mapper/Mapper.java	java/org/apache/catalina/mapper/Mapper.java	24	259	5	106	795	0.1764706	0.29411766	43	16	16	25	2	0	18	0	20	6	6	2	0	5	0	1	3	0	84	1109	68	21	98	1	32	29	162	288	70	173	6	0	6	0	257	17	12	10	0	0	0.0
apache-tomcat-10.0.4-src/java/org/apache/catalina/mapper/MapperListener.java	java/org/apache/catalina/mapper/MapperListener.java	21	78	3	63	10	0.33333334	0.47619048	17	0	5	10	2	0	7	0	0	0	5	2	0	5	0	0	5	0	2	305	5	9	3	0	4	32	1	81	0	70	4	0	0	0	105	1	9	10	0	0	0.0
apache-tomcat-10.0.4-src/java/org/apache/catalina/mapper/MappingData.java	java/org/apache/catalina/mapper/MappingData.java	5	1	1	2	0	0.0	0.0	1	0	1	0	0	0	1	0	0	0	11	0	11	0	0	0	4	0	4	26	0	0	0	0	0	0	2	18	0	11	0	0	0	0	29	1	0	10	0	0	0.0
apache-tomcat-10.0.4-src/java/org/apache/catalina/mapper/WrapperMappingInfo.java	java/org/apache/catalina/mapper/WrapperMappingInfo.java	1	5	1	0	2	0.4	1.0	5	0	5	0	0	0	5	0	0	0	4	0	0	4	0	0	4	0	0	24	4	0	0	0	0	0	0	4	0	4	0	0	0	0	20	1	0	10	0	0	0.0
apache-tomcat-10.0.4-src/java/org/apache/catalina/mbeans/BaseCatalinaMBean.java	java/org/apache/catalina/mbeans/BaseCatalinaMBean.java	3	4	2	4	1	0.0	0.0	2	1	0	0	2	0	2	0	0	0	0	0	0	0	0	0	0	0	1	19	2	0	0	2	0	1	0	1	0	1	1	0	0	0	26	1025	0	10	0	0	0.0
apache-tomcat-10.0.4-src/java/org/apache/catalina/mbeans/ClassNameMBean.java	java/org/apache/catalina/mbeans/ClassNameMBean.java	2	1	3	2	0	0.0	0.0	1	0	1	0	0	0	1	0	0	0	0	0	0	0	0	0	0	0	0	5	1	0	0	0	0	0	0	0	0	0	0	0	0	0	55	1	0	10	0	0	0.0
apache-tomcat-10.0.4-src/java/org/apache/catalina/mbeans/ConnectorMBean.java	java/org/apache/catalina/mbeans/ConnectorMBean.java	6	5	4	8	0	1.0	1.0	2	0	2	0	0	0	2	0	0	0	1	1	0	1	0	0	1	0	4	22	1	0	3	0	0	6	0	5	0	5	1	0	0	0	61	1	0	10	0	0	0.0
apache-tomcat-10.0.4-src/java/org/apache/catalina/mbeans/ContainerMBean.java	java/org/apache/catalina/mbeans/ContainerMBean.java	13	23	3	25	28	0.0	0.0	8	0	8	0	0	0	8	0	0	0	0	0	0	0	0	0	0	0	3	101	4	4	3	2	2	0	2	24	0	23	4	0	0	0	99	1	0	10	0	0	0.0
apache-tomcat-10.0.4-src/java/org/apache/catalina/mbeans/ContextEnvironmentMBean.java	java/org/apache/catalina/mbeans/ContextEnvironmentMBean.java	4	1	3	6	0	0.0	0.0	1	0	1	0	0	0	1	0	0	0	0	0	0	0	0	0	0	0	0	9	0	0	0	0	0	0	0	2	0	2	0	0	0	0	50	1	0	10	0	0	0.0
apache-tomcat-10.0.4-src/java/org/apache/catalina/mbeans/ContextMBean.java	java/org/apache/catalina/mbeans/ContextMBean.java	7	13	3	14	28	0.0	0.0	8	0	8	0	0	0	8	0	0	0	0	0	0	0	0	0	0	0	0	60	8	5	0	0	0	0	5	29	0	24	1	0	0	0	85	1	0	10	0	0	0.0
apache-tomcat-10.0.4-src/java/org/apache/catalina/mbeans/ContextResourceLinkMBean.java	java/org/apache/catalina/mbeans/ContextResourceLinkMBean.java	6	14	3	20	0	1.0	1.0	2	0	2	0	0	0	2	0	0	0	1	1	0	1	0	0	1	0	1	58	5	0	4	0	0	16	0	8	1	7	2	0	0	0	66	1	0	10	0	0	0.0
apache-tomcat-10.0.4-src/java/org/apache/catalina/mbeans/ContextResourceMBean.java	java/org/apache/catalina/mbeans/ContextResourceMBean.java	6	16	3	22	0	1.0	1.0	2	0	2	0	0	0	2	0	0	0	1	1	0	1	0	0	1	0	1	64	6	0	4	0	0	18	0	8	1	7	2	0	0	0	64	1	0	10	0	0	0.0
apache-tomcat-10.0.4-src/java/org/apache/catalina/mbeans/GlobalResourcesLifecycleListener.java	java/org/apache/catalina/mbeans/GlobalResourcesLifecycleListener.java	12	29	1	34	0	0.6	0.6	5	0	1	0	4	0	5	0	0	0	3	2	0	1	2	0	2	0	6	120	1	4	0	8	1	22	0	17	9	14	4	0	0	0	106	1	13	10	0	0	0.0
apache-tomcat-10.0.4-src/java/org/apache/catalina/mbeans/GroupMBean.java	java/org/apache/catalina/mbeans/GroupMBean.java	10	12	2	20	0	1.0	1.0	4	0	4	0	0	0	4	0	0	0	3	1	0	1	2	0	3	0	4	61	4	2	4	2	0	5	2	19	0	17	2	0	0	0	65	1	0	10	0	0	0.0
apache-tomcat-10.0.4-src/java/org/apache/catalina/mbeans/MBeanDumper.java	java/org/apache/catalina/mbeans/MBeanDumper.java	5	38	1	49	10	0.0	0.0	5	5	2	3	0	0	2	0	0	0	3	3	0	2	1	0	3	0	15	168	8	7	3	4	0	25	16	36	12	27	7	0	0	0	97	1	4	10	0	0	0.0
apache-tomcat-10.0.4-src/java/org/apache/catalina/mbeans/MBeanFactory.java	java/org/apache/catalina/mbeans/MBeanFactory.java	32	77	1	91	260	0.03557312	0.05928854	29	0	23	6	0	0	23	0	1	0	4	3	0	3	1	0	3	0	6	378	30	3	15	3	17	49	5	115	4	107	4	0	0	0	215	1	3	10	0	0	0.0
apache-tomcat-10.0.4-src/java/org/apache/catalina/mbeans/MBeanUtils.java	java/org/apache/catalina/mbeans/MBeanUtils.java	18	80	1	46	64	0.39333335	0.4	25	25	11	0	0	14	25	0	0	2	4	4	0	3	1	0	2	0	37	326	25	4	28	0	3	66	4	132	16	101	2	0	0	0	116	1	0	10	0	0	0.0
apache-tomcat-10.0.4-src/java/org/apache/catalina/mbeans/MemoryUserDatabaseMBean.java	java/org/apache/catalina/mbeans/MemoryUserDatabaseMBean.java	10	30	2	41	0	0.54545456	0.54545456	12	0	12	0	0	0	12	0	0	0	6	1	0	1	5	0	6	0	11	155	15	3	6	9	0	13	3	39	0	39	1	0	0	0	85	1	0	10	0	0	0.0
apache-tomcat-10.0.4-src/java/org/apache/catalina/mbeans/MemoryUserDatabaseMBean.java	java/org/apache/catalina/mbeans/MemoryUserDatabaseMBean.java	10	30	2	41	0	0.54545456	0.54545456	12	0	12	0	0	0	12	0	0	0	6	1	0	1	5	0	6	0	11	155	15	3	6	9	0	13	3	39	0	39	1	0	0	0	85	1	0	10	0	0	0.0
apache-tomcat-10.0.4-src/java/org/apache/catalina/mbeans/MemoryUserDatabaseMBean.java	java/org/apache/catalina/mbeans/MemoryUserDatabaseMBean.java	10	30	2	41	0	0.54545456	0.54545456	12	0	12	0	0	0	12	0	0	0	6	1	0	1	5	0	6	0	11	155	15	3	6	9	0	13	3	39	0	39	1	0	0	0	85	1	0	10	0	0	0.0
apache-tomcat-10.0.4-src/java/org/apache/catalina/mbeans/NamingResourcesMBean.java	java/org/apache/catalina/mbeans/NamingResourcesMBean.java	11	27	2	27	0	1.0	1.0	9	0	9	0	0	0	9	0	0	0	3	1	0	1	2	0	3	0	10	134	12	3	12	3	3	13	3	35	0	30	2	0	0	0	85	1	0	10	0	0	0.0
apache-tomcat-10.0.4-src/java/org/apache/catalina/mbeans/RoleMBean.java	java/org/apache/catalina/mbeans/RoleMBean.java	4	0	2	2	0	-1.0	-1.0	0	0	0	0	0	0	0	0	0	0	2	0	0	0	2	0	2	0	1	4	0	0	0	0	0	1	0	2	0	2	0	0	0	0	23	1	0	10	0	0	0.0
apache-tomcat-10.0.4-src/java/org/apache/catalina/mbeans/ServiceMBean.java	java/org/apache/catalina/mbeans/ServiceMBean.java	4	11	3	14	10	0.0	0.0	5	0	5	0	0	0	5	0	0	0	0	0	0	0	0	0	0	0	1	42	3	2	1	0	2	5	3	17	0	15	1	0	0	0	79	1	0	10	0	0	0.0
apache-tomcat-10.0.4-src/java/org/apache/catalina/mbeans/UserMBean.java	java/org/apache/catalina/mbeans/UserMBean.java	10	18	2	23	0	1.0	1.0	6	0	6	0	0	0	6	0	0	0	3	1	0	1	2	0	3	0	4	83	6	2	8	2	0	7	2	23	0	21	2	0	0	0	65	1	0	10	0	0	0.0
apache-tomcat-10.0.4-src/java/org/apache/catalina/realm/AuthenticatedUserRealm.java	java/org/apache/catalina/realm/AuthenticatedUserRealm.java	2	2	4	0	1	0.0	0.0	2	0	0	0	2	0	2	0	0	0	0	0	0	0	0	0	0	0	0	8	2	0	0	0	0	0	0	0	0	0	0	0	0	0	40	1	0	10	0	0	0.0
apache-tomcat-10.0.4-src/java/org/apache/catalina/realm/CombinedRealm.java	java/org/apache/catalina/realm/CombinedRealm.java	15	70	4	45	0	0.8596491	1.0	19	0	14	0	5	0	19	0	0	0	2	1	0	1	1	0	2	0	2	240	14	14	7	2	5	27	3	24	1	15	4	0	0	0	175	1	23	10	0	0	0.0
apache-tomcat-10.0.4-src/java/org/apache/catalina/realm/DataSourceRealm.java	java/org/apache/catalina/realm/DataSourceRealm.java	8	56	4	32	267	0.08	0.31	26	0	16	1	9	0	25	0	0	0	10	0	0	3	7	0	0	0	1	232	30	1	15	11	1	18	4	48	0	28	4	0	0	0	185	1	9	10	0	0	0.0
apache-tomcat-10.0.4-src/java/org/apache/catalina/realm/DataSourceRealm.java	java/org/apache/catalina/realm/DataSourceRealm.java	8	56	4	32	267	0.08	0.31	26	0	16	1	9	0	25	0	0	0	10	0	0	3	7	0	0	0	1	232	30	1	15	11	1	18	4	48	0	28	4	0	0	0	185	1	9	10	0	0	0.0
apache-tomcat-10.0.4-src/java/org/apache/catalina/realm/DataSourceRealm.java	java/org/apache/catalina/realm/DataSourceRealm.java	8	56	4	32	267	0.08	0.31	26	0	16	1	9	0	25	0	0	0	10	0	0	3	7	0	0	0	1	232	30	1	15	11	1	18	4	48	0	28	4	0	0	0	185	1	9	10	0	0	0.0
apache-tomcat-10.0.4-src/java/org/apache/catalina/realm/DigestCredentialHandlerBase.java	java/org/apache/catalina/realm/DigestCredentialHandlerBase.java	6	29	1	25	72	0.0952381	0.0952381	16	0	9	1	6	0	15	5	0	0	7	2	1	5	1	0	3	0	5	106	13	0	8	1	1	1	15	25	6	19	4	0	0	0	141	1025	1	10	0	0	0.0
apache-tomcat-10.0.4-src/java/org/apache/catalina/realm/GenericPrincipal.java	java/org/apache/catalina/realm/GenericPrincipal.java	4	27	1	10	111	0.6691176	1.0	18	0	16	1	1	0	17	0	0	0	6	1	0	1	5	0	5	0	2	117	10	1	5	0	0	3	5	10	0	7	2	0	1	0	116	1	0	10	0	0	0.0
apache-tomcat-10.0.4-src/java/org/apache/catalina/realm/JAASCallbackHandler.java	java/org/apache/catalina/realm/JAASCallbackHandler.java	8	19	1	17	1	1.0	1.0	3	0	3	0	0	0	3	0	0	0	11	1	0	0	11	0	11	0	1	84	0	1	2	0	3	9	1	15	0	13	3	0	0	0	139	1	1	10	0	0	0.0
apache-tomcat-10.0.4-src/java/org/apache/catalina/realm/JAASMemoryLoginModule.java	java/org/apache/catalina/realm/JAASMemoryLoginModule.java	13	39	5	41	0	0.9047619	1.0	8	0	6	1	1	0	7	0	0	0	8	1	0	1	7	0	1	0	3	202	11	2	8	4	11	28	22	64	2	27	3	0	0	0	209	1	8	10	0	0	0.0
apache-tomcat-10.0.4-src/java/org/apache/catalina/realm/JAASRealm.java	java/org/apache/catalina/realm/JAASRealm.java	9	66	4	45	173	0.0995671	0.3030303	22	0	14	0	8	0	22	0	0	0	11	1	0	2	9	0	3	0	10	246	27	2	11	5	0	28	3	52	1	29	4	0	0	0	418	1	22	10	0	0	0.0
apache-tomcat-10.0.4-src/java/org/apache/catalina/realm/JNDIRealm.java	java/org/apache/catalina/realm/JNDIRealm.java	13	369	4	164	6862	0.029800741	0.24581203	121	1	79	14	28	0	107	0	0	0	49	1	1	11	37	0	2	0	11	1327	118	17	122	32	6	100	42	278	30	162	7	0	2	0	687	1	42	10	Authentication weakness	Low	1.0
apache-tomcat-10.0.4-src/java/org/apache/catalina/realm/JNDIRealm.java	java/org/apache/catalina/realm/JNDIRealm.java	13	369	4	164	6862	0.029800741	0.24581203	121	1	79	14	28	0	107	0	0	0	49	1	1	11	37	0	2	0	11	1327	118	17	122	32	6	100	42	278	30	162	7	0	2	0	687	1	42	10	Authentication weakness	Low	1.0
apache-tomcat-10.0.4-src/java/org/apache/catalina/realm/JNDIRealm.java	java/org/apache/catalina/realm/JNDIRealm.java	13	369	4	164	6862	0.029800741	0.24581203	121	1	79	14	28	0	107	0	0	0	49	1	1	11	37	0	2	0	11	1327	118	17	122	32	6	100	42	278	30	162	7	0	2	0	687	1	42	10	Authentication weakness	Low	1.0
apache-tomcat-10.0.4-src/java/org/apache/catalina/realm/JNDIRealm.java	java/org/apache/catalina/realm/JNDIRealm.java	13	369	4	164	6862	0.029800741	0.24581203	121	1	79	14	28	0	107	0	0	0	49	1	1	11	37	0	2	0	11	1327	118	17	122	32	6	100	42	278	30	162	7	0	2	0	687	1	42	10	Authentication weakness	Low	1.0
apache-tomcat-10.0.4-src/java/org/apache/catalina/realm/JNDIRealm.java	java/org/apache/catalina/realm/JNDIRealm.java	13	369	4	164	6862	0.029800741	0.24581203	121	1	79	14	28	0	107	0	0	0	49	1	1	11	37	0	2	0	11	1327	118	17	122	32	6	100	42	278	30	162	7	0	2	0	687	1	42	10	Authentication weakness	Low	1.0
apache-tomcat-10.0.4-src/java/org/apache/catalina/realm/JNDIRealm.java	java/org/apache/catalina/realm/JNDIRealm.java	13	369	4	164	6862	0.029800741	0.24581203	121	1	79	14	28	0	107	0	0	0	49	1	1	11	37	0	2	0	11	1327	118	17	122	32	6	100	42	278	30	162	7	0	2	0	687	1	42	10	Authentication weakness	Low	1.0
apache-tomcat-10.0.4-src/java/org/apache/catalina/realm/JNDIRealm.java	java/org/apache/catalina/realm/JNDIRealm.java	13	369	4	164	6862	0.029800741	0.24581203	121	1	79	14	28	0	107	0	0	0	49	1	1	11	37	0	2	0	11	1327	118	17	122	32	6	100	42	278	30	162	7	0	2	0	687	1	42	10	Authentication weakness	Low	1.0
apache-tomcat-10.0.4-src/java/org/apache/catalina/realm/JNDIRealm.java	java/org/apache/catalina/realm/JNDIRealm.java	13	369	4	164	6862	0.029800741	0.24581203	121	1	79	14	28	0	107	0	0	0	49	1	1	11	37	0	2	0	11	1327	118	17	122	32	6	100	42	278	30	162	7	0	2	0	687	1	42	10	Authentication weakness	Low	1.0
apache-tomcat-10.0.4-src/java/org/apache/catalina/realm/LockOutRealm.java	java/org/apache/catalina/realm/LockOutRealm.java	9	33	5	30	129	0.09166667	0.24166666	19	0	15	3	1	0	16	0	0	2	6	1	0	1	5	0	1	0	3	152	16	0	4	1	3	2	10	28	4	17	3	1	1	0	232	1	2	10	0	0	0.0
apache-tomcat-10.0.4-src/java/org/apache/catalina/realm/MemoryRealm.java	java/org/apache/catalina/realm/MemoryRealm.java	13	25	4	30	10	0.32142857	0.5714286	8	0	3	0	4	1	8	0	0	1	5	2	0	5	0	0	3	0	2	97	8	1	6	3	0	11	3	20	1	15	3	0	0	0	166	1	6	10	0	0	0.0
apache-tomcat-10.0.4-src/java/org/apache/catalina/realm/MemoryRealm.java	java/org/apache/catalina/realm/MemoryRealm.java	13	25	4	30	10	0.32142857	0.5714286	8	0	3	0	4	1	8	0	0	1	5	2	0	5	0	0	3	0	2	97	8	1	6	3	0	11	3	20	1	15	3	0	0	0	166	1	6	10	0	0	0.0
apache-tomcat-10.0.4-src/java/org/apache/catalina/realm/MemoryRealm.java	java/org/apache/catalina/realm/MemoryRealm.java	13	25	4	30	10	0.32142857	0.5714286	8	0	3	0	4	1	8	0	0	1	5	2	0	5	0	0	3	0	2	97	8	1	6	3	0	11	3	20	1	15	3	0	0	0	166	1	6	10	0	0	0.0
apache-tomcat-10.0.4-src/java/org/apache/catalina/realm/MemoryRealm.java	java/org/apache/catalina/realm/MemoryRealm.java	13	25	4	30	10	0.32142857	0.5714286	8	0	3	0	4	1	8	0	0	1	5	2	0	5	0	0	3	0	2	97	8	1	6	3	0	11	3	20	1	15	3	0	0	0	166	1	6	10	0	0	0.0
apache-tomcat-10.0.4-src/java/org/apache/catalina/realm/MemoryRealm.java	java/org/apache/catalina/realm/MemoryRealm.java	13	25	4	30	10	0.32142857	0.5714286	8	0	3	0	4	1	8	0	0	1	5	2	0	5	0	0	3	0	2	97	8	1	6	3	0	11	3	20	1	15	3	0	0	0	166	1	6	10	0	0	0.0
apache-tomcat-10.0.4-src/java/org/apache/catalina/realm/MemoryRealm.java	java/org/apache/catalina/realm/MemoryRealm.java	13	25	4	30	10	0.32142857	0.5714286	8	0	3	0	4	1	8	0	0	1	5	2	0	5	0	0	3	0	2	97	8	1	6	3	0	11	3	20	1	15	3	0	0	0	166	1	6	10	0	0	0.0
apache-tomcat-10.0.4-src/java/org/apache/catalina/realm/MemoryRuleSet.java	java/org/apache/catalina/realm/MemoryRuleSet.java	3	3	1	1	1	0.33333334	0.33333334	3	0	3	0	0	0	3	0	0	0	1	0	0	0	1	0	1	0	0	12	0	0	0	0	0	2	0	1	1	1	0	0	0	0	63	1	0	10	0	0	0.0
apache-tomcat-10.0.4-src/java/org/apache/catalina/realm/MemoryRuleSet.java	java/org/apache/catalina/realm/MemoryRuleSet.java	4	3	2	4	1	0.0	0.0	2	0	2	0	0	0	2	0	0	0	0	0	0	0	0	0	0	0	0	14	0	0	1	0	0	4	1	5	1	4	1	0	0	0	36	16	0	10	0	0	0.0
apache-tomcat-10.0.4-src/java/org/apache/catalina/realm/MessageDigestCredentialHandler.java	java/org/apache/catalina/realm/MessageDigestCredentialHandler.java	10	20	2	22	14	0.25	0.53571427	8	0	5	0	3	0	8	0	0	0	4	2	1	3	0	0	2	0	13	89	13	0	7	1	0	4	9	21	1	17	3	0	0	0	102	1	1	10	0	0	0.0
apache-tomcat-10.0.4-src/java/org/apache/catalina/realm/NestedCredentialHandler.java	java/org/apache/catalina/realm/NestedCredentialHandler.java	1	7	1	6	0	1.0	1.0	4	0	4	0	0	0	4	0	0	0	1	0	0	1	0	0	1	0	0	23	5	1	0	0	0	0	2	1	0	1	2	0	0	0	30	1	0	10	0	0	0.0
apache-tomcat-10.0.4-src/java/org/apache/catalina/realm/NullRealm.java	java/org/apache/catalina/realm/NullRealm.java	1	2	4	0	1	0.0	0.0	2	0	0	0	2	0	2	0	0	0	0	0	0	0	0	0	0	0	0	8	2	0	0	0	0	0	0	0	0	0	0	0	0	0	31	1	0	10	0	0	0.0
apache-tomcat-10.0.4-src/java/org/apache/catalina/realm/RealmBase.java	java/org/apache/catalina/realm/RealmBase.java	41	247	3	123	1023	0.08405797	0.3468599	50	3	33	5	12	0	46	2	0	0	14	3	0	4	10	0	4	0	28	792	63	20	68	8	11	98	55	145	31	88	6	0	1	0	457	1025	38	10	0	0	0.0
apache-tomcat-10.0.4-src/java/org/apache/catalina/realm/RealmBase.java	java/org/apache/catalina/realm/RealmBase.java	41	247	3	123	1023	0.08405797	0.3468599	50	3	33	5	12	0	46	2	0	0	14	3	0	4	10	0	4	0	28	792	63	20	68	8	11	98	55	145	31	88	6	0	1	0	457	1025	38	10	0	0	0.0
apache-tomcat-10.0.4-src/java/org/apache/catalina/realm/RealmBase.java	java/org/apache/catalina/realm/RealmBase.java	41	247	3	123	1023	0.08405797	0.3468599	50	3	33	5	12	0	46	2	0	0	14	3	0	4	10	0	4	0	28	792	63	20	68	8	11	98	55	145	31	88	6	0	1	0	457	1025	38	10	0	0	0.0
apache-tomcat-10.0.4-src/java/org/apache/catalina/realm/RealmBase.java	java/org/apache/catalina/realm/RealmBase.java	41	247	3	123	1023	0.08405797	0.3468599	50	3	33	5	12	0	46	2	0	0	14	3	0	4	10	0	4	0	28	792	63	20	68	8	11	98	55	145	31	88	6	0	1	0	457	1025	38	10	0	0	0.0
apache-tomcat-10.0.4-src/java/org/apache/catalina/realm/RealmBase.java	java/org/apache/catalina/realm/RealmBase.java	41	247	3	123	1023	0.08405797	0.3468599	50	3	33	5	12	0	46	2	0	0	14	3	0	4	10	0	4	0	28	792	63	20	68	8	11	98	55	145	31	88	6	0	1	0	457	1025	38	10	0	0	0.0
apache-tomcat-10.0.4-src/java/org/apache/catalina/realm/RealmBase.java	java/org/apache/catalina/realm/RealmBase.java	41	247	3	123	1023	0.08405797	0.3468599	50	3	33	5	12	0	46	2	0	0	14	3	0	4	10	0	4	0	28	792	63	20	68	8	11	98	55	145	31	88	6	0	1	0	457	1025	38	10	0	0	0.0
apache-tomcat-10.0.4-src/java/org/apache/catalina/realm/RealmBase.java	java/org/apache/catalina/realm/RealmBase.java	41	247	3	123	1023	0.08405797	0.3468599	50	3	33	5	12	0	46	2	0	0	14	3	0	4	10	0	4	0	28	792	63	20	68	8	11	98	55	145	31	88	6	0	1	0	457	1025	38	10	0	0	0.0
apache-tomcat-10.0.4-src/java/org/apache/catalina/realm/RealmBase.java	java/org/apache/catalina/realm/RealmBase.java	41	247	3	123	1023	0.08405797	0.3468599	50	3	33	5	12	0	46	2	0	0	14	3	0	4	10	0	4	0	28	792	63	20	68	8	11	98	55	145	31	88	6	0	1	0	457	1025	38	10	0	0	0.0
apache-tomcat-10.0.4-src/java/org/apache/catalina/realm/RealmBase.java	java/org/apache/catalina/realm/RealmBase.java	41	247	3	123	1023	0.08405797	0.3468599	50	3	33	5	12	0	46	2	0	0	14	3	0	4	10	0	4	0	28	792	63	20	68	8	11	98	55	145	31	88	6	0	1	0	457	1025	38	10	0	0	0.0
apache-tomcat-10.0.4-src/java/org/apache/catalina/realm/SecretKeyCredentialHandler.java	java/org/apache/catalina/realm/SecretKeyCredentialHandler.java	7	11	2	13	31	0.15555556	0.33333334	10	0	6	0	4	0	10	0	0	0	6	4	3	3	0	0	4	0	3	46	8	0	0	1	0	2	2	9	0	8	1	0	0	0	55	1	1	10	0	0	0.0
apache-tomcat-10.0.4-src/java/org/apache/catalina/realm/UserDatabaseRealm.java	java/org/apache/catalina/realm/UserDatabaseRealm.java	15	37	4	30	0	0.13333334	0.22222222	11	0	6	1	4	0	10	0	0	0	4	0	0	2	2	0	1	0	2	149	17	4	13	1	1	5	0	35	0	24	5	0	1	0	132	1	1	10	0	0	0.0
apache-tomcat-10.0.4-src/java/org/apache/catalina/realm/X509SubjectDnRetriever.java	java/org/apache/catalina/realm/X509SubjectDnRetriever.java	1	1	1	2	0	0.0	0.0	1	0	1	0	0	0	1	0	0	0	0	0	0	0	0	0	0	0	0	5	1	0	0	0	0	0	0	0	0	0	0	0	0	0	18	1	0	10	0	0	0.0
apache-tomcat-10.0.4-src/java/org/apache/catalina/security/Constants.java	java/org/apache/catalina/security/Constants.java	0	0	1	0	0	-1.0	-1.0	0	0	0	0	0	0	0	0	0	0	2	2	2	0	0	0	2	0	0	4	0	0	0	0	0	2	0	2	0	2	0	0	0	0	10	1	0	10	0	0	0.0
apache-tomcat-10.0.4-src/java/org/apache/catalina/security/DeployXmlPermission.java	java/org/apache/catalina/security/DeployXmlPermission.java	0	2	3	0	1	0.0	0.0	2	0	2	0	0	0	2	0	0	0	1	1	0	1	0	0	1	0	0	9	0	0	0	0	0	0	1	1	0	1	0	0	0	0	48	1	0	10	0	0	0.0
apache-tomcat-10.0.4-src/java/org/apache/catalina/security/SecurityClassLoad.java	java/org/apache/catalina/security/SecurityClassLoad.java	1	14	1	15	66	0.0	0.0	12	12	1	10	0	1	2	0	10	0	0	0	0	0	0	0	0	0	12	140	1	0	1	0	0	98	0	11	88	11	1	0	0	0	45	17	0	10	0	0	0.0
apache-tomcat-10.0.4-src/java/org/apache/catalina/security/SecurityClassLoad.java	java/org/apache/catalina/security/SecurityClassLoad.java	1	14	1	15	66	0.0	0.0	12	12	1	10	0	1	2	0	10	0	0	0	0	0	0	0	0	0	12	140	1	0	1	0	0	98	0	11	88	11	1	0	0	0	45	17	0	10	0	0	0.0
apache-tomcat-10.0.4-src/java/org/apache/catalina/security/SecurityClassLoad.java	java/org/apache/catalina/security/SecurityClassLoad.java	1	14	1	15	66	0.0	0.0	12	12	1	10	0	1	2	0	10	0	0	0	0	0	0	0	0	0	12	140	1	0	1	0	0	98	0	11	88	11	1	0	0	0	45	17	0	10	0	0	0.0
apache-tomcat-10.0.4-src/java/org/apache/catalina/security/SecurityClassLoad.java	java/org/apache/catalina/security/SecurityClassLoad.java	1	14	1	15	66	0.0	0.0	12	12	1	10	0	1	2	0	10	0	0	0	0	0	0	0	0	0	12	140	1	0	1	0	0	98	0	11	88	11	1	0	0	0	45	17	0	10	0	0	0.0
apache-tomcat-10.0.4-src/java/org/apache/catalina/security/SecurityClassLoad.java	java/org/apache/catalina/security/SecurityClassLoad.java	1	14	1	15	66	0.0	0.0	12	12	1	10	0	1	2	0	10	0	0	0	0	0	0	0	0	0	12	140	1	0	1	0	0	98	0	11	88	11	1	0	0	0	45	17	0	10	0	0	0.0
apache-tomcat-10.0.4-src/java/org/apache/catalina/security/SecurityClassLoad.java	java/org/apache/catalina/security/SecurityClassLoad.java	1	14	1	15	66	0.0	0.0	12	12	1	10	0	1	2	0	10	0	0	0	0	0	0	0	0	0	12	140	1	0	1	0	0	98	0	11	88	11	1	0	0	0	45	17	0	10	0	0	0.0
apache-tomcat-10.0.4-src/java/org/apache/catalina/security/SecurityConfig.java	java/org/apache/catalina/security/SecurityConfig.java	4	15	1	9	6	0.0	0.0	5	1	3	2	0	0	3	0	1	0	7	5	0	7	0	0	6	0	6	66	1	0	6	1	0	17	2	15	3	10	3	0	0	0	64	17	1	10	0	0	0.0
apache-tomcat-10.0.4-src/java/org/apache/catalina/security/SecurityListener.java	java/org/apache/catalina/security/SecurityListener.java	7	26	1	27	16	0.2777778	0.5833333	9	0	6	0	3	0	9	0	0	0	6	4	0	6	0	0	5	0	14	85	4	1	8	1	1	10	8	14	1	11	3	0	0	0	116	1	3	10	0	0	0.0
apache-tomcat-10.0.4-src/java/org/apache/catalina/security/SecurityUtil.java	java/org/apache/catalina/security/SecurityUtil.java	11	46	1	28	41	0.10714286	0.10714286	11	11	8	3	0	0	8	0	0	0	16	16	0	16	0	0	16	0	18	161	11	0	13	1	2	9	9	44	0	27	5	0	0	1	160	17	1	10	0	0	0.0
apache-tomcat-10.0.4-src/java/org/apache/catalina/servlets/CGIServlet.java	java/org/apache/catalina/servlets/CGIServlet.java	16	47	4	103	7	0.3	0.3	6	0	1	2	3	0	5	0	0	0	19	7	0	19	0	0	8	0	14	882	2	15	13	0	0	137	7	68	44	51	3	0	3	0	490	17	50	10	0	0	0.0
apache-tomcat-10.0.4-src/java/org/apache/catalina/servlets/CGIServlet.java	java/org/apache/catalina/servlets/CGIServlet.java	16	47	4	103	7	0.3	0.3	6	0	1	2	3	0	5	0	0	0	19	7	0	19	0	0	8	0	14	882	2	15	13	0	0	137	7	68	44	51	3	0	3	0	490	17	50	10	0	0	0.0
apache-tomcat-10.0.4-src/java/org/apache/catalina/servlets/DefaultServlet.java	java/org/apache/catalina/servlets/DefaultServlet.java	42	389	3	232	1255	0.10769231	0.32435897	55	7	2	16	37	0	40	0	0	0	28	8	0	7	21	0	8	0	69	1626	98	18	126	25	39	232	146	317	48	213	7	0	8	0	577	1	0	10	Remote Code execution	Low	1.0
apache-tomcat-10.0.4-src/java/org/apache/catalina/servlets/DefaultServlet.java	java/org/apache/catalina/servlets/DefaultServlet.java	42	389	3	232	1255	0.10769231	0.32435897	55	7	2	16	37	0	40	0	0	0	28	8	0	7	21	0	8	0	69	1626	98	18	126	25	39	232	146	317	48	213	7	0	8	0	577	1	0	10	Remote Code execution	Low	1.0
apache-tomcat-10.0.4-src/java/org/apache/catalina/servlets/DefaultServlet.java	java/org/apache/catalina/servlets/DefaultServlet.java	42	389	3	232	1255	0.10769231	0.32435897	55	7	2	16	37	0	40	0	0	0	28	8	0	7	21	0	8	0	69	1626	98	18	126	25	39	232	146	317	48	213	7	0	8	0	577	1	0	10	Remote Code execution	Low	1.0
apache-tomcat-10.0.4-src/java/org/apache/catalina/servlets/DefaultServlet.java	java/org/apache/catalina/servlets/DefaultServlet.java	42	389	3	232	1255	0.10769231	0.32435897	55	7	2	16	37	0	40	0	0	0	28	8	0	7	21	0	8	0	69	1626	98	18	126	25	39	232	146	317	48	213	7	0	8	0	577	1	0	10	Remote Code execution	Low	1.0
apache-tomcat-10.0.4-src/java/org/apache/catalina/servlets/DefaultServlet.java	java/org/apache/catalina/servlets/DefaultServlet.java	42	389	3	232	1255	0.10769231	0.32435897	55	7	2	16	37	0	40	0	0	0	28	8	0	7	21	0	8	0	69	1626	98	18	126	25	39	232	146	317	48	213	7	0	8	0	577	1	0	10	Remote Code execution	Low	1.0
apache-tomcat-10.0.4-src/java/org/apache/catalina/servlets/DefaultServlet.java	java/org/apache/catalina/servlets/DefaultServlet.java	42	389	3	232	1255	0.10769231	0.32435897	55	7	2	16	37	0	40	0	0	0	28	8	0	7	21	0	8	0	69	1626	98	18	126	25	39	232	146	317	48	213	7	0	8	0	577	1	0	10	Remote Code execution	Low	1.0
apache-tomcat-10.0.4-src/java/org/apache/catalina/servlets/DefaultServlet.java	java/org/apache/catalina/servlets/DefaultServlet.java	42	389	3	232	1255	0.10769231	0.32435897	55	7	2	16	37	0	40	0	0	0	28	8	0	7	21	0	8	0	69	1626	98	18	126	25	39	232	146	317	48	213	7	0	8	0	577	1	0	10	Remote Code execution	Low	1.0
apache-tomcat-10.0.4-src/java/org/apache/catalina/servlets/DefaultServlet.java	java/org/apache/catalina/servlets/DefaultServlet.java	42	389	3	232	1255	0.10769231	0.32435897	55	7	2	16	37	0	40	0	0	0	28	8	0	7	21	0	8	0	69	1626	98	18	126	25	39	232	146	317	48	213	7	0	8	0	577	1	0	10	Remote Code execution	Low	1.0
apache-tomcat-10.0.4-src/java/org/apache/catalina/servlets/DefaultServlet.java	java/org/apache/catalina/servlets/DefaultServlet.java	42	389	3	232	1255	0.10769231	0.32435897	55	7	2	16	37	0	40	0	0	0	28	8	0	7	21	0	8	0	69	1626	98	18	126	25	39	232	146	317	48	213	7	0	8	0	577	1	0	10	Remote Code execution	Low	1.0
apache-tomcat-10.0.4-src/java/org/apache/catalina/servlets/DefaultServlet.java	java/org/apache/catalina/servlets/DefaultServlet.java	42	389	3	232	1255	0.10769231	0.32435897	55	7	2	16	37	0	40	0	0	0	28	8	0	7	21	0	8	0	69	1626	98	18	126	25	39	232	146	317	48	213	7	0	8	0	577	1	0	10	Remote Code execution	Low	1.0
apache-tomcat-10.0.4-src/java/org/apache/catalina/servlets/DefaultServlet.java	java/org/apache/catalina/servlets/DefaultServlet.java	42	389	3	232	1255	0.10769231	0.32435897	55	7	2	16	37	0	40	0	0	0	28	8	0	7	21	0	8	0	69	1626	98	18	126	25	39	232	146	317	48	213	7	0	8	0	577	1	0	10	Remote Code execution	Low	1.0
apache-tomcat-10.0.4-src/java/org/apache/catalina/servlets/DefaultServlet.java	java/org/apache/catalina/servlets/DefaultServlet.java	42	389	3	232	1255	0.10769231	0.32435897	55	7	2	16	37	0	40	0	0	0	28	8	0	7	21	0	8	0	69	1626	98	18	126	25	39	232	146	317	48	213	7	0	8	0	577	1	0	10	Remote Code execution	Low	1.0
apache-tomcat-10.0.4-src/java/org/apache/catalina/servlets/DefaultServlet.java	java/org/apache/catalina/servlets/DefaultServlet.java	42	389	3	232	1255	0.10769231	0.32435897	55	7	2	16	37	0	40	0	0	0	28	8	0	7	21	0	8	0	69	1626	98	18	126	25	39	232	146	317	48	213	7	0	8	0	577	1	0	10	Remote Code execution	Low	1.0
apache-tomcat-10.0.4-src/java/org/apache/catalina/servlets/DefaultServlet.java	java/org/apache/catalina/servlets/DefaultServlet.java	42	389	3	232	1255	0.10769231	0.32435897	55	7	2	16	37	0	40	0	0	0	28	8	0	7	21	0	8	0	69	1626	98	18	126	25	39	232	146	317	48	213	7	0	8	0	577	1	0	10	Remote Code execution	Low	1.0
apache-tomcat-10.0.4-src/java/org/apache/catalina/servlets/DefaultServlet.java	java/org/apache/catalina/servlets/DefaultServlet.java	42	389	3	232	1255	0.10769231	0.32435897	55	7	2	16	37	0	40	0	0	0	28	8	0	7	21	0	8	0	69	1626	98	18	126	25	39	232	146	317	48	213	7	0	8	0	577	1	0	10	Remote Code execution	Low	1.0
apache-tomcat-10.0.4-src/java/org/apache/catalina/servlets/DefaultServlet.java	java/org/apache/catalina/servlets/DefaultServlet.java	42	389	3	232	1255	0.10769231	0.32435897	55	7	2	16	37	0	40	0	0	0	28	8	0	7	21	0	8	0	69	1626	98	18	126	25	39	232	146	317	48	213	7	0	8	0	577	1	0	10	Remote Code execution	Low	1.0
apache-tomcat-10.0.4-src/java/org/apache/catalina/servlets/DefaultServlet.java	java/org/apache/catalina/servlets/DefaultServlet.java	42	389	3	232	1255	0.10769231	0.32435897	55	7	2	16	37	0	40	0	0	0	28	8	0	7	21	0	8	0	69	1626	98	18	126	25	39	232	146	317	48	213	7	0	8	0	577	1	0	10	Remote Code execution	Low	1.0
apache-tomcat-10.0.4-src/java/org/apache/catalina/servlets/DefaultServlet.java	java/org/apache/catalina/servlets/DefaultServlet.java	42	389	3	232	1255	0.10769231	0.32435897	55	7	2	16	37	0	40	0	0	0	28	8	0	7	21	0	8	0	69	1626	98	18	126	25	39	232	146	317	48	213	7	0	8	0	577	1	0	10	Remote Code execution	Low	1.0
apache-tomcat-10.0.4-src/java/org/apache/catalina/servlets/DefaultServlet.java	java/org/apache/catalina/servlets/DefaultServlet.java	42	389	3	232	1255	0.10769231	0.32435897	55	7	2	16	37	0	40	0	0	0	28	8	0	7	21	0	8	0	69	1626	98	18	126	25	39	232	146	317	48	213	7	0	8	0	577	1	0	10	Remote Code execution	Low	1.0
apache-tomcat-10.0.4-src/java/org/apache/catalina/servlets/DefaultServlet.java	java/org/apache/catalina/servlets/DefaultServlet.java	42	389	3	232	1255	0.10769231	0.32435897	55	7	2	16	37	0	40	0	0	0	28	8	0	7	21	0	8	0	69	1626	98	18	126	25	39	232	146	317	48	213	7	0	8	0	577	1	0	10	Remote Code execution	Low	1.0
apache-tomcat-10.0.4-src/java/org/apache/catalina/servlets/DefaultServlet.java	java/org/apache/catalina/servlets/DefaultServlet.java	42	389	3	232	1255	0.10769231	0.32435897	55	7	2	16	37	0	40	0	0	0	28	8	0	7	21	0	8	0	69	1626	98	18	126	25	39	232	146	317	48	213	7	0	8	0	577	1	0	10	Remote Code execution	Low	1.0
apache-tomcat-10.0.4-src/java/org/apache/catalina/servlets/WebdavServlet.java	java/org/apache/catalina/servlets/WebdavServlet.java	0	0	1	0	0	-1.0	-1.0	0	0	0	0	0	0	0	0	0	0	26	26	26	0	0	0	26	0	0	28	0	0	0	0	0	0	11	26	0	26	0	0	0	0	192	0	0	10	0	0	0.0
apache-tomcat-10.0.4-src/java/org/apache/catalina/servlets/WebdavServlet.java	java/org/apache/catalina/servlets/WebdavServlet.java	0	0	1	0	0	-1.0	-1.0	0	0	0	0	0	0	0	0	0	0	26	26	26	0	0	0	26	0	0	28	0	0	0	0	0	0	11	26	0	26	0	0	0	0	192	0	0	10	0	0	0.0
apache-tomcat-10.0.4-src/java/org/apache/catalina/servlets/WebdavServlet.java	java/org/apache/catalina/servlets/WebdavServlet.java	0	0	1	0	0	-1.0	-1.0	0	0	0	0	0	0	0	0	0	0	26	26	26	0	0	0	26	0	0	28	0	0	0	0	0	0	11	26	0	26	0	0	0	0	192	0	0	10	0	0	0.0
apache-tomcat-10.0.4-src/java/org/apache/catalina/servlets/WebdavServlet.java	java/org/apache/catalina/servlets/WebdavServlet.java	31	316	4	163	468	0.06315789	0.078947365	33	0	1	14	18	0	20	0	1	0	24	18	0	22	2	0	21	0	26	1391	67	29	56	6	30	356	62	319	31	205	6	0	2	0	457	1	0	10	0	0	0.0
apache-tomcat-10.0.4-src/java/org/apache/catalina/servlets/WebdavServlet.java	java/org/apache/catalina/servlets/WebdavServlet.java	31	316	4	163	468	0.06315789	0.078947365	33	0	1	14	18	0	20	0	1	0	24	18	0	22	2	0	21	0	26	1391	67	29	56	6	30	356	62	319	31	205	6	0	2	0	457	1	0	10	0	0	0.0
apache-tomcat-10.0.4-src/java/org/apache/catalina/servlets/WebdavServlet.java	java/org/apache/catalina/servlets/WebdavServlet.java	31	316	4	163	468	0.06315789	0.078947365	33	0	1	14	18	0	20	0	1	0	24	18	0	22	2	0	21	0	26	1391	67	29	56	6	30	356	62	319	31	205	6	0	2	0	457	1	0	10	0	0	0.0
apache-tomcat-10.0.4-src/java/org/apache/catalina/session/Constants.java	java/org/apache/catalina/session/Constants.java	1	1	1	3	0	0.0	0.0	0	0	0	0	0	0	1	0	0	0	1	1	1	0	0	0	1	0	1	9	0	0	0	0	0	0	0	2	0	2	0	0	0	0	31	1	0	10	0	0	0.0
apache-tomcat-10.0.4-src/java/org/apache/catalina/session/DataSourceStore.java	java/org/apache/catalina/session/DataSourceStore.java	11	85	3	58	358	0.12473118	0.4	33	0	27	2	4	0	31	0	0	0	12	1	0	2	10	0	1	0	1	392	26	7	18	18	1	74	40	99	27	70	6	0	0	0	226	1	17	10	0	0	0.0
apache-tomcat-10.0.4-src/java/org/apache/catalina/session/FileStore.java	java/org/apache/catalina/session/FileStore.java	12	44	3	41	18	0.2	0.2	12	0	10	2	0	0	10	0	0	0	7	5	0	7	0	0	5	0	2	153	19	3	10	2	1	13	7	38	5	34	3	0	0	0	170	17	5	10	Remote Code execution	Low	1.0
apache-tomcat-10.0.4-src/java/org/apache/catalina/session/FileStore.java	java/org/apache/catalina/session/FileStore.java	12	44	3	41	18	0.2	0.2	12	0	10	2	0	0	10	0	0	0	7	5	0	7	0	0	5	0	2	153	19	3	10	2	1	13	7	38	5	34	3	0	0	0	170	17	5	10	Remote Code Execution via session persistence	Important	1.0
apache-tomcat-10.0.4-src/java/org/apache/catalina/session/FileStore.java	java/org/apache/catalina/session/FileStore.java	12	44	3	41	18	0.2	0.2	12	0	10	2	0	0	10	0	0	0	7	5	0	7	0	0	5	0	2	153	19	3	10	2	1	13	7	38	5	34	3	0	0	0	170	17	5	10	Remote Code execution	Low	1.0
apache-tomcat-10.0.4-src/java/org/apache/catalina/session/FileStore.java	java/org/apache/catalina/session/FileStore.java	12	44	3	41	18	0.2	0.2	12	0	10	2	0	0	10	0	0	0	7	5	0	7	0	0	5	0	2	153	19	3	10	2	1	13	7	38	5	34	3	0	0	0	170	17	5	10	Remote Code Execution via session persistence	Important	1.0
apache-tomcat-10.0.4-src/java/org/apache/catalina/session/FileStore.java	java/org/apache/catalina/session/FileStore.java	12	44	3	41	18	0.2	0.2	12	0	10	2	0	0	10	0	0	0	7	5	0	7	0	0	5	0	2	153	19	3	10	2	1	13	7	38	5	34	3	0	0	0	170	17	5	10	Remote Code execution	Low	1.0
apache-tomcat-10.0.4-src/java/org/apache/catalina/session/FileStore.java	java/org/apache/catalina/session/FileStore.java	12	44	3	41	18	0.2	0.2	12	0	10	2	0	0	10	0	0	0	7	5	0	7	0	0	5	0	2	153	19	3	10	2	1	13	7	38	5	34	3	0	0	0	170	17	5	10	Remote Code Execution via session persistence	Important	1.0
apache-tomcat-10.0.4-src/java/org/apache/catalina/session/FileStore.java	java/org/apache/catalina/session/FileStore.java	12	44	3	41	18	0.2	0.2	12	0	10	2	0	0	10	0	0	0	7	5	0	7	0	0	5	0	2	153	19	3	10	2	1	13	7	38	5	34	3	0	0	0	170	17	5	10	Remote Code execution	Low	1.0
apache-tomcat-10.0.4-src/java/org/apache/catalina/session/FileStore.java	java/org/apache/catalina/session/FileStore.java	12	44	3	41	18	0.2	0.2	12	0	10	2	0	0	10	0	0	0	7	5	0	7	0	0	5	0	2	153	19	3	10	2	1	13	7	38	5	34	3	0	0	0	170	17	5	10	Remote Code Execution via session persistence	Important	1.0
apache-tomcat-10.0.4-src/java/org/apache/catalina/session/FileStore.java	java/org/apache/catalina/session/FileStore.java	12	44	3	41	18	0.2	0.2	12	0	10	2	0	0	10	0	0	0	7	5	0	7	0	0	5	0	2	153	19	3	10	2	1	13	7	38	5	34	3	0	0	0	170	17	5	10	Remote Code execution	Low	1.0
apache-tomcat-10.0.4-src/java/org/apache/catalina/session/FileStore.java	java/org/apache/catalina/session/FileStore.java	12	44	3	41	18	0.2	0.2	12	0	10	2	0	0	10	0	0	0	7	5	0	7	0	0	5	0	2	153	19	3	10	2	1	13	7	38	5	34	3	0	0	0	170	17	5	10	Remote Code Execution via session persistence	Important	1.0
apache-tomcat-10.0.4-src/java/org/apache/catalina/session/FileStore.java	java/org/apache/catalina/session/FileStore.java	12	44	3	41	18	0.2	0.2	12	0	10	2	0	0	10	0	0	0	7	5	0	7	0	0	5	0	2	153	19	3	10	2	1	13	7	38	5	34	3	0	0	0	170	17	5	10	Remote Code execution	Low	1.0
apache-tomcat-10.0.4-src/java/org/apache/catalina/session/FileStore.java	java/org/apache/catalina/session/FileStore.java	12	44	3	41	18	0.2	0.2	12	0	10	2	0	0	10	0	0	0	7	5	0	7	0	0	5	0	2	153	19	3	10	2	1	13	7	38	5	34	3	0	0	0	170	17	5	10	Remote Code Execution via session persistence	Important	1.0
apache-tomcat-10.0.4-src/java/org/apache/catalina/session/ManagerBase.java	java/org/apache/catalina/session/ManagerBase.java	21	175	3	106	3342	0.070010446	0.36442006	89	1	80	1	8	0	88	0	0	0	34	3	0	14	20	0	10	0	16	638	73	9	36	1	14	38	32	118	18	87	4	0	1	0	381	1025	17	10	0	0	0.0
apache-tomcat-10.0.4-src/java/org/apache/catalina/session/ManagerBase.java	java/org/apache/catalina/session/ManagerBase.java	21	175	3	106	3342	0.070010446	0.36442006	89	1	80	1	8	0	88	0	0	0	34	3	0	14	20	0	10	0	16	638	73	9	36	1	14	38	32	118	18	87	4	0	1	0	381	1025	17	10	0	0	0.0
apache-tomcat-10.0.4-src/java/org/apache/catalina/session/ManagerBase.java	java/org/apache/catalina/session/ManagerBase.java	21	175	3	106	3342	0.070010446	0.36442006	89	1	80	1	8	0	88	0	0	0	34	3	0	14	20	0	10	0	16	638	73	9	36	1	14	38	32	118	18	87	4	0	1	0	381	1025	17	10	0	0	0.0
apache-tomcat-10.0.4-src/java/org/apache/catalina/session/ManagerBase.java	java/org/apache/catalina/session/ManagerBase.java	21	175	3	106	3342	0.070010446	0.36442006	89	1	80	1	8	0	88	0	0	0	34	3	0	14	20	0	10	0	16	638	73	9	36	1	14	38	32	118	18	87	4	0	1	0	381	1025	17	10	0	0	0.0
apache-tomcat-10.0.4-src/java/org/apache/catalina/session/ManagerBase.java	java/org/apache/catalina/session/ManagerBase.java	21	175	3	106	3342	0.070010446	0.36442006	89	1	80	1	8	0	88	0	0	0	34	3	0	14	20	0	10	0	16	638	73	9	36	1	14	38	32	118	18	87	4	0	1	0	381	1025	17	10	0	0	0.0
apache-tomcat-10.0.4-src/java/org/apache/catalina/session/ManagerBase.java	java/org/apache/catalina/session/ManagerBase.java	21	175	3	106	3342	0.070010446	0.36442006	89	1	80	1	8	0	88	0	0	0	34	3	0	14	20	0	10	0	16	638	73	9	36	1	14	38	32	118	18	87	4	0	1	0	381	1025	17	10	0	0	0.0
apache-tomcat-10.0.4-src/java/org/apache/catalina/session/PersistentManager.java	java/org/apache/catalina/session/PersistentManager.java	1	1	5	0	0	0.0	0.0	1	0	1	0	0	0	1	0	0	0	1	1	0	1	0	0	1	0	0	6	1	0	0	0	0	1	0	1	0	1	0	0	0	0	57	17	0	10	0	0	0.0
apache-tomcat-10.0.4-src/java/org/apache/catalina/session/PersistentManagerBase.java	java/org/apache/catalina/session/PersistentManagerBase.java	19	134	4	87	151	0.32903227	0.7548387	34	0	22	3	9	0	31	0	0	2	10	2	0	5	5	0	5	0	29	479	35	7	28	19	12	36	20	63	9	47	5	0	5	0	340	1025	26	10	0	0	0.0
apache-tomcat-10.0.4-src/java/org/apache/catalina/session/StandardManager.java	java/org/apache/catalina/session/StandardManager.java	17	52	4	63	0	0.53333336	0.8	10	0	5	0	5	0	10	0	0	2	3	1	0	1	2	0	2	0	10	235	8	4	7	9	0	22	2	35	3	29	5	0	2	0	197	1	17	10	0	0	0.0
apache-tomcat-10.0.4-src/java/org/apache/catalina/session/StandardManager.java	java/org/apache/catalina/session/StandardManager.java	17	52	4	63	0	0.53333336	0.8	10	0	5	0	5	0	10	0	0	2	3	1	0	1	2	0	2	0	10	235	8	4	7	9	0	22	2	35	3	29	5	0	2	0	197	1	17	10	0	0	0.0
apache-tomcat-10.0.4-src/java/org/apache/catalina/session/StandardManager.java	java/org/apache/catalina/session/StandardManager.java	17	52	4	63	0	0.53333336	0.8	10	0	5	0	5	0	10	0	0	2	3	1	0	1	2	0	2	0	10	235	8	4	7	9	0	22	2	35	3	29	5	0	2	0	197	1	17	10	0	0	0.0
apache-tomcat-10.0.4-src/java/org/apache/catalina/session/StandardSession.java	java/org/apache/catalina/session/StandardSession.java	2	2	1	2	1	0.0	0.0	2	0	2	0	0	0	2	0	0	0	1	1	0	1	0	0	1	0	2	9	2	0	0	0	0	0	0	1	0	1	0	0	0	0	61	16	0	10	0	0	0.0
apache-tomcat-10.0.4-src/java/org/apache/catalina/session/StandardSession.java	java/org/apache/catalina/session/StandardSession.java	2	2	1	2	1	0.0	0.0	2	0	2	0	0	0	2	0	0	0	1	1	0	1	0	0	1	0	2	9	2	0	0	0	0	0	0	1	0	1	0	0	0	0	61	16	0	10	0	0	0.0
apache-tomcat-10.0.4-src/java/org/apache/catalina/session/StandardSession.java	java/org/apache/catalina/session/StandardSession.java	2	2	1	2	1	0.0	0.0	2	0	2	0	0	0	2	0	0	0	1	1	0	1	0	0	1	0	2	9	2	0	0	0	0	0	0	1	0	1	0	0	0	0	61	16	0	10	0	0	0.0
apache-tomcat-10.0.4-src/java/org/apache/catalina/session/StandardSession.java	java/org/apache/catalina/session/StandardSession.java	27	206	1	105	1265	0.18181819	0.66713285	67	0	60	1	6	0	66	0	0	0	23	4	0	1	22	0	4	0	22	734	49	12	35	20	25	54	20	146	9	85	7	0	1	0	457	1	21	10	0	0	0.0
apache-tomcat-10.0.4-src/java/org/apache/catalina/session/StandardSession.java	java/org/apache/catalina/session/StandardSession.java	27	206	1	105	1265	0.18181819	0.66713285	67	0	60	1	6	0	66	0	0	0	23	4	0	1	22	0	4	0	22	734	49	12	35	20	25	54	20	146	9	85	7	0	1	0	457	1	21	10	0	0	0.0
apache-tomcat-10.0.4-src/java/org/apache/catalina/session/StandardSession.java	java/org/apache/catalina/session/StandardSession.java	27	206	1	105	1265	0.18181819	0.66713285	67	0	60	1	6	0	66	0	0	0	23	4	0	1	22	0	4	0	22	734	49	12	35	20	25	54	20	146	9	85	7	0	1	0	457	1	21	10	0	0	0.0
apache-tomcat-10.0.4-src/java/org/apache/catalina/session/StandardSessionFacade.java	java/org/apache/catalina/session/StandardSessionFacade.java	3	18	1	14	0	1.0	1.0	18	0	18	0	0	0	18	0	0	0	1	0	0	1	0	0	1	0	0	57	11	0	0	0	0	0	0	1	0	1	0	0	0	0	48	1	0	10	0	0	0.0
apache-tomcat-10.0.4-src/java/org/apache/catalina/session/StoreBase.java	java/org/apache/catalina/session/StoreBase.java	13	27	2	29	52	0.16666667	0.26923078	13	0	8	0	5	0	13	0	0	2	4	2	0	0	4	0	3	0	4	113	7	1	2	4	3	9	1	18	5	14	5	0	0	0	160	1025	5	10	0	0	0.0
apache-tomcat-10.0.4-src/java/org/apache/catalina/session/StoreBase.java	java/org/apache/catalina/session/StoreBase.java	13	27	2	29	52	0.16666667	0.26923078	13	0	8	0	5	0	13	0	0	2	4	2	0	0	4	0	3	0	4	113	7	1	2	4	3	9	1	18	5	14	5	0	0	0	160	1025	5	10	0	0	0.0
apache-tomcat-10.0.4-src/java/org/apache/catalina/session/StoreBase.java	java/org/apache/catalina/session/StoreBase.java	13	27	2	29	52	0.16666667	0.26923078	13	0	8	0	5	0	13	0	0	2	4	2	0	0	4	0	3	0	4	113	7	1	2	4	3	9	1	18	5	14	5	0	0	0	160	1025	5	10	0	0	0.0
apache-tomcat-10.0.4-src/java/org/apache/catalina/session/TooManyActiveSessionsException.java	java/org/apache/catalina/session/TooManyActiveSessionsException.java	0	2	5	0	0	1.0	1.0	2	0	2	0	0	0	2	0	0	0	2	1	0	2	0	0	2	0	0	11	1	0	0	0	0	0	1	2	0	2	0	0	0	0	49	1	0	10	0	0	0.0
apache-tomcat-10.0.4-src/java/org/apache/catalina/SessionEvent.java	java/org/apache/catalina/SessionEvent.java	2	5	1	2	4	0.3	0.6	5	0	5	0	0	0	5	0	0	0	4	1	0	4	0	0	4	0	0	24	4	0	0	0	0	3	1	4	1	4	0	0	0	0	39	17	0	10	0	0	0.0
apache-tomcat-10.0.4-src/java/org/apache/catalina/ssi/ByteArrayServletOutputStream.java	java/org/apache/catalina/ssi/ByteArrayServletOutputStream.java	3	5	3	2	4	0.3	0.3	5	0	5	0	0	0	5	0	0	0	1	0	0	0	1	0	1	0	0	17	2	0	0	0	0	0	0	1	0	1	0	0	0	0	44	1	0	10	0	0	0.0
apache-tomcat-10.0.4-src/java/org/apache/catalina/ssi/ExpressionParseTree.java	java/org/apache/catalina/ssi/ExpressionParseTree.java	14	30	20	21	2	0.0	0.0	5	0	2	3	0	0	2	0	0	0	8	4	0	8	0	0	7	0	1	237	2	3	8	0	1	3	19	16	0	13	3	0	10	0	162	1	0	10	0	0	0.0
apache-tomcat-10.0.4-src/java/org/apache/catalina/ssi/ExpressionTokenizer.java	java/org/apache/catalina/ssi/ExpressionTokenizer.java	2	51	1	4	3	0.4	0.6666667	6	0	5	0	1	0	6	0	0	0	17	13	13	4	0	0	15	0	2	122	17	4	21	0	0	0	14	34	1	25	3	0	0	0	80	1	0	10	0	0	0.0
apache-tomcat-10.0.4-src/java/org/apache/catalina/ssi/ResponseIncludeWrapper.java	java/org/apache/catalina/ssi/ResponseIncludeWrapper.java	5	21	3	11	6	0.41666666	0.44444445	9	0	9	0	0	0	9	0	0	0	5	1	0	1	4	0	2	0	2	75	3	0	8	0	0	1	3	15	0	11	2	0	0	0	108	1	0	10	0	0	0.0
apache-tomcat-10.0.4-src/java/org/apache/catalina/ssi/SSIConditional.java	java/org/apache/catalina/ssi/SSIConditional.java	6	17	1	6	3	0.0	0.0	3	0	1	2	0	0	1	0	0	0	0	0	0	0	0	0	0	0	1	69	9	0	1	1	0	5	6	17	0	4	2	0	0	0	57	1	0	10	0	0	0.0
apache-tomcat-10.0.4-src/java/org/apache/catalina/ssi/SSIConditionalState.java	java/org/apache/catalina/ssi/SSIConditionalState.java	0	0	1	0	0	-1.0	-1.0	0	0	0	0	0	0	0	0	0	0	3	0	0	0	0	3	0	0	0	5	0	0	0	0	0	0	1	3	0	3	0	0	0	0	47	0	0	10	0	0	0.0
apache-tomcat-10.0.4-src/java/org/apache/catalina/ssi/SSIConfig.java	java/org/apache/catalina/ssi/SSIConfig.java	4	5	1	10	0	0.0	0.0	1	0	1	0	0	0	1	0	0	0	1	1	0	1	0	0	1	0	1	25	1	1	0	0	0	4	2	6	0	6	2	0	0	0	33	17	0	10	0	0	0.0
apache-tomcat-10.0.4-src/java/org/apache/catalina/ssi/SSIEcho.java	java/org/apache/catalina/ssi/SSIEcho.java	4	7	1	10	1	0.0	0.0	2	0	1	0	1	0	2	0	0	0	3	3	0	1	2	0	3	0	2	39	2	1	1	0	0	5	1	13	0	10	3	0	0	0	57	1	0	10	0	0	0.0
apache-tomcat-10.0.4-src/java/org/apache/catalina/ssi/SSIExec.java	java/org/apache/catalina/ssi/SSIExec.java	7	6	1	15	0	0.0	0.0	1	0	1	0	0	0	1	0	0	0	3	2	0	1	2	0	3	0	5	40	1	0	0	1	0	6	4	17	0	14	3	0	0	0	64	1	0	10	0	0	0.0
apache-tomcat-10.0.4-src/java/org/apache/catalina/ssi/SSIFilter.java	java/org/apache/catalina/ssi/SSIFilter.java	14	14	2	28	0	1.0	1.0	2	0	2	0	0	0	2	0	0	0	7	1	0	1	6	0	2	0	6	69	0	0	7	1	3	14	6	31	4	23	2	0	0	0	115	1	0	10	0	0	0.0
apache-tomcat-10.0.4-src/java/org/apache/catalina/ssi/SSIFlastmod.java	java/org/apache/catalina/ssi/SSIFlastmod.java	5	6	1	12	1	0.0	0.0	2	0	1	0	1	0	2	0	0	0	1	1	0	1	0	0	1	0	1	34	2	1	0	1	0	5	2	12	0	11	3	0	0	0	46	17	0	10	0	0	0.0
apache-tomcat-10.0.4-src/java/org/apache/catalina/ssi/SSIFsize.java	java/org/apache/catalina/ssi/SSIFsize.java	4	17	1	21	4	0.16666667	0.16666667	4	0	3	0	1	0	4	0	0	0	3	3	0	1	0	2	3	0	3	82	4	2	1	1	3	15	14	31	10	19	3	0	0	0	75	17	0	10	0	0	0.0
apache-tomcat-10.0.4-src/java/org/apache/catalina/ssi/SSIInclude.java	java/org/apache/catalina/ssi/SSIInclude.java	4	5	1	10	0	0.0	0.0	1	0	1	0	0	0	1	0	0	0	1	1	0	1	0	0	1	0	1	29	1	1	0	1	0	5	2	10	0	9	3	0	0	0	40	17	0	10	0	0	0.0
apache-tomcat-10.0.4-src/java/org/apache/catalina/ssi/SSIMediator.java	java/org/apache/catalina/ssi/SSIMediator.java	7	55	1	48	190	0.18333334	0.21666667	25	0	19	0	6	0	25	0	0	0	16	7	0	1	15	0	11	0	6	216	16	6	12	0	1	35	18	65	13	40	3	0	0	0	141	1	0	10	0	0	0.0
apache-tomcat-10.0.4-src/java/org/apache/catalina/ssi/SSIPrintenv.java	java/org/apache/catalina/ssi/SSIPrintenv.java	2	4	1	6	0	0.0	0.0	1	0	1	0	0	0	1	0	0	0	0	0	0	0	0	0	0	0	1	24	1	1	1	0	0	1	2	6	0	4	3	0	0	0	28	1	0	10	0	0	0.0
apache-tomcat-10.0.4-src/java/org/apache/catalina/ssi/SSIPrintenv.java	java/org/apache/catalina/ssi/SSIPrintenv.java	2	4	1	6	0	0.0	0.0	1	0	1	0	0	0	1	0	0	0	0	0	0	0	0	0	0	0	1	24	1	1	1	0	0	1	2	6	0	4	3	0	0	0	28	1	0	10	0	0	0.0
apache-tomcat-10.0.4-src/java/org/apache/catalina/ssi/SSIPrintenv.java	java/org/apache/catalina/ssi/SSIPrintenv.java	2	4	1	6	0	0.0	0.0	1	0	1	0	0	0	1	0	0	0	0	0	0	0	0	0	0	0	1	24	1	1	1	0	0	1	2	6	0	4	3	0	0	0	28	1	0	10	0	0	0.0
apache-tomcat-10.0.4-src/java/org/apache/catalina/ssi/SSIPrintenv.java	java/org/apache/catalina/ssi/SSIPrintenv.java	2	4	1	6	0	0.0	0.0	1	0	1	0	0	0	1	0	0	0	0	0	0	0	0	0	0	0	1	24	1	1	1	0	0	1	2	6	0	4	3	0	0	0	28	1	0	10	0	0	0.0
apache-tomcat-10.0.4-src/java/org/apache/catalina/ssi/SSIPrintenv.java	java/org/apache/catalina/ssi/SSIPrintenv.java	2	4	1	6	0	0.0	0.0	1	0	1	0	0	0	1	0	0	0	0	0	0	0	0	0	0	0	1	24	1	1	1	0	0	1	2	6	0	4	3	0	0	0	28	1	0	10	0	0	0.0
apache-tomcat-10.0.4-src/java/org/apache/catalina/ssi/SSIProcessor.java	java/org/apache/catalina/ssi/SSIProcessor.java	14	67	1	34	39	0.083333336	0.16666667	10	0	3	1	6	0	9	0	0	0	6	2	0	0	6	0	6	0	2	214	9	10	23	1	0	20	20	65	4	42	7	0	0	0	179	1	0	10	0	0	0.0
apache-tomcat-10.0.4-src/java/org/apache/catalina/ssi/SSIServlet.java	java/org/apache/catalina/ssi/SSIServlet.java	12	24	3	29	0	1.0	1.0	5	0	3	0	2	0	5	0	0	0	8	1	0	1	7	0	1	0	6	88	2	0	9	0	2	27	8	36	6	23	1	0	0	0	132	1	0	10	0	0	0.0
apache-tomcat-10.0.4-src/java/org/apache/catalina/ssi/SSIServletExternalResolver.java	java/org/apache/catalina/ssi/SSIServletExternalResolver.java	19	119	1	84	124	0.18571429	0.31428573	21	0	9	0	12	0	21	0	0	0	8	1	0	1	7	0	8	0	12	422	22	4	24	4	2	112	60	116	4	62	6	0	1	0	137	1	0	10	0	0	0.0
apache-tomcat-10.0.4-src/java/org/apache/catalina/ssi/SSIServletRequestUtil.java	java/org/apache/catalina/ssi/SSIServletRequestUtil.java	3	8	1	5	0	0.0	0.0	1	1	1	0	0	0	1	0	0	0	0	0	0	0	0	0	0	0	1	18	2	0	5	0	4	4	0	6	0	2	2	0	0	0	35	1	0	10	0	0	0.0
apache-tomcat-10.0.4-src/java/org/apache/catalina/ssi/SSISet.java	java/org/apache/catalina/ssi/SSISet.java	5	5	1	10	0	0.0	0.0	1	0	1	0	0	0	1	0	0	0	1	1	0	1	0	0	1	0	2	33	1	1	1	0	0	4	2	10	0	8	3	0	0	0	37	1	0	10	0	0	0.0
apache-tomcat-10.0.4-src/java/org/apache/catalina/ssi/SSIStopProcessingException.java	java/org/apache/catalina/ssi/SSIStopProcessingException.java	0	0	3	0	0	-1.0	-1.0	0	0	0	0	0	0	0	0	0	0	1	1	0	1	0	0	1	0	0	3	0	0	0	0	0	0	1	1	0	1	0	0	0	0	33	1	0	10	0	0	0.0
apache-tomcat-10.0.4-src/java/org/apache/catalina/startup/AddPortOffsetRule.java	java/org/apache/catalina/startup/AddPortOffsetRule.java	5	2	2	8	0	0.0	0.0	1	0	1	0	0	0	1	0	0	0	0	0	0	0	0	0	0	0	1	14	0	0	1	0	0	2	1	4	0	4	1	0	0	0	17	1	0	10	0	0	0.0
apache-tomcat-10.0.4-src/java/org/apache/catalina/startup/Bootstrap.java	java/org/apache/catalina/startup/Bootstrap.java	7	80	1	64	145	0.14035088	0.1754386	22	8	14	4	2	2	19	0	0	0	10	6	0	7	0	3	5	0	26	359	14	3	22	8	2	44	50	104	18	61	3	0	0	0	216	17	5	10	0	0	0.0
apache-tomcat-10.0.4-src/java/org/apache/catalina/startup/Catalina.java	java/org/apache/catalina/startup/Catalina.java	34	119	3	141	739	0.092915215	0.50987226	43	0	30	1	12	0	42	0	0	0	17	3	1	1	15	0	3	0	58	598	24	3	12	13	2	175	9	99	11	61	4	0	3	0	250	1	22	10	0	0	0.0
apache-tomcat-10.0.4-src/java/org/apache/catalina/startup/CatalinaBaseConfigurationSource.java	java/org/apache/catalina/startup/CatalinaBaseConfigurationSource.java	5	26	1	21	0	0.6666667	1.0	5	0	4	1	0	0	4	0	0	0	4	1	0	3	1	0	4	0	4	110	8	0	8	6	0	5	0	24	0	15	3	0	0	0	41	1	0	10	0	0	0.0
apache-tomcat-10.0.4-src/java/org/apache/catalina/startup/CatalinaProperties.java	java/org/apache/catalina/startup/CatalinaProperties.java	4	19	1	17	1	0.0	0.0	3	3	1	2	0	0	2	0	0	0	2	2	0	2	0	0	1	0	9	85	1	1	7	5	2	6	1	17	0	11	3	0	0	0	55	1	3	10	0	0	0.0
apache-tomcat-10.0.4-src/java/org/apache/catalina/startup/CertificateCreateRule.java	java/org/apache/catalina/startup/CertificateCreateRule.java	6	5	2	15	1	0.0	0.0	2	0	2	0	0	0	2	0	0	0	0	0	0	0	0	0	0	0	2	26	0	0	3	0	0	4	1	6	0	5	1	0	0	0	47	1	0	10	0	0	0.0
apache-tomcat-10.0.4-src/java/org/apache/catalina/startup/ClassLoaderFactory.java	java/org/apache/catalina/startup/ClassLoaderFactory.java	6	50	1	29	4	1.0	1.0	5	5	2	3	0	0	2	0	0	0	1	1	0	1	0	0	1	0	13	169	11	6	14	0	0	27	3	35	10	27	5	0	2	2	119	17	13	10	0	0	0.0
apache-tomcat-10.0.4-src/java/org/apache/catalina/startup/ConnectorCreateRule.java	java/org/apache/catalina/startup/ConnectorCreateRule.java	12	12	2	23	4	0.0	0.0	4	2	2	2	0	0	2	0	0	0	2	2	0	1	1	0	2	0	10	63	0	0	8	0	0	17	0	12	0	11	2	0	0	0	61	1	2	10	0	0	0.0
apache-tomcat-10.0.4-src/java/org/apache/catalina/startup/Constants.java	java/org/apache/catalina/startup/Constants.java	0	0	1	0	0	-1.0	-1.0	0	0	0	0	0	0	0	0	0	0	12	12	12	0	0	0	12	0	0	14	0	0	0	0	0	12	0	12	0	12	0	0	0	0	79	17	0	10	0	0	0.0
apache-tomcat-10.0.4-src/java/org/apache/catalina/startup/ContextConfig.java	java/org/apache/catalina/startup/ContextConfig.java	76	520	1	534	259	0.45411766	0.6117647	63	2	5	13	45	0	51	0	1	5	17	7	0	3	14	0	8	0	60	1988	59	88	140	36	25	159	42	409	22	265	8	0	5	0	559	1	54	10	Remote Code execution	Low	1.0
apache-tomcat-10.0.4-src/java/org/apache/catalina/startup/ContextConfig.java	java/org/apache/catalina/startup/ContextConfig.java	76	520	1	534	259	0.45411766	0.6117647	63	2	5	13	45	0	51	0	1	5	17	7	0	3	14	0	8	0	60	1988	59	88	140	36	25	159	42	409	22	265	8	0	5	0	559	1	54	10	Remote Code execution	Low	1.0
apache-tomcat-10.0.4-src/java/org/apache/catalina/startup/ContextConfig.java	java/org/apache/catalina/startup/ContextConfig.java	76	520	1	534	259	0.45411766	0.6117647	63	2	5	13	45	0	51	0	1	5	17	7	0	3	14	0	8	0	60	1988	59	88	140	36	25	159	42	409	22	265	8	0	5	0	559	1	54	10	Remote Code execution	Low	1.0
apache-tomcat-10.0.4-src/java/org/apache/catalina/startup/ContextConfig.java	java/org/apache/catalina/startup/ContextConfig.java	76	520	1	534	259	0.45411766	0.6117647	63	2	5	13	45	0	51	0	1	5	17	7	0	3	14	0	8	0	60	1988	59	88	140	36	25	159	42	409	22	265	8	0	5	0	559	1	54	10	Remote Code execution	Low	1.0
apache-tomcat-10.0.4-src/java/org/apache/catalina/startup/ContextConfig.java	java/org/apache/catalina/startup/ContextConfig.java	76	520	1	534	259	0.45411766	0.6117647	63	2	5	13	45	0	51	0	1	5	17	7	0	3	14	0	8	0	60	1988	59	88	140	36	25	159	42	409	22	265	8	0	5	0	559	1	54	10	Remote Code execution	Low	1.0
apache-tomcat-10.0.4-src/java/org/apache/catalina/startup/ContextConfig.java	java/org/apache/catalina/startup/ContextConfig.java	76	520	1	534	259	0.45411766	0.6117647	63	2	5	13	45	0	51	0	1	5	17	7	0	3	14	0	8	0	60	1988	59	88	140	36	25	159	42	409	22	265	8	0	5	0	559	1	54	10	Remote Code execution	Low	1.0
apache-tomcat-10.0.4-src/java/org/apache/catalina/startup/ContextConfig.java	java/org/apache/catalina/startup/ContextConfig.java	76	520	1	534	259	0.45411766	0.6117647	63	2	5	13	45	0	51	0	1	5	17	7	0	3	14	0	8	0	60	1988	59	88	140	36	25	159	42	409	22	265	8	0	5	0	559	1	54	10	Remote Code execution	Low	1.0
apache-tomcat-10.0.4-src/java/org/apache/catalina/startup/ContextConfig.java	java/org/apache/catalina/startup/ContextConfig.java	76	520	1	534	259	0.45411766	0.6117647	63	2	5	13	45	0	51	0	1	5	17	7	0	3	14	0	8	0	60	1988	59	88	140	36	25	159	42	409	22	265	8	0	5	0	559	1	54	10	Remote Code execution	Low	1.0
apache-tomcat-10.0.4-src/java/org/apache/catalina/startup/ContextConfig.java	java/org/apache/catalina/startup/ContextConfig.java	76	520	1	534	259	0.45411766	0.6117647	63	2	5	13	45	0	51	0	1	5	17	7	0	3	14	0	8	0	60	1988	59	88	140	36	25	159	42	409	22	265	8	0	5	0	559	1	54	10	Remote Code execution	Low	1.0
apache-tomcat-10.0.4-src/java/org/apache/catalina/startup/ContextConfig.java	java/org/apache/catalina/startup/ContextConfig.java	76	520	1	534	259	0.45411766	0.6117647	63	2	5	13	45	0	51	0	1	5	17	7	0	3	14	0	8	0	60	1988	59	88	140	36	25	159	42	409	22	265	8	0	5	0	559	1	54	10	Remote Code execution	Low	1.0
apache-tomcat-10.0.4-src/java/org/apache/catalina/startup/ContextConfig.java	java/org/apache/catalina/startup/ContextConfig.java	76	520	1	534	259	0.45411766	0.6117647	63	2	5	13	45	0	51	0	1	5	17	7	0	3	14	0	8	0	60	1988	59	88	140	36	25	159	42	409	22	265	8	0	5	0	559	1	54	10	Remote Code execution	Low	1.0
apache-tomcat-10.0.4-src/java/org/apache/catalina/startup/ContextConfig.java	java/org/apache/catalina/startup/ContextConfig.java	76	520	1	534	259	0.45411766	0.6117647	63	2	5	13	45	0	51	0	1	5	17	7	0	3	14	0	8	0	60	1988	59	88	140	36	25	159	42	409	22	265	8	0	5	0	559	1	54	10	Remote Code execution	Low	1.0
apache-tomcat-10.0.4-src/java/org/apache/catalina/startup/ContextConfig.java	java/org/apache/catalina/startup/ContextConfig.java	76	520	1	534	259	0.45411766	0.6117647	63	2	5	13	45	0	51	0	1	5	17	7	0	3	14	0	8	0	60	1988	59	88	140	36	25	159	42	409	22	265	8	0	5	0	559	1	54	10	Remote Code execution	Low	1.0
apache-tomcat-10.0.4-src/java/org/apache/catalina/startup/ContextConfig.java	java/org/apache/catalina/startup/ContextConfig.java	76	520	1	534	259	0.45411766	0.6117647	63	2	5	13	45	0	51	0	1	5	17	7	0	3	14	0	8	0	60	1988	59	88	140	36	25	159	42	409	22	265	8	0	5	0	559	1	54	10	Remote Code execution	Low	1.0
apache-tomcat-10.0.4-src/java/org/apache/catalina/startup/ContextConfig.java	java/org/apache/catalina/startup/ContextConfig.java	76	520	1	534	259	0.45411766	0.6117647	63	2	5	13	45	0	51	0	1	5	17	7	0	3	14	0	8	0	60	1988	59	88	140	36	25	159	42	409	22	265	8	0	5	0	559	1	54	10	Remote Code execution	Low	1.0
apache-tomcat-10.0.4-src/java/org/apache/catalina/startup/ContextConfig.java	java/org/apache/catalina/startup/ContextConfig.java	76	520	1	534	259	0.45411766	0.6117647	63	2	5	13	45	0	51	0	1	5	17	7	0	3	14	0	8	0	60	1988	59	88	140	36	25	159	42	409	22	265	8	0	5	0	559	1	54	10	Remote Code execution	Low	1.0
apache-tomcat-10.0.4-src/java/org/apache/catalina/startup/ContextConfig.java	java/org/apache/catalina/startup/ContextConfig.java	76	520	1	534	259	0.45411766	0.6117647	63	2	5	13	45	0	51	0	1	5	17	7	0	3	14	0	8	0	60	1988	59	88	140	36	25	159	42	409	22	265	8	0	5	0	559	1	54	10	Remote Code execution	Low	1.0
apache-tomcat-10.0.4-src/java/org/apache/catalina/startup/ContextConfig.java	java/org/apache/catalina/startup/ContextConfig.java	76	520	1	534	259	0.45411766	0.6117647	63	2	5	13	45	0	51	0	1	5	17	7	0	3	14	0	8	0	60	1988	59	88	140	36	25	159	42	409	22	265	8	0	5	0	559	1	54	10	Remote Code execution	Low	1.0
apache-tomcat-10.0.4-src/java/org/apache/catalina/startup/ContextRuleSet.java	java/org/apache/catalina/startup/ContextRuleSet.java	5	6	1	8	0	0.5	0.5	4	0	4	0	0	0	4	0	0	0	2	0	0	0	2	0	2	0	0	76	0	0	0	0	0	118	3	2	54	2	1	0	0	0	73	1	0	10	0	0	0.0
apache-tomcat-10.0.4-src/java/org/apache/catalina/startup/CopyParentClassLoaderRule.java	java/org/apache/catalina/startup/CopyParentClassLoaderRule.java	5	4	2	12	1	0.0	0.0	2	0	2	0	0	0	2	0	0	0	0	0	0	0	0	0	0	0	1	18	0	0	1	0	0	4	4	5	0	5	1	0	0	0	54	1	1	10	0	0	0.0
apache-tomcat-10.0.4-src/java/org/apache/catalina/startup/CredentialHandlerRuleSet.java	java/org/apache/catalina/startup/CredentialHandlerRuleSet.java	3	7	1	9	4	0.33333334	0.33333334	4	0	3	1	0	0	3	0	0	0	2	1	0	1	1	0	2	0	1	25	0	1	1	0	0	7	4	4	0	4	2	0	0	0	78	1	0	10	0	0	0.0
apache-tomcat-10.0.4-src/java/org/apache/catalina/startup/EngineConfig.java	java/org/apache/catalina/startup/EngineConfig.java	8	8	1	13	0	1.0	1.0	3	0	1	0	2	0	3	0	0	0	3	2	0	1	2	0	2	0	2	22	1	0	0	1	0	3	0	4	0	3	2	0	0	0	48	1	3	10	0	0	0.0
apache-tomcat-10.0.4-src/java/org/apache/catalina/startup/EngineRuleSet.java	java/org/apache/catalina/startup/EngineRuleSet.java	4	3	1	5	1	0.33333334	0.33333334	3	0	3	0	0	0	3	0	0	0	1	0	0	0	1	0	1	0	0	25	0	0	0	0	0	30	0	1	14	1	0	0	0	0	71	1	0	10	0	0	0.0
apache-tomcat-10.0.4-src/java/org/apache/catalina/startup/ExpandWar.java	java/org/apache/catalina/startup/ExpandWar.java	6	51	1	49	8	0.47619048	0.47619048	8	8	7	1	0	0	7	0	0	0	2	2	0	1	1	0	2	0	10	196	7	5	6	6	5	16	14	57	1	43	5	0	0	0	149	1	4	10	Remote Code execution	Low	1.0
apache-tomcat-10.0.4-src/java/org/apache/catalina/startup/ExpandWar.java	java/org/apache/catalina/startup/ExpandWar.java	6	51	1	49	8	0.47619048	0.47619048	8	8	7	1	0	0	7	0	0	0	2	2	0	1	1	0	2	0	10	196	7	5	6	6	5	16	14	57	1	43	5	0	0	0	149	1	4	10	Remote Code execution	Low	1.0
apache-tomcat-10.0.4-src/java/org/apache/catalina/startup/ExpandWar.java	java/org/apache/catalina/startup/ExpandWar.java	6	51	1	49	8	0.47619048	0.47619048	8	8	7	1	0	0	7	0	0	0	2	2	0	1	1	0	2	0	10	196	7	5	6	6	5	16	14	57	1	43	5	0	0	0	149	1	4	10	Remote Code execution	Low	1.0
apache-tomcat-10.0.4-src/java/org/apache/catalina/startup/ExpandWar.java	java/org/apache/catalina/startup/ExpandWar.java	6	51	1	49	8	0.47619048	0.47619048	8	8	7	1	0	0	7	0	0	0	2	2	0	1	1	0	2	0	10	196	7	5	6	6	5	16	14	57	1	43	5	0	0	0	149	1	4	10	Remote Code execution	Low	1.0
apache-tomcat-10.0.4-src/java/org/apache/catalina/startup/ExpandWar.java	java/org/apache/catalina/startup/ExpandWar.java	6	51	1	49	8	0.47619048	0.47619048	8	8	7	1	0	0	7	0	0	0	2	2	0	1	1	0	2	0	10	196	7	5	6	6	5	16	14	57	1	43	5	0	0	0	149	1	4	10	Remote Code execution	Low	1.0
apache-tomcat-10.0.4-src/java/org/apache/catalina/startup/ExpandWar.java	java/org/apache/catalina/startup/ExpandWar.java	6	51	1	49	8	0.47619048	0.47619048	8	8	7	1	0	0	7	0	0	0	2	2	0	1	1	0	2	0	10	196	7	5	6	6	5	16	14	57	1	43	5	0	0	0	149	1	4	10	Remote Code execution	Low	1.0
apache-tomcat-10.0.4-src/java/org/apache/catalina/startup/ExpandWar.java	java/org/apache/catalina/startup/ExpandWar.java	6	51	1	49	8	0.47619048	0.47619048	8	8	7	1	0	0	7	0	0	0	2	2	0	1	1	0	2	0	10	196	7	5	6	6	5	16	14	57	1	43	5	0	0	0	149	1	4	10	Remote Code execution	Low	1.0
apache-tomcat-10.0.4-src/java/org/apache/catalina/startup/ExpandWar.java	java/org/apache/catalina/startup/ExpandWar.java	6	51	1	49	8	0.47619048	0.47619048	8	8	7	1	0	0	7	0	0	0	2	2	0	1	1	0	2	0	10	196	7	5	6	6	5	16	14	57	1	43	5	0	0	0	149	1	4	10	Remote Code execution	Low	1.0
apache-tomcat-10.0.4-src/java/org/apache/catalina/startup/ExpandWar.java	java/org/apache/catalina/startup/ExpandWar.java	6	51	1	49	8	0.47619048	0.47619048	8	8	7	1	0	0	7	0	0	0	2	2	0	1	1	0	2	0	10	196	7	5	6	6	5	16	14	57	1	43	5	0	0	0	149	1	4	10	Remote Code execution	Low	1.0
apache-tomcat-10.0.4-src/java/org/apache/catalina/startup/ExpandWar.java	java/org/apache/catalina/startup/ExpandWar.java	6	51	1	49	8	0.47619048	0.47619048	8	8	7	1	0	0	7	0	0	0	2	2	0	1	1	0	2	0	10	196	7	5	6	6	5	16	14	57	1	43	5	0	0	0	149	1	4	10	Remote Code execution	Low	1.0
apache-tomcat-10.0.4-src/java/org/apache/catalina/startup/ExpandWar.java	java/org/apache/catalina/startup/ExpandWar.java	6	51	1	49	8	0.47619048	0.47619048	8	8	7	1	0	0	7	0	0	0	2	2	0	1	1	0	2	0	10	196	7	5	6	6	5	16	14	57	1	43	5	0	0	0	149	1	4	10	Remote Code execution	Low	1.0
apache-tomcat-10.0.4-src/java/org/apache/catalina/startup/ExpandWar.java	java/org/apache/catalina/startup/ExpandWar.java	6	51	1	49	8	0.47619048	0.47619048	8	8	7	1	0	0	7	0	0	0	2	2	0	1	1	0	2	0	10	196	7	5	6	6	5	16	14	57	1	43	5	0	0	0	149	1	4	10	Remote Code execution	Low	1.0
apache-tomcat-10.0.4-src/java/org/apache/catalina/startup/FailedContext.java	java/org/apache/catalina/startup/FailedContext.java	40	260	3	13	31658	0.002729155	0.002729155	253	0	249	0	4	0	253	0	0	1	7	1	0	6	1	0	1	0	1	697	129	1	3	0	1	11	8	19	0	15	2	0	0	0	334	1	0	10	0	0	0.0
apache-tomcat-10.0.4-src/java/org/apache/catalina/startup/HomesUserDatabase.java	java/org/apache/catalina/startup/HomesUserDatabase.java	3	12	1	10	0	0.2	0.2	6	0	5	1	0	0	5	0	0	0	2	0	0	2	0	0	1	0	0	34	5	1	1	0	0	0	0	7	0	6	2	0	0	0	63	17	0	10	0	0	0.0
apache-tomcat-10.0.4-src/java/org/apache/catalina/startup/HostConfig.java	java/org/apache/catalina/startup/HostConfig.java	31	304	1	188	189	0.39634147	0.652439	47	1	23	6	18	0	41	0	0	2	15	3	0	3	12	0	7	0	77	1259	40	17	40	36	21	87	25	220	24	158	8	0	6	0	388	1	51	10	Remote Code execution	Low	1.0
apache-tomcat-10.0.4-src/java/org/apache/catalina/startup/HostConfig.java	java/org/apache/catalina/startup/HostConfig.java	31	304	1	188	189	0.39634147	0.652439	47	1	23	6	18	0	41	0	0	2	15	3	0	3	12	0	7	0	77	1259	40	17	40	36	21	87	25	220	24	158	8	0	6	0	388	1	51	10	Remote Code execution	Low	1.0
apache-tomcat-10.0.4-src/java/org/apache/catalina/startup/HostConfig.java	java/org/apache/catalina/startup/HostConfig.java	31	304	1	188	189	0.39634147	0.652439	47	1	23	6	18	0	41	0	0	2	15	3	0	3	12	0	7	0	77	1259	40	17	40	36	21	87	25	220	24	158	8	0	6	0	388	1	51	10	Remote Code execution	Low	1.0
apache-tomcat-10.0.4-src/java/org/apache/catalina/startup/HostConfig.java	java/org/apache/catalina/startup/HostConfig.java	31	304	1	188	189	0.39634147	0.652439	47	1	23	6	18	0	41	0	0	2	15	3	0	3	12	0	7	0	77	1259	40	17	40	36	21	87	25	220	24	158	8	0	6	0	388	1	51	10	Remote Code execution	Low	1.0
apache-tomcat-10.0.4-src/java/org/apache/catalina/startup/HostConfig.java	java/org/apache/catalina/startup/HostConfig.java	31	304	1	188	189	0.39634147	0.652439	47	1	23	6	18	0	41	0	0	2	15	3	0	3	12	0	7	0	77	1259	40	17	40	36	21	87	25	220	24	158	8	0	6	0	388	1	51	10	Remote Code execution	Low	1.0
apache-tomcat-10.0.4-src/java/org/apache/catalina/startup/HostConfig.java	java/org/apache/catalina/startup/HostConfig.java	31	304	1	188	189	0.39634147	0.652439	47	1	23	6	18	0	41	0	0	2	15	3	0	3	12	0	7	0	77	1259	40	17	40	36	21	87	25	220	24	158	8	0	6	0	388	1	51	10	Remote Code execution	Low	1.0
apache-tomcat-10.0.4-src/java/org/apache/catalina/startup/HostConfig.java	java/org/apache/catalina/startup/HostConfig.java	31	304	1	188	189	0.39634147	0.652439	47	1	23	6	18	0	41	0	0	2	15	3	0	3	12	0	7	0	77	1259	40	17	40	36	21	87	25	220	24	158	8	0	6	0	388	1	51	10	Remote Code execution	Low	1.0
apache-tomcat-10.0.4-src/java/org/apache/catalina/startup/HostConfig.java	java/org/apache/catalina/startup/HostConfig.java	31	304	1	188	189	0.39634147	0.652439	47	1	23	6	18	0	41	0	0	2	15	3	0	3	12	0	7	0	77	1259	40	17	40	36	21	87	25	220	24	158	8	0	6	0	388	1	51	10	Remote Code execution	Low	1.0
apache-tomcat-10.0.4-src/java/org/apache/catalina/startup/HostConfig.java	java/org/apache/catalina/startup/HostConfig.java	31	304	1	188	189	0.39634147	0.652439	47	1	23	6	18	0	41	0	0	2	15	3	0	3	12	0	7	0	77	1259	40	17	40	36	21	87	25	220	24	158	8	0	6	0	388	1	51	10	Remote Code execution	Low	1.0
apache-tomcat-10.0.4-src/java/org/apache/catalina/startup/HostConfig.java	java/org/apache/catalina/startup/HostConfig.java	31	304	1	188	189	0.39634147	0.652439	47	1	23	6	18	0	41	0	0	2	15	3	0	3	12	0	7	0	77	1259	40	17	40	36	21	87	25	220	24	158	8	0	6	0	388	1	51	10	Remote Code execution	Low	1.0
apache-tomcat-10.0.4-src/java/org/apache/catalina/startup/HostConfig.java	java/org/apache/catalina/startup/HostConfig.java	31	304	1	188	189	0.39634147	0.652439	47	1	23	6	18	0	41	0	0	2	15	3	0	3	12	0	7	0	77	1259	40	17	40	36	21	87	25	220	24	158	8	0	6	0	388	1	51	10	Remote Code execution	Low	1.0
apache-tomcat-10.0.4-src/java/org/apache/catalina/startup/HostConfig.java	java/org/apache/catalina/startup/HostConfig.java	31	304	1	188	189	0.39634147	0.652439	47	1	23	6	18	0	41	0	0	2	15	3	0	3	12	0	7	0	77	1259	40	17	40	36	21	87	25	220	24	158	8	0	6	0	388	1	51	10	Remote Code execution	Low	1.0
apache-tomcat-10.0.4-src/java/org/apache/catalina/startup/HostRuleSet.java	java/org/apache/catalina/startup/HostRuleSet.java	5	3	1	6	1	0.33333334	0.33333334	3	0	3	0	0	0	3	0	0	0	1	0	0	0	1	0	1	0	0	27	0	0	0	0	0	33	1	1	16	1	0	0	0	0	75	1	0	10	0	0	0.0
apache-tomcat-10.0.4-src/java/org/apache/catalina/startup/LifecycleListenerRule.java	java/org/apache/catalina/startup/LifecycleListenerRule.java	7	11	2	13	0	1.0	1.0	2	0	2	0	0	0	2	0	0	0	2	0	0	2	0	0	2	0	3	38	0	0	7	0	0	3	2	15	0	11	2	0	0	0	79	1	0	10	0	0	0.0
apache-tomcat-10.0.4-src/java/org/apache/catalina/startup/ListenerCreateRule.java	java/org/apache/catalina/startup/ListenerCreateRule.java	9	6	3	18	1	0.0	0.0	2	0	2	0	0	0	2	0	0	0	2	2	0	1	1	0	2	0	3	57	0	0	1	1	0	7	0	5	0	5	3	0	1	0	30	1	2	10	0	0	0.0
apache-tomcat-10.0.4-src/java/org/apache/catalina/startup/NamingRuleSet.java	java/org/apache/catalina/startup/NamingRuleSet.java	3	3	1	3	1	0.33333334	0.33333334	3	0	3	0	0	0	3	0	0	0	1	0	0	0	1	0	1	0	0	32	0	0	0	0	0	43	0	1	21	1	0	0	0	0	67	1	0	10	0	0	0.0
apache-tomcat-10.0.4-src/java/org/apache/catalina/startup/PasswdUserDatabase.java	java/org/apache/catalina/startup/PasswdUserDatabase.java	6	10	1	11	2	0.33333334	0.33333334	5	0	4	1	0	0	4	0	0	0	5	3	0	5	0	0	4	0	2	35	3	1	1	1	0	3	7	10	0	8	3	0	0	0	81	17	1	10	0	0	0.0
apache-tomcat-10.0.4-src/java/org/apache/catalina/startup/RealmRuleSet.java	java/org/apache/catalina/startup/RealmRuleSet.java	4	7	1	10	4	0.33333334	0.33333334	4	0	3	1	0	0	3	0	0	0	2	1	0	1	1	0	2	0	1	26	0	1	1	0	0	8	4	4	1	4	2	0	0	0	80	1	0	10	0	0	0.0
apache-tomcat-10.0.4-src/java/org/apache/catalina/startup/SafeForkJoinWorkerThreadFactory.java	java/org/apache/catalina/startup/SafeForkJoinWorkerThreadFactory.java	1	1	3	0	0	0.0	0.0	1	0	1	0	0	0	1	0	0	0	0	0	0	0	0	0	0	0	0	11	1	0	0	0	0	0	0	0	0	0	0	0	1	0	34	1	0	10	0	0	0.0
apache-tomcat-10.0.4-src/java/org/apache/catalina/startup/SetNextNamingRule.java	java/org/apache/catalina/startup/SetNextNamingRule.java	5	6	2	10	0	1.0	1.0	3	0	3	0	0	0	3	0	0	0	2	0	0	0	2	0	2	0	2	43	1	0	1	0	1	6	2	11	0	8	2	0	0	0	98	1	0	10	0	0	0.0
apache-tomcat-10.0.4-src/java/org/apache/catalina/startup/Tomcat.java	java/org/apache/catalina/startup/Tomcat.java	39	116	8	127	955	0.049833886	0.13621262	47	5	39	5	3	0	43	0	0	0	12	2	0	7	4	1	6	0	35	607	30	7	19	9	3	64	17	101	6	71	3	0	4	0	516	1	0	10	0	0	0.0
apache-tomcat-10.0.4-src/java/org/apache/catalina/startup/Tool.java	java/org/apache/catalina/startup/Tool.java	5	21	1	23	0	0.0	0.0	2	2	1	1	0	0	1	0	0	0	6	6	0	6	0	0	2	0	20	99	0	1	2	4	0	31	15	27	10	17	5	0	0	0	120	17	9	10	0	0	0.0
apache-tomcat-10.0.4-src/java/org/apache/catalina/startup/UserConfig.java	java/org/apache/catalina/startup/UserConfig.java	12	45	1	41	132	0.06666667	0.06666667	20	0	15	5	0	0	15	0	0	0	10	2	0	8	0	2	2	0	7	161	17	2	9	4	0	13	2	34	1	22	2	0	1	0	131	17	8	10	0	0	0.0
apache-tomcat-10.0.4-src/java/org/apache/catalina/startup/VersionLoggerListener.java	java/org/apache/catalina/startup/VersionLoggerListener.java	7	16	1	23	8	0.14285715	0.14285715	8	0	7	1	0	0	7	0	0	0	5	2	0	4	1	0	2	0	18	64	3	4	0	0	0	22	0	11	0	8	2	0	0	0	31	1	14	10	0	0	0.0
apache-tomcat-10.0.4-src/java/org/apache/catalina/startup/WebAnnotationSet.java	java/org/apache/catalina/startup/WebAnnotationSet.java	21	67	1	66	53	0.027777778	0.027777778	11	11	1	2	8	0	9	0	0	0	3	3	0	2	1	0	3	0	28	184	2	7	21	0	1	29	3	34	2	32	4	0	0	0	122	1	0	10	0	0	0.0
apache-tomcat-10.0.4-src/java/org/apache/catalina/startup/WebappServiceLoader.java	java/org/apache/catalina/startup/WebappServiceLoader.java	6	23	1	39	0	0.5	0.5	4	0	2	0	0	2	4	0	0	0	6	3	0	6	0	0	6	0	6	111	3	5	8	3	1	5	4	34	4	30	3	0	0	1	151	1	0	10	0	0	0.0
apache-tomcat-10.0.4-src/java/org/apache/catalina/storeconfig/CatalinaClusterSF.java	java/org/apache/catalina/storeconfig/CatalinaClusterSF.java	11	9	2	10	0	0.0	0.0	1	0	1	0	0	0	1	0	0	0	0	0	0	0	0	0	0	0	0	36	0	1	4	0	2	0	0	9	0	9	4	0	0	0	58	1	0	10	0	0	0.0
apache-tomcat-10.0.4-src/java/org/apache/catalina/storeconfig/CertificateStoreAppender.java	java/org/apache/catalina/storeconfig/CertificateStoreAppender.java	3	2	2	4	0	0.0	0.0	1	0	0	0	1	0	1	0	0	0	0	0	0	0	0	0	0	0	1	10	2	0	0	0	0	1	0	0	0	0	1	0	0	0	11	1	0	10	0	0	0.0
apache-tomcat-10.0.4-src/java/org/apache/catalina/storeconfig/ChannelSF.java	java/org/apache/catalina/storeconfig/ChannelSF.java	8	7	2	7	0	0.0	0.0	1	0	1	0	0	0	1	0	0	0	0	0	0	0	0	0	0	0	0	27	0	1	3	0	0	0	0	7	0	7	3	0	0	0	51	1	0	10	0	0	0.0
apache-tomcat-10.0.4-src/java/org/apache/catalina/storeconfig/ConnectorSF.java	java/org/apache/catalina/storeconfig/ConnectorSF.java	9	7	2	13	6	0.0	0.0	4	0	1	0	3	0	4	0	0	0	0	0	0	0	0	0	0	0	0	32	0	0	0	0	0	5	0	4	0	4	2	0	0	0	33	1	0	10	0	0	0.0
apache-tomcat-10.0.4-src/java/org/apache/catalina/storeconfig/ConnectorStoreAppender.java	java/org/apache/catalina/storeconfig/ConnectorStoreAppender.java	7	54	2	41	34	0.022222223	0.022222223	9	0	5	0	4	0	10	0	0	0	2	2	0	0	2	0	2	0	6	166	4	4	14	2	6	22	3	35	1	23	2	0	0	0	113	1	0	10	0	0	0.0
apache-tomcat-10.0.4-src/java/org/apache/catalina/storeconfig/Constants.java	java/org/apache/catalina/storeconfig/Constants.java	0	0	1	0	0	-1.0	-1.0	0	0	0	0	0	0	0	0	0	0	1	1	1	0	0	0	1	0	0	3	0	0	0	0	0	1	0	1	0	1	0	0	0	0	2	1	0	10	0	0	0.0
apache-tomcat-10.0.4-src/java/org/apache/catalina/storeconfig/CredentialHandlerSF.java	java/org/apache/catalina/storeconfig/CredentialHandlerSF.java	10	7	2	18	1	0.0	0.0	2	0	2	0	0	0	2	0	0	0	1	1	0	1	0	0	0	0	1	29	0	0	1	0	0	2	4	4	4	4	3	0	0	0	50	1	2	10	0	0	0.0
apache-tomcat-10.0.4-src/java/org/apache/catalina/storeconfig/GlobalNamingResourcesSF.java	java/org/apache/catalina/storeconfig/GlobalNamingResourcesSF.java	10	4	2	14	0	0.0	0.0	1	0	1	0	0	0	1	0	0	0	1	1	0	1	0	0	0	0	1	28	0	0	2	0	0	5	4	4	5	4	3	0	0	0	27	1	3	10	0	0	0.0
apache-tomcat-10.0.4-src/java/org/apache/catalina/storeconfig/InterceptorSF.java	java/org/apache/catalina/storeconfig/InterceptorSF.java	10	7	2	18	1	0.0	0.0	2	0	2	0	0	0	2	0	0	0	1	1	0	1	0	0	0	0	1	28	0	0	1	0	0	2	5	3	5	3	3	0	0	0	48	1	2	10	0	0	0.0
apache-tomcat-10.0.4-src/java/org/apache/catalina/storeconfig/JarScannerSF.java	java/org/apache/catalina/storeconfig/JarScannerSF.java	4	3	2	2	0	0.0	0.0	1	0	1	0	0	0	1	0	0	0	0	0	0	0	0	0	0	0	0	11	0	0	1	0	0	0	0	2	0	2	2	0	0	0	43	1	0	10	0	0	0.0
apache-tomcat-10.0.4-src/java/org/apache/catalina/storeconfig/LoaderSF.java	java/org/apache/catalina/storeconfig/LoaderSF.java	9	9	2	16	1	0.0	0.0	2	0	1	0	1	0	2	0	0	0	1	1	0	1	0	0	0	0	1	29	3	0	2	0	2	6	2	4	4	4	3	0	0	0	47	1	2	10	0	0	0.0
apache-tomcat-10.0.4-src/java/org/apache/catalina/storeconfig/ManagerSF.java	java/org/apache/catalina/storeconfig/ManagerSF.java	11	12	2	17	3	0.0	0.0	3	0	2	0	1	0	3	0	0	0	1	1	0	1	0	0	0	0	1	36	2	0	3	0	1	3	1	5	0	5	4	0	0	0	47	1	2	10	0	0	0.0
apache-tomcat-10.0.4-src/java/org/apache/catalina/storeconfig/NamingResourcesSF.java	java/org/apache/catalina/storeconfig/NamingResourcesSF.java	14	5	2	17	1	0.0	0.0	2	0	2	0	0	0	2	0	0	0	1	1	0	1	0	0	0	0	1	30	0	0	1	0	0	5	0	9	1	9	2	0	0	0	59	1	2	10	0	0	0.0
apache-tomcat-10.0.4-src/java/org/apache/catalina/storeconfig/OpenSSLConfSF.java	java/org/apache/catalina/storeconfig/OpenSSLConfSF.java	4	2	2	3	0	0.0	0.0	1	0	1	0	0	0	1	0	0	0	0	0	0	0	0	0	0	0	0	9	0	0	0	0	0	0	2	2	1	2	1	0	0	0	25	1	0	10	0	0	0.0
apache-tomcat-10.0.4-src/java/org/apache/catalina/storeconfig/PersistentManagerSF.java	java/org/apache/catalina/storeconfig/PersistentManagerSF.java	7	3	2	3	0	0.0	0.0	1	0	1	0	0	0	1	0	0	0	0	0	0	0	0	0	0	0	0	13	0	0	1	0	0	0	0	3	0	3	2	0	0	0	45	1	0	10	0	0	0.0
apache-tomcat-10.0.4-src/java/org/apache/catalina/storeconfig/RealmSF.java	java/org/apache/catalina/storeconfig/RealmSF.java	11	8	2	20	1	0.0	0.0	2	0	2	0	0	0	2	0	0	0	1	1	0	1	0	0	0	0	1	33	0	0	2	0	1	2	4	5	4	5	3	0	0	0	51	1	2	10	0	0	0.0
apache-tomcat-10.0.4-src/java/org/apache/catalina/storeconfig/SenderSF.java	java/org/apache/catalina/storeconfig/SenderSF.java	4	3	2	2	0	0.0	0.0	1	0	1	0	0	0	1	0	0	0	0	0	0	0	0	0	0	0	0	11	0	0	1	0	0	0	0	2	0	2	2	0	0	0	45	1	0	10	0	0	0.0
apache-tomcat-10.0.4-src/java/org/apache/catalina/storeconfig/SSLHostConfigSF.java	java/org/apache/catalina/storeconfig/SSLHostConfigSF.java	5	5	2	8	0	0.0	0.0	1	0	1	0	0	0	1	0	0	0	0	0	0	0	0	0	0	0	0	20	0	1	1	0	0	0	3	5	0	4	4	0	0	0	32	1	0	10	0	0	0.0
apache-tomcat-10.0.4-src/java/org/apache/catalina/storeconfig/StandardContextSF.java	java/org/apache/catalina/storeconfig/StandardContextSF.java	29	49	2	73	15	0.14285715	0.14285715	7	0	2	0	5	0	7	0	0	0	1	1	0	1	0	0	0	0	6	171	5	2	11	3	10	22	6	54	4	46	5	0	0	0	169	1	3	10	0	0	0.0
apache-tomcat-10.0.4-src/java/org/apache/catalina/storeconfig/StandardEngineSF.java	java/org/apache/catalina/storeconfig/StandardEngineSF.java	12	9	2	12	0	0.0	0.0	1	0	1	0	0	0	1	0	0	0	0	0	0	0	0	0	0	0	0	31	0	1	4	0	1	0	1	9	0	8	4	0	0	0	51	1	0	10	0	0	0.0
apache-tomcat-10.0.4-src/java/org/apache/catalina/storeconfig/StandardHostSF.java	java/org/apache/catalina/storeconfig/StandardHostSF.java	13	12	2	16	0	0.0	0.0	1	0	1	0	0	0	1	0	0	0	0	0	0	0	0	0	0	0	0	41	0	1	7	0	1	1	2	12	1	10	4	0	0	0	56	1	0	10	0	0	0.0
apache-tomcat-10.0.4-src/java/org/apache/catalina/storeconfig/StandardServerSF.java	java/org/apache/catalina/storeconfig/StandardServerSF.java	9	4	2	11	1	0.0	0.0	2	0	2	0	0	0	2	0	0	0	0	0	0	0	0	0	0	0	0	20	0	0	1	0	0	1	0	5	1	5	2	0	0	0	62	1	0	10	0	0	0.0
apache-tomcat-10.0.4-src/java/org/apache/catalina/storeconfig/StandardServiceSF.java	java/org/apache/catalina/storeconfig/StandardServiceSF.java	10	4	2	10	0	0.0	0.0	1	0	1	0	0	0	1	0	0	0	0	0	0	0	0	0	0	0	0	21	0	0	2	0	0	0	0	7	0	7	3	0	0	0	49	1	0	10	0	0	0.0
apache-tomcat-10.0.4-src/java/org/apache/catalina/storeconfig/StoreAppender.java	java/org/apache/catalina/storeconfig/StoreAppender.java	6	49	1	39	103	0.00952381	0.00952381	15	0	12	0	3	0	15	0	0	0	2	1	0	2	0	0	0	0	5	154	10	6	10	0	4	19	11	19	6	14	3	0	0	0	141	1	0	10	0	0	0.0
apache-tomcat-10.0.4-src/java/org/apache/catalina/storeconfig/StoreConfig.java	java/org/apache/catalina/storeconfig/StoreConfig.java	17	30	1	32	83	0.104761906	0.104761906	15	0	15	0	0	0	15	0	0	4	5	2	0	4	1	0	1	0	5	171	9	0	9	9	0	12	5	35	0	29	5	0	0	0	96	1	9	10	0	0	0.0
apache-tomcat-10.0.4-src/java/org/apache/catalina/storeconfig/StoreConfigLifecycleListener.java	java/org/apache/catalina/storeconfig/StoreConfigLifecycleListener.java	12	15	1	25	20	0.22222222	0.33333334	9	0	7	0	2	0	9	0	0	0	7	2	0	5	1	1	1	0	4	68	5	0	1	2	0	7	0	15	0	10	2	0	0	0	74	1	3	10	0	0	0.0
apache-tomcat-10.0.4-src/java/org/apache/catalina/storeconfig/StoreContextAppender.java	java/org/apache/catalina/storeconfig/StoreContextAppender.java	7	25	2	28	15	0.0	0.0	6	0	2	0	4	0	6	0	0	0	0	0	0	0	0	0	0	0	1	87	6	0	5	2	4	8	2	32	2	19	4	0	0	0	86	1	0	10	0	0	0.0
apache-tomcat-10.0.4-src/java/org/apache/catalina/storeconfig/StoreDescription.java	java/org/apache/catalina/storeconfig/StoreDescription.java	2	45	1	4	635	0.048364155	0.048364155	38	0	38	0	0	0	38	0	0	0	16	0	0	16	0	0	0	0	0	137	21	0	7	0	0	0	0	26	0	16	1	0	0	0	84	1	0	10	0	0	0.0
apache-tomcat-10.0.4-src/java/org/apache/catalina/storeconfig/StoreFactoryBase.java	java/org/apache/catalina/storeconfig/StoreFactoryBase.java	8	19	1	25	39	0.06666667	0.06666667	10	0	8	0	2	0	10	0	0	0	5	3	0	4	1	0	2	0	2	69	3	1	4	1	0	6	4	9	4	8	3	0	0	0	91	1	3	10	0	0	0.0
apache-tomcat-10.0.4-src/java/org/apache/catalina/storeconfig/StoreFactoryRule.java	java/org/apache/catalina/storeconfig/StoreFactoryRule.java	9	5	2	9	1	0.33333334	0.33333334	3	0	2	0	1	0	3	0	0	0	4	0	0	4	0	0	0	0	1	30	1	0	2	0	0	0	2	12	0	11	2	0	0	0	82	1	0	10	0	0	0.0
apache-tomcat-10.0.4-src/java/org/apache/catalina/storeconfig/StoreFileMover.java	java/org/apache/catalina/storeconfig/StoreFileMover.java	2	24	1	22	67	0.18095239	0.34285715	15	0	14	0	1	0	15	0	0	0	7	1	0	6	1	0	1	0	3	99	8	0	0	0	1	10	8	17	4	11	3	0	0	0	79	1	0	10	0	0	0.0
apache-tomcat-10.0.4-src/java/org/apache/catalina/storeconfig/StoreLoader.java	java/org/apache/catalina/storeconfig/StoreLoader.java	7	8	1	18	0	0.4	0.6	5	1	4	0	1	0	5	0	0	0	3	1	0	2	1	0	1	0	3	49	3	0	2	2	1	23	2	10	0	7	4	0	0	0	118	1	0	10	0	0	0.0
apache-tomcat-10.0.4-src/java/org/apache/catalina/storeconfig/StoreRegistry.java	java/org/apache/catalina/storeconfig/StoreRegistry.java	26	27	1	23	54	0.09090909	0.09090909	12	0	12	0	0	0	12	0	0	0	7	3	0	7	0	0	0	0	3	91	9	1	7	1	1	11	1	19	4	13	4	0	0	0	66	1	5	10	0	0	0.0
apache-tomcat-10.0.4-src/java/org/apache/catalina/storeconfig/WatchedResourceSF.java	java/org/apache/catalina/storeconfig/WatchedResourceSF.java	9	4	2	13	0	0.0	0.0	1	0	1	0	0	0	1	0	0	0	1	1	0	1	0	0	0	0	1	16	0	0	1	0	1	7	0	3	2	3	3	0	0	0	26	1	2	10	0	0	0.0
apache-tomcat-10.0.4-src/java/org/apache/catalina/storeconfig/WebResourceRootSF.java	java/org/apache/catalina/storeconfig/WebResourceRootSF.java	6	8	2	8	0	0.0	0.0	1	0	1	0	0	0	1	0	0	0	0	0	0	0	0	0	0	0	0	28	0	3	3	0	0	3	0	7	3	7	3	0	0	0	45	1	0	10	0	0	0.0
apache-tomcat-10.0.4-src/java/org/apache/catalina/storeconfig/WrapperLifecycleSF.java	java/org/apache/catalina/storeconfig/WrapperLifecycleSF.java	9	4	2	13	0	0.0	0.0	1	0	1	0	0	0	1	0	0	0	1	1	0	1	0	0	0	0	1	16	0	0	1	0	1	7	0	3	2	3	3	0	0	0	26	1	2	10	0	0	0.0
apache-tomcat-10.0.4-src/java/org/apache/catalina/storeconfig/WrapperListenerSF.java	java/org/apache/catalina/storeconfig/WrapperListenerSF.java	9	4	2	13	0	0.0	0.0	1	0	1	0	0	0	1	0	0	0	1	1	0	1	0	0	0	0	1	16	0	0	1	0	1	7	0	3	2	3	3	0	0	0	26	1	2	10	0	0	0.0
apache-tomcat-10.0.4-src/java/org/apache/catalina/tribes/ByteMessage.java	java/org/apache/catalina/tribes/ByteMessage.java	1	8	1	4	0	0.6666667	0.6666667	6	0	6	0	0	0	6	0	0	0	1	0	0	1	0	0	0	0	0	23	1	0	2	0	0	0	2	4	0	2	1	0	0	0	101	1	0	10	0	0	0.0
apache-tomcat-10.0.4-src/java/org/apache/catalina/tribes/ChannelException.java	java/org/apache/catalina/tribes/ChannelException.java	3	18	3	10	30	0.083333336	0.083333336	9	0	9	0	0	0	9	0	0	0	3	2	0	2	1	0	2	0	0	74	7	2	5	0	0	3	6	7	0	6	2	0	1	0	100	1	0	10	0	0	0.0
apache-tomcat-10.0.4-src/java/org/apache/catalina/tribes/group/AbsoluteOrder.java	java/org/apache/catalina/tribes/group/AbsoluteOrder.java	2	7	1	3	1	0.33333334	0.33333334	3	2	2	0	1	0	3	0	0	0	1	1	1	0	0	0	1	0	1	62	2	0	2	0	0	0	2	1	0	1	1	0	1	0	56	1	0	10	0	0	0.0
apache-tomcat-10.0.4-src/java/org/apache/catalina/tribes/group/ChannelCoordinator.java	java/org/apache/catalina/tribes/group/ChannelCoordinator.java	21	59	2	55	177	0.116883114	0.19480519	22	0	20	0	2	0	22	0	0	2	5	1	0	4	1	0	1	0	7	183	12	0	18	2	14	9	4	24	2	9	3	0	0	0	140	1	2	10	0	0	0.0
apache-tomcat-10.0.4-src/java/org/apache/catalina/tribes/group/ChannelInterceptorBase.java	java/org/apache/catalina/tribes/group/ChannelInterceptorBase.java	9	37	1	18	209	0.04761905	0.04761905	22	0	22	0	0	0	22	0	4	0	5	0	0	4	1	0	0	0	2	83	14	0	15	0	2	1	2	10	1	6	1	0	0	0	119	1025	0	10	0	0	0.0
apache-tomcat-10.0.4-src/java/org/apache/catalina/tribes/group/GroupChannel.java	java/org/apache/catalina/tribes/group/GroupChannel.java	36	110	2	89	811	0.10628019	0.48502415	46	0	42	0	4	0	46	0	0	3	18	2	0	5	13	0	5	0	13	369	20	9	28	5	16	27	12	67	7	36	4	0	2	0	340	1	10	10	0	0	0.0
apache-tomcat-10.0.4-src/java/org/apache/catalina/tribes/group/InterceptorPayload.java	java/org/apache/catalina/tribes/group/InterceptorPayload.java	1	2	1	0	0	1.0	1.0	2	0	2	0	0	0	2	0	0	0	1	0	0	1	0	0	0	0	0	9	1	0	0	0	0	0	0	1	0	1	0	0	0	0	7	1	0	10	0	0	0.0
apache-tomcat-10.0.4-src/java/org/apache/catalina/tribes/group/interceptors/DomainFilterInterceptor.java	java/org/apache/catalina/tribes/group/interceptors/DomainFilterInterceptor.java	11	29	2	26	14	0.41025642	0.84615386	13	0	12	0	1	0	13	0	0	1	6	2	0	2	4	0	3	0	7	79	7	0	7	0	0	3	3	14	0	8	3	0	0	0	46	1	2	10	0	0	0.0
apache-tomcat-10.0.4-src/java/org/apache/catalina/tribes/group/interceptors/EncryptInterceptor.java	java/org/apache/catalina/tribes/group/interceptors/EncryptInterceptor.java	19	48	6	36	105	0.15384616	0.20879121	19	3	14	5	0	0	14	0	0	0	9	4	0	8	1	0	4	0	6	287	11	2	10	4	5	18	81	36	10	26	2	0	3	0	172	1	2	10	0	0	0.0
apache-tomcat-10.0.4-src/java/org/apache/catalina/tribes/group/interceptors/FragmentationInterceptor.java	java/org/apache/catalina/tribes/group/interceptors/FragmentationInterceptor.java	12	25	2	37	35	0.18181819	0.18181819	11	0	11	0	0	0	11	0	0	0	6	2	0	3	3	0	4	0	4	160	3	3	4	1	5	1	10	30	7	24	3	0	2	0	105	1	1	10	0	0	0.0
apache-tomcat-10.0.4-src/java/org/apache/catalina/tribes/group/interceptors/GzipInterceptor.java	java/org/apache/catalina/tribes/group/interceptors/GzipInterceptor.java	12	42	2	46	194	0.14855072	0.76086956	24	2	24	0	0	0	24	0	0	0	18	4	2	15	1	0	15	0	15	170	16	1	2	2	1	3	24	35	2	29	3	0	0	0	85	1	3	10	0	0	0.0
apache-tomcat-10.0.4-src/java/org/apache/catalina/tribes/group/interceptors/MessageDispatchInterceptor.java	java/org/apache/catalina/tribes/group/interceptors/MessageDispatchInterceptor.java	16	58	2	41	270	0.14285715	0.7380952	28	0	27	0	1	0	28	0	0	0	11	2	0	1	10	0	3	0	5	202	20	0	8	3	10	10	12	29	4	15	3	0	0	1	119	1	4	10	0	0	0.0
apache-tomcat-10.0.4-src/java/org/apache/catalina/tribes/group/interceptors/NonBlockingCoordinator.java	java/org/apache/catalina/tribes/group/interceptors/NonBlockingCoordinator.java	21	112	2	87	427	0.18618618	0.45045045	38	0	21	1	16	0	37	0	0	1	16	6	0	1	15	0	10	0	32	544	27	2	31	8	8	32	146	73	4	43	4	0	2	0	366	1	7	10	0	0	0.0
apache-tomcat-10.0.4-src/java/org/apache/catalina/tribes/group/interceptors/OrderInterceptor.java	java/org/apache/catalina/tribes/group/interceptors/OrderInterceptor.java	11	39	2	43	85	0.0952381	0.18095239	15	0	10	0	5	0	15	0	0	0	9	1	0	6	1	2	6	0	3	228	9	3	13	4	2	0	6	41	2	25	3	0	2	0	159	1	0	10	0	0	0.0
apache-tomcat-10.0.4-src/java/org/apache/catalina/tribes/group/interceptors/SimpleCoordinator.java	java/org/apache/catalina/tribes/group/interceptors/SimpleCoordinator.java	3	16	2	19	13	0.25	0.25	10	0	7	2	1	0	8	0	0	0	2	0	0	2	0	0	1	0	4	62	4	1	2	1	0	0	8	7	1	5	2	0	0	0	50	1	0	10	0	0	0.0
apache-tomcat-10.0.4-src/java/org/apache/catalina/tribes/group/interceptors/StaticMembershipInterceptor.java	java/org/apache/catalina/tribes/group/interceptors/StaticMembershipInterceptor.java	16	45	2	48	9	0.37142858	0.43809524	15	0	11	0	4	0	15	0	0	0	6	4	0	1	5	0	5	0	6	143	9	5	15	3	5	4	74	30	2	22	4	0	0	1	89	1	4	10	0	0	0.0
apache-tomcat-10.0.4-src/java/org/apache/catalina/tribes/group/interceptors/TcpFailureDetector.java	java/org/apache/catalina/tribes/group/interceptors/TcpFailureDetector.java	17	86	2	66	182	0.19666667	0.77	25	0	20	0	5	0	25	0	0	1	11	3	0	1	10	0	5	0	21	267	16	5	16	3	12	10	74	42	3	30	4	0	0	0	154	1	10	10	0	0	0.0
apache-tomcat-10.0.4-src/java/org/apache/catalina/tribes/group/interceptors/TcpPingInterceptor.java	java/org/apache/catalina/tribes/group/interceptors/TcpPingInterceptor.java	16	31	3	41	46	0.15151516	0.34848484	12	0	10	0	2	0	12	0	0	2	11	4	0	1	8	2	4	0	4	113	4	1	11	1	3	7	68	29	3	17	2	0	1	0	90	1	2	10	0	0	0.0
apache-tomcat-10.0.4-src/java/org/apache/catalina/tribes/group/interceptors/ThroughputInterceptor.java	java/org/apache/catalina/tribes/group/interceptors/ThroughputInterceptor.java	12	23	2	16	51	0.25714287	1.0	15	0	15	0	0	0	15	0	0	0	15	2	0	1	1	13	7	0	8	87	11	0	5	1	10	2	31	25	16	18	2	0	0	0	52	1	1	10	0	0	0.0
apache-tomcat-10.0.4-src/java/org/apache/catalina/tribes/group/interceptors/TwoPhaseCommitInterceptor.java	java/org/apache/catalina/tribes/group/interceptors/TwoPhaseCommitInterceptor.java	14	17	2	32	1	0.47619048	1.0	7	0	7	0	0	0	7	0	0	0	7	4	0	3	4	0	5	0	8	91	2	1	2	1	1	4	42	19	3	15	3	0	1	0	52	1	3	10	0	0	0.0
apache-tomcat-10.0.4-src/java/org/apache/catalina/tribes/group/Response.java	java/org/apache/catalina/tribes/group/Response.java	1	6	1	0	3	0.4	0.6666667	6	0	6	0	0	0	6	0	0	0	2	0	0	2	0	0	0	0	0	22	2	0	0	0	0	0	0	4	0	2	0	0	0	0	16	1	0	10	0	0	0.0
apache-tomcat-10.0.4-src/java/org/apache/catalina/tribes/group/RpcChannel.java	java/org/apache/catalina/tribes/group/RpcChannel.java	17	37	1	27	27	0.35164836	0.85714287	14	0	13	0	1	0	14	0	0	0	11	6	4	6	1	0	7	0	5	201	8	0	10	2	7	1	7	35	0	27	5	1	2	0	117	1	1	10	0	0	0.0
apache-tomcat-10.0.4-src/java/org/apache/catalina/tribes/group/RpcMessage.java	java/org/apache/catalina/tribes/group/RpcMessage.java	3	5	2	13	0	0.6	0.6	5	0	5	0	0	0	5	0	0	0	4	0	0	0	4	0	0	0	2	65	1	0	0	0	0	4	2	11	0	6	0	0	1	0	30	1	0	10	0	0	0.0
apache-tomcat-10.0.4-src/java/org/apache/catalina/tribes/io/BufferPool.java	java/org/apache/catalina/tribes/io/BufferPool.java	5	13	1	20	15	0.4	0.6666667	7	1	6	1	0	0	6	0	0	0	7	4	1	1	5	0	5	0	4	49	3	0	4	0	1	2	5	11	2	9	3	0	0	0	40	1	1	10	0	0	0.0
apache-tomcat-10.0.4-src/java/org/apache/catalina/tribes/io/ChannelData.java	java/org/apache/catalina/tribes/io/ChannelData.java	8	37	1	37	233	0.11396012	0.34188035	27	5	27	0	0	0	27	0	0	0	8	3	2	6	0	0	2	0	32	178	19	1	6	1	9	3	40	58	2	27	1	0	0	0	159	1	0	10	0	0	0.0
apache-tomcat-10.0.4-src/java/org/apache/catalina/tribes/io/DirectByteArrayOutputStream.java	java/org/apache/catalina/tribes/io/DirectByteArrayOutputStream.java	2	5	2	4	0	1.0	1.0	5	0	5	0	0	0	5	0	0	0	1	0	0	1	0	0	1	0	0	18	3	0	0	0	0	0	0	1	0	1	0	0	0	0	34	1	0	10	0	0	0.0
apache-tomcat-10.0.4-src/java/org/apache/catalina/tribes/io/ObjectReader.java	java/org/apache/catalina/tribes/io/ObjectReader.java	7	22	1	13	46	0.33088234	0.34558824	17	0	17	0	0	0	17	0	0	5	6	2	0	3	3	0	2	0	5	79	9	1	0	1	0	1	5	23	0	12	1	0	0	0	104	1	1	10	0	0	0.0
apache-tomcat-10.0.4-src/java/org/apache/catalina/tribes/io/ReplicationStream.java	java/org/apache/catalina/tribes/io/ReplicationStream.java	2	24	3	14	9	0.2857143	0.2857143	7	0	6	0	1	0	7	0	0	0	2	1	0	1	0	1	1	0	4	85	9	2	5	4	1	2	4	22	0	14	4	0	0	0	107	17	0	10	0	0	0.0
apache-tomcat-10.0.4-src/java/org/apache/catalina/tribes/io/XByteBuffer.java	java/org/apache/catalina/tribes/io/XByteBuffer.java	8	91	1	37	384	0.22307692	0.35384616	40	15	40	0	0	0	40	0	0	0	9	6	0	5	4	0	6	0	36	326	40	4	14	0	68	7	135	107	63	50	3	0	0	0	242	1	2	10	0	0	0.0
apache-tomcat-10.0.4-src/java/org/apache/catalina/tribes/jmx/JmxRegistry.java	java/org/apache/catalina/tribes/jmx/JmxRegistry.java	6	27	1	26	3	0.33333334	0.33333334	7	3	4	3	0	0	4	0	0	0	5	3	0	4	1	0	2	0	4	104	15	1	8	4	1	10	0	20	2	16	2	0	0	0	51	1	8	10	0	0	0.0
apache-tomcat-10.0.4-src/java/org/apache/catalina/tribes/membership/cloud/AbstractStreamProvider.java	java/org/apache/catalina/tribes/membership/cloud/AbstractStreamProvider.java	5	16	1	34	0	0.5	0.5	4	1	2	0	2	0	4	1	0	0	3	3	0	1	2	0	3	0	14	77	4	2	2	1	1	9	2	12	0	12	3	1	0	0	84	1025	6	10	0	0	0.0
apache-tomcat-10.0.4-src/java/org/apache/catalina/tribes/membership/cloud/CertificateStreamProvider.java	java/org/apache/catalina/tribes/membership/cloud/CertificateStreamProvider.java	7	5	2	21	1	1.0	1.0	3	1	0	1	1	1	2	0	0	0	2	1	0	2	0	0	2	0	8	34	2	0	1	1	1	4	1	14	0	14	1	0	0	0	45	1	1	10	0	0	0.0
apache-tomcat-10.0.4-src/java/org/apache/catalina/tribes/membership/cloud/CloudMembershipProvider.java	java/org/apache/catalina/tribes/membership/cloud/CloudMembershipProvider.java	14	25	2	32	51	0.036363635	0.036363635	11	1	7	0	4	0	11	1	0	0	13	3	0	1	12	0	3	0	12	99	5	3	4	2	0	11	2	24	3	22	3	0	0	2	117	1025	2	10	0	0	0.0
apache-tomcat-10.0.4-src/java/org/apache/catalina/tribes/membership/cloud/CloudMembershipService.java	java/org/apache/catalina/tribes/membership/cloud/CloudMembershipService.java	11	39	2	42	125	0.11764706	0.18954249	19	0	18	1	0	0	18	0	0	0	13	8	1	10	2	0	8	0	24	149	9	0	11	2	2	26	3	26	2	19	3	0	0	0	125	1	3	10	0	0	0.0
apache-tomcat-10.0.4-src/java/org/apache/catalina/tribes/membership/cloud/DNSMembershipProvider.java	java/org/apache/catalina/tribes/membership/cloud/DNSMembershipProvider.java	10	21	3	35	4	0.16666667	0.16666667	4	0	3	0	1	0	4	0	0	0	2	1	0	2	0	0	1	0	6	86	4	3	6	2	2	6	7	21	0	16	4	0	0	0	95	1	3	10	0	0	0.0
apache-tomcat-10.0.4-src/java/org/apache/catalina/tribes/membership/cloud/InsecureStreamProvider.java	java/org/apache/catalina/tribes/membership/cloud/InsecureStreamProvider.java	1	2	2	3	0	1.0	1.0	2	0	0	0	1	1	2	0	0	0	1	0	0	1	0	0	1	0	1	11	1	0	0	0	0	1	0	2	0	2	0	0	0	0	13	1	0	10	0	0	0.0
apache-tomcat-10.0.4-src/java/org/apache/catalina/tribes/membership/cloud/KubernetesMembershipProvider.java	java/org/apache/catalina/tribes/membership/cloud/KubernetesMembershipProvider.java	13	37	3	35	0	0.5	0.5	4	0	2	0	2	0	4	0	0	0	1	1	0	1	0	0	1	0	20	160	5	1	17	5	7	55	4	53	9	39	4	0	0	0	101	1	12	10	0	0	0.0
apache-tomcat-10.0.4-src/java/org/apache/catalina/tribes/membership/cloud/TokenStreamProvider.java	java/org/apache/catalina/tribes/membership/cloud/TokenStreamProvider.java	2	5	2	7	0	0.6666667	1.0	3	0	1	0	1	1	3	0	0	0	2	0	0	2	0	0	0	0	2	25	2	0	1	1	0	4	0	4	1	4	1	0	0	0	29	1	0	10	0	0	0.0
apache-tomcat-10.0.4-src/java/org/apache/catalina/tribes/membership/Constants.java	java/org/apache/catalina/tribes/membership/Constants.java	1	1	1	3	0	0.0	0.0	1	1	1	0	0	0	1	0	0	0	1	1	1	0	0	0	1	0	2	7	0	0	0	0	0	3	0	1	0	1	0	0	0	0	11	1	0	10	0	0	0.0
apache-tomcat-10.0.4-src/java/org/apache/catalina/tribes/membership/McastService.java	java/org/apache/catalina/tribes/membership/McastService.java	20	92	2	60	896	0.047474746	0.08383838	45	1	43	0	2	0	45	0	0	0	10	2	0	4	6	0	2	0	48	330	23	0	34	7	1	112	11	43	2	33	3	0	0	0	180	1	5	10	0	0	0.0
apache-tomcat-10.0.4-src/java/org/apache/catalina/tribes/membership/McastServiceImpl.java	java/org/apache/catalina/tribes/membership/McastServiceImpl.java	17	83	5	66	86	0.23529412	0.26143792	21	0	16	3	2	0	18	0	0	2	28	3	0	3	25	0	15	0	26	471	6	3	21	13	11	28	18	72	7	47	6	0	3	4	259	1	19	10	0	0	0.0
apache-tomcat-10.0.4-src/java/org/apache/catalina/tribes/membership/MemberImpl.java	java/org/apache/catalina/tribes/membership/MemberImpl.java	7	69	1	57	956	0.07057823	0.25935373	49	6	48	0	1	0	49	0	0	10	17	3	2	0	15	0	3	0	58	339	33	1	13	0	7	22	110	103	14	48	2	0	0	0	231	1	0	10	0	0	0.0
apache-tomcat-10.0.4-src/java/org/apache/catalina/tribes/membership/Membership.java	java/org/apache/catalina/tribes/membership/Membership.java	4	37	1	27	3	0.4065934	0.72527474	14	0	14	0	0	0	14	0	0	0	6	1	0	1	5	0	3	0	3	185	13	5	7	1	0	1	12	35	2	22	4	0	2	0	149	1	0	10	0	0	0.0
apache-tomcat-10.0.4-src/java/org/apache/catalina/tribes/membership/MembershipProviderBase.java	java/org/apache/catalina/tribes/membership/MembershipProviderBase.java	6	9	1	5	9	0.2	0.2	6	0	6	0	0	0	6	0	0	0	4	0	0	0	4	0	0	0	0	27	6	0	3	0	0	0	0	3	0	4	1	0	0	0	23	1025	0	10	0	0	0.0
apache-tomcat-10.0.4-src/java/org/apache/catalina/tribes/membership/MembershipServiceBase.java	java/org/apache/catalina/tribes/membership/MembershipServiceBase.java	7	24	1	10	89	0.07619048	0.07619048	15	0	15	0	0	0	15	0	0	0	3	0	0	0	3	0	0	0	0	68	11	2	6	0	0	0	2	13	0	9	2	0	0	0	37	1025	0	10	0	0	0.0
apache-tomcat-10.0.4-src/java/org/apache/catalina/tribes/membership/StaticMember.java	java/org/apache/catalina/tribes/membership/StaticMember.java	4	13	2	8	15	0.0	0.0	6	0	6	0	0	0	6	0	0	0	0	0	0	0	0	0	0	0	4	31	2	0	4	1	0	3	1	1	0	1	2	0	0	0	44	1	0	10	0	0	0.0
apache-tomcat-10.0.4-src/java/org/apache/catalina/tribes/membership/StaticMembershipProvider.java	java/org/apache/catalina/tribes/membership/StaticMembershipProvider.java	23	65	3	65	97	0.23529412	0.50980395	19	0	10	1	8	0	18	0	0	0	16	2	0	3	13	0	2	0	17	316	11	5	20	7	12	15	14	61	1	44	3	0	2	2	98	1	5	10	0	0	0.0
apache-tomcat-10.0.4-src/java/org/apache/catalina/tribes/membership/StaticMembershipService.java	java/org/apache/catalina/tribes/membership/StaticMembershipService.java	15	47	2	46	297	0.05	0.07	27	0	23	2	2	0	25	0	0	0	6	2	0	4	2	0	3	0	21	155	12	1	14	2	0	35	1	21	2	15	3	0	0	0	75	1	1	10	0	0	0.0
apache-tomcat-10.0.4-src/java/org/apache/catalina/tribes/RemoteProcessException.java	java/org/apache/catalina/tribes/RemoteProcessException.java	0	4	4	0	6	0.0	0.0	4	0	4	0	0	0	4	0	0	0	1	1	0	1	0	0	1	0	0	15	0	0	0	0	0	0	1	1	0	1	0	0	0	0	47	1	0	10	0	0	0.0
apache-tomcat-10.0.4-src/java/org/apache/catalina/tribes/tipis/AbstractReplicatedMap.java	java/org/apache/catalina/tribes/tipis/AbstractReplicatedMap.java	23	279	1	151	1106	0.21538462	0.5889423	65	0	55	0	10	0	65	3	0	0	20	4	2	3	15	0	8	0	24	1143	66	22	84	19	20	67	45	156	18	116	7	0	4	0	355	1025	43	10	0	0	0.0
apache-tomcat-10.0.4-src/java/org/apache/catalina/tribes/tipis/LazyReplicatedMap.java	java/org/apache/catalina/tribes/tipis/LazyReplicatedMap.java	14	25	2	18	26	0.0	0.0	8	0	4	1	3	0	7	0	0	0	2	1	0	2	0	0	1	0	2	77	6	1	6	2	2	8	8	19	4	13	4	0	0	0	224	1	5	10	0	0	0.0
apache-tomcat-10.0.4-src/java/org/apache/catalina/tribes/tipis/ReplicatedMap.java	java/org/apache/catalina/tribes/tipis/ReplicatedMap.java	15	49	2	46	43	0.0	0.0	10	0	6	1	3	0	9	0	0	0	2	1	0	2	0	0	1	0	8	140	8	3	13	3	3	7	11	22	2	19	4	0	0	0	190	1	6	10	0	0	0.0
apache-tomcat-10.0.4-src/java/org/apache/catalina/tribes/transport/AbstractRxTask.java	java/org/apache/catalina/tribes/transport/AbstractRxTask.java	2	10	1	0	33	0.13333334	0.13333334	10	0	10	0	0	0	10	0	0	0	5	1	1	3	1	0	1	0	0	36	4	0	0	0	0	0	0	7	0	5	0	0	0	0	32	1025	0	10	0	0	0.0
apache-tomcat-10.0.4-src/java/org/apache/catalina/tribes/transport/AbstractSender.java	java/org/apache/catalina/tribes/transport/AbstractSender.java	3	63	1	7	1434	0.025062656	0.051378448	57	1	56	0	1	0	57	2	0	0	26	0	0	26	0	0	0	0	2	221	27	0	0	0	1	0	16	74	1	27	3	0	0	0	90	1025	0	10	0	0	0.0
apache-tomcat-10.0.4-src/java/org/apache/catalina/tribes/transport/Constants.java	java/org/apache/catalina/tribes/transport/Constants.java	2	0	1	1	0	-1.0	-1.0	0	0	0	0	0	0	0	0	0	0	5	5	5	0	0	0	5	0	2	7	0	0	0	0	0	1	6	5	0	5	0	0	0	0	20	1	0	10	0	0	0.0
apache-tomcat-10.0.4-src/java/org/apache/catalina/tribes/transport/nio/NioReceiver.java	java/org/apache/catalina/tribes/transport/nio/NioReceiver.java	12	80	2	129	4	0.4945055	0.6043956	16	1	8	2	6	0	14	0	0	0	8	2	0	5	3	0	3	0	15	296	7	6	18	13	7	22	6	40	6	32	6	0	0	0	180	1	16	10	0	0	0.0
apache-tomcat-10.0.4-src/java/org/apache/catalina/tribes/transport/nio/NioReplicationTask.java	java/org/apache/catalina/tribes/transport/nio/NioReplicationTask.java	14	64	2	69	0	0.42857143	0.5714286	10	0	5	2	3	0	8	0	0	2	6	2	0	5	1	0	3	0	14	199	3	4	8	5	8	21	11	31	14	22	4	0	0	2	212	1	19	10	0	0	0.0
apache-tomcat-10.0.4-src/java/org/apache/catalina/tribes/transport/nio/NioSender.java	java/org/apache/catalina/tribes/transport/nio/NioSender.java	8	75	2	94	95	0.31868133	0.50549453	19	0	12	5	2	0	14	0	0	1	12	2	0	1	11	0	3	0	11	277	18	0	22	7	5	12	16	41	2	22	4	0	0	0	153	1	3	10	0	0	0.0
apache-tomcat-10.0.4-src/java/org/apache/catalina/tribes/transport/nio/ParallelNioSender.java	java/org/apache/catalina/tribes/transport/nio/ParallelNioSender.java	16	74	2	84	40	0.21428572	0.35714287	13	0	7	5	1	0	8	0	0	3	5	2	0	1	4	0	5	0	15	295	4	9	18	15	5	17	7	56	5	41	5	0	1	0	97	1	8	10	0	0	0.0
apache-tomcat-10.0.4-src/java/org/apache/catalina/tribes/transport/nio/PooledParallelSender.java	java/org/apache/catalina/tribes/transport/nio/PooledParallelSender.java	10	8	3	14	0	1.0	1.0	2	0	2	0	0	0	2	0	0	0	1	1	0	0	1	0	1	0	3	38	1	1	1	2	0	4	0	4	0	4	3	0	0	0	34	1	0	10	0	0	0.0
apache-tomcat-10.0.4-src/java/org/apache/catalina/tribes/transport/PooledSender.java	java/org/apache/catalina/tribes/transport/PooledSender.java	9	16	2	13	27	0.37142858	0.43809524	15	0	15	0	0	0	15	1	0	2	5	2	0	4	1	0	3	0	2	149	6	0	1	0	1	0	2	7	0	5	0	0	1	0	40	1025	0	10	0	0	0.0
apache-tomcat-10.0.4-src/java/org/apache/catalina/tribes/transport/ReceiverBase.java	java/org/apache/catalina/tribes/transport/ReceiverBase.java	14	106	1	35	3056	0.027777778	0.05462963	81	0	79	0	2	0	81	0	0	0	37	4	1	35	1	0	4	0	9	393	46	2	8	4	4	14	34	87	3	45	4	0	1	0	193	1025	6	10	0	0	0.0
apache-tomcat-10.0.4-src/java/org/apache/catalina/tribes/transport/ReplicationTransmitter.java	java/org/apache/catalina/tribes/transport/ReplicationTransmitter.java	9	14	1	10	31	0.16363636	0.27272728	11	0	11	0	0	0	11	0	0	3	3	0	0	3	0	0	0	0	2	45	2	0	3	0	0	1	0	9	0	5	1	0	0	0	68	1	0	10	0	0	0.0
apache-tomcat-10.0.4-src/java/org/apache/catalina/tribes/transport/RxTaskPool.java	java/org/apache/catalina/tribes/transport/RxTaskPool.java	3	23	1	18	15	0.36363637	0.8181818	11	0	10	0	1	0	11	0	0	0	7	0	0	3	0	4	4	0	1	95	5	2	3	2	0	0	2	16	0	10	4	0	1	0	60	1	0	10	0	0	0.0
apache-tomcat-10.0.4-src/java/org/apache/catalina/tribes/transport/SenderState.java	java/org/apache/catalina/tribes/transport/SenderState.java	2	18	1	4	0	0.44444445	0.44444445	11	3	9	2	0	0	9	0	0	0	5	4	3	1	1	0	4	0	1	48	5	0	6	0	2	0	3	13	0	7	2	0	0	0	31	1	0	10	0	0	0.0
apache-tomcat-10.0.4-src/java/org/apache/catalina/tribes/UniqueId.java	java/org/apache/catalina/tribes/UniqueId.java	3	15	1	4	0	0.71428573	0.71428573	7	0	7	0	0	0	7	0	0	0	2	1	0	1	0	1	2	0	4	35	5	0	7	0	1	1	3	9	1	4	4	0	0	0	31	17	0	10	0	0	0.0
apache-tomcat-10.0.4-src/java/org/apache/catalina/tribes/util/Arrays.java	java/org/apache/catalina/tribes/util/Arrays.java	9	69	1	35	274	0.003623189	0.003623189	24	24	24	0	0	0	24	0	0	0	1	1	0	0	1	0	1	0	17	153	26	14	13	0	7	13	28	33	5	26	3	0	0	0	73	1	0	10	0	0	0.0
apache-tomcat-10.0.4-src/java/org/apache/catalina/tribes/util/ExceptionUtils.java	java/org/apache/catalina/tribes/util/ExceptionUtils.java	0	4	1	0	0	0.0	0.0	1	1	1	0	0	0	1	0	0	0	0	0	0	0	0	0	0	0	0	13	1	0	0	0	0	0	0	0	0	0	1	0	0	0	30	1	0	10	0	0	0.0
apache-tomcat-10.0.4-src/java/org/apache/catalina/tribes/util/ExecutorFactory.java	java/org/apache/catalina/tribes/util/ExecutorFactory.java	4	2	6	2	1	0.0	0.0	2	2	2	0	0	0	2	0	0	0	1	1	0	0	1	0	1	0	1	69	2	0	0	0	0	0	0	5	0	5	0	0	2	0	18	1	0	10	0	0	0.0
apache-tomcat-10.0.4-src/java/org/apache/catalina/tribes/util/Logs.java	java/org/apache/catalina/tribes/util/Logs.java	2	0	1	1	0	-1.0	-1.0	0	0	0	0	0	0	0	0	0	0	1	1	1	0	0	0	1	0	1	3	0	0	0	0	0	1	0	1	0	1	0	0	0	0	14	1	0	10	0	0	0.0
apache-tomcat-10.0.4-src/java/org/apache/catalina/tribes/util/StringManager.java	java/org/apache/catalina/tribes/util/StringManager.java	1	21	1	23	6	0.14285715	0.14285715	8	4	7	1	0	0	7	0	3	1	4	2	0	4	0	0	3	0	8	102	8	1	7	3	0	2	2	25	1	16	3	1	0	0	161	1	0	10	0	0	0.0
apache-tomcat-10.0.4-src/java/org/apache/catalina/tribes/util/TcclThreadFactory.java	java/org/apache/catalina/tribes/util/TcclThreadFactory.java	0	6	1	10	1	0.33333334	0.33333334	3	0	3	0	0	0	3	0	0	0	5	2	0	5	0	0	5	0	4	32	1	0	2	0	2	2	2	7	2	7	1	1	0	0	63	1	0	10	0	0	0.0
apache-tomcat-10.0.4-src/java/org/apache/catalina/tribes/util/UUIDGenerator.java	java/org/apache/catalina/tribes/util/UUIDGenerator.java	5	12	1	11	1	0.16666667	0.16666667	3	3	3	0	0	0	4	0	0	0	8	8	4	1	3	0	8	0	10	45	3	2	3	0	5	3	18	22	10	16	3	0	0	0	68	1	1	10	0	0	0.0
apache-tomcat-10.0.4-src/java/org/apache/catalina/users/AbstractGroup.java	java/org/apache/catalina/users/AbstractGroup.java	5	12	1	1	62	0.030303031	0.030303031	12	0	12	0	0	0	12	7	0	0	2	0	0	0	2	0	0	0	0	26	3	0	0	0	0	0	0	4	0	2	0	0	0	0	63	1025	0	10	0	0	0.0
apache-tomcat-10.0.4-src/java/org/apache/catalina/users/AbstractRole.java	java/org/apache/catalina/users/AbstractRole.java	3	6	1	1	11	0.13333334	0.13333334	6	0	6	0	0	0	6	1	0	0	2	0	0	0	2	0	0	0	0	20	3	0	0	0	0	0	0	4	0	2	0	0	0	0	37	1025	0	10	0	0	0.0
apache-tomcat-10.0.4-src/java/org/apache/catalina/users/AbstractUser.java	java/org/apache/catalina/users/AbstractUser.java	4	17	1	1	130	0.022058824	0.022058824	17	0	17	0	0	0	17	10	0	0	3	0	0	0	3	0	0	0	0	36	4	0	0	0	0	0	0	6	0	3	0	0	0	0	83	1025	0	10	0	0	0.0
apache-tomcat-10.0.4-src/java/org/apache/catalina/users/Constants.java	java/org/apache/catalina/users/Constants.java	0	0	1	0	0	-1.0	-1.0	0	0	0	0	0	0	0	0	0	0	1	1	1	0	0	0	1	0	0	3	0	0	0	0	0	1	0	1	0	1	0	0	0	0	8	17	0	10	0	0	0.0
apache-tomcat-10.0.4-src/java/org/apache/catalina/users/MemoryGroup.java	java/org/apache/catalina/users/MemoryGroup.java	6	14	2	17	0	0.5	0.5	9	0	8	0	0	1	9	0	0	0	2	0	0	0	2	0	2	0	1	70	5	1	1	0	0	7	1	6	0	6	2	0	0	0	73	1	0	10	0	0	0.0
apache-tomcat-10.0.4-src/java/org/apache/catalina/users/MemoryRole.java	java/org/apache/catalina/users/MemoryRole.java	3	4	2	4	1	0.33333334	0.33333334	3	0	2	0	0	1	3	0	0	0	1	0	0	0	1	0	1	0	0	24	2	0	1	0	0	5	0	2	0	2	1	0	0	0	46	1	0	10	0	0	0.0
apache-tomcat-10.0.4-src/java/org/apache/catalina/users/MemoryUser.java	java/org/apache/catalina/users/MemoryUser.java	7	22	2	22	0	0.46153846	0.73626375	14	0	13	0	0	1	14	0	0	0	3	0	0	0	3	0	3	0	13	122	7	0	2	0	0	18	4	5	0	9	2	0	0	4	101	1	0	10	0	0	0.0
apache-tomcat-10.0.4-src/java/org/apache/catalina/users/MemoryUser.java	java/org/apache/catalina/users/MemoryUser.java	7	22	2	22	0	0.46153846	0.73626375	14	0	13	0	0	1	14	0	0	0	3	0	0	0	3	0	3	0	13	122	7	0	2	0	0	18	4	5	0	9	2	0	0	4	101	1	0	10	0	0	0.0
apache-tomcat-10.0.4-src/java/org/apache/catalina/users/MemoryUser.java	java/org/apache/catalina/users/MemoryUser.java	7	22	2	22	0	0.46153846	0.73626375	14	0	13	0	0	1	14	0	0	0	3	0	0	0	3	0	3	0	13	122	7	0	2	0	0	18	4	5	0	9	2	0	0	4	101	1	0	10	0	0	0.0
apache-tomcat-10.0.4-src/java/org/apache/catalina/users/MemoryUserDatabase.java	java/org/apache/catalina/users/MemoryUserDatabase.java	5	10	2	13	1	1.0	1.0	2	0	2	0	0	0	2	0	0	0	1	0	0	1	0	0	1	0	0	45	1	1	5	0	0	5	5	15	1	8	4	0	0	0	25	0	0	10	0	0	0.0
apache-tomcat-10.0.4-src/java/org/apache/catalina/users/MemoryUserDatabase.java	java/org/apache/catalina/users/MemoryUserDatabase.java	5	10	2	13	1	1.0	1.0	2	0	2	0	0	0	2	0	0	0	1	0	0	1	0	0	1	0	0	45	1	1	5	0	0	5	5	15	1	8	4	0	0	0	25	0	0	10	0	0	0.0
apache-tomcat-10.0.4-src/java/org/apache/catalina/users/MemoryUserDatabase.java	java/org/apache/catalina/users/MemoryUserDatabase.java	5	10	2	13	1	1.0	1.0	2	0	2	0	0	0	2	0	0	0	1	0	0	1	0	0	1	0	0	45	1	1	5	0	0	5	5	15	1	8	4	0	0	0	25	0	0	10	0	0	0.0
apache-tomcat-10.0.4-src/java/org/apache/catalina/users/MemoryUserDatabase.java	java/org/apache/catalina/users/MemoryUserDatabase.java	6	14	2	13	1	1.0	1.0	2	0	2	0	0	0	2	0	0	0	1	0	0	1	0	0	1	0	0	63	1	2	6	0	0	9	10	25	2	13	4	0	0	0	30	0	0	10	0	0	0.0
apache-tomcat-10.0.4-src/java/org/apache/catalina/users/MemoryUserDatabase.java	java/org/apache/catalina/users/MemoryUserDatabase.java	6	14	2	13	1	1.0	1.0	2	0	2	0	0	0	2	0	0	0	1	0	0	1	0	0	1	0	0	63	1	2	6	0	0	9	10	25	2	13	4	0	0	0	30	0	0	10	0	0	0.0
apache-tomcat-10.0.4-src/java/org/apache/catalina/users/MemoryUserDatabase.java	java/org/apache/catalina/users/MemoryUserDatabase.java	6	14	2	13	1	1.0	1.0	2	0	2	0	0	0	2	0	0	0	1	0	0	1	0	0	1	0	0	63	1	2	6	0	0	9	10	25	2	13	4	0	0	0	30	0	0	10	0	0	0.0
apache-tomcat-10.0.4-src/java/org/apache/catalina/users/MemoryUserDatabase.java	java/org/apache/catalina/users/MemoryUserDatabase.java	21	69	1	91	29	0.39601138	0.7891738	27	0	27	0	0	0	27	0	0	0	15	2	0	7	8	0	9	0	9	382	18	6	9	21	1	42	6	60	5	44	4	0	0	0	211	1	12	10	0	0	0.0
apache-tomcat-10.0.4-src/java/org/apache/catalina/users/MemoryUserDatabase.java	java/org/apache/catalina/users/MemoryUserDatabase.java	21	69	1	91	29	0.39601138	0.7891738	27	0	27	0	0	0	27	0	0	0	15	2	0	7	8	0	9	0	9	382	18	6	9	21	1	42	6	60	5	44	4	0	0	0	211	1	12	10	0	0	0.0
apache-tomcat-10.0.4-src/java/org/apache/catalina/users/MemoryUserDatabase.java	java/org/apache/catalina/users/MemoryUserDatabase.java	21	69	1	91	29	0.39601138	0.7891738	27	0	27	0	0	0	27	0	0	0	15	2	0	7	8	0	9	0	9	382	18	6	9	21	1	42	6	60	5	44	4	0	0	0	211	1	12	10	0	0	0.0
apache-tomcat-10.0.4-src/java/org/apache/catalina/users/MemoryUserDatabase.java	java/org/apache/catalina/users/MemoryUserDatabase.java	4	5	2	5	1	1.0	1.0	2	0	2	0	0	0	2	0	0	0	1	0	0	1	0	0	1	0	0	21	2	0	3	0	0	3	0	5	0	4	1	0	0	0	21	0	0	10	0	0	0.0
apache-tomcat-10.0.4-src/java/org/apache/catalina/users/MemoryUserDatabase.java	java/org/apache/catalina/users/MemoryUserDatabase.java	4	5	2	5	1	1.0	1.0	2	0	2	0	0	0	2	0	0	0	1	0	0	1	0	0	1	0	0	21	2	0	3	0	0	3	0	5	0	4	1	0	0	0	21	0	0	10	0	0	0.0
apache-tomcat-10.0.4-src/java/org/apache/catalina/users/MemoryUserDatabase.java	java/org/apache/catalina/users/MemoryUserDatabase.java	4	5	2	5	1	1.0	1.0	2	0	2	0	0	0	2	0	0	0	1	0	0	1	0	0	1	0	0	21	2	0	3	0	0	3	0	5	0	4	1	0	0	0	21	0	0	10	0	0	0.0
apache-tomcat-10.0.4-src/java/org/apache/catalina/users/MemoryUserDatabaseFactory.java	java/org/apache/catalina/users/MemoryUserDatabaseFactory.java	1	8	1	12	0	0.0	0.0	1	0	1	0	0	0	1	0	0	0	0	0	0	0	0	0	0	0	2	28	3	0	4	0	2	4	0	6	0	3	1	0	0	0	107	1	0	10	0	0	0.0
apache-tomcat-10.0.4-src/java/org/apache/catalina/util/CharsetMapper.java	java/org/apache/catalina/util/CharsetMapper.java	2	8	1	10	0	0.5	0.5	4	0	4	0	0	0	4	0	0	0	2	1	1	1	0	0	1	0	2	34	1	0	2	1	0	4	0	6	1	4	2	0	0	0	127	1	0	10	0	0	0.0
apache-tomcat-10.0.4-src/java/org/apache/catalina/util/ContextName.java	java/org/apache/catalina/util/ContextName.java	1	29	1	16	2	0.4722222	0.7777778	9	1	9	0	0	0	9	0	0	0	7	3	1	6	0	0	7	0	0	117	7	1	2	0	1	16	12	31	8	13	1	0	0	0	94	17	0	10	0	0	0.0
apache-tomcat-10.0.4-src/java/org/apache/catalina/util/CustomObjectInputStream.java	java/org/apache/catalina/util/CustomObjectInputStream.java	3	18	3	18	0	1.0	1.0	4	0	3	0	1	0	4	0	0	0	8	2	0	8	0	0	8	0	4	85	3	1	6	3	0	2	1	21	0	17	3	0	0	0	125	17	2	10	0	0	0.0
apache-tomcat-10.0.4-src/java/org/apache/catalina/util/CustomObjectInputStream.java	java/org/apache/catalina/util/CustomObjectInputStream.java	3	18	3	18	0	1.0	1.0	4	0	3	0	1	0	4	0	0	0	8	2	0	8	0	0	8	0	4	85	3	1	6	3	0	2	1	21	0	17	3	0	0	0	125	17	2	10	0	0	0.0
apache-tomcat-10.0.4-src/java/org/apache/catalina/util/CustomObjectInputStream.java	java/org/apache/catalina/util/CustomObjectInputStream.java	3	18	3	18	0	1.0	1.0	4	0	3	0	1	0	4	0	0	0	8	2	0	8	0	0	8	0	4	85	3	1	6	3	0	2	1	21	0	17	3	0	0	0	125	17	2	10	0	0	0.0
apache-tomcat-10.0.4-src/java/org/apache/catalina/util/DOMWriter.java	java/org/apache/catalina/util/DOMWriter.java	7	23	1	19	4	1.0	1.0	4	0	2	2	0	0	2	0	0	0	1	0	0	1	0	0	1	0	3	95	3	5	6	0	1	7	8	23	2	16	3	0	0	0	50	1	0	10	0	0	0.0
apache-tomcat-10.0.4-src/java/org/apache/catalina/util/ErrorPageSupport.java	java/org/apache/catalina/util/ErrorPageSupport.java	1	12	1	17	0	0.8666667	1.0	6	0	6	0	0	0	6	0	0	0	2	0	0	2	0	0	0	0	3	53	6	1	5	0	0	0	1	10	0	8	2	0	0	0	38	1	0	10	0	0	0.0
apache-tomcat-10.0.4-src/java/org/apache/catalina/util/Extension.java	java/org/apache/catalina/util/Extension.java	1	45	1	12	77	0.20261438	0.7908497	19	0	18	1	0	0	18	0	0	0	8	0	0	8	0	0	0	0	2	122	21	1	13	0	2	9	4	25	0	13	3	0	0	0	145	17	0	10	0	0	0.0
apache-tomcat-10.0.4-src/java/org/apache/catalina/util/ExtensionValidator.java	java/org/apache/catalina/util/ExtensionValidator.java	10	42	1	38	7	0.0	0.0	6	6	2	4	0	0	3	0	0	1	4	4	0	4	0	0	3	0	11	156	4	10	11	5	0	13	1	41	1	34	5	0	0	0	194	17	4	10	0	0	0.0
apache-tomcat-10.0.4-src/java/org/apache/catalina/util/Introspection.java	java/org/apache/catalina/util/Introspection.java	6	27	1	25	21	0.0	0.0	7	7	7	0	0	0	7	0	0	0	1	1	0	1	0	0	1	0	6	83	17	0	2	1	0	6	5	11	0	6	1	0	0	0	127	1	2	10	0	0	0.0
apache-tomcat-10.0.4-src/java/org/apache/catalina/util/IOTools.java	java/org/apache/catalina/util/IOTools.java	3	10	1	6	8	0.16666667	0.16666667	5	4	4	1	0	0	4	0	0	0	1	1	0	0	1	0	1	0	1	32	1	3	1	0	4	0	8	8	2	7	2	0	0	0	72	1	0	10	0	0	0.0
apache-tomcat-10.0.4-src/java/org/apache/catalina/util/LifecycleBase.java	java/org/apache/catalina/util/LifecycleBase.java	11	74	1	32	114	0.18300654	0.18300654	21	0	11	3	7	0	18	4	4	7	5	2	0	5	0	0	3	0	3	203	9	1	9	5	6	14	1	16	0	12	2	0	0	0	136	1025	9	10	0	0	0.0
apache-tomcat-10.0.4-src/java/org/apache/catalina/util/LifecycleMBeanBase.java	java/org/apache/catalina/util/LifecycleMBeanBase.java	7	18	2	18	73	0.0989011	0.16483517	14	0	7	0	7	0	14	2	10	0	4	2	0	4	0	0	2	0	5	65	4	0	3	1	0	2	0	14	0	7	1	0	0	0	114	1025	1	10	0	0	0.0
apache-tomcat-10.0.4-src/java/org/apache/catalina/util/ManifestResource.java	java/org/apache/catalina/util/ManifestResource.java	2	24	1	25	31	0.25	0.25	11	0	8	3	0	0	8	0	0	0	7	3	3	4	0	0	5	0	0	104	13	2	6	0	2	21	8	24	7	20	2	0	0	0	98	1	0	10	0	0	0.0
apache-tomcat-10.0.4-src/java/org/apache/catalina/util/NetMask.java	java/org/apache/catalina/util/NetMask.java	3	23	1	14	2	0.4	0.6	5	0	5	0	0	0	5	0	0	0	7	1	0	7	0	0	7	0	7	101	11	1	7	4	1	6	17	25	7	19	2	0	0	0	149	17	0	10	0	0	0.0
apache-tomcat-10.0.4-src/java/org/apache/catalina/util/ParameterMap.java	java/org/apache/catalina/util/ParameterMap.java	4	23	1	16	0	0.83006537	1.0	19	0	18	1	0	0	18	0	0	0	5	2	0	5	0	0	4	0	5	83	14	0	0	0	0	2	1	12	0	5	1	0	0	0	115	17	0	10	0	0	0.0
apache-tomcat-10.0.4-src/java/org/apache/catalina/util/RequestUtil.java	java/org/apache/catalina/util/RequestUtil.java	2	6	1	8	0	0.0	0.0	1	1	1	0	0	0	1	0	0	0	0	0	0	0	0	0	0	0	0	19	1	0	2	0	4	3	4	4	0	3	1	0	0	0	47	17	0	10	0	0	0.0
apache-tomcat-10.0.4-src/java/org/apache/catalina/util/RequestUtil.java	java/org/apache/catalina/util/RequestUtil.java	2	6	1	8	0	0.0	0.0	1	1	1	0	0	0	1	0	0	0	0	0	0	0	0	0	0	0	0	19	1	0	2	0	4	3	4	4	0	3	1	0	0	0	47	17	0	10	0	0	0.0
apache-tomcat-10.0.4-src/java/org/apache/catalina/util/RequestUtil.java	java/org/apache/catalina/util/RequestUtil.java	2	6	1	8	0	0.0	0.0	1	1	1	0	0	0	1	0	0	0	0	0	0	0	0	0	0	0	0	19	1	0	2	0	4	3	4	4	0	3	1	0	0	0	47	17	0	10	0	0	0.0
apache-tomcat-10.0.4-src/java/org/apache/catalina/util/ResourceSet.java	java/org/apache/catalina/util/ResourceSet.java	2	12	4	5	6	0.2777778	0.2777778	9	0	9	0	0	0	9	0	0	0	3	2	0	3	0	0	2	0	1	35	3	0	0	0	0	4	1	4	0	3	1	0	0	0	103	17	0	10	0	0	0.0
apache-tomcat-10.0.4-src/java/org/apache/catalina/util/ServerInfo.java	java/org/apache/catalina/util/ServerInfo.java	2	12	1	10	6	0.0	0.0	4	4	4	0	0	0	5	0	0	0	3	3	0	3	0	0	3	0	9	45	3	0	3	1	0	23	0	14	8	8	1	0	0	0	49	1	0	10	0	0	0.0
apache-tomcat-10.0.4-src/java/org/apache/catalina/util/SessionConfig.java	java/org/apache/catalina/util/SessionConfig.java	4	19	1	11	10	0.0	0.0	5	4	3	2	0	0	3	0	0	0	2	2	0	2	0	0	2	0	2	55	6	0	10	0	0	5	5	15	1	8	2	0	0	0	43	1	0	10	0	0	0.0
apache-tomcat-10.0.4-src/java/org/apache/catalina/util/SessionIdGeneratorBase.java	java/org/apache/catalina/util/SessionIdGeneratorBase.java	7	32	2	23	108	0.06666667	0.06666667	17	0	11	1	5	0	16	0	0	0	8	1	0	8	0	0	3	0	9	112	7	0	7	3	1	9	4	27	2	14	3	0	0	0	152	1025	5	10	0	0	0.0
apache-tomcat-10.0.4-src/java/org/apache/catalina/util/StandardSessionIdGenerator.java	java/org/apache/catalina/util/StandardSessionIdGenerator.java	2	10	3	7	0	0.0	0.0	1	0	1	0	0	0	1	0	0	0	0	0	0	0	0	0	0	0	0	30	1	2	2	0	9	0	14	8	9	8	3	0	0	0	27	1	0	10	0	0	0.0
apache-tomcat-10.0.4-src/java/org/apache/catalina/util/Strftime.java	java/org/apache/catalina/util/Strftime.java	1	26	1	16	9	0.21428572	0.21428572	7	0	4	0	3	0	8	0	0	0	2	1	0	0	2	0	2	0	1	131	5	1	8	0	0	72	5	24	6	14	5	0	0	0	140	1	0	10	0	0	0.0
apache-tomcat-10.0.4-src/java/org/apache/catalina/util/TLSUtil.java	java/org/apache/catalina/util/TLSUtil.java	0	9	1	0	0	0.0	0.0	1	1	1	0	0	0	1	0	0	0	0	0	0	0	0	0	0	0	0	17	2	0	0	0	0	0	0	0	0	0	1	0	0	0	37	1	0	10	0	0	0.0
apache-tomcat-10.0.4-src/java/org/apache/catalina/util/TomcatCSS.java	java/org/apache/catalina/util/TomcatCSS.java	0	0	1	0	0	-1.0	-1.0	0	0	0	0	0	0	0	0	0	0	1	1	1	0	0	0	1	0	0	3	0	0	0	0	0	8	0	1	1	1	0	0	0	0	12	1	0	10	0	0	0.0
apache-tomcat-10.0.4-src/java/org/apache/catalina/util/ToStringUtil.java	java/org/apache/catalina/util/ToStringUtil.java	4	6	1	9	10	0.0	0.0	5	4	3	2	0	0	3	0	4	0	0	0	0	0	0	0	0	0	3	26	4	0	1	0	0	3	0	1	0	1	1	0	0	0	23	1	0	10	0	0	0.0
apache-tomcat-10.0.4-src/java/org/apache/catalina/util/URLEncoder.java	java/org/apache/catalina/util/URLEncoder.java	3	17	1	14	0	0.3809524	0.47619048	7	0	6	1	0	0	7	0	0	0	5	3	2	3	0	0	4	0	0	98	2	5	1	1	1	0	6	19	1	18	3	0	0	0	96	17	0	10	0	0	0.0
apache-tomcat-10.0.4-src/java/org/apache/catalina/util/XMLWriter.java	java/org/apache/catalina/util/XMLWriter.java	1	21	1	6	1	0.4888889	0.62222224	10	0	10	0	0	0	10	0	0	0	5	3	3	0	2	0	4	0	0	79	1	0	4	0	2	28	4	6	9	5	3	0	0	0	75	1	0	10	0	0	0.0
apache-tomcat-10.0.4-src/java/org/apache/catalina/valves/AbstractAccessLogValve.java	java/org/apache/catalina/valves/AbstractAccessLogValve.java	45	107	4	52	345	0.091133006	0.38423645	31	3	21	2	8	0	29	1	0	2	19	6	0	10	9	0	6	0	13	1115	52	7	13	0	0	15	12	50	3	30	4	0	32	1	499	1025	1	10	0	0	0.0
apache-tomcat-10.0.4-src/java/org/apache/catalina/valves/AccessLogValve.java	java/org/apache/catalina/valves/AccessLogValve.java	11	91	5	52	274	0.14550264	0.73280424	32	0	25	4	3	0	28	0	0	6	17	1	0	8	9	0	1	0	15	316	15	1	12	7	3	21	13	73	6	39	7	0	0	0	288	1	13	10	0	0	0.0
apache-tomcat-10.0.4-src/java/org/apache/catalina/valves/Constants.java	java/org/apache/catalina/valves/Constants.java	0	0	1	0	0	-1.0	-1.0	0	0	0	0	0	0	0	0	0	0	1	1	1	0	0	0	1	0	0	9	0	0	0	0	0	1	0	1	0	1	0	0	1	0	9	17	0	10	0	0	0.0
apache-tomcat-10.0.4-src/java/org/apache/catalina/valves/CrawlerSessionManagerValve.java	java/org/apache/catalina/valves/CrawlerSessionManagerValve.java	13	41	4	32	71	0.14285715	0.41758242	15	0	13	1	1	0	14	0	0	0	10	1	0	10	0	0	3	0	4	150	7	0	11	0	0	10	3	32	7	18	4	0	1	0	127	1	7	10	0	0	0.0
apache-tomcat-10.0.4-src/java/org/apache/catalina/valves/ErrorReportValve.java	java/org/apache/catalina/valves/ErrorReportValve.java	15	64	4	77	45	0.11111111	0.11111111	11	0	8	1	2	0	10	0	0	0	3	0	0	3	0	0	1	0	17	284	16	3	17	7	4	65	13	55	3	36	4	0	0	0	182	1	3	10	0	0	0.0
apache-tomcat-10.0.4-src/java/org/apache/catalina/valves/ExtendedAccessLogValve.java	java/org/apache/catalina/valves/ExtendedAccessLogValve.java	31	78	6	39	0	0.5833333	0.5833333	9	1	0	0	8	1	9	0	0	1	2	2	0	1	1	0	2	0	3	629	59	2	8	2	0	68	8	25	8	21	4	14	12	0	269	1	16	10	0	0	0.0
apache-tomcat-10.0.4-src/java/org/apache/catalina/valves/HealthCheckValve.java	java/org/apache/catalina/valves/HealthCheckValve.java	11	15	4	15	14	0.25	0.53571427	8	0	6	0	2	0	8	0	2	1	5	2	0	3	2	0	2	0	0	55	5	1	0	0	2	10	0	9	2	6	2	0	0	0	57	1	0	10	0	0	0.0
apache-tomcat-10.0.4-src/java/org/apache/catalina/valves/JDBCAccessLogValve.java	java/org/apache/catalina/valves/JDBCAccessLogValve.java	13	57	4	41	349	0.10752688	0.8129032	31	0	27	0	4	0	31	0	0	2	23	0	0	18	0	5	0	0	5	280	9	1	8	5	1	43	17	78	3	41	5	0	0	0	281	17	2	10	0	0	0.0
apache-tomcat-10.0.4-src/java/org/apache/catalina/valves/JsonErrorReportValve.java	java/org/apache/catalina/valves/JsonErrorReportValve.java	8	16	5	23	1	0.0	0.0	2	0	1	0	1	0	2	0	0	0	0	0	0	0	0	0	0	0	2	60	4	0	6	2	0	16	2	13	3	8	3	0	0	0	52	1	1	10	0	0	0.0
apache-tomcat-10.0.4-src/java/org/apache/catalina/valves/LoadBalancerDrainingValve.java	java/org/apache/catalina/valves/LoadBalancerDrainingValve.java	10	24	4	32	7	0.33333334	0.71428573	7	0	7	0	0	0	7	0	0	0	4	1	1	3	0	0	1	0	3	78	3	1	5	0	0	15	1	18	5	13	4	0	0	0	199	1	3	10	0	0	0.0
apache-tomcat-10.0.4-src/java/org/apache/catalina/valves/PersistentValve.java	java/org/apache/catalina/valves/PersistentValve.java	16	46	4	47	24	0.14285715	0.14285715	9	0	5	2	2	0	7	0	0	0	3	1	0	2	1	0	1	0	5	155	7	0	14	4	5	12	3	23	5	16	7	0	0	0	146	1	7	10	0	0	0.0
apache-tomcat-10.0.4-src/java/org/apache/catalina/valves/RemoteAddrValve.java	java/org/apache/catalina/valves/RemoteAddrValve.java	8	4	5	9	1	0.0	0.0	2	0	1	0	1	0	2	0	0	0	1	1	0	1	0	0	1	0	1	19	1	0	0	0	0	1	0	4	1	2	1	0	0	0	45	17	0	10	0	0	0.0
apache-tomcat-10.0.4-src/java/org/apache/catalina/valves/RemoteCIDRValve.java	java/org/apache/catalina/valves/RemoteCIDRValve.java	10	34	5	33	16	0.35714287	0.53571427	9	0	7	1	1	0	8	0	0	0	3	1	0	3	0	0	3	0	5	132	17	5	2	3	0	19	4	18	3	12	3	0	0	0	100	17	6	10	0	0	0.0
apache-tomcat-10.0.4-src/java/org/apache/catalina/valves/RemoteHostValve.java	java/org/apache/catalina/valves/RemoteHostValve.java	8	3	5	7	1	0.0	0.0	2	0	1	0	1	0	2	0	0	0	1	1	0	1	0	0	1	0	1	16	1	0	0	0	0	1	0	3	1	2	1	0	0	0	39	17	0	10	0	0	0.0
apache-tomcat-10.0.4-src/java/org/apache/catalina/valves/RemoteIpValve.java	java/org/apache/catalina/valves/RemoteIpValve.java	13	86	4	65	348	0.08735632	0.40229884	32	2	28	2	2	0	30	0	0	0	15	2	0	15	0	0	2	0	13	322	22	5	28	4	2	40	17	66	4	48	5	0	0	0	311	1	6	10	0	0	0.0
apache-tomcat-10.0.4-src/java/org/apache/catalina/valves/RequestFilterValve.java	java/org/apache/catalina/valves/RequestFilterValve.java	12	42	4	24	149	0.0995671	0.20779221	22	0	17	0	5	0	22	2	2	1	10	0	0	3	7	0	0	0	2	138	14	0	10	2	0	6	2	33	0	15	3	0	0	0	225	1025	1	10	0	0	0.0
apache-tomcat-10.0.4-src/java/org/apache/catalina/valves/rewrite/InternalRewriteMap.java	java/org/apache/catalina/valves/rewrite/InternalRewriteMap.java	5	5	1	1	0	0.0	0.0	1	1	1	0	0	0	1	0	0	0	0	0	0	0	0	0	0	0	0	71	5	0	0	0	0	4	0	0	0	0	1	0	4	0	11	1	0	10	0	0	0.0
apache-tomcat-10.0.4-src/java/org/apache/catalina/valves/rewrite/QuotedStringTokenizer.java	java/org/apache/catalina/valves/rewrite/QuotedStringTokenizer.java	3	24	1	20	18	0.8333333	1.0	8	0	4	4	0	0	4	0	0	0	4	1	0	3	1	0	1	0	5	106	13	1	7	0	0	1	4	18	1	12	3	0	1	0	43	1	0	10	0	0	0.0
apache-tomcat-10.0.4-src/java/org/apache/catalina/valves/rewrite/Resolver.java	java/org/apache/catalina/valves/rewrite/Resolver.java	0	6	1	1	15	0.0	0.0	6	0	6	0	0	0	6	5	0	0	0	0	0	0	0	0	0	0	1	10	1	0	0	0	0	0	0	0	0	0	0	0	0	0	11	1025	0	10	0	0	0.0
apache-tomcat-10.0.4-src/java/org/apache/catalina/valves/rewrite/ResolverImpl.java	java/org/apache/catalina/valves/rewrite/ResolverImpl.java	14	111	2	96	13	1.0	1.0	11	1	7	4	0	0	7	0	1	0	1	0	0	0	1	0	0	0	36	345	80	2	12	4	2	96	32	35	4	24	4	0	0	0	87	1	0	10	0	0	0.0
apache-tomcat-10.0.4-src/java/org/apache/catalina/valves/rewrite/RewriteCond.java	java/org/apache/catalina/valves/rewrite/RewriteCond.java	8	27	4	10	68	0.2	0.56666666	16	0	16	0	0	0	16	0	2	0	8	0	2	0	6	0	0	0	1	158	11	0	1	0	4	11	11	44	2	17	2	0	4	0	84	1	0	10	0	0	0.0
apache-tomcat-10.0.4-src/java/org/apache/catalina/valves/rewrite/RewriteRule.java	java/org/apache/catalina/valves/rewrite/RewriteRule.java	5	96	1	31	2386	0.026255708	0.08295281	73	0	73	0	0	0	73	0	4	0	39	0	0	1	38	0	0	0	3	349	41	5	4	0	3	6	10	95	3	51	4	0	0	0	378	1	0	10	0	0	0.0
apache-tomcat-10.0.4-src/java/org/apache/catalina/valves/rewrite/RewriteValve.java	java/org/apache/catalina/valves/rewrite/RewriteValve.java	37	190	4	199	58	0.12820514	0.20512821	13	3	7	0	6	0	13	0	0	2	7	0	0	0	7	0	0	0	17	602	10	14	32	9	11	113	37	113	18	66	6	0	0	0	214	1	9	10	0	0	0.0
apache-tomcat-10.0.4-src/java/org/apache/catalina/valves/rewrite/Substitution.java	java/org/apache/catalina/valves/rewrite/Substitution.java	13	60	9	18	3	0.4	0.6	10	2	4	5	0	1	5	0	0	0	3	0	0	1	2	0	0	0	9	277	11	5	22	0	7	7	52	68	35	35	5	0	9	0	116	1	0	10	0	0	0.0
apache-tomcat-10.0.4-src/java/org/apache/catalina/valves/SemaphoreValve.java	java/org/apache/catalina/valves/SemaphoreValve.java	6	20	4	9	37	0.16483517	0.6043956	14	0	12	0	2	0	14	0	0	2	5	0	0	0	5	0	0	0	0	85	7	0	0	2	0	0	1	14	0	6	5	0	0	0	111	1	0	10	0	0	0.0
apache-tomcat-10.0.4-src/java/org/apache/catalina/valves/SSLValve.java	java/org/apache/catalina/valves/SSLValve.java	9	21	4	21	31	0.21818182	0.6545454	11	0	11	0	0	0	11	0	0	0	5	1	0	5	0	0	1	0	4	90	7	0	6	1	0	11	4	26	0	15	4	0	0	0	131	1	2	10	0	0	0.0
apache-tomcat-10.0.4-src/java/org/apache/catalina/valves/StuckThreadDetectionValve.java	java/org/apache/catalina/valves/StuckThreadDetectionValve.java	11	33	4	55	33	0.33333334	0.8333333	14	0	11	2	1	0	12	0	0	0	8	2	0	8	0	0	5	0	13	209	7	5	3	1	0	4	9	26	3	23	3	0	3	0	150	1	3	10	0	0	0.0
apache-tomcat-10.0.4-src/java/org/apache/catalina/valves/ValveBase.java	java/org/apache/catalina/valves/ValveBase.java	10	23	3	17	79	0.04761905	0.04761905	15	0	12	0	3	0	15	0	0	2	5	1	0	0	5	0	1	0	2	87	7	1	5	0	0	3	4	17	1	12	3	0	0	0	114	1025	0	10	0	0	0.0
apache-tomcat-10.0.4-src/java/org/apache/catalina/webresources/AbstractArchiveResource.java	java/org/apache/catalina/webresources/AbstractArchiveResource.java	8	41	3	26	175	0.1541502	0.36363637	23	0	16	0	7	0	23	1	5	0	7	0	0	7	0	0	5	0	1	195	28	1	3	3	0	5	11	22	5	17	3	0	1	0	71	1025	3	10	0	0	0.0
apache-tomcat-10.0.4-src/java/org/apache/catalina/webresources/AbstractArchiveResourceSet.java	java/org/apache/catalina/webresources/AbstractArchiveResourceSet.java	11	66	3	33	118	0.066176474	0.15441176	17	0	9	0	8	0	17	4	9	0	7	0	0	5	2	0	1	0	1	223	16	2	25	1	2	10	30	44	19	22	5	0	0	0	127	1025	0	10	0	0	0.0
apache-tomcat-10.0.4-src/java/org/apache/catalina/webresources/AbstractFileResourceSet.java	java/org/apache/catalina/webresources/AbstractFileResourceSet.java	8	40	3	29	47	0.11111111	0.11111111	11	0	4	2	5	0	9	1	2	0	6	2	0	5	1	0	2	0	2	116	17	1	8	3	0	10	5	21	1	13	3	0	0	0	100	1025	2	10	Information Disclosure	Important	1.0
apache-tomcat-10.0.4-src/java/org/apache/catalina/webresources/AbstractFileResourceSet.java	java/org/apache/catalina/webresources/AbstractFileResourceSet.java	8	40	3	29	47	0.11111111	0.11111111	11	0	4	2	5	0	9	1	2	0	6	2	0	5	1	0	2	0	2	116	17	1	8	3	0	10	5	21	1	13	3	0	0	0	100	1025	2	10	Information Disclosure	Important	1.0
apache-tomcat-10.0.4-src/java/org/apache/catalina/webresources/AbstractFileResourceSet.java	java/org/apache/catalina/webresources/AbstractFileResourceSet.java	8	40	3	29	47	0.11111111	0.11111111	11	0	4	2	5	0	9	1	2	0	6	2	0	5	1	0	2	0	2	116	17	1	8	3	0	10	5	21	1	13	3	0	0	0	100	1025	2	10	Information Disclosure	Important	1.0
apache-tomcat-10.0.4-src/java/org/apache/catalina/webresources/AbstractResource.java	java/org/apache/catalina/webresources/AbstractResource.java	7	16	1	7	35	0.11111111	0.15555556	10	0	7	0	3	0	10	2	7	0	5	1	0	4	1	0	3	0	2	49	7	0	3	0	2	3	2	9	1	8	4	0	0	0	35	1025	0	10	0	0	0.0
apache-tomcat-10.0.4-src/java/org/apache/catalina/webresources/AbstractResourceSet.java	java/org/apache/catalina/webresources/AbstractResourceSet.java	5	23	2	8	139	0.045751635	0.045751635	18	0	8	0	10	0	18	0	14	0	8	1	0	7	1	0	1	0	1	78	7	0	3	0	0	6	2	11	0	8	1	0	0	0	39	1025	0	10	0	0	0.0
apache-tomcat-10.0.4-src/java/org/apache/catalina/webresources/AbstractSingleArchiveResource.java	java/org/apache/catalina/webresources/AbstractSingleArchiveResource.java	6	5	3	12	1	0.0	0.0	2	0	0	0	2	0	2	0	0	0	0	0	0	0	0	0	0	0	0	23	2	0	1	1	0	1	0	4	0	3	2	0	0	0	23	1025	1	10	0	0	0.0
apache-tomcat-10.0.4-src/java/org/apache/catalina/webresources/AbstractSingleArchiveResourceSet.java	java/org/apache/catalina/webresources/AbstractSingleArchiveResourceSet.java	8	21	4	26	15	0.0	0.0	6	0	2	0	4	0	6	0	0	0	1	0	0	1	0	0	0	0	4	96	3	1	6	6	0	0	0	12	0	7	5	0	0	0	69	1025	0	10	0	0	0.0
apache-tomcat-10.0.4-src/java/org/apache/catalina/webresources/Cache.java	java/org/apache/catalina/webresources/Cache.java	9	46	1	39	75	0.31617647	0.7794118	19	0	12	2	3	2	17	0	0	0	13	5	0	12	1	0	8	0	8	191	14	1	8	0	6	10	26	48	21	35	4	0	1	0	85	1	5	10	0	0	0.0
apache-tomcat-10.0.4-src/java/org/apache/catalina/webresources/CachedResource.java	java/org/apache/catalina/webresources/CachedResource.java	11	64	5	50	0	0.63870966	1.0	32	1	24	1	3	4	31	0	0	0	20	3	0	20	0	0	9	0	14	372	44	1	20	1	0	1	3	63	5	39	4	0	3	0	117	1	1	10	0	0	0.0
apache-tomcat-10.0.4-src/java/org/apache/catalina/webresources/ClasspathURLStreamHandler.java	java/org/apache/catalina/webresources/ClasspathURLStreamHandler.java	2	3	2	8	0	0.0	0.0	1	0	0	0	1	0	1	0	0	0	1	1	0	1	0	0	1	0	2	14	1	0	2	0	0	1	0	4	0	3	1	0	0	0	22	1	0	10	0	0	0.0
apache-tomcat-10.0.4-src/java/org/apache/catalina/webresources/DirResourceSet.java	java/org/apache/catalina/webresources/DirResourceSet.java	15	50	4	46	36	0.0	0.0	9	0	7	0	2	0	9	0	0	0	1	1	0	1	0	0	1	0	3	194	22	1	14	3	0	15	6	26	7	21	5	0	0	0	114	1	1	10	0	0	0.0
apache-tomcat-10.0.4-src/java/org/apache/catalina/webresources/EmptyResource.java	java/org/apache/catalina/webresources/EmptyResource.java	3	28	1	3	282	0.03	0.05	25	0	25	0	0	0	25	0	0	0	3	0	0	3	0	0	3	0	0	97	25	0	2	1	0	0	5	4	1	4	2	0	0	0	49	1	0	10	0	0	0.0
apache-tomcat-10.0.4-src/java/org/apache/catalina/webresources/EmptyResourceSet.java	java/org/apache/catalina/webresources/EmptyResourceSet.java	5	19	2	2	161	0.029239766	0.029239766	19	0	15	0	4	0	19	0	0	0	4	1	0	4	0	0	1	0	1	59	9	0	0	0	0	0	1	5	0	4	0	0	0	0	96	1	0	10	0	0	0.0
apache-tomcat-10.0.4-src/java/org/apache/catalina/webresources/ExtractingRoot.java	java/org/apache/catalina/webresources/ExtractingRoot.java	9	12	4	22	6	0.0	0.0	4	0	0	1	3	0	3	0	0	0	2	2	0	2	0	0	2	0	3	47	3	1	0	2	0	7	0	11	0	10	4	0	0	0	78	1	0	10	0	0	0.0
apache-tomcat-10.0.4-src/java/org/apache/catalina/webresources/FileResource.java	java/org/apache/catalina/webresources/FileResource.java	8	49	2	40	14	0.4	0.7157895	20	0	17	1	2	0	20	0	1	0	7	2	0	7	0	0	7	0	4	196	33	1	3	7	0	11	10	27	6	21	3	0	0	0	98	1	4	10	0	0	0.0
apache-tomcat-10.0.4-src/java/org/apache/catalina/webresources/FileResourceSet.java	java/org/apache/catalina/webresources/FileResourceSet.java	12	24	4	27	28	0.0	0.0	8	0	7	0	1	0	8	0	0	0	0	0	0	0	0	0	0	0	0	97	10	0	5	1	0	3	12	15	11	9	3	0	0	0	93	1	0	10	0	0	0.0
apache-tomcat-10.0.4-src/java/org/apache/catalina/webresources/JarContents.java	java/org/apache/catalina/webresources/JarContents.java	1	9	1	10	1	1.0	1.0	3	0	2	1	0	0	2	0	1	0	5	3	0	5	0	0	5	0	0	46	2	2	2	0	1	0	10	20	8	16	2	0	0	0	135	17	0	10	0	0	0.0
apache-tomcat-10.0.4-src/java/org/apache/catalina/webresources/JarResource.java	java/org/apache/catalina/webresources/JarResource.java	5	2	4	1	1	0.0	0.0	2	0	1	0	1	0	2	0	0	0	1	1	0	1	0	0	1	0	1	9	1	0	0	0	0	2	0	1	1	1	0	0	0	0	24	1	0	10	0	0	0.0
apache-tomcat-10.0.4-src/java/org/apache/catalina/webresources/JarResourceRoot.java	java/org/apache/catalina/webresources/JarResourceRoot.java	7	25	2	11	155	0.046783626	0.12280702	19	0	17	0	2	0	19	0	0	0	4	1	0	4	0	0	4	0	1	91	20	0	0	2	0	6	5	8	4	7	2	0	0	0	51	1	2	10	0	0	0.0
apache-tomcat-10.0.4-src/java/org/apache/catalina/webresources/JarResourceSet.java	java/org/apache/catalina/webresources/JarResourceSet.java	5	3	5	1	3	0.0	0.0	3	0	2	0	1	0	3	0	0	0	0	0	0	0	0	0	0	0	0	10	1	0	0	0	0	0	0	0	0	0	0	0	0	0	66	1	0	10	0	0	0.0
apache-tomcat-10.0.4-src/java/org/apache/catalina/webresources/JarWarResource.java	java/org/apache/catalina/webresources/JarWarResource.java	8	12	3	16	0	0.6666667	1.0	3	0	1	0	2	0	3	0	0	0	2	1	0	2	0	0	2	0	3	51	4	1	5	2	0	4	0	12	2	7	4	0	0	0	46	1	1	10	0	0	0.0
apache-tomcat-10.0.4-src/java/org/apache/catalina/webresources/JarWarResourceSet.java	java/org/apache/catalina/webresources/JarWarResourceSet.java	14	30	4	51	9	0.2857143	0.2857143	7	0	1	0	6	0	7	0	0	0	1	0	0	1	0	0	1	0	5	148	3	3	9	7	0	3	4	30	1	22	6	0	1	0	135	1	0	10	0	0	0.0
apache-tomcat-10.0.4-src/java/org/apache/catalina/webresources/StandardRoot.java	java/org/apache/catalina/webresources/StandardRoot.java	27	156	3	111	1260	0.13972431	0.62030077	60	0	39	4	17	0	57	0	2	0	16	2	0	15	1	0	10	0	8	548	42	28	17	1	1	23	12	71	6	43	5	0	1	0	232	1	1	10	0	0	0.0
apache-tomcat-10.0.4-src/java/org/apache/catalina/webresources/TomcatJarInputStream.java	java/org/apache/catalina/webresources/TomcatJarInputStream.java	0	8	6	2	2	0.33333334	0.5	4	0	0	0	1	3	4	0	0	0	2	0	0	2	0	0	0	0	0	23	3	0	2	0	0	2	0	3	0	3	1	0	0	0	42	1	0	10	0	0	0.0
apache-tomcat-10.0.4-src/java/org/apache/catalina/webresources/TomcatURLStreamHandlerFactory.java	java/org/apache/catalina/webresources/TomcatURLStreamHandlerFactory.java	3	20	1	11	14	0.0952381	0.0952381	9	5	7	2	0	0	7	0	0	0	5	3	0	5	0	0	4	0	4	70	10	3	5	0	0	2	0	10	0	8	3	0	0	0	115	1	0	10	0	0	0.0
apache-tomcat-10.0.4-src/java/org/apache/catalina/webresources/TrackedInputStream.java	java/org/apache/catalina/webresources/TrackedInputStream.java	3	13	2	17	0	0.64102566	1.0	13	0	12	0	0	1	13	0	0	2	4	0	0	4	0	0	4	0	1	58	9	0	0	0	0	0	0	6	0	6	0	0	0	0	34	0	0	10	0	0	0.0
apache-tomcat-10.0.4-src/java/org/apache/catalina/webresources/VirtualResource.java	java/org/apache/catalina/webresources/VirtualResource.java	2	4	2	0	4	0.16666667	0.16666667	4	0	4	0	0	0	4	0	0	0	1	0	0	1	0	0	1	0	0	16	3	0	0	0	0	0	0	1	0	1	0	0	0	0	11	1	0	10	0	0	0.0
apache-tomcat-10.0.4-src/java/org/apache/catalina/webresources/war/Handler.java	java/org/apache/catalina/webresources/war/Handler.java	1	4	2	3	1	0.0	0.0	2	0	0	0	2	0	2	0	0	0	0	0	0	0	0	0	0	0	0	11	1	0	0	0	0	3	1	1	1	0	1	0	0	0	15	1	0	10	0	0	0.0
apache-tomcat-10.0.4-src/java/org/apache/catalina/webresources/war/WarURLConnection.java	java/org/apache/catalina/webresources/war/WarURLConnection.java	2	8	2	9	0	1.0	1.0	7	0	6	0	1	0	7	0	0	0	2	0	0	2	0	0	1	0	1	31	5	0	0	0	0	0	0	3	0	3	1	0	0	0	25	1	0	10	0	0	0.0
apache-tomcat-10.0.4-src/java/org/apache/catalina/webresources/WarResource.java	java/org/apache/catalina/webresources/WarResource.java	6	2	4	2	1	0.0	0.0	2	0	1	0	1	0	2	0	0	0	1	1	0	1	0	0	1	0	2	9	1	0	0	0	0	1	0	1	1	1	0	0	0	0	25	1	0	10	0	0	0.0
apache-tomcat-10.0.4-src/java/org/apache/catalina/webresources/WarResourceSet.java	java/org/apache/catalina/webresources/WarResourceSet.java	5	3	5	1	3	0.0	0.0	3	0	2	0	1	0	3	0	0	0	0	0	0	0	0	0	0	0	0	10	1	0	0	0	0	1	0	0	0	0	0	0	0	0	57	1	0	10	0	0	0.0
apache-tomcat-10.0.4-src/java/org/apache/coyote/AbstractProcessor.java	java/org/apache/coyote/AbstractProcessor.java	30	187	2	140	1230	0.08944794	0.26415095	56	0	16	2	38	0	54	14	5	0	12	1	0	5	7	0	6	0	4	671	22	3	34	8	11	18	20	65	8	46	4	0	0	0	327	1025	7	10	0	0	0.0
apache-tomcat-10.0.4-src/java/org/apache/coyote/AbstractProcessorLight.java	java/org/apache/coyote/AbstractProcessorLight.java	7	30	1	17	33	0.083333336	0.083333336	10	0	3	1	6	0	9	4	0	0	1	0	0	1	0	0	0	0	0	88	4	1	11	0	0	9	0	15	3	5	3	0	0	0	133	1025	3	10	0	0	0.0
apache-tomcat-10.0.4-src/java/org/apache/coyote/AbstractProtocol.java	java/org/apache/coyote/AbstractProtocol.java	14	117	2	108	1005	0.37025318	0.50664556	83	0	68	3	12	0	80	7	0	1	16	2	0	10	6	0	4	0	12	717	41	2	18	3	0	17	15	37	2	26	4	0	2	2	308	1025	12	10	Remote Code execution	Low	1.0
apache-tomcat-10.0.4-src/java/org/apache/coyote/AbstractProtocol.java	java/org/apache/coyote/AbstractProtocol.java	14	117	2	108	1005	0.37025318	0.50664556	83	0	68	3	12	0	80	7	0	1	16	2	0	10	6	0	4	0	12	717	41	2	18	3	0	17	15	37	2	26	4	0	2	2	308	1025	12	10	WebSocket DoS	Important	1.0
apache-tomcat-10.0.4-src/java/org/apache/coyote/AbstractProtocol.java	java/org/apache/coyote/AbstractProtocol.java	14	117	2	108	1005	0.37025318	0.50664556	83	0	68	3	12	0	80	7	0	1	16	2	0	10	6	0	4	0	12	717	41	2	18	3	0	17	15	37	2	26	4	0	2	2	308	1025	12	10	Remote Code execution	Low	1.0
apache-tomcat-10.0.4-src/java/org/apache/coyote/AbstractProtocol.java	java/org/apache/coyote/AbstractProtocol.java	14	117	2	108	1005	0.37025318	0.50664556	83	0	68	3	12	0	80	7	0	1	16	2	0	10	6	0	4	0	12	717	41	2	18	3	0	17	15	37	2	26	4	0	2	2	308	1025	12	10	WebSocket DoS	Important	1.0
apache-tomcat-10.0.4-src/java/org/apache/coyote/AbstractProtocol.java	java/org/apache/coyote/AbstractProtocol.java	14	117	2	108	1005	0.37025318	0.50664556	83	0	68	3	12	0	80	7	0	1	16	2	0	10	6	0	4	0	12	717	41	2	18	3	0	17	15	37	2	26	4	0	2	2	308	1025	12	10	Remote Code execution	Low	1.0
apache-tomcat-10.0.4-src/java/org/apache/coyote/AbstractProtocol.java	java/org/apache/coyote/AbstractProtocol.java	14	117	2	108	1005	0.37025318	0.50664556	83	0	68	3	12	0	80	7	0	1	16	2	0	10	6	0	4	0	12	717	41	2	18	3	0	17	15	37	2	26	4	0	2	2	308	1025	12	10	WebSocket DoS	Important	1.0
apache-tomcat-10.0.4-src/java/org/apache/coyote/AbstractProtocol.java	java/org/apache/coyote/AbstractProtocol.java	14	117	2	108	1005	0.37025318	0.50664556	83	0	68	3	12	0	80	7	0	1	16	2	0	10	6	0	4	0	12	717	41	2	18	3	0	17	15	37	2	26	4	0	2	2	308	1025	12	10	Remote Code execution	Low	1.0
apache-tomcat-10.0.4-src/java/org/apache/coyote/AbstractProtocol.java	java/org/apache/coyote/AbstractProtocol.java	14	117	2	108	1005	0.37025318	0.50664556	83	0	68	3	12	0	80	7	0	1	16	2	0	10	6	0	4	0	12	717	41	2	18	3	0	17	15	37	2	26	4	0	2	2	308	1025	12	10	WebSocket DoS	Important	1.0
apache-tomcat-10.0.4-src/java/org/apache/coyote/AbstractProtocol.java	java/org/apache/coyote/AbstractProtocol.java	14	117	2	108	1005	0.37025318	0.50664556	83	0	68	3	12	0	80	7	0	1	16	2	0	10	6	0	4	0	12	717	41	2	18	3	0	17	15	37	2	26	4	0	2	2	308	1025	12	10	Remote Code execution	Low	1.0
apache-tomcat-10.0.4-src/java/org/apache/coyote/AbstractProtocol.java	java/org/apache/coyote/AbstractProtocol.java	14	117	2	108	1005	0.37025318	0.50664556	83	0	68	3	12	0	80	7	0	1	16	2	0	10	6	0	4	0	12	717	41	2	18	3	0	17	15	37	2	26	4	0	2	2	308	1025	12	10	WebSocket DoS	Important	1.0
apache-tomcat-10.0.4-src/java/org/apache/coyote/AbstractProtocol.java	java/org/apache/coyote/AbstractProtocol.java	14	117	2	108	1005	0.37025318	0.50664556	83	0	68	3	12	0	80	7	0	1	16	2	0	10	6	0	4	0	12	717	41	2	18	3	0	17	15	37	2	26	4	0	2	2	308	1025	12	10	Remote Code execution	Low	1.0
apache-tomcat-10.0.4-src/java/org/apache/coyote/AbstractProtocol.java	java/org/apache/coyote/AbstractProtocol.java	14	117	2	108	1005	0.37025318	0.50664556	83	0	68	3	12	0	80	7	0	1	16	2	0	10	6	0	4	0	12	717	41	2	18	3	0	17	15	37	2	26	4	0	2	2	308	1025	12	10	WebSocket DoS	Important	1.0
apache-tomcat-10.0.4-src/java/org/apache/coyote/AbstractProtocol.java	java/org/apache/coyote/AbstractProtocol.java	14	117	2	108	1005	0.37025318	0.50664556	83	0	68	3	12	0	80	7	0	1	16	2	0	10	6	0	4	0	12	717	41	2	18	3	0	17	15	37	2	26	4	0	2	2	308	1025	12	10	Remote Code execution	Low	1.0
apache-tomcat-10.0.4-src/java/org/apache/coyote/AbstractProtocol.java	java/org/apache/coyote/AbstractProtocol.java	14	117	2	108	1005	0.37025318	0.50664556	83	0	68	3	12	0	80	7	0	1	16	2	0	10	6	0	4	0	12	717	41	2	18	3	0	17	15	37	2	26	4	0	2	2	308	1025	12	10	WebSocket DoS	Important	1.0
apache-tomcat-10.0.4-src/java/org/apache/coyote/AbstractProtocol.java	java/org/apache/coyote/AbstractProtocol.java	14	117	2	108	1005	0.37025318	0.50664556	83	0	68	3	12	0	80	7	0	1	16	2	0	10	6	0	4	0	12	717	41	2	18	3	0	17	15	37	2	26	4	0	2	2	308	1025	12	10	Remote Code execution	Low	1.0
apache-tomcat-10.0.4-src/java/org/apache/coyote/AbstractProtocol.java	java/org/apache/coyote/AbstractProtocol.java	14	117	2	108	1005	0.37025318	0.50664556	83	0	68	3	12	0	80	7	0	1	16	2	0	10	6	0	4	0	12	717	41	2	18	3	0	17	15	37	2	26	4	0	2	2	308	1025	12	10	WebSocket DoS	Important	1.0
apache-tomcat-10.0.4-src/java/org/apache/coyote/AbstractProtocol.java	java/org/apache/coyote/AbstractProtocol.java	14	117	2	108	1005	0.37025318	0.50664556	83	0	68	3	12	0	80	7	0	1	16	2	0	10	6	0	4	0	12	717	41	2	18	3	0	17	15	37	2	26	4	0	2	2	308	1025	12	10	Remote Code execution	Low	1.0
apache-tomcat-10.0.4-src/java/org/apache/coyote/AbstractProtocol.java	java/org/apache/coyote/AbstractProtocol.java	14	117	2	108	1005	0.37025318	0.50664556	83	0	68	3	12	0	80	7	0	1	16	2	0	10	6	0	4	0	12	717	41	2	18	3	0	17	15	37	2	26	4	0	2	2	308	1025	12	10	WebSocket DoS	Important	1.0
apache-tomcat-10.0.4-src/java/org/apache/coyote/ajp/AbstractAjpProtocol.java	java/org/apache/coyote/ajp/AbstractAjpProtocol.java	13	34	2	26	369	0.03448276	0.03448276	30	0	21	0	9	0	30	0	0	0	8	1	0	7	1	0	1	0	3	118	17	0	2	0	0	5	3	18	1	11	2	0	0	0	171	1025	2	10	0	0	0.0
apache-tomcat-10.0.4-src/java/org/apache/coyote/ajp/AbstractAjpProtocol.java	java/org/apache/coyote/ajp/AbstractAjpProtocol.java	13	34	2	26	369	0.03448276	0.03448276	30	0	21	0	9	0	30	0	0	0	8	1	0	7	1	0	1	0	3	118	17	0	2	0	0	5	3	18	1	11	2	0	0	0	171	1025	2	10	0	0	0.0
apache-tomcat-10.0.4-src/java/org/apache/coyote/ajp/AjpAprProtocol.java	java/org/apache/coyote/ajp/AjpAprProtocol.java	5	6	3	4	15	0.0	0.0	6	0	4	0	2	0	6	0	0	0	1	1	0	1	0	0	1	0	1	21	4	0	0	0	2	1	0	1	0	1	0	0	0	0	33	1	0	10	0	0	0.0
apache-tomcat-10.0.4-src/java/org/apache/coyote/ajp/AjpMessage.java	java/org/apache/coyote/ajp/AjpMessage.java	9	58	1	45	0	0.50526315	0.7157895	24	2	18	4	2	0	20	0	0	0	5	2	0	1	4	0	3	0	10	207	17	4	10	0	17	19	63	48	28	24	3	0	0	0	207	1	7	10	0	0	0.0
apache-tomcat-10.0.4-src/java/org/apache/coyote/ajp/AjpNio2Protocol.java	java/org/apache/coyote/ajp/AjpNio2Protocol.java	6	3	3	1	3	0.0	0.0	3	0	1	0	2	0	3	0	0	0	1	1	0	1	0	0	1	0	1	12	2	0	0	0	0	1	0	1	0	1	0	0	0	0	18	1	0	10	0	0	0.0
apache-tomcat-10.0.4-src/java/org/apache/coyote/ajp/AjpNioProtocol.java	java/org/apache/coyote/ajp/AjpNioProtocol.java	6	3	3	1	3	0.0	0.0	3	0	1	0	2	0	3	0	0	0	1	1	0	1	0	0	1	0	1	12	2	0	0	0	0	1	0	1	0	1	0	0	0	0	18	1	0	10	0	0	0.0
apache-tomcat-10.0.4-src/java/org/apache/coyote/ajp/AjpProcessor.java	java/org/apache/coyote/ajp/AjpProcessor.java	27	170	3	166	380	0.0997151	0.2991453	32	0	4	6	22	0	27	0	14	0	26	8	0	26	0	0	17	0	31	791	30	7	32	10	4	48	99	147	18	98	5	0	2	0	348	1	8	10	0	0	0.0
apache-tomcat-10.0.4-src/java/org/apache/coyote/ajp/AjpProcessor.java	java/org/apache/coyote/ajp/AjpProcessor.java	27	170	3	166	380	0.0997151	0.2991453	32	0	4	6	22	0	27	0	14	0	26	8	0	26	0	0	17	0	31	791	30	7	32	10	4	48	99	147	18	98	5	0	2	0	348	1	8	10	0	0	0.0
apache-tomcat-10.0.4-src/java/org/apache/coyote/ajp/AjpProcessor.java	java/org/apache/coyote/ajp/AjpProcessor.java	27	170	3	166	380	0.0997151	0.2991453	32	0	4	6	22	0	27	0	14	0	26	8	0	26	0	0	17	0	31	791	30	7	32	10	4	48	99	147	18	98	5	0	2	0	348	1	8	10	0	0	0.0
apache-tomcat-10.0.4-src/java/org/apache/coyote/ajp/AjpProcessor.java	java/org/apache/coyote/ajp/AjpProcessor.java	27	170	3	166	380	0.0997151	0.2991453	32	0	4	6	22	0	27	0	14	0	26	8	0	26	0	0	17	0	31	791	30	7	32	10	4	48	99	147	18	98	5	0	2	0	348	1	8	10	0	0	0.0
apache-tomcat-10.0.4-src/java/org/apache/coyote/ajp/AjpProcessor.java	java/org/apache/coyote/ajp/AjpProcessor.java	27	170	3	166	380	0.0997151	0.2991453	32	0	4	6	22	0	27	0	14	0	26	8	0	26	0	0	17	0	31	791	30	7	32	10	4	48	99	147	18	98	5	0	2	0	348	1	8	10	0	0	0.0
apache-tomcat-10.0.4-src/java/org/apache/coyote/ajp/AjpProcessor.java	java/org/apache/coyote/ajp/AjpProcessor.java	27	170	3	166	380	0.0997151	0.2991453	32	0	4	6	22	0	27	0	14	0	26	8	0	26	0	0	17	0	31	791	30	7	32	10	4	48	99	147	18	98	5	0	2	0	348	1	8	10	0	0	0.0
apache-tomcat-10.0.4-src/java/org/apache/coyote/ajp/AjpProcessor.java	java/org/apache/coyote/ajp/AjpProcessor.java	27	170	3	166	380	0.0997151	0.2991453	32	0	4	6	22	0	27	0	14	0	26	8	0	26	0	0	17	0	31	791	30	7	32	10	4	48	99	147	18	98	5	0	2	0	348	1	8	10	0	0	0.0
apache-tomcat-10.0.4-src/java/org/apache/coyote/ajp/AjpProcessor.java	java/org/apache/coyote/ajp/AjpProcessor.java	27	170	3	166	380	0.0997151	0.2991453	32	0	4	6	22	0	27	0	14	0	26	8	0	26	0	0	17	0	31	791	30	7	32	10	4	48	99	147	18	98	5	0	2	0	348	1	8	10	0	0	0.0
apache-tomcat-10.0.4-src/java/org/apache/coyote/ajp/AjpProcessor.java	java/org/apache/coyote/ajp/AjpProcessor.java	27	170	3	166	380	0.0997151	0.2991453	32	0	4	6	22	0	27	0	14	0	26	8	0	26	0	0	17	0	31	791	30	7	32	10	4	48	99	147	18	98	5	0	2	0	348	1	8	10	0	0	0.0
apache-tomcat-10.0.4-src/java/org/apache/coyote/ajp/AjpProcessor.java	java/org/apache/coyote/ajp/AjpProcessor.java	27	170	3	166	380	0.0997151	0.2991453	32	0	4	6	22	0	27	0	14	0	26	8	0	26	0	0	17	0	31	791	30	7	32	10	4	48	99	147	18	98	5	0	2	0	348	1	8	10	0	0	0.0
apache-tomcat-10.0.4-src/java/org/apache/coyote/ajp/AjpProcessor.java	java/org/apache/coyote/ajp/AjpProcessor.java	27	170	3	166	380	0.0997151	0.2991453	32	0	4	6	22	0	27	0	14	0	26	8	0	26	0	0	17	0	31	791	30	7	32	10	4	48	99	147	18	98	5	0	2	0	348	1	8	10	0	0	0.0
apache-tomcat-10.0.4-src/java/org/apache/coyote/ajp/AjpProcessor.java	java/org/apache/coyote/ajp/AjpProcessor.java	27	170	3	166	380	0.0997151	0.2991453	32	0	4	6	22	0	27	0	14	0	26	8	0	26	0	0	17	0	31	791	30	7	32	10	4	48	99	147	18	98	5	0	2	0	348	1	8	10	0	0	0.0
apache-tomcat-10.0.4-src/java/org/apache/coyote/ajp/AjpProcessor.java	java/org/apache/coyote/ajp/AjpProcessor.java	27	170	3	166	380	0.0997151	0.2991453	32	0	4	6	22	0	27	0	14	0	26	8	0	26	0	0	17	0	31	791	30	7	32	10	4	48	99	147	18	98	5	0	2	0	348	1	8	10	0	0	0.0
apache-tomcat-10.0.4-src/java/org/apache/coyote/ajp/AjpProcessor.java	java/org/apache/coyote/ajp/AjpProcessor.java	27	170	3	166	380	0.0997151	0.2991453	32	0	4	6	22	0	27	0	14	0	26	8	0	26	0	0	17	0	31	791	30	7	32	10	4	48	99	147	18	98	5	0	2	0	348	1	8	10	0	0	0.0
apache-tomcat-10.0.4-src/java/org/apache/coyote/ajp/AjpProcessor.java	java/org/apache/coyote/ajp/AjpProcessor.java	27	170	3	166	380	0.0997151	0.2991453	32	0	4	6	22	0	27	0	14	0	26	8	0	26	0	0	17	0	31	791	30	7	32	10	4	48	99	147	18	98	5	0	2	0	348	1	8	10	0	0	0.0
apache-tomcat-10.0.4-src/java/org/apache/coyote/ajp/AjpProcessor.java	java/org/apache/coyote/ajp/AjpProcessor.java	27	170	3	166	380	0.0997151	0.2991453	32	0	4	6	22	0	27	0	14	0	26	8	0	26	0	0	17	0	31	791	30	7	32	10	4	48	99	147	18	98	5	0	2	0	348	1	8	10	0	0	0.0
apache-tomcat-10.0.4-src/java/org/apache/coyote/ajp/AjpProcessor.java	java/org/apache/coyote/ajp/AjpProcessor.java	27	170	3	166	380	0.0997151	0.2991453	32	0	4	6	22	0	27	0	14	0	26	8	0	26	0	0	17	0	31	791	30	7	32	10	4	48	99	147	18	98	5	0	2	0	348	1	8	10	0	0	0.0
apache-tomcat-10.0.4-src/java/org/apache/coyote/ajp/AjpProcessor.java	java/org/apache/coyote/ajp/AjpProcessor.java	27	170	3	166	380	0.0997151	0.2991453	32	0	4	6	22	0	27	0	14	0	26	8	0	26	0	0	17	0	31	791	30	7	32	10	4	48	99	147	18	98	5	0	2	0	348	1	8	10	0	0	0.0
apache-tomcat-10.0.4-src/java/org/apache/coyote/ajp/Constants.java	java/org/apache/coyote/ajp/Constants.java	1	8	1	5	0	0.0	0.0	4	4	4	0	0	0	5	0	4	0	64	64	60	4	0	0	64	0	2	90	5	1	1	1	0	55	59	66	3	66	2	0	0	0	89	17	0	10	0	0	0.0
apache-tomcat-10.0.4-src/java/org/apache/coyote/AsyncStateMachine.java	java/org/apache/coyote/AsyncStateMachine.java	10	66	1	26	0	0.6789474	1.0	21	0	0	1	0	20	20	0	0	11	6	1	0	6	0	0	3	0	11	246	25	0	40	1	0	16	4	43	0	12	3	0	1	0	168	0	0	10	0	0	0.0
apache-tomcat-10.0.4-src/java/org/apache/coyote/CloseNowException.java	java/org/apache/coyote/CloseNowException.java	0	4	4	0	6	0.0	0.0	4	0	4	0	0	0	4	0	0	0	1	1	0	1	0	0	1	0	0	15	0	0	0	0	0	0	1	1	0	1	0	0	0	0	48	1	0	10	0	0	0.0
apache-tomcat-10.0.4-src/java/org/apache/coyote/CompressionConfig.java	java/org/apache/coyote/CompressionConfig.java	11	51	1	39	38	0.27272728	0.59090906	13	1	12	1	0	0	12	0	0	0	7	2	0	7	0	0	2	0	8	173	25	4	14	3	0	23	18	37	1	23	4	0	0	0	132	1	1	10	0	0	0.0
apache-tomcat-10.0.4-src/java/org/apache/coyote/Constants.java	java/org/apache/coyote/Constants.java	0	1	1	1	0	-1.0	-1.0	0	0	0	0	0	0	0	0	0	0	20	20	20	0	0	0	20	0	1	22	0	0	1	0	1	6	10	20	0	20	0	0	0	0	97	17	0	10	0	0	0.0
apache-tomcat-10.0.4-src/java/org/apache/coyote/Constants.java	java/org/apache/coyote/Constants.java	0	1	1	1	0	-1.0	-1.0	0	0	0	0	0	0	0	0	0	0	20	20	20	0	0	0	20	0	1	22	0	0	1	0	1	6	10	20	0	20	0	0	0	0	97	17	0	10	0	0	0.0
apache-tomcat-10.0.4-src/java/org/apache/coyote/Constants.java	java/org/apache/coyote/Constants.java	0	1	1	1	0	-1.0	-1.0	0	0	0	0	0	0	0	0	0	0	20	20	20	0	0	0	20	0	1	22	0	0	1	0	1	6	10	20	0	20	0	0	0	0	97	17	0	10	0	0	0.0
apache-tomcat-10.0.4-src/java/org/apache/coyote/Constants.java	java/org/apache/coyote/Constants.java	0	1	1	1	0	-1.0	-1.0	0	0	0	0	0	0	0	0	0	0	20	20	20	0	0	0	20	0	1	22	0	0	1	0	1	6	10	20	0	20	0	0	0	0	97	17	0	10	0	0	0.0
apache-tomcat-10.0.4-src/java/org/apache/coyote/Constants.java	java/org/apache/coyote/Constants.java	0	1	1	1	0	-1.0	-1.0	0	0	0	0	0	0	0	0	0	0	20	20	20	0	0	0	20	0	1	22	0	0	1	0	1	6	10	20	0	20	0	0	0	0	97	17	0	10	0	0	0.0
apache-tomcat-10.0.4-src/java/org/apache/coyote/Constants.java	java/org/apache/coyote/Constants.java	0	1	1	1	0	-1.0	-1.0	0	0	0	0	0	0	0	0	0	0	20	20	20	0	0	0	20	0	1	22	0	0	1	0	1	6	10	20	0	20	0	0	0	0	97	17	0	10	0	0	0.0
apache-tomcat-10.0.4-src/java/org/apache/coyote/Constants.java	java/org/apache/coyote/Constants.java	0	1	1	1	0	-1.0	-1.0	0	0	0	0	0	0	0	0	0	0	20	20	20	0	0	0	20	0	1	22	0	0	1	0	1	6	10	20	0	20	0	0	0	0	97	17	0	10	0	0	0.0
apache-tomcat-10.0.4-src/java/org/apache/coyote/Constants.java	java/org/apache/coyote/Constants.java	0	1	1	1	0	-1.0	-1.0	0	0	0	0	0	0	0	0	0	0	20	20	20	0	0	0	20	0	1	22	0	0	1	0	1	6	10	20	0	20	0	0	0	0	97	17	0	10	0	0	0.0
apache-tomcat-10.0.4-src/java/org/apache/coyote/Constants.java	java/org/apache/coyote/Constants.java	0	1	1	1	0	-1.0	-1.0	0	0	0	0	0	0	0	0	0	0	20	20	20	0	0	0	20	0	1	22	0	0	1	0	1	6	10	20	0	20	0	0	0	0	97	17	0	10	0	0	0.0
apache-tomcat-10.0.4-src/java/org/apache/coyote/ContainerThreadMarker.java	java/org/apache/coyote/ContainerThreadMarker.java	1	3	1	3	3	0.0	0.0	3	3	3	0	0	0	3	0	0	0	0	0	0	0	0	0	0	0	3	11	1	0	0	0	0	0	0	0	0	0	0	0	0	0	33	1	0	10	0	0	0.0
apache-tomcat-10.0.4-src/java/org/apache/coyote/http11/AbstractHttp11JsseProtocol.java	java/org/apache/coyote/http11/AbstractHttp11JsseProtocol.java	5	8	3	9	21	0.0	0.0	7	0	5	0	2	0	7	0	0	0	0	0	0	0	0	0	0	0	0	26	5	0	0	0	0	2	0	0	0	0	1	0	0	0	17	1025	0	10	0	0	0.0
apache-tomcat-10.0.4-src/java/org/apache/coyote/http11/AbstractHttp11Protocol.java	java/org/apache/coyote/http11/AbstractHttp11Protocol.java	25	107	2	83	2844	0.035053555	0.035702694	80	0	71	1	8	0	79	0	0	0	24	1	0	23	1	0	6	0	9	380	47	4	14	2	0	9	14	64	4	43	5	0	0	0	342	1025	5	10	0	0	0.0
apache-tomcat-10.0.4-src/java/org/apache/coyote/http11/AbstractHttp11Protocol.java	java/org/apache/coyote/http11/AbstractHttp11Protocol.java	25	107	2	83	2844	0.035053555	0.035702694	80	0	71	1	8	0	79	0	0	0	24	1	0	23	1	0	6	0	9	380	47	4	14	2	0	9	14	64	4	43	5	0	0	0	342	1025	5	10	0	0	0.0
apache-tomcat-10.0.4-src/java/org/apache/coyote/http11/AbstractHttp11Protocol.java	java/org/apache/coyote/http11/AbstractHttp11Protocol.java	25	107	2	83	2844	0.035053555	0.035702694	80	0	71	1	8	0	79	0	0	0	24	1	0	23	1	0	6	0	9	380	47	4	14	2	0	9	14	64	4	43	5	0	0	0	342	1025	5	10	0	0	0.0
apache-tomcat-10.0.4-src/java/org/apache/coyote/http11/Constants.java	java/org/apache/coyote/http11/Constants.java	2	0	1	1	0	-1.0	-1.0	0	0	0	0	0	0	0	0	0	0	31	31	31	0	0	0	31	0	5	33	0	0	0	0	0	13	6	31	2	31	0	0	0	0	43	17	0	10	0	0	0.0
apache-tomcat-10.0.4-src/java/org/apache/coyote/http11/filters/BufferedInputFilter.java	java/org/apache/coyote/http11/filters/BufferedInputFilter.java	6	21	1	18	18	0.30769232	0.46153846	12	0	12	0	0	0	13	0	0	0	6	2	0	6	0	0	2	0	1	79	8	1	3	1	0	2	9	12	0	7	2	0	0	0	85	1	0	10	0	0	0.0
apache-tomcat-10.0.4-src/java/org/apache/coyote/http11/filters/BufferedInputFilter.java	java/org/apache/coyote/http11/filters/BufferedInputFilter.java	6	21	1	18	18	0.30769232	0.46153846	12	0	12	0	0	0	13	0	0	0	6	2	0	6	0	0	2	0	1	79	8	1	3	1	0	2	9	12	0	7	2	0	0	0	85	1	0	10	0	0	0.0
apache-tomcat-10.0.4-src/java/org/apache/coyote/http11/filters/BufferedInputFilter.java	java/org/apache/coyote/http11/filters/BufferedInputFilter.java	6	21	1	18	18	0.30769232	0.46153846	12	0	12	0	0	0	13	0	0	0	6	2	0	6	0	0	2	0	1	79	8	1	3	1	0	2	9	12	0	7	2	0	0	0	85	1	0	10	0	0	0.0
apache-tomcat-10.0.4-src/java/org/apache/coyote/http11/filters/ChunkedInputFilter.java	java/org/apache/coyote/http11/filters/ChunkedInputFilter.java	9	101	1	38	70	0.2867647	0.4852941	20	0	12	4	4	0	17	0	0	0	16	3	0	8	8	0	8	0	2	329	16	8	31	0	10	16	43	75	14	41	4	0	0	0	184	1	0	10	0	0	0.0
apache-tomcat-10.0.4-src/java/org/apache/coyote/http11/filters/ChunkedInputFilter.java	java/org/apache/coyote/http11/filters/ChunkedInputFilter.java	9	101	1	38	70	0.2867647	0.4852941	20	0	12	4	4	0	17	0	0	0	16	3	0	8	8	0	8	0	2	329	16	8	31	0	10	16	43	75	14	41	4	0	0	0	184	1	0	10	0	0	0.0
apache-tomcat-10.0.4-src/java/org/apache/coyote/http11/filters/ChunkedInputFilter.java	java/org/apache/coyote/http11/filters/ChunkedInputFilter.java	9	101	1	38	70	0.2867647	0.4852941	20	0	12	4	4	0	17	0	0	0	16	3	0	8	8	0	8	0	2	329	16	8	31	0	10	16	43	75	14	41	4	0	0	0	184	1	0	10	0	0	0.0
apache-tomcat-10.0.4-src/java/org/apache/coyote/http11/filters/ChunkedInputFilter.java	java/org/apache/coyote/http11/filters/ChunkedInputFilter.java	9	101	1	38	70	0.2867647	0.4852941	20	0	12	4	4	0	17	0	0	0	16	3	0	8	8	0	8	0	2	329	16	8	31	0	10	16	43	75	14	41	4	0	0	0	184	1	0	10	0	0	0.0
apache-tomcat-10.0.4-src/java/org/apache/coyote/http11/filters/ChunkedInputFilter.java	java/org/apache/coyote/http11/filters/ChunkedInputFilter.java	9	101	1	38	70	0.2867647	0.4852941	20	0	12	4	4	0	17	0	0	0	16	3	0	8	8	0	8	0	2	329	16	8	31	0	10	16	43	75	14	41	4	0	0	0	184	1	0	10	0	0	0.0
apache-tomcat-10.0.4-src/java/org/apache/coyote/http11/filters/ChunkedInputFilter.java	java/org/apache/coyote/http11/filters/ChunkedInputFilter.java	9	101	1	38	70	0.2867647	0.4852941	20	0	12	4	4	0	17	0	0	0	16	3	0	8	8	0	8	0	2	329	16	8	31	0	10	16	43	75	14	41	4	0	0	0	184	1	0	10	0	0	0.0
apache-tomcat-10.0.4-src/java/org/apache/coyote/http11/filters/ChunkedInputFilter.java	java/org/apache/coyote/http11/filters/ChunkedInputFilter.java	9	101	1	38	70	0.2867647	0.4852941	20	0	12	4	4	0	17	0	0	0	16	3	0	8	8	0	8	0	2	329	16	8	31	0	10	16	43	75	14	41	4	0	0	0	184	1	0	10	0	0	0.0
apache-tomcat-10.0.4-src/java/org/apache/coyote/http11/filters/ChunkedInputFilter.java	java/org/apache/coyote/http11/filters/ChunkedInputFilter.java	9	101	1	38	70	0.2867647	0.4852941	20	0	12	4	4	0	17	0	0	0	16	3	0	8	8	0	8	0	2	329	16	8	31	0	10	16	43	75	14	41	4	0	0	0	184	1	0	10	0	0	0.0
apache-tomcat-10.0.4-src/java/org/apache/coyote/http11/filters/ChunkedInputFilter.java	java/org/apache/coyote/http11/filters/ChunkedInputFilter.java	9	101	1	38	70	0.2867647	0.4852941	20	0	12	4	4	0	17	0	0	0	16	3	0	8	8	0	8	0	2	329	16	8	31	0	10	16	43	75	14	41	4	0	0	0	184	1	0	10	0	0	0.0
apache-tomcat-10.0.4-src/java/org/apache/coyote/http11/filters/ChunkedInputFilter.java	java/org/apache/coyote/http11/filters/ChunkedInputFilter.java	9	101	1	38	70	0.2867647	0.4852941	20	0	12	4	4	0	17	0	0	0	16	3	0	8	8	0	8	0	2	329	16	8	31	0	10	16	43	75	14	41	4	0	0	0	184	1	0	10	0	0	0.0
apache-tomcat-10.0.4-src/java/org/apache/coyote/http11/filters/ChunkedInputFilter.java	java/org/apache/coyote/http11/filters/ChunkedInputFilter.java	9	101	1	38	70	0.2867647	0.4852941	20	0	12	4	4	0	17	0	0	0	16	3	0	8	8	0	8	0	2	329	16	8	31	0	10	16	43	75	14	41	4	0	0	0	184	1	0	10	0	0	0.0
apache-tomcat-10.0.4-src/java/org/apache/coyote/http11/filters/ChunkedInputFilter.java	java/org/apache/coyote/http11/filters/ChunkedInputFilter.java	9	101	1	38	70	0.2867647	0.4852941	20	0	12	4	4	0	17	0	0	0	16	3	0	8	8	0	8	0	2	329	16	8	31	0	10	16	43	75	14	41	4	0	0	0	184	1	0	10	0	0	0.0
apache-tomcat-10.0.4-src/java/org/apache/coyote/http11/filters/ChunkedInputFilter.java	java/org/apache/coyote/http11/filters/ChunkedInputFilter.java	9	101	1	38	70	0.2867647	0.4852941	20	0	12	4	4	0	17	0	0	0	16	3	0	8	8	0	8	0	2	329	16	8	31	0	10	16	43	75	14	41	4	0	0	0	184	1	0	10	0	0	0.0
apache-tomcat-10.0.4-src/java/org/apache/coyote/http11/filters/ChunkedInputFilter.java	java/org/apache/coyote/http11/filters/ChunkedInputFilter.java	9	101	1	38	70	0.2867647	0.4852941	20	0	12	4	4	0	17	0	0	0	16	3	0	8	8	0	8	0	2	329	16	8	31	0	10	16	43	75	14	41	4	0	0	0	184	1	0	10	0	0	0.0
apache-tomcat-10.0.4-src/java/org/apache/coyote/http11/filters/ChunkedInputFilter.java	java/org/apache/coyote/http11/filters/ChunkedInputFilter.java	9	101	1	38	70	0.2867647	0.4852941	20	0	12	4	4	0	17	0	0	0	16	3	0	8	8	0	8	0	2	329	16	8	31	0	10	16	43	75	14	41	4	0	0	0	184	1	0	10	0	0	0.0
apache-tomcat-10.0.4-src/java/org/apache/coyote/http11/filters/ChunkedOutputFilter.java	java/org/apache/coyote/http11/filters/ChunkedOutputFilter.java	8	16	1	25	4	0.3888889	0.7777778	9	0	8	1	0	0	9	0	0	0	10	4	0	5	5	0	8	0	6	102	4	2	2	0	0	15	16	22	2	19	3	0	0	0	68	1	0	10	0	0	0.0
apache-tomcat-10.0.4-src/java/org/apache/coyote/http11/filters/GzipOutputFilter.java	java/org/apache/coyote/http11/filters/GzipOutputFilter.java	9	14	2	18	0	0.52380955	0.71428573	7	0	7	0	0	0	7	0	0	0	4	1	0	0	4	0	2	0	1	71	2	0	3	1	0	2	1	9	2	6	3	0	1	0	57	1	2	10	0	0	0.0
apache-tomcat-10.0.4-src/java/org/apache/coyote/http11/filters/IdentityInputFilter.java	java/org/apache/coyote/http11/filters/IdentityInputFilter.java	7	26	1	14	22	0.2820513	0.5769231	12	0	12	0	0	0	13	0	0	0	8	3	0	2	6	0	4	0	1	88	6	1	1	0	1	2	19	25	3	13	3	0	0	0	82	1	0	10	0	0	0.0
apache-tomcat-10.0.4-src/java/org/apache/coyote/http11/filters/IdentityInputFilter.java	java/org/apache/coyote/http11/filters/IdentityInputFilter.java	7	26	1	14	22	0.2820513	0.5769231	12	0	12	0	0	0	13	0	0	0	8	3	0	2	6	0	4	0	1	88	6	1	1	0	1	2	19	25	3	13	3	0	0	0	82	1	0	10	0	0	0.0
apache-tomcat-10.0.4-src/java/org/apache/coyote/http11/filters/IdentityInputFilter.java	java/org/apache/coyote/http11/filters/IdentityInputFilter.java	7	26	1	14	22	0.2820513	0.5769231	12	0	12	0	0	0	13	0	0	0	8	3	0	2	6	0	4	0	1	88	6	1	1	0	1	2	19	25	3	13	3	0	0	0	82	1	0	10	0	0	0.0
apache-tomcat-10.0.4-src/java/org/apache/coyote/http11/filters/IdentityOutputFilter.java	java/org/apache/coyote/http11/filters/IdentityOutputFilter.java	4	10	1	9	0	0.61904764	1.0	7	0	7	0	0	0	7	0	0	0	3	0	0	0	3	0	0	0	0	53	2	0	0	0	0	0	11	15	2	4	3	0	0	0	34	1	0	10	0	0	0.0
apache-tomcat-10.0.4-src/java/org/apache/coyote/http11/filters/SavedRequestInputFilter.java	java/org/apache/coyote/http11/filters/SavedRequestInputFilter.java	6	11	1	11	6	0.41666666	0.41666666	9	0	9	0	0	0	9	0	0	0	1	0	0	0	1	0	0	0	0	33	6	0	0	0	0	0	2	4	0	2	1	0	0	0	71	1	0	10	0	0	0.0
apache-tomcat-10.0.4-src/java/org/apache/coyote/http11/filters/VoidInputFilter.java	java/org/apache/coyote/http11/filters/VoidInputFilter.java	5	9	1	3	28	0.0	0.0	8	0	8	0	0	0	9	0	0	0	2	2	0	0	2	0	2	0	0	28	5	0	0	0	0	1	4	2	0	2	0	0	0	0	88	1	0	10	0	0	0.0
apache-tomcat-10.0.4-src/java/org/apache/coyote/http11/filters/VoidOutputFilter.java	java/org/apache/coyote/http11/filters/VoidOutputFilter.java	3	7	1	3	9	0.2857143	0.2857143	7	0	7	0	0	0	7	0	0	0	1	0	0	1	0	0	0	0	0	23	2	0	0	0	0	0	1	3	0	1	0	0	0	0	41	1	0	10	0	0	0.0
apache-tomcat-10.0.4-src/java/org/apache/coyote/http11/HeadersTooLargeException.java	java/org/apache/coyote/http11/HeadersTooLargeException.java	0	4	5	0	6	0.0	0.0	4	0	4	0	0	0	4	0	0	0	1	1	0	1	0	0	1	0	0	15	0	0	0	0	0	0	1	1	0	1	0	0	0	0	31	1	0	10	0	0	0.0
apache-tomcat-10.0.4-src/java/org/apache/coyote/http11/Http11AprProtocol.java	java/org/apache/coyote/http11/Http11AprProtocol.java	5	11	3	9	45	0.0	0.0	10	0	8	0	2	0	10	0	0	0	1	1	0	1	0	0	1	0	1	38	7	0	0	0	6	2	0	1	0	1	1	0	0	0	58	1	0	10	0	0	0.0
apache-tomcat-10.0.4-src/java/org/apache/coyote/http11/Http11AprProtocol.java	java/org/apache/coyote/http11/Http11AprProtocol.java	5	11	3	9	45	0.0	0.0	10	0	8	0	2	0	10	0	0	0	1	1	0	1	0	0	1	0	1	38	7	0	0	0	6	2	0	1	0	1	1	0	0	0	58	1	0	10	0	0	0.0
apache-tomcat-10.0.4-src/java/org/apache/coyote/http11/Http11AprProtocol.java	java/org/apache/coyote/http11/Http11AprProtocol.java	5	11	3	9	45	0.0	0.0	10	0	8	0	2	0	10	0	0	0	1	1	0	1	0	0	1	0	1	38	7	0	0	0	6	2	0	1	0	1	1	0	0	0	58	1	0	10	0	0	0.0
apache-tomcat-10.0.4-src/java/org/apache/coyote/http11/Http11AprProtocol.java	java/org/apache/coyote/http11/Http11AprProtocol.java	5	11	3	9	45	0.0	0.0	10	0	8	0	2	0	10	0	0	0	1	1	0	1	0	0	1	0	1	38	7	0	0	0	6	2	0	1	0	1	1	0	0	0	58	1	0	10	0	0	0.0
apache-tomcat-10.0.4-src/java/org/apache/coyote/http11/Http11InputBuffer.java	java/org/apache/coyote/http11/Http11InputBuffer.java	20	181	1	68	0	0.5285714	0.9047619	25	0	6	4	0	15	21	0	0	0	27	3	0	27	0	0	9	0	14	670	41	19	75	2	12	27	92	170	33	64	5	0	4	0	321	1	4	10	0	0	0.0
apache-tomcat-10.0.4-src/java/org/apache/coyote/http11/Http11InputBuffer.java	java/org/apache/coyote/http11/Http11InputBuffer.java	20	181	1	68	0	0.5285714	0.9047619	25	0	6	4	0	15	21	0	0	0	27	3	0	27	0	0	9	0	14	670	41	19	75	2	12	27	92	170	33	64	5	0	4	0	321	1	4	10	0	0	0.0
apache-tomcat-10.0.4-src/java/org/apache/coyote/http11/Http11Nio2Protocol.java	java/org/apache/coyote/http11/Http11Nio2Protocol.java	7	4	4	3	3	0.0	0.0	3	0	1	0	2	0	3	0	0	0	1	1	0	1	0	0	1	0	1	17	3	0	0	0	0	3	0	1	1	1	1	0	0	0	22	1	0	10	0	0	0.0
apache-tomcat-10.0.4-src/java/org/apache/coyote/http11/Http11NioProtocol.java	java/org/apache/coyote/http11/Http11NioProtocol.java	7	8	4	8	21	0.0	0.0	7	0	5	0	2	0	7	0	0	0	1	1	0	1	0	0	1	0	1	29	5	0	0	0	4	3	0	1	1	1	1	0	0	0	46	1	0	10	0	0	0.0
apache-tomcat-10.0.4-src/java/org/apache/coyote/http11/Http11NioProtocol.java	java/org/apache/coyote/http11/Http11NioProtocol.java	7	8	4	8	21	0.0	0.0	7	0	5	0	2	0	7	0	0	0	1	1	0	1	0	0	1	0	1	29	5	0	0	0	4	3	0	1	1	1	1	0	0	0	46	1	0	10	0	0	0.0
apache-tomcat-10.0.4-src/java/org/apache/coyote/http11/Http11NioProtocol.java	java/org/apache/coyote/http11/Http11NioProtocol.java	7	8	4	8	21	0.0	0.0	7	0	5	0	2	0	7	0	0	0	1	1	0	1	0	0	1	0	1	29	5	0	0	0	4	3	0	1	1	1	1	0	0	0	46	1	0	10	0	0	0.0
apache-tomcat-10.0.4-src/java/org/apache/coyote/http11/Http11NioProtocol.java	java/org/apache/coyote/http11/Http11NioProtocol.java	7	8	4	8	21	0.0	0.0	7	0	5	0	2	0	7	0	0	0	1	1	0	1	0	0	1	0	1	29	5	0	0	0	4	3	0	1	1	1	1	0	0	0	46	1	0	10	0	0	0.0
apache-tomcat-10.0.4-src/java/org/apache/coyote/http11/Http11NioProtocol.java	java/org/apache/coyote/http11/Http11NioProtocol.java	7	8	4	8	21	0.0	0.0	7	0	5	0	2	0	7	0	0	0	1	1	0	1	0	0	1	0	1	29	5	0	0	0	4	3	0	1	1	1	1	0	0	0	46	1	0	10	0	0	0.0
apache-tomcat-10.0.4-src/java/org/apache/coyote/http11/Http11NioProtocol.java	java/org/apache/coyote/http11/Http11NioProtocol.java	7	8	4	8	21	0.0	0.0	7	0	5	0	2	0	7	0	0	0	1	1	0	1	0	0	1	0	1	29	5	0	0	0	4	3	0	1	1	1	1	0	0	0	46	1	0	10	0	0	0.0
apache-tomcat-10.0.4-src/java/org/apache/coyote/http11/Http11NioProtocol.java	java/org/apache/coyote/http11/Http11NioProtocol.java	7	8	4	8	21	0.0	0.0	7	0	5	0	2	0	7	0	0	0	1	1	0	1	0	0	1	0	1	29	5	0	0	0	4	3	0	1	1	1	1	0	0	0	46	1	0	10	0	0	0.0
apache-tomcat-10.0.4-src/java/org/apache/coyote/http11/Http11OutputBuffer.java	java/org/apache/coyote/http11/Http11OutputBuffer.java	14	58	1	50	102	0.39855072	1.0	28	0	17	4	5	2	24	0	2	0	11	1	0	1	10	0	3	0	4	253	13	5	12	1	1	3	29	38	2	26	3	0	1	0	214	1	0	10	0	0	0.0
apache-tomcat-10.0.4-src/java/org/apache/coyote/http11/Http11Processor.java	java/org/apache/coyote/http11/Http11Processor.java	45	237	3	188	180	0.36752138	0.6581197	40	2	7	13	20	0	27	0	15	0	15	2	0	15	0	0	6	0	18	837	35	6	47	12	9	58	59	145	18	77	6	0	0	0	284	1	13	10	Request Smuggling	Important	1.0
apache-tomcat-10.0.4-src/java/org/apache/coyote/http11/Http11Processor.java	java/org/apache/coyote/http11/Http11Processor.java	45	237	3	188	180	0.36752138	0.6581197	40	2	7	13	20	0	27	0	15	0	15	2	0	15	0	0	6	0	18	837	35	6	47	12	9	58	59	145	18	77	6	0	0	0	284	1	13	10	Request Smuggling	Important	1.0
apache-tomcat-10.0.4-src/java/org/apache/coyote/http11/Http11Processor.java	java/org/apache/coyote/http11/Http11Processor.java	45	237	3	188	180	0.36752138	0.6581197	40	2	7	13	20	0	27	0	15	0	15	2	0	15	0	0	6	0	18	837	35	6	47	12	9	58	59	145	18	77	6	0	0	0	284	1	13	10	Request Smuggling	Important	1.0
apache-tomcat-10.0.4-src/java/org/apache/coyote/http11/Http11Processor.java	java/org/apache/coyote/http11/Http11Processor.java	45	237	3	188	180	0.36752138	0.6581197	40	2	7	13	20	0	27	0	15	0	15	2	0	15	0	0	6	0	18	837	35	6	47	12	9	58	59	145	18	77	6	0	0	0	284	1	13	10	Request Smuggling	Important	1.0
apache-tomcat-10.0.4-src/java/org/apache/coyote/http11/Http11Processor.java	java/org/apache/coyote/http11/Http11Processor.java	45	237	3	188	180	0.36752138	0.6581197	40	2	7	13	20	0	27	0	15	0	15	2	0	15	0	0	6	0	18	837	35	6	47	12	9	58	59	145	18	77	6	0	0	0	284	1	13	10	Request Smuggling	Important	1.0
apache-tomcat-10.0.4-src/java/org/apache/coyote/http11/Http11Processor.java	java/org/apache/coyote/http11/Http11Processor.java	45	237	3	188	180	0.36752138	0.6581197	40	2	7	13	20	0	27	0	15	0	15	2	0	15	0	0	6	0	18	837	35	6	47	12	9	58	59	145	18	77	6	0	0	0	284	1	13	10	Request Smuggling	Important	1.0
apache-tomcat-10.0.4-src/java/org/apache/coyote/http11/Http11Processor.java	java/org/apache/coyote/http11/Http11Processor.java	45	237	3	188	180	0.36752138	0.6581197	40	2	7	13	20	0	27	0	15	0	15	2	0	15	0	0	6	0	18	837	35	6	47	12	9	58	59	145	18	77	6	0	0	0	284	1	13	10	Request Smuggling	Important	1.0
apache-tomcat-10.0.4-src/java/org/apache/coyote/http11/Http11Processor.java	java/org/apache/coyote/http11/Http11Processor.java	45	237	3	188	180	0.36752138	0.6581197	40	2	7	13	20	0	27	0	15	0	15	2	0	15	0	0	6	0	18	837	35	6	47	12	9	58	59	145	18	77	6	0	0	0	284	1	13	10	Request Smuggling	Important	1.0
apache-tomcat-10.0.4-src/java/org/apache/coyote/http11/Http11Processor.java	java/org/apache/coyote/http11/Http11Processor.java	45	237	3	188	180	0.36752138	0.6581197	40	2	7	13	20	0	27	0	15	0	15	2	0	15	0	0	6	0	18	837	35	6	47	12	9	58	59	145	18	77	6	0	0	0	284	1	13	10	Request Smuggling	Important	1.0
apache-tomcat-10.0.4-src/java/org/apache/coyote/http11/Http11Processor.java	java/org/apache/coyote/http11/Http11Processor.java	45	237	3	188	180	0.36752138	0.6581197	40	2	7	13	20	0	27	0	15	0	15	2	0	15	0	0	6	0	18	837	35	6	47	12	9	58	59	145	18	77	6	0	0	0	284	1	13	10	Request Smuggling	Important	1.0
apache-tomcat-10.0.4-src/java/org/apache/coyote/http11/Http11Processor.java	java/org/apache/coyote/http11/Http11Processor.java	45	237	3	188	180	0.36752138	0.6581197	40	2	7	13	20	0	27	0	15	0	15	2	0	15	0	0	6	0	18	837	35	6	47	12	9	58	59	145	18	77	6	0	0	0	284	1	13	10	Request Smuggling	Important	1.0
apache-tomcat-10.0.4-src/java/org/apache/coyote/http11/Http11Processor.java	java/org/apache/coyote/http11/Http11Processor.java	45	237	3	188	180	0.36752138	0.6581197	40	2	7	13	20	0	27	0	15	0	15	2	0	15	0	0	6	0	18	837	35	6	47	12	9	58	59	145	18	77	6	0	0	0	284	1	13	10	Request Smuggling	Important	1.0
apache-tomcat-10.0.4-src/java/org/apache/coyote/http11/Http11Processor.java	java/org/apache/coyote/http11/Http11Processor.java	45	237	3	188	180	0.36752138	0.6581197	40	2	7	13	20	0	27	0	15	0	15	2	0	15	0	0	6	0	18	837	35	6	47	12	9	58	59	145	18	77	6	0	0	0	284	1	13	10	Request Smuggling	Important	1.0
apache-tomcat-10.0.4-src/java/org/apache/coyote/http11/Http11Processor.java	java/org/apache/coyote/http11/Http11Processor.java	45	237	3	188	180	0.36752138	0.6581197	40	2	7	13	20	0	27	0	15	0	15	2	0	15	0	0	6	0	18	837	35	6	47	12	9	58	59	145	18	77	6	0	0	0	284	1	13	10	Request Smuggling	Important	1.0
apache-tomcat-10.0.4-src/java/org/apache/coyote/http11/Http11Processor.java	java/org/apache/coyote/http11/Http11Processor.java	45	237	3	188	180	0.36752138	0.6581197	40	2	7	13	20	0	27	0	15	0	15	2	0	15	0	0	6	0	18	837	35	6	47	12	9	58	59	145	18	77	6	0	0	0	284	1	13	10	Request Smuggling	Important	1.0
apache-tomcat-10.0.4-src/java/org/apache/coyote/http11/Http11Processor.java	java/org/apache/coyote/http11/Http11Processor.java	45	237	3	188	180	0.36752138	0.6581197	40	2	7	13	20	0	27	0	15	0	15	2	0	15	0	0	6	0	18	837	35	6	47	12	9	58	59	145	18	77	6	0	0	0	284	1	13	10	Request Smuggling	Important	1.0
apache-tomcat-10.0.4-src/java/org/apache/coyote/http11/Http11Processor.java	java/org/apache/coyote/http11/Http11Processor.java	45	237	3	188	180	0.36752138	0.6581197	40	2	7	13	20	0	27	0	15	0	15	2	0	15	0	0	6	0	18	837	35	6	47	12	9	58	59	145	18	77	6	0	0	0	284	1	13	10	Request Smuggling	Important	1.0
apache-tomcat-10.0.4-src/java/org/apache/coyote/http11/Http11Processor.java	java/org/apache/coyote/http11/Http11Processor.java	45	237	3	188	180	0.36752138	0.6581197	40	2	7	13	20	0	27	0	15	0	15	2	0	15	0	0	6	0	18	837	35	6	47	12	9	58	59	145	18	77	6	0	0	0	284	1	13	10	Request Smuggling	Important	1.0
apache-tomcat-10.0.4-src/java/org/apache/coyote/http11/Http11Processor.java	java/org/apache/coyote/http11/Http11Processor.java	45	237	3	188	180	0.36752138	0.6581197	40	2	7	13	20	0	27	0	15	0	15	2	0	15	0	0	6	0	18	837	35	6	47	12	9	58	59	145	18	77	6	0	0	0	284	1	13	10	Request Smuggling	Important	1.0
apache-tomcat-10.0.4-src/java/org/apache/coyote/http11/Http11Processor.java	java/org/apache/coyote/http11/Http11Processor.java	45	237	3	188	180	0.36752138	0.6581197	40	2	7	13	20	0	27	0	15	0	15	2	0	15	0	0	6	0	18	837	35	6	47	12	9	58	59	145	18	77	6	0	0	0	284	1	13	10	Request Smuggling	Important	1.0
apache-tomcat-10.0.4-src/java/org/apache/coyote/http11/Http11Processor.java	java/org/apache/coyote/http11/Http11Processor.java	45	237	3	188	180	0.36752138	0.6581197	40	2	7	13	20	0	27	0	15	0	15	2	0	15	0	0	6	0	18	837	35	6	47	12	9	58	59	145	18	77	6	0	0	0	284	1	13	10	Request Smuggling	Important	1.0
apache-tomcat-10.0.4-src/java/org/apache/coyote/http11/Http11Processor.java	java/org/apache/coyote/http11/Http11Processor.java	45	237	3	188	180	0.36752138	0.6581197	40	2	7	13	20	0	27	0	15	0	15	2	0	15	0	0	6	0	18	837	35	6	47	12	9	58	59	145	18	77	6	0	0	0	284	1	13	10	Request Smuggling	Important	1.0
apache-tomcat-10.0.4-src/java/org/apache/coyote/http11/Http11Processor.java	java/org/apache/coyote/http11/Http11Processor.java	45	237	3	188	180	0.36752138	0.6581197	40	2	7	13	20	0	27	0	15	0	15	2	0	15	0	0	6	0	18	837	35	6	47	12	9	58	59	145	18	77	6	0	0	0	284	1	13	10	Request Smuggling	Important	1.0
apache-tomcat-10.0.4-src/java/org/apache/coyote/http11/Http11Processor.java	java/org/apache/coyote/http11/Http11Processor.java	45	237	3	188	180	0.36752138	0.6581197	40	2	7	13	20	0	27	0	15	0	15	2	0	15	0	0	6	0	18	837	35	6	47	12	9	58	59	145	18	77	6	0	0	0	284	1	13	10	Request Smuggling	Important	1.0
apache-tomcat-10.0.4-src/java/org/apache/coyote/http11/Http11Processor.java	java/org/apache/coyote/http11/Http11Processor.java	45	237	3	188	180	0.36752138	0.6581197	40	2	7	13	20	0	27	0	15	0	15	2	0	15	0	0	6	0	18	837	35	6	47	12	9	58	59	145	18	77	6	0	0	0	284	1	13	10	Request Smuggling	Important	1.0
apache-tomcat-10.0.4-src/java/org/apache/coyote/http11/Http11Processor.java	java/org/apache/coyote/http11/Http11Processor.java	45	237	3	188	180	0.36752138	0.6581197	40	2	7	13	20	0	27	0	15	0	15	2	0	15	0	0	6	0	18	837	35	6	47	12	9	58	59	145	18	77	6	0	0	0	284	1	13	10	Request Smuggling	Important	1.0
apache-tomcat-10.0.4-src/java/org/apache/coyote/http11/Http11Processor.java	java/org/apache/coyote/http11/Http11Processor.java	45	237	3	188	180	0.36752138	0.6581197	40	2	7	13	20	0	27	0	15	0	15	2	0	15	0	0	6	0	18	837	35	6	47	12	9	58	59	145	18	77	6	0	0	0	284	1	13	10	Request Smuggling	Important	1.0
apache-tomcat-10.0.4-src/java/org/apache/coyote/http11/Http11Processor.java	java/org/apache/coyote/http11/Http11Processor.java	45	237	3	188	180	0.36752138	0.6581197	40	2	7	13	20	0	27	0	15	0	15	2	0	15	0	0	6	0	18	837	35	6	47	12	9	58	59	145	18	77	6	0	0	0	284	1	13	10	Request Smuggling	Important	1.0
apache-tomcat-10.0.4-src/java/org/apache/coyote/http11/Http11Processor.java	java/org/apache/coyote/http11/Http11Processor.java	45	237	3	188	180	0.36752138	0.6581197	40	2	7	13	20	0	27	0	15	0	15	2	0	15	0	0	6	0	18	837	35	6	47	12	9	58	59	145	18	77	6	0	0	0	284	1	13	10	Request Smuggling	Important	1.0
apache-tomcat-10.0.4-src/java/org/apache/coyote/http11/Http11Processor.java	java/org/apache/coyote/http11/Http11Processor.java	45	237	3	188	180	0.36752138	0.6581197	40	2	7	13	20	0	27	0	15	0	15	2	0	15	0	0	6	0	18	837	35	6	47	12	9	58	59	145	18	77	6	0	0	0	284	1	13	10	Request Smuggling	Important	1.0
apache-tomcat-10.0.4-src/java/org/apache/coyote/http11/Http11Processor.java	java/org/apache/coyote/http11/Http11Processor.java	45	237	3	188	180	0.36752138	0.6581197	40	2	7	13	20	0	27	0	15	0	15	2	0	15	0	0	6	0	18	837	35	6	47	12	9	58	59	145	18	77	6	0	0	0	284	1	13	10	Request Smuggling	Important	1.0
apache-tomcat-10.0.4-src/java/org/apache/coyote/http11/Http11Processor.java	java/org/apache/coyote/http11/Http11Processor.java	45	237	3	188	180	0.36752138	0.6581197	40	2	7	13	20	0	27	0	15	0	15	2	0	15	0	0	6	0	18	837	35	6	47	12	9	58	59	145	18	77	6	0	0	0	284	1	13	10	Request Smuggling	Important	1.0
apache-tomcat-10.0.4-src/java/org/apache/coyote/http11/Http11Processor.java	java/org/apache/coyote/http11/Http11Processor.java	45	237	3	188	180	0.36752138	0.6581197	40	2	7	13	20	0	27	0	15	0	15	2	0	15	0	0	6	0	18	837	35	6	47	12	9	58	59	145	18	77	6	0	0	0	284	1	13	10	Request Smuggling	Important	1.0
apache-tomcat-10.0.4-src/java/org/apache/coyote/http11/Http11Processor.java	java/org/apache/coyote/http11/Http11Processor.java	45	237	3	188	180	0.36752138	0.6581197	40	2	7	13	20	0	27	0	15	0	15	2	0	15	0	0	6	0	18	837	35	6	47	12	9	58	59	145	18	77	6	0	0	0	284	1	13	10	Request Smuggling	Important	1.0
apache-tomcat-10.0.4-src/java/org/apache/coyote/http11/Http11Processor.java	java/org/apache/coyote/http11/Http11Processor.java	45	237	3	188	180	0.36752138	0.6581197	40	2	7	13	20	0	27	0	15	0	15	2	0	15	0	0	6	0	18	837	35	6	47	12	9	58	59	145	18	77	6	0	0	0	284	1	13	10	Request Smuggling	Important	1.0
apache-tomcat-10.0.4-src/java/org/apache/coyote/http11/Http11Processor.java	java/org/apache/coyote/http11/Http11Processor.java	45	237	3	188	180	0.36752138	0.6581197	40	2	7	13	20	0	27	0	15	0	15	2	0	15	0	0	6	0	18	837	35	6	47	12	9	58	59	145	18	77	6	0	0	0	284	1	13	10	Request Smuggling	Important	1.0
apache-tomcat-10.0.4-src/java/org/apache/coyote/http11/Http11Processor.java	java/org/apache/coyote/http11/Http11Processor.java	45	237	3	188	180	0.36752138	0.6581197	40	2	7	13	20	0	27	0	15	0	15	2	0	15	0	0	6	0	18	837	35	6	47	12	9	58	59	145	18	77	6	0	0	0	284	1	13	10	Request Smuggling	Important	1.0
apache-tomcat-10.0.4-src/java/org/apache/coyote/http11/Http11Processor.java	java/org/apache/coyote/http11/Http11Processor.java	45	237	3	188	180	0.36752138	0.6581197	40	2	7	13	20	0	27	0	15	0	15	2	0	15	0	0	6	0	18	837	35	6	47	12	9	58	59	145	18	77	6	0	0	0	284	1	13	10	Request Smuggling	Important	1.0
apache-tomcat-10.0.4-src/java/org/apache/coyote/http11/Http11Processor.java	java/org/apache/coyote/http11/Http11Processor.java	45	237	3	188	180	0.36752138	0.6581197	40	2	7	13	20	0	27	0	15	0	15	2	0	15	0	0	6	0	18	837	35	6	47	12	9	58	59	145	18	77	6	0	0	0	284	1	13	10	Request Smuggling	Important	1.0
apache-tomcat-10.0.4-src/java/org/apache/coyote/http11/Http11Processor.java	java/org/apache/coyote/http11/Http11Processor.java	45	237	3	188	180	0.36752138	0.6581197	40	2	7	13	20	0	27	0	15	0	15	2	0	15	0	0	6	0	18	837	35	6	47	12	9	58	59	145	18	77	6	0	0	0	284	1	13	10	Request Smuggling	Important	1.0
apache-tomcat-10.0.4-src/java/org/apache/coyote/http11/Http11Processor.java	java/org/apache/coyote/http11/Http11Processor.java	45	237	3	188	180	0.36752138	0.6581197	40	2	7	13	20	0	27	0	15	0	15	2	0	15	0	0	6	0	18	837	35	6	47	12	9	58	59	145	18	77	6	0	0	0	284	1	13	10	Request Smuggling	Important	1.0
apache-tomcat-10.0.4-src/java/org/apache/coyote/http11/Http11Processor.java	java/org/apache/coyote/http11/Http11Processor.java	45	237	3	188	180	0.36752138	0.6581197	40	2	7	13	20	0	27	0	15	0	15	2	0	15	0	0	6	0	18	837	35	6	47	12	9	58	59	145	18	77	6	0	0	0	284	1	13	10	Request Smuggling	Important	1.0
apache-tomcat-10.0.4-src/java/org/apache/coyote/http11/upgrade/UpgradeGroupInfo.java	java/org/apache/coyote/http11/upgrade/UpgradeGroupInfo.java	3	20	2	14	0	0.8181818	0.8181818	11	0	11	0	0	0	11	0	0	10	5	0	0	5	0	0	1	0	0	77	4	8	1	0	0	0	8	21	0	9	1	0	0	0	31	1	0	10	0	0	0.0
apache-tomcat-10.0.4-src/java/org/apache/coyote/http11/upgrade/UpgradeInfo.java	java/org/apache/coyote/http11/upgrade/UpgradeInfo.java	1	16	1	2	65	0.14285715	0.14285715	14	0	14	0	0	0	14	0	0	0	5	0	0	5	0	0	0	0	0	58	5	0	2	0	0	0	4	15	0	5	2	0	0	0	47	1	0	10	0	0	0.0
apache-tomcat-10.0.4-src/java/org/apache/coyote/http11/upgrade/UpgradeProcessorBase.java	java/org/apache/coyote/http11/upgrade/UpgradeProcessorBase.java	6	11	2	0	53	0.018181818	0.018181818	11	0	11	0	0	0	11	0	6	0	2	1	0	1	1	0	2	0	0	35	8	0	0	0	0	0	1	2	0	2	0	0	0	0	44	1025	0	10	0	0	0.0
apache-tomcat-10.0.4-src/java/org/apache/coyote/http11/upgrade/UpgradeProcessorExternal.java	java/org/apache/coyote/http11/upgrade/UpgradeProcessorExternal.java	16	18	3	17	8	0.35714287	0.53571427	8	0	7	0	1	0	8	0	2	0	5	2	0	5	0	0	5	0	4	73	7	0	3	2	0	5	0	5	0	5	2	0	0	0	43	1	5	10	0	0	0.0
apache-tomcat-10.0.4-src/java/org/apache/coyote/http11/upgrade/UpgradeProcessorInternal.java	java/org/apache/coyote/http11/upgrade/UpgradeProcessorInternal.java	15	13	3	13	3	0.46666667	0.46666667	10	0	9	0	1	0	10	0	1	0	2	1	0	2	0	0	2	0	1	46	5	0	3	0	0	0	0	4	0	4	1	0	0	0	47	1	0	10	0	0	0.0
apache-tomcat-10.0.4-src/java/org/apache/coyote/http11/upgrade/UpgradeServletInputStream.java	java/org/apache/coyote/http11/upgrade/UpgradeServletInputStream.java	15	49	3	26	0	0.53333336	0.8	13	0	8	3	0	2	10	0	9	0	9	2	0	9	0	0	5	0	6	191	15	1	17	7	2	9	17	27	0	16	2	0	0	0	64	1	2	10	0	0	0.0
apache-tomcat-10.0.4-src/java/org/apache/coyote/http11/upgrade/UpgradeServletOutputStream.java	java/org/apache/coyote/http11/upgrade/UpgradeServletOutputStream.java	15	42	3	26	0	0.4722222	0.6111111	13	0	7	4	0	2	9	0	5	0	11	2	0	11	0	0	7	0	6	193	9	0	8	5	1	8	2	24	0	15	4	0	0	0	66	1	2	10	0	0	0.0
apache-tomcat-10.0.4-src/java/org/apache/coyote/http2/AbstractNonZeroStream.java	java/org/apache/coyote/http2/AbstractNonZeroStream.java	8	14	2	21	4	0.42857143	0.42857143	8	0	0	0	0	8	8	0	5	0	4	2	0	3	1	0	3	0	5	59	2	2	0	0	0	2	0	10	0	6	2	0	0	0	55	1024	2	10	0	0	0.0
apache-tomcat-10.0.4-src/java/org/apache/coyote/http2/AbstractStream.java	java/org/apache/coyote/http2/AbstractStream.java	7	24	1	17	86	0.14166667	0.26666668	16	0	0	0	0	16	16	2	12	4	7	2	0	7	0	0	5	0	9	77	7	1	5	0	0	3	1	15	0	9	2	0	0	0	69	1024	2	10	0	0	0.0
apache-tomcat-10.0.4-src/java/org/apache/coyote/http2/ByteUtil.java	java/org/apache/coyote/http2/ByteUtil.java	1	15	1	1	91	0.0	0.0	14	13	0	1	0	13	13	0	0	0	0	0	0	0	0	0	0	0	0	52	9	0	1	0	59	0	83	13	52	0	0	0	0	0	31	0	0	10	0	0	0.0
apache-tomcat-10.0.4-src/java/org/apache/coyote/http2/ConnectionException.java	java/org/apache/coyote/http2/ConnectionException.java	2	2	4	0	1	0.0	0.0	2	0	0	0	0	2	2	0	0	0	1	1	0	1	0	0	1	0	0	9	0	0	0	0	0	0	1	1	0	1	0	0	0	0	21	0	0	10	0	0	0.0
apache-tomcat-10.0.4-src/java/org/apache/coyote/http2/ConnectionSettingsBase.java	java/org/apache/coyote/http2/ConnectionSettingsBase.java	6	38	1	25	129	0.036363635	0.054545455	19	0	0	8	0	11	11	2	7	5	16	11	0	3	0	13	14	0	20	140	15	0	3	0	4	6	21	27	10	27	1	0	0	0	69	1024	2	10	0	0	0.0
apache-tomcat-10.0.4-src/java/org/apache/coyote/http2/ConnectionSettingsLocal.java	java/org/apache/coyote/http2/ConnectionSettingsLocal.java	7	11	2	16	15	0.06666667	0.06666667	7	0	0	1	0	6	6	0	5	3	2	1	0	2	0	0	1	0	3	54	4	1	1	0	0	1	7	10	2	5	1	0	0	0	107	0	0	10	0	0	0.0
apache-tomcat-10.0.4-src/java/org/apache/coyote/http2/ConnectionSettingsRemote.java	java/org/apache/coyote/http2/ConnectionSettingsRemote.java	3	3	2	0	3	0.0	0.0	3	0	0	0	0	3	3	0	2	0	1	1	0	1	0	0	1	0	0	12	1	0	0	0	0	1	0	1	0	1	0	0	0	0	34	0	0	10	0	0	0.0
apache-tomcat-10.0.4-src/java/org/apache/coyote/http2/Constants.java	java/org/apache/coyote/http2/Constants.java	0	0	1	0	0	-1.0	-1.0	0	0	0	0	0	0	0	0	0	0	9	9	1	0	0	8	9	0	0	11	0	0	0	0	0	0	11	9	2	9	0	0	0	0	23	1	0	10	0	0	0.0
apache-tomcat-10.0.4-src/java/org/apache/coyote/http2/Flags.java	java/org/apache/coyote/http2/Flags.java	0	11	1	0	15	0.0	0.0	6	5	0	1	0	5	5	0	0	0	0	0	0	0	0	0	0	0	0	19	5	0	5	0	5	0	10	0	0	0	0	0	0	0	15	0	0	10	0	0	0.0
apache-tomcat-10.0.4-src/java/org/apache/coyote/http2/HeaderSink.java	java/org/apache/coyote/http2/HeaderSink.java	2	3	1	0	3	0.0	0.0	3	0	3	0	0	0	3	0	0	0	0	0	0	0	0	0	0	0	0	8	0	0	0	0	0	0	0	0	0	0	0	0	0	0	30	0	0	10	0	0	0.0
apache-tomcat-10.0.4-src/java/org/apache/coyote/http2/Hpack.java	java/org/apache/coyote/http2/Hpack.java	5	17	1	10	4	0.16666667	0.16666667	4	3	0	1	0	3	4	0	0	0	7	7	0	4	0	3	7	0	2	153	6	4	3	0	7	76	88	87	12	19	3	0	1	0	116	16	0	10	0	0	0.0
apache-tomcat-10.0.4-src/java/org/apache/coyote/http2/HpackDecoder.java	java/org/apache/coyote/http2/HpackDecoder.java	7	82	1	30	203	0.108333334	0.25	26	0	0	10	0	16	16	0	0	0	14	2	0	13	1	0	2	0	15	310	34	6	24	0	14	9	52	75	20	51	3	0	1	0	190	1	0	10	Information Disclosure	Important	1.0
apache-tomcat-10.0.4-src/java/org/apache/coyote/http2/HpackDecoder.java	java/org/apache/coyote/http2/HpackDecoder.java	7	82	1	30	203	0.108333334	0.25	26	0	0	10	0	16	16	0	0	0	14	2	0	13	1	0	2	0	15	310	34	6	24	0	14	9	52	75	20	51	3	0	1	0	190	1	0	10	Information Disclosure	Important	1.0
apache-tomcat-10.0.4-src/java/org/apache/coyote/http2/HpackDecoder.java	java/org/apache/coyote/http2/HpackDecoder.java	7	82	1	30	203	0.108333334	0.25	26	0	0	10	0	16	16	0	0	0	14	2	0	13	1	0	2	0	15	310	34	6	24	0	14	9	52	75	20	51	3	0	1	0	190	1	0	10	Information Disclosure	Important	1.0
apache-tomcat-10.0.4-src/java/org/apache/coyote/http2/HpackDecoder.java	java/org/apache/coyote/http2/HpackDecoder.java	7	82	1	30	203	0.108333334	0.25	26	0	0	10	0	16	16	0	0	0	14	2	0	13	1	0	2	0	15	310	34	6	24	0	14	9	52	75	20	51	3	0	1	0	190	1	0	10	Information Disclosure	Important	1.0
apache-tomcat-10.0.4-src/java/org/apache/coyote/http2/HpackDecoder.java	java/org/apache/coyote/http2/HpackDecoder.java	7	82	1	30	203	0.108333334	0.25	26	0	0	10	0	16	16	0	0	0	14	2	0	13	1	0	2	0	15	310	34	6	24	0	14	9	52	75	20	51	3	0	1	0	190	1	0	10	Information Disclosure	Important	1.0
apache-tomcat-10.0.4-src/java/org/apache/coyote/http2/HpackDecoder.java	java/org/apache/coyote/http2/HpackDecoder.java	7	82	1	30	203	0.108333334	0.25	26	0	0	10	0	16	16	0	0	0	14	2	0	13	1	0	2	0	15	310	34	6	24	0	14	9	52	75	20	51	3	0	1	0	190	1	0	10	Information Disclosure	Important	1.0
apache-tomcat-10.0.4-src/java/org/apache/coyote/http2/HpackEncoder.java	java/org/apache/coyote/http2/HpackEncoder.java	13	54	2	45	23	0.16666667	0.16666667	11	0	1	8	0	2	4	0	0	0	15	4	0	15	0	0	7	0	15	280	9	9	18	0	8	1	48	54	10	36	5	1	4	0	128	0	1	10	0	0	0.0
apache-tomcat-10.0.4-src/java/org/apache/coyote/http2/HpackException.java	java/org/apache/coyote/http2/HpackException.java	0	2	3	0	1	0.0	0.0	2	0	0	0	0	2	2	0	0	0	1	1	0	1	0	0	1	0	0	9	0	0	0	0	0	0	1	1	0	1	0	0	0	0	26	0	0	10	0	0	0.0
apache-tomcat-10.0.4-src/java/org/apache/coyote/http2/HPackHuffman.java	java/org/apache/coyote/http2/HPackHuffman.java	6	40	1	20	0	0.33333334	0.33333334	2	2	2	0	0	0	3	0	0	0	6	6	0	5	1	0	6	0	7	476	6	8	6	0	22	4	836	334	23	45	5	0	1	0	139	1	0	10	0	0	0.0
apache-tomcat-10.0.4-src/java/org/apache/coyote/http2/Http2AsyncParser.java	java/org/apache/coyote/http2/Http2AsyncParser.java	16	11	3	8	0	1.0	1.0	4	0	0	1	1	2	3	0	0	0	3	0	0	3	0	0	2	0	5	264	2	0	3	0	0	0	2	14	0	13	2	0	2	0	41	0	0	10	0	0	0.0
apache-tomcat-10.0.4-src/java/org/apache/coyote/http2/Http2AsyncUpgradeHandler.java	java/org/apache/coyote/http2/Http2AsyncUpgradeHandler.java	31	41	4	47	82	0.104761906	0.104761906	16	0	3	1	7	5	15	0	0	0	6	1	0	6	0	0	6	0	36	325	8	0	9	3	4	4	34	37	5	26	3	2	3	0	117	1	4	10	0	0	0.0
apache-tomcat-10.0.4-src/java/org/apache/coyote/http2/Http2Exception.java	java/org/apache/coyote/http2/Http2Exception.java	1	3	3	0	0	1.0	1.0	3	0	0	0	0	3	3	0	0	0	2	1	0	2	0	0	2	0	0	15	1	0	0	0	0	0	1	3	0	2	0	0	0	0	15	1024	0	10	0	0	0.0
apache-tomcat-10.0.4-src/java/org/apache/coyote/http2/Http2OutputBuffer.java	java/org/apache/coyote/http2/Http2OutputBuffer.java	5	7	1	7	0	1.0	1.0	6	0	6	0	0	0	6	0	0	0	2	0	0	2	0	0	1	0	0	27	2	0	0	0	0	0	0	3	0	2	1	0	0	0	50	1	0	10	0	0	0.0
apache-tomcat-10.0.4-src/java/org/apache/coyote/http2/Http2Parser.java	java/org/apache/coyote/http2/Http2Parser.java	19	106	1	82	0	0.8245614	0.8947368	19	0	0	0	16	3	19	0	0	0	11	3	0	6	4	1	7	0	67	486	4	5	29	5	1	28	63	84	12	63	5	0	2	0	236	0	5	10	HTTP/2 request mix-up	Moderate	1.0
apache-tomcat-10.0.4-src/java/org/apache/coyote/http2/Http2Parser.java	java/org/apache/coyote/http2/Http2Parser.java	19	106	1	82	0	0.8245614	0.8947368	19	0	0	0	16	3	19	0	0	0	11	3	0	6	4	1	7	0	67	486	4	5	29	5	1	28	63	84	12	63	5	0	2	0	236	0	5	10	HTTP/2 request mix-up	Moderate	1.0
apache-tomcat-10.0.4-src/java/org/apache/coyote/http2/Http2Protocol.java	java/org/apache/coyote/http2/Http2Protocol.java	22	56	1	22	987	0.04347826	0.06567992	47	0	46	0	0	1	47	0	0	0	34	16	0	23	0	11	16	0	3	212	33	2	2	1	0	6	13	59	0	41	2	0	0	0	111	1	1	10	0	0	0.0
apache-tomcat-10.0.4-src/java/org/apache/coyote/http2/Http2UpgradeHandler.java	java/org/apache/coyote/http2/Http2UpgradeHandler.java	49	281	2	212	1451	0.26190478	0.7067669	74	0	25	17	17	15	57	0	2	1	40	12	0	27	13	0	24	0	57	1325	48	21	55	14	16	47	184	207	35	146	8	0	6	0	429	0	31	10	HTTP/2 request mix-up	Moderate	1.0
apache-tomcat-10.0.4-src/java/org/apache/coyote/http2/Http2UpgradeHandler.java	java/org/apache/coyote/http2/Http2UpgradeHandler.java	49	281	2	212	1451	0.26190478	0.7067669	74	0	25	17	17	15	57	0	2	1	40	12	0	27	13	0	24	0	57	1325	48	21	55	14	16	47	184	207	35	146	8	0	6	0	429	0	31	10	HTTP/2 DoS	Important	1.0
apache-tomcat-10.0.4-src/java/org/apache/coyote/http2/Http2UpgradeHandler.java	java/org/apache/coyote/http2/Http2UpgradeHandler.java	49	281	2	212	1451	0.26190478	0.7067669	74	0	25	17	17	15	57	0	2	1	40	12	0	27	13	0	24	0	57	1325	48	21	55	14	16	47	184	207	35	146	8	0	6	0	429	0	31	10	HTTP/2 request mix-up	Moderate	1.0
apache-tomcat-10.0.4-src/java/org/apache/coyote/http2/Http2UpgradeHandler.java	java/org/apache/coyote/http2/Http2UpgradeHandler.java	49	281	2	212	1451	0.26190478	0.7067669	74	0	25	17	17	15	57	0	2	1	40	12	0	27	13	0	24	0	57	1325	48	21	55	14	16	47	184	207	35	146	8	0	6	0	429	0	31	10	HTTP/2 DoS	Important	1.0
apache-tomcat-10.0.4-src/java/org/apache/coyote/http2/Http2UpgradeHandler.java	java/org/apache/coyote/http2/Http2UpgradeHandler.java	49	281	2	212	1451	0.26190478	0.7067669	74	0	25	17	17	15	57	0	2	1	40	12	0	27	13	0	24	0	57	1325	48	21	55	14	16	47	184	207	35	146	8	0	6	0	429	0	31	10	HTTP/2 request mix-up	Moderate	1.0
apache-tomcat-10.0.4-src/java/org/apache/coyote/http2/Http2UpgradeHandler.java	java/org/apache/coyote/http2/Http2UpgradeHandler.java	49	281	2	212	1451	0.26190478	0.7067669	74	0	25	17	17	15	57	0	2	1	40	12	0	27	13	0	24	0	57	1325	48	21	55	14	16	47	184	207	35	146	8	0	6	0	429	0	31	10	HTTP/2 DoS	Important	1.0
apache-tomcat-10.0.4-src/java/org/apache/coyote/http2/Http2UpgradeHandler.java	java/org/apache/coyote/http2/Http2UpgradeHandler.java	49	281	2	212	1451	0.26190478	0.7067669	74	0	25	17	17	15	57	0	2	1	40	12	0	27	13	0	24	0	57	1325	48	21	55	14	16	47	184	207	35	146	8	0	6	0	429	0	31	10	HTTP/2 request mix-up	Moderate	1.0
apache-tomcat-10.0.4-src/java/org/apache/coyote/http2/Http2UpgradeHandler.java	java/org/apache/coyote/http2/Http2UpgradeHandler.java	49	281	2	212	1451	0.26190478	0.7067669	74	0	25	17	17	15	57	0	2	1	40	12	0	27	13	0	24	0	57	1325	48	21	55	14	16	47	184	207	35	146	8	0	6	0	429	0	31	10	HTTP/2 DoS	Important	1.0
apache-tomcat-10.0.4-src/java/org/apache/coyote/http2/Http2UpgradeHandler.java	java/org/apache/coyote/http2/Http2UpgradeHandler.java	49	281	2	212	1451	0.26190478	0.7067669	74	0	25	17	17	15	57	0	2	1	40	12	0	27	13	0	24	0	57	1325	48	21	55	14	16	47	184	207	35	146	8	0	6	0	429	0	31	10	HTTP/2 request mix-up	Moderate	1.0
apache-tomcat-10.0.4-src/java/org/apache/coyote/http2/Http2UpgradeHandler.java	java/org/apache/coyote/http2/Http2UpgradeHandler.java	49	281	2	212	1451	0.26190478	0.7067669	74	0	25	17	17	15	57	0	2	1	40	12	0	27	13	0	24	0	57	1325	48	21	55	14	16	47	184	207	35	146	8	0	6	0	429	0	31	10	HTTP/2 DoS	Important	1.0
apache-tomcat-10.0.4-src/java/org/apache/coyote/http2/Http2UpgradeHandler.java	java/org/apache/coyote/http2/Http2UpgradeHandler.java	49	281	2	212	1451	0.26190478	0.7067669	74	0	25	17	17	15	57	0	2	1	40	12	0	27	13	0	24	0	57	1325	48	21	55	14	16	47	184	207	35	146	8	0	6	0	429	0	31	10	HTTP/2 request mix-up	Moderate	1.0
apache-tomcat-10.0.4-src/java/org/apache/coyote/http2/Http2UpgradeHandler.java	java/org/apache/coyote/http2/Http2UpgradeHandler.java	49	281	2	212	1451	0.26190478	0.7067669	74	0	25	17	17	15	57	0	2	1	40	12	0	27	13	0	24	0	57	1325	48	21	55	14	16	47	184	207	35	146	8	0	6	0	429	0	31	10	HTTP/2 DoS	Important	1.0
apache-tomcat-10.0.4-src/java/org/apache/coyote/http2/RecycledStream.java	java/org/apache/coyote/http2/RecycledStream.java	2	3	3	0	1	0.33333334	0.33333334	3	0	0	0	0	3	3	0	0	0	1	0	0	1	0	0	1	0	0	12	1	0	0	0	0	1	0	1	0	1	0	0	0	0	34	0	0	10	0	0	0.0
apache-tomcat-10.0.4-src/java/org/apache/coyote/http2/SendfileData.java	java/org/apache/coyote/http2/SendfileData.java	1	0	1	0	0	-1.0	-1.0	0	0	0	0	0	0	0	0	0	0	8	0	0	0	0	8	0	0	0	10	0	0	0	0	0	0	0	0	0	8	0	0	0	0	15	0	0	10	0	0	0.0
apache-tomcat-10.0.4-src/java/org/apache/coyote/http2/Stream.java	java/org/apache/coyote/http2/Stream.java	39	138	3	138	647	0.15858586	0.56666666	46	1	3	2	0	41	45	0	33	2	19	8	0	19	0	0	10	0	16	791	27	4	33	5	2	50	39	75	10	55	4	0	3	0	222	0	4	10	0	0	0.0
apache-tomcat-10.0.4-src/java/org/apache/coyote/http2/Stream.java	java/org/apache/coyote/http2/Stream.java	39	138	3	138	647	0.15858586	0.56666666	46	1	3	2	0	41	45	0	33	2	19	8	0	19	0	0	10	0	16	791	27	4	33	5	2	50	39	75	10	55	4	0	3	0	222	0	4	10	0	0	0.0
apache-tomcat-10.0.4-src/java/org/apache/coyote/http2/StreamException.java	java/org/apache/coyote/http2/StreamException.java	2	2	4	0	0	1.0	1.0	2	0	0	0	0	2	2	0	0	0	2	1	0	2	0	0	2	0	0	11	1	0	0	0	0	0	1	2	0	2	0	0	0	0	21	0	0	10	0	0	0.0
apache-tomcat-10.0.4-src/java/org/apache/coyote/http2/StreamProcessor.java	java/org/apache/coyote/http2/StreamProcessor.java	34	83	3	96	5	0.46305418	0.62315273	31	1	3	2	23	3	29	0	22	0	6	2	0	6	0	0	4	0	7	272	18	1	22	6	4	13	10	31	1	21	6	0	0	0	114	0	3	10	0	0	0.0
apache-tomcat-10.0.4-src/java/org/apache/coyote/http2/StreamRunnable.java	java/org/apache/coyote/http2/StreamRunnable.java	2	2	1	1	0	1.0	1.0	2	0	2	0	0	0	2	0	0	0	2	0	0	2	0	0	2	0	0	11	0	0	0	0	0	0	0	2	0	2	0	0	0	0	8	0	0	10	0	0	0.0
apache-tomcat-10.0.4-src/java/org/apache/coyote/http2/StreamStateMachine.java	java/org/apache/coyote/http2/StreamStateMachine.java	8	23	1	13	42	0.2857143	0.34285715	16	0	1	1	0	14	15	0	13	14	5	2	0	5	0	0	4	0	3	107	5	0	3	0	0	4	0	5	0	5	2	0	1	0	101	0	1	10	0	0	0.0
apache-tomcat-10.0.4-src/java/org/apache/coyote/http2/WindowAllocationManager.java	java/org/apache/coyote/http2/WindowAllocationManager.java	7	30	1	19	0	0.62222224	1.0	14	0	0	4	0	10	10	0	0	0	7	5	0	7	0	0	6	0	6	108	3	0	5	0	2	9	5	11	0	8	5	0	0	0	113	0	7	10	0	0	0.0
apache-tomcat-10.0.4-src/java/org/apache/coyote/ProtocolException.java	java/org/apache/coyote/ProtocolException.java	0	4	4	0	6	0.0	0.0	4	0	4	0	0	0	4	0	0	0	1	1	0	1	0	0	1	0	0	15	0	0	0	0	0	0	1	1	0	1	0	0	0	0	28	1	0	10	0	0	0.0
apache-tomcat-10.0.4-src/java/org/apache/coyote/Request.java	java/org/apache/coyote/Request.java	15	107	1	55	2737	0.034965035	0.6323676	79	1	77	1	1	0	78	0	2	0	44	2	0	43	0	1	26	0	19	392	60	0	14	0	5	12	25	88	5	53	2	0	0	0	340	17	0	10	DoS	Important	1.0
apache-tomcat-10.0.4-src/java/org/apache/coyote/Request.java	java/org/apache/coyote/Request.java	15	107	1	55	2737	0.034965035	0.6323676	79	1	77	1	1	0	78	0	2	0	44	2	0	43	0	1	26	0	19	392	60	0	14	0	5	12	25	88	5	53	2	0	0	0	340	17	0	10	DoS	Important	1.0
apache-tomcat-10.0.4-src/java/org/apache/coyote/Request.java	java/org/apache/coyote/Request.java	15	107	1	55	2737	0.034965035	0.6323676	79	1	77	1	1	0	78	0	2	0	44	2	0	43	0	1	26	0	19	392	60	0	14	0	5	12	25	88	5	53	2	0	0	0	340	17	0	10	DoS	Important	1.0
apache-tomcat-10.0.4-src/java/org/apache/coyote/RequestGroupInfo.java	java/org/apache/coyote/RequestGroupInfo.java	3	30	2	20	0	0.8666667	0.8666667	15	0	15	0	0	0	15	0	0	14	7	0	0	7	0	0	1	0	0	111	6	12	1	0	0	0	12	31	0	13	2	0	0	0	58	1	0	10	0	0	0.0
apache-tomcat-10.0.4-src/java/org/apache/coyote/RequestInfo.java	java/org/apache/coyote/RequestInfo.java	5	46	1	23	431	0.17948718	0.6329285	39	0	38	0	0	1	39	0	0	0	13	0	0	13	0	0	1	0	2	165	27	0	4	0	0	0	4	26	2	16	2	0	0	0	119	1	0	10	0	0	0.0
apache-tomcat-10.0.4-src/java/org/apache/coyote/Response.java	java/org/apache/coyote/Response.java	14	97	1	49	1174	0.07692308	0.68325794	53	0	51	1	1	0	52	0	2	0	26	3	0	12	0	14	7	0	11	362	42	0	20	3	0	9	20	92	4	40	3	0	0	0	290	17	2	10	0	0	0.0
apache-tomcat-10.0.4-src/java/org/apache/coyote/UpgradeToken.java	java/org/apache/coyote/UpgradeToken.java	3	5	1	0	2	0.4	1.0	5	0	5	0	0	0	5	0	4	0	4	0	0	4	0	0	4	0	0	24	4	0	0	0	0	0	0	4	0	4	0	0	0	0	18	17	0	10	0	0	0.0
apache-tomcat-10.0.4-src/java/org/apache/el/ExpressionFactoryImpl.java	java/org/apache/el/ExpressionFactoryImpl.java	11	7	2	4	10	0.0	0.0	5	0	5	0	0	0	5	0	0	0	0	0	0	0	0	0	0	0	3	25	5	0	2	0	0	2	0	2	0	2	1	0	0	0	30	1	0	10	0	0	0.0
apache-tomcat-10.0.4-src/java/org/apache/el/lang/ELArithmetic.java	java/org/apache/el/lang/ELArithmetic.java	6	48	5	21	145	0.014705882	0.022058824	18	8	7	1	10	0	17	8	8	0	5	5	4	1	0	0	5	0	12	241	22	0	17	0	2	3	5	25	0	20	3	0	4	0	56	1025	0	10	0	0	0.0
apache-tomcat-10.0.4-src/java/org/apache/el/lang/ELSupport.java	java/org/apache/el/lang/ELSupport.java	6	158	1	83	130	0.025	0.025	17	16	13	2	2	0	16	0	15	0	2	2	0	1	1	0	2	0	96	457	88	2	42	16	15	32	10	45	0	44	4	0	0	1	157	1	0	10	0	0	0.0
apache-tomcat-10.0.4-src/java/org/apache/el/lang/EvaluationContext.java	java/org/apache/el/lang/EvaluationContext.java	6	23	2	19	0	0.8379447	1.0	23	0	23	0	0	0	23	0	0	0	3	0	0	3	0	0	3	0	0	76	12	0	0	0	0	0	0	3	0	3	0	0	0	0	45	17	0	10	0	0	0.0
apache-tomcat-10.0.4-src/java/org/apache/el/lang/ExpressionBuilder.java	java/org/apache/el/lang/ExpressionBuilder.java	24	48	1	34	2	0.4	0.4	8	2	5	3	0	0	6	0	2	0	7	4	0	7	0	0	5	0	15	205	7	1	18	2	3	13	9	36	3	25	7	0	1	1	74	17	0	10	0	0	0.0
apache-tomcat-10.0.4-src/java/org/apache/el/lang/FunctionMapperFactory.java	java/org/apache/el/lang/FunctionMapperFactory.java	3	8	2	3	0	0.6666667	1.0	4	0	4	0	0	0	4	0	0	0	2	0	0	0	2	0	1	0	1	29	2	0	4	0	0	1	0	5	0	3	1	0	0	0	21	1	0	10	0	0	0.0
apache-tomcat-10.0.4-src/java/org/apache/el/lang/FunctionMapperImpl.java	java/org/apache/el/lang/FunctionMapperImpl.java	2	6	2	6	0	1.0	1.0	4	0	4	0	0	0	4	0	0	0	2	1	0	1	1	0	1	0	0	86	2	0	2	0	0	3	1	6	2	5	1	0	1	0	37	1	0	10	0	0	0.0
apache-tomcat-10.0.4-src/java/org/apache/el/lang/VariableMapperFactory.java	java/org/apache/el/lang/VariableMapperFactory.java	4	7	2	3	2	0.33333334	0.5	4	0	4	0	0	0	4	0	0	0	2	0	0	2	0	0	1	0	2	26	2	0	3	0	0	2	0	3	0	3	2	0	0	0	20	1	0	10	0	0	0.0
apache-tomcat-10.0.4-src/java/org/apache/el/lang/VariableMapperImpl.java	java/org/apache/el/lang/VariableMapperImpl.java	2	6	2	5	0	0.6	0.6	5	0	5	0	0	0	5	0	0	0	2	1	0	2	0	0	1	0	0	24	3	0	1	0	0	1	1	3	0	2	1	0	0	0	32	1	0	10	0	0	0.0
apache-tomcat-10.0.4-src/java/org/apache/el/MethodExpressionImpl.java	java/org/apache/el/MethodExpressionImpl.java	10	17	3	20	34	0.25757575	0.3181818	13	0	12	1	0	0	12	0	0	0	6	0	0	6	0	0	0	0	4	76	9	0	3	0	3	1	0	18	0	12	1	0	0	0	233	17	0	10	0	0	0.0
apache-tomcat-10.0.4-src/java/org/apache/el/MethodExpressionLiteral.java	java/org/apache/el/MethodExpressionLiteral.java	5	14	3	16	3	0.46666667	0.46666667	10	0	10	0	0	0	10	0	0	0	3	0	0	3	0	0	0	0	3	55	6	0	3	0	3	1	0	10	0	6	1	0	0	0	42	1	0	10	0	0	0.0
apache-tomcat-10.0.4-src/java/org/apache/el/parser/ArithmeticNode.java	java/org/apache/el/parser/ArithmeticNode.java	2	2	3	0	1	0.0	0.0	2	0	2	0	0	0	2	0	0	0	0	0	0	0	0	0	0	0	0	8	1	0	0	0	0	0	0	0	0	0	0	0	0	0	14	1025	0	10	0	0	0.0
apache-tomcat-10.0.4-src/java/org/apache/el/parser/AstAnd.java	java/org/apache/el/parser/AstAnd.java	4	3	4	3	1	0.0	0.0	2	0	2	0	0	0	2	0	0	0	0	0	0	0	0	0	0	0	2	15	2	0	0	0	0	0	2	4	0	2	1	0	0	0	20	17	0	10	0	0	0.0
apache-tomcat-10.0.4-src/java/org/apache/el/parser/AstAssign.java	java/org/apache/el/parser/AstAssign.java	3	3	3	3	3	0.0	0.0	3	0	3	0	0	0	3	0	0	0	0	0	0	0	0	0	0	0	0	15	2	0	0	0	0	0	5	2	0	2	0	0	0	0	16	1	0	10	0	0	0.0
apache-tomcat-10.0.4-src/java/org/apache/el/parser/AstBracketSuffix.java	java/org/apache/el/parser/AstBracketSuffix.java	3	2	3	1	1	0.0	0.0	2	0	2	0	0	0	2	0	0	0	0	0	0	0	0	0	0	0	0	8	1	0	0	0	0	0	1	0	0	0	0	0	0	0	17	17	0	10	0	0	0.0
apache-tomcat-10.0.4-src/java/org/apache/el/parser/AstChoice.java	java/org/apache/el/parser/AstChoice.java	5	5	3	5	3	0.0	0.0	3	0	3	0	0	0	3	0	0	0	0	0	0	0	0	0	0	0	1	14	2	0	1	0	3	0	3	3	0	3	0	0	0	0	24	17	0	10	0	0	0.0
apache-tomcat-10.0.4-src/java/org/apache/el/parser/AstCompositeExpression.java	java/org/apache/el/parser/AstCompositeExpression.java	4	6	3	4	3	0.0	0.0	3	0	3	0	0	0	3	0	0	0	0	0	0	0	0	0	0	0	1	21	2	1	2	0	0	0	1	3	0	2	3	0	0	0	24	17	0	10	0	0	0.0
apache-tomcat-10.0.4-src/java/org/apache/el/parser/AstConcatenation.java	java/org/apache/el/parser/AstConcatenation.java	4	3	3	2	3	0.0	0.0	3	0	3	0	0	0	3	0	0	0	0	0	0	0	0	0	0	0	2	13	2	0	0	0	0	0	2	2	1	2	0	0	0	0	20	1	0	10	0	0	0.0
apache-tomcat-10.0.4-src/java/org/apache/el/parser/AstDeferredExpression.java	java/org/apache/el/parser/AstDeferredExpression.java	3	5	3	4	10	0.0	0.0	5	0	5	0	0	0	5	0	0	0	0	0	0	0	0	0	0	0	0	17	3	0	0	0	0	0	4	0	0	0	0	0	0	0	23	17	0	10	0	0	0.0
apache-tomcat-10.0.4-src/java/org/apache/el/parser/AstDiv.java	java/org/apache/el/parser/AstDiv.java	4	2	4	2	1	0.0	0.0	2	0	2	0	0	0	2	0	0	0	0	0	0	0	0	0	0	0	1	10	1	0	0	0	0	0	2	2	0	2	0	0	0	0	18	17	0	10	0	0	0.0
apache-tomcat-10.0.4-src/java/org/apache/el/parser/AstDotSuffix.java	java/org/apache/el/parser/AstDotSuffix.java	5	4	3	2	3	0.0	0.0	3	0	3	0	0	0	3	0	0	0	0	0	0	0	0	0	0	0	2	14	1	0	0	0	0	1	0	1	0	0	1	0	0	0	20	17	0	10	0	0	0.0
apache-tomcat-10.0.4-src/java/org/apache/el/parser/AstDynamicExpression.java	java/org/apache/el/parser/AstDynamicExpression.java	3	5	3	4	10	0.0	0.0	5	0	5	0	0	0	5	0	0	0	0	0	0	0	0	0	0	0	0	17	3	0	0	0	0	0	4	0	0	0	0	0	0	0	23	17	0	10	0	0	0.0
apache-tomcat-10.0.4-src/java/org/apache/el/parser/AstEmpty.java	java/org/apache/el/parser/AstEmpty.java	3	8	3	5	3	0.0	0.0	3	0	3	0	0	0	3	0	0	0	0	0	0	0	0	0	0	0	4	27	7	0	3	0	4	0	3	1	0	1	1	0	0	0	19	17	0	10	0	0	0.0
apache-tomcat-10.0.4-src/java/org/apache/el/parser/AstEqual.java	java/org/apache/el/parser/AstEqual.java	4	2	4	3	1	0.0	0.0	2	0	2	0	0	0	2	0	0	0	0	0	0	0	0	0	0	0	2	10	1	0	0	0	0	0	2	2	0	2	0	0	0	0	19	17	0	10	0	0	0.0
apache-tomcat-10.0.4-src/java/org/apache/el/parser/AstFalse.java	java/org/apache/el/parser/AstFalse.java	2	2	4	0	1	0.0	0.0	2	0	2	0	0	0	2	0	0	0	0	0	0	0	0	0	0	0	0	8	1	0	0	0	0	0	0	0	0	0	0	0	0	0	16	17	0	10	0	0	0.0
apache-tomcat-10.0.4-src/java/org/apache/el/parser/AstFloatingPoint.java	java/org/apache/el/parser/AstFloatingPoint.java	3	6	3	3	4	0.0	0.0	4	0	4	0	0	0	4	0	0	0	1	0	0	1	0	0	0	0	1	23	3	0	1	1	0	0	0	2	0	1	2	0	0	0	25	17	0	10	0	0	0.0
apache-tomcat-10.0.4-src/java/org/apache/el/parser/AstFunction.java	java/org/apache/el/parser/AstFunction.java	15	44	3	32	2	0.4722222	0.5833333	9	0	9	0	0	0	9	0	0	0	2	0	0	0	2	0	0	0	11	149	10	3	17	2	5	15	12	40	8	21	6	0	0	0	73	17	0	10	0	0	0.0
apache-tomcat-10.0.4-src/java/org/apache/el/parser/AstGreaterThan.java	java/org/apache/el/parser/AstGreaterThan.java	4	5	4	2	1	0.0	0.0	2	0	2	0	0	0	2	0	0	0	0	0	0	0	0	0	0	0	1	16	3	0	2	0	1	0	3	2	0	2	1	0	0	0	21	17	0	10	0	0	0.0
apache-tomcat-10.0.4-src/java/org/apache/el/parser/AstGreaterThanEqual.java	java/org/apache/el/parser/AstGreaterThanEqual.java	4	6	4	2	1	0.0	0.0	2	0	2	0	0	0	2	0	0	0	0	0	0	0	0	0	0	0	1	16	3	0	3	0	1	0	3	2	0	2	1	0	0	0	22	17	0	10	0	0	0.0
apache-tomcat-10.0.4-src/java/org/apache/el/parser/AstIdentifier.java	java/org/apache/el/parser/AstIdentifier.java	18	35	3	30	45	0.0	0.0	10	0	9	1	0	0	9	0	1	0	0	0	0	0	0	0	0	0	8	140	16	0	16	2	1	7	0	22	0	16	2	0	0	0	54	17	0	10	0	0	0.0
apache-tomcat-10.0.4-src/java/org/apache/el/parser/AstInteger.java	java/org/apache/el/parser/AstInteger.java	3	6	3	3	4	0.0	0.0	4	0	3	0	1	0	4	0	0	0	1	0	0	1	0	0	0	0	1	23	3	0	1	1	0	0	0	2	0	1	2	0	0	0	23	17	0	10	0	0	0.0
apache-tomcat-10.0.4-src/java/org/apache/el/parser/AstLambdaExpression.java	java/org/apache/el/parser/AstLambdaExpression.java	11	19	3	21	8	0.0	0.0	5	0	3	2	0	0	3	0	0	0	1	0	0	1	0	0	0	0	2	91	6	3	4	0	4	3	9	15	1	13	3	0	1	0	48	1	0	10	0	0	0.0
apache-tomcat-10.0.4-src/java/org/apache/el/parser/AstLambdaParameters.java	java/org/apache/el/parser/AstLambdaParameters.java	1	4	3	4	1	0.0	0.0	2	0	2	0	0	0	2	0	0	0	0	0	0	0	0	0	0	0	0	17	1	1	1	0	0	1	0	1	0	1	2	0	0	0	13	1	0	10	0	0	0.0
apache-tomcat-10.0.4-src/java/org/apache/el/parser/AstLessThan.java	java/org/apache/el/parser/AstLessThan.java	4	5	4	2	1	0.0	0.0	2	0	2	0	0	0	2	0	0	0	0	0	0	0	0	0	0	0	1	16	3	0	2	0	1	0	3	2	0	2	1	0	0	0	21	17	0	10	0	0	0.0
apache-tomcat-10.0.4-src/java/org/apache/el/parser/AstLessThanEqual.java	java/org/apache/el/parser/AstLessThanEqual.java	4	6	4	2	1	0.0	0.0	2	0	2	0	0	0	2	0	0	0	0	0	0	0	0	0	0	0	1	16	3	0	3	0	1	0	3	2	0	2	1	0	0	0	22	17	0	10	0	0	0.0
apache-tomcat-10.0.4-src/java/org/apache/el/parser/AstListData.java	java/org/apache/el/parser/AstListData.java	3	5	3	2	3	0.0	0.0	3	0	3	0	0	0	3	0	0	0	0	0	0	0	0	0	0	0	0	17	2	1	1	0	0	0	0	1	0	1	2	0	0	0	20	1	0	10	0	0	0.0
apache-tomcat-10.0.4-src/java/org/apache/el/parser/AstLiteralExpression.java	java/org/apache/el/parser/AstLiteralExpression.java	2	11	3	5	6	0.0	0.0	4	0	4	0	0	0	4	0	0	0	0	0	0	0	0	0	0	0	0	32	3	1	5	0	1	0	5	9	3	6	3	0	0	0	29	17	0	10	0	0	0.0
apache-tomcat-10.0.4-src/java/org/apache/el/parser/AstMapData.java	java/org/apache/el/parser/AstMapData.java	4	5	3	2	3	0.0	0.0	3	0	3	0	0	0	3	0	0	0	0	0	0	0	0	0	0	0	0	20	2	1	1	0	0	0	2	4	0	4	2	0	0	0	24	1	0	10	0	0	0.0
apache-tomcat-10.0.4-src/java/org/apache/el/parser/AstMapEntry.java	java/org/apache/el/parser/AstMapEntry.java	1	1	3	0	0	0.0	0.0	1	0	1	0	0	0	1	0	0	0	0	0	0	0	0	0	0	0	0	5	0	0	0	0	0	0	0	0	0	0	0	0	0	0	6	1	0	10	0	0	0.0
apache-tomcat-10.0.4-src/java/org/apache/el/parser/AstMethodParameters.java	java/org/apache/el/parser/AstMethodParameters.java	3	6	3	9	3	0.0	0.0	3	0	3	0	0	0	3	0	0	0	0	0	0	0	0	0	0	0	0	24	2	2	1	0	0	0	2	3	0	3	2	0	0	0	19	17	0	10	0	0	0.0
apache-tomcat-10.0.4-src/java/org/apache/el/parser/AstMinus.java	java/org/apache/el/parser/AstMinus.java	4	2	4	2	1	0.0	0.0	2	0	2	0	0	0	2	0	0	0	0	0	0	0	0	0	0	0	1	10	1	0	0	0	0	0	2	2	0	2	0	0	0	0	18	17	0	10	0	0	0.0
apache-tomcat-10.0.4-src/java/org/apache/el/parser/AstMod.java	java/org/apache/el/parser/AstMod.java	4	2	4	2	1	0.0	0.0	2	0	2	0	0	0	2	0	0	0	0	0	0	0	0	0	0	0	1	10	1	0	0	0	0	0	2	2	0	2	0	0	0	0	18	17	0	10	0	0	0.0
apache-tomcat-10.0.4-src/java/org/apache/el/parser/AstMult.java	java/org/apache/el/parser/AstMult.java	4	2	4	2	1	0.0	0.0	2	0	2	0	0	0	2	0	0	0	0	0	0	0	0	0	0	0	1	10	1	0	0	0	0	0	2	2	0	2	0	0	0	0	18	17	0	10	0	0	0.0
apache-tomcat-10.0.4-src/java/org/apache/el/parser/AstNegative.java	java/org/apache/el/parser/AstNegative.java	4	14	3	19	3	0.0	0.0	3	0	3	0	0	0	3	0	0	0	0	0	0	0	0	0	0	0	14	46	13	0	1	0	8	0	2	2	0	2	2	0	0	0	33	17	0	10	0	0	0.0
apache-tomcat-10.0.4-src/java/org/apache/el/parser/AstNot.java	java/org/apache/el/parser/AstNot.java	4	3	3	4	3	0.0	0.0	3	0	3	0	0	0	3	0	0	0	0	0	0	0	0	0	0	0	2	13	2	0	0	0	0	0	1	2	0	2	0	0	0	0	22	17	0	10	0	0	0.0
apache-tomcat-10.0.4-src/java/org/apache/el/parser/AstNotEqual.java	java/org/apache/el/parser/AstNotEqual.java	4	2	4	3	1	0.0	0.0	2	0	2	0	0	0	2	0	0	0	0	0	0	0	0	0	0	0	2	10	1	0	0	0	0	0	2	2	0	2	0	0	0	0	20	17	0	10	0	0	0.0
apache-tomcat-10.0.4-src/java/org/apache/el/parser/AstNull.java	java/org/apache/el/parser/AstNull.java	2	3	3	0	3	0.0	0.0	3	0	3	0	0	0	3	0	0	0	0	0	0	0	0	0	0	0	0	11	2	0	0	0	0	0	0	0	0	0	0	0	0	0	18	17	0	10	0	0	0.0
apache-tomcat-10.0.4-src/java/org/apache/el/parser/AstOr.java	java/org/apache/el/parser/AstOr.java	4	3	4	3	1	0.0	0.0	2	0	2	0	0	0	2	0	0	0	0	0	0	0	0	0	0	0	2	15	2	0	0	0	0	0	2	4	0	2	1	0	0	0	20	17	0	10	0	0	0.0
apache-tomcat-10.0.4-src/java/org/apache/el/parser/AstPlus.java	java/org/apache/el/parser/AstPlus.java	4	2	4	2	1	0.0	0.0	2	0	2	0	0	0	2	0	0	0	0	0	0	0	0	0	0	0	1	10	1	0	0	0	0	0	2	2	0	2	0	0	0	0	18	17	0	10	0	0	0.0
apache-tomcat-10.0.4-src/java/org/apache/el/parser/AstSemicolon.java	java/org/apache/el/parser/AstSemicolon.java	3	3	3	2	3	0.0	0.0	3	0	3	0	0	0	3	0	0	0	0	0	0	0	0	0	0	0	0	13	2	0	0	0	0	0	4	0	0	0	0	0	0	0	15	1	0	10	0	0	0.0
apache-tomcat-10.0.4-src/java/org/apache/el/parser/AstSetData.java	java/org/apache/el/parser/AstSetData.java	3	5	3	2	3	0.0	0.0	3	0	3	0	0	0	3	0	0	0	0	0	0	0	0	0	0	0	0	17	2	1	1	0	0	0	0	1	0	1	2	0	0	0	20	1	0	10	0	0	0.0
apache-tomcat-10.0.4-src/java/org/apache/el/parser/AstString.java	java/org/apache/el/parser/AstString.java	3	13	3	7	8	0.0	0.0	5	0	5	0	0	0	5	0	0	0	1	0	0	1	0	0	0	0	0	38	4	1	6	0	0	0	6	9	3	6	3	0	0	0	28	17	0	10	0	0	0.0
apache-tomcat-10.0.4-src/java/org/apache/el/parser/AstTrue.java	java/org/apache/el/parser/AstTrue.java	2	2	4	0	1	0.0	0.0	2	0	2	0	0	0	2	0	0	0	0	0	0	0	0	0	0	0	0	8	1	0	0	0	0	0	0	0	0	0	0	0	0	0	16	17	0	10	0	0	0.0
apache-tomcat-10.0.4-src/java/org/apache/el/parser/AstValue.java	java/org/apache/el/parser/AstValue.java	17	64	3	31	66	0.0	0.0	12	0	9	3	0	0	9	0	1	0	1	1	0	1	0	0	1	0	21	227	16	5	17	1	8	14	41	71	23	43	4	0	1	0	86	17	0	10	0	0	0.0
apache-tomcat-10.0.4-src/java/org/apache/el/parser/BooleanNode.java	java/org/apache/el/parser/BooleanNode.java	2	2	3	0	1	0.0	0.0	2	0	2	0	0	0	2	0	0	0	0	0	0	0	0	0	0	0	0	8	1	0	0	0	0	0	0	0	0	0	0	0	0	0	14	1025	0	10	0	0	0.0
apache-tomcat-10.0.4-src/java/org/apache/el/parser/ELParser.java	java/org/apache/el/parser/ELParser.java	57	1014	3	178	11874	0.6458636	0.75108856	164	3	52	112	0	0	53	0	42	0	21	2	3	16	1	1	3	0	2	3243	240	59	77	55	63	2	385	453	7	192	7	0	2	0	316	1	0	10	0	0	0.0
apache-tomcat-10.0.4-src/java/org/apache/el/parser/ELParserTokenManager.java	java/org/apache/el/parser/ELParserTokenManager.java	7	880	1	59	1175	0.33333334	0.41666666	50	2	7	41	1	1	9	0	8	0	30	14	4	6	2	18	17	0	21	1729	289	18	239	28	235	56	1680	298	39	74	7	0	0	0	209	1	0	10	0	0	0.0
apache-tomcat-10.0.4-src/java/org/apache/el/parser/JJTELParserState.java	java/org/apache/el/parser/JJTELParserState.java	2	17	1	16	0	0.6818182	1.0	12	0	12	0	0	0	12	0	0	0	5	0	0	5	0	0	0	0	0	81	5	3	0	0	0	1	14	18	8	8	2	0	0	0	31	1	0	10	0	0	0.0
apache-tomcat-10.0.4-src/java/org/apache/el/parser/ParseException.java	java/org/apache/el/parser/ParseException.java	3	25	3	10	8	0.0	0.0	5	2	3	1	0	1	4	0	0	0	4	1	3	1	0	0	1	0	7	102	2	4	4	0	1	25	17	28	9	15	3	0	0	0	156	1	0	10	0	0	0.0
apache-tomcat-10.0.4-src/java/org/apache/el/parser/SimpleCharStream.java	java/org/apache/el/parser/SimpleCharStream.java	3	69	1	12	344	0.22698413	0.3015873	36	0	31	0	5	0	36	0	0	0	16	1	2	0	11	3	1	0	12	275	14	2	12	2	12	1	81	103	47	30	3	0	0	0	111	1	0	10	0	0	0.0
apache-tomcat-10.0.4-src/java/org/apache/el/parser/SimpleNode.java	java/org/apache/el/parser/SimpleNode.java	9	37	2	8	175	0.121212125	0.1991342	22	0	22	0	0	0	22	0	0	0	4	0	0	0	4	0	1	0	4	112	17	1	9	0	4	3	9	13	9	8	2	0	0	0	68	1025	0	10	0	0	0.0
apache-tomcat-10.0.4-src/java/org/apache/el/parser/Token.java	java/org/apache/el/parser/Token.java	1	7	1	1	13	0.1904762	0.2857143	7	2	7	0	0	0	7	0	0	0	9	1	8	1	0	0	1	0	1	35	4	0	0	0	0	1	1	3	0	9	1	0	0	0	174	1	0	10	0	0	0.0
apache-tomcat-10.0.4-src/java/org/apache/el/parser/TokenMgrError.java	java/org/apache/el/parser/TokenMgrError.java	1	19	3	11	15	0.0	0.0	6	2	4	0	2	0	6	0	1	0	6	5	0	1	0	5	5	0	5	67	3	1	0	0	3	21	11	10	6	10	3	0	0	0	156	1	0	10	0	0	0.0
apache-tomcat-10.0.4-src/java/org/apache/el/stream/Optional.java	java/org/apache/el/stream/Optional.java	4	10	1	2	0	1.0	1.0	5	0	4	0	0	1	5	0	0	0	2	1	0	1	0	1	2	0	1	41	6	0	4	0	1	1	0	2	0	2	2	0	0	0	21	1	0	10	0	0	0.0
apache-tomcat-10.0.4-src/java/org/apache/el/stream/Stream.java	java/org/apache/el/stream/Stream.java	8	66	1	19	195	0.24074075	0.24074075	30	0	28	2	0	0	28	0	0	0	1	0	0	1	0	0	1	0	14	373	37	12	4	0	4	4	11	39	0	26	3	8	2	0	55	1	0	10	0	0	0.0
apache-tomcat-10.0.4-src/java/org/apache/el/stream/StreamELResolverImpl.java	java/org/apache/el/stream/StreamELResolverImpl.java	4	11	2	5	21	0.0	0.0	7	0	7	0	0	0	7	0	0	0	0	0	0	0	0	0	0	0	0	56	8	0	1	0	0	2	1	1	0	1	2	0	1	0	31	1	0	10	0	0	0.0
apache-tomcat-10.0.4-src/java/org/apache/el/util/ConcurrentCache.java	java/org/apache/el/util/ConcurrentCache.java	2	6	1	5	0	1.0	1.0	3	0	3	0	0	0	3	0	0	0	3	0	0	3	0	0	3	0	0	31	1	0	2	0	0	0	0	5	0	4	2	0	0	0	12	17	0	10	0	0	0.0
apache-tomcat-10.0.4-src/java/org/apache/el/util/Jre9Compat.java	java/org/apache/el/util/Jre9Compat.java	1	6	2	3	0	0.33333334	0.33333334	2	1	2	0	0	0	3	0	0	0	1	1	0	1	0	0	1	0	0	23	3	0	1	2	1	1	0	3	0	2	1	0	0	0	23	0	0	10	0	0	0.0
apache-tomcat-10.0.4-src/java/org/apache/el/util/JreCompat.java	java/org/apache/el/util/JreCompat.java	2	4	1	1	1	0.0	0.0	2	1	2	0	0	0	3	0	0	0	1	1	0	1	0	0	1	0	1	17	2	0	0	0	0	0	0	2	0	1	1	0	0	0	35	1	0	10	0	0	0.0
apache-tomcat-10.0.4-src/java/org/apache/el/util/MessageFactory.java	java/org/apache/el/util/MessageFactory.java	1	4	1	5	3	0.0	0.0	3	2	3	0	0	0	3	0	0	0	1	1	0	0	0	1	1	0	2	19	3	0	0	1	0	1	0	3	0	3	1	0	0	0	18	17	0	10	0	0	0.0
apache-tomcat-10.0.4-src/java/org/apache/el/util/ReflectionUtil.java	java/org/apache/el/util/ReflectionUtil.java	8	108	1	57	66	0.0	0.0	12	11	4	7	1	0	5	0	1	0	2	2	0	0	2	0	2	0	29	377	25	13	48	3	5	16	25	75	6	41	7	0	2	0	143	1	0	10	0	0	0.0
apache-tomcat-10.0.4-src/java/org/apache/el/util/Validation.java	java/org/apache/el/util/Validation.java	0	14	1	9	1	0.0	0.0	2	1	1	1	0	0	2	0	0	0	3	3	0	3	0	0	3	0	7	49	6	2	4	0	2	57	8	12	3	9	2	0	0	1	57	1	0	10	0	0	0.0
apache-tomcat-10.0.4-src/java/org/apache/el/ValueExpressionImpl.java	java/org/apache/el/ValueExpressionImpl.java	11	23	3	21	32	0.37142858	0.52380955	16	0	15	1	0	0	15	0	0	0	5	0	0	5	0	0	0	0	2	104	14	0	4	1	3	3	0	21	1	15	1	0	0	0	156	17	0	10	0	0	0.0
apache-tomcat-10.0.4-src/java/org/apache/el/ValueExpressionLiteral.java	java/org/apache/el/ValueExpressionLiteral.java	6	25	3	17	11	0.43956044	0.4945055	14	0	14	0	0	0	14	0	0	0	4	1	0	4	0	0	1	0	2	72	9	0	10	0	8	2	2	10	0	7	1	0	0	0	49	17	0	10	0	0	0.0
apache-tomcat-10.0.4-src/java/org/apache/jasper/compiler/AntCompiler.java	java/org/apache/jasper/compiler/AntCompiler.java	20	30	6	69	1	0.33333334	0.33333334	3	0	0	1	2	0	3	0	0	0	4	1	0	1	3	0	2	0	20	290	4	2	12	1	1	42	3	35	19	30	3	0	2	0	94	1	6	10	0	0	0.0
apache-tomcat-10.0.4-src/java/org/apache/jasper/compiler/AttributeParser.java	java/org/apache/jasper/compiler/AttributeParser.java	2	81	1	11	0	0.0	0.0	7	1	1	6	0	0	1	0	0	0	11	0	0	11	0	0	9	0	1	207	10	4	43	0	6	8	38	42	25	23	4	0	0	0	129	1	0	10	0	0	0.0
apache-tomcat-10.0.4-src/java/org/apache/jasper/compiler/BeanRepository.java	java/org/apache/jasper/compiler/BeanRepository.java	3	10	1	6	0	1.0	1.0	4	0	4	0	0	0	4	0	0	0	3	0	0	3	0	0	3	0	0	29	2	0	1	1	1	5	0	5	0	4	1	0	0	0	41	1	0	10	0	0	0.0
apache-tomcat-10.0.4-src/java/org/apache/jasper/compiler/Collector.java	java/org/apache/jasper/compiler/Collector.java	4	1	2	3	0	0.0	0.0	1	1	1	0	0	0	1	0	0	0	0	0	0	0	0	0	0	0	0	129	0	0	0	0	0	0	0	1	0	1	0	0	1	0	23	0	0	10	0	0	0.0
apache-tomcat-10.0.4-src/java/org/apache/jasper/compiler/Compiler.java	java/org/apache/jasper/compiler/Compiler.java	32	80	1	108	23	0.35164836	0.4945055	15	0	12	1	2	0	14	1	0	0	8	0	0	1	7	0	1	0	31	310	18	1	23	10	6	23	9	61	10	45	4	0	0	0	205	1025	10	10	0	0	0.0
apache-tomcat-10.0.4-src/java/org/apache/jasper/compiler/DefaultErrorHandler.java	java/org/apache/jasper/compiler/DefaultErrorHandler.java	4	7	1	12	6	0.0	0.0	4	0	4	0	0	0	4	0	0	0	0	0	0	0	0	0	0	0	18	42	1	1	1	0	0	9	1	4	2	2	2	0	0	0	33	0	0	10	0	0	0.0
apache-tomcat-10.0.4-src/java/org/apache/jasper/compiler/ELFunctionMapper.java	java/org/apache/jasper/compiler/ELFunctionMapper.java	6	2	2	4	0	0.0	0.0	1	1	1	0	0	0	1	0	0	0	3	0	0	3	0	0	0	0	0	191	0	0	0	0	0	3	2	8	1	7	1	0	1	0	53	1	0	10	0	0	0.0
apache-tomcat-10.0.4-src/java/org/apache/jasper/compiler/ELFunctionMapper.java	java/org/apache/jasper/compiler/ELFunctionMapper.java	6	2	2	4	0	0.0	0.0	1	1	1	0	0	0	1	0	0	0	3	0	0	3	0	0	0	0	0	191	0	0	0	0	0	3	2	8	1	7	1	0	1	0	53	1	0	10	0	0	0.0
apache-tomcat-10.0.4-src/java/org/apache/jasper/compiler/ELFunctionMapper.java	java/org/apache/jasper/compiler/ELFunctionMapper.java	6	2	2	4	0	0.0	0.0	1	1	1	0	0	0	1	0	0	0	3	0	0	3	0	0	0	0	0	191	0	0	0	0	0	3	2	8	1	7	1	0	1	0	53	1	0	10	0	0	0.0
apache-tomcat-10.0.4-src/java/org/apache/jasper/compiler/ELInterpreterFactory.java	java/org/apache/jasper/compiler/ELInterpreterFactory.java	4	8	1	9	3	0.0	0.0	3	2	1	2	0	0	1	0	0	0	2	2	1	1	0	0	2	0	2	35	3	0	3	0	0	0	0	8	0	5	2	0	1	0	63	1	0	10	0	0	0.0
apache-tomcat-10.0.4-src/java/org/apache/jasper/compiler/ELNode.java	java/org/apache/jasper/compiler/ELNode.java	2	1	5	0	0	0.0	0.0	1	0	1	0	0	0	1	1	0	0	0	0	0	0	0	0	0	0	0	140	0	0	0	0	0	0	0	0	0	0	0	0	6	0	30	1024	0	10	0	0	0.0
apache-tomcat-10.0.4-src/java/org/apache/jasper/compiler/ELParser.java	java/org/apache/jasper/compiler/ELParser.java	12	87	5	34	47	0.5	0.5	19	3	3	15	0	1	4	0	0	0	10	1	0	10	0	0	4	0	4	385	26	9	32	0	6	20	35	73	18	51	5	0	5	0	159	1	0	10	0	0	0.0
apache-tomcat-10.0.4-src/java/org/apache/jasper/compiler/EncodingDetector.java	java/org/apache/jasper/compiler/EncodingDetector.java	3	52	1	10	11	0.3	0.6	7	0	0	3	0	4	5	0	0	0	4	1	0	4	0	0	4	0	1	119	20	2	37	2	0	15	67	20	0	16	3	0	1	0	65	0	0	10	0	0	0.0
apache-tomcat-10.0.4-src/java/org/apache/jasper/compiler/ErrorDispatcher.java	java/org/apache/jasper/compiler/ErrorDispatcher.java	14	35	2	30	93	0.03846154	0.03846154	15	4	13	2	0	0	13	0	0	0	2	0	0	2	0	0	2	0	6	153	4	1	10	2	9	0	10	38	4	21	3	0	1	0	183	1	0	10	0	0	0.0
apache-tomcat-10.0.4-src/java/org/apache/jasper/compiler/Generator.java	java/org/apache/jasper/compiler/Generator.java	33	136	5	146	0	0.2	0.2	31	5	2	25	0	4	6	0	0	0	18	1	0	18	0	0	15	0	21	2932	10	16	24	2	6	289	21	77	22	64	5	0	7	0	379	0	0	10	0	0	0.0
apache-tomcat-10.0.4-src/java/org/apache/jasper/compiler/ImplicitTagLibraryInfo.java	java/org/apache/jasper/compiler/ImplicitTagLibraryInfo.java	15	20	2	32	0	0.6666667	1.0	3	0	3	0	0	0	3	0	0	0	11	7	0	11	0	0	11	0	4	106	3	1	5	3	0	11	5	40	2	27	5	0	0	0	116	0	0	10	0	0	0.0
apache-tomcat-10.0.4-src/java/org/apache/jasper/compiler/ImplicitTagLibraryInfo.java	java/org/apache/jasper/compiler/ImplicitTagLibraryInfo.java	15	20	2	32	0	0.6666667	1.0	3	0	3	0	0	0	3	0	0	0	11	7	0	11	0	0	11	0	4	106	3	1	5	3	0	11	5	40	2	27	5	0	0	0	116	0	0	10	0	0	0.0
apache-tomcat-10.0.4-src/java/org/apache/jasper/compiler/ImplicitTagLibraryInfo.java	java/org/apache/jasper/compiler/ImplicitTagLibraryInfo.java	15	20	2	32	0	0.6666667	1.0	3	0	3	0	0	0	3	0	0	0	11	7	0	11	0	0	11	0	4	106	3	1	5	3	0	11	5	40	2	27	5	0	0	0	116	0	0	10	0	0	0.0
apache-tomcat-10.0.4-src/java/org/apache/jasper/compiler/JarScannerFactory.java	java/org/apache/jasper/compiler/JarScannerFactory.java	4	3	1	4	1	0.0	0.0	2	1	1	1	0	0	1	0	0	0	0	0	0	0	0	0	0	0	1	12	1	0	1	0	0	1	0	2	0	1	1	0	0	0	30	1	0	10	0	0	0.0
apache-tomcat-10.0.4-src/java/org/apache/jasper/compiler/JasperTagInfo.java	java/org/apache/jasper/compiler/JasperTagInfo.java	5	4	2	0	0	1.0	1.0	3	0	3	0	0	0	3	0	0	0	1	0	0	1	0	0	1	0	0	13	2	0	1	0	0	0	0	1	0	1	0	0	0	0	42	0	0	10	0	0	0.0
apache-tomcat-10.0.4-src/java/org/apache/jasper/compiler/JavacErrorDetail.java	java/org/apache/jasper/compiler/JavacErrorDetail.java	4	21	1	21	16	0.35714287	1.0	9	0	8	1	0	0	8	0	0	0	6	0	0	6	0	0	3	0	4	97	8	3	4	3	1	4	17	27	10	21	6	0	0	0	102	1	0	10	0	0	0.0
apache-tomcat-10.0.4-src/java/org/apache/jasper/compiler/JDTCompiler.java	java/org/apache/jasper/compiler/JDTCompiler.java	20	52	2	32	0	0.0	0.0	1	0	0	0	1	0	1	0	0	0	1	0	0	1	0	0	1	0	10	379	1	1	6	0	4	47	4	32	4	29	2	2	1	0	76	1	5	10	0	0	0.0
apache-tomcat-10.0.4-src/java/org/apache/jasper/compiler/JspConfig.java	java/org/apache/jasper/compiler/JspConfig.java	9	79	1	48	3	0.33333334	0.33333334	6	0	3	3	0	0	3	0	0	0	13	6	0	13	0	0	8	0	2	341	17	4	42	0	5	15	21	91	7	56	5	0	2	0	131	1	1	10	0	0	0.0
apache-tomcat-10.0.4-src/java/org/apache/jasper/compiler/JspConfig.java	java/org/apache/jasper/compiler/JspConfig.java	9	79	1	48	3	0.33333334	0.33333334	6	0	3	3	0	0	3	0	0	0	13	6	0	13	0	0	8	0	2	341	17	4	42	0	5	15	21	91	7	56	5	0	2	0	131	1	1	10	0	0	0.0
apache-tomcat-10.0.4-src/java/org/apache/jasper/compiler/JspConfig.java	java/org/apache/jasper/compiler/JspConfig.java	9	79	1	48	3	0.33333334	0.33333334	6	0	3	3	0	0	3	0	0	0	13	6	0	13	0	0	8	0	2	341	17	4	42	0	5	15	21	91	7	56	5	0	2	0	131	1	1	10	0	0	0.0
apache-tomcat-10.0.4-src/java/org/apache/jasper/compiler/JspDocumentParser.java	java/org/apache/jasper/compiler/JspDocumentParser.java	68	218	7	122	302	0.21052632	0.47894737	33	3	20	13	0	0	20	0	0	0	20	2	0	20	0	0	10	0	34	734	24	9	60	8	21	44	28	179	4	97	6	0	1	0	231	0	0	10	0	0	0.0
apache-tomcat-10.0.4-src/java/org/apache/jasper/compiler/JspDocumentParser.java	java/org/apache/jasper/compiler/JspDocumentParser.java	68	218	7	122	302	0.21052632	0.47894737	33	3	20	13	0	0	20	0	0	0	20	2	0	20	0	0	10	0	34	734	24	9	60	8	21	44	28	179	4	97	6	0	1	0	231	0	0	10	0	0	0.0
apache-tomcat-10.0.4-src/java/org/apache/jasper/compiler/JspDocumentParser.java	java/org/apache/jasper/compiler/JspDocumentParser.java	68	218	7	122	302	0.21052632	0.47894737	33	3	20	13	0	0	20	0	0	0	20	2	0	20	0	0	10	0	34	734	24	9	60	8	21	44	28	179	4	97	6	0	1	0	231	0	0	10	0	0	0.0
apache-tomcat-10.0.4-src/java/org/apache/jasper/compiler/JspDocumentParser.java	java/org/apache/jasper/compiler/JspDocumentParser.java	68	218	7	122	302	0.21052632	0.47894737	33	3	20	13	0	0	20	0	0	0	20	2	0	20	0	0	10	0	34	734	24	9	60	8	21	44	28	179	4	97	6	0	1	0	231	0	0	10	0	0	0.0
apache-tomcat-10.0.4-src/java/org/apache/jasper/compiler/JspDocumentParser.java	java/org/apache/jasper/compiler/JspDocumentParser.java	68	218	7	122	302	0.21052632	0.47894737	33	3	20	13	0	0	20	0	0	0	20	2	0	20	0	0	10	0	34	734	24	9	60	8	21	44	28	179	4	97	6	0	1	0	231	0	0	10	0	0	0.0
apache-tomcat-10.0.4-src/java/org/apache/jasper/compiler/JspDocumentParser.java	java/org/apache/jasper/compiler/JspDocumentParser.java	68	218	7	122	302	0.21052632	0.47894737	33	3	20	13	0	0	20	0	0	0	20	2	0	20	0	0	10	0	34	734	24	9	60	8	21	44	28	179	4	97	6	0	1	0	231	0	0	10	0	0	0.0
apache-tomcat-10.0.4-src/java/org/apache/jasper/compiler/JspReader.java	java/org/apache/jasper/compiler/JspReader.java	11	120	1	41	187	0.060606062	0.121212125	27	0	2	5	0	20	22	0	1	0	4	0	0	4	0	0	3	0	4	366	41	14	54	2	10	9	29	79	8	55	5	0	0	0	305	0	2	10	0	0	0.0
apache-tomcat-10.0.4-src/java/org/apache/jasper/compiler/JspRuntimeContext.java	java/org/apache/jasper/compiler/JspRuntimeContext.java	13	71	1	76	189	0.17786561	0.6166008	26	0	23	3	0	0	23	0	0	0	16	0	0	16	0	0	11	0	20	305	20	5	10	4	4	30	13	66	19	45	5	0	1	0	240	17	10	10	0	0	0.0
apache-tomcat-10.0.4-src/java/org/apache/jasper/compiler/JspRuntimeContext.java	java/org/apache/jasper/compiler/JspRuntimeContext.java	13	71	1	76	189	0.17786561	0.6166008	26	0	23	3	0	0	23	0	0	0	16	0	0	16	0	0	11	0	20	305	20	5	10	4	4	30	13	66	19	45	5	0	1	0	240	17	10	10	0	0	0.0
apache-tomcat-10.0.4-src/java/org/apache/jasper/compiler/JspRuntimeContext.java	java/org/apache/jasper/compiler/JspRuntimeContext.java	13	71	1	76	189	0.17786561	0.6166008	26	0	23	3	0	0	23	0	0	0	16	0	0	16	0	0	11	0	20	305	20	5	10	4	4	30	13	66	19	45	5	0	1	0	240	17	10	10	0	0	0.0
apache-tomcat-10.0.4-src/java/org/apache/jasper/compiler/JspUtil.java	java/org/apache/jasper/compiler/JspUtil.java	16	176	1	86	630	0.0	0.0	36	36	32	2	0	2	34	0	5	0	7	7	1	5	0	1	7	0	38	640	72	12	57	3	8	191	74	126	44	61	4	0	1	0	315	1	0	10	0	0	0.0
apache-tomcat-10.0.4-src/java/org/apache/jasper/compiler/Localizer.java	java/org/apache/jasper/compiler/Localizer.java	2	8	1	5	1	0.0	0.0	2	2	2	0	0	0	3	0	0	0	1	1	0	1	0	0	0	0	3	30	2	0	2	2	0	1	1	6	0	4	2	0	0	0	28	1	0	10	0	0	0.0
apache-tomcat-10.0.4-src/java/org/apache/jasper/compiler/Mark.java	java/org/apache/jasper/compiler/Mark.java	4	14	1	4	0	0.6212121	0.8333333	12	0	7	0	0	5	12	0	0	0	4	0	0	2	0	2	0	0	0	70	8	0	3	0	0	3	6	28	7	9	1	0	0	0	64	16	0	10	0	0	0.0
apache-tomcat-10.0.4-src/java/org/apache/jasper/compiler/Node.java	java/org/apache/jasper/compiler/Node.java	11	43	38	16	324	0.0952381	0.25132275	29	0	27	1	0	1	28	1	0	0	14	1	0	1	13	0	1	0	0	1414	20	3	8	0	3	0	3	44	0	30	3	0	38	0	364	1024	0	10	0	0	0.0
apache-tomcat-10.0.4-src/java/org/apache/jasper/compiler/PageDataImpl.java	java/org/apache/jasper/compiler/PageDataImpl.java	7	2	4	6	0	1.0	1.0	2	0	2	0	0	0	2	0	0	0	4	3	0	4	0	0	4	0	0	401	1	0	0	0	0	3	0	6	0	6	0	0	2	0	104	0	0	10	0	0	0.0
apache-tomcat-10.0.4-src/java/org/apache/jasper/compiler/PageInfo.java	java/org/apache/jasper/compiler/PageInfo.java	9	119	1	35	3318	0.024096385	0.14629948	84	0	83	0	0	1	84	0	0	0	47	1	0	47	0	0	15	0	2	388	48	0	8	1	2	35	7	86	3	52	4	0	0	0	183	0	0	10	0	0	0.0
apache-tomcat-10.0.4-src/java/org/apache/jasper/compiler/Parser.java	java/org/apache/jasper/compiler/Parser.java	52	349	1	149	0	0.5	0.5	57	2	2	53	0	2	4	0	0	0	13	3	0	13	0	0	11	0	4	1197	37	16	78	4	5	331	33	207	27	153	5	0	0	0	302	0	0	10	0	0	0.0
apache-tomcat-10.0.4-src/java/org/apache/jasper/compiler/ParserController.java	java/org/apache/jasper/compiler/ParserController.java	20	74	1	54	37	0.42857143	0.71428573	14	0	7	7	0	0	7	0	0	0	13	1	0	13	0	0	5	0	9	269	21	4	24	3	5	27	8	88	4	50	3	0	0	0	183	0	0	10	0	0	0.0
apache-tomcat-10.0.4-src/java/org/apache/jasper/compiler/ScriptingVariabler.java	java/org/apache/jasper/compiler/ScriptingVariabler.java	5	1	3	2	0	0.0	0.0	1	1	1	0	0	0	1	0	0	0	1	1	0	1	0	0	1	0	1	83	0	0	0	0	0	0	0	1	0	1	0	0	2	0	37	0	0	10	0	0	0.0
apache-tomcat-10.0.4-src/java/org/apache/jasper/compiler/ServletWriter.java	java/org/apache/jasper/compiler/ServletWriter.java	0	19	1	8	0	0.72527474	1.0	14	0	14	0	0	0	14	0	0	0	6	2	0	6	0	0	3	0	0	62	1	1	0	0	1	2	11	12	0	7	1	0	0	0	80	1	0	10	0	0	0.0
apache-tomcat-10.0.4-src/java/org/apache/jasper/compiler/SmapInput.java	java/org/apache/jasper/compiler/SmapInput.java	0	3	1	0	0	0.6666667	1.0	3	0	3	0	0	0	3	0	0	0	2	0	0	2	0	0	2	0	0	14	2	0	0	0	0	0	0	2	0	2	0	0	0	0	9	1	0	10	0	0	0.0
apache-tomcat-10.0.4-src/java/org/apache/jasper/compiler/SmapStratum.java	java/org/apache/jasper/compiler/SmapStratum.java	3	36	1	21	32	0.18181819	0.21818182	12	0	11	1	0	0	11	0	0	0	6	0	0	6	0	0	3	0	0	172	6	5	13	0	1	14	18	28	22	23	3	0	1	0	143	1	0	10	0	0	0.0
apache-tomcat-10.0.4-src/java/org/apache/jasper/compiler/SmapUtil.java	java/org/apache/jasper/compiler/SmapUtil.java	14	31	3	50	13	0.0	0.0	6	6	4	2	0	0	4	0	0	0	1	1	0	1	0	0	1	0	14	547	6	6	13	4	5	20	21	48	8	34	5	0	3	0	150	1	2	10	0	0	0.0
apache-tomcat-10.0.4-src/java/org/apache/jasper/compiler/StringInterpreterFactory.java	java/org/apache/jasper/compiler/StringInterpreterFactory.java	4	8	1	9	3	0.0	0.0	3	2	1	2	0	0	1	0	0	0	2	2	1	1	0	0	2	0	2	105	3	0	3	0	0	0	0	8	0	5	2	0	1	0	65	1	0	10	0	0	0.0
apache-tomcat-10.0.4-src/java/org/apache/jasper/compiler/TagFileProcessor.java	java/org/apache/jasper/compiler/TagFileProcessor.java	18	19	3	47	0	0.33333334	0.33333334	4	1	3	1	0	0	3	0	0	0	1	0	0	1	0	0	0	0	0	393	3	2	6	6	1	3	1	21	0	14	6	0	2	0	152	0	0	10	0	0	0.0
apache-tomcat-10.0.4-src/java/org/apache/jasper/compiler/TagLibraryInfoImpl.java	java/org/apache/jasper/compiler/TagLibraryInfoImpl.java	27	58	2	86	23	0.4	0.6	10	1	5	5	0	0	5	0	0	0	5	0	0	5	0	0	4	0	10	228	13	6	20	8	2	42	9	54	4	37	7	0	0	0	141	0	0	10	0	0	0.0
apache-tomcat-10.0.4-src/java/org/apache/jasper/compiler/TagLibraryInfoImpl.java	java/org/apache/jasper/compiler/TagLibraryInfoImpl.java	27	58	2	86	23	0.4	0.6	10	1	5	5	0	0	5	0	0	0	5	0	0	5	0	0	4	0	10	228	13	6	20	8	2	42	9	54	4	37	7	0	0	0	141	0	0	10	0	0	0.0
apache-tomcat-10.0.4-src/java/org/apache/jasper/compiler/TagLibraryInfoImpl.java	java/org/apache/jasper/compiler/TagLibraryInfoImpl.java	27	58	2	86	23	0.4	0.6	10	1	5	5	0	0	5	0	0	0	5	0	0	5	0	0	4	0	10	228	13	6	20	8	2	42	9	54	4	37	7	0	0	0	141	0	0	10	0	0	0.0
apache-tomcat-10.0.4-src/java/org/apache/jasper/compiler/TagPluginManager.java	java/org/apache/jasper/compiler/TagPluginManager.java	15	16	2	32	0	0.0	0.0	4	0	2	2	0	0	2	0	0	0	5	2	0	5	0	0	3	0	7	184	2	2	3	2	0	2	0	25	0	22	2	0	2	0	81	1	0	10	0	0	0.0
apache-tomcat-10.0.4-src/java/org/apache/jasper/compiler/TagPluginManager.java	java/org/apache/jasper/compiler/TagPluginManager.java	15	16	2	32	0	0.0	0.0	4	0	2	2	0	0	2	0	0	0	5	2	0	5	0	0	3	0	7	184	2	2	3	2	0	2	0	25	0	22	2	0	2	0	81	1	0	10	0	0	0.0
apache-tomcat-10.0.4-src/java/org/apache/jasper/compiler/TagPluginManager.java	java/org/apache/jasper/compiler/TagPluginManager.java	15	16	2	32	0	0.0	0.0	4	0	2	2	0	0	2	0	0	0	5	2	0	5	0	0	3	0	7	184	2	2	3	2	0	2	0	25	0	22	2	0	2	0	81	1	0	10	0	0	0.0
apache-tomcat-10.0.4-src/java/org/apache/jasper/compiler/TextOptimizer.java	java/org/apache/jasper/compiler/TextOptimizer.java	4	1	2	2	0	0.0	0.0	1	1	1	0	0	0	1	0	0	0	0	0	0	0	0	0	0	0	0	63	0	0	0	0	0	0	0	1	0	1	0	0	1	0	11	1	0	10	0	0	0.0
apache-tomcat-10.0.4-src/java/org/apache/jasper/compiler/TldCache.java	java/org/apache/jasper/compiler/TldCache.java	10	18	1	31	0	0.5	1.0	5	1	4	1	0	0	4	0	0	0	5	1	1	4	0	0	5	0	3	112	5	1	9	3	0	2	15	24	0	19	4	0	1	0	89	1	0	10	0	0	0.0
apache-tomcat-10.0.4-src/java/org/apache/jasper/compiler/Validator.java	java/org/apache/jasper/compiler/Validator.java	16	18	4	21	3	0.0	0.0	3	3	2	1	0	0	2	0	0	0	0	0	0	0	0	0	0	0	2	1113	0	2	8	0	3	11	1	13	1	9	4	0	3	0	85	0	0	10	0	0	0.0
apache-tomcat-10.0.4-src/java/org/apache/jasper/Constants.java	java/org/apache/jasper/Constants.java	0	1	1	3	0	-1.0	-1.0	0	0	0	0	0	0	0	0	0	0	13	13	12	1	0	0	13	0	3	15	0	0	1	0	1	10	4	13	1	13	0	0	0	0	111	1	0	10	0	0	0.0
apache-tomcat-10.0.4-src/java/org/apache/jasper/Constants.java	java/org/apache/jasper/Constants.java	0	1	1	3	0	-1.0	-1.0	0	0	0	0	0	0	0	0	0	0	13	13	12	1	0	0	13	0	3	15	0	0	1	0	1	10	4	13	1	13	0	0	0	0	111	1	0	10	0	0	0.0
apache-tomcat-10.0.4-src/java/org/apache/jasper/Constants.java	java/org/apache/jasper/Constants.java	0	1	1	3	0	-1.0	-1.0	0	0	0	0	0	0	0	0	0	0	13	13	12	1	0	0	13	0	3	15	0	0	1	0	1	10	4	13	1	13	0	0	0	0	111	1	0	10	0	0	0.0
apache-tomcat-10.0.4-src/java/org/apache/jasper/el/ELContextImpl.java	java/org/apache/jasper/el/ELContextImpl.java	15	12	3	4	22	0.083333336	0.083333336	8	1	8	0	0	0	9	0	0	0	5	2	0	5	0	0	3	0	2	87	5	0	1	0	7	0	0	9	0	6	1	1	1	0	33	1	0	10	0	0	0.0
apache-tomcat-10.0.4-src/java/org/apache/jasper/el/ELContextWrapper.java	java/org/apache/jasper/el/ELContextWrapper.java	4	11	2	9	0	1.0	1.0	10	0	10	0	0	0	10	0	0	0	2	0	0	2	0	0	2	0	0	36	7	0	1	0	0	0	0	2	0	2	1	0	0	0	34	17	0	10	0	0	0.0
apache-tomcat-10.0.4-src/java/org/apache/jasper/el/ELResolverImpl.java	java/org/apache/jasper/el/ELResolverImpl.java	7	20	2	15	0	1.0	1.0	7	0	7	0	0	0	7	0	0	0	2	0	0	2	0	0	2	0	5	72	11	0	8	2	1	1	0	3	0	3	3	0	0	0	35	17	0	10	0	0	0.0
apache-tomcat-10.0.4-src/java/org/apache/jasper/el/ExpressionEvaluatorImpl.java	java/org/apache/jasper/el/ExpressionEvaluatorImpl.java	11	5	2	6	1	0.33333334	0.33333334	3	0	3	0	0	0	3	0	0	0	1	0	0	1	0	0	1	0	1	22	2	0	1	1	0	2	0	3	0	3	2	0	0	0	25	17	0	10	0	0	0.0
apache-tomcat-10.0.4-src/java/org/apache/jasper/el/ExpressionImpl.java	java/org/apache/jasper/el/ExpressionImpl.java	7	2	2	1	0	1.0	1.0	2	0	2	0	0	0	2	0	0	0	2	0	0	2	0	0	2	0	0	12	1	0	0	0	0	0	0	3	0	3	0	0	0	0	16	17	0	10	0	0	0.0
apache-tomcat-10.0.4-src/java/org/apache/jasper/el/FunctionMapperImpl.java	java/org/apache/jasper/el/FunctionMapperImpl.java	2	2	2	1	0	1.0	1.0	2	0	2	0	0	0	2	0	0	0	1	0	0	1	0	0	1	0	0	9	1	0	0	0	0	0	0	1	0	1	0	0	0	0	8	17	0	10	0	0	0.0
apache-tomcat-10.0.4-src/java/org/apache/jasper/el/JasperELResolver.java	java/org/apache/jasper/el/JasperELResolver.java	14	22	4	14	0	1.0	1.0	5	1	4	1	0	0	4	0	1	1	4	1	0	4	0	0	2	0	2	184	10	5	3	0	1	1	14	27	5	18	3	0	1	0	72	1	0	10	0	0	0.0
apache-tomcat-10.0.4-src/java/org/apache/jasper/el/JspELException.java	java/org/apache/jasper/el/JspELException.java	1	1	5	2	0	0.0	0.0	1	0	1	0	0	0	1	0	0	0	1	1	0	1	0	0	1	0	0	6	0	0	0	0	0	1	1	1	1	1	0	0	0	0	12	1	0	10	0	0	0.0
apache-tomcat-10.0.4-src/java/org/apache/jasper/el/JspMethodExpression.java	java/org/apache/jasper/el/JspMethodExpression.java	11	22	3	13	0	0.8	0.8	10	0	10	0	0	0	10	0	0	0	2	0	0	2	0	0	0	0	0	71	6	0	0	2	0	0	0	6	0	4	2	0	0	0	39	17	0	10	0	0	0.0
apache-tomcat-10.0.4-src/java/org/apache/jasper/el/JspMethodNotFoundException.java	java/org/apache/jasper/el/JspMethodNotFoundException.java	1	1	6	2	0	0.0	0.0	1	0	1	0	0	0	1	0	0	0	1	1	0	1	0	0	1	0	0	6	0	0	0	0	0	1	1	1	1	1	0	0	0	0	14	1	0	10	0	0	0.0
apache-tomcat-10.0.4-src/java/org/apache/jasper/el/JspPropertyNotFoundException.java	java/org/apache/jasper/el/JspPropertyNotFoundException.java	1	1	6	2	0	0.0	0.0	1	0	1	0	0	0	1	0	0	0	1	1	0	1	0	0	1	0	0	6	0	0	0	0	0	1	1	1	1	1	0	0	0	0	14	17	0	10	0	0	0.0
apache-tomcat-10.0.4-src/java/org/apache/jasper/el/JspPropertyNotWritableException.java	java/org/apache/jasper/el/JspPropertyNotWritableException.java	1	1	6	2	0	0.0	0.0	1	0	1	0	0	0	1	0	0	0	1	1	0	1	0	0	1	0	0	6	0	0	0	0	0	1	1	1	1	1	0	0	0	0	14	1	0	10	0	0	0.0
apache-tomcat-10.0.4-src/java/org/apache/jasper/el/JspValueExpression.java	java/org/apache/jasper/el/JspValueExpression.java	10	31	3	16	0	0.84615386	0.84615386	13	0	13	0	0	0	13	0	0	0	2	0	0	2	0	0	0	0	0	101	8	0	0	4	0	0	0	7	0	5	2	0	0	0	49	17	0	10	0	0	0.0
apache-tomcat-10.0.4-src/java/org/apache/jasper/el/VariableResolverImpl.java	java/org/apache/jasper/el/VariableResolverImpl.java	3	2	1	2	0	1.0	1.0	2	0	2	0	0	0	2	0	0	0	1	0	0	1	0	0	1	0	0	9	1	0	0	0	0	0	0	1	0	1	0	0	0	0	12	17	0	10	0	0	0.0
apache-tomcat-10.0.4-src/java/org/apache/jasper/EmbeddedServletOptions.java	java/org/apache/jasper/EmbeddedServletOptions.java	12	169	1	26	1224	0.03846154	0.85143286	52	0	52	0	0	0	52	0	0	0	46	0	1	45	0	0	1	0	34	606	48	1	44	5	1	122	4	155	2	89	3	0	0	0	339	17	25	10	0	0	0.0
apache-tomcat-10.0.4-src/java/org/apache/jasper/EmbeddedServletOptions.java	java/org/apache/jasper/EmbeddedServletOptions.java	12	169	1	26	1224	0.03846154	0.85143286	52	0	52	0	0	0	52	0	0	0	46	0	1	45	0	0	1	0	34	606	48	1	44	5	1	122	4	155	2	89	3	0	0	0	339	17	25	10	0	0	0.0
apache-tomcat-10.0.4-src/java/org/apache/jasper/EmbeddedServletOptions.java	java/org/apache/jasper/EmbeddedServletOptions.java	12	169	1	26	1224	0.03846154	0.85143286	52	0	52	0	0	0	52	0	0	0	46	0	1	45	0	0	1	0	34	606	48	1	44	5	1	122	4	155	2	89	3	0	0	0	339	17	25	10	0	0	0.0
apache-tomcat-10.0.4-src/java/org/apache/jasper/JasperException.java	java/org/apache/jasper/JasperException.java	1	3	4	0	3	0.0	0.0	3	0	3	0	0	0	3	0	0	0	1	1	0	1	0	0	1	0	0	12	0	0	0	0	0	0	1	1	0	1	0	0	0	0	40	1	0	10	0	0	0.0
apache-tomcat-10.0.4-src/java/org/apache/jasper/JspC.java	java/org/apache/jasper/JspC.java	24	302	2	160	4744	0.028241599	0.27746856	101	1	84	4	13	0	99	0	0	0	101	45	1	2	98	0	47	0	50	1187	56	18	48	19	15	123	38	287	17	176	7	0	1	0	553	1	14	10	0	0	0.0
apache-tomcat-10.0.4-src/java/org/apache/jasper/JspC.java	java/org/apache/jasper/JspC.java	24	302	2	160	4744	0.028241599	0.27746856	101	1	84	4	13	0	99	0	0	0	101	45	1	2	98	0	47	0	50	1187	56	18	48	19	15	123	38	287	17	176	7	0	1	0	553	1	14	10	0	0	0.0
apache-tomcat-10.0.4-src/java/org/apache/jasper/JspC.java	java/org/apache/jasper/JspC.java	24	302	2	160	4744	0.028241599	0.27746856	101	1	84	4	13	0	99	0	0	0	101	45	1	2	98	0	47	0	50	1187	56	18	48	19	15	123	38	287	17	176	7	0	1	0	553	1	14	10	0	0	0.0
apache-tomcat-10.0.4-src/java/org/apache/jasper/JspCompilationContext.java	java/org/apache/jasper/JspCompilationContext.java	17	130	1	84	1077	0.10304789	0.62626994	54	2	47	1	6	0	53	0	2	0	27	1	0	27	0	0	9	0	24	482	49	3	32	6	5	25	32	88	22	53	6	0	0	0	287	1	4	10	0	0	0.0
apache-tomcat-10.0.4-src/java/org/apache/jasper/optimizations/ELInterpreterTagSetters.java	java/org/apache/jasper/optimizations/ELInterpreterTagSetters.java	6	53	1	22	0	0.0	0.0	1	0	1	0	0	0	1	0	0	0	4	0	0	4	0	0	4	0	12	189	3	0	20	9	0	66	39	48	26	28	4	0	0	0	110	1	10	10	0	0	0.0
apache-tomcat-10.0.4-src/java/org/apache/jasper/optimizations/StringInterpreterEnum.java	java/org/apache/jasper/optimizations/StringInterpreterEnum.java	1	3	2	4	0	0.0	0.0	1	0	0	0	1	0	1	0	0	0	0	0	0	0	0	0	0	0	1	9	2	0	0	0	0	3	0	1	1	1	1	0	0	0	27	1	0	10	0	0	0.0
apache-tomcat-10.0.4-src/java/org/apache/jasper/runtime/BodyContentImpl.java	java/org/apache/jasper/runtime/BodyContentImpl.java	5	80	4	36	61	0.4920635	0.515873	38	0	34	2	1	1	36	0	0	0	6	0	0	6	0	0	2	0	17	268	6	0	26	1	12	6	16	22	8	7	2	0	0	0	248	1	0	10	0	0	0.0
apache-tomcat-10.0.4-src/java/org/apache/jasper/runtime/ExceptionUtils.java	java/org/apache/jasper/runtime/ExceptionUtils.java	0	7	1	1	1	0.0	0.0	2	2	2	0	0	0	2	0	0	0	0	0	0	0	0	0	0	0	0	19	3	0	1	0	0	0	0	0	0	0	1	0	0	0	44	1	0	10	0	0	0.0
apache-tomcat-10.0.4-src/java/org/apache/jasper/runtime/HttpJspBase.java	java/org/apache/jasper/runtime/HttpJspBase.java	7	10	3	7	45	0.0	0.0	10	0	8	0	2	0	10	1	3	0	1	1	0	1	0	0	1	0	1	29	1	0	0	0	0	1	1	1	0	1	0	0	0	0	43	1025	0	10	0	0	0.0
apache-tomcat-10.0.4-src/java/org/apache/jasper/runtime/InstanceManagerFactory.java	java/org/apache/jasper/runtime/InstanceManagerFactory.java	4	3	1	4	1	0.0	0.0	2	1	1	1	0	0	1	0	0	0	0	0	0	0	0	0	0	0	1	11	1	0	1	0	0	1	0	1	0	1	1	0	0	0	12	1	0	10	0	0	0.0
apache-tomcat-10.0.4-src/java/org/apache/jasper/runtime/JspApplicationContextImpl.java	java/org/apache/jasper/runtime/JspApplicationContextImpl.java	13	17	1	13	22	0.04761905	0.04761905	8	1	6	1	1	0	7	0	0	0	6	1	0	6	0	0	4	0	7	69	4	1	6	0	0	5	0	14	0	11	1	0	0	1	44	1	0	10	0	0	0.0
apache-tomcat-10.0.4-src/java/org/apache/jasper/runtime/JspContextWrapper.java	java/org/apache/jasper/runtime/JspContextWrapper.java	21	82	4	51	277	0.31260505	0.63529414	39	0	35	4	0	0	35	0	0	0	11	0	0	11	0	0	9	0	10	388	26	3	34	1	3	9	1	34	0	21	4	0	1	0	212	1	0	10	0	0	0.0
apache-tomcat-10.0.4-src/java/org/apache/jasper/runtime/JspFactoryImpl.java	java/org/apache/jasper/runtime/JspFactoryImpl.java	15	17	2	12	15	0.0	0.0	7	0	5	2	0	0	5	0	0	0	2	0	0	2	0	0	1	0	5	127	7	0	3	1	1	0	3	10	0	6	2	1	3	1	35	1	0	10	0	0	0.0
apache-tomcat-10.0.4-src/java/org/apache/jasper/runtime/JspFragmentHelper.java	java/org/apache/jasper/runtime/JspFragmentHelper.java	4	4	2	0	0	0.6666667	1.0	3	0	3	0	0	0	3	0	0	0	4	0	0	0	4	0	4	0	0	23	2	0	0	0	0	0	0	5	0	4	1	0	0	0	50	1025	0	10	0	0	0.0
apache-tomcat-10.0.4-src/java/org/apache/jasper/runtime/JspRuntimeLibrary.java	java/org/apache/jasper/runtime/JspRuntimeLibrary.java	27	247	1	106	1075	0.002775208	0.002775208	47	47	45	1	1	0	47	0	0	0	1	1	1	0	0	0	1	0	147	760	89	27	77	23	6	28	81	151	4	112	5	0	0	0	276	1	2	10	0	0	0.0
apache-tomcat-10.0.4-src/java/org/apache/jasper/runtime/JspRuntimeLibrary.java	java/org/apache/jasper/runtime/JspRuntimeLibrary.java	27	247	1	106	1075	0.002775208	0.002775208	47	47	45	1	1	0	47	0	0	0	1	1	1	0	0	0	1	0	147	760	89	27	77	23	6	28	81	151	4	112	5	0	0	0	276	1	2	10	0	0	0.0
apache-tomcat-10.0.4-src/java/org/apache/jasper/runtime/JspRuntimeLibrary.java	java/org/apache/jasper/runtime/JspRuntimeLibrary.java	27	247	1	106	1075	0.002775208	0.002775208	47	47	45	1	1	0	47	0	0	0	1	1	1	0	0	0	1	0	147	760	89	27	77	23	6	28	81	151	4	112	5	0	0	0	276	1	2	10	0	0	0.0
apache-tomcat-10.0.4-src/java/org/apache/jasper/runtime/JspWriterImpl.java	java/org/apache/jasper/runtime/JspWriterImpl.java	5	78	3	36	553	0.10695187	0.11764706	38	1	31	4	1	2	34	0	3	0	6	0	0	6	0	0	0	0	16	217	10	2	17	0	10	9	22	34	10	12	3	0	0	0	223	1	0	10	0	0	0.0
apache-tomcat-10.0.4-src/java/org/apache/jasper/runtime/PageContextImpl.java	java/org/apache/jasper/runtime/PageContextImpl.java	38	115	3	77	168	0.31451613	0.6552419	33	1	31	1	0	1	32	0	1	0	18	1	0	18	0	0	2	0	27	425	34	4	39	7	14	24	9	64	3	37	4	0	0	0	212	1	0	10	0	0	0.0
apache-tomcat-10.0.4-src/java/org/apache/jasper/runtime/PageContextImpl.java	java/org/apache/jasper/runtime/PageContextImpl.java	38	115	3	77	168	0.31451613	0.6552419	33	1	31	1	0	1	32	0	1	0	18	1	0	18	0	0	2	0	27	425	34	4	39	7	14	24	9	64	3	37	4	0	0	0	212	1	0	10	0	0	0.0
apache-tomcat-10.0.4-src/java/org/apache/jasper/runtime/PageContextImpl.java	java/org/apache/jasper/runtime/PageContextImpl.java	38	115	3	77	168	0.31451613	0.6552419	33	1	31	1	0	1	32	0	1	0	18	1	0	18	0	0	2	0	27	425	34	4	39	7	14	24	9	64	3	37	4	0	0	0	212	1	0	10	0	0	0.0
apache-tomcat-10.0.4-src/java/org/apache/jasper/runtime/ProtectedFunctionMapper.java	java/org/apache/jasper/runtime/ProtectedFunctionMapper.java	3	10	2	4	2	0.16666667	0.16666667	5	2	4	1	0	0	4	0	0	0	2	0	0	2	0	0	0	0	0	44	5	0	3	2	0	4	0	9	3	6	2	0	0	0	103	17	0	10	0	0	0.0
apache-tomcat-10.0.4-src/java/org/apache/jasper/runtime/ServletResponseWrapperInclude.java	java/org/apache/jasper/runtime/ServletResponseWrapperInclude.java	5	5	3	1	2	0.33333334	0.5	4	0	4	0	0	0	4	0	0	0	2	0	0	2	0	0	2	0	0	22	1	0	0	1	0	0	0	2	0	2	1	0	0	0	53	1	0	10	0	0	0.0
apache-tomcat-10.0.4-src/java/org/apache/jasper/runtime/TagHandlerPool.java	java/org/apache/jasper/runtime/TagHandlerPool.java	9	22	1	21	9	0.2857143	0.2857143	7	2	5	0	2	0	7	0	0	1	7	3	3	2	2	0	3	0	11	95	10	1	7	3	1	4	7	27	1	18	2	0	0	0	95	1	0	10	0	0	0.0
apache-tomcat-10.0.4-src/java/org/apache/jasper/security/SecurityClassLoad.java	java/org/apache/jasper/security/SecurityClassLoad.java	5	3	1	8	0	0.0	0.0	1	1	1	0	0	0	1	0	0	0	0	0	0	0	0	0	0	0	4	27	1	0	1	1	0	13	0	3	11	3	1	0	0	0	35	17	1	10	0	0	0.0
apache-tomcat-10.0.4-src/java/org/apache/jasper/security/SecurityClassLoad.java	java/org/apache/jasper/security/SecurityClassLoad.java	5	3	1	8	0	0.0	0.0	1	1	1	0	0	0	1	0	0	0	0	0	0	0	0	0	0	0	4	27	1	0	1	1	0	13	0	3	11	3	1	0	0	0	35	17	1	10	0	0	0.0
apache-tomcat-10.0.4-src/java/org/apache/jasper/security/SecurityClassLoad.java	java/org/apache/jasper/security/SecurityClassLoad.java	5	3	1	8	0	0.0	0.0	1	1	1	0	0	0	1	0	0	0	0	0	0	0	0	0	0	0	4	27	1	0	1	1	0	13	0	3	11	3	1	0	0	0	35	17	1	10	0	0	0.0
apache-tomcat-10.0.4-src/java/org/apache/jasper/security/SecurityClassLoad.java	java/org/apache/jasper/security/SecurityClassLoad.java	5	3	1	8	0	0.0	0.0	1	1	1	0	0	0	1	0	0	0	0	0	0	0	0	0	0	0	4	27	1	0	1	1	0	13	0	3	11	3	1	0	0	0	35	17	1	10	0	0	0.0
apache-tomcat-10.0.4-src/java/org/apache/jasper/security/SecurityClassLoad.java	java/org/apache/jasper/security/SecurityClassLoad.java	5	3	1	8	0	0.0	0.0	1	1	1	0	0	0	1	0	0	0	0	0	0	0	0	0	0	0	4	27	1	0	1	1	0	13	0	3	11	3	1	0	0	0	35	17	1	10	0	0	0.0
apache-tomcat-10.0.4-src/java/org/apache/jasper/security/SecurityClassLoad.java	java/org/apache/jasper/security/SecurityClassLoad.java	5	3	1	8	0	0.0	0.0	1	1	1	0	0	0	1	0	0	0	0	0	0	0	0	0	0	0	4	27	1	0	1	1	0	13	0	3	11	3	1	0	0	0	35	17	1	10	0	0	0.0
apache-tomcat-10.0.4-src/java/org/apache/jasper/security/SecurityUtil.java	java/org/apache/jasper/security/SecurityUtil.java	0	4	1	1	0	0.0	0.0	1	1	1	0	0	0	1	0	0	0	1	1	0	1	0	0	1	0	1	9	2	0	1	0	0	1	0	1	0	1	1	0	0	0	22	17	0	10	0	0	0.0
apache-tomcat-10.0.4-src/java/org/apache/jasper/servlet/JasperInitializer.java	java/org/apache/jasper/servlet/JasperInitializer.java	14	11	1	23	1	0.0	0.0	2	0	1	0	1	0	3	0	0	0	3	2	0	3	0	0	2	0	8	55	1	1	4	2	0	2	1	12	1	10	2	0	0	0	64	1	1	10	0	0	0.0
apache-tomcat-10.0.4-src/java/org/apache/jasper/servlet/JasperLoader.java	java/org/apache/jasper/servlet/JasperLoader.java	1	16	4	16	6	0.2	0.3	5	0	5	0	0	0	5	0	1	1	3	0	0	3	0	0	3	0	1	60	6	0	4	2	0	3	3	11	2	8	4	0	0	0	126	1	0	10	0	0	0.0
apache-tomcat-10.0.4-src/java/org/apache/jasper/servlet/JspCServletContext.java	java/org/apache/jasper/servlet/JspCServletContext.java	23	100	1	68	1887	0.015819209	0.07683616	63	0	60	3	0	0	60	0	0	0	8	0	0	8	0	0	5	0	15	328	56	6	8	7	0	13	8	37	6	33	6	0	0	0	241	1	0	10	0	0	0.0
apache-tomcat-10.0.4-src/java/org/apache/jasper/servlet/JspServlet.java	java/org/apache/jasper/servlet/JspServlet.java	19	47	3	55	0	0.84444445	1.0	12	0	9	2	0	1	10	0	0	0	7	1	0	7	0	0	2	0	17	210	14	0	14	6	0	24	5	39	7	27	4	0	0	1	186	1	12	10	0	0	0.0
apache-tomcat-10.0.4-src/java/org/apache/jasper/servlet/JspServlet.java	java/org/apache/jasper/servlet/JspServlet.java	19	47	3	55	0	0.84444445	1.0	12	0	9	2	0	1	10	0	0	0	7	1	0	7	0	0	2	0	17	210	14	0	14	6	0	24	5	39	7	27	4	0	0	1	186	1	12	10	0	0	0.0
apache-tomcat-10.0.4-src/java/org/apache/jasper/servlet/JspServlet.java	java/org/apache/jasper/servlet/JspServlet.java	19	47	3	55	0	0.84444445	1.0	12	0	9	2	0	1	10	0	0	0	7	1	0	7	0	0	2	0	17	210	14	0	14	6	0	24	5	39	7	27	4	0	0	1	186	1	12	10	0	0	0.0
apache-tomcat-10.0.4-src/java/org/apache/jasper/servlet/JspServletWrapper.java	java/org/apache/jasper/servlet/JspServletWrapper.java	28	100	1	62	86	0.29710144	0.76449275	24	0	22	1	1	0	24	0	0	0	21	1	0	21	0	0	10	0	24	362	24	1	12	9	5	12	14	64	5	38	5	0	0	0	243	1	2	10	0	0	0.0
apache-tomcat-10.0.4-src/java/org/apache/jasper/servlet/TldPreScanned.java	java/org/apache/jasper/servlet/TldPreScanned.java	4	6	2	6	0	1.0	1.0	2	0	2	0	0	0	2	0	0	0	1	0	0	1	0	0	1	0	1	27	0	1	0	1	0	3	4	6	2	6	3	0	0	0	28	1	0	10	0	0	0.0
apache-tomcat-10.0.4-src/java/org/apache/jasper/servlet/TldScanner.java	java/org/apache/jasper/servlet/TldScanner.java	14	36	1	35	22	0.33333334	0.8333333	12	0	7	0	5	0	12	0	0	0	9	3	0	9	0	0	9	0	8	239	5	2	6	0	0	17	0	27	4	23	4	0	1	0	164	1	6	10	0	0	0.0
apache-tomcat-10.0.4-src/java/org/apache/jasper/tagplugins/jstl/core/Catch.java	java/org/apache/jasper/tagplugins/jstl/core/Catch.java	2	3	1	5	0	0.0	0.0	1	0	1	0	0	0	1	0	0	0	0	0	0	0	0	0	0	0	0	26	0	0	0	0	0	22	0	5	6	5	1	0	0	0	15	1	0	10	0	0	0.0
apache-tomcat-10.0.4-src/java/org/apache/jasper/tagplugins/jstl/core/Choose.java	java/org/apache/jasper/tagplugins/jstl/core/Choose.java	2	1	1	2	0	0.0	0.0	1	0	1	0	0	0	1	0	0	0	0	0	0	0	0	0	0	0	0	6	0	0	0	0	0	1	0	0	0	0	0	0	0	0	6	17	0	10	0	0	0.0
apache-tomcat-10.0.4-src/java/org/apache/jasper/tagplugins/jstl/core/ForEach.java	java/org/apache/jasper/tagplugins/jstl/core/ForEach.java	3	16	1	10	1	0.0	0.0	3	0	1	2	0	0	1	0	0	0	1	0	0	1	0	0	0	0	0	146	2	0	0	0	0	244	0	20	60	15	2	0	0	0	49	17	0	10	0	0	0.0
apache-tomcat-10.0.4-src/java/org/apache/jasper/tagplugins/jstl/core/ForTokens.java	java/org/apache/jasper/tagplugins/jstl/core/ForTokens.java	2	6	1	7	0	0.0	0.0	1	0	1	0	0	0	1	0	0	0	0	0	0	0	0	0	0	0	0	72	1	0	0	0	0	76	0	15	18	15	1	0	0	0	25	1	0	10	0	0	0.0
apache-tomcat-10.0.4-src/java/org/apache/jasper/tagplugins/jstl/core/If.java	java/org/apache/jasper/tagplugins/jstl/core/If.java	2	6	1	7	0	0.0	0.0	1	0	1	0	0	0	1	0	0	0	0	0	0	0	0	0	0	0	0	29	0	0	0	0	0	22	0	6	3	3	3	0	0	0	10	17	0	10	0	0	0.0
apache-tomcat-10.0.4-src/java/org/apache/jasper/tagplugins/jstl/core/Import.java	java/org/apache/jasper/tagplugins/jstl/core/Import.java	3	11	1	7	0	0.0	0.0	1	0	1	0	0	0	1	0	0	0	0	0	0	0	0	0	0	0	1	245	0	0	0	0	0	351	0	29	103	28	2	0	0	0	81	1	0	10	0	0	0.0
apache-tomcat-10.0.4-src/java/org/apache/jasper/tagplugins/jstl/core/Otherwise.java	java/org/apache/jasper/tagplugins/jstl/core/Otherwise.java	2	1	1	2	0	0.0	0.0	1	0	1	0	0	0	1	0	0	0	0	0	0	0	0	0	0	0	0	6	0	0	0	0	0	1	0	0	0	0	0	0	0	0	6	17	0	10	0	0	0.0
apache-tomcat-10.0.4-src/java/org/apache/jasper/tagplugins/jstl/core/Out.java	java/org/apache/jasper/tagplugins/jstl/core/Out.java	5	12	1	12	1	0.0	0.0	2	1	2	0	0	0	2	0	0	0	0	0	0	0	0	0	0	0	2	77	3	1	5	0	1	39	6	15	10	11	5	0	0	0	36	17	0	10	0	0	0.0
apache-tomcat-10.0.4-src/java/org/apache/jasper/tagplugins/jstl/core/Param.java	java/org/apache/jasper/tagplugins/jstl/core/Param.java	2	2	1	4	0	0.0	0.0	1	0	1	0	0	0	1	0	0	0	0	0	0	0	0	0	0	0	0	35	1	0	1	0	0	51	0	6	15	6	1	0	0	0	20	1	0	10	0	0	0.0
apache-tomcat-10.0.4-src/java/org/apache/jasper/tagplugins/jstl/core/Redirect.java	java/org/apache/jasper/tagplugins/jstl/core/Redirect.java	2	2	1	5	0	0.0	0.0	1	0	1	0	0	0	1	0	0	0	0	0	0	0	0	0	0	0	0	33	0	0	0	0	0	40	0	6	12	6	1	0	0	0	22	1	0	10	0	0	0.0
apache-tomcat-10.0.4-src/java/org/apache/jasper/tagplugins/jstl/core/Remove.java	java/org/apache/jasper/tagplugins/jstl/core/Remove.java	3	2	1	4	0	0.0	0.0	1	0	1	0	0	0	1	0	0	0	0	0	0	0	0	0	0	0	1	13	0	0	0	0	0	8	0	3	2	3	1	0	0	0	11	1	0	10	0	0	0.0
apache-tomcat-10.0.4-src/java/org/apache/jasper/tagplugins/jstl/core/Set.java	java/org/apache/jasper/tagplugins/jstl/core/Set.java	3	7	1	8	0	0.0	0.0	1	0	1	0	0	0	1	0	0	0	0	0	0	0	0	0	0	0	1	114	1	0	0	0	0	124	0	22	27	15	2	0	0	0	42	1	0	10	0	0	0.0
apache-tomcat-10.0.4-src/java/org/apache/jasper/tagplugins/jstl/core/Url.java	java/org/apache/jasper/tagplugins/jstl/core/Url.java	3	4	1	7	0	0.0	0.0	1	0	1	0	0	0	1	0	0	0	0	0	0	0	0	0	0	0	1	47	0	0	0	0	0	48	0	12	13	11	1	0	0	0	25	1	0	10	0	0	0.0
apache-tomcat-10.0.4-src/java/org/apache/jasper/tagplugins/jstl/core/When.java	java/org/apache/jasper/tagplugins/jstl/core/When.java	2	3	1	8	0	0.0	0.0	1	0	1	0	0	0	1	0	0	0	0	0	0	0	0	0	0	0	0	19	1	0	1	0	0	8	0	1	0	1	1	0	0	0	8	17	0	10	0	0	0.0
apache-tomcat-10.0.4-src/java/org/apache/jasper/tagplugins/jstl/Util.java	java/org/apache/jasper/tagplugins/jstl/Util.java	7	34	3	21	15	0.0	0.0	6	6	6	0	0	0	7	0	0	0	4	4	1	3	0	0	4	0	3	176	18	2	14	0	0	16	19	35	8	17	4	0	1	0	132	1	0	10	0	0	0.0
apache-tomcat-10.0.4-src/java/org/apache/jasper/util/FastRemovalDequeue.java	java/org/apache/jasper/util/FastRemovalDequeue.java	2	28	1	10	0	0.9444444	1.0	9	0	9	0	0	0	9	0	0	8	4	0	0	2	2	0	1	0	0	184	6	0	13	0	0	0	3	35	0	16	2	0	1	0	159	1	0	10	0	0	0.0
apache-tomcat-10.0.4-src/java/org/apache/jasper/util/UniqueAttributesImpl.java	java/org/apache/jasper/util/UniqueAttributesImpl.java	4	17	2	21	0	0.5714286	0.5714286	9	0	8	1	0	0	8	0	0	0	4	2	0	4	0	0	4	0	1	68	2	1	0	0	0	4	1	9	1	8	3	0	0	0	56	1	0	10	0	0	0.0
apache-tomcat-10.0.4-src/java/org/apache/juli/AsyncFileHandler.java	java/org/apache/juli/AsyncFileHandler.java	3	18	4	13	19	0.035714287	0.035714287	7	0	6	0	1	0	8	0	0	0	13	12	10	0	3	0	12	0	9	119	3	1	0	1	0	3	8	19	0	15	3	0	2	0	91	1	0	10	0	0	0.0
apache-tomcat-10.0.4-src/java/org/apache/juli/ClassLoaderLogManager.java	java/org/apache/juli/ClassLoaderLogManager.java	6	98	4	97	117	0.09558824	0.11764706	19	1	11	3	5	0	17	0	0	8	6	3	1	2	3	0	4	0	28	469	19	10	34	12	10	39	20	92	18	64	5	0	4	4	232	1	0	10	0	0	0.0
apache-tomcat-10.0.4-src/java/org/apache/juli/DateFormatCache.java	java/org/apache/juli/DateFormatCache.java	2	9	1	6	0	0.6666667	1.0	4	0	3	1	0	0	3	0	0	0	4	1	1	3	0	0	4	0	0	112	3	1	3	0	0	0	1	12	0	10	2	0	1	0	103	1	0	10	0	0	0.0
apache-tomcat-10.0.4-src/java/org/apache/juli/FileHandler.java	java/org/apache/juli/FileHandler.java	2	64	2	73	51	0.2888889	0.46666667	15	0	8	5	2	0	10	0	0	0	13	3	2	10	1	0	4	0	19	350	13	1	19	16	3	28	12	62	19	39	4	1	0	2	240	1	0	10	0	0	0.0
apache-tomcat-10.0.4-src/java/org/apache/juli/JdkLoggerFormatter.java	java/org/apache/juli/JdkLoggerFormatter.java	0	10	2	18	0	0.0	0.0	1	0	1	0	0	0	1	0	0	0	6	6	6	0	0	0	6	0	2	56	1	2	1	0	0	6	13	17	3	16	1	0	0	0	55	1	0	10	0	0	0.0
apache-tomcat-10.0.4-src/java/org/apache/juli/logging/DirectJDKLog.java	java/org/apache/juli/logging/DirectJDKLog.java	2	31	1	16	154	0.1	0.1	21	1	19	1	0	1	21	0	18	0	3	2	1	2	0	0	3	0	18	99	7	1	4	1	0	7	2	12	0	10	4	0	0	0	63	0	0	10	0	0	0.0
apache-tomcat-10.0.4-src/java/org/apache/juli/logging/LogConfigurationException.java	java/org/apache/juli/logging/LogConfigurationException.java	0	4	4	0	6	0.0	0.0	4	0	4	0	0	0	4	0	0	0	1	1	0	1	0	0	1	0	0	15	0	0	0	0	0	0	1	1	0	1	0	0	0	0	46	1	0	10	0	0	0.0
apache-tomcat-10.0.4-src/java/org/apache/juli/logging/LogFactory.java	java/org/apache/juli/logging/LogFactory.java	6	12	1	13	19	0.0	0.0	7	4	6	1	0	0	6	0	0	0	2	1	0	2	0	0	2	0	7	48	6	1	1	2	0	1	0	6	0	5	2	0	0	0	254	1	0	10	0	0	0.0
apache-tomcat-10.0.4-src/java/org/apache/juli/OneLineFormatter.java	java/org/apache/juli/OneLineFormatter.java	6	30	7	46	9	0.3	0.3	6	1	4	1	1	0	5	0	0	0	10	8	0	10	0	0	6	0	11	171	5	0	12	0	1	7	18	37	10	23	4	0	3	2	142	1	0	10	0	0	0.0
apache-tomcat-10.0.4-src/java/org/apache/juli/VerbatimFormatter.java	java/org/apache/juli/VerbatimFormatter.java	0	1	2	2	0	0.0	0.0	1	0	1	0	0	0	1	0	0	0	0	0	0	0	0	0	0	0	1	5	1	0	0	0	0	0	0	0	1	0	0	0	0	0	36	1	0	10	0	0	0.0
apache-tomcat-10.0.4-src/java/org/apache/naming/AbstractRef.java	java/org/apache/naming/AbstractRef.java	1	8	2	17	10	0.0	0.0	5	0	4	0	1	0	5	1	2	0	1	1	0	1	0	0	1	0	1	45	4	1	2	0	0	5	1	6	0	5	2	0	0	0	38	1025	0	10	0	0	0.0
apache-tomcat-10.0.4-src/java/org/apache/naming/ContextAccessController.java	java/org/apache/naming/ContextAccessController.java	1	12	1	9	3	0.4	0.4	6	6	6	0	0	0	6	0	0	0	2	2	0	2	0	0	2	0	3	31	2	0	3	0	4	1	0	4	1	4	1	0	0	0	68	1	0	10	0	0	0.0
apache-tomcat-10.0.4-src/java/org/apache/naming/ContextBindings.java	java/org/apache/naming/ContextBindings.java	3	32	1	27	19	0.3956044	0.85714287	14	14	11	0	0	3	14	0	0	0	6	6	0	5	1	0	6	0	18	111	9	3	10	0	3	6	0	21	0	16	2	0	0	0	81	1	0	10	0	0	0.0
apache-tomcat-10.0.4-src/java/org/apache/naming/EjbRef.java	java/org/apache/naming/EjbRef.java	1	6	3	1	3	0.0	0.0	3	0	2	0	1	0	3	0	0	0	5	5	4	1	0	0	5	0	0	29	1	0	3	0	0	3	1	9	0	6	1	0	0	0	64	1	0	10	0	0	0.0
apache-tomcat-10.0.4-src/java/org/apache/naming/factory/BeanFactory.java	java/org/apache/naming/factory/BeanFactory.java	1	43	1	45	0	0.0	0.0	1	0	1	0	0	0	1	0	0	0	0	0	0	0	0	0	0	0	11	149	2	3	6	5	0	17	22	42	8	23	6	0	0	0	119	1	0	10	0	0	0.0
apache-tomcat-10.0.4-src/java/org/apache/naming/factory/Constants.java	java/org/apache/naming/factory/Constants.java	0	0	1	0	0	-1.0	-1.0	0	0	0	0	0	0	0	0	0	0	12	12	12	0	0	0	12	0	0	14	0	0	0	0	0	12	0	12	9	12	0	0	0	0	25	17	0	10	0	0	0.0
apache-tomcat-10.0.4-src/java/org/apache/naming/factory/DataSourceLinkFactory.java	java/org/apache/naming/factory/DataSourceLinkFactory.java	3	12	2	13	3	0.0	0.0	3	1	2	0	1	0	3	0	0	0	0	0	0	0	0	0	0	0	2	83	2	0	3	1	0	2	0	9	0	7	3	0	1	0	54	1	0	10	0	0	0.0
apache-tomcat-10.0.4-src/java/org/apache/naming/factory/EjbFactory.java	java/org/apache/naming/factory/EjbFactory.java	2	8	2	9	3	0.0	0.0	3	0	0	0	3	0	3	0	0	0	0	0	0	0	0	0	0	0	2	36	4	0	1	1	1	2	0	6	0	6	2	0	0	0	42	1	0	10	0	0	0.0
apache-tomcat-10.0.4-src/java/org/apache/naming/factory/FactoryBase.java	java/org/apache/naming/factory/FactoryBase.java	2	14	1	16	6	0.0	0.0	4	0	1	0	3	0	4	3	1	0	1	1	0	1	0	0	1	0	3	62	3	0	4	2	0	3	0	14	0	10	4	0	0	0	91	1025	0	10	0	0	0.0
apache-tomcat-10.0.4-src/java/org/apache/naming/factory/LookupFactory.java	java/org/apache/naming/factory/LookupFactory.java	5	18	1	26	0	0.0	0.0	1	0	1	0	0	0	1	0	0	0	3	3	0	3	0	0	3	0	6	93	1	0	8	5	1	6	0	26	0	20	6	0	0	0	51	1	2	10	0	0	0.0
apache-tomcat-10.0.4-src/java/org/apache/naming/factory/MailSessionFactory.java	java/org/apache/naming/factory/MailSessionFactory.java	3	8	1	11	0	0.0	0.0	1	0	1	0	0	0	1	0	0	0	1	1	0	0	1	0	1	0	2	44	3	1	3	0	0	9	0	13	0	10	3	1	0	1	127	1	0	10	0	0	0.0
apache-tomcat-10.0.4-src/java/org/apache/naming/factory/OpenEjbFactory.java	java/org/apache/naming/factory/OpenEjbFactory.java	1	4	1	5	0	0.0	0.0	1	0	1	0	0	0	1	0	0	0	1	1	0	0	1	0	1	0	0	22	1	0	2	0	1	3	0	10	0	8	2	0	0	0	56	1	0	10	0	0	0.0
apache-tomcat-10.0.4-src/java/org/apache/naming/factory/ResourceEnvFactory.java	java/org/apache/naming/factory/ResourceEnvFactory.java	2	3	2	0	3	0.0	0.0	3	0	0	0	3	0	3	0	0	0	0	0	0	0	0	0	0	0	0	11	3	0	0	0	0	0	0	0	0	0	0	0	0	0	20	1	0	10	0	0	0.0
apache-tomcat-10.0.4-src/java/org/apache/naming/factory/ResourceFactory.java	java/org/apache/naming/factory/ResourceFactory.java	4	10	2	9	3	0.0	0.0	3	0	0	0	3	0	3	0	0	0	1	1	0	1	0	0	1	0	5	44	3	0	0	2	0	7	0	8	0	6	3	0	0	0	40	1	0	10	0	0	0.0
apache-tomcat-10.0.4-src/java/org/apache/naming/factory/ResourceLinkFactory.java	java/org/apache/naming/factory/ResourceLinkFactory.java	3	21	1	26	0	1.0	1.0	7	6	5	2	0	0	5	0	0	0	3	3	0	2	1	0	1	0	12	82	6	1	9	1	1	5	0	22	1	17	3	0	0	0	70	1	0	10	0	0	0.0
apache-tomcat-10.0.4-src/java/org/apache/naming/factory/ResourceLinkFactory.java	java/org/apache/naming/factory/ResourceLinkFactory.java	3	21	1	26	0	1.0	1.0	7	6	5	2	0	0	5	0	0	0	3	3	0	2	1	0	1	0	12	82	6	1	9	1	1	5	0	22	1	17	3	0	0	0	70	1	0	10	0	0	0.0
apache-tomcat-10.0.4-src/java/org/apache/naming/factory/ResourceLinkFactory.java	java/org/apache/naming/factory/ResourceLinkFactory.java	3	21	1	26	0	1.0	1.0	7	6	5	2	0	0	5	0	0	0	3	3	0	2	1	0	1	0	12	82	6	1	9	1	1	5	0	22	1	17	3	0	0	0	70	1	0	10	0	0	0.0
apache-tomcat-10.0.4-src/java/org/apache/naming/factory/ResourceLinkFactory.java	java/org/apache/naming/factory/ResourceLinkFactory.java	3	21	1	26	0	1.0	1.0	7	6	5	2	0	0	5	0	0	0	3	3	0	2	1	0	1	0	12	82	6	1	9	1	1	5	0	22	1	17	3	0	0	0	70	1	0	10	0	0	0.0
apache-tomcat-10.0.4-src/java/org/apache/naming/factory/ResourceLinkFactory.java	java/org/apache/naming/factory/ResourceLinkFactory.java	3	21	1	26	0	1.0	1.0	7	6	5	2	0	0	5	0	0	0	3	3	0	2	1	0	1	0	12	82	6	1	9	1	1	5	0	22	1	17	3	0	0	0	70	1	0	10	0	0	0.0
apache-tomcat-10.0.4-src/java/org/apache/naming/factory/ResourceLinkFactory.java	java/org/apache/naming/factory/ResourceLinkFactory.java	3	21	1	26	0	1.0	1.0	7	6	5	2	0	0	5	0	0	0	3	3	0	2	1	0	1	0	12	82	6	1	9	1	1	5	0	22	1	17	3	0	0	0	70	1	0	10	0	0	0.0
apache-tomcat-10.0.4-src/java/org/apache/naming/factory/SendMailFactory.java	java/org/apache/naming/factory/SendMailFactory.java	4	6	1	13	0	0.0	0.0	1	0	1	0	0	0	1	0	0	0	1	1	0	0	1	0	1	0	2	38	3	1	2	1	0	6	0	10	0	9	4	0	0	1	80	1	0	10	0	0	0.0
apache-tomcat-10.0.4-src/java/org/apache/naming/factory/TransactionFactory.java	java/org/apache/naming/factory/TransactionFactory.java	2	3	2	0	3	0.0	0.0	3	0	0	0	3	0	3	0	0	0	0	0	0	0	0	0	0	0	0	11	3	0	0	0	0	0	0	0	0	0	0	0	0	0	19	1	0	10	0	0	0.0
apache-tomcat-10.0.4-src/java/org/apache/naming/factory/webservices/ServiceProxy.java	java/org/apache/naming/factory/webservices/ServiceProxy.java	4	13	1	16	0	0.33333334	0.33333334	5	0	3	2	0	0	3	0	0	0	5	3	0	5	0	0	2	0	1	60	7	1	2	2	0	4	3	16	0	13	2	0	0	0	69	1	0	10	0	0	0.0
apache-tomcat-10.0.4-src/java/org/apache/naming/factory/webservices/ServiceRefFactory.java	java/org/apache/naming/factory/webservices/ServiceRefFactory.java	16	49	1	63	3	0.0	0.0	3	0	1	2	0	0	1	0	0	0	0	0	0	0	0	0	0	0	4	246	3	10	14	6	3	21	12	90	7	59	6	0	0	0	124	1	0	10	0	0	0.0
apache-tomcat-10.0.4-src/java/org/apache/naming/HandlerRef.java	java/org/apache/naming/HandlerRef.java	1	5	3	1	3	0.0	0.0	3	0	2	0	1	0	3	0	0	0	10	10	9	1	0	0	10	0	0	30	1	0	2	0	0	8	1	13	0	11	1	0	0	0	50	1	0	10	0	0	0.0
apache-tomcat-10.0.4-src/java/org/apache/naming/java/javaURLContextFactory.java	java/org/apache/naming/java/javaURLContextFactory.java	4	8	1	2	1	0.0	0.0	2	0	2	0	0	0	2	0	0	0	2	2	1	0	1	0	1	0	4	23	4	0	2	0	3	3	0	3	0	2	3	0	0	0	63	1	0	10	0	0	0.0
apache-tomcat-10.0.4-src/java/org/apache/naming/LookupRef.java	java/org/apache/naming/LookupRef.java	1	5	3	2	3	0.0	0.0	3	0	2	0	1	0	3	0	0	0	2	2	1	1	0	0	2	0	0	17	1	0	1	0	0	2	1	3	0	3	1	0	0	0	36	1	0	10	0	0	0.0
apache-tomcat-10.0.4-src/java/org/apache/naming/NameParserImpl.java	java/org/apache/naming/NameParserImpl.java	0	1	1	0	0	0.0	0.0	1	0	1	0	0	0	1	0	0	0	0	0	0	0	0	0	0	0	0	5	1	0	0	0	0	0	0	0	0	0	0	0	0	0	27	1	0	10	0	0	0.0
apache-tomcat-10.0.4-src/java/org/apache/naming/NamingContext.java	java/org/apache/naming/NamingContext.java	10	106	1	74	0	0.56187767	0.84637266	37	0	33	0	4	0	38	0	0	0	8	4	0	3	5	0	7	0	8	344	36	8	25	2	30	27	57	50	1	30	5	0	0	0	335	1	1	10	0	0	0.0
apache-tomcat-10.0.4-src/java/org/apache/naming/NamingContextBindingsEnumeration.java	java/org/apache/naming/NamingContextBindingsEnumeration.java	2	12	1	8	9	0.2	0.2	7	0	6	1	0	0	6	0	0	0	2	0	0	1	1	0	2	0	0	48	5	0	2	2	0	0	0	6	0	5	2	0	0	0	46	1	0	10	0	0	0.0
apache-tomcat-10.0.4-src/java/org/apache/naming/NamingContextEnumeration.java	java/org/apache/naming/NamingContextEnumeration.java	2	6	1	5	3	0.4	0.4	6	0	6	0	0	0	6	0	0	0	1	0	0	0	1	0	1	0	0	21	4	0	0	0	0	0	0	2	0	2	0	0	0	0	33	1	0	10	0	0	0.0
apache-tomcat-10.0.4-src/java/org/apache/naming/NamingEntry.java	java/org/apache/naming/NamingEntry.java	1	4	1	2	0	1.0	1.0	3	0	3	0	0	0	3	0	0	0	7	4	7	0	0	0	5	0	0	25	3	0	0	0	1	0	4	7	0	7	1	0	0	0	40	1	0	10	0	0	0.0
apache-tomcat-10.0.4-src/java/org/apache/naming/ResourceEnvRef.java	java/org/apache/naming/ResourceEnvRef.java	1	2	3	0	1	0.0	0.0	2	0	1	0	1	0	2	0	0	0	2	2	1	1	0	0	2	0	0	10	1	0	0	0	0	0	1	2	0	2	0	0	0	0	36	1	0	10	0	0	0.0
apache-tomcat-10.0.4-src/java/org/apache/naming/ResourceLinkRef.java	java/org/apache/naming/ResourceLinkRef.java	1	3	3	1	1	0.0	0.0	2	0	1	0	1	0	2	0	0	0	3	3	2	1	0	0	3	0	0	16	1	0	1	0	0	1	1	5	0	4	1	0	0	0	57	1	0	10	0	0	0.0
apache-tomcat-10.0.4-src/java/org/apache/naming/ResourceRef.java	java/org/apache/naming/ResourceRef.java	1	6	3	2	3	0.0	0.0	3	0	2	0	1	0	3	0	0	0	6	6	5	1	0	0	6	0	1	32	1	0	3	0	0	4	1	11	0	7	1	0	0	0	71	1	0	10	0	0	0.0
apache-tomcat-10.0.4-src/java/org/apache/naming/SelectorContext.java	java/org/apache/naming/SelectorContext.java	6	55	1	53	427	0.112299465	0.21390374	34	0	31	0	3	0	34	0	0	0	7	5	3	1	3	0	7	0	11	187	26	0	1	0	2	21	6	16	1	11	2	0	0	0	312	1	8	10	0	0	0.0
apache-tomcat-10.0.4-src/java/org/apache/naming/ServiceRef.java	java/org/apache/naming/ServiceRef.java	2	11	3	4	9	0.2	0.2	6	0	5	0	1	0	6	0	0	0	10	9	8	2	0	0	10	0	0	51	3	0	5	0	0	8	6	16	0	11	1	0	0	0	81	1	0	10	0	0	0.0
apache-tomcat-10.0.4-src/java/org/apache/naming/StringManager.java	java/org/apache/naming/StringManager.java	1	14	1	16	4	0.0	0.0	5	2	4	1	0	0	4	0	2	1	3	1	0	3	0	0	3	0	6	65	4	0	6	3	0	2	0	18	1	11	3	0	0	0	142	1	0	10	0	0	0.0
apache-tomcat-10.0.4-src/java/org/apache/naming/TransactionRef.java	java/org/apache/naming/TransactionRef.java	1	3	3	0	3	0.0	0.0	3	0	2	0	1	0	3	0	0	0	2	2	1	1	0	0	2	0	0	13	1	0	0	0	0	1	1	2	0	2	0	0	0	0	36	1	0	10	0	0	0.0
apache-tomcat-10.0.4-src/java/org/apache/tomcat/buildutil/CheckEol.java	java/org/apache/tomcat/buildutil/CheckEol.java	7	22	2	16	0	0.33333334	0.33333334	5	0	3	2	0	0	3	0	0	0	2	0	0	2	0	0	1	0	3	99	8	3	9	2	1	16	7	16	5	15	4	0	2	0	103	1	0	10	0	0	0.0
apache-tomcat-10.0.4-src/java/org/apache/tomcat/buildutil/MimeTypeMappings.java	java/org/apache/tomcat/buildutil/MimeTypeMappings.java	7	2	1	19	0	0.0	0.0	1	1	1	0	0	0	1	0	0	0	0	0	0	0	0	0	0	0	4	29	0	1	0	0	0	3	0	9	0	9	1	0	0	0	36	1	0	10	0	0	0.0
apache-tomcat-10.0.4-src/java/org/apache/tomcat/buildutil/translate/BackportBase.java	java/org/apache/tomcat/buildutil/translate/BackportBase.java	1	6	1	3	1	0.0	0.0	2	0	0	0	2	0	2	1	0	0	6	0	0	0	6	0	6	0	2	30	0	2	1	0	0	5	2	9	0	9	1	0	0	0	27	1025	0	10	0	0	0.0
apache-tomcat-10.0.4-src/java/org/apache/tomcat/buildutil/translate/BackportEnglish.java	java/org/apache/tomcat/buildutil/translate/BackportEnglish.java	3	6	2	8	1	0.33333334	0.33333334	3	1	1	0	2	0	3	0	0	0	1	1	0	1	0	0	0	0	1	20	0	1	0	0	0	3	0	2	0	2	2	0	0	0	49	1	0	10	0	0	0.0
apache-tomcat-10.0.4-src/java/org/apache/tomcat/buildutil/translate/BackportTranslations.java	java/org/apache/tomcat/buildutil/translate/BackportTranslations.java	3	9	2	14	3	0.0	0.0	3	1	1	0	2	0	3	0	0	0	0	0	0	0	0	0	0	0	1	29	0	2	2	0	0	0	1	4	0	4	3	0	0	1	44	1	0	10	0	0	0.0
apache-tomcat-10.0.4-src/java/org/apache/tomcat/buildutil/translate/Constants.java	java/org/apache/tomcat/buildutil/translate/Constants.java	0	0	1	0	0	-1.0	-1.0	0	0	0	0	0	0	0	0	0	0	7	7	7	0	0	0	7	0	0	9	0	0	0	0	0	8	0	7	0	7	0	0	0	0	24	1	0	10	0	0	0.0
apache-tomcat-10.0.4-src/java/org/apache/tomcat/buildutil/translate/Export.java	java/org/apache/tomcat/buildutil/translate/Export.java	2	5	1	8	0	0.0	0.0	2	2	1	1	0	0	1	0	0	0	1	1	0	1	0	0	1	0	3	20	0	2	0	0	0	1	0	4	0	4	1	0	0	0	25	1	0	10	0	0	0.0
apache-tomcat-10.0.4-src/java/org/apache/tomcat/buildutil/translate/Import.java	java/org/apache/tomcat/buildutil/translate/Import.java	4	12	1	20	1	0.0	0.0	2	2	1	1	0	0	1	0	0	0	0	0	0	0	0	0	0	0	8	66	1	2	4	0	0	3	2	15	2	12	3	0	1	0	31	1	0	10	0	0	0.0
apache-tomcat-10.0.4-src/java/org/apache/tomcat/buildutil/translate/Utils.java	java/org/apache/tomcat/buildutil/translate/Utils.java	1	21	1	35	28	0.0	0.0	8	7	0	1	0	7	7	0	0	0	3	3	0	3	0	0	3	0	10	88	5	3	2	2	0	15	4	29	8	20	2	0	0	0	66	1	0	10	0	0	0.0
apache-tomcat-10.0.4-src/java/org/apache/tomcat/buildutil/Txt2Html.java	java/org/apache/tomcat/buildutil/Txt2Html.java	5	16	2	17	2	0.6666667	1.0	4	0	3	1	0	0	3	0	0	0	4	2	0	4	0	0	3	0	0	64	0	4	1	3	3	19	4	17	6	17	5	0	0	0	141	1	0	10	0	0	0.0
apache-tomcat-10.0.4-src/java/org/apache/tomcat/buildutil/Utils.java	java/org/apache/tomcat/buildutil/Utils.java	0	2	1	2	1	0.0	0.0	2	1	1	1	0	0	1	0	0	0	0	0	0	0	0	0	0	0	14	34	0	0	0	0	0	14	0	0	0	0	0	0	0	0	72	1	0	10	0	0	0.0
apache-tomcat-10.0.4-src/java/org/apache/tomcat/dbcp/dbcp2/AbandonedTrace.java	java/org/apache/tomcat/dbcp/dbcp2/AbandonedTrace.java	2	20	1	17	37	0.2	0.2	11	0	3	1	7	0	10	0	0	0	2	0	0	2	0	0	1	0	2	75	3	2	5	0	0	0	2	10	0	8	3	0	0	0	78	1	0	10	0	0	0.0
apache-tomcat-10.0.4-src/java/org/apache/tomcat/dbcp/dbcp2/BasicDataSource.java	java/org/apache/tomcat/dbcp/dbcp2/BasicDataSource.java	20	245	1	130	8515	0.06670093	0.44388488	143	1	126	4	12	1	140	0	0	48	51	1	0	51	0	0	1	0	16	865	75	4	61	13	1	33	14	142	14	91	4	0	0	1	741	1	2	10	0	0	0.0
apache-tomcat-10.0.4-src/java/org/apache/tomcat/dbcp/dbcp2/BasicDataSourceFactory.java	java/org/apache/tomcat/dbcp/dbcp2/BasicDataSourceFactory.java	4	81	1	95	8	0.0	0.0	5	3	2	3	0	0	4	0	0	0	58	58	0	58	0	0	58	0	41	366	6	7	53	1	2	90	1	136	5	83	3	0	0	0	213	1	2	10	0	0	0.0
apache-tomcat-10.0.4-src/java/org/apache/tomcat/dbcp/dbcp2/ConnectionFactoryFactory.java	java/org/apache/tomcat/dbcp/dbcp2/ConnectionFactoryFactory.java	3	5	1	11	0	0.0	0.0	1	1	0	0	0	1	1	0	0	0	0	0	0	0	0	0	0	0	1	33	2	0	3	1	0	6	0	7	1	7	2	0	0	0	43	0	0	10	0	0	0.0
apache-tomcat-10.0.4-src/java/org/apache/tomcat/dbcp/dbcp2/Constants.java	java/org/apache/tomcat/dbcp/dbcp2/Constants.java	0	0	1	0	0	-1.0	-1.0	0	0	0	0	0	0	0	0	0	0	5	5	5	0	0	0	5	0	0	7	0	0	0	0	0	4	0	5	1	5	0	0	0	0	20	1	0	10	0	0	0.0
apache-tomcat-10.0.4-src/java/org/apache/tomcat/dbcp/dbcp2/cpdsadapter/ConnectionImpl.java	java/org/apache/tomcat/dbcp/dbcp2/cpdsadapter/ConnectionImpl.java	6	26	3	18	0	0.61538464	0.72527474	14	0	13	0	0	1	14	0	0	0	2	0	0	2	0	0	2	0	0	125	23	0	0	10	0	0	0	2	0	2	2	0	0	0	147	0	0	10	0	0	0.0
apache-tomcat-10.0.4-src/java/org/apache/tomcat/dbcp/dbcp2/cpdsadapter/DriverAdapterCPDS.java	java/org/apache/tomcat/dbcp/dbcp2/cpdsadapter/DriverAdapterCPDS.java	10	74	1	73	842	0.092307694	0.7205128	45	0	39	6	0	0	40	0	0	3	20	4	0	20	0	0	4	0	20	331	25	0	8	1	0	38	10	52	1	29	3	0	0	0	339	1	0	10	0	0	0.0
apache-tomcat-10.0.4-src/java/org/apache/tomcat/dbcp/dbcp2/cpdsadapter/PooledConnectionImpl.java	java/org/apache/tomcat/dbcp/dbcp2/cpdsadapter/PooledConnectionImpl.java	15	86	1	51	448	0.1981982	0.3798799	40	0	15	3	11	11	37	0	0	3	9	1	0	9	0	0	4	0	1	325	38	1	16	15	1	26	0	21	0	17	3	0	0	0	229	0	0	10	0	0	0.0
apache-tomcat-10.0.4-src/java/org/apache/tomcat/dbcp/dbcp2/cpdsadapter/PStmtKeyCPDS.java	java/org/apache/tomcat/dbcp/dbcp2/cpdsadapter/PStmtKeyCPDS.java	2	6	2	0	15	0.0	0.0	6	0	6	0	0	0	6	0	0	0	0	0	0	0	0	0	0	0	0	20	0	0	0	0	0	0	0	0	0	0	0	0	0	0	60	1	0	10	0	0	0.0
apache-tomcat-10.0.4-src/java/org/apache/tomcat/dbcp/dbcp2/DataSourceConnectionFactory.java	java/org/apache/tomcat/dbcp/dbcp2/DataSourceConnectionFactory.java	3	9	1	5	0	0.7619048	1.0	7	0	7	0	0	0	7	0	0	0	3	0	0	3	0	0	3	0	3	33	5	0	2	0	0	0	0	6	0	3	1	0	0	0	27	1	0	10	0	0	0.0
apache-tomcat-10.0.4-src/java/org/apache/tomcat/dbcp/dbcp2/datasources/CPDSConnectionFactory.java	java/org/apache/tomcat/dbcp/dbcp2/datasources/CPDSConnectionFactory.java	9	43	1	47	76	0.3267974	0.6862745	20	0	17	2	0	1	18	0	0	4	11	1	0	11	0	0	8	0	13	228	7	0	8	9	0	19	4	41	5	27	3	0	0	0	217	0	0	10	0	0	0.0
apache-tomcat-10.0.4-src/java/org/apache/tomcat/dbcp/dbcp2/datasources/InstanceKeyDataSource.java	java/org/apache/tomcat/dbcp/dbcp2/datasources/InstanceKeyDataSource.java	6	113	1	40	2414	0.041862287	0.7398279	73	0	64	1	7	1	72	4	0	1	34	4	0	33	1	0	4	0	2	488	34	1	21	8	1	58	6	76	9	45	3	0	0	0	403	1025	0	10	0	0	0.0
apache-tomcat-10.0.4-src/java/org/apache/tomcat/dbcp/dbcp2/datasources/InstanceKeyDataSourceFactory.java	java/org/apache/tomcat/dbcp/dbcp2/datasources/InstanceKeyDataSourceFactory.java	4	78	1	53	16	0.2857143	0.2857143	8	4	2	1	3	2	7	2	1	1	1	1	0	1	0	0	1	0	25	196	3	2	62	4	0	28	2	44	1	13	5	0	0	0	118	1024	0	10	0	0	0.0
apache-tomcat-10.0.4-src/java/org/apache/tomcat/dbcp/dbcp2/datasources/KeyedCPDSConnectionFactory.java	java/org/apache/tomcat/dbcp/dbcp2/datasources/KeyedCPDSConnectionFactory.java	9	35	1	37	53	0.2747253	0.4945055	15	0	14	1	0	0	14	0	0	1	9	1	0	9	0	0	7	0	9	182	4	0	7	8	0	12	4	39	6	27	3	0	0	0	227	0	0	10	0	0	0.0
apache-tomcat-10.0.4-src/java/org/apache/tomcat/dbcp/dbcp2/datasources/PerUserPoolDataSource.java	java/org/apache/tomcat/dbcp/dbcp2/datasources/PerUserPoolDataSource.java	15	167	2	114	2335	0.028846154	0.028846154	71	0	44	6	3	18	65	0	0	1	21	2	0	21	0	0	2	0	3	677	44	2	85	8	1	8	3	102	2	58	3	0	0	0	242	1	0	10	0	0	0.0
apache-tomcat-10.0.4-src/java/org/apache/tomcat/dbcp/dbcp2/datasources/PerUserPoolDataSourceFactory.java	java/org/apache/tomcat/dbcp/dbcp2/datasources/PerUserPoolDataSourceFactory.java	4	20	2	16	1	0.0	0.0	2	0	0	0	2	0	2	0	0	0	1	1	0	1	0	0	1	0	9	52	2	0	18	0	0	10	0	17	0	9	1	0	0	0	47	1	0	10	0	0	0.0
apache-tomcat-10.0.4-src/java/org/apache/tomcat/dbcp/dbcp2/datasources/PooledConnectionAndInfo.java	java/org/apache/tomcat/dbcp/dbcp2/datasources/PooledConnectionAndInfo.java	3	7	1	2	1	0.47619048	1.0	7	0	0	0	0	7	7	0	0	0	4	0	0	4	0	0	4	0	2	30	5	0	0	0	0	0	0	4	0	4	0	0	0	0	35	16	0	10	0	0	0.0
apache-tomcat-10.0.4-src/java/org/apache/tomcat/dbcp/dbcp2/datasources/PoolKey.java	java/org/apache/tomcat/dbcp/dbcp2/datasources/PoolKey.java	1	8	1	6	0	1.0	1.0	4	0	3	0	0	1	4	0	0	0	3	1	0	3	0	0	3	0	3	35	7	0	3	0	0	3	2	5	0	5	1	0	0	0	29	0	0	10	0	0	0.0
apache-tomcat-10.0.4-src/java/org/apache/tomcat/dbcp/dbcp2/datasources/SharedPoolDataSource.java	java/org/apache/tomcat/dbcp/dbcp2/datasources/SharedPoolDataSource.java	12	25	2	66	40	0.16363636	0.16363636	13	0	7	2	4	0	11	0	0	0	4	1	0	4	0	0	1	0	1	110	6	0	9	3	0	5	3	17	1	14	3	0	0	0	196	1	0	10	0	0	0.0
apache-tomcat-10.0.4-src/java/org/apache/tomcat/dbcp/dbcp2/datasources/SharedPoolDataSourceFactory.java	java/org/apache/tomcat/dbcp/dbcp2/datasources/SharedPoolDataSourceFactory.java	3	4	2	7	1	0.0	0.0	2	0	0	0	2	0	2	0	0	0	1	1	0	1	0	0	1	0	1	14	2	0	2	0	0	1	0	3	0	3	1	0	0	0	41	1	0	10	0	0	0.0
apache-tomcat-10.0.4-src/java/org/apache/tomcat/dbcp/dbcp2/datasources/UserPassKey.java	java/org/apache/tomcat/dbcp/dbcp2/datasources/UserPassKey.java	3	11	1	5	0	0.71428573	1.0	8	0	5	0	0	3	8	0	0	0	3	1	0	3	0	0	3	0	4	40	8	0	3	0	0	0	1	4	0	4	1	0	0	0	84	0	0	10	0	0	0.0
apache-tomcat-10.0.4-src/java/org/apache/tomcat/dbcp/dbcp2/DelegatingCallableStatement.java	java/org/apache/tomcat/dbcp/dbcp2/DelegatingCallableStatement.java	6	243	4	125	7503	0.0	0.0	123	0	122	1	0	0	122	0	0	0	0	0	0	0	0	0	0	0	0	1154	125	0	0	120	0	0	12	0	0	0	1	0	0	0	126	1	0	10	0	0	0.0
apache-tomcat-10.0.4-src/java/org/apache/tomcat/dbcp/dbcp2/DelegatingConnection.java	java/org/apache/tomcat/dbcp/dbcp2/DelegatingConnection.java	11	167	2	92	0	0.6684685	0.7733333	76	0	66	1	9	0	75	0	3	1	7	1	0	7	0	0	1	0	10	741	90	2	14	57	5	9	4	45	1	29	4	0	0	0	294	1	0	10	0	0	0.0
apache-tomcat-10.0.4-src/java/org/apache/tomcat/dbcp/dbcp2/DelegatingDatabaseMetaData.java	java/org/apache/tomcat/dbcp/dbcp2/DelegatingDatabaseMetaData.java	6	362	1	186	0	0.9815433	1.0	182	0	181	0	1	0	182	0	0	0	2	0	0	2	0	0	2	0	28	1644	313	1	2	173	1	0	28	4	0	3	2	0	0	0	318	1	0	10	0	0	0.0
apache-tomcat-10.0.4-src/java/org/apache/tomcat/dbcp/dbcp2/DelegatingPreparedStatement.java	java/org/apache/tomcat/dbcp/dbcp2/DelegatingPreparedStatement.java	6	123	3	66	1830	0.0	0.0	61	0	60	1	0	0	60	0	0	1	0	0	0	0	0	0	0	0	1	549	11	0	4	58	0	1	2	1	0	1	1	0	0	0	134	1	0	10	0	0	0.0
apache-tomcat-10.0.4-src/java/org/apache/tomcat/dbcp/dbcp2/DelegatingResultSet.java	java/org/apache/tomcat/dbcp/dbcp2/DelegatingResultSet.java	7	407	2	200	0	0.98054725	1.0	203	2	200	2	1	0	201	0	0	1	3	0	0	3	0	0	1	0	2	1716	201	1	5	192	3	4	19	8	1	4	2	0	0	0	217	17	0	10	0	0	0.0
apache-tomcat-10.0.4-src/java/org/apache/tomcat/dbcp/dbcp2/DelegatingStatement.java	java/org/apache/tomcat/dbcp/dbcp2/DelegatingStatement.java	9	136	2	78	0	0.7725962	0.9091346	66	0	59	1	6	0	65	0	0	1	3	0	0	3	0	0	0	0	5	618	76	2	10	50	3	3	19	13	1	7	6	0	0	0	177	1	0	10	0	0	0.0
apache-tomcat-10.0.4-src/java/org/apache/tomcat/dbcp/dbcp2/DriverConnectionFactory.java	java/org/apache/tomcat/dbcp/dbcp2/DriverConnectionFactory.java	2	6	1	4	0	0.8	1.0	6	0	6	0	0	0	6	0	0	0	3	0	0	3	0	0	3	0	1	25	5	0	0	0	0	4	0	3	1	3	0	0	0	0	25	1	0	10	0	0	0.0
apache-tomcat-10.0.4-src/java/org/apache/tomcat/dbcp/dbcp2/DriverFactory.java	java/org/apache/tomcat/dbcp/dbcp2/DriverFactory.java	1	10	1	14	0	0.0	0.0	1	1	0	0	0	1	1	0	0	0	0	0	0	0	0	0	0	0	4	48	1	0	5	3	1	8	0	12	2	7	5	0	0	0	35	0	0	10	0	0	0.0
apache-tomcat-10.0.4-src/java/org/apache/tomcat/dbcp/dbcp2/DriverManagerConnectionFactory.java	java/org/apache/tomcat/dbcp/dbcp2/DriverManagerConnectionFactory.java	3	12	1	7	0	0.6944444	0.7777778	8	0	8	0	0	0	9	0	0	0	4	0	0	4	0	0	4	0	7	51	6	0	3	0	0	0	0	16	0	4	2	0	0	0	48	1	0	10	0	0	0.0
apache-tomcat-10.0.4-src/java/org/apache/tomcat/dbcp/dbcp2/Jdbc41Bridge.java	java/org/apache/tomcat/dbcp/dbcp2/Jdbc41Bridge.java	1	69	1	65	66	0.0	0.0	12	12	12	0	0	0	12	0	0	0	0	0	0	0	0	0	0	0	17	230	56	0	43	12	0	7	1	0	0	0	2	0	0	0	122	1	0	10	0	0	0.0
apache-tomcat-10.0.4-src/java/org/apache/tomcat/dbcp/dbcp2/LifetimeExceededException.java	java/org/apache/tomcat/dbcp/dbcp2/LifetimeExceededException.java	0	2	3	0	1	0.0	0.0	2	0	2	0	0	0	2	0	0	0	1	1	0	1	0	0	1	0	0	8	0	0	0	0	0	0	1	1	0	1	0	0	0	0	27	0	0	10	0	0	0.0
apache-tomcat-10.0.4-src/java/org/apache/tomcat/dbcp/dbcp2/ListException.java	java/org/apache/tomcat/dbcp/dbcp2/ListException.java	0	2	3	0	0	1.0	1.0	2	0	2	0	0	0	2	0	0	0	2	1	0	2	0	0	2	0	0	11	1	0	0	0	0	0	1	2	0	2	0	0	0	0	38	1	0	10	0	0	0.0
apache-tomcat-10.0.4-src/java/org/apache/tomcat/dbcp/dbcp2/managed/BasicManagedDataSource.java	java/org/apache/tomcat/dbcp/dbcp2/managed/BasicManagedDataSource.java	15	20	2	54	36	0.22727273	0.56060606	12	0	8	0	4	0	12	0	0	5	5	0	0	5	0	0	0	0	3	103	9	0	4	3	0	7	0	18	3	13	2	0	0	0	170	1	0	10	0	0	0.0
apache-tomcat-10.0.4-src/java/org/apache/tomcat/dbcp/dbcp2/managed/DataSourceXAConnectionFactory.java	java/org/apache/tomcat/dbcp/dbcp2/managed/DataSourceXAConnectionFactory.java	6	15	1	10	0	0.5824176	1.0	14	0	14	0	0	0	14	0	0	0	4	0	0	4	0	0	2	0	5	80	6	0	1	0	0	2	0	11	0	7	1	1	0	0	73	1	0	10	0	0	0.0
apache-tomcat-10.0.4-src/java/org/apache/tomcat/dbcp/dbcp2/managed/LocalXAConnectionFactory.java	java/org/apache/tomcat/dbcp/dbcp2/managed/LocalXAConnectionFactory.java	6	5	1	4	0	0.8	1.0	5	0	5	0	0	0	5	0	0	0	2	0	0	2	0	0	2	0	2	147	3	0	0	0	0	2	0	4	0	4	0	0	1	0	66	1	0	10	0	0	0.0
apache-tomcat-10.0.4-src/java/org/apache/tomcat/dbcp/dbcp2/managed/ManagedConnection.java	java/org/apache/tomcat/dbcp/dbcp2/managed/ManagedConnection.java	7	43	3	29	23	0.32051283	0.5769231	14	0	11	1	2	0	13	0	0	0	6	0	0	6	0	0	4	0	0	175	8	0	14	9	0	7	0	13	0	10	4	0	1	0	146	1	0	10	0	0	0.0
apache-tomcat-10.0.4-src/java/org/apache/tomcat/dbcp/dbcp2/managed/ManagedDataSource.java	java/org/apache/tomcat/dbcp/dbcp2/managed/ManagedDataSource.java	5	7	2	3	0	1.0	1.0	4	0	4	0	0	0	4	0	0	0	1	0	0	1	0	0	0	0	1	26	2	0	3	0	0	4	0	2	0	1	1	0	0	0	79	1	0	10	0	0	0.0
apache-tomcat-10.0.4-src/java/org/apache/tomcat/dbcp/dbcp2/managed/PoolableManagedConnection.java	java/org/apache/tomcat/dbcp/dbcp2/managed/PoolableManagedConnection.java	3	4	4	2	0	1.0	1.0	4	0	4	0	0	0	4	0	0	0	1	0	0	1	0	0	1	0	0	21	1	0	0	1	0	0	0	1	0	1	1	0	0	0	59	1	0	10	0	0	0.0
apache-tomcat-10.0.4-src/java/org/apache/tomcat/dbcp/dbcp2/managed/PoolableManagedConnectionFactory.java	java/org/apache/tomcat/dbcp/dbcp2/managed/PoolableManagedConnectionFactory.java	16	6	2	27	0	1.0	1.0	3	0	3	0	0	0	3	0	0	1	1	0	0	1	0	0	1	0	0	44	2	0	2	0	2	1	3	9	0	8	2	0	0	0	80	1	0	10	0	0	0.0
apache-tomcat-10.0.4-src/java/org/apache/tomcat/dbcp/dbcp2/managed/TransactionContext.java	java/org/apache/tomcat/dbcp/dbcp2/managed/TransactionContext.java	6	23	1	11	10	0.35714287	1.0	9	0	8	1	0	0	8	0	0	0	5	0	0	5	0	0	3	0	2	96	6	0	8	3	0	9	0	13	0	12	2	1	0	0	112	1	0	10	0	0	0.0
apache-tomcat-10.0.4-src/java/org/apache/tomcat/dbcp/dbcp2/managed/TransactionRegistry.java	java/org/apache/tomcat/dbcp/dbcp2/managed/TransactionRegistry.java	6	12	1	10	9	0.4	0.4	7	0	6	1	0	0	6	0	0	3	4	0	0	4	0	0	4	0	3	61	4	0	3	1	1	5	0	13	1	10	2	0	0	0	106	1	0	10	0	0	0.0
apache-tomcat-10.0.4-src/java/org/apache/tomcat/dbcp/dbcp2/ObjectNameWrapper.java	java/org/apache/tomcat/dbcp/dbcp2/ObjectNameWrapper.java	3	18	1	11	2	0.53571427	0.53571427	9	4	8	1	0	0	8	0	0	0	3	2	0	3	0	0	3	0	5	56	9	0	5	3	0	3	0	3	2	3	2	0	0	0	47	0	3	10	0	0	0.0
apache-tomcat-10.0.4-src/java/org/apache/tomcat/dbcp/dbcp2/PoolableCallableStatement.java	java/org/apache/tomcat/dbcp/dbcp2/PoolableCallableStatement.java	8	13	5	14	4	0.16666667	0.16666667	4	0	4	0	0	0	4	0	0	0	2	0	0	2	0	0	2	0	0	54	0	1	3	2	0	1	0	5	0	5	4	0	0	0	83	1	0	10	0	0	0.0
apache-tomcat-10.0.4-src/java/org/apache/tomcat/dbcp/dbcp2/PoolableConnection.java	java/org/apache/tomcat/dbcp/dbcp2/PoolableConnection.java	7	49	3	36	50	0.15384616	0.46153846	13	0	10	1	2	0	13	0	0	1	8	1	0	8	0	0	4	0	3	174	9	0	10	8	1	6	4	17	0	13	3	0	0	0	215	1	0	10	0	0	0.0
apache-tomcat-10.0.4-src/java/org/apache/tomcat/dbcp/dbcp2/PoolableConnectionFactory.java	java/org/apache/tomcat/dbcp/dbcp2/PoolableConnectionFactory.java	21	90	1	60	1331	0.0524109	0.2208246	55	0	51	1	3	0	54	0	0	2	24	2	0	23	0	1	5	0	11	318	27	1	16	5	0	6	8	50	2	38	3	0	0	0	251	1	1	10	0	0	0.0
apache-tomcat-10.0.4-src/java/org/apache/tomcat/dbcp/dbcp2/PoolablePreparedStatement.java	java/org/apache/tomcat/dbcp/dbcp2/PoolablePreparedStatement.java	8	16	4	17	7	0.26666668	0.26666668	6	0	6	0	0	0	6	0	0	0	3	0	0	3	0	0	2	0	0	66	0	1	3	2	0	1	0	8	0	6	4	0	0	0	78	1	0	10	0	0	0.0
apache-tomcat-10.0.4-src/java/org/apache/tomcat/dbcp/dbcp2/PoolingConnection.java	java/org/apache/tomcat/dbcp/dbcp2/PoolingConnection.java	13	50	3	33	551	0.034408603	0.045161292	35	0	21	4	10	0	31	0	0	2	2	0	0	2	0	0	0	0	0	182	29	0	6	7	0	10	0	14	1	10	3	0	1	0	186	1	0	10	0	0	0.0
apache-tomcat-10.0.4-src/java/org/apache/tomcat/dbcp/dbcp2/PoolingDataSource.java	java/org/apache/tomcat/dbcp/dbcp2/PoolingDataSource.java	11	23	3	13	87	0.08791209	0.08791209	14	0	13	0	1	0	14	0	0	0	4	1	0	4	0	0	2	0	7	105	6	0	2	2	1	12	0	8	1	7	2	0	1	0	112	1	1	10	0	0	0.0
apache-tomcat-10.0.4-src/java/org/apache/tomcat/dbcp/dbcp2/PoolingDriver.java	java/org/apache/tomcat/dbcp/dbcp2/PoolingDriver.java	4	28	3	16	91	0.058333334	0.058333334	15	0	13	0	2	0	16	0	0	4	7	6	1	2	4	0	7	0	1	123	11	0	4	4	0	7	3	13	4	13	3	0	1	0	118	1	0	10	0	0	0.0
apache-tomcat-10.0.4-src/java/org/apache/tomcat/dbcp/dbcp2/PStmtKey.java	java/org/apache/tomcat/dbcp/dbcp2/PStmtKey.java	13	70	1	16	0	0.7904762	1.0	36	0	36	0	0	0	36	0	0	0	11	0	0	11	0	0	10	0	32	390	26	0	25	0	0	11	0	142	0	13	1	0	10	0	105	1	0	10	0	0	0.0
apache-tomcat-10.0.4-src/java/org/apache/tomcat/dbcp/dbcp2/SQLExceptionList.java	java/org/apache/tomcat/dbcp/dbcp2/SQLExceptionList.java	0	4	4	4	0	1.0	1.0	2	0	2	0	0	0	2	0	0	0	2	1	0	2	0	0	2	0	2	11	1	0	2	0	0	1	3	2	0	2	0	0	0	0	40	1	0	10	0	0	0.0
apache-tomcat-10.0.4-src/java/org/apache/tomcat/dbcp/dbcp2/SwallowedExceptionLogger.java	java/org/apache/tomcat/dbcp/dbcp2/SwallowedExceptionLogger.java	4	5	1	2	0	1.0	1.0	3	0	3	0	0	0	3	0	0	0	2	0	0	2	0	0	2	0	1	16	0	0	0	0	1	1	0	2	0	2	1	0	0	0	32	1	1	10	0	0	0.0
apache-tomcat-10.0.4-src/java/org/apache/tomcat/dbcp/dbcp2/Utils.java	java/org/apache/tomcat/dbcp/dbcp2/Utils.java	2	18	1	15	28	0.0	0.0	8	7	7	1	0	0	8	0	0	0	6	6	3	1	0	2	6	0	4	57	8	0	8	1	0	10	3	9	1	9	2	0	0	0	113	17	0	10	0	0	0.0
apache-tomcat-10.0.4-src/java/org/apache/tomcat/dbcp/pool2/BaseKeyedPooledObjectFactory.java	java/org/apache/tomcat/dbcp/pool2/BaseKeyedPooledObjectFactory.java	6	7	1	2	21	0.0	0.0	7	0	7	0	0	0	7	2	0	0	0	0	0	0	0	0	0	0	0	16	2	0	0	0	0	0	0	0	0	0	0	0	0	0	86	1025	0	10	0	0	0.0
apache-tomcat-10.0.4-src/java/org/apache/tomcat/dbcp/pool2/BaseObject.java	java/org/apache/tomcat/dbcp/pool2/BaseObject.java	1	2	1	5	1	0.0	0.0	2	0	1	0	1	0	2	0	0	0	0	0	0	0	0	0	0	0	0	12	1	0	0	0	0	2	0	1	0	1	0	0	0	0	29	1025	0	10	0	0	0.0
apache-tomcat-10.0.4-src/java/org/apache/tomcat/dbcp/pool2/BaseObjectPool.java	java/org/apache/tomcat/dbcp/pool2/BaseObjectPool.java	4	12	1	3	53	0.054545455	0.054545455	11	0	9	0	2	0	11	3	2	0	1	0	0	1	0	0	0	0	0	33	3	0	0	0	0	2	2	2	0	1	1	0	0	0	80	1025	0	10	0	0	0.0
apache-tomcat-10.0.4-src/java/org/apache/tomcat/dbcp/pool2/BasePooledObjectFactory.java	java/org/apache/tomcat/dbcp/pool2/BasePooledObjectFactory.java	5	7	1	2	21	0.0	0.0	7	0	7	0	0	0	7	2	0	0	0	0	0	0	0	0	0	0	0	16	2	0	0	0	0	0	0	0	0	0	0	0	0	0	71	1025	0	10	0	0	0.0
apache-tomcat-10.0.4-src/java/org/apache/tomcat/dbcp/pool2/impl/AbandonedConfig.java	java/org/apache/tomcat/dbcp/pool2/impl/AbandonedConfig.java	0	15	1	6	41	0.18095239	0.75238097	15	0	15	0	0	0	15	0	0	0	7	0	0	7	0	0	0	0	1	68	8	0	0	0	0	7	1	15	0	8	0	0	0	0	178	1	0	10	0	0	0.0
apache-tomcat-10.0.4-src/java/org/apache/tomcat/dbcp/pool2/impl/BaseGenericObjectPool.java	java/org/apache/tomcat/dbcp/pool2/impl/BaseGenericObjectPool.java	9	91	1	70	1910	0.04283448	0.67424643	65	0	51	3	3	8	62	4	51	0	36	2	1	27	0	8	18	0	9	568	33	2	8	5	0	42	13	83	4	54	4	0	4	0	513	1025	0	10	0	0	0.0
apache-tomcat-10.0.4-src/java/org/apache/tomcat/dbcp/pool2/impl/BaseObjectPoolConfig.java	java/org/apache/tomcat/dbcp/pool2/impl/BaseObjectPoolConfig.java	4	37	1	5	566	0.075075075	0.7957958	37	0	36	0	1	0	37	0	0	0	35	17	17	18	0	0	17	0	0	179	18	0	0	0	0	17	9	53	2	35	0	0	0	0	153	1025	0	10	0	0	0.0
apache-tomcat-10.0.4-src/java/org/apache/tomcat/dbcp/pool2/impl/CallStackUtils.java	java/org/apache/tomcat/dbcp/pool2/impl/CallStackUtils.java	4	8	1	4	6	0.0	0.0	4	3	2	2	0	0	2	0	0	0	0	0	0	0	0	0	0	0	3	23	5	0	1	1	0	1	0	1	0	1	1	0	0	0	73	17	0	10	0	0	0.0
apache-tomcat-10.0.4-src/java/org/apache/tomcat/dbcp/pool2/impl/DefaultEvictionPolicy.java	java/org/apache/tomcat/dbcp/pool2/impl/DefaultEvictionPolicy.java	4	4	1	4	0	0.0	0.0	1	0	1	0	0	0	1	0	0	0	0	0	0	0	0	0	0	0	0	8	2	0	0	0	1	0	0	0	0	0	1	0	0	0	42	1	0	10	0	0	0.0
apache-tomcat-10.0.4-src/java/org/apache/tomcat/dbcp/pool2/impl/DefaultPooledObject.java	java/org/apache/tomcat/dbcp/pool2/impl/DefaultPooledObject.java	7	37	1	17	127	0.24901186	0.8300395	23	0	23	0	0	0	23	0	0	8	10	0	0	10	0	0	2	0	13	140	23	0	8	0	1	5	4	33	6	16	2	0	0	0	171	1	0	10	0	0	0.0
apache-tomcat-10.0.4-src/java/org/apache/tomcat/dbcp/pool2/impl/DefaultPooledObjectInfo.java	java/org/apache/tomcat/dbcp/pool2/impl/DefaultPooledObjectInfo.java	2	12	1	15	0	1.0	1.0	12	0	12	0	0	0	12	0	0	0	1	0	0	1	0	0	1	0	3	48	11	0	0	0	0	5	0	6	0	6	0	0	0	0	49	1	0	10	0	0	0.0
apache-tomcat-10.0.4-src/java/org/apache/tomcat/dbcp/pool2/impl/EvictionConfig.java	java/org/apache/tomcat/dbcp/pool2/impl/EvictionConfig.java	0	7	1	4	0	0.7	1.0	5	0	5	0	0	0	5	0	0	0	3	0	0	3	0	0	3	0	0	40	4	0	0	0	0	4	2	6	0	4	1	0	0	0	58	1	0	10	0	0	0.0
apache-tomcat-10.0.4-src/java/org/apache/tomcat/dbcp/pool2/impl/EvictionTimer.java	java/org/apache/tomcat/dbcp/pool2/impl/EvictionTimer.java	5	14	1	20	3	0.5	0.5	6	4	1	2	0	3	4	0	0	3	2	2	0	2	0	0	1	0	1	98	2	1	4	1	0	1	2	7	0	6	3	0	3	0	144	0	0	10	0	0	0.0
apache-tomcat-10.0.4-src/java/org/apache/tomcat/dbcp/pool2/impl/GenericKeyedObjectPool.java	java/org/apache/tomcat/dbcp/pool2/impl/GenericKeyedObjectPool.java	17	176	2	148	901	0.26814517	0.6552419	43	0	30	11	1	1	32	0	0	0	12	1	0	12	0	0	7	0	14	824	37	21	43	26	3	21	32	154	10	110	7	0	1	0	544	1	0	10	0	0	0.0
apache-tomcat-10.0.4-src/java/org/apache/tomcat/dbcp/pool2/impl/GenericKeyedObjectPoolConfig.java	java/org/apache/tomcat/dbcp/pool2/impl/GenericKeyedObjectPoolConfig.java	3	12	2	4	31	0.21818182	0.6545454	11	0	10	0	1	0	11	0	0	0	8	4	4	4	0	0	4	0	0	55	5	0	0	1	0	5	4	12	0	8	1	0	0	0	84	1	0	10	0	0	0.0
apache-tomcat-10.0.4-src/java/org/apache/tomcat/dbcp/pool2/impl/GenericObjectPool.java	java/org/apache/tomcat/dbcp/pool2/impl/GenericObjectPool.java	19	148	2	122	733	0.27651516	0.71590906	39	0	31	6	1	1	33	0	0	0	11	1	0	11	0	0	6	0	12	586	31	8	32	19	6	18	21	83	7	57	8	0	0	0	500	1	0	10	0	0	0.0
apache-tomcat-10.0.4-src/java/org/apache/tomcat/dbcp/pool2/impl/GenericObjectPoolConfig.java	java/org/apache/tomcat/dbcp/pool2/impl/GenericObjectPoolConfig.java	3	9	2	4	10	0.32142857	0.75	8	0	7	0	1	0	8	0	0	0	6	3	3	3	0	0	3	0	0	43	4	0	0	1	0	4	3	9	0	6	1	0	0	0	75	1	0	10	0	0	0.0
apache-tomcat-10.0.4-src/java/org/apache/tomcat/dbcp/pool2/impl/InterruptibleReentrantLock.java	java/org/apache/tomcat/dbcp/pool2/impl/InterruptibleReentrantLock.java	0	3	2	2	1	0.0	0.0	2	0	2	0	0	0	2	0	0	0	1	1	0	1	0	0	1	0	0	12	0	1	0	0	0	0	1	2	0	2	1	0	0	0	67	0	0	10	0	0	0.0
apache-tomcat-10.0.4-src/java/org/apache/tomcat/dbcp/pool2/impl/LinkedBlockingDeque.java	java/org/apache/tomcat/dbcp/pool2/impl/LinkedBlockingDeque.java	5	113	5	48	728	0.2851153	0.30398324	61	0	54	7	0	0	54	0	0	0	8	1	0	8	0	0	5	0	10	695	59	18	30	29	4	12	11	86	1	46	3	0	4	0	358	0	0	10	0	0	0.0
apache-tomcat-10.0.4-src/java/org/apache/tomcat/dbcp/pool2/impl/NoOpCallStack.java	java/org/apache/tomcat/dbcp/pool2/impl/NoOpCallStack.java	2	4	1	0	6	0.0	0.0	4	0	3	1	0	0	3	0	0	0	1	1	1	0	0	0	1	0	0	12	1	0	0	0	0	0	0	1	0	1	0	0	0	0	40	1	0	10	0	0	0.0
apache-tomcat-10.0.4-src/java/org/apache/tomcat/dbcp/pool2/impl/PooledSoftReference.java	java/org/apache/tomcat/dbcp/pool2/impl/PooledSoftReference.java	3	5	2	7	0	0.6	0.6	5	0	5	0	0	0	5	0	0	2	1	0	0	1	0	0	0	0	0	26	3	0	0	0	0	2	0	3	0	2	1	0	0	0	67	1	0	10	0	0	0.0
apache-tomcat-10.0.4-src/java/org/apache/tomcat/dbcp/pool2/impl/PoolImplUtils.java	java/org/apache/tomcat/dbcp/pool2/impl/PoolImplUtils.java	3	21	1	16	6	0.0	0.0	4	4	0	3	0	1	1	0	0	0	0	0	0	0	0	0	0	0	7	64	13	2	5	0	3	2	4	12	0	12	4	0	0	0	67	0	0	10	0	0	0.0
apache-tomcat-10.0.4-src/java/org/apache/tomcat/dbcp/pool2/impl/SecurityManagerCallStack.java	java/org/apache/tomcat/dbcp/pool2/impl/SecurityManagerCallStack.java	3	8	2	7	0	0.8333333	1.0	4	0	4	0	0	0	4	0	0	0	4	0	0	4	0	0	3	0	2	54	2	1	2	0	0	0	0	8	0	6	2	0	2	0	65	1	0	10	0	0	0.0
apache-tomcat-10.0.4-src/java/org/apache/tomcat/dbcp/pool2/impl/SoftReferenceObjectPool.java	java/org/apache/tomcat/dbcp/pool2/impl/SoftReferenceObjectPool.java	9	50	2	45	0	0.6727273	0.8181818	15	0	10	4	1	0	11	0	0	8	7	0	0	7	0	0	4	0	2	218	6	5	15	7	0	13	3	29	1	20	4	0	0	0	240	1	0	10	0	0	0.0
apache-tomcat-10.0.4-src/java/org/apache/tomcat/dbcp/pool2/impl/ThrowableCallStack.java	java/org/apache/tomcat/dbcp/pool2/impl/ThrowableCallStack.java	2	7	2	4	0	0.6666667	1.0	4	0	4	0	0	0	4	0	0	1	3	0	0	3	0	0	2	0	1	37	2	0	2	0	0	0	0	7	0	5	2	0	1	0	55	1	0	10	0	0	0.0
apache-tomcat-10.0.4-src/java/org/apache/tomcat/dbcp/pool2/PoolUtils.java	java/org/apache/tomcat/dbcp/pool2/PoolUtils.java	17	36	4	11	131	0.080882356	0.16176471	18	17	17	1	0	0	17	0	0	0	6	6	0	4	0	2	6	0	6	748	14	1	10	0	0	6	8	10	0	10	1	0	11	0	245	17	0	10	0	0	0.0
apache-tomcat-10.0.4-src/java/org/apache/tomcat/InstanceManagerBindings.java	java/org/apache/tomcat/InstanceManagerBindings.java	1	3	1	3	0	1.0	1.0	3	3	3	0	0	0	3	0	3	0	1	1	0	1	0	0	1	0	0	12	1	0	0	0	0	0	0	1	0	1	0	0	0	0	11	17	0	10	0	0	0.0
apache-tomcat-10.0.4-src/java/org/apache/tomcat/jni/Address.java	java/org/apache/tomcat/jni/Address.java	1	8	1	0	28	0.0	0.0	8	8	8	0	0	0	8	0	0	0	1	1	1	0	0	0	1	0	0	11	0	0	0	0	0	1	0	1	0	1	0	0	0	0	144	1	0	10	0	0	0.0
apache-tomcat-10.0.4-src/java/org/apache/tomcat/jni/Buffer.java	java/org/apache/tomcat/jni/Buffer.java	0	8	1	0	28	0.0	0.0	8	8	8	0	0	0	8	0	0	0	0	0	0	0	0	0	0	0	0	10	0	0	0	0	0	0	0	0	0	0	0	0	0	0	64	1	0	10	0	0	0.0
apache-tomcat-10.0.4-src/java/org/apache/tomcat/jni/Directory.java	java/org/apache/tomcat/jni/Directory.java	1	8	1	0	28	0.0	0.0	8	8	8	0	0	0	8	0	0	0	0	0	0	0	0	0	0	0	0	10	0	0	0	0	0	0	0	0	0	0	0	0	0	0	134	1	0	10	0	0	0.0
apache-tomcat-10.0.4-src/java/org/apache/tomcat/jni/Error.java	java/org/apache/tomcat/jni/Error.java	0	6	3	0	11	0.0	0.0	6	3	5	1	0	0	5	0	0	0	3	1	0	3	0	0	3	0	0	19	2	0	0	0	0	1	1	3	1	3	0	0	0	0	83	1	0	10	0	0	0.0
apache-tomcat-10.0.4-src/java/org/apache/tomcat/jni/File.java	java/org/apache/tomcat/jni/File.java	3	42	1	0	861	0.0	0.0	42	42	42	0	0	0	42	0	0	0	69	69	69	0	0	0	69	0	0	113	0	0	0	0	0	0	69	69	0	69	0	0	0	0	550	1	0	10	0	0	0.0
apache-tomcat-10.0.4-src/java/org/apache/tomcat/jni/FileInfo.java	java/org/apache/tomcat/jni/FileInfo.java	0	0	1	0	0	-1.0	-1.0	0	0	0	0	0	0	0	0	0	0	17	0	17	0	0	0	0	0	0	19	0	0	0	0	0	0	0	0	0	17	0	0	0	0	110	1	0	10	0	0	0.0
apache-tomcat-10.0.4-src/java/org/apache/tomcat/jni/Global.java	java/org/apache/tomcat/jni/Global.java	0	6	1	0	15	0.0	0.0	6	6	6	0	0	0	6	0	0	0	0	0	0	0	0	0	0	0	0	8	0	0	0	0	0	0	0	0	0	0	0	0	0	0	169	1	0	10	0	0	0.0
apache-tomcat-10.0.4-src/java/org/apache/tomcat/jni/Library.java	java/org/apache/tomcat/jni/Library.java	2	35	1	17	74	0.0	0.0	13	11	7	6	0	0	7	0	0	1	40	40	38	2	0	0	1	0	49	180	1	4	2	2	0	11	52	85	2	50	5	0	0	0	143	17	0	10	0	0	0.0
apache-tomcat-10.0.4-src/java/org/apache/tomcat/jni/LibraryNotFoundError.java	java/org/apache/tomcat/jni/LibraryNotFoundError.java	0	2	5	0	0	1.0	1.0	2	0	2	0	0	0	2	0	0	0	2	1	0	2	0	0	2	0	0	11	1	0	0	0	0	0	1	2	0	2	0	0	0	0	33	1	0	10	0	0	0.0
apache-tomcat-10.0.4-src/java/org/apache/tomcat/jni/Local.java	java/org/apache/tomcat/jni/Local.java	0	5	1	0	10	0.0	0.0	5	5	5	0	0	0	5	0	0	0	0	0	0	0	0	0	0	0	0	7	0	0	0	0	0	0	0	0	0	0	0	0	0	0	115	1	0	10	0	0	0.0
apache-tomcat-10.0.4-src/java/org/apache/tomcat/jni/Lock.java	java/org/apache/tomcat/jni/Lock.java	0	9	1	0	36	0.0	0.0	9	9	9	0	0	0	9	0	0	0	6	6	6	0	0	0	6	0	0	17	0	0	0	0	0	0	6	6	0	6	0	0	0	0	183	1	0	10	0	0	0.0
apache-tomcat-10.0.4-src/java/org/apache/tomcat/jni/Mmap.java	java/org/apache/tomcat/jni/Mmap.java	0	4	1	0	6	0.0	0.0	4	4	4	0	0	0	4	0	0	0	2	2	2	0	0	0	2	0	0	8	0	0	0	0	0	0	2	2	0	2	0	0	0	0	85	1	0	10	0	0	0.0
apache-tomcat-10.0.4-src/java/org/apache/tomcat/jni/Multicast.java	java/org/apache/tomcat/jni/Multicast.java	0	5	1	0	10	0.0	0.0	5	5	5	0	0	0	5	0	0	0	0	0	0	0	0	0	0	0	0	7	0	0	0	0	0	0	0	0	0	0	0	0	0	0	98	1	0	10	0	0	0.0
apache-tomcat-10.0.4-src/java/org/apache/tomcat/jni/OS.java	java/org/apache/tomcat/jni/OS.java	3	8	1	1	28	0.0	0.0	8	8	7	1	0	0	7	0	0	0	20	20	13	7	0	0	20	0	7	30	0	0	0	0	0	0	13	20	0	20	0	0	0	0	145	1	0	10	0	0	0.0
apache-tomcat-10.0.4-src/java/org/apache/tomcat/jni/Poll.java	java/org/apache/tomcat/jni/Poll.java	1	12	1	0	66	0.0	0.0	12	12	12	0	0	0	12	0	0	0	11	11	11	0	0	0	11	0	0	25	0	0	0	0	0	0	11	11	0	11	0	0	0	0	192	1	0	10	0	0	0.0
apache-tomcat-10.0.4-src/java/org/apache/tomcat/jni/Pool.java	java/org/apache/tomcat/jni/Pool.java	0	13	1	0	78	0.0	0.0	13	13	13	0	0	0	13	0	0	0	0	0	0	0	0	0	0	0	0	15	0	0	0	0	0	0	0	0	0	0	0	0	0	0	177	1	0	10	0	0	0.0
apache-tomcat-10.0.4-src/java/org/apache/tomcat/jni/Proc.java	java/org/apache/tomcat/jni/Proc.java	2	7	1	0	21	0.0	0.0	7	7	7	0	0	0	7	0	0	0	34	34	34	0	0	0	34	0	0	43	0	0	0	0	0	0	34	34	0	34	0	0	0	0	230	1	0	10	0	0	0.0
apache-tomcat-10.0.4-src/java/org/apache/tomcat/jni/Procattr.java	java/org/apache/tomcat/jni/Procattr.java	0	13	1	0	78	0.0	0.0	13	13	13	0	0	0	13	0	0	0	0	0	0	0	0	0	0	0	0	15	0	0	0	0	0	0	0	0	0	0	0	0	0	0	234	1	0	10	0	0	0.0
apache-tomcat-10.0.4-src/java/org/apache/tomcat/jni/Registry.java	java/org/apache/tomcat/jni/Registry.java	1	20	1	0	190	0.0	0.0	20	20	20	0	0	0	20	0	0	0	23	23	23	0	0	0	23	0	0	45	0	0	0	0	0	0	23	23	0	23	0	0	0	0	141	1	0	10	0	0	0.0
apache-tomcat-10.0.4-src/java/org/apache/tomcat/jni/Shm.java	java/org/apache/tomcat/jni/Shm.java	0	8	1	0	28	0.0	0.0	8	8	8	0	0	0	8	0	0	0	0	0	0	0	0	0	0	0	0	10	0	0	0	0	0	0	0	0	0	0	0	0	0	0	164	1	0	10	0	0	0.0
apache-tomcat-10.0.4-src/java/org/apache/tomcat/jni/Sockaddr.java	java/org/apache/tomcat/jni/Sockaddr.java	0	0	1	0	0	-1.0	-1.0	0	0	0	0	0	0	0	0	0	0	6	0	6	0	0	0	0	0	0	8	0	0	0	0	0	0	0	0	0	6	0	0	0	0	61	1	0	10	0	0	0.0
apache-tomcat-10.0.4-src/java/org/apache/tomcat/jni/Socket.java	java/org/apache/tomcat/jni/Socket.java	1	37	1	0	666	0.0	0.0	37	37	36	1	0	0	36	0	0	0	35	35	35	0	0	0	35	0	0	74	0	0	0	0	0	0	35	35	0	35	0	0	0	0	411	1	0	10	0	0	0.0
apache-tomcat-10.0.4-src/java/org/apache/tomcat/jni/SSL.java	java/org/apache/tomcat/jni/SSL.java	4	54	1	1	1326	0.0	0.0	52	52	52	0	0	0	53	0	0	0	153	153	153	0	0	0	153	0	1	215	0	0	0	0	19	0	163	154	14	153	1	0	0	0	450	17	0	10	0	0	0.0
apache-tomcat-10.0.4-src/java/org/apache/tomcat/jni/SSLConf.java	java/org/apache/tomcat/jni/SSLConf.java	0	6	1	0	15	0.0	0.0	6	6	6	0	0	0	6	0	0	0	0	0	0	0	0	0	0	0	0	8	0	0	0	0	0	0	0	0	0	0	0	0	0	0	87	17	0	10	0	0	0.0
apache-tomcat-10.0.4-src/java/org/apache/tomcat/jni/SSLContext.java	java/org/apache/tomcat/jni/SSLContext.java	4	52	1	8	1219	0.00244898	0.00244898	50	50	50	0	0	0	50	0	0	0	2	2	1	1	0	0	2	0	2	70	2	0	2	0	1	1	1	4	0	4	1	0	1	0	515	17	0	10	0	0	0.0
apache-tomcat-10.0.4-src/java/org/apache/tomcat/jni/SSLSocket.java	java/org/apache/tomcat/jni/SSLSocket.java	1	8	1	0	28	0.0	0.0	8	8	8	0	0	0	8	0	0	0	0	0	0	0	0	0	0	0	0	10	0	0	0	0	0	0	0	0	0	0	0	0	0	0	186	1	0	10	0	0	0.0
apache-tomcat-10.0.4-src/java/org/apache/tomcat/jni/Status.java	java/org/apache/tomcat/jni/Status.java	1	54	1	1	1431	0.0	0.0	54	54	53	1	0	0	53	0	53	0	59	59	59	0	0	0	59	0	53	221	53	0	0	0	56	0	107	59	56	59	0	0	0	0	210	1	0	10	0	0	0.0
apache-tomcat-10.0.4-src/java/org/apache/tomcat/jni/Stdlib.java	java/org/apache/tomcat/jni/Stdlib.java	1	9	1	0	36	0.0	0.0	9	9	9	0	0	0	9	0	0	0	0	0	0	0	0	0	0	0	0	11	0	0	0	0	0	0	0	0	0	0	0	0	0	0	96	1	0	10	0	0	0.0
apache-tomcat-10.0.4-src/java/org/apache/tomcat/jni/Thread.java	java/org/apache/tomcat/jni/Thread.java	0	1	1	0	0	0.0	0.0	1	1	1	0	0	0	1	0	0	0	0	0	0	0	0	0	0	0	0	3	0	0	0	0	0	0	0	0	0	0	0	0	0	0	38	1	0	10	0	0	0.0
apache-tomcat-10.0.4-src/java/org/apache/tomcat/jni/Time.java	java/org/apache/tomcat/jni/Time.java	0	6	1	0	15	0.0	0.0	6	6	6	0	0	0	6	0	0	0	2	2	2	0	0	0	2	0	0	14	2	0	0	0	0	0	2	2	2	2	0	0	0	0	88	1	0	10	0	0	0.0
apache-tomcat-10.0.4-src/java/org/apache/tomcat/jni/User.java	java/org/apache/tomcat/jni/User.java	0	10	1	0	45	0.0	0.0	10	10	10	0	0	0	10	0	0	0	0	0	0	0	0	0	0	0	0	12	0	0	0	0	0	0	0	0	0	0	0	0	0	0	102	1	0	10	0	0	0.0
apache-tomcat-10.0.4-src/java/org/apache/tomcat/SimpleInstanceManager.java	java/org/apache/tomcat/SimpleInstanceManager.java	2	7	1	6	21	0.0	0.0	7	0	6	1	0	0	6	0	0	0	0	0	0	0	0	0	0	0	1	22	4	0	0	0	0	0	0	2	0	2	0	0	0	0	23	1	0	10	0	0	0.0
apache-tomcat-10.0.4-src/java/org/apache/tomcat/util/bcel/classfile/AnnotationElementValue.java	java/org/apache/tomcat/util/bcel/classfile/AnnotationElementValue.java	3	4	2	1	0	1.0	1.0	3	0	2	0	0	1	3	0	0	0	1	0	0	1	0	0	1	0	0	16	2	0	1	0	0	1	0	1	1	1	1	0	0	0	27	1	0	10	0	0	0.0
apache-tomcat-10.0.4-src/java/org/apache/tomcat/util/bcel/classfile/AnnotationEntry.java	java/org/apache/tomcat/util/bcel/classfile/AnnotationEntry.java	3	4	1	4	0	0.6666667	1.0	3	0	2	0	0	1	3	0	0	0	3	0	0	3	0	0	3	0	0	21	2	1	0	0	0	0	1	6	0	6	1	0	0	0	33	1	0	10	0	0	0.0
apache-tomcat-10.0.4-src/java/org/apache/tomcat/util/bcel/classfile/Annotations.java	java/org/apache/tomcat/util/bcel/classfile/Annotations.java	2	3	1	1	0	1.0	1.0	2	0	1	0	0	1	2	0	0	0	1	0	0	1	0	0	1	0	0	13	1	1	0	0	0	0	1	4	0	3	1	0	0	0	29	1	0	10	0	0	0.0
apache-tomcat-10.0.4-src/java/org/apache/tomcat/util/bcel/classfile/ArrayElementValue.java	java/org/apache/tomcat/util/bcel/classfile/ArrayElementValue.java	2	6	2	4	0	1.0	1.0	3	0	2	0	0	1	3	0	0	0	1	0	0	1	0	0	1	0	0	25	2	1	1	0	1	1	2	3	2	3	2	0	0	0	30	1	0	10	0	0	0.0
apache-tomcat-10.0.4-src/java/org/apache/tomcat/util/bcel/classfile/ClassElementValue.java	java/org/apache/tomcat/util/bcel/classfile/ClassElementValue.java	3	2	2	3	0	1.0	1.0	2	0	1	0	0	1	2	0	0	0	1	0	0	1	0	0	1	0	0	11	1	0	0	0	0	0	0	2	0	2	0	0	0	0	10	1	0	10	0	0	0.0
apache-tomcat-10.0.4-src/java/org/apache/tomcat/util/bcel/classfile/ClassFormatException.java	java/org/apache/tomcat/util/bcel/classfile/ClassFormatException.java	0	2	4	0	1	0.0	0.0	2	0	2	0	0	0	2	0	0	0	1	1	0	1	0	0	1	0	0	8	0	0	0	0	0	0	1	1	0	1	0	0	0	0	34	1	0	10	0	0	0.0
apache-tomcat-10.0.4-src/java/org/apache/tomcat/util/bcel/classfile/ClassParser.java	java/org/apache/tomcat/util/bcel/classfile/ClassParser.java	7	25	1	16	0	0.0	0.0	10	0	2	8	0	0	2	0	0	0	9	3	0	9	0	0	4	0	7	101	1	4	5	0	5	5	13	29	0	25	3	0	0	0	159	17	0	10	0	0	0.0
apache-tomcat-10.0.4-src/java/org/apache/tomcat/util/bcel/classfile/Constant.java	java/org/apache/tomcat/util/bcel/classfile/Constant.java	9	21	1	3	0	0.5	0.5	4	1	2	0	0	2	4	0	1	0	1	0	0	0	1	0	1	0	2	51	9	0	0	0	0	3	3	5	2	3	1	0	0	0	67	1025	0	10	0	0	0.0
apache-tomcat-10.0.4-src/java/org/apache/tomcat/util/bcel/classfile/ConstantClass.java	java/org/apache/tomcat/util/bcel/classfile/ConstantClass.java	1	2	2	1	0	1.0	1.0	2	0	1	0	0	1	2	0	0	0	1	0	0	1	0	0	1	0	0	10	1	0	0	0	0	0	0	1	0	1	0	0	0	0	37	17	0	10	0	0	0.0
apache-tomcat-10.0.4-src/java/org/apache/tomcat/util/bcel/classfile/ConstantDouble.java	java/org/apache/tomcat/util/bcel/classfile/ConstantDouble.java	1	2	2	1	0	1.0	1.0	2	0	1	0	0	1	2	0	0	0	1	0	0	1	0	0	1	0	0	10	1	0	0	0	0	0	0	1	0	1	0	0	0	0	24	17	0	10	0	0	0.0
apache-tomcat-10.0.4-src/java/org/apache/tomcat/util/bcel/classfile/ConstantFloat.java	java/org/apache/tomcat/util/bcel/classfile/ConstantFloat.java	1	2	2	1	0	1.0	1.0	2	0	1	0	0	1	2	0	0	0	1	0	0	1	0	0	1	0	0	10	1	0	0	0	0	0	0	1	0	1	0	0	0	0	24	17	0	10	0	0	0.0
apache-tomcat-10.0.4-src/java/org/apache/tomcat/util/bcel/classfile/ConstantInteger.java	java/org/apache/tomcat/util/bcel/classfile/ConstantInteger.java	1	2	2	1	0	1.0	1.0	2	0	1	0	0	1	2	0	0	0	1	0	0	1	0	0	1	0	0	10	1	0	0	0	0	0	0	1	0	1	0	0	0	0	25	17	0	10	0	0	0.0
apache-tomcat-10.0.4-src/java/org/apache/tomcat/util/bcel/classfile/ConstantLong.java	java/org/apache/tomcat/util/bcel/classfile/ConstantLong.java	1	2	2	1	0	1.0	1.0	2	0	1	0	0	1	2	0	0	0	1	0	0	1	0	0	1	0	0	10	1	0	0	0	0	0	0	1	0	1	0	0	0	0	25	17	0	10	0	0	0.0
apache-tomcat-10.0.4-src/java/org/apache/tomcat/util/bcel/classfile/ConstantPool.java	java/org/apache/tomcat/util/bcel/classfile/ConstantPool.java	4	11	1	5	1	0.33333334	0.33333334	3	0	2	0	0	1	3	0	0	0	1	0	0	1	0	0	1	0	2	33	2	1	5	0	2	7	2	6	3	5	3	0	0	0	73	1	0	10	0	0	0.0
apache-tomcat-10.0.4-src/java/org/apache/tomcat/util/bcel/classfile/ConstantUtf8.java	java/org/apache/tomcat/util/bcel/classfile/ConstantUtf8.java	2	4	2	1	1	0.0	0.0	3	1	1	1	0	1	2	0	1	0	1	0	0	1	0	0	1	0	0	16	2	0	1	0	0	1	0	1	0	1	1	0	0	0	35	17	0	10	0	0	0.0
apache-tomcat-10.0.4-src/java/org/apache/tomcat/util/bcel/classfile/ElementValue.java	java/org/apache/tomcat/util/bcel/classfile/ElementValue.java	8	19	1	3	0	0.4	0.6	5	1	2	0	0	3	5	1	2	0	15	13	13	2	0	0	15	0	1	59	7	1	0	0	0	1	1	20	1	19	2	0	0	0	50	1025	0	10	0	0	0.0
apache-tomcat-10.0.4-src/java/org/apache/tomcat/util/bcel/classfile/ElementValuePair.java	java/org/apache/tomcat/util/bcel/classfile/ElementValuePair.java	3	3	1	4	0	0.6666667	1.0	3	0	2	0	0	1	3	0	1	0	3	0	0	3	0	0	3	0	1	17	2	0	0	0	0	0	0	4	0	4	0	0	0	0	21	1	0	10	0	0	0.0
apache-tomcat-10.0.4-src/java/org/apache/tomcat/util/bcel/classfile/EnumElementValue.java	java/org/apache/tomcat/util/bcel/classfile/EnumElementValue.java	3	3	2	3	0	1.0	1.0	2	0	1	0	0	1	2	0	0	0	1	0	0	1	0	0	1	0	0	12	1	0	1	0	0	1	0	2	1	2	1	0	0	0	34	1	0	10	0	0	0.0
apache-tomcat-10.0.4-src/java/org/apache/tomcat/util/bcel/classfile/JavaClass.java	java/org/apache/tomcat/util/bcel/classfile/JavaClass.java	3	7	1	1	5	0.33333334	1.0	6	0	5	0	0	1	6	0	1	0	5	0	0	5	0	0	5	0	0	32	6	0	1	0	0	0	0	5	0	5	1	0	0	0	97	1	0	10	0	0	0.0
apache-tomcat-10.0.4-src/java/org/apache/tomcat/util/bcel/classfile/SimpleElementValue.java	java/org/apache/tomcat/util/bcel/classfile/SimpleElementValue.java	8	13	2	14	1	0.33333334	0.33333334	3	0	2	0	0	1	3	0	0	0	1	0	0	1	0	0	1	0	7	48	11	0	1	0	0	3	1	12	1	12	2	0	0	0	37	1	0	10	0	0	0.0
apache-tomcat-10.0.4-src/java/org/apache/tomcat/util/bcel/classfile/Utility.java	java/org/apache/tomcat/util/bcel/classfile/Utility.java	5	8	1	10	15	0.0	0.0	6	5	0	1	0	5	5	0	0	0	0	0	0	0	0	0	0	0	5	32	2	1	1	0	2	0	3	8	0	7	1	0	0	0	57	16	0	10	0	0	0.0
apache-tomcat-10.0.4-src/java/org/apache/tomcat/util/bcel/Const.java	java/org/apache/tomcat/util/bcel/Const.java	0	1	1	0	0	0.0	0.0	1	1	1	0	0	0	1	0	0	0	22	22	21	1	0	0	22	0	0	27	1	0	0	0	0	21	21	22	0	22	0	0	0	0	107	17	0	10	0	0	0.0
apache-tomcat-10.0.4-src/java/org/apache/tomcat/util/buf/AbstractChunk.java	java/org/apache/tomcat/util/buf/AbstractChunk.java	2	24	1	4	19	0.40952381	0.552381	15	0	13	0	2	0	15	1	0	0	9	3	1	3	5	0	3	0	1	93	14	3	2	0	1	0	14	26	10	17	3	0	0	0	92	1025	0	10	0	0	0.0
apache-tomcat-10.0.4-src/java/org/apache/tomcat/util/buf/Ascii.java	java/org/apache/tomcat/util/buf/Ascii.java	3	15	1	1	1	0.0	0.0	3	3	2	1	0	0	3	0	0	0	3	3	0	3	0	0	3	0	2	39	3	4	2	0	3	0	12	14	8	9	2	0	0	0	65	17	0	10	0	0	0.0
apache-tomcat-10.0.4-src/java/org/apache/tomcat/util/buf/Ascii.java	java/org/apache/tomcat/util/buf/Ascii.java	3	15	1	1	1	0.0	0.0	3	3	2	1	0	0	3	0	0	0	3	3	0	3	0	0	3	0	2	39	3	4	2	0	3	0	12	14	8	9	2	0	0	0	65	17	0	10	0	0	0.0
apache-tomcat-10.0.4-src/java/org/apache/tomcat/util/buf/Ascii.java	java/org/apache/tomcat/util/buf/Ascii.java	3	15	1	1	1	0.0	0.0	3	3	2	1	0	0	3	0	0	0	3	3	0	3	0	0	3	0	2	39	3	4	2	0	3	0	12	14	8	9	2	0	0	0	65	17	0	10	0	0	0.0
apache-tomcat-10.0.4-src/java/org/apache/tomcat/util/buf/Asn1Parser.java	java/org/apache/tomcat/util/buf/Asn1Parser.java	3	11	1	7	0	0.4	0.6666667	7	0	6	1	0	0	6	0	0	0	3	1	0	3	0	0	2	0	7	47	3	1	2	0	0	2	10	15	5	10	2	0	0	0	55	1	0	10	0	0	0.0
apache-tomcat-10.0.4-src/java/org/apache/tomcat/util/buf/Asn1Writer.java	java/org/apache/tomcat/util/buf/Asn1Writer.java	2	12	1	2	6	0.0	0.0	4	4	4	0	0	0	4	0	0	0	0	0	0	0	0	0	0	0	5	59	4	6	0	0	9	0	29	19	12	10	2	0	0	0	24	1	0	10	0	0	0.0
apache-tomcat-10.0.4-src/java/org/apache/tomcat/util/buf/B2CConverter.java	java/org/apache/tomcat/util/buf/B2CConverter.java	9	40	1	42	0	0.47619048	0.47619048	7	1	7	0	0	0	7	0	0	0	7	3	0	6	1	0	5	0	6	154	2	2	12	0	10	1	13	28	3	17	3	0	0	0	96	1	0	10	0	0	0.0
apache-tomcat-10.0.4-src/java/org/apache/tomcat/util/buf/B2CConverter.java	java/org/apache/tomcat/util/buf/B2CConverter.java	9	40	1	42	0	0.47619048	0.47619048	7	1	7	0	0	0	7	0	0	0	7	3	0	6	1	0	5	0	6	154	2	2	12	0	10	1	13	28	3	17	3	0	0	0	96	1	0	10	0	0	0.0
apache-tomcat-10.0.4-src/java/org/apache/tomcat/util/buf/B2CConverter.java	java/org/apache/tomcat/util/buf/B2CConverter.java	9	40	1	42	0	0.47619048	0.47619048	7	1	7	0	0	0	7	0	0	0	7	3	0	6	1	0	5	0	6	154	2	2	12	0	10	1	13	28	3	17	3	0	0	0	96	1	0	10	0	0	0.0
apache-tomcat-10.0.4-src/java/org/apache/tomcat/util/buf/ByteBufferHolder.java	java/org/apache/tomcat/util/buf/ByteBufferHolder.java	0	5	1	3	0	0.8333333	1.0	4	0	4	0	0	0	4	0	0	0	2	0	0	2	0	0	2	0	0	23	4	0	0	0	0	0	0	2	0	2	1	0	0	0	24	1	0	10	0	0	0.0
apache-tomcat-10.0.4-src/java/org/apache/tomcat/util/buf/ByteBufferUtils.java	java/org/apache/tomcat/util/buf/ByteBufferUtils.java	5	16	1	21	3	0.0	0.0	3	2	2	1	0	0	3	0	0	0	6	6	0	6	0	0	6	0	8	92	2	0	2	4	0	9	1	26	0	16	3	0	0	0	82	1	4	10	0	0	0.0
apache-tomcat-10.0.4-src/java/org/apache/tomcat/util/buf/ByteChunk.java	java/org/apache/tomcat/util/buf/ByteChunk.java	10	115	2	51	413	0.30769232	0.41666666	43	4	39	3	1	0	40	0	1	0	6	2	1	5	0	0	2	0	17	394	58	13	39	0	6	2	31	92	44	52	3	0	2	0	286	17	0	10	0	0	0.0
apache-tomcat-10.0.4-src/java/org/apache/tomcat/util/buf/ByteChunk.java	java/org/apache/tomcat/util/buf/ByteChunk.java	10	115	2	51	413	0.30769232	0.41666666	43	4	39	3	1	0	40	0	1	0	6	2	1	5	0	0	2	0	17	394	58	13	39	0	6	2	31	92	44	52	3	0	2	0	286	17	0	10	0	0	0.0
apache-tomcat-10.0.4-src/java/org/apache/tomcat/util/buf/ByteChunk.java	java/org/apache/tomcat/util/buf/ByteChunk.java	10	115	2	51	413	0.30769232	0.41666666	43	4	39	3	1	0	40	0	1	0	6	2	1	5	0	0	2	0	17	394	58	13	39	0	6	2	31	92	44	52	3	0	2	0	286	17	0	10	0	0	0.0
apache-tomcat-10.0.4-src/java/org/apache/tomcat/util/buf/ByteChunk.java	java/org/apache/tomcat/util/buf/ByteChunk.java	10	115	2	51	413	0.30769232	0.41666666	43	4	39	3	1	0	40	0	1	0	6	2	1	5	0	0	2	0	17	394	58	13	39	0	6	2	31	92	44	52	3	0	2	0	286	17	0	10	0	0	0.0
apache-tomcat-10.0.4-src/java/org/apache/tomcat/util/buf/ByteChunk.java	java/org/apache/tomcat/util/buf/ByteChunk.java	10	115	2	51	413	0.30769232	0.41666666	43	4	39	3	1	0	40	0	1	0	6	2	1	5	0	0	2	0	17	394	58	13	39	0	6	2	31	92	44	52	3	0	2	0	286	17	0	10	0	0	0.0
apache-tomcat-10.0.4-src/java/org/apache/tomcat/util/buf/ByteChunk.java	java/org/apache/tomcat/util/buf/ByteChunk.java	10	115	2	51	413	0.30769232	0.41666666	43	4	39	3	1	0	40	0	1	0	6	2	1	5	0	0	2	0	17	394	58	13	39	0	6	2	31	92	44	52	3	0	2	0	286	17	0	10	0	0	0.0
apache-tomcat-10.0.4-src/java/org/apache/tomcat/util/buf/C2BConverter.java	java/org/apache/tomcat/util/buf/C2BConverter.java	4	35	1	36	0	0.93333334	1.0	6	0	6	0	0	0	6	0	0	0	4	0	0	4	0	0	2	0	5	122	2	2	10	0	11	0	11	17	3	9	2	0	0	0	49	17	0	10	0	0	0.0
apache-tomcat-10.0.4-src/java/org/apache/tomcat/util/buf/CharChunk.java	java/org/apache/tomcat/util/buf/CharChunk.java	8	96	2	33	280	0.3226891	0.3529412	37	1	34	2	1	0	35	0	0	0	4	1	0	4	0	0	1	0	13	326	51	8	29	1	2	2	27	72	36	44	2	0	2	0	199	17	0	10	0	0	0.0
apache-tomcat-10.0.4-src/java/org/apache/tomcat/util/buf/CharsetCache.java	java/org/apache/tomcat/util/buf/CharsetCache.java	2	8	2	7	0	1.0	1.0	3	0	2	1	0	0	2	0	0	0	4	3	0	2	0	2	3	0	2	51	1	3	2	0	0	961	0	10	0	8	2	0	1	0	61	1	0	10	0	0	0.0
apache-tomcat-10.0.4-src/java/org/apache/tomcat/util/buf/CharsetUtil.java	java/org/apache/tomcat/util/buf/CharsetUtil.java	0	6	1	7	1	0.0	0.0	2	1	1	1	0	0	1	0	0	0	0	0	0	0	0	0	0	0	1	29	4	1	1	2	0	0	3	4	0	4	3	0	0	0	23	1	0	10	0	0	0.0
apache-tomcat-10.0.4-src/java/org/apache/tomcat/util/buf/HexUtils.java	java/org/apache/tomcat/util/buf/HexUtils.java	5	14	1	7	8	0.1	0.1	5	5	5	0	0	0	5	0	0	0	4	4	0	4	0	0	4	0	3	54	8	2	3	1	9	3	78	12	12	11	2	0	0	0	58	17	0	10	0	0	0.0
apache-tomcat-10.0.4-src/java/org/apache/tomcat/util/buf/MessageBytes.java	java/org/apache/tomcat/util/buf/MessageBytes.java	9	85	1	57	0	0.5566502	0.7389163	31	1	29	2	0	0	29	0	0	0	15	6	4	11	0	0	8	0	4	341	58	4	22	0	1	0	30	81	8	33	3	0	1	0	198	17	0	10	0	0	0.0
apache-tomcat-10.0.4-src/java/org/apache/tomcat/util/buf/MessageBytes.java	java/org/apache/tomcat/util/buf/MessageBytes.java	9	85	1	57	0	0.5566502	0.7389163	31	1	29	2	0	0	29	0	0	0	15	6	4	11	0	0	8	0	4	341	58	4	22	0	1	0	30	81	8	33	3	0	1	0	198	17	0	10	0	0	0.0
apache-tomcat-10.0.4-src/java/org/apache/tomcat/util/buf/MessageBytes.java	java/org/apache/tomcat/util/buf/MessageBytes.java	9	85	1	57	0	0.5566502	0.7389163	31	1	29	2	0	0	29	0	0	0	15	6	4	11	0	0	8	0	4	341	58	4	22	0	1	0	30	81	8	33	3	0	1	0	198	17	0	10	0	0	0.0
apache-tomcat-10.0.4-src/java/org/apache/tomcat/util/buf/StringCache.java	java/org/apache/tomcat/util/buf/StringCache.java	11	86	1	55	113	0.16959064	0.61403507	19	8	13	0	6	0	19	0	6	0	14	14	0	1	13	0	4	0	33	410	32	10	28	0	25	16	92	131	38	82	7	0	2	0	106	1	2	10	0	0	0.0
apache-tomcat-10.0.4-src/java/org/apache/tomcat/util/buf/StringCache.java	java/org/apache/tomcat/util/buf/StringCache.java	11	86	1	55	113	0.16959064	0.61403507	19	8	13	0	6	0	19	0	6	0	14	14	0	1	13	0	4	0	33	410	32	10	28	0	25	16	92	131	38	82	7	0	2	0	106	1	2	10	0	0	0.0
apache-tomcat-10.0.4-src/java/org/apache/tomcat/util/buf/StringCache.java	java/org/apache/tomcat/util/buf/StringCache.java	11	86	1	55	113	0.16959064	0.61403507	19	8	13	0	6	0	19	0	6	0	14	14	0	1	13	0	4	0	33	410	32	10	28	0	25	16	92	131	38	82	7	0	2	0	106	1	2	10	0	0	0.0
apache-tomcat-10.0.4-src/java/org/apache/tomcat/util/buf/StringUtils.java	java/org/apache/tomcat/util/buf/StringUtils.java	2	16	1	12	26	0.04761905	0.04761905	8	7	7	1	0	0	7	0	0	0	1	1	0	1	0	0	1	0	9	52	8	1	5	0	0	1	0	4	0	4	2	0	0	1	55	17	0	10	0	0	0.0
apache-tomcat-10.0.4-src/java/org/apache/tomcat/util/buf/UDecoder.java	java/org/apache/tomcat/util/buf/UDecoder.java	7	45	5	20	21	0.0	0.0	7	4	3	4	0	0	3	0	0	0	4	4	0	4	0	0	4	0	9	143	7	2	7	1	22	6	26	38	19	23	4	0	1	0	133	17	0	10	0	0	0.0
apache-tomcat-10.0.4-src/java/org/apache/tomcat/util/buf/UEncoder.java	java/org/apache/tomcat/util/buf/UEncoder.java	7	16	1	13	2	0.6666667	1.0	4	1	2	1	1	0	3	0	0	0	5	0	0	5	0	0	0	0	2	92	2	5	1	0	2	0	15	21	3	13	5	0	1	0	102	17	0	10	0	0	0.0
apache-tomcat-10.0.4-src/java/org/apache/tomcat/util/buf/UriUtil.java	java/org/apache/tomcat/util/buf/UriUtil.java	3	34	1	27	64	0.0	0.0	12	11	9	3	0	0	10	0	0	0	7	7	0	7	0	0	7	0	15	113	16	3	12	0	1	20	10	30	4	21	2	0	0	0	106	17	0	10	0	0	0.0
apache-tomcat-10.0.4-src/java/org/apache/tomcat/util/buf/Utf8Decoder.java	java/org/apache/tomcat/util/buf/Utf8Decoder.java	3	75	2	16	4	0.0	0.0	4	0	1	2	1	0	2	0	0	0	3	3	0	3	0	0	3	0	20	195	28	4	19	1	25	0	251	37	60	23	5	0	0	0	86	1	0	10	0	0	0.0
apache-tomcat-10.0.4-src/java/org/apache/tomcat/util/buf/Utf8Encoder.java	java/org/apache/tomcat/util/buf/Utf8Encoder.java	3	34	2	13	6	0.0	0.0	4	0	1	2	1	0	2	0	0	0	0	0	0	0	0	0	0	0	4	165	21	2	4	1	54	0	97	34	40	17	4	0	0	0	58	1	0	10	0	0	0.0
apache-tomcat-10.0.4-src/java/org/apache/tomcat/util/codec/binary/Base64.java	java/org/apache/tomcat/util/codec/binary/Base64.java	6	82	2	28	346	0.02849003	0.05982906	28	19	23	1	1	3	27	0	0	0	15	10	0	15	0	0	15	0	28	256	26	3	20	0	34	8	319	73	36	34	4	0	0	0	399	1	0	10	0	0	0.0
apache-tomcat-10.0.4-src/java/org/apache/tomcat/util/codec/binary/BaseNCodec.java	java/org/apache/tomcat/util/codec/binary/BaseNCodec.java	5	60	1	23	295	0.03557312	0.0513834	26	5	11	3	7	5	23	3	0	0	15	10	2	6	5	2	15	0	15	183	30	2	13	0	9	1	32	34	20	25	2	0	1	0	315	1025	0	10	0	0	0.0
apache-tomcat-10.0.4-src/java/org/apache/tomcat/util/codec/binary/StringUtils.java	java/org/apache/tomcat/util/codec/binary/StringUtils.java	2	7	1	3	10	0.0	0.0	5	5	3	2	0	0	3	0	0	0	0	0	0	0	0	0	0	0	3	20	6	0	2	0	0	0	0	0	0	0	1	0	0	0	86	1	0	10	0	0	0.0
apache-tomcat-10.0.4-src/java/org/apache/tomcat/util/collections/CaseInsensitiveKeyMap.java	java/org/apache/tomcat/util/collections/CaseInsensitiveKeyMap.java	5	7	4	9	0	0.6666667	0.6666667	6	0	6	0	0	0	6	0	0	0	2	1	0	2	0	0	2	0	5	104	5	0	1	0	0	1	0	3	0	3	1	0	4	0	68	1	0	10	0	0	0.0
apache-tomcat-10.0.4-src/java/org/apache/tomcat/util/collections/ConcurrentCache.java	java/org/apache/tomcat/util/collections/ConcurrentCache.java	2	6	1	5	0	1.0	1.0	3	0	3	0	0	0	3	0	0	0	3	0	0	3	0	0	3	0	0	31	1	0	2	0	0	0	0	5	0	4	2	0	0	0	12	17	0	10	0	0	0.0
apache-tomcat-10.0.4-src/java/org/apache/tomcat/util/collections/ManagedConcurrentWeakHashMap.java	java/org/apache/tomcat/util/collections/ManagedConcurrentWeakHashMap.java	5	24	4	20	0	0.8666667	0.8666667	17	0	15	2	0	0	15	0	0	0	2	0	0	2	0	0	2	0	4	157	19	1	6	0	1	0	0	5	0	5	2	1	1	0	78	1	0	10	0	0	0.0
apache-tomcat-10.0.4-src/java/org/apache/tomcat/util/collections/SynchronizedQueue.java	java/org/apache/tomcat/util/collections/SynchronizedQueue.java	2	12	1	2	0	0.6666667	0.6666667	7	0	6	1	0	0	6	0	0	4	5	1	1	4	0	0	1	0	2	58	4	0	4	0	0	1	12	21	4	9	1	0	0	0	62	1	0	10	0	0	0.0
apache-tomcat-10.0.4-src/java/org/apache/tomcat/util/collections/SynchronizedStack.java	java/org/apache/tomcat/util/collections/SynchronizedStack.java	2	16	1	2	0	0.6	0.6	6	0	5	1	0	0	5	0	0	3	6	2	1	5	0	0	3	0	1	61	4	1	4	0	0	1	14	18	2	10	2	0	0	0	66	1	0	10	0	0	0.0
apache-tomcat-10.0.4-src/java/org/apache/tomcat/util/compat/Jre16Compat.java	java/org/apache/tomcat/util/compat/Jre16Compat.java	5	11	3	11	6	0.0	0.0	4	1	3	0	0	1	5	0	0	0	6	6	0	6	0	0	6	0	5	57	4	0	1	4	0	8	0	14	0	10	1	0	0	0	42	0	2	10	0	0	0.0
apache-tomcat-10.0.4-src/java/org/apache/tomcat/util/compat/Jre9Compat.java	java/org/apache/tomcat/util/compat/Jre9Compat.java	5	27	2	25	41	0.036363635	0.036363635	10	1	9	0	0	1	11	0	0	0	19	19	0	19	0	0	19	0	11	189	13	1	4	9	4	29	1	74	0	56	4	0	0	0	123	0	4	10	0	0	0.0
apache-tomcat-10.0.4-src/java/org/apache/tomcat/util/compat/JreCompat.java	java/org/apache/tomcat/util/compat/JreCompat.java	4	35	1	15	194	0.034632035	0.043290045	21	6	21	0	0	0	22	0	1	0	9	9	0	7	2	0	9	0	5	133	16	0	5	4	0	11	2	24	0	15	2	0	0	0	224	1	0	10	0	0	0.0
apache-tomcat-10.0.4-src/java/org/apache/tomcat/util/compat/JrePlatform.java	java/org/apache/tomcat/util/compat/JrePlatform.java	0	2	1	5	0	0.0	0.0	0	0	0	0	0	0	1	0	0	0	3	3	2	1	0	0	3	0	4	16	0	0	1	0	0	3	0	5	0	4	1	0	0	1	20	1	0	10	0	0	0.0
apache-tomcat-10.0.4-src/java/org/apache/tomcat/util/compat/JreVendor.java	java/org/apache/tomcat/util/compat/JreVendor.java	0	4	1	4	0	0.0	0.0	0	0	0	0	0	0	1	0	0	0	2	2	2	0	0	0	2	0	1	20	0	0	0	0	0	5	0	8	0	3	1	0	0	0	18	1	0	10	0	0	0.0
apache-tomcat-10.0.4-src/java/org/apache/tomcat/util/descriptor/Constants.java	java/org/apache/tomcat/util/descriptor/Constants.java	1	1	1	3	0	-1.0	-1.0	0	0	0	0	0	0	0	0	0	0	2	2	2	0	0	0	2	0	1	4	0	0	1	0	1	0	0	2	0	2	0	0	0	0	20	1	0	10	0	0	0.0
apache-tomcat-10.0.4-src/java/org/apache/tomcat/util/descriptor/DigesterFactory.java	java/org/apache/tomcat/util/descriptor/DigesterFactory.java	9	14	1	20	6	0.0	0.0	4	4	1	3	0	0	3	0	0	0	5	5	2	3	0	0	5	0	73	108	3	0	6	1	0	53	1	16	3	14	2	0	0	0	96	1	1	10	0	0	0.0
apache-tomcat-10.0.4-src/java/org/apache/tomcat/util/descriptor/InputSourceUtil.java	java/org/apache/tomcat/util/descriptor/InputSourceUtil.java	2	5	1	3	1	0.0	0.0	2	1	1	1	0	0	1	0	0	0	0	0	0	0	0	0	0	0	1	18	1	0	2	1	0	0	0	1	0	1	2	0	0	0	10	17	0	10	0	0	0.0
apache-tomcat-10.0.4-src/java/org/apache/tomcat/util/descriptor/LocalResolver.java	java/org/apache/tomcat/util/descriptor/LocalResolver.java	4	15	1	11	4	0.16666667	0.16666667	4	0	4	0	0	0	4	0	0	0	5	2	0	5	0	0	5	0	1	77	8	1	6	1	0	2	0	19	1	14	2	0	0	0	77	1	0	10	0	0	0.0
apache-tomcat-10.0.4-src/java/org/apache/tomcat/util/descriptor/tagplugin/TagPluginParser.java	java/org/apache/tomcat/util/descriptor/tagplugin/TagPluginParser.java	11	7	1	19	2	0.33333334	0.33333334	4	0	4	0	0	0	4	0	0	0	4	1	0	4	0	0	4	0	2	42	1	0	0	1	0	1	0	7	0	7	3	0	1	0	42	1	0	10	0	0	0.0
[truncated: 8,662 more rows]
