# Supplementary material for: Vulnerable JavaScript functions detection using stacking of convolutional neural networks
Source: PeerJ Comput Sci. 2024 Feb 29;10:e1838. doi: 10.7717/peerj-cs.1838 (PMC10909211; doi:10.7717/peerj-cs.1838)
Supplement: Supplemental Information 1 [file peerj-cs-10-1838-s001.zip › Datasets/MDPIData2022_datasets/tomcat-final1.csv]

file	class	cbo	wmc	dit	rfc	lcom	tcc	lcc	totalMethodsQty	staticMethodsQty	publicMethodsQty	privateMethodsQty	protectedMethodsQty	defaultMethodsQty	visibleMethodsQty	abstractMethodsQty	finalMethodsQty	synchronizedMethodsQty	totalFieldsQty	staticFieldsQty	publicFieldsQty	privateFieldsQty	protectedFieldsQty	defaultFieldsQty	finalFieldsQty	synchronizedFieldsQty	nosi	loc	returnQty	loopQty	comparisonsQty	tryCatchQty	parenthesizedExpsQty	stringLiteralsQty	numbersQty	assignmentsQty	mathOperationsQty	variablesQty	maxNestedBlocksQty	anonymousClassesQty	innerClassesQty	lambdasQty	uniqueWordsQty	modifiers	logStatementsQty	version	title	severity	vulnerable
apache-tomcat-10.0.4-src/java/jakarta/el/ArrayELResolver.java	java/jakarta/el/ArrayELResolver.java	6	35	2	19	33	0.21428572	0.21428572	10	2	8	2	0	0	8	0	2	0	1	0	0	1	0	0	1	0	19	92	13	0	7	2	3	3	4	6	0	5	2	0	0	0	43	1	0	10	0	0	0.0
apache-tomcat-10.0.4-src/java/jakarta/el/BeanELResolver.java	java/jakarta/el/BeanELResolver.java	11	35	2	34	33	0.13333334	0.13333334	10	0	9	1	0	0	10	0	1	0	4	2	0	4	0	0	4	0	21	253	15	1	15	4	0	6	0	24	0	20	2	0	3	1	70	1	0	10	0	0	0.0
apache-tomcat-10.0.4-src/java/jakarta/el/BeanNameELResolver.java	java/jakarta/el/BeanNameELResolver.java	7	26	2	13	1	0.47619048	0.47619048	7	0	7	0	0	0	7	0	0	0	1	0	0	1	0	0	1	0	10	102	12	0	4	5	4	1	0	10	0	10	2	0	0	0	32	1	0	10	0	0	0.0
apache-tomcat-10.0.4-src/java/jakarta/el/BeanNameResolver.java	java/jakarta/el/BeanNameResolver.java	1	5	1	0	10	0.0	0.0	5	0	5	0	0	0	5	0	0	0	0	0	0	0	0	0	0	0	0	17	4	0	0	0	0	0	0	0	0	0	0	0	0	0	68	1025	0	10	0	0	0.0
apache-tomcat-10.0.4-src/java/jakarta/el/CompositeELResolver.java	java/jakarta/el/CompositeELResolver.java	3	32	2	14	0	0.8181818	0.8181818	10	0	10	0	0	0	11	0	0	0	3	1	0	3	0	0	1	0	3	162	14	7	4	1	1	1	12	31	1	27	4	0	1	0	58	1	0	10	0	0	0.0
apache-tomcat-10.0.4-src/java/jakarta/el/ELClass.java	java/jakarta/el/ELClass.java	0	2	1	0	0	1.0	1.0	2	0	2	0	0	0	2	0	0	0	1	0	0	1	0	0	1	0	0	9	1	0	0	0	0	0	0	1	0	1	0	0	0	0	6	1	0	10	0	0	0.0
apache-tomcat-10.0.4-src/java/jakarta/el/ELContext.java	java/jakarta/el/ELContext.java	9	42	1	21	189	0.09090909	0.09090909	22	0	22	0	0	0	22	3	0	0	6	0	0	6	0	0	0	0	8	139	15	5	10	4	0	0	0	12	0	10	3	0	0	0	137	1025	0	10	0	0	0.0
apache-tomcat-10.0.4-src/java/jakarta/el/ELContextEvent.java	java/jakarta/el/ELContextEvent.java	1	2	1	1	1	0.0	0.0	2	0	2	0	0	0	2	0	0	0	1	1	0	1	0	0	1	0	0	9	1	0	0	0	0	0	1	1	0	1	0	0	0	0	20	1	0	10	0	0	0.0
apache-tomcat-10.0.4-src/java/jakarta/el/ELException.java	java/jakarta/el/ELException.java	0	4	4	0	6	0.0	0.0	4	0	4	0	0	0	4	0	0	0	1	1	0	1	0	0	1	0	0	15	0	0	0	0	0	0	1	1	0	1	0	0	0	0	34	1	0	10	0	0	0.0
apache-tomcat-10.0.4-src/java/jakarta/el/ELManager.java	java/jakarta/el/ELManager.java	13	14	1	16	64	0.015151516	0.015151516	12	1	12	0	0	0	12	0	0	0	1	0	0	1	0	0	0	0	2	50	5	0	2	0	0	0	0	5	0	3	1	0	0	0	41	1	0	10	0	0	0.0
apache-tomcat-10.0.4-src/java/jakarta/el/ELProcessor.java	java/jakarta/el/ELProcessor.java	9	38	1	34	2	0.4722222	0.5833333	9	1	8	1	0	0	9	0	0	0	5	2	0	5	0	0	5	0	16	244	7	2	15	0	0	16	7	25	3	19	8	0	1	0	80	1	0	10	0	0	0.0
apache-tomcat-10.0.4-src/java/jakarta/el/ELResolver.java	java/jakarta/el/ELResolver.java	1	8	1	1	28	0.0	0.0	8	0	8	0	0	0	8	6	0	0	2	2	2	0	0	0	2	0	0	17	2	0	0	0	0	2	0	2	0	2	0	0	0	0	108	1025	0	10	0	0	0.0
apache-tomcat-10.0.4-src/java/jakarta/el/EvaluationListener.java	java/jakarta/el/EvaluationListener.java	1	3	1	0	3	0.0	0.0	3	0	3	0	0	0	3	0	0	0	0	0	0	0	0	0	0	0	0	8	0	0	0	0	0	0	0	0	0	0	0	0	0	0	32	1025	0	10	0	0	0.0
apache-tomcat-10.0.4-src/java/jakarta/el/Expression.java	java/jakarta/el/Expression.java	0	4	1	0	6	0.0	0.0	4	0	4	0	0	0	4	4	0	0	1	1	0	1	0	0	1	0	0	7	0	0	0	0	0	0	1	1	0	1	0	0	0	0	19	1025	0	10	0	0	0.0
apache-tomcat-10.0.4-src/java/jakarta/el/ExpressionFactory.java	java/jakarta/el/ExpressionFactory.java	10	43	1	38	64	0.0	0.0	12	6	8	4	0	0	9	4	1	0	5	5	0	5	0	0	5	0	20	219	11	1	16	6	1	12	2	43	2	25	4	0	2	1	163	1025	0	10	0	0	0.0
apache-tomcat-10.0.4-src/java/jakarta/el/FunctionMapper.java	java/jakarta/el/FunctionMapper.java	0	2	1	0	1	0.0	0.0	2	0	2	0	0	0	2	1	0	0	0	0	0	0	0	0	0	0	0	5	0	0	0	0	0	0	0	0	0	0	0	0	0	0	16	1025	0	10	0	0	0.0
apache-tomcat-10.0.4-src/java/jakarta/el/ImportHandler.java	java/jakarta/el/ImportHandler.java	6	48	1	43	15	0.14285715	0.1904762	7	0	6	1	0	0	7	0	0	0	6	2	0	6	0	0	2	0	20	384	11	3	13	2	1	216	5	35	5	31	4	0	2	0	73	1	0	10	0	0	0.0
apache-tomcat-10.0.4-src/java/jakarta/el/Jre9Compat.java	java/jakarta/el/Jre9Compat.java	1	9	2	8	1	0.16666667	0.16666667	3	1	3	0	0	0	4	0	0	0	3	3	0	3	0	0	3	0	1	45	5	0	1	3	2	4	0	12	0	9	1	0	0	0	36	0	0	10	0	0	0.0
apache-tomcat-10.0.4-src/java/jakarta/el/JreCompat.java	java/jakarta/el/JreCompat.java	2	5	1	1	3	0.0	0.0	3	1	3	0	0	0	4	0	0	0	1	1	0	1	0	0	1	0	1	20	3	0	0	0	0	0	0	2	0	1	1	0	0	0	46	0	0	10	0	0	0.0
apache-tomcat-10.0.4-src/java/jakarta/el/LambdaExpression.java	java/jakarta/el/LambdaExpression.java	5	9	1	11	0	0.6666667	1.0	4	0	4	0	0	0	4	0	0	0	4	0	0	4	0	0	3	0	4	45	2	1	2	1	1	2	3	12	0	9	2	0	0	0	24	1	0	10	0	0	0.0
apache-tomcat-10.0.4-src/java/jakarta/el/ListELResolver.java	java/jakarta/el/ListELResolver.java	7	30	2	17	24	0.21428572	0.21428572	9	1	8	1	0	0	8	0	1	0	2	1	0	2	0	0	2	0	11	97	14	0	1	2	3	3	5	11	0	10	3	0	0	0	53	1	0	10	0	0	0.0
apache-tomcat-10.0.4-src/java/jakarta/el/MapELResolver.java	java/jakarta/el/MapELResolver.java	5	17	2	23	16	0.21428572	0.21428572	8	0	8	0	0	0	8	0	0	0	2	1	0	2	0	0	2	0	6	79	10	1	0	1	3	3	0	8	0	7	2	0	0	0	46	1	0	10	0	0	0.0
apache-tomcat-10.0.4-src/java/jakarta/el/MethodExpression.java	java/jakarta/el/MethodExpression.java	3	4	2	0	6	0.0	0.0	4	0	4	0	0	0	4	2	0	0	1	1	0	1	0	0	1	0	0	11	2	0	0	0	0	0	1	1	0	1	0	0	0	0	84	1025	0	10	0	0	0.0
apache-tomcat-10.0.4-src/java/jakarta/el/MethodInfo.java	java/jakarta/el/MethodInfo.java	0	4	1	0	0	0.5	1.0	4	0	4	0	0	0	4	0	0	0	3	0	0	3	0	0	3	0	0	19	3	0	0	0	0	0	0	3	0	3	0	0	0	0	11	1	0	10	0	0	0.0
apache-tomcat-10.0.4-src/java/jakarta/el/MethodNotFoundException.java	java/jakarta/el/MethodNotFoundException.java	1	4	5	0	6	0.0	0.0	4	0	4	0	0	0	4	0	0	0	1	1	0	1	0	0	1	0	0	15	0	0	0	0	0	0	1	1	0	1	0	0	0	0	15	1	0	10	0	0	0.0
apache-tomcat-10.0.4-src/java/jakarta/el/PropertyNotFoundException.java	java/jakarta/el/PropertyNotFoundException.java	1	4	5	0	6	0.0	0.0	4	0	4	0	0	0	4	0	0	0	1	1	0	1	0	0	1	0	0	15	0	0	0	0	0	0	1	1	0	1	0	0	0	0	15	1	0	10	0	0	0.0
apache-tomcat-10.0.4-src/java/jakarta/el/PropertyNotWritableException.java	java/jakarta/el/PropertyNotWritableException.java	1	4	5	0	6	0.0	0.0	4	0	4	0	0	0	4	0	0	0	1	1	0	1	0	0	1	0	0	15	0	0	0	0	0	0	1	1	0	1	0	0	0	0	15	1	0	10	0	0	0.0
apache-tomcat-10.0.4-src/java/jakarta/el/ResourceBundleELResolver.java	java/jakarta/el/ResourceBundleELResolver.java	4	16	2	19	21	0.0	0.0	7	0	7	0	0	0	7	0	0	0	0	0	0	0	0	0	0	0	5	71	10	1	1	1	2	4	0	4	1	4	3	0	0	0	35	1	0	10	0	0	0.0
apache-tomcat-10.0.4-src/java/jakarta/el/StandardELContext.java	java/jakarta/el/StandardELContext.java	17	12	5	8	4	0.44444445	1.0	9	0	8	0	0	1	9	0	0	0	6	0	0	6	0	0	6	0	0	128	6	0	3	0	0	0	0	12	0	7	1	0	3	0	39	1	0	10	0	0	0.0
apache-tomcat-10.0.4-src/java/jakarta/el/StaticFieldELResolver.java	java/jakarta/el/StaticFieldELResolver.java	9	34	2	26	21	0.0	0.0	7	0	7	0	0	0	7	0	0	0	0	0	0	0	0	0	0	0	22	125	10	0	3	4	4	5	0	30	0	26	3	0	0	0	62	1	0	10	0	0	0.0
apache-tomcat-10.0.4-src/java/jakarta/el/TypeConverter.java	java/jakarta/el/TypeConverter.java	2	7	2	0	21	0.0	0.0	7	0	7	0	0	0	7	1	0	0	0	0	0	0	0	0	0	0	0	20	5	0	0	0	0	0	0	0	0	0	0	0	0	0	25	1025	0	10	0	0	0.0
apache-tomcat-10.0.4-src/java/jakarta/el/Util.java	java/jakarta/el/Util.java	11	124	3	74	89	0.0	0.0	14	14	0	5	0	9	9	0	1	0	4	4	0	4	0	0	4	0	40	572	26	15	59	6	7	13	25	113	9	64	7	0	7	0	164	0	0	10	0	0	0.0
apache-tomcat-10.0.4-src/java/jakarta/el/ValueExpression.java	java/jakarta/el/ValueExpression.java	3	6	2	3	15	0.0	0.0	6	0	6	0	0	0	6	5	0	0	1	1	0	1	0	0	1	0	0	13	1	0	0	0	0	0	1	1	0	1	0	0	0	0	72	1025	0	10	0	0	0.0
apache-tomcat-10.0.4-src/java/jakarta/el/ValueReference.java	java/jakarta/el/ValueReference.java	0	3	1	0	0	0.6666667	1.0	3	0	3	0	0	0	3	0	0	0	3	1	0	3	0	0	3	0	0	15	2	0	0	0	0	0	1	3	0	3	0	0	0	0	17	1	0	10	0	0	0.0
apache-tomcat-10.0.4-src/java/jakarta/el/VariableMapper.java	java/jakarta/el/VariableMapper.java	1	2	1	0	1	0.0	0.0	2	0	2	0	0	0	2	2	0	0	0	0	0	0	0	0	0	0	0	4	0	0	0	0	0	0	0	0	0	0	0	0	0	0	8	1025	0	10	0	0	0.0
apache-tomcat-10.0.4-src/java/jakarta/mail/Authenticator.java	java/jakarta/mail/Authenticator.java	1	1	1	0	0	0.0	0.0	1	0	0	0	1	0	1	0	0	0	0	0	0	0	0	0	0	0	0	5	1	0	0	0	0	0	0	0	0	0	0	0	0	0	5	1	0	10	0	0	0.0
apache-tomcat-10.0.4-src/java/jakarta/mail/internet/InternetAddress.java	java/jakarta/mail/internet/InternetAddress.java	0	1	1	0	0	0.0	0.0	1	0	1	0	0	0	1	0	0	0	0	0	0	0	0	0	0	0	0	4	0	0	0	0	0	1	0	0	0	0	0	0	0	0	3	1	0	10	0	0	0.0
apache-tomcat-10.0.4-src/java/jakarta/mail/internet/MimeMessage.java	java/jakarta/mail/internet/MimeMessage.java	3	3	1	0	3	0.0	0.0	3	0	3	0	0	0	3	0	0	0	0	0	0	0	0	0	0	0	0	8	0	0	0	0	0	1	0	0	0	0	0	0	0	0	12	1	0	10	0	0	0.0
apache-tomcat-10.0.4-src/java/jakarta/mail/internet/MimePartDataSource.java	java/jakarta/mail/internet/MimePartDataSource.java	1	1	1	0	0	0.0	0.0	1	0	1	0	0	0	1	0	0	0	0	0	0	0	0	0	0	0	0	4	0	0	0	0	0	1	0	0	0	0	0	0	0	0	5	1	0	10	0	0	0.0
apache-tomcat-10.0.4-src/java/jakarta/mail/PasswordAuthentication.java	java/jakarta/mail/PasswordAuthentication.java	0	1	1	0	0	0.0	0.0	1	0	1	0	0	0	1	0	0	0	0	0	0	0	0	0	0	0	0	4	0	0	0	0	0	1	0	0	0	0	0	0	0	0	3	1	0	10	0	0	0.0
apache-tomcat-10.0.4-src/java/jakarta/mail/Session.java	java/jakarta/mail/Session.java	2	2	1	0	1	0.0	0.0	2	2	2	0	0	0	2	0	0	0	0	0	0	0	0	0	0	0	0	8	2	0	0	0	0	1	0	0	0	0	0	0	0	0	8	1	0	10	0	0	0.0
apache-tomcat-10.0.4-src/java/jakarta/security/auth/message/AuthException.java	java/jakarta/security/auth/message/AuthException.java	0	2	5	0	1	0.0	0.0	2	0	2	0	0	0	2	0	0	0	1	1	0	1	0	0	1	0	0	8	0	0	0	0	0	0	1	1	0	1	0	0	0	0	11	1	0	10	0	0	0.0
apache-tomcat-10.0.4-src/java/jakarta/security/auth/message/AuthStatus.java	java/jakarta/security/auth/message/AuthStatus.java	1	2	1	0	0	0.0	0.0	2	0	1	1	0	0	1	0	0	0	6	5	5	1	0	0	6	0	0	14	1	0	0	0	0	5	0	6	0	6	0	0	0	0	19	1	0	10	0	0	0.0
apache-tomcat-10.0.4-src/java/jakarta/security/auth/message/callback/CallerPrincipalCallback.java	java/jakarta/security/auth/message/callback/CallerPrincipalCallback.java	0	5	1	0	0	0.7	1.0	5	0	5	0	0	0	5	0	0	0	3	0	0	3	0	0	3	0	0	24	3	0	0	0	0	0	0	6	0	3	0	0	0	0	23	1	0	10	0	0	0.0
apache-tomcat-10.0.4-src/java/jakarta/security/auth/message/callback/CertStoreCallback.java	java/jakarta/security/auth/message/callback/CertStoreCallback.java	0	3	1	0	1	0.33333334	0.33333334	3	0	3	0	0	0	3	0	0	0	1	0	0	1	0	0	0	0	0	11	1	0	0	0	0	0	0	1	0	1	0	0	0	0	16	1	0	10	0	0	0.0
apache-tomcat-10.0.4-src/java/jakarta/security/auth/message/callback/GroupPrincipalCallback.java	java/jakarta/security/auth/message/callback/GroupPrincipalCallback.java	0	3	1	0	0	0.6666667	1.0	3	0	3	0	0	0	3	0	0	0	2	0	0	2	0	0	2	0	0	14	2	0	0	0	0	0	0	2	0	2	0	0	0	0	21	1	0	10	0	0	0.0
apache-tomcat-10.0.4-src/java/jakarta/security/auth/message/callback/PasswordValidationCallback.java	java/jakarta/security/auth/message/callback/PasswordValidationCallback.java	1	7	1	1	9	0.2857143	0.52380955	7	0	7	0	0	0	7	0	0	0	4	0	0	4	0	0	2	0	1	30	4	0	0	0	0	0	2	5	0	4	0	0	0	0	27	1	0	10	0	0	0.0
apache-tomcat-10.0.4-src/java/jakarta/security/auth/message/callback/PrivateKeyCallback.java	java/jakarta/security/auth/message/callback/PrivateKeyCallback.java	1	5	1	0	4	0.3	0.4	5	0	5	0	0	0	5	0	0	0	3	0	0	3	0	0	1	0	0	69	3	0	0	0	0	0	0	3	0	3	0	0	5	0	31	1	0	10	0	0	0.0
apache-tomcat-10.0.4-src/java/jakarta/security/auth/message/callback/SecretKeyCallback.java	java/jakarta/security/auth/message/callback/SecretKeyCallback.java	1	4	1	0	2	0.33333334	0.33333334	4	0	4	0	0	0	4	0	0	0	2	0	0	2	0	0	1	0	0	27	2	0	0	0	0	0	0	2	0	2	0	0	2	0	26	1	0	10	0	0	0.0
apache-tomcat-10.0.4-src/java/jakarta/security/auth/message/callback/TrustStoreCallback.java	java/jakarta/security/auth/message/callback/TrustStoreCallback.java	0	2	1	0	0	1.0	1.0	2	0	2	0	0	0	2	0	0	0	1	0	0	1	0	0	0	0	0	9	1	0	0	0	0	0	0	1	0	1	0	0	0	0	18	1	0	10	0	0	0.0
apache-tomcat-10.0.4-src/java/jakarta/security/auth/message/config/AuthConfigFactory.java	java/jakarta/security/auth/message/config/AuthConfigFactory.java	5	20	1	14	76	0.018181818	0.018181818	13	4	11	2	0	0	11	8	0	1	9	9	7	2	0	0	8	0	8	77	6	0	4	1	0	9	0	15	2	14	5	0	1	2	59	1025	0	10	0	0	0.0
apache-tomcat-10.0.4-src/java/jakarta/security/auth/message/MessagePolicy.java	java/jakarta/security/auth/message/MessagePolicy.java	1	5	1	0	0	0.6666667	1.0	3	0	3	0	0	0	3	0	0	0	2	0	0	2	0	0	2	0	0	51	3	0	2	0	0	1	1	2	0	2	1	0	3	0	13	1	0	10	0	0	0.0
apache-tomcat-10.0.4-src/java/jakarta/servlet/AsyncEvent.java	java/jakarta/servlet/AsyncEvent.java	3	8	1	0	0	0.78571427	1.0	8	0	8	0	0	0	8	0	0	0	4	0	0	4	0	0	4	0	0	42	4	0	0	0	0	0	0	16	0	4	0	0	0	0	25	1	0	10	0	0	0.0
apache-tomcat-10.0.4-src/java/jakarta/servlet/GenericFilter.java	java/jakarta/servlet/GenericFilter.java	4	7	1	6	19	0.04761905	0.04761905	7	0	7	0	0	0	7	0	0	0	2	1	0	2	0	0	1	0	0	25	5	0	0	0	0	0	1	2	0	2	0	0	0	0	63	1025	0	10	0	0	0.0
apache-tomcat-10.0.4-src/java/jakarta/servlet/GenericServlet.java	java/jakarta/servlet/GenericServlet.java	6	13	1	10	72	0.03846154	0.03846154	13	0	13	0	0	0	13	1	0	0	2	1	0	2	0	0	1	0	0	39	6	0	0	0	0	3	1	2	2	2	0	0	0	0	188	1025	0	10	0	0	0.0
apache-tomcat-10.0.4-src/java/jakarta/servlet/http/Cookie.java	java/jakarta/servlet/http/Cookie.java	3	25	1	11	149	0.057894737	0.06842105	19	0	19	0	0	0	20	0	0	0	11	2	0	11	0	0	3	0	13	112	10	0	3	1	0	6	3	25	0	16	1	0	0	3	308	1	0	10	0	0	0.0
apache-tomcat-10.0.4-src/java/jakarta/servlet/http/Cookie.java	java/jakarta/servlet/http/Cookie.java	1	4	3	5	1	0.0	0.0	2	0	0	0	0	2	2	0	0	0	0	0	0	0	0	0	0	0	1	14	0	0	1	0	0	1	1	1	0	1	1	0	0	0	14	0	0	10	0	0	0.0
apache-tomcat-10.0.4-src/java/jakarta/servlet/http/Cookie.java	java/jakarta/servlet/http/Cookie.java	1	9	1	9	1	0.0	0.0	3	0	0	1	1	1	2	0	0	0	3	2	0	1	2	0	3	0	2	32	2	2	2	0	0	3	6	9	0	9	2	0	0	0	38	0	0	10	0	0	0.0
apache-tomcat-10.0.4-src/java/jakarta/servlet/http/Cookie.java	java/jakarta/servlet/http/Cookie.java	1	1	2	0	0	0.0	0.0	1	0	0	0	0	1	1	0	0	0	1	1	0	1	0	0	1	0	0	6	0	0	0	0	0	1	0	1	0	1	0	0	0	0	14	0	0	10	0	0	0.0
apache-tomcat-10.0.4-src/java/jakarta/servlet/http/HttpFilter.java	java/jakarta/servlet/http/HttpFilter.java	8	4	2	2	1	0.0	0.0	2	0	1	0	1	0	2	0	0	0	1	1	0	1	0	0	1	0	0	15	0	0	0	0	2	2	1	1	2	1	1	0	0	0	109	1025	0	10	0	0	0.0
apache-tomcat-10.0.4-src/java/jakarta/servlet/http/HttpServlet.java	java/jakarta/servlet/http/HttpServlet.java	6	13	3	7	7	0.2	0.2	7	0	4	1	0	2	6	0	0	0	5	2	0	5	0	0	3	0	5	44	2	0	1	0	0	3	7	13	1	7	1	0	0	0	53	0	0	10	0	0	0.0
apache-tomcat-10.0.4-src/java/jakarta/servlet/http/HttpServlet.java	java/jakarta/servlet/http/HttpServlet.java	10	50	2	50	71	0.29090908	0.38181818	15	1	2	4	9	0	11	0	0	0	14	12	0	14	0	0	13	0	7	259	5	2	6	2	3	34	15	57	4	45	5	0	1	0	406	1025	0	10	0	0	0.0
apache-tomcat-10.0.4-src/java/jakarta/servlet/http/HttpServlet.java	java/jakarta/servlet/http/HttpServlet.java	6	15	3	11	31	0.2	0.33333334	11	0	8	1	0	2	10	0	0	0	3	0	0	3	0	0	1	0	0	57	2	0	2	0	0	1	0	6	0	4	2	0	0	0	35	0	0	10	0	0	0.0
apache-tomcat-10.0.4-src/java/jakarta/servlet/http/HttpServletRequestWrapper.java	java/jakarta/servlet/http/HttpServletRequestWrapper.java	10	38	2	38	703	0.0	0.0	38	0	37	1	0	0	37	0	0	0	0	0	0	0	0	0	0	0	0	116	35	0	0	0	0	0	0	0	0	0	0	0	0	0	105	1	0	10	0	0	0.0
apache-tomcat-10.0.4-src/java/jakarta/servlet/http/HttpServletResponseWrapper.java	java/jakarta/servlet/http/HttpServletResponseWrapper.java	4	25	2	25	300	0.0	0.0	25	0	24	1	0	0	24	0	0	0	0	0	0	0	0	0	0	0	0	77	11	0	0	0	0	0	0	0	0	0	0	0	0	0	81	1	0	10	0	0	0.0
apache-tomcat-10.0.4-src/java/jakarta/servlet/http/HttpSessionBindingEvent.java	java/jakarta/servlet/http/HttpSessionBindingEvent.java	2	5	2	1	0	0.5	0.6	5	0	5	0	0	0	5	0	0	0	3	1	0	3	0	0	3	0	0	24	3	0	0	0	0	0	1	5	0	3	0	0	0	0	76	1	0	10	0	0	0.0
apache-tomcat-10.0.4-src/java/jakarta/servlet/http/HttpSessionEvent.java	java/jakarta/servlet/http/HttpSessionEvent.java	1	2	1	1	1	0.0	0.0	2	0	2	0	0	0	2	0	0	0	1	1	0	1	0	0	1	0	0	9	1	0	0	0	0	0	1	1	0	1	0	0	0	0	40	1	0	10	0	0	0.0
apache-tomcat-10.0.4-src/java/jakarta/servlet/http/HttpUtils.java	java/jakarta/servlet/http/HttpUtils.java	5	25	1	30	10	0.0	0.0	5	4	4	1	0	0	4	0	0	0	2	2	0	2	0	0	2	0	6	108	5	3	6	3	3	7	20	29	6	23	4	0	0	0	187	1	0	10	0	0	0.0
apache-tomcat-10.0.4-src/java/jakarta/servlet/HttpConstraintElement.java	java/jakarta/servlet/HttpConstraintElement.java	2	10	1	3	0	0.85714287	1.0	7	0	7	0	0	0	7	0	0	0	5	2	0	5	0	0	5	0	1	39	3	0	1	0	0	2	3	14	0	5	1	0	0	0	67	1	0	10	0	0	0.0
apache-tomcat-10.0.4-src/java/jakarta/servlet/HttpMethodConstraintElement.java	java/jakarta/servlet/HttpMethodConstraintElement.java	1	7	2	6	0	1.0	1.0	3	0	3	0	0	0	3	0	0	0	3	2	0	3	0	0	3	0	1	21	1	0	4	0	0	3	2	4	0	3	1	0	0	0	31	1	0	10	0	0	0.0
apache-tomcat-10.0.4-src/java/jakarta/servlet/jsp/el/ELException.java	java/jakarta/servlet/jsp/el/ELException.java	0	5	3	1	10	0.0	0.0	5	0	5	0	0	0	5	0	0	0	1	1	0	1	0	0	1	0	0	18	1	0	0	0	0	0	1	1	0	1	0	0	0	0	45	1	0	10	0	0	0.0
apache-tomcat-10.0.4-src/java/jakarta/servlet/jsp/el/ELParseException.java	java/jakarta/servlet/jsp/el/ELParseException.java	1	2	4	0	1	0.0	0.0	2	0	2	0	0	0	2	0	0	0	1	1	0	1	0	0	1	0	0	9	0	0	0	0	0	0	1	1	0	1	0	0	0	0	32	1	0	10	0	0	0.0
apache-tomcat-10.0.4-src/java/jakarta/servlet/jsp/el/Expression.java	java/jakarta/servlet/jsp/el/Expression.java	1	1	1	0	0	0.0	0.0	1	0	1	0	0	0	1	1	0	0	0	0	0	0	0	0	0	0	0	3	0	0	0	0	0	0	0	0	0	0	0	0	0	0	80	1025	0	10	0	0	0.0
apache-tomcat-10.0.4-src/java/jakarta/servlet/jsp/el/ExpressionEvaluator.java	java/jakarta/servlet/jsp/el/ExpressionEvaluator.java	3	2	1	0	1	0.0	0.0	2	0	2	0	0	0	2	2	0	0	0	0	0	0	0	0	0	0	0	4	0	0	0	0	0	0	0	0	0	0	0	0	0	0	154	1025	0	10	0	0	0.0
apache-tomcat-10.0.4-src/java/jakarta/servlet/jsp/el/ImplicitObjectELResolver.java	java/jakarta/servlet/jsp/el/ImplicitObjectELResolver.java	6	32	3	25	1	0.47619048	0.47619048	7	0	7	0	0	0	7	0	0	0	12	12	0	12	0	0	12	0	19	425	18	1	9	0	0	11	15	19	0	19	3	0	2	0	97	1	0	10	0	0	0.0
apache-tomcat-10.0.4-src/java/jakarta/servlet/jsp/el/ScopedAttributeELResolver.java	java/jakarta/servlet/jsp/el/ScopedAttributeELResolver.java	6	31	2	30	15	0.0	0.0	6	0	6	0	0	0	7	0	0	0	1	1	0	1	0	0	1	0	5	162	7	4	16	2	0	13	1	37	0	21	7	0	0	0	63	1	0	10	0	0	0.0
apache-tomcat-10.0.4-src/java/jakarta/servlet/jsp/ErrorData.java	java/jakarta/servlet/jsp/ErrorData.java	0	5	1	0	2	0.4	1.0	5	0	5	0	0	0	5	0	0	0	4	0	0	4	0	0	4	0	0	24	4	0	0	0	0	0	0	4	0	4	0	0	0	0	55	17	0	10	0	0	0.0
apache-tomcat-10.0.4-src/java/jakarta/servlet/jsp/JspContext.java	java/jakarta/servlet/jsp/JspContext.java	4	16	1	0	120	0.0	0.0	16	0	16	0	0	0	16	13	0	0	0	0	0	0	0	0	0	0	0	23	2	0	0	0	0	0	0	0	0	0	0	0	0	0	223	1025	0	10	0	0	0.0
apache-tomcat-10.0.4-src/java/jakarta/servlet/jsp/JspEngineInfo.java	java/jakarta/servlet/jsp/JspEngineInfo.java	0	2	1	0	1	0.0	0.0	2	0	2	0	0	0	2	1	0	0	0	0	0	0	0	0	0	0	0	5	0	0	0	0	0	0	0	0	0	0	0	0	0	0	56	1025	0	10	0	0	0.0
apache-tomcat-10.0.4-src/java/jakarta/servlet/jsp/JspException.java	java/jakarta/servlet/jsp/JspException.java	0	5	3	1	10	0.0	0.0	5	0	5	0	0	0	5	0	0	0	1	1	0	1	0	0	1	0	0	17	1	0	0	0	0	0	1	1	0	1	0	0	0	0	70	1	0	10	0	0	0.0
apache-tomcat-10.0.4-src/java/jakarta/servlet/jsp/JspFactory.java	java/jakarta/servlet/jsp/JspFactory.java	8	7	1	0	19	0.04761905	0.04761905	7	2	7	0	0	0	7	4	0	0	1	1	0	1	0	0	0	0	0	15	1	0	0	0	0	0	0	2	0	1	0	0	0	0	151	1025	0	10	0	0	0.0
apache-tomcat-10.0.4-src/java/jakarta/servlet/jsp/JspTagException.java	java/jakarta/servlet/jsp/JspTagException.java	1	4	4	0	6	0.0	0.0	4	0	4	0	0	0	4	0	0	0	1	1	0	1	0	0	1	0	0	15	0	0	0	0	0	0	1	1	0	1	0	0	0	0	82	1	0	10	0	0	0.0
apache-tomcat-10.0.4-src/java/jakarta/servlet/jsp/JspWriter.java	java/jakarta/servlet/jsp/JspWriter.java	1	28	2	0	378	0.005291005	0.007936508	28	0	27	0	1	0	28	25	0	0	5	3	3	0	2	0	3	0	0	42	2	0	0	0	0	0	3	5	0	5	0	0	0	0	300	1025	0	10	0	0	0.0
apache-tomcat-10.0.4-src/java/jakarta/servlet/jsp/PageContext.java	java/jakarta/servlet/jsp/PageContext.java	10	18	2	3	136	0.0	0.0	17	0	17	0	0	0	17	14	0	0	13	13	13	0	0	0	13	0	0	42	2	0	1	0	0	9	5	16	0	15	1	0	0	0	350	1025	0	10	0	0	0.0
apache-tomcat-10.0.4-src/java/jakarta/servlet/jsp/SkipPageException.java	java/jakarta/servlet/jsp/SkipPageException.java	1	4	4	0	6	0.0	0.0	4	0	4	0	0	0	4	0	0	0	1	1	0	1	0	0	1	0	0	15	0	0	0	0	0	0	1	1	0	1	0	0	0	0	81	1	0	10	0	0	0.0
apache-tomcat-10.0.4-src/java/jakarta/servlet/jsp/tagext/BodyContent.java	java/jakarta/servlet/jsp/tagext/BodyContent.java	1	8	3	1	21	0.04761905	0.04761905	7	0	6	0	1	0	7	3	0	0	1	0	0	1	0	0	1	0	0	24	1	0	0	1	0	2	0	1	0	1	1	0	0	0	134	1025	0	10	0	0	0.0
apache-tomcat-10.0.4-src/java/jakarta/servlet/jsp/tagext/BodyTagSupport.java	java/jakarta/servlet/jsp/tagext/BodyTagSupport.java	4	9	2	3	36	0.16666667	0.16666667	9	0	9	0	0	0	9	0	0	0	2	1	0	1	1	0	1	0	0	31	5	0	0	0	0	0	1	3	0	2	0	0	0	0	112	1	0	10	0	0	0.0
apache-tomcat-10.0.4-src/java/jakarta/servlet/jsp/tagext/FunctionInfo.java	java/jakarta/servlet/jsp/tagext/FunctionInfo.java	0	4	1	0	6	0.5	1.0	4	0	4	0	0	0	4	0	0	0	3	0	0	3	0	0	3	0	0	19	3	0	0	0	0	0	0	3	0	3	0	0	0	0	33	1	0	10	0	0	0.0
apache-tomcat-10.0.4-src/java/jakarta/servlet/jsp/tagext/JspFragment.java	java/jakarta/servlet/jsp/tagext/JspFragment.java	1	2	1	0	1	0.0	0.0	2	0	2	0	0	0	2	2	0	0	0	0	0	0	0	0	0	0	0	4	0	0	0	0	0	0	0	0	0	0	0	0	0	0	147	1025	0	10	0	0	0.0
apache-tomcat-10.0.4-src/java/jakarta/servlet/jsp/tagext/PageData.java	java/jakarta/servlet/jsp/tagext/PageData.java	0	2	1	0	1	0.0	0.0	2	0	2	0	0	0	2	1	0	0	0	0	0	0	0	0	0	0	0	5	0	0	0	0	0	0	0	0	0	0	0	0	0	0	55	1025	0	10	0	0	0.0
apache-tomcat-10.0.4-src/java/jakarta/servlet/jsp/tagext/SimpleTagSupport.java	java/jakarta/servlet/jsp/tagext/SimpleTagSupport.java	6	21	1	8	30	0.083333336	0.083333336	9	1	7	0	2	0	9	0	1	0	3	0	0	3	0	0	0	0	0	52	6	1	3	0	6	0	0	10	0	5	2	0	0	0	192	1	0	10	0	0	0.0
apache-tomcat-10.0.4-src/java/jakarta/servlet/jsp/tagext/TagAdapter.java	java/jakarta/servlet/jsp/tagext/TagAdapter.java	5	12	1	1	22	0.10714286	0.10714286	8	0	8	0	0	0	8	0	0	0	3	0	0	3	0	0	1	0	0	44	2	0	2	0	0	5	0	5	0	4	3	0	0	0	113	1	0	10	0	0	0.0
apache-tomcat-10.0.4-src/java/jakarta/servlet/jsp/tagext/TagAttributeInfo.java	java/jakarta/servlet/jsp/tagext/TagAttributeInfo.java	1	17	1	4	95	0.32380953	0.8666667	15	1	15	0	0	0	15	0	0	0	11	1	1	10	0	0	11	0	0	82	13	1	0	0	0	18	1	12	9	12	2	0	0	0	135	1	0	10	0	0	0.0
apache-tomcat-10.0.4-src/java/jakarta/servlet/jsp/tagext/TagData.java	java/jakarta/servlet/jsp/tagext/TagData.java	1	11	1	4	21	0.71428573	0.71428573	7	0	7	0	0	0	7	0	0	0	2	1	1	1	0	0	2	0	0	39	5	1	3	0	0	0	2	5	0	3	2	0	0	0	125	1	0	10	0	0	0.0
apache-tomcat-10.0.4-src/java/jakarta/servlet/jsp/tagext/TagExtraInfo.java	java/jakarta/servlet/jsp/tagext/TagExtraInfo.java	5	7	1	2	15	0.06666667	0.06666667	6	0	6	0	0	0	6	0	2	0	2	1	0	2	0	0	1	0	0	25	4	0	0	0	0	1	0	4	0	3	1	0	0	0	156	1025	0	10	0	0	0.0
apache-tomcat-10.0.4-src/java/jakarta/servlet/jsp/tagext/TagFileInfo.java	java/jakarta/servlet/jsp/tagext/TagFileInfo.java	1	4	1	0	6	0.5	1.0	4	0	4	0	0	0	4	0	0	0	3	0	0	3	0	0	3	0	0	19	3	0	0	0	0	0	0	3	0	3	0	0	0	0	80	1	0	10	0	0	0.0
apache-tomcat-10.0.4-src/java/jakarta/servlet/jsp/tagext/TagInfo.java	java/jakarta/servlet/jsp/tagext/TagInfo.java	8	26	1	5	190	0.24736843	0.7157895	20	0	20	0	0	0	20	0	0	0	16	4	4	12	0	0	14	0	0	127	17	0	6	0	0	4	0	47	0	20	1	0	0	0	196	1	0	10	0	0	0.0
apache-tomcat-10.0.4-src/java/jakarta/servlet/jsp/tagext/TagLibraryInfo.java	java/jakarta/servlet/jsp/tagext/TagLibraryInfo.java	4	27	1	6	91	0.06593407	0.07692308	14	0	13	0	1	0	14	1	0	0	10	0	0	0	10	0	0	0	0	79	18	3	7	0	0	0	3	4	0	12	2	0	0	0	153	1025	0	10	0	0	0.0
apache-tomcat-10.0.4-src/java/jakarta/servlet/jsp/tagext/TagLibraryValidator.java	java/jakarta/servlet/jsp/tagext/TagLibraryValidator.java	2	5	1	0	10	0.3	0.3	5	0	5	0	0	0	5	0	0	0	1	0	0	1	0	0	0	0	0	17	2	0	0	0	0	0	0	2	0	1	0	0	0	0	188	1025	0	10	0	0	0.0
apache-tomcat-10.0.4-src/java/jakarta/servlet/jsp/tagext/TagSupport.java	java/jakarta/servlet/jsp/tagext/TagSupport.java	3	29	1	11	105	0.15238096	0.34285715	15	1	15	0	0	0	15	0	1	0	5	1	0	3	2	0	1	0	0	80	12	1	8	0	4	0	1	12	0	7	2	0	0	0	198	1	0	10	0	0	0.0
apache-tomcat-10.0.4-src/java/jakarta/servlet/jsp/tagext/TagVariableInfo.java	java/jakarta/servlet/jsp/tagext/TagVariableInfo.java	0	6	1	0	15	0.33333334	1.0	6	0	6	0	0	0	6	0	0	0	5	0	0	5	0	0	5	0	0	29	5	0	0	0	0	0	0	5	0	5	0	0	0	0	74	1	0	10	0	0	0.0
apache-tomcat-10.0.4-src/java/jakarta/servlet/jsp/tagext/ValidationMessage.java	java/jakarta/servlet/jsp/tagext/ValidationMessage.java	0	3	1	0	3	0.6666667	1.0	3	0	3	0	0	0	3	0	0	0	2	0	0	2	0	0	2	0	0	14	2	0	0	0	0	0	0	2	0	2	0	0	0	0	97	1	0	10	0	0	0.0
apache-tomcat-10.0.4-src/java/jakarta/servlet/jsp/tagext/VariableInfo.java	java/jakarta/servlet/jsp/tagext/VariableInfo.java	0	5	1	0	10	0.4	1.0	5	0	5	0	0	0	5	0	0	0	7	3	3	4	0	0	7	0	0	27	4	0	0	0	0	0	3	7	0	7	0	0	0	0	243	1	0	10	0	0	0.0
apache-tomcat-10.0.4-src/java/jakarta/servlet/MultipartConfigElement.java	java/jakarta/servlet/MultipartConfigElement.java	1	10	1	4	0	0.71428573	1.0	7	0	7	0	0	0	7	0	0	0	4	0	0	4	0	0	4	0	0	51	4	0	2	0	0	2	5	15	0	4	1	0	0	0	24	1	0	10	0	0	0.0
apache-tomcat-10.0.4-src/java/jakarta/servlet/ServletContextAttributeEvent.java	java/jakarta/servlet/ServletContextAttributeEvent.java	2	3	2	0	0	0.6666667	1.0	3	0	3	0	0	0	3	0	0	0	3	1	0	3	0	0	3	0	0	16	2	0	0	0	0	0	1	3	0	3	0	0	0	0	54	1	0	10	0	0	0.0
apache-tomcat-10.0.4-src/java/jakarta/servlet/ServletContextEvent.java	java/jakarta/servlet/ServletContextEvent.java	1	2	1	1	1	0.0	0.0	2	0	2	0	0	0	2	0	0	0	1	1	0	1	0	0	1	0	0	9	1	0	0	0	0	0	1	1	0	1	0	0	0	0	34	1	0	10	0	0	0.0
apache-tomcat-10.0.4-src/java/jakarta/servlet/ServletException.java	java/jakarta/servlet/ServletException.java	0	5	3	1	10	0.0	0.0	5	0	5	0	0	0	5	0	0	0	1	1	0	1	0	0	1	0	0	18	1	0	0	0	0	0	1	1	0	1	0	0	0	0	70	1	0	10	0	0	0.0
apache-tomcat-10.0.4-src/java/jakarta/servlet/ServletInputStream.java	java/jakarta/servlet/ServletInputStream.java	2	10	2	1	10	0.0	0.0	5	0	4	0	1	0	5	3	0	0	0	0	0	0	0	0	0	0	0	21	2	1	3	0	1	0	6	3	0	2	2	0	0	0	131	1025	0	10	0	0	0.0
apache-tomcat-10.0.4-src/java/jakarta/servlet/ServletOutputStream.java	java/jakarta/servlet/ServletOutputStream.java	3	24	2	16	147	0.019607844	0.019607844	18	0	17	0	1	0	18	2	0	0	2	2	0	2	0	0	2	0	13	87	0	1	2	0	2	10	6	16	0	11	2	0	0	0	137	1025	0	10	0	0	0.0
apache-tomcat-10.0.4-src/java/jakarta/servlet/ServletRequestAttributeEvent.java	java/jakarta/servlet/ServletRequestAttributeEvent.java	3	3	2	0	0	0.6666667	1.0	3	0	3	0	0	0	3	0	0	0	3	1	0	3	0	0	3	0	0	16	2	0	0	0	0	0	1	3	0	3	0	0	0	0	56	1	0	10	0	0	0.0
apache-tomcat-10.0.4-src/java/jakarta/servlet/ServletRequestEvent.java	java/jakarta/servlet/ServletRequestEvent.java	2	3	1	1	1	0.33333334	0.33333334	3	0	3	0	0	0	3	0	0	0	2	1	0	2	0	0	2	0	0	14	2	0	0	0	0	0	1	2	0	2	0	0	0	0	35	1	0	10	0	0	0.0
apache-tomcat-10.0.4-src/java/jakarta/servlet/ServletRequestWrapper.java	java/jakarta/servlet/ServletRequestWrapper.java	8	48	1	43	0	1.0	1.0	42	0	42	0	0	0	42	0	0	0	3	2	0	3	0	0	2	0	1	149	41	0	3	0	2	3	0	4	0	3	1	0	0	0	146	1	0	10	0	0	0.0
apache-tomcat-10.0.4-src/java/jakarta/servlet/ServletResponseWrapper.java	java/jakarta/servlet/ServletResponseWrapper.java	3	27	1	22	0	1.0	1.0	21	0	21	0	0	0	21	0	0	0	3	2	0	3	0	0	2	0	1	86	14	0	3	0	2	3	0	4	0	3	1	0	0	0	103	1	0	10	0	0	0.0
apache-tomcat-10.0.4-src/java/jakarta/servlet/ServletSecurityElement.java	java/jakarta/servlet/ServletSecurityElement.java	6	13	2	19	22	0.04761905	0.04761905	8	0	7	1	0	0	7	0	0	0	1	0	0	1	0	0	1	0	0	49	3	2	2	0	0	1	0	7	1	7	2	0	0	0	55	1	0	10	0	0	0.0
apache-tomcat-10.0.4-src/java/jakarta/servlet/UnavailableException.java	java/jakarta/servlet/UnavailableException.java	2	10	4	0	0	0.9047619	1.0	7	0	7	0	0	0	7	0	0	0	4	1	0	4	0	0	4	0	0	41	3	0	0	0	0	0	8	15	0	4	1	0	0	0	159	1	0	10	0	0	0.0
apache-tomcat-10.0.4-src/java/jakarta/transaction/HeuristicCommitException.java	java/jakarta/transaction/HeuristicCommitException.java	0	2	3	0	1	0.0	0.0	2	0	2	0	0	0	2	0	0	0	1	1	0	1	0	0	1	0	0	9	0	0	0	0	0	0	1	1	0	1	0	0	0	0	11	1	0	10	0	0	0.0
apache-tomcat-10.0.4-src/java/jakarta/transaction/HeuristicMixedException.java	java/jakarta/transaction/HeuristicMixedException.java	0	2	3	0	1	0.0	0.0	2	0	2	0	0	0	2	0	0	0	1	1	0	1	0	0	1	0	0	9	0	0	0	0	0	0	1	1	0	1	0	0	0	0	11	1	0	10	0	0	0.0
apache-tomcat-10.0.4-src/java/jakarta/transaction/HeuristicRollbackException.java	java/jakarta/transaction/HeuristicRollbackException.java	0	2	3	0	1	0.0	0.0	2	0	2	0	0	0	2	0	0	0	1	1	0	1	0	0	1	0	0	9	0	0	0	0	0	0	1	1	0	1	0	0	0	0	11	1	0	10	0	0	0.0
apache-tomcat-10.0.4-src/java/jakarta/transaction/InvalidTransactionException.java	java/jakarta/transaction/InvalidTransactionException.java	0	2	5	0	1	0.0	0.0	2	0	2	0	0	0	2	0	0	0	1	1	0	1	0	0	1	0	0	9	0	0	0	0	0	0	1	1	0	1	0	0	0	0	11	1	0	10	0	0	0.0
apache-tomcat-10.0.4-src/java/jakarta/transaction/NotSupportedException.java	java/jakarta/transaction/NotSupportedException.java	0	2	3	0	1	0.0	0.0	2	0	2	0	0	0	2	0	0	0	1	1	0	1	0	0	1	0	0	9	0	0	0	0	0	0	1	1	0	1	0	0	0	0	11	1	0	10	0	0	0.0
apache-tomcat-10.0.4-src/java/jakarta/transaction/RollbackException.java	java/jakarta/transaction/RollbackException.java	0	2	3	0	1	0.0	0.0	2	0	2	0	0	0	2	0	0	0	1	1	0	1	0	0	1	0	0	9	0	0	0	0	0	0	1	1	0	1	0	0	0	0	10	1	0	10	0	0	0.0
apache-tomcat-10.0.4-src/java/jakarta/transaction/SystemException.java	java/jakarta/transaction/SystemException.java	0	3	3	0	3	0.0	0.0	3	0	3	0	0	0	3	0	0	0	2	1	1	1	0	0	1	0	0	14	0	0	0	0	0	0	1	2	0	2	0	0	0	0	13	1	0	10	0	0	0.0
apache-tomcat-10.0.4-src/java/jakarta/transaction/TransactionRequiredException.java	java/jakarta/transaction/TransactionRequiredException.java	0	2	5	0	1	0.0	0.0	2	0	2	0	0	0	2	0	0	0	1	1	0	1	0	0	1	0	0	9	0	0	0	0	0	0	1	1	0	1	0	0	0	0	11	1	0	10	0	0	0.0
apache-tomcat-10.0.4-src/java/jakarta/transaction/TransactionRolledbackException.java	java/jakarta/transaction/TransactionRolledbackException.java	0	2	5	0	1	0.0	0.0	2	0	2	0	0	0	2	0	0	0	1	1	0	1	0	0	1	0	0	9	0	0	0	0	0	0	1	1	0	1	0	0	0	0	11	1	0	10	0	0	0.0
apache-tomcat-10.0.4-src/java/jakarta/websocket/CloseReason.java	java/jakarta/websocket/CloseReason.java	1	4	1	1	0	0.8333333	1.0	4	0	4	0	0	0	4	0	0	0	2	0	0	2	0	0	2	0	0	72	3	0	0	0	0	3	0	2	1	2	0	0	2	0	39	1	0	10	0	0	0.0
apache-tomcat-10.0.4-src/java/jakarta/websocket/ContainerProvider.java	java/jakarta/websocket/ContainerProvider.java	3	6	1	8	1	0.0	0.0	2	1	1	0	1	0	2	1	0	0	1	1	0	1	0	0	1	0	2	21	1	1	2	1	0	2	0	7	0	5	2	0	0	0	53	1025	0	10	0	0	0.0
apache-tomcat-10.0.4-src/java/jakarta/websocket/DecodeException.java	java/jakarta/websocket/DecodeException.java	0	6	3	0	3	0.4	0.4	6	0	6	0	0	0	6	0	0	0	3	1	0	3	0	0	1	0	0	27	2	0	0	0	0	0	1	5	0	3	0	0	0	0	20	1	0	10	0	0	0.0
apache-tomcat-10.0.4-src/java/jakarta/websocket/DefaultClientEndpointConfig.java	java/jakarta/websocket/DefaultClientEndpointConfig.java	3	7	1	0	11	0.23809524	0.71428573	7	0	6	0	0	1	7	0	1	0	6	0	0	6	0	0	6	0	0	33	6	0	0	0	0	0	0	6	0	6	0	0	0	0	21	16	0	10	0	0	0.0
apache-tomcat-10.0.4-src/java/jakarta/websocket/DeploymentException.java	java/jakarta/websocket/DeploymentException.java	0	2	3	0	1	0.0	0.0	2	0	2	0	0	0	2	0	0	0	1	1	0	1	0	0	1	0	0	9	0	0	0	0	0	0	1	1	0	1	0	0	0	0	12	1	0	10	0	0	0.0
apache-tomcat-10.0.4-src/java/jakarta/websocket/EncodeException.java	java/jakarta/websocket/EncodeException.java	0	3	3	0	0	1.0	1.0	3	0	3	0	0	0	3	0	0	0	2	1	0	2	0	0	1	0	0	15	1	0	0	0	0	0	1	3	0	2	0	0	0	0	15	1	0	10	0	0	0.0
apache-tomcat-10.0.4-src/java/jakarta/websocket/Endpoint.java	java/jakarta/websocket/Endpoint.java	3	3	1	0	3	0.0	0.0	3	0	3	0	0	0	3	1	0	0	0	0	0	0	0	0	0	0	0	7	0	0	0	0	0	0	0	0	0	0	0	0	0	0	30	1025	0	10	0	0	0.0
apache-tomcat-10.0.4-src/java/jakarta/websocket/SendResult.java	java/jakarta/websocket/SendResult.java	0	5	1	0	2	0.33333334	0.5	4	0	4	0	0	0	4	0	0	0	2	0	0	2	0	0	2	0	0	17	2	0	1	0	1	0	0	2	0	2	0	0	0	0	11	17	0	10	0	0	0.0
apache-tomcat-10.0.4-src/java/jakarta/websocket/server/DefaultServerEndpointConfig.java	java/jakarta/websocket/server/DefaultServerEndpointConfig.java	3	9	1	0	22	0.19444445	0.7777778	9	0	8	0	0	1	9	0	3	0	8	0	0	8	0	0	8	0	0	43	8	0	0	0	0	0	0	8	0	8	0	0	0	0	29	16	0	10	0	0	0.0
apache-tomcat-10.0.4-src/java/jakarta/websocket/SessionException.java	java/jakarta/websocket/SessionException.java	1	2	3	0	0	1.0	1.0	2	0	2	0	0	0	2	0	0	0	2	1	0	2	0	0	2	0	0	11	1	0	0	0	0	0	1	2	0	2	0	0	0	0	12	1	0	10	0	0	0.0
apache-tomcat-10.0.4-src/java/org/apache/catalina/ant/AbstractCatalinaCommandTask.java	java/org/apache/catalina/ant/AbstractCatalinaCommandTask.java	2	8	4	3	0	0.6	1.0	5	0	5	0	0	0	5	0	0	0	2	0	0	0	2	0	0	0	2	37	3	0	2	1	0	4	0	5	1	3	3	0	0	0	43	1025	0	10	0	0	0.0
apache-tomcat-10.0.4-src/java/org/apache/catalina/ant/AbstractCatalinaTask.java	java/org/apache/catalina/ant/AbstractCatalinaTask.java	5	39	4	28	21	0.25641027	0.5897436	14	0	13	1	0	0	13	0	0	0	6	1	0	1	5	0	1	0	3	174	5	1	11	6	7	15	6	31	2	19	6	0	1	0	163	1025	0	10	0	0	0.0
apache-tomcat-10.0.4-src/java/org/apache/catalina/ant/BaseRedirectorHelperTask.java	java/org/apache/catalina/ant/BaseRedirectorHelperTask.java	5	33	2	20	0	0.47712418	0.6013072	19	0	11	1	7	0	18	0	0	0	10	0	0	0	8	2	1	0	0	135	1	0	6	1	0	2	0	31	1	10	2	0	0	0	201	1025	0	10	0	0	0.0
apache-tomcat-10.0.4-src/java/org/apache/catalina/ant/DeployTask.java	java/org/apache/catalina/ant/DeployTask.java	3	31	5	17	9	0.27272728	1.0	11	0	11	0	0	0	11	0	0	0	6	1	0	1	5	0	1	0	4	114	5	0	13	5	8	10	3	25	1	14	5	0	0	0	95	1	0	10	0	0	0.0
apache-tomcat-10.0.4-src/java/org/apache/catalina/ant/FindLeaksTask.java	java/org/apache/catalina/ant/FindLeaksTask.java	1	3	4	3	0	1.0	1.0	3	0	3	0	0	0	3	0	0	0	1	0	0	1	0	0	0	0	1	13	1	0	0	0	0	1	0	2	1	1	0	0	0	0	40	1	0	10	0	0	0.0
apache-tomcat-10.0.4-src/java/org/apache/catalina/ant/JKStatusUpdateTask.java	java/org/apache/catalina/ant/JKStatusUpdateTask.java	3	61	4	12	315	0.091133006	0.7413793	30	0	28	1	1	0	29	0	0	0	14	0	0	14	0	0	0	0	3	209	14	0	24	1	10	34	5	25	3	16	3	0	0	0	112	1	0	10	0	0	0.0
apache-tomcat-10.0.4-src/java/org/apache/catalina/ant/jmx/Arg.java	java/org/apache/catalina/ant/jmx/Arg.java	0	4	1	0	2	0.33333334	0.33333334	4	0	4	0	0	0	4	0	0	0	2	0	0	2	0	0	0	0	0	16	2	0	0	0	0	0	0	2	0	2	0	0	0	0	9	1	0	10	0	0	0.0
apache-tomcat-10.0.4-src/java/org/apache/catalina/ant/jmx/JMXAccessorCondition.java	java/org/apache/catalina/ant/jmx/JMXAccessorCondition.java	3	36	3	13	31	0.21818182	0.29090908	11	0	9	0	2	0	11	0	0	0	4	0	0	4	0	0	0	0	4	102	20	0	9	0	1	18	0	13	0	11	5	0	0	0	134	1	0	10	0	0	0.0
apache-tomcat-10.0.4-src/java/org/apache/catalina/ant/jmx/JMXAccessorConditionBase.java	java/org/apache/catalina/ant/jmx/JMXAccessorConditionBase.java	4	22	2	10	160	0.078947365	0.1	20	0	18	0	2	0	20	0	0	0	9	0	0	9	0	0	0	0	1	77	12	0	1	1	0	3	0	17	0	10	2	0	0	0	64	1025	0	10	0	0	0.0
apache-tomcat-10.0.4-src/java/org/apache/catalina/ant/jmx/JMXAccessorCreateTask.java	java/org/apache/catalina/ant/jmx/JMXAccessorCreateTask.java	5	20	4	16	6	0.41666666	1.0	9	0	8	0	1	0	9	0	0	0	3	0	0	3	0	0	0	0	0	78	4	1	7	0	1	8	1	14	2	7	3	0	0	0	99	1	0	10	0	0	0.0
apache-tomcat-10.0.4-src/java/org/apache/catalina/ant/jmx/JMXAccessorEqualsCondition.java	java/org/apache/catalina/ant/jmx/JMXAccessorEqualsCondition.java	2	5	3	5	0	0.0	0.0	1	0	1	0	0	0	1	0	0	0	0	0	0	0	0	0	0	0	0	16	2	0	4	0	0	2	0	2	0	2	1	0	0	0	64	1	0	10	0	0	0.0
apache-tomcat-10.0.4-src/java/org/apache/catalina/ant/jmx/JMXAccessorGetTask.java	java/org/apache/catalina/ant/jmx/JMXAccessorGetTask.java	4	8	4	7	0	1.0	1.0	4	0	3	0	1	0	4	0	0	0	1	0	0	1	0	0	0	0	0	31	3	0	3	0	1	6	0	4	2	3	1	0	0	0	85	1	0	10	0	0	0.0
apache-tomcat-10.0.4-src/java/org/apache/catalina/ant/jmx/JMXAccessorInvokeTask.java	java/org/apache/catalina/ant/jmx/JMXAccessorInvokeTask.java	4	13	4	12	0	0.5714286	1.0	7	0	6	0	1	0	7	0	0	0	2	0	0	2	0	0	0	0	0	56	4	1	5	0	1	3	1	13	0	7	3	0	0	0	117	1	0	10	0	0	0.0
apache-tomcat-10.0.4-src/java/org/apache/catalina/ant/jmx/JMXAccessorQueryTask.java	java/org/apache/catalina/ant/jmx/JMXAccessorQueryTask.java	4	22	4	25	8	0.1	0.1	5	0	3	0	2	0	5	0	0	0	1	0	0	1	0	0	0	0	2	71	4	2	4	3	0	10	4	16	6	12	4	0	0	0	118	1	0	10	0	0	0.0
apache-tomcat-10.0.4-src/java/org/apache/catalina/ant/jmx/JMXAccessorSetTask.java	java/org/apache/catalina/ant/jmx/JMXAccessorSetTask.java	3	19	4	11	17	0.34545454	0.6727273	11	0	9	0	2	0	11	0	0	0	4	0	0	4	0	0	0	0	0	64	7	1	5	0	1	2	1	15	0	11	2	0	0	0	102	1	0	10	0	0	0.0
apache-tomcat-10.0.4-src/java/org/apache/catalina/ant/jmx/JMXAccessorTask.java	java/org/apache/catalina/ant/jmx/JMXAccessorTask.java	4	123	3	60	684	0.06153846	0.11282051	40	2	33	0	7	0	40	0	0	0	16	2	2	14	0	0	3	0	16	364	30	6	24	9	2	52	10	74	21	45	4	0	0	0	294	1	0	10	0	0	0.0
apache-tomcat-10.0.4-src/java/org/apache/catalina/ant/jmx/JMXAccessorUnregisterTask.java	java/org/apache/catalina/ant/jmx/JMXAccessorUnregisterTask.java	4	4	4	5	1	0.0	0.0	2	0	1	0	1	0	2	0	0	0	0	0	0	0	0	0	0	0	0	16	2	0	1	0	0	2	0	1	1	1	1	0	0	0	85	1	0	10	0	0	0.0
apache-tomcat-10.0.4-src/java/org/apache/catalina/ant/JMXGetTask.java	java/org/apache/catalina/ant/JMXGetTask.java	2	8	4	5	0	0.6	1.0	5	0	5	0	0	0	5	0	0	0	2	0	0	0	2	0	0	0	2	29	2	0	2	1	0	6	0	4	3	2	1	0	0	0	53	1	0	10	0	0	0.0
apache-tomcat-10.0.4-src/java/org/apache/catalina/ant/JMXQueryTask.java	java/org/apache/catalina/ant/JMXQueryTask.java	2	5	4	5	0	1.0	1.0	3	0	3	0	0	0	3	0	0	0	1	0	0	0	1	0	0	0	1	26	1	0	1	1	0	5	0	4	4	2	2	0	0	0	50	1	0	10	0	0	0.0
apache-tomcat-10.0.4-src/java/org/apache/catalina/ant/JMXSetTask.java	java/org/apache/catalina/ant/JMXSetTask.java	2	11	4	5	3	0.42857143	1.0	7	0	7	0	0	0	7	0	0	0	3	0	0	0	3	0	0	0	3	36	3	0	3	1	0	8	0	6	3	3	1	0	0	0	56	1	0	10	0	0	0.0
apache-tomcat-10.0.4-src/java/org/apache/catalina/ant/ListTask.java	java/org/apache/catalina/ant/ListTask.java	1	1	4	2	0	0.0	0.0	1	0	1	0	0	0	1	0	0	0	0	0	0	0	0	0	0	0	0	6	0	0	0	0	0	1	0	0	0	0	0	0	0	0	24	1	0	10	0	0	0.0
apache-tomcat-10.0.4-src/java/org/apache/catalina/ant/ReloadTask.java	java/org/apache/catalina/ant/ReloadTask.java	2	1	5	4	0	0.0	0.0	1	0	1	0	0	0	1	0	0	0	0	0	0	0	0	0	0	0	0	6	0	0	0	0	0	1	0	0	0	0	0	0	0	0	28	1	0	10	0	0	0.0
apache-tomcat-10.0.4-src/java/org/apache/catalina/ant/ResourcesTask.java	java/org/apache/catalina/ant/ResourcesTask.java	2	5	4	4	0	1.0	1.0	3	0	3	0	0	0	3	0	0	0	1	0	0	0	1	0	0	0	1	23	1	0	1	1	0	3	0	2	2	1	2	0	0	0	41	1	0	10	0	0	0.0
apache-tomcat-10.0.4-src/java/org/apache/catalina/ant/ServerinfoTask.java	java/org/apache/catalina/ant/ServerinfoTask.java	1	1	4	2	0	0.0	0.0	1	0	1	0	0	0	1	0	0	0	0	0	0	0	0	0	0	0	0	6	0	0	0	0	0	1	0	0	0	0	0	0	0	0	24	1	0	10	0	0	0.0
apache-tomcat-10.0.4-src/java/org/apache/catalina/ant/SessionsTask.java	java/org/apache/catalina/ant/SessionsTask.java	3	6	5	6	0	0.5	0.5	4	0	4	0	0	0	4	0	0	0	1	0	0	0	1	0	0	0	0	21	2	0	2	0	0	2	0	3	0	2	1	0	0	0	36	1	0	10	0	0	0.0
apache-tomcat-10.0.4-src/java/org/apache/catalina/ant/SslConnectorCiphersTask.java	java/org/apache/catalina/ant/SslConnectorCiphersTask.java	1	1	4	2	0	0.0	0.0	1	0	1	0	0	0	1	0	0	0	0	0	0	0	0	0	0	0	0	6	0	0	0	0	0	1	0	0	0	0	0	0	0	0	24	1	0	10	0	0	0.0
apache-tomcat-10.0.4-src/java/org/apache/catalina/ant/StartTask.java	java/org/apache/catalina/ant/StartTask.java	2	1	5	4	0	0.0	0.0	1	0	1	0	0	0	1	0	0	0	0	0	0	0	0	0	0	0	0	6	0	0	0	0	0	1	0	0	0	0	0	0	0	0	28	1	0	10	0	0	0.0
apache-tomcat-10.0.4-src/java/org/apache/catalina/ant/StopTask.java	java/org/apache/catalina/ant/StopTask.java	2	1	5	4	0	0.0	0.0	1	0	1	0	0	0	1	0	0	0	0	0	0	0	0	0	0	0	0	6	0	0	0	0	0	1	0	0	0	0	0	0	0	0	28	1	0	10	0	0	0.0
apache-tomcat-10.0.4-src/java/org/apache/catalina/ant/ThreaddumpTask.java	java/org/apache/catalina/ant/ThreaddumpTask.java	1	1	4	2	0	0.0	0.0	1	0	1	0	0	0	1	0	0	0	0	0	0	0	0	0	0	0	0	6	0	0	0	0	0	1	0	0	0	0	0	0	0	0	22	1	0	10	0	0	0.0
apache-tomcat-10.0.4-src/java/org/apache/catalina/ant/UndeployTask.java	java/org/apache/catalina/ant/UndeployTask.java	2	1	5	4	0	0.0	0.0	1	0	1	0	0	0	1	0	0	0	0	0	0	0	0	0	0	0	0	6	0	0	0	0	0	1	0	0	0	0	0	0	0	0	28	1	0	10	0	0	0.0
apache-tomcat-10.0.4-src/java/org/apache/catalina/ant/ValidatorTask.java	java/org/apache/catalina/ant/ValidatorTask.java	6	7	3	16	0	1.0	1.0	3	0	3	0	0	0	3	0	0	0	1	0	0	0	1	0	0	0	4	39	1	0	1	1	0	6	0	7	1	6	2	0	0	0	76	1	0	10	0	0	0.0
apache-tomcat-10.0.4-src/java/org/apache/catalina/ant/ValidatorTask.java	java/org/apache/catalina/ant/ValidatorTask.java	6	7	3	16	0	1.0	1.0	3	0	3	0	0	0	3	0	0	0	1	0	0	0	1	0	0	0	4	39	1	0	1	1	0	6	0	7	1	6	2	0	0	0	76	1	0	10	0	0	0.0
apache-tomcat-10.0.4-src/java/org/apache/catalina/ant/ValidatorTask.java	java/org/apache/catalina/ant/ValidatorTask.java	6	7	3	16	0	1.0	1.0	3	0	3	0	0	0	3	0	0	0	1	0	0	0	1	0	0	0	4	39	1	0	1	1	0	6	0	7	1	6	2	0	0	0	76	1	0	10	0	0	0.0
apache-tomcat-10.0.4-src/java/org/apache/catalina/ant/VminfoTask.java	java/org/apache/catalina/ant/VminfoTask.java	1	1	4	2	0	0.0	0.0	1	0	1	0	0	0	1	0	0	0	0	0	0	0	0	0	0	0	0	6	0	0	0	0	0	1	0	0	0	0	0	0	0	0	22	1	0	10	0	0	0.0
apache-tomcat-10.0.4-src/java/org/apache/catalina/authenticator/AuthenticatorBase.java	java/org/apache/catalina/authenticator/AuthenticatorBase.java	49	210	4	172	1038	0.08888889	0.35959595	53	1	31	8	14	0	45	2	0	2	22	4	0	6	16	0	5	0	14	678	52	6	72	8	10	61	8	139	7	91	13	0	2	0	476	1025	26	10	0	0	0.0
apache-tomcat-10.0.4-src/java/org/apache/catalina/authenticator/AuthenticatorBase.java	java/org/apache/catalina/authenticator/AuthenticatorBase.java	49	210	4	172	1038	0.08888889	0.35959595	53	1	31	8	14	0	45	2	0	2	22	4	0	6	16	0	5	0	14	678	52	6	72	8	10	61	8	139	7	91	13	0	2	0	476	1025	26	10	0	0	0.0
apache-tomcat-10.0.4-src/java/org/apache/catalina/authenticator/AuthenticatorBase.java	java/org/apache/catalina/authenticator/AuthenticatorBase.java	49	210	4	172	1038	0.08888889	0.35959595	53	1	31	8	14	0	45	2	0	2	22	4	0	6	16	0	5	0	14	678	52	6	72	8	10	61	8	139	7	91	13	0	2	0	476	1025	26	10	0	0	0.0
apache-tomcat-10.0.4-src/java/org/apache/catalina/authenticator/AuthenticatorBase.java	java/org/apache/catalina/authenticator/AuthenticatorBase.java	49	210	4	172	1038	0.08888889	0.35959595	53	1	31	8	14	0	45	2	0	2	22	4	0	6	16	0	5	0	14	678	52	6	72	8	10	61	8	139	7	91	13	0	2	0	476	1025	26	10	0	0	0.0
apache-tomcat-10.0.4-src/java/org/apache/catalina/authenticator/AuthenticatorBase.java	java/org/apache/catalina/authenticator/AuthenticatorBase.java	49	210	4	172	1038	0.08888889	0.35959595	53	1	31	8	14	0	45	2	0	2	22	4	0	6	16	0	5	0	14	678	52	6	72	8	10	61	8	139	7	91	13	0	2	0	476	1025	26	10	0	0	0.0
apache-tomcat-10.0.4-src/java/org/apache/catalina/authenticator/BasicAuthenticator.java	java/org/apache/catalina/authenticator/BasicAuthenticator.java	14	16	5	25	7	0.26666668	0.26666668	6	0	4	0	2	0	6	0	0	0	4	0	0	4	0	0	1	0	2	132	6	0	4	1	0	6	1	16	1	11	3	0	1	0	74	1	1	10	0	0	0.0
apache-tomcat-10.0.4-src/java/org/apache/catalina/authenticator/BasicAuthenticator.java	java/org/apache/catalina/authenticator/BasicAuthenticator.java	14	16	5	25	7	0.26666668	0.26666668	6	0	4	0	2	0	6	0	0	0	4	0	0	4	0	0	1	0	2	132	6	0	4	1	0	6	1	16	1	11	3	0	1	0	74	1	1	10	0	0	0.0
apache-tomcat-10.0.4-src/java/org/apache/catalina/authenticator/BasicAuthenticator.java	java/org/apache/catalina/authenticator/BasicAuthenticator.java	14	16	5	25	7	0.26666668	0.26666668	6	0	4	0	2	0	6	0	0	0	4	0	0	4	0	0	1	0	2	132	6	0	4	1	0	6	1	16	1	11	3	0	1	0	74	1	1	10	0	0	0.0
apache-tomcat-10.0.4-src/java/org/apache/catalina/authenticator/Constants.java	java/org/apache/catalina/authenticator/Constants.java	0	0	1	0	0	-1.0	-1.0	0	0	0	0	0	0	0	0	0	0	16	16	16	0	0	0	16	0	0	18	0	0	0	0	0	16	0	16	0	16	0	0	0	0	57	1	0	10	0	0	0.0
apache-tomcat-10.0.4-src/java/org/apache/catalina/authenticator/Constants.java	java/org/apache/catalina/authenticator/Constants.java	0	0	1	0	0	-1.0	-1.0	0	0	0	0	0	0	0	0	0	0	16	16	16	0	0	0	16	0	0	18	0	0	0	0	0	16	0	16	0	16	0	0	0	0	57	1	0	10	0	0	0.0
apache-tomcat-10.0.4-src/java/org/apache/catalina/authenticator/DigestAuthenticator.java	java/org/apache/catalina/authenticator/DigestAuthenticator.java	14	35	5	35	142	0.047368422	0.047368422	20	2	13	0	7	0	20	0	0	1	11	1	0	1	10	0	3	0	6	341	15	0	6	0	0	20	11	31	6	22	3	1	2	0	210	1	0	10	0	0	0.0
apache-tomcat-10.0.4-src/java/org/apache/catalina/authenticator/DigestAuthenticator.java	java/org/apache/catalina/authenticator/DigestAuthenticator.java	14	35	5	35	142	0.047368422	0.047368422	20	2	13	0	7	0	20	0	0	1	11	1	0	1	10	0	3	0	6	341	15	0	6	0	0	20	11	31	6	22	3	1	2	0	210	1	0	10	0	0	0.0
apache-tomcat-10.0.4-src/java/org/apache/catalina/authenticator/DigestAuthenticator.java	java/org/apache/catalina/authenticator/DigestAuthenticator.java	14	35	5	35	142	0.047368422	0.047368422	20	2	13	0	7	0	20	0	0	1	11	1	0	1	10	0	3	0	6	341	15	0	6	0	0	20	11	31	6	22	3	1	2	0	210	1	0	10	0	0	0.0
apache-tomcat-10.0.4-src/java/org/apache/catalina/authenticator/DigestAuthenticator.java	java/org/apache/catalina/authenticator/DigestAuthenticator.java	14	35	5	35	142	0.047368422	0.047368422	20	2	13	0	7	0	20	0	0	1	11	1	0	1	10	0	3	0	6	341	15	0	6	0	0	20	11	31	6	22	3	1	2	0	210	1	0	10	0	0	0.0
apache-tomcat-10.0.4-src/java/org/apache/catalina/authenticator/DigestAuthenticator.java	java/org/apache/catalina/authenticator/DigestAuthenticator.java	14	35	5	35	142	0.047368422	0.047368422	20	2	13	0	7	0	20	0	0	1	11	1	0	1	10	0	3	0	6	341	15	0	6	0	0	20	11	31	6	22	3	1	2	0	210	1	0	10	0	0	0.0
apache-tomcat-10.0.4-src/java/org/apache/catalina/authenticator/DigestAuthenticator.java	java/org/apache/catalina/authenticator/DigestAuthenticator.java	14	35	5	35	142	0.047368422	0.047368422	20	2	13	0	7	0	20	0	0	1	11	1	0	1	10	0	3	0	6	341	15	0	6	0	0	20	11	31	6	22	3	1	2	0	210	1	0	10	0	0	0.0
apache-tomcat-10.0.4-src/java/org/apache/catalina/authenticator/DigestAuthenticator.java	java/org/apache/catalina/authenticator/DigestAuthenticator.java	14	35	5	35	142	0.047368422	0.047368422	20	2	13	0	7	0	20	0	0	1	11	1	0	1	10	0	3	0	6	341	15	0	6	0	0	20	11	31	6	22	3	1	2	0	210	1	0	10	0	0	0.0
apache-tomcat-10.0.4-src/java/org/apache/catalina/authenticator/DigestAuthenticator.java	java/org/apache/catalina/authenticator/DigestAuthenticator.java	14	35	5	35	142	0.047368422	0.047368422	20	2	13	0	7	0	20	0	0	1	11	1	0	1	10	0	3	0	6	341	15	0	6	0	0	20	11	31	6	22	3	1	2	0	210	1	0	10	0	0	0.0
apache-tomcat-10.0.4-src/java/org/apache/catalina/authenticator/DigestAuthenticator.java	java/org/apache/catalina/authenticator/DigestAuthenticator.java	14	35	5	35	142	0.047368422	0.047368422	20	2	13	0	7	0	20	0	0	1	11	1	0	1	10	0	3	0	6	341	15	0	6	0	0	20	11	31	6	22	3	1	2	0	210	1	0	10	0	0	0.0
apache-tomcat-10.0.4-src/java/org/apache/catalina/authenticator/FormAuthenticator.java	java/org/apache/catalina/authenticator/FormAuthenticator.java	26	102	5	124	73	0.0989011	0.23076923	14	0	4	0	10	0	14	0	0	0	3	0	0	1	2	0	1	0	4	404	28	10	38	3	3	36	10	82	9	71	4	0	0	0	251	1	17	10	0	0	0.0
apache-tomcat-10.0.4-src/java/org/apache/catalina/authenticator/FormAuthenticator.java	java/org/apache/catalina/authenticator/FormAuthenticator.java	26	102	5	124	73	0.0989011	0.23076923	14	0	4	0	10	0	14	0	0	0	3	0	0	1	2	0	1	0	4	404	28	10	38	3	3	36	10	82	9	71	4	0	0	0	251	1	17	10	0	0	0.0
apache-tomcat-10.0.4-src/java/org/apache/catalina/authenticator/FormAuthenticator.java	java/org/apache/catalina/authenticator/FormAuthenticator.java	26	102	5	124	73	0.0989011	0.23076923	14	0	4	0	10	0	14	0	0	0	3	0	0	1	2	0	1	0	4	404	28	10	38	3	3	36	10	82	9	71	4	0	0	0	251	1	17	10	0	0	0.0
apache-tomcat-10.0.4-src/java/org/apache/catalina/authenticator/FormAuthenticator.java	java/org/apache/catalina/authenticator/FormAuthenticator.java	26	102	5	124	73	0.0989011	0.23076923	14	0	4	0	10	0	14	0	0	0	3	0	0	1	2	0	1	0	4	404	28	10	38	3	3	36	10	82	9	71	4	0	0	0	251	1	17	10	0	0	0.0
apache-tomcat-10.0.4-src/java/org/apache/catalina/authenticator/FormAuthenticator.java	java/org/apache/catalina/authenticator/FormAuthenticator.java	26	102	5	124	73	0.0989011	0.23076923	14	0	4	0	10	0	14	0	0	0	3	0	0	1	2	0	1	0	4	404	28	10	38	3	3	36	10	82	9	71	4	0	0	0	251	1	17	10	0	0	0.0
apache-tomcat-10.0.4-src/java/org/apache/catalina/authenticator/FormAuthenticator.java	java/org/apache/catalina/authenticator/FormAuthenticator.java	26	102	5	124	73	0.0989011	0.23076923	14	0	4	0	10	0	14	0	0	0	3	0	0	1	2	0	1	0	4	404	28	10	38	3	3	36	10	82	9	71	4	0	0	0	251	1	17	10	0	0	0.0
apache-tomcat-10.0.4-src/java/org/apache/catalina/authenticator/FormAuthenticator.java	java/org/apache/catalina/authenticator/FormAuthenticator.java	26	102	5	124	73	0.0989011	0.23076923	14	0	4	0	10	0	14	0	0	0	3	0	0	1	2	0	1	0	4	404	28	10	38	3	3	36	10	82	9	71	4	0	0	0	251	1	17	10	0	0	0.0
apache-tomcat-10.0.4-src/java/org/apache/catalina/authenticator/FormAuthenticator.java	java/org/apache/catalina/authenticator/FormAuthenticator.java	26	102	5	124	73	0.0989011	0.23076923	14	0	4	0	10	0	14	0	0	0	3	0	0	1	2	0	1	0	4	404	28	10	38	3	3	36	10	82	9	71	4	0	0	0	251	1	17	10	0	0	0.0
apache-tomcat-10.0.4-src/java/org/apache/catalina/authenticator/FormAuthenticator.java	java/org/apache/catalina/authenticator/FormAuthenticator.java	26	102	5	124	73	0.0989011	0.23076923	14	0	4	0	10	0	14	0	0	0	3	0	0	1	2	0	1	0	4	404	28	10	38	3	3	36	10	82	9	71	4	0	0	0	251	1	17	10	0	0	0.0
apache-tomcat-10.0.4-src/java/org/apache/catalina/authenticator/jaspic/AuthConfigFactoryImpl.java	java/org/apache/catalina/authenticator/jaspic/AuthConfigFactoryImpl.java	13	86	2	72	125	0.11111111	0.16666667	19	1	9	10	0	0	9	0	0	0	11	6	0	11	0	0	10	0	16	344	15	11	39	2	2	13	4	51	1	33	5	0	2	0	87	1	3	10	0	0	0.0
apache-tomcat-10.0.4-src/java/org/apache/catalina/authenticator/jaspic/CallbackHandlerImpl.java	java/org/apache/catalina/authenticator/jaspic/CallbackHandlerImpl.java	11	19	1	24	0	1.0	1.0	4	0	3	1	0	0	3	0	0	0	3	1	0	3	0	0	2	0	5	70	4	1	10	0	0	3	1	20	0	12	4	0	0	0	45	1	3	10	0	0	0.0
apache-tomcat-10.0.4-src/java/org/apache/catalina/authenticator/jaspic/MessageInfoImpl.java	java/org/apache/catalina/authenticator/jaspic/MessageInfoImpl.java	5	9	1	6	5	0.3809524	0.71428573	7	0	7	0	0	0	7	0	0	0	5	2	1	3	1	0	3	0	2	35	3	0	0	0	2	4	0	7	0	5	1	0	0	0	33	1	0	10	0	0	0.0
apache-tomcat-10.0.4-src/java/org/apache/catalina/authenticator/jaspic/PersistentProviderRegistrations.java	java/org/apache/catalina/authenticator/jaspic/PersistentProviderRegistrations.java	8	20	1	29	6	0.0	0.0	4	3	0	2	0	2	2	0	0	0	1	1	0	1	0	0	1	0	7	159	1	2	1	3	0	37	0	10	4	10	3	0	3	0	62	17	2	10	0	0	0.0
apache-tomcat-10.0.4-src/java/org/apache/catalina/authenticator/jaspic/SimpleAuthConfigProvider.java	java/org/apache/catalina/authenticator/jaspic/SimpleAuthConfigProvider.java	7	9	1	3	2	0.4	0.6	5	0	4	0	1	0	5	0	0	0	2	0	0	2	0	0	1	0	0	34	3	0	4	0	0	1	0	5	0	4	3	0	0	0	42	1	0	10	0	0	0.0
apache-tomcat-10.0.4-src/java/org/apache/catalina/authenticator/jaspic/SimpleServerAuthConfig.java	java/org/apache/catalina/authenticator/jaspic/SimpleServerAuthConfig.java	8	15	1	13	20	0.14285715	0.35714287	8	0	7	0	1	0	8	0	0	0	7	2	0	7	0	0	5	0	2	75	6	1	6	1	0	4	2	20	2	16	5	0	0	0	84	1	0	10	0	0	0.0
apache-tomcat-10.0.4-src/java/org/apache/catalina/authenticator/jaspic/SimpleServerAuthContext.java	java/org/apache/catalina/authenticator/jaspic/SimpleServerAuthContext.java	5	7	1	10	0	1.0	1.0	4	0	4	0	0	0	4	0	0	0	1	0	0	1	0	0	1	0	1	26	3	2	1	0	1	3	1	5	0	5	2	0	0	0	51	1	0	10	0	0	0.0
apache-tomcat-10.0.4-src/java/org/apache/catalina/authenticator/NonLoginAuthenticator.java	java/org/apache/catalina/authenticator/NonLoginAuthenticator.java	5	5	5	6	1	0.0	0.0	2	0	0	0	2	0	2	0	0	0	0	0	0	0	0	0	0	0	0	15	3	0	0	0	0	2	0	0	0	0	2	0	0	0	157	17	1	10	0	0	0.0
apache-tomcat-10.0.4-src/java/org/apache/catalina/authenticator/SavedRequest.java	java/org/apache/catalina/authenticator/SavedRequest.java	2	21	1	11	115	0.064327486	0.064327486	19	0	19	0	0	0	19	0	0	0	9	0	0	9	0	0	3	0	1	75	11	0	2	0	0	0	0	18	0	11	1	0	0	0	115	17	0	10	0	0	0.0
apache-tomcat-10.0.4-src/java/org/apache/catalina/authenticator/SingleSignOn.java	java/org/apache/catalina/authenticator/SingleSignOn.java	23	78	4	73	57	0.22222222	0.3137255	19	0	9	1	9	0	18	0	0	2	6	1	0	5	1	0	1	0	1	256	21	3	27	1	5	27	6	32	1	24	3	0	0	0	320	1	23	10	0	0	0.0
apache-tomcat-10.0.4-src/java/org/apache/catalina/authenticator/SingleSignOnEntry.java	java/org/apache/catalina/authenticator/SingleSignOnEntry.java	4	15	1	13	26	0.2888889	0.53333336	12	0	10	2	0	0	10	0	0	1	7	1	0	7	0	0	2	0	0	65	6	0	1	0	1	0	1	17	0	11	1	0	0	0	149	1	0	10	0	0	0.0
apache-tomcat-10.0.4-src/java/org/apache/catalina/authenticator/SingleSignOnListener.java	java/org/apache/catalina/authenticator/SingleSignOnListener.java	8	6	1	7	0	1.0	1.0	2	0	2	0	0	0	2	0	0	0	2	1	0	2	0	0	2	0	0	27	4	0	2	0	2	0	1	7	0	7	1	0	0	0	26	1	0	10	0	0	0.0
apache-tomcat-10.0.4-src/java/org/apache/catalina/authenticator/SingleSignOnSessionKey.java	java/org/apache/catalina/authenticator/SingleSignOnSessionKey.java	5	22	1	11	0	0.85714287	1.0	7	0	7	0	0	0	7	0	0	0	4	1	0	4	0	0	4	0	0	77	15	0	12	0	6	3	7	12	6	9	2	0	0	0	62	1	0	10	0	0	0.0
apache-tomcat-10.0.4-src/java/org/apache/catalina/authenticator/SpnegoAuthenticator.java	java/org/apache/catalina/authenticator/SpnegoAuthenticator.java	23	41	5	49	25	0.14545454	0.21818182	11	0	8	0	3	0	11	0	0	0	6	1	0	6	0	0	2	0	13	306	16	0	13	4	0	16	4	35	2	25	3	0	3	1	132	1	8	10	0	0	0.0
apache-tomcat-10.0.4-src/java/org/apache/catalina/authenticator/SSLAuthenticator.java	java/org/apache/catalina/authenticator/SSLAuthenticator.java	7	9	5	9	1	0.0	0.0	2	0	0	0	2	0	2	0	0	0	0	0	0	0	0	0	0	0	0	31	5	0	2	0	2	5	1	2	0	2	2	0	0	0	78	1	3	10	0	0	0.0
apache-tomcat-10.0.4-src/java/org/apache/catalina/connector/ClientAbortException.java	java/org/apache/catalina/connector/ClientAbortException.java	0	4	4	0	6	0.0	0.0	4	0	4	0	0	0	4	0	0	0	1	1	0	1	0	0	1	0	0	15	0	0	0	0	0	0	1	1	0	1	0	0	0	0	41	17	0	10	0	0	0.0
apache-tomcat-10.0.4-src/java/org/apache/catalina/connector/Connector.java	java/org/apache/catalina/connector/Connector.java	26	132	3	81	2503	0.08503733	0.16780266	79	0	71	0	8	0	79	0	0	0	30	3	1	4	25	0	6	0	23	474	55	0	22	8	10	42	19	81	4	49	2	0	0	0	393	1	5	10	0	0	0.0
apache-tomcat-10.0.4-src/java/org/apache/catalina/connector/Connector.java	java/org/apache/catalina/connector/Connector.java	26	132	3	81	2503	0.08503733	0.16780266	79	0	71	0	8	0	79	0	0	0	30	3	1	4	25	0	6	0	23	474	55	0	22	8	10	42	19	81	4	49	2	0	0	0	393	1	5	10	0	0	0.0
apache-tomcat-10.0.4-src/java/org/apache/catalina/connector/Connector.java	java/org/apache/catalina/connector/Connector.java	26	132	3	81	2503	0.08503733	0.16780266	79	0	71	0	8	0	79	0	0	0	30	3	1	4	25	0	6	0	23	474	55	0	22	8	10	42	19	81	4	49	2	0	0	0	393	1	5	10	0	0	0.0
apache-tomcat-10.0.4-src/java/org/apache/catalina/connector/CoyoteAdapter.java	java/org/apache/catalina/connector/CoyoteAdapter.java	51	189	3	212	18	0.41904762	0.52380955	17	2	8	2	7	0	15	0	0	0	7	6	1	5	1	0	7	0	28	744	19	13	67	11	15	54	69	161	47	109	6	0	1	1	294	1	16	10	0	0	0.0
apache-tomcat-10.0.4-src/java/org/apache/catalina/connector/CoyoteAdapter.java	java/org/apache/catalina/connector/CoyoteAdapter.java	51	189	3	212	18	0.41904762	0.52380955	17	2	8	2	7	0	15	0	0	0	7	6	1	5	1	0	7	0	28	744	19	13	67	11	15	54	69	161	47	109	6	0	1	1	294	1	16	10	0	0	0.0
apache-tomcat-10.0.4-src/java/org/apache/catalina/connector/CoyoteAdapter.java	java/org/apache/catalina/connector/CoyoteAdapter.java	51	189	3	212	18	0.41904762	0.52380955	17	2	8	2	7	0	15	0	0	0	7	6	1	5	1	0	7	0	28	744	19	13	67	11	15	54	69	161	47	109	6	0	1	1	294	1	16	10	0	0	0.0
apache-tomcat-10.0.4-src/java/org/apache/catalina/connector/CoyoteAdapter.java	java/org/apache/catalina/connector/CoyoteAdapter.java	51	189	3	212	18	0.41904762	0.52380955	17	2	8	2	7	0	15	0	0	0	7	6	1	5	1	0	7	0	28	744	19	13	67	11	15	54	69	161	47	109	6	0	1	1	294	1	16	10	0	0	0.0
apache-tomcat-10.0.4-src/java/org/apache/catalina/connector/CoyoteAdapter.java	java/org/apache/catalina/connector/CoyoteAdapter.java	51	189	3	212	18	0.41904762	0.52380955	17	2	8	2	7	0	15	0	0	0	7	6	1	5	1	0	7	0	28	744	19	13	67	11	15	54	69	161	47	109	6	0	1	1	294	1	16	10	0	0	0.0
apache-tomcat-10.0.4-src/java/org/apache/catalina/connector/CoyoteAdapter.java	java/org/apache/catalina/connector/CoyoteAdapter.java	51	189	3	212	18	0.41904762	0.52380955	17	2	8	2	7	0	15	0	0	0	7	6	1	5	1	0	7	0	28	744	19	13	67	11	15	54	69	161	47	109	6	0	1	1	294	1	16	10	0	0	0.0
apache-tomcat-10.0.4-src/java/org/apache/catalina/connector/CoyoteAdapter.java	java/org/apache/catalina/connector/CoyoteAdapter.java	51	189	3	212	18	0.41904762	0.52380955	17	2	8	2	7	0	15	0	0	0	7	6	1	5	1	0	7	0	28	744	19	13	67	11	15	54	69	161	47	109	6	0	1	1	294	1	16	10	0	0	0.0
apache-tomcat-10.0.4-src/java/org/apache/catalina/connector/CoyoteAdapter.java	java/org/apache/catalina/connector/CoyoteAdapter.java	51	189	3	212	18	0.41904762	0.52380955	17	2	8	2	7	0	15	0	0	0	7	6	1	5	1	0	7	0	28	744	19	13	67	11	15	54	69	161	47	109	6	0	1	1	294	1	16	10	0	0	0.0
apache-tomcat-10.0.4-src/java/org/apache/catalina/connector/CoyoteAdapter.java	java/org/apache/catalina/connector/CoyoteAdapter.java	51	189	3	212	18	0.41904762	0.52380955	17	2	8	2	7	0	15	0	0	0	7	6	1	5	1	0	7	0	28	744	19	13	67	11	15	54	69	161	47	109	6	0	1	1	294	1	16	10	0	0	0.0
apache-tomcat-10.0.4-src/java/org/apache/catalina/connector/CoyoteAdapter.java	java/org/apache/catalina/connector/CoyoteAdapter.java	51	189	3	212	18	0.41904762	0.52380955	17	2	8	2	7	0	15	0	0	0	7	6	1	5	1	0	7	0	28	744	19	13	67	11	15	54	69	161	47	109	6	0	1	1	294	1	16	10	0	0	0.0
apache-tomcat-10.0.4-src/java/org/apache/catalina/connector/CoyoteAdapter.java	java/org/apache/catalina/connector/CoyoteAdapter.java	51	189	3	212	18	0.41904762	0.52380955	17	2	8	2	7	0	15	0	0	0	7	6	1	5	1	0	7	0	28	744	19	13	67	11	15	54	69	161	47	109	6	0	1	1	294	1	16	10	0	0	0.0
apache-tomcat-10.0.4-src/java/org/apache/catalina/connector/CoyoteAdapter.java	java/org/apache/catalina/connector/CoyoteAdapter.java	51	189	3	212	18	0.41904762	0.52380955	17	2	8	2	7	0	15	0	0	0	7	6	1	5	1	0	7	0	28	744	19	13	67	11	15	54	69	161	47	109	6	0	1	1	294	1	16	10	0	0	0.0
apache-tomcat-10.0.4-src/java/org/apache/catalina/connector/CoyoteInputStream.java	java/org/apache/catalina/connector/CoyoteInputStream.java	12	30	3	19	0	0.6818182	0.6818182	13	0	9	1	2	1	12	0	0	0	2	1	0	0	2	0	1	0	11	189	11	0	0	5	0	1	1	12	0	11	3	0	5	0	101	1	0	10	0	0	0.0
apache-tomcat-10.0.4-src/java/org/apache/catalina/connector/CoyoteOutputStream.java	java/org/apache/catalina/connector/CoyoteOutputStream.java	6	19	3	14	0	0.6545454	0.6545454	13	0	8	2	2	1	11	0	0	0	2	1	0	0	2	0	1	0	1	63	2	0	0	0	0	1	1	8	0	7	1	0	0	0	105	1	0	10	0	0	0.0
apache-tomcat-10.0.4-src/java/org/apache/catalina/connector/CoyotePrincipal.java	java/org/apache/catalina/connector/CoyotePrincipal.java	0	3	1	0	0	1.0	1.0	3	0	3	0	0	0	3	0	0	0	2	1	0	1	1	0	2	0	0	13	2	0	0	0	0	2	1	2	1	2	0	0	0	0	45	1	0	10	0	0	0.0
apache-tomcat-10.0.4-src/java/org/apache/catalina/connector/CoyoteReader.java	java/org/apache/catalina/connector/CoyoteReader.java	3	30	3	15	0	0.5769231	0.5769231	13	0	11	0	1	1	13	0	0	0	4	2	0	2	2	0	2	0	0	108	8	3	9	0	6	0	23	26	7	12	5	0	0	0	60	1	0	10	0	0	0.0
apache-tomcat-10.0.4-src/java/org/apache/catalina/connector/CoyoteWriter.java	java/org/apache/catalina/connector/CoyoteWriter.java	3	42	3	29	401	0.068817206	0.077419356	31	0	28	0	1	2	31	0	0	0	3	1	0	1	2	0	1	0	6	154	5	0	1	5	0	3	2	11	0	3	1	0	0	0	54	1	0	10	0	0	0.0
apache-tomcat-10.0.4-src/java/org/apache/catalina/connector/InputBuffer.java	java/org/apache/catalina/connector/InputBuffer.java	16	96	2	58	203	0.34188035	0.7863248	34	1	26	7	0	1	27	0	0	0	16	4	4	10	2	0	8	0	15	389	37	1	24	2	7	2	49	72	11	39	3	0	1	0	191	1	1	10	0	0	0.0
apache-tomcat-10.0.4-src/java/org/apache/catalina/connector/OutputBuffer.java	java/org/apache/catalina/connector/OutputBuffer.java	15	125	2	80	701	0.37310606	0.93939394	50	1	32	17	1	0	33	0	0	0	14	2	1	12	1	0	5	0	14	465	32	4	21	3	4	3	34	63	18	30	3	0	1	0	201	1	0	10	0	0	0.0
apache-tomcat-10.0.4-src/java/org/apache/catalina/connector/Request.java	java/org/apache/catalina/connector/Request.java	83	468	1	340	7819	0.15077941	0.6523382	154	0	129	9	16	0	146	0	0	0	53	6	0	8	45	0	13	0	31	1834	196	23	158	24	26	48	85	378	18	209	6	9	1	0	664	1	14	10	0	0	0.0
apache-tomcat-10.0.4-src/java/org/apache/catalina/connector/Request.java	java/org/apache/catalina/connector/Request.java	83	468	1	340	7819	0.15077941	0.6523382	154	0	129	9	16	0	146	0	0	0	53	6	0	8	45	0	13	0	31	1834	196	23	158	24	26	48	85	378	18	209	6	9	1	0	664	1	14	10	0	0	0.0
apache-tomcat-10.0.4-src/java/org/apache/catalina/connector/Request.java	java/org/apache/catalina/connector/Request.java	83	468	1	340	7819	0.15077941	0.6523382	154	0	129	9	16	0	146	0	0	0	53	6	0	8	45	0	13	0	31	1834	196	23	158	24	26	48	85	378	18	209	6	9	1	0	664	1	14	10	0	0	0.0
apache-tomcat-10.0.4-src/java/org/apache/catalina/connector/Request.java	java/org/apache/catalina/connector/Request.java	83	468	1	340	7819	0.15077941	0.6523382	154	0	129	9	16	0	146	0	0	0	53	6	0	8	45	0	13	0	31	1834	196	23	158	24	26	48	85	378	18	209	6	9	1	0	664	1	14	10	0	0	0.0
apache-tomcat-10.0.4-src/java/org/apache/catalina/connector/Request.java	java/org/apache/catalina/connector/Request.java	83	468	1	340	7819	0.15077941	0.6523382	154	0	129	9	16	0	146	0	0	0	53	6	0	8	45	0	13	0	31	1834	196	23	158	24	26	48	85	378	18	209	6	9	1	0	664	1	14	10	0	0	0.0
apache-tomcat-10.0.4-src/java/org/apache/catalina/connector/Request.java	java/org/apache/catalina/connector/Request.java	83	468	1	340	7819	0.15077941	0.6523382	154	0	129	9	16	0	146	0	0	0	53	6	0	8	45	0	13	0	31	1834	196	23	158	24	26	48	85	378	18	209	6	9	1	0	664	1	14	10	0	0	0.0
apache-tomcat-10.0.4-src/java/org/apache/catalina/connector/Request.java	java/org/apache/catalina/connector/Request.java	83	468	1	340	7819	0.15077941	0.6523382	154	0	129	9	16	0	146	0	0	0	53	6	0	8	45	0	13	0	31	1834	196	23	158	24	26	48	85	378	18	209	6	9	1	0	664	1	14	10	0	0	0.0
apache-tomcat-10.0.4-src/java/org/apache/catalina/connector/Request.java	java/org/apache/catalina/connector/Request.java	83	468	1	340	7819	0.15077941	0.6523382	154	0	129	9	16	0	146	0	0	0	53	6	0	8	45	0	13	0	31	1834	196	23	158	24	26	48	85	378	18	209	6	9	1	0	664	1	14	10	0	0	0.0
apache-tomcat-10.0.4-src/java/org/apache/catalina/connector/Request.java	java/org/apache/catalina/connector/Request.java	83	468	1	340	7819	0.15077941	0.6523382	154	0	129	9	16	0	146	0	0	0	53	6	0	8	45	0	13	0	31	1834	196	23	158	24	26	48	85	378	18	209	6	9	1	0	664	1	14	10	0	0	0.0
apache-tomcat-10.0.4-src/java/org/apache/catalina/connector/Request.java	java/org/apache/catalina/connector/Request.java	83	468	1	340	7819	0.15077941	0.6523382	154	0	129	9	16	0	146	0	0	0	53	6	0	8	45	0	13	0	31	1834	196	23	158	24	26	48	85	378	18	209	6	9	1	0	664	1	14	10	0	0	0.0
apache-tomcat-10.0.4-src/java/org/apache/catalina/connector/Request.java	java/org/apache/catalina/connector/Request.java	83	468	1	340	7819	0.15077941	0.6523382	154	0	129	9	16	0	146	0	0	0	53	6	0	8	45	0	13	0	31	1834	196	23	158	24	26	48	85	378	18	209	6	9	1	0	664	1	14	10	0	0	0.0
apache-tomcat-10.0.4-src/java/org/apache/catalina/connector/Request.java	java/org/apache/catalina/connector/Request.java	83	468	1	340	7819	0.15077941	0.6523382	154	0	129	9	16	0	146	0	0	0	53	6	0	8	45	0	13	0	31	1834	196	23	158	24	26	48	85	378	18	209	6	9	1	0	664	1	14	10	0	0	0.0
apache-tomcat-10.0.4-src/java/org/apache/catalina/connector/RequestFacade.java	java/org/apache/catalina/connector/RequestFacade.java	33	150	1	88	0	0.974359	0.974359	78	0	77	0	1	0	78	0	0	0	2	1	0	0	2	0	1	0	17	569	81	0	59	0	0	58	0	12	0	4	2	0	13	0	145	1	0	10	0	0	0.0
apache-tomcat-10.0.4-src/java/org/apache/catalina/connector/Response.java	java/org/apache/catalina/connector/Response.java	38	249	1	178	2353	0.12861492	0.3938356	79	1	70	6	3	0	73	0	0	0	18	3	0	5	13	0	7	0	17	910	111	8	57	14	12	40	68	138	21	81	5	0	3	0	420	1	4	10	0	0	0.0
apache-tomcat-10.0.4-src/java/org/apache/catalina/connector/ResponseFacade.java	java/org/apache/catalina/connector/ResponseFacade.java	10	87	1	49	0	0.95555556	0.95555556	45	0	44	0	1	0	45	0	0	0	2	1	0	0	2	0	1	0	7	321	33	0	14	1	0	21	0	7	0	5	3	0	3	0	108	1	0	10	0	0	0.0
apache-tomcat-10.0.4-src/java/org/apache/catalina/ContainerEvent.java	java/org/apache/catalina/ContainerEvent.java	2	5	1	4	6	0.2	0.3	5	0	5	0	0	0	5	0	0	0	3	1	0	3	0	0	3	0	0	22	4	0	0	0	0	4	1	3	1	3	0	0	0	0	56	17	0	10	0	0	0.0
apache-tomcat-10.0.4-src/java/org/apache/catalina/core/AccessLogAdapter.java	java/org/apache/catalina/core/AccessLogAdapter.java	3	6	1	3	4	0.3	0.3	5	0	5	0	0	0	5	0	0	0	1	0	0	1	0	0	0	0	3	23	1	1	0	0	0	0	2	4	2	2	1	0	0	0	22	1	0	10	0	0	0.0
apache-tomcat-10.0.4-src/java/org/apache/catalina/core/ApplicationContext.java	java/org/apache/catalina/core/ApplicationContext.java	60	216	1	158	249	0.43636364	0.6181818	70	1	60	4	4	2	66	0	0	0	15	3	0	14	1	0	9	0	26	757	90	12	53	10	9	60	15	118	6	89	3	0	1	0	277	1	4	10	0	0	0.0
apache-tomcat-10.0.4-src/java/org/apache/catalina/core/ApplicationContext.java	java/org/apache/catalina/core/ApplicationContext.java	60	216	1	158	249	0.43636364	0.6181818	70	1	60	4	4	2	66	0	0	0	15	3	0	14	1	0	9	0	26	757	90	12	53	10	9	60	15	118	6	89	3	0	1	0	277	1	4	10	0	0	0.0
apache-tomcat-10.0.4-src/java/org/apache/catalina/core/ApplicationContext.java	java/org/apache/catalina/core/ApplicationContext.java	60	216	1	158	249	0.43636364	0.6181818	70	1	60	4	4	2	66	0	0	0	15	3	0	14	1	0	9	0	26	757	90	12	53	10	9	60	15	118	6	89	3	0	1	0	277	1	4	10	0	0	0.0
apache-tomcat-10.0.4-src/java/org/apache/catalina/core/ApplicationContext.java	java/org/apache/catalina/core/ApplicationContext.java	60	216	1	158	249	0.43636364	0.6181818	70	1	60	4	4	2	66	0	0	0	15	3	0	14	1	0	9	0	26	757	90	12	53	10	9	60	15	118	6	89	3	0	1	0	277	1	4	10	0	0	0.0
apache-tomcat-10.0.4-src/java/org/apache/catalina/core/ApplicationContext.java	java/org/apache/catalina/core/ApplicationContext.java	60	216	1	158	249	0.43636364	0.6181818	70	1	60	4	4	2	66	0	0	0	15	3	0	14	1	0	9	0	26	757	90	12	53	10	9	60	15	118	6	89	3	0	1	0	277	1	4	10	0	0	0.0
apache-tomcat-10.0.4-src/java/org/apache/catalina/core/ApplicationContext.java	java/org/apache/catalina/core/ApplicationContext.java	60	216	1	158	249	0.43636364	0.6181818	70	1	60	4	4	2	66	0	0	0	15	3	0	14	1	0	9	0	26	757	90	12	53	10	9	60	15	118	6	89	3	0	1	0	277	1	4	10	0	0	0.0
apache-tomcat-10.0.4-src/java/org/apache/catalina/core/ApplicationContextFacade.java	java/org/apache/catalina/core/ApplicationContextFacade.java	18	144	1	82	0	1.0	1.0	66	0	60	6	0	0	60	0	0	0	3	0	0	3	0	0	3	0	66	638	101	0	3	9	8	98	0	17	0	8	3	0	1	0	153	1	0	10	0	0	0.0
apache-tomcat-10.0.4-src/java/org/apache/catalina/core/ApplicationDispatcher.java	java/org/apache/catalina/core/ApplicationDispatcher.java	38	137	1	81	56	0.0	0.0	16	0	4	12	0	0	4	0	0	0	9	1	0	9	0	0	9	0	11	510	12	8	43	9	43	18	1	104	2	62	3	0	4	0	223	16	11	10	0	0	0.0
apache-tomcat-10.0.4-src/java/org/apache/catalina/core/ApplicationFilterChain.java	java/org/apache/catalina/core/ApplicationFilterChain.java	14	37	1	26	23	0.15555556	0.46666667	11	2	4	1	0	6	10	0	0	0	12	6	1	11	0	0	6	0	9	145	5	3	2	3	4	6	11	43	1	29	5	0	0	1	163	17	0	10	0	0	0.0
apache-tomcat-10.0.4-src/java/org/apache/catalina/core/ApplicationFilterConfig.java	java/org/apache/catalina/core/ApplicationFilterConfig.java	17	36	1	55	0	0.8727273	1.0	15	0	7	4	0	4	11	0	0	0	8	3	0	7	0	1	5	0	18	163	12	0	8	6	1	19	2	30	4	21	4	0	0	0	140	17	5	10	0	0	0.0
apache-tomcat-10.0.4-src/java/org/apache/catalina/core/ApplicationFilterFactory.java	java/org/apache/catalina/core/ApplicationFilterFactory.java	11	56	1	31	15	0.0	0.0	6	5	1	5	0	0	1	0	0	0	0	0	0	0	0	0	0	0	5	142	25	4	19	0	14	3	17	19	8	14	3	0	0	0	87	17	0	10	0	0	0.0
apache-tomcat-10.0.4-src/java/org/apache/catalina/core/ApplicationFilterRegistration.java	java/org/apache/catalina/core/ApplicationFilterRegistration.java	8	34	1	32	0	0.8484849	1.0	12	0	12	0	0	0	12	0	0	0	3	1	0	3	0	0	3	0	4	112	9	8	10	0	0	2	0	11	0	11	2	0	0	0	55	1	0	10	0	0	0.0
apache-tomcat-10.0.4-src/java/org/apache/catalina/core/ApplicationHttpRequest.java	java/org/apache/catalina/core/ApplicationHttpRequest.java	25	104	3	75	588	0.079658605	0.33428165	40	0	25	2	4	9	38	0	0	0	18	3	0	5	13	0	6	0	7	416	55	6	29	3	10	2	16	83	7	45	4	0	1	0	245	0	1	10	0	0	0.0
apache-tomcat-10.0.4-src/java/org/apache/catalina/core/ApplicationHttpResponse.java	java/org/apache/catalina/core/ApplicationHttpResponse.java	6	40	3	22	0	0.9047619	0.9047619	21	0	19	0	0	2	21	0	0	0	1	0	0	0	1	0	0	0	0	67	0	0	0	0	12	0	0	2	0	1	1	0	0	0	131	0	0	10	0	0	0.0
apache-tomcat-10.0.4-src/java/org/apache/catalina/core/ApplicationMapping.java	java/org/apache/catalina/core/ApplicationMapping.java	5	12	1	6	0	0.33333334	0.33333334	3	0	3	0	0	0	3	0	0	0	2	0	0	2	0	0	1	0	0	77	1	0	3	0	0	9	3	15	2	6	4	0	1	0	21	1	0	10	0	0	0.0
apache-tomcat-10.0.4-src/java/org/apache/catalina/core/ApplicationPart.java	java/org/apache/catalina/core/ApplicationPart.java	8	25	1	26	0	0.8333333	0.8333333	12	0	12	0	0	0	12	0	0	0	2	0	0	2	0	0	2	0	3	93	12	2	2	1	0	6	1	17	0	12	5	0	0	0	56	1	0	10	0	0	0.0
apache-tomcat-10.0.4-src/java/org/apache/catalina/core/ApplicationPushBuilder.java	java/org/apache/catalina/core/ApplicationPushBuilder.java	25	66	1	98	79	0.2647059	0.77205884	18	3	15	2	0	1	17	0	0	0	16	2	0	16	0	0	11	0	11	284	18	10	25	0	5	34	22	64	15	46	3	0	0	1	95	1	0	10	0	0	0.0
apache-tomcat-10.0.4-src/java/org/apache/catalina/core/ApplicationRequest.java	java/org/apache/catalina/core/ApplicationRequest.java	3	12	2	17	0	0.47619048	0.47619048	7	0	6	0	1	0	7	0	0	0	2	1	0	0	2	0	2	0	1	48	4	2	0	0	0	0	0	5	0	5	2	0	0	0	93	0	0	10	0	0	0.0
apache-tomcat-10.0.4-src/java/org/apache/catalina/core/ApplicationResponse.java	java/org/apache/catalina/core/ApplicationResponse.java	3	16	2	10	0	0.7777778	0.7777778	9	0	8	0	0	1	9	0	0	0	1	0	0	0	1	0	0	0	0	31	0	0	0	0	0	0	0	2	0	1	1	0	0	0	97	0	0	10	0	0	0.0
apache-tomcat-10.0.4-src/java/org/apache/catalina/core/ApplicationServletRegistration.java	java/org/apache/catalina/core/ApplicationServletRegistration.java	11	36	1	34	0	0.7047619	1.0	15	0	15	0	0	0	15	0	0	0	4	1	0	4	0	0	3	0	4	120	13	6	10	0	0	4	0	14	0	14	3	0	0	0	59	1	0	10	0	0	0.0
apache-tomcat-10.0.4-src/java/org/apache/catalina/core/ApplicationSessionCookieConfig.java	java/org/apache/catalina/core/ApplicationSessionCookieConfig.java	8	29	1	22	32	0.36666667	1.0	16	1	16	0	0	0	16	0	0	0	9	1	0	9	0	0	1	0	3	99	8	0	2	0	0	14	1	12	0	11	2	0	0	0	58	1	0	10	0	0	0.0
apache-tomcat-10.0.4-src/java/org/apache/catalina/core/AprLifecycleListener.java	java/org/apache/catalina/core/AprLifecycleListener.java	11	55	1	43	62	0.14102565	0.35897437	16	6	13	3	0	0	13	0	0	0	16	16	0	4	12	0	11	0	44	247	14	1	7	4	2	51	23	61	18	34	4	0	0	0	150	1	12	10	0	0	0.0
apache-tomcat-10.0.4-src/java/org/apache/catalina/core/AprStatus.java	java/org/apache/catalina/core/AprStatus.java	0	8	1	0	20	0.14285715	0.14285715	8	8	8	0	0	0	8	0	0	0	4	4	0	4	0	0	0	0	0	30	4	0	0	0	0	0	0	8	0	4	0	0	0	0	29	1	0	10	0	0	0.0
apache-tomcat-10.0.4-src/java/org/apache/catalina/core/AsyncContextImpl.java	java/org/apache/catalina/core/AsyncContextImpl.java	36	74	3	84	0	0.5253623	1.0	27	0	23	3	1	0	24	0	0	0	12	2	0	11	1	0	4	0	15	426	9	4	11	8	3	33	5	83	2	52	4	0	3	0	127	1	10	10	0	0	0.0
apache-tomcat-10.0.4-src/java/org/apache/catalina/core/AsyncListenerWrapper.java	java/org/apache/catalina/core/AsyncListenerWrapper.java	5	11	1	7	2	0.53571427	0.53571427	9	0	8	1	0	0	8	0	0	0	3	0	0	3	0	0	0	0	0	37	3	0	2	0	0	0	0	6	0	3	1	0	0	0	23	1	0	10	0	0	0.0
apache-tomcat-10.0.4-src/java/org/apache/catalina/core/Constants.java	java/org/apache/catalina/core/Constants.java	0	0	1	0	0	-1.0	-1.0	0	0	0	0	0	0	0	0	0	0	4	4	4	0	0	0	4	0	0	6	0	0	0	0	0	2	2	4	0	4	0	0	0	0	17	1	0	10	0	0	0.0
apache-tomcat-10.0.4-src/java/org/apache/catalina/core/ContainerBase.java	java/org/apache/catalina/core/ContainerBase.java	36	162	3	106	792	0.12950972	0.5883441	49	0	38	2	9	0	47	0	1	3	23	2	0	6	17	0	8	0	8	659	42	11	47	19	33	40	17	99	5	71	3	0	5	0	405	1025	13	10	0	0	0.0
apache-tomcat-10.0.4-src/java/org/apache/catalina/core/DefaultInstanceManager.java	java/org/apache/catalina/core/DefaultInstanceManager.java	23	118	1	107	231	0.27941176	0.6691176	26	9	7	10	9	0	17	0	0	0	15	5	0	10	5	0	15	0	33	509	22	10	43	8	25	24	5	93	4	69	6	0	5	0	197	1	3	10	0	0	0.0
apache-tomcat-10.0.4-src/java/org/apache/catalina/core/FrameworkListener.java	java/org/apache/catalina/core/FrameworkListener.java	12	24	1	21	34	0.027777778	0.027777778	9	0	2	0	7	0	9	1	0	0	1	0	0	0	1	0	1	0	0	69	0	3	2	0	0	0	0	9	0	9	2	0	0	0	56	1025	0	10	0	0	0.0
apache-tomcat-10.0.4-src/java/org/apache/catalina/core/JniLifecycleListener.java	java/org/apache/catalina/core/JniLifecycleListener.java	6	10	1	10	0	0.9	1.0	5	0	5	0	0	0	5	0	0	0	4	2	0	3	1	0	2	0	4	39	2	0	0	0	0	7	0	6	0	4	2	0	0	0	71	1	2	10	0	0	0.0
apache-tomcat-10.0.4-src/java/org/apache/catalina/core/JreMemoryLeakPreventionListener.java	java/org/apache/catalina/core/JreMemoryLeakPreventionListener.java	13	49	1	38	114	0.14285715	1.0	21	0	21	0	0	0	21	0	0	0	13	3	0	13	0	0	3	0	25	172	10	1	2	6	0	15	1	32	1	22	5	0	0	0	283	1	9	10	0	0	0.0
apache-tomcat-10.0.4-src/java/org/apache/catalina/core/NamingContextListener.java	java/org/apache/catalina/core/NamingContextListener.java	43	202	1	161	39	0.51086956	0.692029	30	0	23	6	1	0	24	0	0	0	12	2	0	3	9	0	2	0	42	775	16	20	65	33	22	77	20	168	11	105	5	0	0	0	235	1	33	10	0	0	0.0
apache-tomcat-10.0.4-src/java/org/apache/catalina/core/NamingContextListener.java	java/org/apache/catalina/core/NamingContextListener.java	43	202	1	161	39	0.51086956	0.692029	30	0	23	6	1	0	24	0	0	0	12	2	0	3	9	0	2	0	42	775	16	20	65	33	22	77	20	168	11	105	5	0	0	0	235	1	33	10	0	0	0.0
apache-tomcat-10.0.4-src/java/org/apache/catalina/core/NamingContextListener.java	java/org/apache/catalina/core/NamingContextListener.java	43	202	1	161	39	0.51086956	0.692029	30	0	23	6	1	0	24	0	0	0	12	2	0	3	9	0	2	0	42	775	16	20	65	33	22	77	20	168	11	105	5	0	0	0	235	1	33	10	0	0	0.0
apache-tomcat-10.0.4-src/java/org/apache/catalina/core/StandardContext.java	java/org/apache/catalina/core/StandardContext.java	85	782	4	381	52072	0.010322246	0.06832249	329	0	307	12	10	0	317	0	0	3	143	2	0	138	5	0	20	0	64	3070	217	69	150	48	69	252	129	624	42	400	6	2	2	0	1031	1	71	10	0	0	0.0
apache-tomcat-10.0.4-src/java/org/apache/catalina/core/StandardContext.java	java/org/apache/catalina/core/StandardContext.java	85	782	4	381	52072	0.010322246	0.06832249	329	0	307	12	10	0	317	0	0	3	143	2	0	138	5	0	20	0	64	3070	217	69	150	48	69	252	129	624	42	400	6	2	2	0	1031	1	71	10	0	0	0.0
apache-tomcat-10.0.4-src/java/org/apache/catalina/core/StandardContext.java	java/org/apache/catalina/core/StandardContext.java	85	782	4	381	52072	0.010322246	0.06832249	329	0	307	12	10	0	317	0	0	3	143	2	0	138	5	0	20	0	64	3070	217	69	150	48	69	252	129	624	42	400	6	2	2	0	1031	1	71	10	0	0	0.0
apache-tomcat-10.0.4-src/java/org/apache/catalina/core/StandardContext.java	java/org/apache/catalina/core/StandardContext.java	85	782	4	381	52072	0.010322246	0.06832249	329	0	307	12	10	0	317	0	0	3	143	2	0	138	5	0	20	0	64	3070	217	69	150	48	69	252	129	624	42	400	6	2	2	0	1031	1	71	10	0	0	0.0
apache-tomcat-10.0.4-src/java/org/apache/catalina/core/StandardContext.java	java/org/apache/catalina/core/StandardContext.java	85	782	4	381	52072	0.010322246	0.06832249	329	0	307	12	10	0	317	0	0	3	143	2	0	138	5	0	20	0	64	3070	217	69	150	48	69	252	129	624	42	400	6	2	2	0	1031	1	71	10	0	0	0.0
apache-tomcat-10.0.4-src/java/org/apache/catalina/core/StandardContext.java	java/org/apache/catalina/core/StandardContext.java	85	782	4	381	52072	0.010322246	0.06832249	329	0	307	12	10	0	317	0	0	3	143	2	0	138	5	0	20	0	64	3070	217	69	150	48	69	252	129	624	42	400	6	2	2	0	1031	1	71	10	0	0	0.0
apache-tomcat-10.0.4-src/java/org/apache/catalina/core/StandardContext.java	java/org/apache/catalina/core/StandardContext.java	85	782	4	381	52072	0.010322246	0.06832249	329	0	307	12	10	0	317	0	0	3	143	2	0	138	5	0	20	0	64	3070	217	69	150	48	69	252	129	624	42	400	6	2	2	0	1031	1	71	10	0	0	0.0
apache-tomcat-10.0.4-src/java/org/apache/catalina/core/StandardContext.java	java/org/apache/catalina/core/StandardContext.java	85	782	4	381	52072	0.010322246	0.06832249	329	0	307	12	10	0	317	0	0	3	143	2	0	138	5	0	20	0	64	3070	217	69	150	48	69	252	129	624	42	400	6	2	2	0	1031	1	71	10	0	0	0.0
apache-tomcat-10.0.4-src/java/org/apache/catalina/core/StandardContext.java	java/org/apache/catalina/core/StandardContext.java	85	782	4	381	52072	0.010322246	0.06832249	329	0	307	12	10	0	317	0	0	3	143	2	0	138	5	0	20	0	64	3070	217	69	150	48	69	252	129	624	42	400	6	2	2	0	1031	1	71	10	0	0	0.0
apache-tomcat-10.0.4-src/java/org/apache/catalina/core/StandardContext.java	java/org/apache/catalina/core/StandardContext.java	85	782	4	381	52072	0.010322246	0.06832249	329	0	307	12	10	0	317	0	0	3	143	2	0	138	5	0	20	0	64	3070	217	69	150	48	69	252	129	624	42	400	6	2	2	0	1031	1	71	10	0	0	0.0
apache-tomcat-10.0.4-src/java/org/apache/catalina/core/StandardContext.java	java/org/apache/catalina/core/StandardContext.java	85	782	4	381	52072	0.010322246	0.06832249	329	0	307	12	10	0	317	0	0	3	143	2	0	138	5	0	20	0	64	3070	217	69	150	48	69	252	129	624	42	400	6	2	2	0	1031	1	71	10	0	0	0.0
apache-tomcat-10.0.4-src/java/org/apache/catalina/core/StandardContext.java	java/org/apache/catalina/core/StandardContext.java	85	782	4	381	52072	0.010322246	0.06832249	329	0	307	12	10	0	317	0	0	3	143	2	0	138	5	0	20	0	64	3070	217	69	150	48	69	252	129	624	42	400	6	2	2	0	1031	1	71	10	0	0	0.0
apache-tomcat-10.0.4-src/java/org/apache/catalina/core/StandardContextValve.java	java/org/apache/catalina/core/StandardContextValve.java	11	10	4	18	1	0.0	0.0	2	0	2	0	0	0	2	0	1	0	1	1	0	1	0	0	1	0	1	31	3	0	1	1	4	5	2	3	0	3	1	0	0	0	77	16	1	10	0	0	0.0
apache-tomcat-10.0.4-src/java/org/apache/catalina/core/StandardContextValve.java	java/org/apache/catalina/core/StandardContextValve.java	11	10	4	18	1	0.0	0.0	2	0	2	0	0	0	2	0	1	0	1	1	0	1	0	0	1	0	1	31	3	0	1	1	4	5	2	3	0	3	1	0	0	0	77	16	1	10	0	0	0.0
apache-tomcat-10.0.4-src/java/org/apache/catalina/core/StandardContextValve.java	java/org/apache/catalina/core/StandardContextValve.java	11	10	4	18	1	0.0	0.0	2	0	2	0	0	0	2	0	1	0	1	1	0	1	0	0	1	0	1	31	3	0	1	1	4	5	2	3	0	3	1	0	0	0	77	16	1	10	0	0	0.0
apache-tomcat-10.0.4-src/java/org/apache/catalina/core/StandardEngine.java	java/org/apache/catalina/core/StandardEngine.java	27	46	4	40	95	0.13071896	0.1633987	18	0	14	0	4	0	18	0	0	1	5	1	0	5	0	0	2	0	4	217	13	0	17	1	1	8	1	28	0	18	7	0	2	0	186	1	2	10	0	0	0.0
apache-tomcat-10.0.4-src/java/org/apache/catalina/core/StandardEngineValve.java	java/org/apache/catalina/core/StandardEngineValve.java	7	5	4	9	1	0.0	0.0	2	0	2	0	0	0	2	0	1	0	0	0	0	0	0	0	0	0	0	18	1	0	1	0	0	0	1	1	0	1	2	0	0	0	66	16	0	10	0	0	0.0
apache-tomcat-10.0.4-src/java/org/apache/catalina/core/StandardHost.java	java/org/apache/catalina/core/StandardHost.java	21	88	4	57	1036	0.024659865	0.036564626	49	0	47	0	2	0	49	0	0	1	23	1	0	23	0	0	3	0	6	361	33	6	12	4	5	26	10	101	2	59	4	0	1	0	298	1	3	10	0	0	0.0
apache-tomcat-10.0.4-src/java/org/apache/catalina/core/StandardHostValve.java	java/org/apache/catalina/core/StandardHostValve.java	22	46	4	66	4	0.0	0.0	5	0	2	2	1	0	3	0	1	0	3	3	0	3	0	0	3	0	6	187	10	0	14	5	3	8	3	23	5	18	4	0	0	0	156	16	7	10	0	0	0.0
apache-tomcat-10.0.4-src/java/org/apache/catalina/core/StandardPipeline.java	java/org/apache/catalina/core/StandardPipeline.java	14	67	2	28	3	0.4379085	0.59477127	18	0	14	0	4	0	18	0	0	2	5	2	0	2	3	0	2	0	4	215	11	10	25	6	15	5	2	39	0	19	3	0	0	0	162	1	5	10	0	0	0.0
apache-tomcat-10.0.4-src/java/org/apache/catalina/core/StandardServer.java	java/org/apache/catalina/core/StandardServer.java	24	136	3	102	1133	0.08748115	0.42684767	55	1	45	3	7	0	52	0	3	3	30	2	0	26	3	1	6	0	30	544	38	14	29	17	6	35	40	115	7	69	7	0	0	2	324	17	12	10	0	0	0.0
apache-tomcat-10.0.4-src/java/org/apache/catalina/core/StandardService.java	java/org/apache/catalina/core/StandardService.java	18	81	3	50	200	0.21957672	0.73015875	28	0	23	0	5	0	28	0	1	0	13	2	0	8	5	0	7	0	4	310	17	15	16	8	1	16	13	42	2	28	4	0	0	0	163	1	9	10	0	0	0.0
apache-tomcat-10.0.4-src/java/org/apache/catalina/core/StandardThreadExecutor.java	java/org/apache/catalina/core/StandardThreadExecutor.java	9	56	3	27	423	0.19914651	0.5405405	38	0	32	0	6	0	38	0	0	0	13	1	0	1	12	0	1	0	1	175	21	0	15	1	7	5	9	27	1	14	3	0	0	0	134	1	0	10	0	0	0.0
apache-tomcat-10.0.4-src/java/org/apache/catalina/core/StandardWrapper.java	java/org/apache/catalina/core/StandardWrapper.java	33	195	4	136	2194	0.054134697	0.25021312	72	1	65	3	4	0	69	0	0	6	36	2	0	5	31	0	9	0	42	827	55	5	34	28	24	83	39	136	7	85	6	0	0	0	475	1	7	10	0	0	0.0
apache-tomcat-10.0.4-src/java/org/apache/catalina/core/StandardWrapperFacade.java	java/org/apache/catalina/core/StandardWrapperFacade.java	4	7	1	5	0	1.0	1.0	5	0	5	0	0	0	5	0	0	0	2	0	0	2	0	0	1	0	0	26	4	0	1	0	1	0	0	4	0	2	2	0	0	0	27	17	0	10	0	0	0.0
apache-tomcat-10.0.4-src/java/org/apache/catalina/core/StandardWrapperValve.java	java/org/apache/catalina/core/StandardWrapperValve.java	21	51	4	46	21	0.1388889	0.30555555	10	0	8	1	1	0	9	0	1	0	6	1	0	6	0	0	3	0	12	198	5	0	13	5	11	21	6	36	1	23	5	0	0	0	122	16	12	10	0	0	0.0
apache-tomcat-10.0.4-src/java/org/apache/catalina/core/ThreadLocalLeakPreventionListener.java	java/org/apache/catalina/core/ThreadLocalLeakPreventionListener.java	19	18	2	19	0	0.33333334	0.33333334	4	0	2	1	1	0	3	0	0	0	3	2	0	2	1	0	2	0	2	60	3	1	2	2	2	4	0	15	1	13	3	0	0	0	111	1	3	10	0	0	0.0
apache-tomcat-10.0.4-src/java/org/apache/catalina/deploy/NamingResourcesImpl.java	java/org/apache/catalina/deploy/NamingResourcesImpl.java	28	153	3	123	710	0.22828282	0.63838387	52	0	39	7	6	0	45	0	0	0	16	3	0	15	1	0	13	0	24	648	52	10	32	16	6	43	13	80	1	59	4	0	0	0	240	1	18	10	0	0	0.0
apache-tomcat-10.0.4-src/java/org/apache/catalina/filters/AddDefaultCharsetFilter.java	java/org/apache/catalina/filters/AddDefaultCharsetFilter.java	12	10	4	9	0	0.5	0.5	4	0	3	0	1	0	4	0	0	0	3	1	0	3	0	0	2	0	3	73	1	0	2	0	0	4	1	6	0	4	1	0	1	0	104	1	0	10	0	0	0.0
apache-tomcat-10.0.4-src/java/org/apache/catalina/filters/Constants.java	java/org/apache/catalina/filters/Constants.java	0	0	1	0	0	-1.0	-1.0	0	0	0	0	0	0	0	0	0	0	10	10	10	0	0	0	10	0	0	12	0	0	0	0	0	10	0	10	0	10	0	0	0	0	55	17	0	10	0	0	0.0
apache-tomcat-10.0.4-src/java/org/apache/catalina/filters/CorsFilter.java	java/org/apache/catalina/filters/CorsFilter.java	14	99	2	57	175	0.14285715	0.23076923	23	2	9	9	5	0	14	0	0	0	40	31	29	11	0	0	35	0	18	408	24	5	24	1	9	59	8	99	5	79	6	0	1	0	321	1	1	10	0	0	0.0
apache-tomcat-10.0.4-src/java/org/apache/catalina/filters/CsrfPreventionFilter.java	java/org/apache/catalina/filters/CsrfPreventionFilter.java	15	28	5	27	0	0.5	1.0	5	0	5	0	0	0	5	0	0	0	4	0	0	4	0	0	2	0	1	164	3	1	9	0	5	21	1	20	6	13	4	0	2	0	153	1	7	10	0	0	0.0
apache-tomcat-10.0.4-src/java/org/apache/catalina/filters/CsrfPreventionFilter.java	java/org/apache/catalina/filters/CsrfPreventionFilter.java	15	28	5	27	0	0.5	1.0	5	0	5	0	0	0	5	0	0	0	4	0	0	4	0	0	2	0	1	164	3	1	9	0	5	21	1	20	6	13	4	0	2	0	153	1	7	10	0	0	0.0
apache-tomcat-10.0.4-src/java/org/apache/catalina/filters/CsrfPreventionFilter.java	java/org/apache/catalina/filters/CsrfPreventionFilter.java	15	28	5	27	0	0.5	1.0	5	0	5	0	0	0	5	0	0	0	4	0	0	4	0	0	2	0	1	164	3	1	9	0	5	21	1	20	6	13	4	0	2	0	153	1	7	10	0	0	0.0
apache-tomcat-10.0.4-src/java/org/apache/catalina/filters/CsrfPreventionFilterBase.java	java/org/apache/catalina/filters/CsrfPreventionFilterBase.java	9	13	2	12	22	0.10714286	0.14285715	8	0	4	0	4	0	8	0	0	0	4	0	0	4	0	0	1	0	2	61	5	1	1	1	9	1	8	14	8	11	2	0	0	0	85	1025	0	10	0	0	0.0
apache-tomcat-10.0.4-src/java/org/apache/catalina/filters/ExpiresFilter.java	java/org/apache/catalina/filters/ExpiresFilter.java	23	115	8	77	166	0.1594203	0.32971016	24	8	11	0	13	0	24	0	0	0	11	7	0	11	0	0	8	0	27	731	32	6	28	8	5	68	15	81	9	53	3	0	7	0	527	1	12	10	0	0	0.0
apache-tomcat-10.0.4-src/java/org/apache/catalina/filters/FailedRequestFilter.java	java/org/apache/catalina/filters/FailedRequestFilter.java	9	16	2	6	6	0.0	0.0	4	0	1	1	2	0	3	0	0	0	1	0	0	1	0	0	1	0	1	44	5	0	1	0	1	1	0	5	0	3	2	0	0	0	85	1	0	10	0	0	0.0
apache-tomcat-10.0.4-src/java/org/apache/catalina/filters/FailedRequestFilter.java	java/org/apache/catalina/filters/FailedRequestFilter.java	9	16	2	6	6	0.0	0.0	4	0	1	1	2	0	3	0	0	0	1	0	0	1	0	0	1	0	1	44	5	0	1	0	1	1	0	5	0	3	2	0	0	0	85	1	0	10	0	0	0.0
apache-tomcat-10.0.4-src/java/org/apache/catalina/filters/FilterBase.java	java/org/apache/catalina/filters/FilterBase.java	7	6	1	12	3	0.0	0.0	3	0	1	0	2	0	3	1	0	0	1	1	0	0	1	0	1	0	2	22	1	1	0	0	0	1	0	4	0	4	3	0	0	0	80	1025	1	10	0	0	0.0
apache-tomcat-10.0.4-src/java/org/apache/catalina/filters/HttpHeaderSecurityFilter.java	java/org/apache/catalina/filters/HttpHeaderSecurityFilter.java	12	36	2	18	175	0.121212125	0.82251084	22	0	20	0	2	0	22	0	0	0	18	6	0	18	0	0	7	0	2	145	12	1	1	1	0	11	3	31	0	22	2	0	1	0	109	1	0	10	0	0	0.0
apache-tomcat-10.0.4-src/java/org/apache/catalina/filters/RemoteAddrFilter.java	java/org/apache/catalina/filters/RemoteAddrFilter.java	7	2	3	3	1	0.0	0.0	2	0	1	0	1	0	2	0	0	0	1	0	0	1	0	0	1	0	1	9	1	0	0	0	0	0	0	1	0	1	0	0	0	0	61	17	0	10	0	0	0.0
apache-tomcat-10.0.4-src/java/org/apache/catalina/filters/RemoteCIDRFilter.java	java/org/apache/catalina/filters/RemoteCIDRFilter.java	10	27	2	29	25	0.23809524	0.47619048	10	0	6	3	1	0	7	0	0	0	4	1	0	4	0	0	4	0	4	95	15	5	1	2	2	17	0	10	1	10	2	0	0	0	119	17	3	10	0	0	0.0
apache-tomcat-10.0.4-src/java/org/apache/catalina/filters/RemoteHostFilter.java	java/org/apache/catalina/filters/RemoteHostFilter.java	7	2	3	3	1	0.0	0.0	2	0	1	0	1	0	2	0	0	0	1	0	0	1	0	0	1	0	1	9	1	0	0	0	0	0	0	1	0	1	0	0	0	0	59	17	0	10	0	0	0.0
apache-tomcat-10.0.4-src/java/org/apache/catalina/filters/RemoteIpFilter.java	java/org/apache/catalina/filters/RemoteIpFilter.java	14	98	4	85	409	0.090322584	0.5032258	34	2	29	3	2	0	31	0	0	0	31	16	0	17	14	0	16	0	20	506	19	5	35	5	2	57	16	73	5	54	5	0	1	0	349	1	6	10	0	0	0.0
apache-tomcat-10.0.4-src/java/org/apache/catalina/filters/RequestDumperFilter.java	java/org/apache/catalina/filters/RequestDumperFilter.java	11	27	2	55	4	0.0	0.0	4	0	1	3	0	0	1	0	0	0	5	4	0	5	0	0	4	0	9	172	1	7	12	0	2	57	6	25	6	22	3	0	1	0	122	1	1	10	0	0	0.0
apache-tomcat-10.0.4-src/java/org/apache/catalina/filters/RequestFilter.java	java/org/apache/catalina/filters/RequestFilter.java	9	26	2	19	37	0.1388889	0.1388889	11	0	7	2	2	0	9	1	0	0	4	1	0	1	3	0	1	0	2	77	10	0	10	0	2	3	2	9	0	4	3	0	0	0	158	1025	1	10	0	0	0.0
apache-tomcat-10.0.4-src/java/org/apache/catalina/filters/RestCsrfPreventionFilter.java	java/org/apache/catalina/filters/RestCsrfPreventionFilter.java	12	10	3	16	4	0.16666667	0.16666667	4	0	4	0	0	0	4	0	0	0	4	2	0	4	0	0	2	0	4	101	2	0	0	0	1	2	0	8	0	8	2	0	6	2	155	1	0	10	0	0	0.0
apache-tomcat-10.0.4-src/java/org/apache/catalina/filters/SessionInitializerFilter.java	java/org/apache/catalina/filters/SessionInitializerFilter.java	5	1	1	2	0	0.0	0.0	1	0	1	0	0	0	1	0	0	0	0	0	0	0	0	0	0	0	0	6	0	0	0	0	1	0	0	0	0	0	0	0	0	0	70	1	0	10	0	0	0.0
apache-tomcat-10.0.4-src/java/org/apache/catalina/filters/SetCharacterEncodingFilter.java	java/org/apache/catalina/filters/SetCharacterEncodingFilter.java	7	10	2	5	3	0.2857143	0.2857143	7	0	5	0	2	0	7	0	0	0	3	0	0	3	0	0	1	0	1	32	4	0	2	0	1	0	0	6	0	4	2	0	0	0	121	1	0	10	0	0	0.0
apache-tomcat-10.0.4-src/java/org/apache/catalina/filters/WebdavFixFilter.java	java/org/apache/catalina/filters/WebdavFixFilter.java	9	10	2	22	1	0.0	0.0	2	0	1	1	0	0	1	0	0	0	5	5	0	4	1	0	5	0	1	42	2	0	2	0	4	7	2	9	0	9	2	0	0	0	143	1	0	10	0	0	0.0
apache-tomcat-10.0.4-src/java/org/apache/catalina/Globals.java	java/org/apache/catalina/Globals.java	0	1	1	3	0	-1.0	-1.0	0	0	0	0	0	0	0	0	0	0	33	33	33	0	0	0	33	0	3	35	0	0	1	0	1	26	0	33	0	33	0	0	0	0	231	17	0	10	0	0	0.0
apache-tomcat-10.0.4-src/java/org/apache/catalina/Globals.java	java/org/apache/catalina/Globals.java	0	1	1	3	0	-1.0	-1.0	0	0	0	0	0	0	0	0	0	0	33	33	33	0	0	0	33	0	3	35	0	0	1	0	1	26	0	33	0	33	0	0	0	0	231	17	0	10	0	0	0.0
apache-tomcat-10.0.4-src/java/org/apache/catalina/Globals.java	java/org/apache/catalina/Globals.java	0	1	1	3	0	-1.0	-1.0	0	0	0	0	0	0	0	0	0	0	33	33	33	0	0	0	33	0	3	35	0	0	1	0	1	26	0	33	0	33	0	0	0	0	231	17	0	10	0	0	0.0
apache-tomcat-10.0.4-src/java/org/apache/catalina/Globals.java	java/org/apache/catalina/Globals.java	0	1	1	3	0	-1.0	-1.0	0	0	0	0	0	0	0	0	0	0	33	33	33	0	0	0	33	0	3	35	0	0	1	0	1	26	0	33	0	33	0	0	0	0	231	17	0	10	0	0	0.0
apache-tomcat-10.0.4-src/java/org/apache/catalina/Globals.java	java/org/apache/catalina/Globals.java	0	1	1	3	0	-1.0	-1.0	0	0	0	0	0	0	0	0	0	0	33	33	33	0	0	0	33	0	3	35	0	0	1	0	1	26	0	33	0	33	0	0	0	0	231	17	0	10	0	0	0.0
apache-tomcat-10.0.4-src/java/org/apache/catalina/Globals.java	java/org/apache/catalina/Globals.java	0	1	1	3	0	-1.0	-1.0	0	0	0	0	0	0	0	0	0	0	33	33	33	0	0	0	33	0	3	35	0	0	1	0	1	26	0	33	0	33	0	0	0	0	231	17	0	10	0	0	0.0
apache-tomcat-10.0.4-src/java/org/apache/catalina/ha/authenticator/ClusterSingleSignOn.java	java/org/apache/catalina/ha/authenticator/ClusterSingleSignOn.java	18	24	5	19	74	0.125	0.45833334	16	0	11	0	5	0	16	0	0	2	6	1	0	6	0	0	1	0	2	88	8	0	3	1	3	3	2	17	1	11	4	0	0	0	130	1	0	10	0	0	0.0
apache-tomcat-10.0.4-src/java/org/apache/catalina/ha/authenticator/ClusterSingleSignOnListener.java	java/org/apache/catalina/ha/authenticator/ClusterSingleSignOnListener.java	2	1	2	0	0	0.0	0.0	1	0	1	0	0	0	1	0	0	0	1	1	0	1	0	0	1	0	0	6	0	0	0	0	0	0	1	1	0	1	0	0	0	0	32	1	0	10	0	0	0.0
apache-tomcat-10.0.4-src/java/org/apache/catalina/ha/backend/CollectedInfo.java	java/org/apache/catalina/ha/backend/CollectedInfo.java	3	16	1	17	0	0.6666667	1.0	3	0	3	0	0	0	3	0	0	0	7	1	0	1	2	4	1	0	4	55	0	1	11	0	0	11	7	28	2	18	4	0	0	0	35	1	0	10	0	0	0.0
apache-tomcat-10.0.4-src/java/org/apache/catalina/ha/backend/HeartbeatListener.java	java/org/apache/catalina/ha/backend/HeartbeatListener.java	10	23	1	9	51	0.15238096	0.37142858	15	0	15	0	0	0	15	0	0	0	11	2	0	4	7	0	2	0	2	98	10	0	3	4	0	9	3	27	1	12	3	0	0	0	102	1	4	10	0	0	0.0
apache-tomcat-10.0.4-src/java/org/apache/catalina/ha/backend/MultiCastSender.java	java/org/apache/catalina/ha/backend/MultiCastSender.java	7	6	1	14	0	1.0	1.0	2	0	2	0	0	0	2	0	0	0	5	2	0	2	0	3	2	0	4	43	3	0	2	2	0	2	3	15	0	9	3	0	0	0	29	1	2	10	0	0	0.0
apache-tomcat-10.0.4-src/java/org/apache/catalina/ha/backend/Proxy.java	java/org/apache/catalina/ha/backend/Proxy.java	0	0	1	0	0	-1.0	-1.0	0	0	0	0	0	0	0	0	0	0	2	0	2	0	0	0	0	0	0	4	0	0	0	0	0	0	1	2	0	2	0	0	0	0	6	1	0	10	0	0	0.0
apache-tomcat-10.0.4-src/java/org/apache/catalina/ha/backend/TcpSender.java	java/org/apache/catalina/ha/backend/TcpSender.java	8	29	1	36	0	1.0	1.0	3	0	2	0	1	0	3	0	0	0	7	2	0	2	4	1	2	0	8	149	2	4	11	6	1	19	19	46	6	26	5	0	0	0	73	1	6	10	0	0	0.0
apache-tomcat-10.0.4-src/java/org/apache/catalina/ha/ClusterListener.java	java/org/apache/catalina/ha/ClusterListener.java	7	11	1	5	19	0.04761905	0.04761905	7	0	7	0	0	0	7	2	2	0	2	1	0	1	1	0	1	0	1	25	3	0	1	0	0	4	0	3	2	2	2	0	0	0	60	1025	2	10	0	0	0.0
apache-tomcat-10.0.4-src/java/org/apache/catalina/ha/ClusterMessageBase.java	java/org/apache/catalina/ha/ClusterMessageBase.java	2	5	1	0	6	0.2	0.2	5	0	5	0	0	0	5	0	0	0	3	1	0	2	1	0	1	0	0	19	2	0	0	0	0	0	1	3	0	3	0	0	0	0	18	1025	0	10	0	0	0.0
apache-tomcat-10.0.4-src/java/org/apache/catalina/ha/ClusterRuleSet.java	java/org/apache/catalina/ha/ClusterRuleSet.java	2	3	1	3	1	0.33333334	0.33333334	3	0	3	0	0	0	3	0	0	0	1	0	0	0	1	0	1	0	0	66	0	0	0	0	0	111	0	2	55	2	0	0	0	0	59	1	0	10	0	0	0.0
apache-tomcat-10.0.4-src/java/org/apache/catalina/ha/context/ReplicatedContext.java	java/org/apache/catalina/ha/context/ReplicatedContext.java	15	15	6	21	15	0.14285715	0.14285715	7	0	5	0	2	0	7	0	0	2	4	3	0	3	1	0	3	0	5	126	4	0	6	1	4	2	1	14	0	9	2	0	2	0	70	1	1	10	0	0	0.0
apache-tomcat-10.0.4-src/java/org/apache/catalina/ha/deploy/FarmWarDeployer.java	java/org/apache/catalina/ha/deploy/FarmWarDeployer.java	23	112	2	83	614	0.1120108	0.30094466	40	0	30	1	9	0	39	0	0	1	19	2	0	6	13	0	3	0	7	421	31	5	10	14	5	54	16	95	8	70	7	0	0	0	307	1	37	10	0	0	0.0
apache-tomcat-10.0.4-src/java/org/apache/catalina/ha/deploy/FileMessage.java	java/org/apache/catalina/ha/deploy/FileMessage.java	4	11	2	7	43	0.10909091	0.14545454	11	0	11	0	0	0	11	0	0	0	7	1	0	7	0	0	3	0	1	50	7	0	0	0	0	2	1	9	0	8	0	0	0	0	50	1	0	10	0	0	0.0
apache-tomcat-10.0.4-src/java/org/apache/catalina/ha/deploy/FileMessageFactory.java	java/org/apache/catalina/ha/deploy/FileMessageFactory.java	7	35	1	36	7	0.33333334	1.0	10	1	8	1	1	0	9	0	0	0	17	3	1	2	14	0	6	0	12	159	13	1	9	2	3	14	18	38	9	22	3	0	0	0	224	1	5	10	0	0	0.0
apache-tomcat-10.0.4-src/java/org/apache/catalina/ha/deploy/UndeployMessage.java	java/org/apache/catalina/ha/deploy/UndeployMessage.java	2	7	1	0	5	0.3809524	1.0	7	0	7	0	0	0	7	0	0	0	5	1	0	5	0	0	2	0	0	31	4	0	0	0	0	0	1	7	0	5	0	0	0	0	23	1	0	10	0	0	0.0
apache-tomcat-10.0.4-src/java/org/apache/catalina/ha/deploy/WarWatcher.java	java/org/apache/catalina/ha/deploy/WarWatcher.java	7	14	1	27	0	0.6666667	1.0	4	0	3	0	1	0	4	0	0	0	5	2	0	2	3	0	5	0	3	105	0	2	4	0	0	5	4	13	0	11	2	0	2	0	64	1	5	10	0	0	0.0
apache-tomcat-10.0.4-src/java/org/apache/catalina/ha/session/BackupManager.java	java/org/apache/catalina/ha/session/BackupManager.java	19	32	5	29	204	0.123188406	0.33333334	24	0	22	0	2	0	24	0	0	2	8	2	0	5	3	0	3	0	4	123	14	0	1	1	0	7	4	27	2	18	2	0	0	0	137	1	3	10	0	0	0.0
apache-tomcat-10.0.4-src/java/org/apache/catalina/ha/session/ClusterManagerBase.java	java/org/apache/catalina/ha/session/ClusterManagerBase.java	18	36	4	50	112	0.04411765	0.05882353	17	1	12	0	5	0	17	0	0	0	6	0	0	5	1	0	1	0	3	117	9	1	13	1	0	2	3	22	1	15	5	0	0	0	109	1025	1	10	0	0	0.0
apache-tomcat-10.0.4-src/java/org/apache/catalina/ha/session/ClusterSessionListener.java	java/org/apache/catalina/ha/session/ClusterSessionListener.java	10	11	2	17	3	0.0	0.0	3	0	3	0	0	0	3	0	0	0	2	2	0	2	0	0	2	0	2	37	1	1	4	0	0	4	0	7	1	7	6	0	0	0	64	1	2	10	0	0	0.0
apache-tomcat-10.0.4-src/java/org/apache/catalina/ha/session/DeltaManager.java	java/org/apache/catalina/ha/session/DeltaManager.java	25	205	5	131	2585	0.11081	0.70641375	82	0	57	0	25	0	82	0	0	4	35	1	1	32	2	0	3	0	35	787	50	10	18	11	12	64	68	154	24	96	7	0	0	0	362	1	43	10	0	0	0.0
apache-tomcat-10.0.4-src/java/org/apache/catalina/ha/session/DeltaRequest.java	java/org/apache/catalina/ha/session/DeltaRequest.java	10	55	1	60	52	0.3631579	0.80526316	20	0	18	0	2	0	20	0	0	0	19	15	14	4	1	0	16	0	4	277	3	4	11	4	5	22	13	49	4	36	4	0	1	0	122	1	9	10	0	0	0.0
apache-tomcat-10.0.4-src/java/org/apache/catalina/ha/session/DeltaSession.java	java/org/apache/catalina/ha/session/DeltaSession.java	20	139	2	124	1725	0.061705988	0.104658194	63	0	51	5	6	1	58	0	0	0	7	2	1	4	2	0	3	0	18	541	25	6	19	19	25	7	13	75	4	45	3	0	0	0	360	1	4	10	0	0	0.0
apache-tomcat-10.0.4-src/java/org/apache/catalina/ha/session/JvmRouteBinderValve.java	java/org/apache/catalina/ha/session/JvmRouteBinderValve.java	19	51	4	45	44	0.23529412	0.49264705	17	0	9	0	8	0	17	0	0	2	6	2	1	0	5	0	2	0	5	159	8	0	13	2	5	15	5	27	3	20	4	0	0	0	206	1	11	10	0	0	0.0
apache-tomcat-10.0.4-src/java/org/apache/catalina/ha/session/SessionMessageImpl.java	java/org/apache/catalina/ha/session/SessionMessageImpl.java	4	21	2	3	35	0.06666667	0.06666667	11	0	10	1	0	0	10	0	0	0	8	1	0	8	0	0	5	0	0	74	17	0	0	0	0	12	1	10	1	8	2	0	0	0	122	1	0	10	0	0	0.0
apache-tomcat-10.0.4-src/java/org/apache/catalina/ha/tcp/Constants.java	java/org/apache/catalina/ha/tcp/Constants.java	0	0	1	0	0	-1.0	-1.0	0	0	0	0	0	0	0	0	0	0	1	1	1	0	0	0	1	0	0	3	0	0	0	0	0	1	0	1	0	1	0	0	0	0	8	1	0	10	0	0	0.0
apache-tomcat-10.0.4-src/java/org/apache/catalina/ha/tcp/ReplicationValve.java	java/org/apache/catalina/ha/tcp/ReplicationValve.java	22	94	4	68	330	0.1875	0.7708333	33	0	21	0	12	0	33	0	0	1	15	2	0	2	13	0	3	0	15	307	15	3	19	4	7	16	23	56	5	38	4	0	0	0	222	1	15	10	0	0	0.0
apache-tomcat-10.0.4-src/java/org/apache/catalina/ha/tcp/SendMessageData.java	java/org/apache/catalina/ha/tcp/SendMessageData.java	1	4	1	0	0	0.5	1.0	4	0	4	0	0	0	4	0	0	0	3	0	0	3	0	0	0	0	0	20	3	0	0	0	0	0	0	3	0	3	0	0	0	0	19	1	0	10	0	0	0.0
apache-tomcat-10.0.4-src/java/org/apache/catalina/ha/tcp/SimpleTcpCluster.java	java/org/apache/catalina/ha/tcp/SimpleTcpCluster.java	35	124	3	108	1108	0.12648498	0.580014	56	0	45	2	9	0	54	0	0	1	28	12	11	7	10	0	17	0	8	402	28	3	30	6	7	44	7	70	10	54	4	0	0	0	278	1	17	10	0	0	0.0
apache-tomcat-10.0.4-src/java/org/apache/catalina/LifecycleEvent.java	java/org/apache/catalina/LifecycleEvent.java	1	4	1	1	2	0.33333334	0.5	4	0	4	0	0	0	4	0	0	0	3	1	0	3	0	0	3	0	0	19	3	0	0	0	0	0	1	3	0	3	0	0	0	0	43	17	0	10	0	0	0.0
apache-tomcat-10.0.4-src/java/org/apache/catalina/LifecycleException.java	java/org/apache/catalina/LifecycleException.java	0	4	3	0	6	0.0	0.0	4	0	4	0	0	0	4	0	0	0	1	1	0	1	0	0	1	0	0	15	0	0	0	0	0	0	1	1	0	1	0	0	0	0	47	17	0	10	0	0	0.0
apache-tomcat-10.0.4-src/java/org/apache/catalina/loader/JdbcLeakPrevention.java	java/org/apache/catalina/loader/JdbcLeakPrevention.java	0	5	1	10	0	0.0	0.0	1	0	1	0	0	0	1	0	0	0	0	0	0	0	0	0	0	0	3	22	1	2	1	0	0	0	0	5	0	4	2	0	0	0	64	1	0	10	0	0	0.0
apache-tomcat-10.0.4-src/java/org/apache/catalina/loader/ParallelWebappClassLoader.java	java/org/apache/catalina/loader/ParallelWebappClassLoader.java	6	7	5	8	3	0.0	0.0	3	0	3	0	0	0	4	0	0	0	1	1	0	1	0	0	1	0	3	27	1	0	0	1	0	1	0	2	0	2	2	0	0	0	68	1	1	10	0	0	0.0
apache-tomcat-10.0.4-src/java/org/apache/catalina/loader/ResourceEntry.java	java/org/apache/catalina/loader/ResourceEntry.java	0	0	1	0	0	-1.0	-1.0	0	0	0	0	0	0	0	0	0	0	2	0	2	0	0	0	0	0	0	4	0	0	0	0	0	0	1	2	0	2	0	0	0	0	22	1	0	10	0	0	0.0
apache-tomcat-10.0.4-src/java/org/apache/catalina/loader/WebappClassLoader.java	java/org/apache/catalina/loader/WebappClassLoader.java	2	5	5	3	6	0.0	0.0	4	0	3	0	1	0	4	0	0	0	0	0	0	0	0	0	0	0	0	22	2	0	0	1	0	0	0	1	0	1	1	0	0	0	77	1	0	10	0	0	0.0
apache-tomcat-10.0.4-src/java/org/apache/catalina/loader/WebappClassLoader.java	java/org/apache/catalina/loader/WebappClassLoader.java	2	5	5	3	6	0.0	0.0	4	0	3	0	1	0	4	0	0	0	0	0	0	0	0	0	0	0	0	22	2	0	0	1	0	0	0	1	0	1	1	0	0	0	77	1	0	10	0	0	0.0
apache-tomcat-10.0.4-src/java/org/apache/catalina/loader/WebappClassLoader.java	java/org/apache/catalina/loader/WebappClassLoader.java	2	5	5	3	6	0.0	0.0	4	0	3	0	1	0	4	0	0	0	0	0	0	0	0	0	0	0	0	22	2	0	0	1	0	0	0	1	0	1	1	0	0	0	77	1	0	10	0	0	0.0
apache-tomcat-10.0.4-src/java/org/apache/catalina/loader/WebappClassLoader.java	java/org/apache/catalina/loader/WebappClassLoader.java	2	5	5	3	6	0.0	0.0	4	0	3	0	1	0	4	0	0	0	0	0	0	0	0	0	0	0	0	22	2	0	0	1	0	0	0	1	0	1	1	0	0	0	77	1	0	10	0	0	0.0
apache-tomcat-10.0.4-src/java/org/apache/catalina/loader/WebappClassLoader.java	java/org/apache/catalina/loader/WebappClassLoader.java	2	5	5	3	6	0.0	0.0	4	0	3	0	1	0	4	0	0	0	0	0	0	0	0	0	0	0	0	22	2	0	0	1	0	0	0	1	0	1	1	0	0	0	77	1	0	10	0	0	0.0
apache-tomcat-10.0.4-src/java/org/apache/catalina/loader/WebappClassLoader.java	java/org/apache/catalina/loader/WebappClassLoader.java	2	5	5	3	6	0.0	0.0	4	0	3	0	1	0	4	0	0	0	0	0	0	0	0	0	0	0	0	22	2	0	0	1	0	0	0	1	0	1	1	0	0	0	77	1	0	10	0	0	0.0
apache-tomcat-10.0.4-src/java/org/apache/catalina/loader/WebappClassLoader.java	java/org/apache/catalina/loader/WebappClassLoader.java	2	5	5	3	6	0.0	0.0	4	0	3	0	1	0	4	0	0	0	0	0	0	0	0	0	0	0	0	22	2	0	0	1	0	0	0	1	0	1	1	0	0	0	77	1	0	10	0	0	0.0
apache-tomcat-10.0.4-src/java/org/apache/catalina/loader/WebappClassLoader.java	java/org/apache/catalina/loader/WebappClassLoader.java	2	5	5	3	6	0.0	0.0	4	0	3	0	1	0	4	0	0	0	0	0	0	0	0	0	0	0	0	22	2	0	0	1	0	0	0	1	0	1	1	0	0	0	77	1	0	10	0	0	0.0
apache-tomcat-10.0.4-src/java/org/apache/catalina/loader/WebappClassLoader.java	java/org/apache/catalina/loader/WebappClassLoader.java	2	5	5	3	6	0.0	0.0	4	0	3	0	1	0	4	0	0	0	0	0	0	0	0	0	0	0	0	22	2	0	0	1	0	0	0	1	0	1	1	0	0	0	77	1	0	10	0	0	0.0
apache-tomcat-10.0.4-src/java/org/apache/catalina/loader/WebappClassLoader.java	java/org/apache/catalina/loader/WebappClassLoader.java	2	5	5	3	6	0.0	0.0	4	0	3	0	1	0	4	0	0	0	0	0	0	0	0	0	0	0	0	22	2	0	0	1	0	0	0	1	0	1	1	0	0	0	77	1	0	10	0	0	0.0
apache-tomcat-10.0.4-src/java/org/apache/catalina/loader/WebappClassLoader.java	java/org/apache/catalina/loader/WebappClassLoader.java	2	5	5	3	6	0.0	0.0	4	0	3	0	1	0	4	0	0	0	0	0	0	0	0	0	0	0	0	22	2	0	0	1	0	0	0	1	0	1	1	0	0	0	77	1	0	10	0	0	0.0
apache-tomcat-10.0.4-src/java/org/apache/catalina/loader/WebappClassLoader.java	java/org/apache/catalina/loader/WebappClassLoader.java	2	5	5	3	6	0.0	0.0	4	0	3	0	1	0	4	0	0	0	0	0	0	0	0	0	0	0	0	22	2	0	0	1	0	0	0	1	0	1	1	0	0	0	77	1	0	10	0	0	0.0
apache-tomcat-10.0.4-src/java/org/apache/catalina/loader/WebappClassLoaderBase.java	java/org/apache/catalina/loader/WebappClassLoaderBase.java	25	434	4	243	2303	0.1302578	0.64721847	82	0	48	16	16	2	67	0	2	0	26	5	0	18	8	0	12	0	53	1498	105	30	110	35	16	191	83	303	32	200	7	0	5	0	720	1025	79	10	0	0	0.0
apache-tomcat-10.0.4-src/java/org/apache/catalina/loader/WebappLoader.java	java/org/apache/catalina/loader/WebappLoader.java	22	72	3	84	121	0.21645021	0.5930736	26	0	18	4	4	0	22	0	0	0	9	2	0	7	2	0	3	0	18	272	25	5	18	6	1	30	7	63	5	43	4	0	0	0	243	1	5	10	0	0	0.0
apache-tomcat-10.0.4-src/java/org/apache/catalina/manager/Constants.java	java/org/apache/catalina/manager/Constants.java	0	1	1	0	0	0.0	0.0	0	0	0	0	0	0	1	0	0	0	12	12	12	0	0	0	12	0	0	23	0	0	0	0	0	99	0	12	10	12	0	0	0	0	71	1	0	10	0	0	0.0
apache-tomcat-10.0.4-src/java/org/apache/catalina/manager/DummyProxySession.java	java/org/apache/catalina/manager/DummyProxySession.java	4	38	1	0	683	0.014224751	0.014224751	38	0	38	0	0	0	38	0	0	0	1	0	0	1	0	0	0	0	0	101	19	0	0	0	0	0	9	3	0	1	0	0	0	0	54	1	0	10	0	0	0.0
apache-tomcat-10.0.4-src/java/org/apache/catalina/manager/host/Constants.java	java/org/apache/catalina/manager/host/Constants.java	0	0	1	0	0	-1.0	-1.0	0	0	0	0	0	0	0	0	0	0	8	8	8	0	0	0	8	0	0	10	0	0	0	0	0	56	0	8	6	8	0	0	0	0	46	1	0	10	0	0	0.0
apache-tomcat-10.0.4-src/java/org/apache/catalina/manager/host/HostManagerServlet.java	java/org/apache/catalina/manager/host/HostManagerServlet.java	25	83	3	73	15	0.41758242	0.4945055	14	0	5	0	9	0	14	0	0	2	7	2	0	1	6	0	2	0	8	325	23	2	29	8	8	74	13	63	2	41	3	0	0	0	244	1	0	10	0	0	0.0
apache-tomcat-10.0.4-src/java/org/apache/catalina/manager/host/HTMLHostManagerServlet.java	java/org/apache/catalina/manager/host/HTMLHostManagerServlet.java	14	32	4	45	28	0.0	0.0	8	0	3	0	5	0	8	0	0	0	9	9	0	9	0	0	9	0	34	236	5	3	7	0	2	190	89	128	19	40	4	0	0	0	181	17	0	10	0	0	0.0
apache-tomcat-10.0.4-src/java/org/apache/catalina/manager/host/HTMLHostManagerServlet.java	java/org/apache/catalina/manager/host/HTMLHostManagerServlet.java	14	32	4	45	28	0.0	0.0	8	0	3	0	5	0	8	0	0	0	9	9	0	9	0	0	9	0	34	236	5	3	7	0	2	190	89	128	19	40	4	0	0	0	181	17	0	10	0	0	0.0
apache-tomcat-10.0.4-src/java/org/apache/catalina/manager/host/HTMLHostManagerServlet.java	java/org/apache/catalina/manager/host/HTMLHostManagerServlet.java	14	32	4	45	28	0.0	0.0	8	0	3	0	5	0	8	0	0	0	9	9	0	9	0	0	9	0	34	236	5	3	7	0	2	190	89	128	19	40	4	0	0	0	181	17	0	10	0	0	0.0
apache-tomcat-10.0.4-src/java/org/apache/catalina/manager/HTMLManagerServlet.java	java/org/apache/catalina/manager/HTMLManagerServlet.java	27	144	4	128	319	0.009230769	0.009230769	26	0	4	0	22	0	26	0	0	0	20	19	0	13	0	7	19	0	50	720	24	7	28	9	8	496	136	267	45	108	4	10	0	0	316	17	0	10	0	0	0.0
apache-tomcat-10.0.4-src/java/org/apache/catalina/manager/HTMLManagerServlet.java	java/org/apache/catalina/manager/HTMLManagerServlet.java	27	144	4	128	319	0.009230769	0.009230769	26	0	4	0	22	0	26	0	0	0	20	19	0	13	0	7	19	0	50	720	24	7	28	9	8	496	136	267	45	108	4	10	0	0	316	17	0	10	0	0	0.0
apache-tomcat-10.0.4-src/java/org/apache/catalina/manager/HTMLManagerServlet.java	java/org/apache/catalina/manager/HTMLManagerServlet.java	27	144	4	128	319	0.009230769	0.009230769	26	0	4	0	22	0	26	0	0	0	20	19	0	13	0	7	19	0	50	720	24	7	28	9	8	496	136	267	45	108	4	10	0	0	316	17	0	10	0	0	0.0
apache-tomcat-10.0.4-src/java/org/apache/catalina/manager/JMXProxyServlet.java	java/org/apache/catalina/manager/JMXProxyServlet.java	9	34	3	39	25	0.4	0.4	11	0	6	5	0	0	6	0	0	0	5	3	0	3	2	0	3	0	6	172	9	2	13	5	1	38	4	43	10	31	2	0	0	0	175	1	0	10	0	0	0.0
apache-tomcat-10.0.4-src/java/org/apache/catalina/manager/JspHelper.java	java/org/apache/catalina/manager/JspHelper.java	4	39	1	23	74	0.015151516	0.015151516	13	12	11	2	0	0	12	0	0	0	3	3	0	3	0	0	3	0	13	159	25	1	11	6	1	19	24	30	12	19	4	0	0	0	132	1	0	10	0	0	0.0
apache-tomcat-10.0.4-src/java/org/apache/catalina/manager/JspHelper.java	java/org/apache/catalina/manager/JspHelper.java	4	39	1	23	74	0.015151516	0.015151516	13	12	11	2	0	0	12	0	0	0	3	3	0	3	0	0	3	0	13	159	25	1	11	6	1	19	24	30	12	19	4	0	0	0	132	1	0	10	0	0	0.0
apache-tomcat-10.0.4-src/java/org/apache/catalina/manager/JspHelper.java	java/org/apache/catalina/manager/JspHelper.java	4	39	1	23	74	0.015151516	0.015151516	13	12	11	2	0	0	12	0	0	0	3	3	0	3	0	0	3	0	13	159	25	1	11	6	1	19	24	30	12	19	4	0	0	0	132	1	0	10	0	0	0.0
apache-tomcat-10.0.4-src/java/org/apache/catalina/manager/ManagerServlet.java	java/org/apache/catalina/manager/ManagerServlet.java	41	278	3	153	406	0.25396827	0.43809524	40	1	6	4	30	0	36	0	0	1	11	2	0	1	10	0	2	0	55	1030	47	23	74	22	18	272	51	199	60	149	7	0	0	0	473	1	0	10	0	0	0.0
apache-tomcat-10.0.4-src/java/org/apache/catalina/manager/StatusManagerServlet.java	java/org/apache/catalina/manager/StatusManagerServlet.java	10	34	3	44	0	0.8333333	1.0	4	0	4	0	0	0	4	0	0	0	7	2	0	1	6	0	6	0	21	227	0	5	5	4	7	88	80	122	5	29	4	0	0	0	102	1	0	10	0	0	0.0
apache-tomcat-10.0.4-src/java/org/apache/catalina/manager/StatusTransformer.java	java/org/apache/catalina/manager/StatusTransformer.java	6	111	1	64	171	0.0	0.0	19	19	17	0	2	0	19	0	0	0	0	0	0	0	0	0	0	0	83	653	8	13	38	1	39	299	113	101	60	59	4	0	0	0	255	1	0	10	0	0	0.0
apache-tomcat-10.0.4-src/java/org/apache/catalina/manager/StatusTransformer.java	java/org/apache/catalina/manager/StatusTransformer.java	6	111	1	64	171	0.0	0.0	19	19	17	0	2	0	19	0	0	0	0	0	0	0	0	0	0	0	83	653	8	13	38	1	39	299	113	101	60	59	4	0	0	0	255	1	0	10	0	0	0.0
apache-tomcat-10.0.4-src/java/org/apache/catalina/manager/StatusTransformer.java	java/org/apache/catalina/manager/StatusTransformer.java	6	111	1	64	171	0.0	0.0	19	19	17	0	2	0	19	0	0	0	0	0	0	0	0	0	0	0	83	653	8	13	38	1	39	299	113	101	60	59	4	0	0	0	255	1	0	10	0	0	0.0
apache-tomcat-10.0.4-src/java/org/apache/catalina/manager/util/BaseSessionComparator.java	java/org/apache/catalina/manager/util/BaseSessionComparator.java	3	6	1	2	3	0.0	0.0	3	0	3	0	0	0	3	1	1	0	0	0	0	0	0	0	0	0	0	11	1	0	3	0	2	1	3	2	0	2	0	0	0	0	33	1025	0	10	0	0	0.0
apache-tomcat-10.0.4-src/java/org/apache/catalina/manager/util/SessionUtils.java	java/org/apache/catalina/manager/util/SessionUtils.java	4	43	1	23	17	0.0	0.0	7	6	6	1	0	0	6	0	0	0	5	5	0	5	0	0	5	0	5	160	19	5	16	6	2	14	10	41	5	28	5	0	0	0	119	1	0	10	0	0	0.0
apache-tomcat-10.0.4-src/java/org/apache/catalina/mapper/Constants.java	java/org/apache/catalina/mapper/Constants.java	0	0	1	0	0	-1.0	-1.0	0	0	0	0	0	0	0	0	0	0	1	1	1	0	0	0	1	0	0	3	0	0	0	0	0	1	0	1	0	1	0	0	0	0	4	17	0	10	0	0	0.0
apache-tomcat-10.0.4-src/java/org/apache/catalina/mapper/Mapper.java	java/org/apache/catalina/mapper/Mapper.java	24	259	5	106	795	0.1764706	0.29411766	43	16	16	25	2	0	18	0	20	6	6	2	0	5	0	1	3	0	84	1109	68	21	98	1	32	29	162	288	70	173	6	0	6	0	257	17	12	10	0	0	0.0
apache-tomcat-10.0.4-src/java/org/apache/catalina/mapper/MapperListener.java	java/org/apache/catalina/mapper/MapperListener.java	21	78	3	63	10	0.33333334	0.47619048	17	0	5	10	2	0	7	0	0	0	5	2	0	5	0	0	5	0	2	305	5	9	3	0	4	32	1	81	0	70	4	0	0	0	105	1	9	10	0	0	0.0
apache-tomcat-10.0.4-src/java/org/apache/catalina/mapper/MappingData.java	java/org/apache/catalina/mapper/MappingData.java	5	1	1	2	0	0.0	0.0	1	0	1	0	0	0	1	0	0	0	11	0	11	0	0	0	4	0	4	26	0	0	0	0	0	0	2	18	0	11	0	0	0	0	29	1	0	10	0	0	0.0
apache-tomcat-10.0.4-src/java/org/apache/catalina/mapper/WrapperMappingInfo.java	java/org/apache/catalina/mapper/WrapperMappingInfo.java	1	5	1	0	2	0.4	1.0	5	0	5	0	0	0	5	0	0	0	4	0	0	4	0	0	4	0	0	24	4	0	0	0	0	0	0	4	0	4	0	0	0	0	20	1	0	10	0	0	0.0
apache-tomcat-10.0.4-src/java/org/apache/catalina/mbeans/BaseCatalinaMBean.java	java/org/apache/catalina/mbeans/BaseCatalinaMBean.java	3	4	2	4	1	0.0	0.0	2	1	0	0	2	0	2	0	0	0	0	0	0	0	0	0	0	0	1	19	2	0	0	2	0	1	0	1	0	1	1	0	0	0	26	1025	0	10	0	0	0.0
apache-tomcat-10.0.4-src/java/org/apache/catalina/mbeans/ClassNameMBean.java	java/org/apache/catalina/mbeans/ClassNameMBean.java	2	1	3	2	0	0.0	0.0	1	0	1	0	0	0	1	0	0	0	0	0	0	0	0	0	0	0	0	5	1	0	0	0	0	0	0	0	0	0	0	0	0	0	55	1	0	10	0	0	0.0
apache-tomcat-10.0.4-src/java/org/apache/catalina/mbeans/ConnectorMBean.java	java/org/apache/catalina/mbeans/ConnectorMBean.java	6	5	4	8	0	1.0	1.0	2	0	2	0	0	0	2	0	0	0	1	1	0	1	0	0	1	0	4	22	1	0	3	0	0	6	0	5	0	5	1	0	0	0	61	1	0	10	0	0	0.0
apache-tomcat-10.0.4-src/java/org/apache/catalina/mbeans/ContainerMBean.java	java/org/apache/catalina/mbeans/ContainerMBean.java	13	23	3	25	28	0.0	0.0	8	0	8	0	0	0	8	0	0	0	0	0	0	0	0	0	0	0	3	101	4	4	3	2	2	0	2	24	0	23	4	0	0	0	99	1	0	10	0	0	0.0
apache-tomcat-10.0.4-src/java/org/apache/catalina/mbeans/ContextEnvironmentMBean.java	java/org/apache/catalina/mbeans/ContextEnvironmentMBean.java	4	1	3	6	0	0.0	0.0	1	0	1	0	0	0	1	0	0	0	0	0	0	0	0	0	0	0	0	9	0	0	0	0	0	0	0	2	0	2	0	0	0	0	50	1	0	10	0	0	0.0
apache-tomcat-10.0.4-src/java/org/apache/catalina/mbeans/ContextMBean.java	java/org/apache/catalina/mbeans/ContextMBean.java	7	13	3	14	28	0.0	0.0	8	0	8	0	0	0	8	0	0	0	0	0	0	0	0	0	0	0	0	60	8	5	0	0	0	0	5	29	0	24	1	0	0	0	85	1	0	10	0	0	0.0
apache-tomcat-10.0.4-src/java/org/apache/catalina/mbeans/ContextResourceLinkMBean.java	java/org/apache/catalina/mbeans/ContextResourceLinkMBean.java	6	14	3	20	0	1.0	1.0	2	0	2	0	0	0	2	0	0	0	1	1	0	1	0	0	1	0	1	58	5	0	4	0	0	16	0	8	1	7	2	0	0	0	66	1	0	10	0	0	0.0
apache-tomcat-10.0.4-src/java/org/apache/catalina/mbeans/ContextResourceMBean.java	java/org/apache/catalina/mbeans/ContextResourceMBean.java	6	16	3	22	0	1.0	1.0	2	0	2	0	0	0	2	0	0	0	1	1	0	1	0	0	1	0	1	64	6	0	4	0	0	18	0	8	1	7	2	0	0	0	64	1	0	10	0	0	0.0
apache-tomcat-10.0.4-src/java/org/apache/catalina/mbeans/GlobalResourcesLifecycleListener.java	java/org/apache/catalina/mbeans/GlobalResourcesLifecycleListener.java	12	29	1	34	0	0.6	0.6	5	0	1	0	4	0	5	0	0	0	3	2	0	1	2	0	2	0	6	120	1	4	0	8	1	22	0	17	9	14	4	0	0	0	106	1	13	10	0	0	0.0
apache-tomcat-10.0.4-src/java/org/apache/catalina/mbeans/GroupMBean.java	java/org/apache/catalina/mbeans/GroupMBean.java	10	12	2	20	0	1.0	1.0	4	0	4	0	0	0	4	0	0	0	3	1	0	1	2	0	3	0	4	61	4	2	4	2	0	5	2	19	0	17	2	0	0	0	65	1	0	10	0	0	0.0
apache-tomcat-10.0.4-src/java/org/apache/catalina/mbeans/MBeanDumper.java	java/org/apache/catalina/mbeans/MBeanDumper.java	5	38	1	49	10	0.0	0.0	5	5	2	3	0	0	2	0	0	0	3	3	0	2	1	0	3	0	15	168	8	7	3	4	0	25	16	36	12	27	7	0	0	0	97	1	4	10	0	0	0.0
apache-tomcat-10.0.4-src/java/org/apache/catalina/mbeans/MBeanFactory.java	java/org/apache/catalina/mbeans/MBeanFactory.java	32	77	1	91	260	0.03557312	0.05928854	29	0	23	6	0	0	23	0	1	0	4	3	0	3	1	0	3	0	6	378	30	3	15	3	17	49	5	115	4	107	4	0	0	0	215	1	3	10	0	0	0.0
apache-tomcat-10.0.4-src/java/org/apache/catalina/mbeans/MBeanUtils.java	java/org/apache/catalina/mbeans/MBeanUtils.java	18	80	1	46	64	0.39333335	0.4	25	25	11	0	0	14	25	0	0	2	4	4	0	3	1	0	2	0	37	326	25	4	28	0	3	66	4	132	16	101	2	0	0	0	116	1	0	10	0	0	0.0
apache-tomcat-10.0.4-src/java/org/apache/catalina/mbeans/MemoryUserDatabaseMBean.java	java/org/apache/catalina/mbeans/MemoryUserDatabaseMBean.java	10	30	2	41	0	0.54545456	0.54545456	12	0	12	0	0	0	12	0	0	0	6	1	0	1	5	0	6	0	11	155	15	3	6	9	0	13	3	39	0	39	1	0	0	0	85	1	0	10	0	0	0.0
apache-tomcat-10.0.4-src/java/org/apache/catalina/mbeans/MemoryUserDatabaseMBean.java	java/org/apache/catalina/mbeans/MemoryUserDatabaseMBean.java	10	30	2	41	0	0.54545456	0.54545456	12	0	12	0	0	0	12	0	0	0	6	1	0	1	5	0	6	0	11	155	15	3	6	9	0	13	3	39	0	39	1	0	0	0	85	1	0	10	0	0	0.0
apache-tomcat-10.0.4-src/java/org/apache/catalina/mbeans/MemoryUserDatabaseMBean.java	java/org/apache/catalina/mbeans/MemoryUserDatabaseMBean.java	10	30	2	41	0	0.54545456	0.54545456	12	0	12	0	0	0	12	0	0	0	6	1	0	1	5	0	6	0	11	155	15	3	6	9	0	13	3	39	0	39	1	0	0	0	85	1	0	10	0	0	0.0
apache-tomcat-10.0.4-src/java/org/apache/catalina/mbeans/NamingResourcesMBean.java	java/org/apache/catalina/mbeans/NamingResourcesMBean.java	11	27	2	27	0	1.0	1.0	9	0	9	0	0	0	9	0	0	0	3	1	0	1	2	0	3	0	10	134	12	3	12	3	3	13	3	35	0	30	2	0	0	0	85	1	0	10	0	0	0.0
apache-tomcat-10.0.4-src/java/org/apache/catalina/mbeans/RoleMBean.java	java/org/apache/catalina/mbeans/RoleMBean.java	4	0	2	2	0	-1.0	-1.0	0	0	0	0	0	0	0	0	0	0	2	0	0	0	2	0	2	0	1	4	0	0	0	0	0	1	0	2	0	2	0	0	0	0	23	1	0	10	0	0	0.0
apache-tomcat-10.0.4-src/java/org/apache/catalina/mbeans/ServiceMBean.java	java/org/apache/catalina/mbeans/ServiceMBean.java	4	11	3	14	10	0.0	0.0	5	0	5	0	0	0	5	0	0	0	0	0	0	0	0	0	0	0	1	42	3	2	1	0	2	5	3	17	0	15	1	0	0	0	79	1	0	10	0	0	0.0
apache-tomcat-10.0.4-src/java/org/apache/catalina/mbeans/UserMBean.java	java/org/apache/catalina/mbeans/UserMBean.java	10	18	2	23	0	1.0	1.0	6	0	6	0	0	0	6	0	0	0	3	1	0	1	2	0	3	0	4	83	6	2	8	2	0	7	2	23	0	21	2	0	0	0	65	1	0	10	0	0	0.0
apache-tomcat-10.0.4-src/java/org/apache/catalina/realm/AuthenticatedUserRealm.java	java/org/apache/catalina/realm/AuthenticatedUserRealm.java	2	2	4	0	1	0.0	0.0	2	0	0	0	2	0	2	0	0	0	0	0	0	0	0	0	0	0	0	8	2	0	0	0	0	0	0	0	0	0	0	0	0	0	40	1	0	10	0	0	0.0
apache-tomcat-10.0.4-src/java/org/apache/catalina/realm/CombinedRealm.java	java/org/apache/catalina/realm/CombinedRealm.java	15	70	4	45	0	0.8596491	1.0	19	0	14	0	5	0	19	0	0	0	2	1	0	1	1	0	2	0	2	240	14	14	7	2	5	27	3	24	1	15	4	0	0	0	175	1	23	10	0	0	0.0
apache-tomcat-10.0.4-src/java/org/apache/catalina/realm/DataSourceRealm.java	java/org/apache/catalina/realm/DataSourceRealm.java	8	56	4	32	267	0.08	0.31	26	0	16	1	9	0	25	0	0	0	10	0	0	3	7	0	0	0	1	232	30	1	15	11	1	18	4	48	0	28	4	0	0	0	185	1	9	10	0	0	0.0
apache-tomcat-10.0.4-src/java/org/apache/catalina/realm/DataSourceRealm.java	java/org/apache/catalina/realm/DataSourceRealm.java	8	56	4	32	267	0.08	0.31	26	0	16	1	9	0	25	0	0	0	10	0	0	3	7	0	0	0	1	232	30	1	15	11	1	18	4	48	0	28	4	0	0	0	185	1	9	10	0	0	0.0
apache-tomcat-10.0.4-src/java/org/apache/catalina/realm/DataSourceRealm.java	java/org/apache/catalina/realm/DataSourceRealm.java	8	56	4	32	267	0.08	0.31	26	0	16	1	9	0	25	0	0	0	10	0	0	3	7	0	0	0	1	232	30	1	15	11	1	18	4	48	0	28	4	0	0	0	185	1	9	10	0	0	0.0
apache-tomcat-10.0.4-src/java/org/apache/catalina/realm/DigestCredentialHandlerBase.java	java/org/apache/catalina/realm/DigestCredentialHandlerBase.java	6	29	1	25	72	0.0952381	0.0952381	16	0	9	1	6	0	15	5	0	0	7	2	1	5	1	0	3	0	5	106	13	0	8	1	1	1	15	25	6	19	4	0	0	0	141	1025	1	10	0	0	0.0
apache-tomcat-10.0.4-src/java/org/apache/catalina/realm/GenericPrincipal.java	java/org/apache/catalina/realm/GenericPrincipal.java	4	27	1	10	111	0.6691176	1.0	18	0	16	1	1	0	17	0	0	0	6	1	0	1	5	0	5	0	2	117	10	1	5	0	0	3	5	10	0	7	2	0	1	0	116	1	0	10	0	0	0.0
apache-tomcat-10.0.4-src/java/org/apache/catalina/realm/JAASCallbackHandler.java	java/org/apache/catalina/realm/JAASCallbackHandler.java	8	19	1	17	1	1.0	1.0	3	0	3	0	0	0	3	0	0	0	11	1	0	0	11	0	11	0	1	84	0	1	2	0	3	9	1	15	0	13	3	0	0	0	139	1	1	10	0	0	0.0
apache-tomcat-10.0.4-src/java/org/apache/catalina/realm/JAASMemoryLoginModule.java	java/org/apache/catalina/realm/JAASMemoryLoginModule.java	13	39	5	41	0	0.9047619	1.0	8	0	6	1	1	0	7	0	0	0	8	1	0	1	7	0	1	0	3	202	11	2	8	4	11	28	22	64	2	27	3	0	0	0	209	1	8	10	0	0	0.0
apache-tomcat-10.0.4-src/java/org/apache/catalina/realm/JAASRealm.java	java/org/apache/catalina/realm/JAASRealm.java	9	66	4	45	173	0.0995671	0.3030303	22	0	14	0	8	0	22	0	0	0	11	1	0	2	9	0	3	0	10	246	27	2	11	5	0	28	3	52	1	29	4	0	0	0	418	1	22	10	0	0	0.0
apache-tomcat-10.0.4-src/java/org/apache/catalina/realm/LockOutRealm.java	java/org/apache/catalina/realm/LockOutRealm.java	9	33	5	30	129	0.09166667	0.24166666	19	0	15	3	1	0	16	0	0	2	6	1	0	1	5	0	1	0	3	152	16	0	4	1	3	2	10	28	4	17	3	1	1	0	232	1	2	10	0	0	0.0
apache-tomcat-10.0.4-src/java/org/apache/catalina/realm/MemoryRealm.java	java/org/apache/catalina/realm/MemoryRealm.java	13	25	4	30	10	0.32142857	0.5714286	8	0	3	0	4	1	8	0	0	1	5	2	0	5	0	0	3	0	2	97	8	1	6	3	0	11	3	20	1	15	3	0	0	0	166	1	6	10	0	0	0.0
apache-tomcat-10.0.4-src/java/org/apache/catalina/realm/MemoryRealm.java	java/org/apache/catalina/realm/MemoryRealm.java	13	25	4	30	10	0.32142857	0.5714286	8	0	3	0	4	1	8	0	0	1	5	2	0	5	0	0	3	0	2	97	8	1	6	3	0	11	3	20	1	15	3	0	0	0	166	1	6	10	0	0	0.0
apache-tomcat-10.0.4-src/java/org/apache/catalina/realm/MemoryRealm.java	java/org/apache/catalina/realm/MemoryRealm.java	13	25	4	30	10	0.32142857	0.5714286	8	0	3	0	4	1	8	0	0	1	5	2	0	5	0	0	3	0	2	97	8	1	6	3	0	11	3	20	1	15	3	0	0	0	166	1	6	10	0	0	0.0
apache-tomcat-10.0.4-src/java/org/apache/catalina/realm/MemoryRealm.java	java/org/apache/catalina/realm/MemoryRealm.java	13	25	4	30	10	0.32142857	0.5714286	8	0	3	0	4	1	8	0	0	1	5	2	0	5	0	0	3	0	2	97	8	1	6	3	0	11	3	20	1	15	3	0	0	0	166	1	6	10	0	0	0.0
apache-tomcat-10.0.4-src/java/org/apache/catalina/realm/MemoryRealm.java	java/org/apache/catalina/realm/MemoryRealm.java	13	25	4	30	10	0.32142857	0.5714286	8	0	3	0	4	1	8	0	0	1	5	2	0	5	0	0	3	0	2	97	8	1	6	3	0	11	3	20	1	15	3	0	0	0	166	1	6	10	0	0	0.0
apache-tomcat-10.0.4-src/java/org/apache/catalina/realm/MemoryRealm.java	java/org/apache/catalina/realm/MemoryRealm.java	13	25	4	30	10	0.32142857	0.5714286	8	0	3	0	4	1	8	0	0	1	5	2	0	5	0	0	3	0	2	97	8	1	6	3	0	11	3	20	1	15	3	0	0	0	166	1	6	10	0	0	0.0
apache-tomcat-10.0.4-src/java/org/apache/catalina/realm/MemoryRuleSet.java	java/org/apache/catalina/realm/MemoryRuleSet.java	3	3	1	1	1	0.33333334	0.33333334	3	0	3	0	0	0	3	0	0	0	1	0	0	0	1	0	1	0	0	12	0	0	0	0	0	2	0	1	1	1	0	0	0	0	63	1	0	10	0	0	0.0
apache-tomcat-10.0.4-src/java/org/apache/catalina/realm/MemoryRuleSet.java	java/org/apache/catalina/realm/MemoryRuleSet.java	4	3	2	4	1	0.0	0.0	2	0	2	0	0	0	2	0	0	0	0	0	0	0	0	0	0	0	0	14	0	0	1	0	0	4	1	5	1	4	1	0	0	0	36	16	0	10	0	0	0.0
apache-tomcat-10.0.4-src/java/org/apache/catalina/realm/MessageDigestCredentialHandler.java	java/org/apache/catalina/realm/MessageDigestCredentialHandler.java	10	20	2	22	14	0.25	0.53571427	8	0	5	0	3	0	8	0	0	0	4	2	1	3	0	0	2	0	13	89	13	0	7	1	0	4	9	21	1	17	3	0	0	0	102	1	1	10	0	0	0.0
apache-tomcat-10.0.4-src/java/org/apache/catalina/realm/NestedCredentialHandler.java	java/org/apache/catalina/realm/NestedCredentialHandler.java	1	7	1	6	0	1.0	1.0	4	0	4	0	0	0	4	0	0	0	1	0	0	1	0	0	1	0	0	23	5	1	0	0	0	0	2	1	0	1	2	0	0	0	30	1	0	10	0	0	0.0
apache-tomcat-10.0.4-src/java/org/apache/catalina/realm/NullRealm.java	java/org/apache/catalina/realm/NullRealm.java	1	2	4	0	1	0.0	0.0	2	0	0	0	2	0	2	0	0	0	0	0	0	0	0	0	0	0	0	8	2	0	0	0	0	0	0	0	0	0	0	0	0	0	31	1	0	10	0	0	0.0
apache-tomcat-10.0.4-src/java/org/apache/catalina/realm/RealmBase.java	java/org/apache/catalina/realm/RealmBase.java	41	247	3	123	1023	0.08405797	0.3468599	50	3	33	5	12	0	46	2	0	0	14	3	0	4	10	0	4	0	28	792	63	20	68	8	11	98	55	145	31	88	6	0	1	0	457	1025	38	10	0	0	0.0
apache-tomcat-10.0.4-src/java/org/apache/catalina/realm/RealmBase.java	java/org/apache/catalina/realm/RealmBase.java	41	247	3	123	1023	0.08405797	0.3468599	50	3	33	5	12	0	46	2	0	0	14	3	0	4	10	0	4	0	28	792	63	20	68	8	11	98	55	145	31	88	6	0	1	0	457	1025	38	10	0	0	0.0
apache-tomcat-10.0.4-src/java/org/apache/catalina/realm/RealmBase.java	java/org/apache/catalina/realm/RealmBase.java	41	247	3	123	1023	0.08405797	0.3468599	50	3	33	5	12	0	46	2	0	0	14	3	0	4	10	0	4	0	28	792	63	20	68	8	11	98	55	145	31	88	6	0	1	0	457	1025	38	10	0	0	0.0
apache-tomcat-10.0.4-src/java/org/apache/catalina/realm/RealmBase.java	java/org/apache/catalina/realm/RealmBase.java	41	247	3	123	1023	0.08405797	0.3468599	50	3	33	5	12	0	46	2	0	0	14	3	0	4	10	0	4	0	28	792	63	20	68	8	11	98	55	145	31	88	6	0	1	0	457	1025	38	10	0	0	0.0
apache-tomcat-10.0.4-src/java/org/apache/catalina/realm/RealmBase.java	java/org/apache/catalina/realm/RealmBase.java	41	247	3	123	1023	0.08405797	0.3468599	50	3	33	5	12	0	46	2	0	0	14	3	0	4	10	0	4	0	28	792	63	20	68	8	11	98	55	145	31	88	6	0	1	0	457	1025	38	10	0	0	0.0
apache-tomcat-10.0.4-src/java/org/apache/catalina/realm/RealmBase.java	java/org/apache/catalina/realm/RealmBase.java	41	247	3	123	1023	0.08405797	0.3468599	50	3	33	5	12	0	46	2	0	0	14	3	0	4	10	0	4	0	28	792	63	20	68	8	11	98	55	145	31	88	6	0	1	0	457	1025	38	10	0	0	0.0
apache-tomcat-10.0.4-src/java/org/apache/catalina/realm/RealmBase.java	java/org/apache/catalina/realm/RealmBase.java	41	247	3	123	1023	0.08405797	0.3468599	50	3	33	5	12	0	46	2	0	0	14	3	0	4	10	0	4	0	28	792	63	20	68	8	11	98	55	145	31	88	6	0	1	0	457	1025	38	10	0	0	0.0
apache-tomcat-10.0.4-src/java/org/apache/catalina/realm/RealmBase.java	java/org/apache/catalina/realm/RealmBase.java	41	247	3	123	1023	0.08405797	0.3468599	50	3	33	5	12	0	46	2	0	0	14	3	0	4	10	0	4	0	28	792	63	20	68	8	11	98	55	145	31	88	6	0	1	0	457	1025	38	10	0	0	0.0
apache-tomcat-10.0.4-src/java/org/apache/catalina/realm/RealmBase.java	java/org/apache/catalina/realm/RealmBase.java	41	247	3	123	1023	0.08405797	0.3468599	50	3	33	5	12	0	46	2	0	0	14	3	0	4	10	0	4	0	28	792	63	20	68	8	11	98	55	145	31	88	6	0	1	0	457	1025	38	10	0	0	0.0
apache-tomcat-10.0.4-src/java/org/apache/catalina/realm/SecretKeyCredentialHandler.java	java/org/apache/catalina/realm/SecretKeyCredentialHandler.java	7	11	2	13	31	0.15555556	0.33333334	10	0	6	0	4	0	10	0	0	0	6	4	3	3	0	0	4	0	3	46	8	0	0	1	0	2	2	9	0	8	1	0	0	0	55	1	1	10	0	0	0.0
apache-tomcat-10.0.4-src/java/org/apache/catalina/realm/UserDatabaseRealm.java	java/org/apache/catalina/realm/UserDatabaseRealm.java	15	37	4	30	0	0.13333334	0.22222222	11	0	6	1	4	0	10	0	0	0	4	0	0	2	2	0	1	0	2	149	17	4	13	1	1	5	0	35	0	24	5	0	1	0	132	1	1	10	0	0	0.0
apache-tomcat-10.0.4-src/java/org/apache/catalina/realm/X509SubjectDnRetriever.java	java/org/apache/catalina/realm/X509SubjectDnRetriever.java	1	1	1	2	0	0.0	0.0	1	0	1	0	0	0	1	0	0	0	0	0	0	0	0	0	0	0	0	5	1	0	0	0	0	0	0	0	0	0	0	0	0	0	18	1	0	10	0	0	0.0
apache-tomcat-10.0.4-src/java/org/apache/catalina/security/Constants.java	java/org/apache/catalina/security/Constants.java	0	0	1	0	0	-1.0	-1.0	0	0	0	0	0	0	0	0	0	0	2	2	2	0	0	0	2	0	0	4	0	0	0	0	0	2	0	2	0	2	0	0	0	0	10	1	0	10	0	0	0.0
apache-tomcat-10.0.4-src/java/org/apache/catalina/security/DeployXmlPermission.java	java/org/apache/catalina/security/DeployXmlPermission.java	0	2	3	0	1	0.0	0.0	2	0	2	0	0	0	2	0	0	0	1	1	0	1	0	0	1	0	0	9	0	0	0	0	0	0	1	1	0	1	0	0	0	0	48	1	0	10	0	0	0.0
apache-tomcat-10.0.4-src/java/org/apache/catalina/security/SecurityClassLoad.java	java/org/apache/catalina/security/SecurityClassLoad.java	1	14	1	15	66	0.0	0.0	12	12	1	10	0	1	2	0	10	0	0	0	0	0	0	0	0	0	12	140	1	0	1	0	0	98	0	11	88	11	1	0	0	0	45	17	0	10	0	0	0.0
apache-tomcat-10.0.4-src/java/org/apache/catalina/security/SecurityClassLoad.java	java/org/apache/catalina/security/SecurityClassLoad.java	1	14	1	15	66	0.0	0.0	12	12	1	10	0	1	2	0	10	0	0	0	0	0	0	0	0	0	12	140	1	0	1	0	0	98	0	11	88	11	1	0	0	0	45	17	0	10	0	0	0.0
apache-tomcat-10.0.4-src/java/org/apache/catalina/security/SecurityClassLoad.java	java/org/apache/catalina/security/SecurityClassLoad.java	1	14	1	15	66	0.0	0.0	12	12	1	10	0	1	2	0	10	0	0	0	0	0	0	0	0	0	12	140	1	0	1	0	0	98	0	11	88	11	1	0	0	0	45	17	0	10	0	0	0.0
apache-tomcat-10.0.4-src/java/org/apache/catalina/security/SecurityClassLoad.java	java/org/apache/catalina/security/SecurityClassLoad.java	1	14	1	15	66	0.0	0.0	12	12	1	10	0	1	2	0	10	0	0	0	0	0	0	0	0	0	12	140	1	0	1	0	0	98	0	11	88	11	1	0	0	0	45	17	0	10	0	0	0.0
apache-tomcat-10.0.4-src/java/org/apache/catalina/security/SecurityClassLoad.java	java/org/apache/catalina/security/SecurityClassLoad.java	1	14	1	15	66	0.0	0.0	12	12	1	10	0	1	2	0	10	0	0	0	0	0	0	0	0	0	12	140	1	0	1	0	0	98	0	11	88	11	1	0	0	0	45	17	0	10	0	0	0.0
apache-tomcat-10.0.4-src/java/org/apache/catalina/security/SecurityClassLoad.java	java/org/apache/catalina/security/SecurityClassLoad.java	1	14	1	15	66	0.0	0.0	12	12	1	10	0	1	2	0	10	0	0	0	0	0	0	0	0	0	12	140	1	0	1	0	0	98	0	11	88	11	1	0	0	0	45	17	0	10	0	0	0.0
apache-tomcat-10.0.4-src/java/org/apache/catalina/security/SecurityConfig.java	java/org/apache/catalina/security/SecurityConfig.java	4	15	1	9	6	0.0	0.0	5	1	3	2	0	0	3	0	1	0	7	5	0	7	0	0	6	0	6	66	1	0	6	1	0	17	2	15	3	10	3	0	0	0	64	17	1	10	0	0	0.0
apache-tomcat-10.0.4-src/java/org/apache/catalina/security/SecurityListener.java	java/org/apache/catalina/security/SecurityListener.java	7	26	1	27	16	0.2777778	0.5833333	9	0	6	0	3	0	9	0	0	0	6	4	0	6	0	0	5	0	14	85	4	1	8	1	1	10	8	14	1	11	3	0	0	0	116	1	3	10	0	0	0.0
apache-tomcat-10.0.4-src/java/org/apache/catalina/security/SecurityUtil.java	java/org/apache/catalina/security/SecurityUtil.java	11	46	1	28	41	0.10714286	0.10714286	11	11	8	3	0	0	8	0	0	0	16	16	0	16	0	0	16	0	18	161	11	0	13	1	2	9	9	44	0	27	5	0	0	1	160	17	1	10	0	0	0.0
apache-tomcat-10.0.4-src/java/org/apache/catalina/servlets/CGIServlet.java	java/org/apache/catalina/servlets/CGIServlet.java	16	47	4	103	7	0.3	0.3	6	0	1	2	3	0	5	0	0	0	19	7	0	19	0	0	8	0	14	882	2	15	13	0	0	137	7	68	44	51	3	0	3	0	490	17	50	10	0	0	0.0
apache-tomcat-10.0.4-src/java/org/apache/catalina/servlets/CGIServlet.java	java/org/apache/catalina/servlets/CGIServlet.java	16	47	4	103	7	0.3	0.3	6	0	1	2	3	0	5	0	0	0	19	7	0	19	0	0	8	0	14	882	2	15	13	0	0	137	7	68	44	51	3	0	3	0	490	17	50	10	0	0	0.0
apache-tomcat-10.0.4-src/java/org/apache/catalina/servlets/WebdavServlet.java	java/org/apache/catalina/servlets/WebdavServlet.java	0	0	1	0	0	-1.0	-1.0	0	0	0	0	0	0	0	0	0	0	26	26	26	0	0	0	26	0	0	28	0	0	0	0	0	0	11	26	0	26	0	0	0	0	192	0	0	10	0	0	0.0
apache-tomcat-10.0.4-src/java/org/apache/catalina/servlets/WebdavServlet.java	java/org/apache/catalina/servlets/WebdavServlet.java	0	0	1	0	0	-1.0	-1.0	0	0	0	0	0	0	0	0	0	0	26	26	26	0	0	0	26	0	0	28	0	0	0	0	0	0	11	26	0	26	0	0	0	0	192	0	0	10	0	0	0.0
apache-tomcat-10.0.4-src/java/org/apache/catalina/servlets/WebdavServlet.java	java/org/apache/catalina/servlets/WebdavServlet.java	0	0	1	0	0	-1.0	-1.0	0	0	0	0	0	0	0	0	0	0	26	26	26	0	0	0	26	0	0	28	0	0	0	0	0	0	11	26	0	26	0	0	0	0	192	0	0	10	0	0	0.0
apache-tomcat-10.0.4-src/java/org/apache/catalina/servlets/WebdavServlet.java	java/org/apache/catalina/servlets/WebdavServlet.java	31	316	4	163	468	0.06315789	0.078947365	33	0	1	14	18	0	20	0	1	0	24	18	0	22	2	0	21	0	26	1391	67	29	56	6	30	356	62	319	31	205	6	0	2	0	457	1	0	10	0	0	0.0
apache-tomcat-10.0.4-src/java/org/apache/catalina/servlets/WebdavServlet.java	java/org/apache/catalina/servlets/WebdavServlet.java	31	316	4	163	468	0.06315789	0.078947365	33	0	1	14	18	0	20	0	1	0	24	18	0	22	2	0	21	0	26	1391	67	29	56	6	30	356	62	319	31	205	6	0	2	0	457	1	0	10	0	0	0.0
apache-tomcat-10.0.4-src/java/org/apache/catalina/servlets/WebdavServlet.java	java/org/apache/catalina/servlets/WebdavServlet.java	31	316	4	163	468	0.06315789	0.078947365	33	0	1	14	18	0	20	0	1	0	24	18	0	22	2	0	21	0	26	1391	67	29	56	6	30	356	62	319	31	205	6	0	2	0	457	1	0	10	0	0	0.0
apache-tomcat-10.0.4-src/java/org/apache/catalina/session/Constants.java	java/org/apache/catalina/session/Constants.java	1	1	1	3	0	0.0	0.0	0	0	0	0	0	0	1	0	0	0	1	1	1	0	0	0	1	0	1	9	0	0	0	0	0	0	0	2	0	2	0	0	0	0	31	1	0	10	0	0	0.0
apache-tomcat-10.0.4-src/java/org/apache/catalina/session/DataSourceStore.java	java/org/apache/catalina/session/DataSourceStore.java	11	85	3	58	358	0.12473118	0.4	33	0	27	2	4	0	31	0	0	0	12	1	0	2	10	0	1	0	1	392	26	7	18	18	1	74	40	99	27	70	6	0	0	0	226	1	17	10	0	0	0.0
apache-tomcat-10.0.4-src/java/org/apache/catalina/session/ManagerBase.java	java/org/apache/catalina/session/ManagerBase.java	21	175	3	106	3342	0.070010446	0.36442006	89	1	80	1	8	0	88	0	0	0	34	3	0	14	20	0	10	0	16	638	73	9	36	1	14	38	32	118	18	87	4	0	1	0	381	1025	17	10	0	0	0.0
apache-tomcat-10.0.4-src/java/org/apache/catalina/session/ManagerBase.java	java/org/apache/catalina/session/ManagerBase.java	21	175	3	106	3342	0.070010446	0.36442006	89	1	80	1	8	0	88	0	0	0	34	3	0	14	20	0	10	0	16	638	73	9	36	1	14	38	32	118	18	87	4	0	1	0	381	1025	17	10	0	0	0.0
apache-tomcat-10.0.4-src/java/org/apache/catalina/session/ManagerBase.java	java/org/apache/catalina/session/ManagerBase.java	21	175	3	106	3342	0.070010446	0.36442006	89	1	80	1	8	0	88	0	0	0	34	3	0	14	20	0	10	0	16	638	73	9	36	1	14	38	32	118	18	87	4	0	1	0	381	1025	17	10	0	0	0.0
apache-tomcat-10.0.4-src/java/org/apache/catalina/session/ManagerBase.java	java/org/apache/catalina/session/ManagerBase.java	21	175	3	106	3342	0.070010446	0.36442006	89	1	80	1	8	0	88	0	0	0	34	3	0	14	20	0	10	0	16	638	73	9	36	1	14	38	32	118	18	87	4	0	1	0	381	1025	17	10	0	0	0.0
apache-tomcat-10.0.4-src/java/org/apache/catalina/session/ManagerBase.java	java/org/apache/catalina/session/ManagerBase.java	21	175	3	106	3342	0.070010446	0.36442006	89	1	80	1	8	0	88	0	0	0	34	3	0	14	20	0	10	0	16	638	73	9	36	1	14	38	32	118	18	87	4	0	1	0	381	1025	17	10	0	0	0.0
apache-tomcat-10.0.4-src/java/org/apache/catalina/session/ManagerBase.java	java/org/apache/catalina/session/ManagerBase.java	21	175	3	106	3342	0.070010446	0.36442006	89	1	80	1	8	0	88	0	0	0	34	3	0	14	20	0	10	0	16	638	73	9	36	1	14	38	32	118	18	87	4	0	1	0	381	1025	17	10	0	0	0.0
apache-tomcat-10.0.4-src/java/org/apache/catalina/session/PersistentManager.java	java/org/apache/catalina/session/PersistentManager.java	1	1	5	0	0	0.0	0.0	1	0	1	0	0	0	1	0	0	0	1	1	0	1	0	0	1	0	0	6	1	0	0	0	0	1	0	1	0	1	0	0	0	0	57	17	0	10	0	0	0.0
apache-tomcat-10.0.4-src/java/org/apache/catalina/session/PersistentManagerBase.java	java/org/apache/catalina/session/PersistentManagerBase.java	19	134	4	87	151	0.32903227	0.7548387	34	0	22	3	9	0	31	0	0	2	10	2	0	5	5	0	5	0	29	479	35	7	28	19	12	36	20	63	9	47	5	0	5	0	340	1025	26	10	0	0	0.0
apache-tomcat-10.0.4-src/java/org/apache/catalina/session/StandardManager.java	java/org/apache/catalina/session/StandardManager.java	17	52	4	63	0	0.53333336	0.8	10	0	5	0	5	0	10	0	0	2	3	1	0	1	2	0	2	0	10	235	8	4	7	9	0	22	2	35	3	29	5	0	2	0	197	1	17	10	0	0	0.0
apache-tomcat-10.0.4-src/java/org/apache/catalina/session/StandardManager.java	java/org/apache/catalina/session/StandardManager.java	17	52	4	63	0	0.53333336	0.8	10	0	5	0	5	0	10	0	0	2	3	1	0	1	2	0	2	0	10	235	8	4	7	9	0	22	2	35	3	29	5	0	2	0	197	1	17	10	0	0	0.0
apache-tomcat-10.0.4-src/java/org/apache/catalina/session/StandardManager.java	java/org/apache/catalina/session/StandardManager.java	17	52	4	63	0	0.53333336	0.8	10	0	5	0	5	0	10	0	0	2	3	1	0	1	2	0	2	0	10	235	8	4	7	9	0	22	2	35	3	29	5	0	2	0	197	1	17	10	0	0	0.0
apache-tomcat-10.0.4-src/java/org/apache/catalina/session/StandardSession.java	java/org/apache/catalina/session/StandardSession.java	2	2	1	2	1	0.0	0.0	2	0	2	0	0	0	2	0	0	0	1	1	0	1	0	0	1	0	2	9	2	0	0	0	0	0	0	1	0	1	0	0	0	0	61	16	0	10	0	0	0.0
apache-tomcat-10.0.4-src/java/org/apache/catalina/session/StandardSession.java	java/org/apache/catalina/session/StandardSession.java	2	2	1	2	1	0.0	0.0	2	0	2	0	0	0	2	0	0	0	1	1	0	1	0	0	1	0	2	9	2	0	0	0	0	0	0	1	0	1	0	0	0	0	61	16	0	10	0	0	0.0
apache-tomcat-10.0.4-src/java/org/apache/catalina/session/StandardSession.java	java/org/apache/catalina/session/StandardSession.java	2	2	1	2	1	0.0	0.0	2	0	2	0	0	0	2	0	0	0	1	1	0	1	0	0	1	0	2	9	2	0	0	0	0	0	0	1	0	1	0	0	0	0	61	16	0	10	0	0	0.0
apache-tomcat-10.0.4-src/java/org/apache/catalina/session/StandardSession.java	java/org/apache/catalina/session/StandardSession.java	27	206	1	105	1265	0.18181819	0.66713285	67	0	60	1	6	0	66	0	0	0	23	4	0	1	22	0	4	0	22	734	49	12	35	20	25	54	20	146	9	85	7	0	1	0	457	1	21	10	0	0	0.0
apache-tomcat-10.0.4-src/java/org/apache/catalina/session/StandardSession.java	java/org/apache/catalina/session/StandardSession.java	27	206	1	105	1265	0.18181819	0.66713285	67	0	60	1	6	0	66	0	0	0	23	4	0	1	22	0	4	0	22	734	49	12	35	20	25	54	20	146	9	85	7	0	1	0	457	1	21	10	0	0	0.0
apache-tomcat-10.0.4-src/java/org/apache/catalina/session/StandardSession.java	java/org/apache/catalina/session/StandardSession.java	27	206	1	105	1265	0.18181819	0.66713285	67	0	60	1	6	0	66	0	0	0	23	4	0	1	22	0	4	0	22	734	49	12	35	20	25	54	20	146	9	85	7	0	1	0	457	1	21	10	0	0	0.0
apache-tomcat-10.0.4-src/java/org/apache/catalina/session/StandardSessionFacade.java	java/org/apache/catalina/session/StandardSessionFacade.java	3	18	1	14	0	1.0	1.0	18	0	18	0	0	0	18	0	0	0	1	0	0	1	0	0	1	0	0	57	11	0	0	0	0	0	0	1	0	1	0	0	0	0	48	1	0	10	0	0	0.0
apache-tomcat-10.0.4-src/java/org/apache/catalina/session/StoreBase.java	java/org/apache/catalina/session/StoreBase.java	13	27	2	29	52	0.16666667	0.26923078	13	0	8	0	5	0	13	0	0	2	4	2	0	0	4	0	3	0	4	113	7	1	2	4	3	9	1	18	5	14	5	0	0	0	160	1025	5	10	0	0	0.0
apache-tomcat-10.0.4-src/java/org/apache/catalina/session/StoreBase.java	java/org/apache/catalina/session/StoreBase.java	13	27	2	29	52	0.16666667	0.26923078	13	0	8	0	5	0	13	0	0	2	4	2	0	0	4	0	3	0	4	113	7	1	2	4	3	9	1	18	5	14	5	0	0	0	160	1025	5	10	0	0	0.0
apache-tomcat-10.0.4-src/java/org/apache/catalina/session/StoreBase.java	java/org/apache/catalina/session/StoreBase.java	13	27	2	29	52	0.16666667	0.26923078	13	0	8	0	5	0	13	0	0	2	4	2	0	0	4	0	3	0	4	113	7	1	2	4	3	9	1	18	5	14	5	0	0	0	160	1025	5	10	0	0	0.0
apache-tomcat-10.0.4-src/java/org/apache/catalina/session/TooManyActiveSessionsException.java	java/org/apache/catalina/session/TooManyActiveSessionsException.java	0	2	5	0	0	1.0	1.0	2	0	2	0	0	0	2	0	0	0	2	1	0	2	0	0	2	0	0	11	1	0	0	0	0	0	1	2	0	2	0	0	0	0	49	1	0	10	0	0	0.0
apache-tomcat-10.0.4-src/java/org/apache/catalina/SessionEvent.java	java/org/apache/catalina/SessionEvent.java	2	5	1	2	4	0.3	0.6	5	0	5	0	0	0	5	0	0	0	4	1	0	4	0	0	4	0	0	24	4	0	0	0	0	3	1	4	1	4	0	0	0	0	39	17	0	10	0	0	0.0
apache-tomcat-10.0.4-src/java/org/apache/catalina/ssi/ByteArrayServletOutputStream.java	java/org/apache/catalina/ssi/ByteArrayServletOutputStream.java	3	5	3	2	4	0.3	0.3	5	0	5	0	0	0	5	0	0	0	1	0	0	0	1	0	1	0	0	17	2	0	0	0	0	0	0	1	0	1	0	0	0	0	44	1	0	10	0	0	0.0
apache-tomcat-10.0.4-src/java/org/apache/catalina/ssi/ExpressionParseTree.java	java/org/apache/catalina/ssi/ExpressionParseTree.java	14	30	20	21	2	0.0	0.0	5	0	2	3	0	0	2	0	0	0	8	4	0	8	0	0	7	0	1	237	2	3	8	0	1	3	19	16	0	13	3	0	10	0	162	1	0	10	0	0	0.0
apache-tomcat-10.0.4-src/java/org/apache/catalina/ssi/ExpressionTokenizer.java	java/org/apache/catalina/ssi/ExpressionTokenizer.java	2	51	1	4	3	0.4	0.6666667	6	0	5	0	1	0	6	0	0	0	17	13	13	4	0	0	15	0	2	122	17	4	21	0	0	0	14	34	1	25	3	0	0	0	80	1	0	10	0	0	0.0
apache-tomcat-10.0.4-src/java/org/apache/catalina/ssi/ResponseIncludeWrapper.java	java/org/apache/catalina/ssi/ResponseIncludeWrapper.java	5	21	3	11	6	0.41666666	0.44444445	9	0	9	0	0	0	9	0	0	0	5	1	0	1	4	0	2	0	2	75	3	0	8	0	0	1	3	15	0	11	2	0	0	0	108	1	0	10	0	0	0.0
apache-tomcat-10.0.4-src/java/org/apache/catalina/ssi/SSIConditional.java	java/org/apache/catalina/ssi/SSIConditional.java	6	17	1	6	3	0.0	0.0	3	0	1	2	0	0	1	0	0	0	0	0	0	0	0	0	0	0	1	69	9	0	1	1	0	5	6	17	0	4	2	0	0	0	57	1	0	10	0	0	0.0
apache-tomcat-10.0.4-src/java/org/apache/catalina/ssi/SSIConditionalState.java	java/org/apache/catalina/ssi/SSIConditionalState.java	0	0	1	0	0	-1.0	-1.0	0	0	0	0	0	0	0	0	0	0	3	0	0	0	0	3	0	0	0	5	0	0	0	0	0	0	1	3	0	3	0	0	0	0	47	0	0	10	0	0	0.0
apache-tomcat-10.0.4-src/java/org/apache/catalina/ssi/SSIConfig.java	java/org/apache/catalina/ssi/SSIConfig.java	4	5	1	10	0	0.0	0.0	1	0	1	0	0	0	1	0	0	0	1	1	0	1	0	0	1	0	1	25	1	1	0	0	0	4	2	6	0	6	2	0	0	0	33	17	0	10	0	0	0.0
apache-tomcat-10.0.4-src/java/org/apache/catalina/ssi/SSIEcho.java	java/org/apache/catalina/ssi/SSIEcho.java	4	7	1	10	1	0.0	0.0	2	0	1	0	1	0	2	0	0	0	3	3	0	1	2	0	3	0	2	39	2	1	1	0	0	5	1	13	0	10	3	0	0	0	57	1	0	10	0	0	0.0
apache-tomcat-10.0.4-src/java/org/apache/catalina/ssi/SSIExec.java	java/org/apache/catalina/ssi/SSIExec.java	7	6	1	15	0	0.0	0.0	1	0	1	0	0	0	1	0	0	0	3	2	0	1	2	0	3	0	5	40	1	0	0	1	0	6	4	17	0	14	3	0	0	0	64	1	0	10	0	0	0.0
apache-tomcat-10.0.4-src/java/org/apache/catalina/ssi/SSIFilter.java	java/org/apache/catalina/ssi/SSIFilter.java	14	14	2	28	0	1.0	1.0	2	0	2	0	0	0	2	0	0	0	7	1	0	1	6	0	2	0	6	69	0	0	7	1	3	14	6	31	4	23	2	0	0	0	115	1	0	10	0	0	0.0
apache-tomcat-10.0.4-src/java/org/apache/catalina/ssi/SSIFlastmod.java	java/org/apache/catalina/ssi/SSIFlastmod.java	5	6	1	12	1	0.0	0.0	2	0	1	0	1	0	2	0	0	0	1	1	0	1	0	0	1	0	1	34	2	1	0	1	0	5	2	12	0	11	3	0	0	0	46	17	0	10	0	0	0.0
apache-tomcat-10.0.4-src/java/org/apache/catalina/ssi/SSIFsize.java	java/org/apache/catalina/ssi/SSIFsize.java	4	17	1	21	4	0.16666667	0.16666667	4	0	3	0	1	0	4	0	0	0	3	3	0	1	0	2	3	0	3	82	4	2	1	1	3	15	14	31	10	19	3	0	0	0	75	17	0	10	0	0	0.0
apache-tomcat-10.0.4-src/java/org/apache/catalina/ssi/SSIInclude.java	java/org/apache/catalina/ssi/SSIInclude.java	4	5	1	10	0	0.0	0.0	1	0	1	0	0	0	1	0	0	0	1	1	0	1	0	0	1	0	1	29	1	1	0	1	0	5	2	10	0	9	3	0	0	0	40	17	0	10	0	0	0.0
apache-tomcat-10.0.4-src/java/org/apache/catalina/ssi/SSIMediator.java	java/org/apache/catalina/ssi/SSIMediator.java	7	55	1	48	190	0.18333334	0.21666667	25	0	19	0	6	0	25	0	0	0	16	7	0	1	15	0	11	0	6	216	16	6	12	0	1	35	18	65	13	40	3	0	0	0	141	1	0	10	0	0	0.0
apache-tomcat-10.0.4-src/java/org/apache/catalina/ssi/SSIPrintenv.java	java/org/apache/catalina/ssi/SSIPrintenv.java	2	4	1	6	0	0.0	0.0	1	0	1	0	0	0	1	0	0	0	0	0	0	0	0	0	0	0	1	24	1	1	1	0	0	1	2	6	0	4	3	0	0	0	28	1	0	10	0	0	0.0
apache-tomcat-10.0.4-src/java/org/apache/catalina/ssi/SSIPrintenv.java	java/org/apache/catalina/ssi/SSIPrintenv.java	2	4	1	6	0	0.0	0.0	1	0	1	0	0	0	1	0	0	0	0	0	0	0	0	0	0	0	1	24	1	1	1	0	0	1	2	6	0	4	3	0	0	0	28	1	0	10	0	0	0.0
apache-tomcat-10.0.4-src/java/org/apache/catalina/ssi/SSIPrintenv.java	java/org/apache/catalina/ssi/SSIPrintenv.java	2	4	1	6	0	0.0	0.0	1	0	1	0	0	0	1	0	0	0	0	0	0	0	0	0	0	0	1	24	1	1	1	0	0	1	2	6	0	4	3	0	0	0	28	1	0	10	0	0	0.0
apache-tomcat-10.0.4-src/java/org/apache/catalina/ssi/SSIPrintenv.java	java/org/apache/catalina/ssi/SSIPrintenv.java	2	4	1	6	0	0.0	0.0	1	0	1	0	0	0	1	0	0	0	0	0	0	0	0	0	0	0	1	24	1	1	1	0	0	1	2	6	0	4	3	0	0	0	28	1	0	10	0	0	0.0
apache-tomcat-10.0.4-src/java/org/apache/catalina/ssi/SSIPrintenv.java	java/org/apache/catalina/ssi/SSIPrintenv.java	2	4	1	6	0	0.0	0.0	1	0	1	0	0	0	1	0	0	0	0	0	0	0	0	0	0	0	1	24	1	1	1	0	0	1	2	6	0	4	3	0	0	0	28	1	0	10	0	0	0.0
apache-tomcat-10.0.4-src/java/org/apache/catalina/ssi/SSIProcessor.java	java/org/apache/catalina/ssi/SSIProcessor.java	14	67	1	34	39	0.083333336	0.16666667	10	0	3	1	6	0	9	0	0	0	6	2	0	0	6	0	6	0	2	214	9	10	23	1	0	20	20	65	4	42	7	0	0	0	179	1	0	10	0	0	0.0
apache-tomcat-10.0.4-src/java/org/apache/catalina/ssi/SSIServlet.java	java/org/apache/catalina/ssi/SSIServlet.java	12	24	3	29	0	1.0	1.0	5	0	3	0	2	0	5	0	0	0	8	1	0	1	7	0	1	0	6	88	2	0	9	0	2	27	8	36	6	23	1	0	0	0	132	1	0	10	0	0	0.0
apache-tomcat-10.0.4-src/java/org/apache/catalina/ssi/SSIServletExternalResolver.java	java/org/apache/catalina/ssi/SSIServletExternalResolver.java	19	119	1	84	124	0.18571429	0.31428573	21	0	9	0	12	0	21	0	0	0	8	1	0	1	7	0	8	0	12	422	22	4	24	4	2	112	60	116	4	62	6	0	1	0	137	1	0	10	0	0	0.0
apache-tomcat-10.0.4-src/java/org/apache/catalina/ssi/SSIServletRequestUtil.java	java/org/apache/catalina/ssi/SSIServletRequestUtil.java	3	8	1	5	0	0.0	0.0	1	1	1	0	0	0	1	0	0	0	0	0	0	0	0	0	0	0	1	18	2	0	5	0	4	4	0	6	0	2	2	0	0	0	35	1	0	10	0	0	0.0
apache-tomcat-10.0.4-src/java/org/apache/catalina/ssi/SSISet.java	java/org/apache/catalina/ssi/SSISet.java	5	5	1	10	0	0.0	0.0	1	0	1	0	0	0	1	0	0	0	1	1	0	1	0	0	1	0	2	33	1	1	1	0	0	4	2	10	0	8	3	0	0	0	37	1	0	10	0	0	0.0
apache-tomcat-10.0.4-src/java/org/apache/catalina/ssi/SSIStopProcessingException.java	java/org/apache/catalina/ssi/SSIStopProcessingException.java	0	0	3	0	0	-1.0	-1.0	0	0	0	0	0	0	0	0	0	0	1	1	0	1	0	0	1	0	0	3	0	0	0	0	0	0	1	1	0	1	0	0	0	0	33	1	0	10	0	0	0.0
apache-tomcat-10.0.4-src/java/org/apache/catalina/startup/AddPortOffsetRule.java	java/org/apache/catalina/startup/AddPortOffsetRule.java	5	2	2	8	0	0.0	0.0	1	0	1	0	0	0	1	0	0	0	0	0	0	0	0	0	0	0	1	14	0	0	1	0	0	2	1	4	0	4	1	0	0	0	17	1	0	10	0	0	0.0
apache-tomcat-10.0.4-src/java/org/apache/catalina/startup/Bootstrap.java	java/org/apache/catalina/startup/Bootstrap.java	7	80	1	64	145	0.14035088	0.1754386	22	8	14	4	2	2	19	0	0	0	10	6	0	7	0	3	5	0	26	359	14	3	22	8	2	44	50	104	18	61	3	0	0	0	216	17	5	10	0	0	0.0
apache-tomcat-10.0.4-src/java/org/apache/catalina/startup/Catalina.java	java/org/apache/catalina/startup/Catalina.java	34	119	3	141	739	0.092915215	0.50987226	43	0	30	1	12	0	42	0	0	0	17	3	1	1	15	0	3	0	58	598	24	3	12	13	2	175	9	99	11	61	4	0	3	0	250	1	22	10	0	0	0.0
apache-tomcat-10.0.4-src/java/org/apache/catalina/startup/CatalinaBaseConfigurationSource.java	java/org/apache/catalina/startup/CatalinaBaseConfigurationSource.java	5	26	1	21	0	0.6666667	1.0	5	0	4	1	0	0	4	0	0	0	4	1	0	3	1	0	4	0	4	110	8	0	8	6	0	5	0	24	0	15	3	0	0	0	41	1	0	10	0	0	0.0
apache-tomcat-10.0.4-src/java/org/apache/catalina/startup/CatalinaProperties.java	java/org/apache/catalina/startup/CatalinaProperties.java	4	19	1	17	1	0.0	0.0	3	3	1	2	0	0	2	0	0	0	2	2	0	2	0	0	1	0	9	85	1	1	7	5	2	6	1	17	0	11	3	0	0	0	55	1	3	10	0	0	0.0
apache-tomcat-10.0.4-src/java/org/apache/catalina/startup/CertificateCreateRule.java	java/org/apache/catalina/startup/CertificateCreateRule.java	6	5	2	15	1	0.0	0.0	2	0	2	0	0	0	2	0	0	0	0	0	0	0	0	0	0	0	2	26	0	0	3	0	0	4	1	6	0	5	1	0	0	0	47	1	0	10	0	0	0.0
apache-tomcat-10.0.4-src/java/org/apache/catalina/startup/ClassLoaderFactory.java	java/org/apache/catalina/startup/ClassLoaderFactory.java	6	50	1	29	4	1.0	1.0	5	5	2	3	0	0	2	0	0	0	1	1	0	1	0	0	1	0	13	169	11	6	14	0	0	27	3	35	10	27	5	0	2	2	119	17	13	10	0	0	0.0
apache-tomcat-10.0.4-src/java/org/apache/catalina/startup/ConnectorCreateRule.java	java/org/apache/catalina/startup/ConnectorCreateRule.java	12	12	2	23	4	0.0	0.0	4	2	2	2	0	0	2	0	0	0	2	2	0	1	1	0	2	0	10	63	0	0	8	0	0	17	0	12	0	11	2	0	0	0	61	1	2	10	0	0	0.0
apache-tomcat-10.0.4-src/java/org/apache/catalina/startup/Constants.java	java/org/apache/catalina/startup/Constants.java	0	0	1	0	0	-1.0	-1.0	0	0	0	0	0	0	0	0	0	0	12	12	12	0	0	0	12	0	0	14	0	0	0	0	0	12	0	12	0	12	0	0	0	0	79	17	0	10	0	0	0.0
apache-tomcat-10.0.4-src/java/org/apache/catalina/startup/ContextRuleSet.java	java/org/apache/catalina/startup/ContextRuleSet.java	5	6	1	8	0	0.5	0.5	4	0	4	0	0	0	4	0	0	0	2	0	0	0	2	0	2	0	0	76	0	0	0	0	0	118	3	2	54	2	1	0	0	0	73	1	0	10	0	0	0.0
apache-tomcat-10.0.4-src/java/org/apache/catalina/startup/CopyParentClassLoaderRule.java	java/org/apache/catalina/startup/CopyParentClassLoaderRule.java	5	4	2	12	1	0.0	0.0	2	0	2	0	0	0	2	0	0	0	0	0	0	0	0	0	0	0	1	18	0	0	1	0	0	4	4	5	0	5	1	0	0	0	54	1	1	10	0	0	0.0
apache-tomcat-10.0.4-src/java/org/apache/catalina/startup/CredentialHandlerRuleSet.java	java/org/apache/catalina/startup/CredentialHandlerRuleSet.java	3	7	1	9	4	0.33333334	0.33333334	4	0	3	1	0	0	3	0	0	0	2	1	0	1	1	0	2	0	1	25	0	1	1	0	0	7	4	4	0	4	2	0	0	0	78	1	0	10	0	0	0.0
apache-tomcat-10.0.4-src/java/org/apache/catalina/startup/EngineConfig.java	java/org/apache/catalina/startup/EngineConfig.java	8	8	1	13	0	1.0	1.0	3	0	1	0	2	0	3	0	0	0	3	2	0	1	2	0	2	0	2	22	1	0	0	1	0	3	0	4	0	3	2	0	0	0	48	1	3	10	0	0	0.0
apache-tomcat-10.0.4-src/java/org/apache/catalina/startup/EngineRuleSet.java	java/org/apache/catalina/startup/EngineRuleSet.java	4	3	1	5	1	0.33333334	0.33333334	3	0	3	0	0	0	3	0	0	0	1	0	0	0	1	0	1	0	0	25	0	0	0	0	0	30	0	1	14	1	0	0	0	0	71	1	0	10	0	0	0.0
apache-tomcat-10.0.4-src/java/org/apache/catalina/startup/FailedContext.java	java/org/apache/catalina/startup/FailedContext.java	40	260	3	13	31658	0.002729155	0.002729155	253	0	249	0	4	0	253	0	0	1	7	1	0	6	1	0	1	0	1	697	129	1	3	0	1	11	8	19	0	15	2	0	0	0	334	1	0	10	0	0	0.0
apache-tomcat-10.0.4-src/java/org/apache/catalina/startup/HomesUserDatabase.java	java/org/apache/catalina/startup/HomesUserDatabase.java	3	12	1	10	0	0.2	0.2	6	0	5	1	0	0	5	0	0	0	2	0	0	2	0	0	1	0	0	34	5	1	1	0	0	0	0	7	0	6	2	0	0	0	63	17	0	10	0	0	0.0
apache-tomcat-10.0.4-src/java/org/apache/catalina/startup/HostRuleSet.java	java/org/apache/catalina/startup/HostRuleSet.java	5	3	1	6	1	0.33333334	0.33333334	3	0	3	0	0	0	3	0	0	0	1	0	0	0	1	0	1	0	0	27	0	0	0	0	0	33	1	1	16	1	0	0	0	0	75	1	0	10	0	0	0.0
apache-tomcat-10.0.4-src/java/org/apache/catalina/startup/LifecycleListenerRule.java	java/org/apache/catalina/startup/LifecycleListenerRule.java	7	11	2	13	0	1.0	1.0	2	0	2	0	0	0	2	0	0	0	2	0	0	2	0	0	2	0	3	38	0	0	7	0	0	3	2	15	0	11	2	0	0	0	79	1	0	10	0	0	0.0
apache-tomcat-10.0.4-src/java/org/apache/catalina/startup/ListenerCreateRule.java	java/org/apache/catalina/startup/ListenerCreateRule.java	9	6	3	18	1	0.0	0.0	2	0	2	0	0	0	2	0	0	0	2	2	0	1	1	0	2	0	3	57	0	0	1	1	0	7	0	5	0	5	3	0	1	0	30	1	2	10	0	0	0.0
apache-tomcat-10.0.4-src/java/org/apache/catalina/startup/NamingRuleSet.java	java/org/apache/catalina/startup/NamingRuleSet.java	3	3	1	3	1	0.33333334	0.33333334	3	0	3	0	0	0	3	0	0	0	1	0	0	0	1	0	1	0	0	32	0	0	0	0	0	43	0	1	21	1	0	0	0	0	67	1	0	10	0	0	0.0
apache-tomcat-10.0.4-src/java/org/apache/catalina/startup/PasswdUserDatabase.java	java/org/apache/catalina/startup/PasswdUserDatabase.java	6	10	1	11	2	0.33333334	0.33333334	5	0	4	1	0	0	4	0	0	0	5	3	0	5	0	0	4	0	2	35	3	1	1	1	0	3	7	10	0	8	3	0	0	0	81	17	1	10	0	0	0.0
apache-tomcat-10.0.4-src/java/org/apache/catalina/startup/RealmRuleSet.java	java/org/apache/catalina/startup/RealmRuleSet.java	4	7	1	10	4	0.33333334	0.33333334	4	0	3	1	0	0	3	0	0	0	2	1	0	1	1	0	2	0	1	26	0	1	1	0	0	8	4	4	1	4	2	0	0	0	80	1	0	10	0	0	0.0
apache-tomcat-10.0.4-src/java/org/apache/catalina/startup/SafeForkJoinWorkerThreadFactory.java	java/org/apache/catalina/startup/SafeForkJoinWorkerThreadFactory.java	1	1	3	0	0	0.0	0.0	1	0	1	0	0	0	1	0	0	0	0	0	0	0	0	0	0	0	0	11	1	0	0	0	0	0	0	0	0	0	0	0	1	0	34	1	0	10	0	0	0.0
apache-tomcat-10.0.4-src/java/org/apache/catalina/startup/SetNextNamingRule.java	java/org/apache/catalina/startup/SetNextNamingRule.java	5	6	2	10	0	1.0	1.0	3	0	3	0	0	0	3	0	0	0	2	0	0	0	2	0	2	0	2	43	1	0	1	0	1	6	2	11	0	8	2	0	0	0	98	1	0	10	0	0	0.0
apache-tomcat-10.0.4-src/java/org/apache/catalina/startup/Tomcat.java	java/org/apache/catalina/startup/Tomcat.java	39	116	8	127	955	0.049833886	0.13621262	47	5	39	5	3	0	43	0	0	0	12	2	0	7	4	1	6	0	35	607	30	7	19	9	3	64	17	101	6	71	3	0	4	0	516	1	0	10	0	0	0.0
apache-tomcat-10.0.4-src/java/org/apache/catalina/startup/Tool.java	java/org/apache/catalina/startup/Tool.java	5	21	1	23	0	0.0	0.0	2	2	1	1	0	0	1	0	0	0	6	6	0	6	0	0	2	0	20	99	0	1	2	4	0	31	15	27	10	17	5	0	0	0	120	17	9	10	0	0	0.0
apache-tomcat-10.0.4-src/java/org/apache/catalina/startup/UserConfig.java	java/org/apache/catalina/startup/UserConfig.java	12	45	1	41	132	0.06666667	0.06666667	20	0	15	5	0	0	15	0	0	0	10	2	0	8	0	2	2	0	7	161	17	2	9	4	0	13	2	34	1	22	2	0	1	0	131	17	8	10	0	0	0.0
apache-tomcat-10.0.4-src/java/org/apache/catalina/startup/VersionLoggerListener.java	java/org/apache/catalina/startup/VersionLoggerListener.java	7	16	1	23	8	0.14285715	0.14285715	8	0	7	1	0	0	7	0	0	0	5	2	0	4	1	0	2	0	18	64	3	4	0	0	0	22	0	11	0	8	2	0	0	0	31	1	14	10	0	0	0.0
apache-tomcat-10.0.4-src/java/org/apache/catalina/startup/WebAnnotationSet.java	java/org/apache/catalina/startup/WebAnnotationSet.java	21	67	1	66	53	0.027777778	0.027777778	11	11	1	2	8	0	9	0	0	0	3	3	0	2	1	0	3	0	28	184	2	7	21	0	1	29	3	34	2	32	4	0	0	0	122	1	0	10	0	0	0.0
apache-tomcat-10.0.4-src/java/org/apache/catalina/startup/WebappServiceLoader.java	java/org/apache/catalina/startup/WebappServiceLoader.java	6	23	1	39	0	0.5	0.5	4	0	2	0	0	2	4	0	0	0	6	3	0	6	0	0	6	0	6	111	3	5	8	3	1	5	4	34	4	30	3	0	0	1	151	1	0	10	0	0	0.0
apache-tomcat-10.0.4-src/java/org/apache/catalina/storeconfig/CatalinaClusterSF.java	java/org/apache/catalina/storeconfig/CatalinaClusterSF.java	11	9	2	10	0	0.0	0.0	1	0	1	0	0	0	1	0	0	0	0	0	0	0	0	0	0	0	0	36	0	1	4	0	2	0	0	9	0	9	4	0	0	0	58	1	0	10	0	0	0.0
apache-tomcat-10.0.4-src/java/org/apache/catalina/storeconfig/CertificateStoreAppender.java	java/org/apache/catalina/storeconfig/CertificateStoreAppender.java	3	2	2	4	0	0.0	0.0	1	0	0	0	1	0	1	0	0	0	0	0	0	0	0	0	0	0	1	10	2	0	0	0	0	1	0	0	0	0	1	0	0	0	11	1	0	10	0	0	0.0
apache-tomcat-10.0.4-src/java/org/apache/catalina/storeconfig/ChannelSF.java	java/org/apache/catalina/storeconfig/ChannelSF.java	8	7	2	7	0	0.0	0.0	1	0	1	0	0	0	1	0	0	0	0	0	0	0	0	0	0	0	0	27	0	1	3	0	0	0	0	7	0	7	3	0	0	0	51	1	0	10	0	0	0.0
apache-tomcat-10.0.4-src/java/org/apache/catalina/storeconfig/ConnectorSF.java	java/org/apache/catalina/storeconfig/ConnectorSF.java	9	7	2	13	6	0.0	0.0	4	0	1	0	3	0	4	0	0	0	0	0	0	0	0	0	0	0	0	32	0	0	0	0	0	5	0	4	0	4	2	0	0	0	33	1	0	10	0	0	0.0
apache-tomcat-10.0.4-src/java/org/apache/catalina/storeconfig/ConnectorStoreAppender.java	java/org/apache/catalina/storeconfig/ConnectorStoreAppender.java	7	54	2	41	34	0.022222223	0.022222223	9	0	5	0	4	0	10	0	0	0	2	2	0	0	2	0	2	0	6	166	4	4	14	2	6	22	3	35	1	23	2	0	0	0	113	1	0	10	0	0	0.0
apache-tomcat-10.0.4-src/java/org/apache/catalina/storeconfig/Constants.java	java/org/apache/catalina/storeconfig/Constants.java	0	0	1	0	0	-1.0	-1.0	0	0	0	0	0	0	0	0	0	0	1	1	1	0	0	0	1	0	0	3	0	0	0	0	0	1	0	1	0	1	0	0	0	0	2	1	0	10	0	0	0.0
apache-tomcat-10.0.4-src/java/org/apache/catalina/storeconfig/CredentialHandlerSF.java	java/org/apache/catalina/storeconfig/CredentialHandlerSF.java	10	7	2	18	1	0.0	0.0	2	0	2	0	0	0	2	0	0	0	1	1	0	1	0	0	0	0	1	29	0	0	1	0	0	2	4	4	4	4	3	0	0	0	50	1	2	10	0	0	0.0
apache-tomcat-10.0.4-src/java/org/apache/catalina/storeconfig/GlobalNamingResourcesSF.java	java/org/apache/catalina/storeconfig/GlobalNamingResourcesSF.java	10	4	2	14	0	0.0	0.0	1	0	1	0	0	0	1	0	0	0	1	1	0	1	0	0	0	0	1	28	0	0	2	0	0	5	4	4	5	4	3	0	0	0	27	1	3	10	0	0	0.0
apache-tomcat-10.0.4-src/java/org/apache/catalina/storeconfig/InterceptorSF.java	java/org/apache/catalina/storeconfig/InterceptorSF.java	10	7	2	18	1	0.0	0.0	2	0	2	0	0	0	2	0	0	0	1	1	0	1	0	0	0	0	1	28	0	0	1	0	0	2	5	3	5	3	3	0	0	0	48	1	2	10	0	0	0.0
apache-tomcat-10.0.4-src/java/org/apache/catalina/storeconfig/JarScannerSF.java	java/org/apache/catalina/storeconfig/JarScannerSF.java	4	3	2	2	0	0.0	0.0	1	0	1	0	0	0	1	0	0	0	0	0	0	0	0	0	0	0	0	11	0	0	1	0	0	0	0	2	0	2	2	0	0	0	43	1	0	10	0	0	0.0
apache-tomcat-10.0.4-src/java/org/apache/catalina/storeconfig/LoaderSF.java	java/org/apache/catalina/storeconfig/LoaderSF.java	9	9	2	16	1	0.0	0.0	2	0	1	0	1	0	2	0	0	0	1	1	0	1	0	0	0	0	1	29	3	0	2	0	2	6	2	4	4	4	3	0	0	0	47	1	2	10	0	0	0.0
apache-tomcat-10.0.4-src/java/org/apache/catalina/storeconfig/ManagerSF.java	java/org/apache/catalina/storeconfig/ManagerSF.java	11	12	2	17	3	0.0	0.0	3	0	2	0	1	0	3	0	0	0	1	1	0	1	0	0	0	0	1	36	2	0	3	0	1	3	1	5	0	5	4	0	0	0	47	1	2	10	0	0	0.0
apache-tomcat-10.0.4-src/java/org/apache/catalina/storeconfig/NamingResourcesSF.java	java/org/apache/catalina/storeconfig/NamingResourcesSF.java	14	5	2	17	1	0.0	0.0	2	0	2	0	0	0	2	0	0	0	1	1	0	1	0	0	0	0	1	30	0	0	1	0	0	5	0	9	1	9	2	0	0	0	59	1	2	10	0	0	0.0
apache-tomcat-10.0.4-src/java/org/apache/catalina/storeconfig/OpenSSLConfSF.java	java/org/apache/catalina/storeconfig/OpenSSLConfSF.java	4	2	2	3	0	0.0	0.0	1	0	1	0	0	0	1	0	0	0	0	0	0	0	0	0	0	0	0	9	0	0	0	0	0	0	2	2	1	2	1	0	0	0	25	1	0	10	0	0	0.0
apache-tomcat-10.0.4-src/java/org/apache/catalina/storeconfig/PersistentManagerSF.java	java/org/apache/catalina/storeconfig/PersistentManagerSF.java	7	3	2	3	0	0.0	0.0	1	0	1	0	0	0	1	0	0	0	0	0	0	0	0	0	0	0	0	13	0	0	1	0	0	0	0	3	0	3	2	0	0	0	45	1	0	10	0	0	0.0
apache-tomcat-10.0.4-src/java/org/apache/catalina/storeconfig/RealmSF.java	java/org/apache/catalina/storeconfig/RealmSF.java	11	8	2	20	1	0.0	0.0	2	0	2	0	0	0	2	0	0	0	1	1	0	1	0	0	0	0	1	33	0	0	2	0	1	2	4	5	4	5	3	0	0	0	51	1	2	10	0	0	0.0
apache-tomcat-10.0.4-src/java/org/apache/catalina/storeconfig/SenderSF.java	java/org/apache/catalina/storeconfig/SenderSF.java	4	3	2	2	0	0.0	0.0	1	0	1	0	0	0	1	0	0	0	0	0	0	0	0	0	0	0	0	11	0	0	1	0	0	0	0	2	0	2	2	0	0	0	45	1	0	10	0	0	0.0
apache-tomcat-10.0.4-src/java/org/apache/catalina/storeconfig/SSLHostConfigSF.java	java/org/apache/catalina/storeconfig/SSLHostConfigSF.java	5	5	2	8	0	0.0	0.0	1	0	1	0	0	0	1	0	0	0	0	0	0	0	0	0	0	0	0	20	0	1	1	0	0	0	3	5	0	4	4	0	0	0	32	1	0	10	0	0	0.0
apache-tomcat-10.0.4-src/java/org/apache/catalina/storeconfig/StandardContextSF.java	java/org/apache/catalina/storeconfig/StandardContextSF.java	29	49	2	73	15	0.14285715	0.14285715	7	0	2	0	5	0	7	0	0	0	1	1	0	1	0	0	0	0	6	171	5	2	11	3	10	22	6	54	4	46	5	0	0	0	169	1	3	10	0	0	0.0
apache-tomcat-10.0.4-src/java/org/apache/catalina/storeconfig/StandardEngineSF.java	java/org/apache/catalina/storeconfig/StandardEngineSF.java	12	9	2	12	0	0.0	0.0	1	0	1	0	0	0	1	0	0	0	0	0	0	0	0	0	0	0	0	31	0	1	4	0	1	0	1	9	0	8	4	0	0	0	51	1	0	10	0	0	0.0
apache-tomcat-10.0.4-src/java/org/apache/catalina/storeconfig/StandardHostSF.java	java/org/apache/catalina/storeconfig/StandardHostSF.java	13	12	2	16	0	0.0	0.0	1	0	1	0	0	0	1	0	0	0	0	0	0	0	0	0	0	0	0	41	0	1	7	0	1	1	2	12	1	10	4	0	0	0	56	1	0	10	0	0	0.0
apache-tomcat-10.0.4-src/java/org/apache/catalina/storeconfig/StandardServerSF.java	java/org/apache/catalina/storeconfig/StandardServerSF.java	9	4	2	11	1	0.0	0.0	2	0	2	0	0	0	2	0	0	0	0	0	0	0	0	0	0	0	0	20	0	0	1	0	0	1	0	5	1	5	2	0	0	0	62	1	0	10	0	0	0.0
apache-tomcat-10.0.4-src/java/org/apache/catalina/storeconfig/StandardServiceSF.java	java/org/apache/catalina/storeconfig/StandardServiceSF.java	10	4	2	10	0	0.0	0.0	1	0	1	0	0	0	1	0	0	0	0	0	0	0	0	0	0	0	0	21	0	0	2	0	0	0	0	7	0	7	3	0	0	0	49	1	0	10	0	0	0.0
apache-tomcat-10.0.4-src/java/org/apache/catalina/storeconfig/StoreAppender.java	java/org/apache/catalina/storeconfig/StoreAppender.java	6	49	1	39	103	0.00952381	0.00952381	15	0	12	0	3	0	15	0	0	0	2	1	0	2	0	0	0	0	5	154	10	6	10	0	4	19	11	19	6	14	3	0	0	0	141	1	0	10	0	0	0.0
apache-tomcat-10.0.4-src/java/org/apache/catalina/storeconfig/StoreConfig.java	java/org/apache/catalina/storeconfig/StoreConfig.java	17	30	1	32	83	0.104761906	0.104761906	15	0	15	0	0	0	15	0	0	4	5	2	0	4	1	0	1	0	5	171	9	0	9	9	0	12	5	35	0	29	5	0	0	0	96	1	9	10	0	0	0.0
apache-tomcat-10.0.4-src/java/org/apache/catalina/storeconfig/StoreConfigLifecycleListener.java	java/org/apache/catalina/storeconfig/StoreConfigLifecycleListener.java	12	15	1	25	20	0.22222222	0.33333334	9	0	7	0	2	0	9	0	0	0	7	2	0	5	1	1	1	0	4	68	5	0	1	2	0	7	0	15	0	10	2	0	0	0	74	1	3	10	0	0	0.0
apache-tomcat-10.0.4-src/java/org/apache/catalina/storeconfig/StoreContextAppender.java	java/org/apache/catalina/storeconfig/StoreContextAppender.java	7	25	2	28	15	0.0	0.0	6	0	2	0	4	0	6	0	0	0	0	0	0	0	0	0	0	0	1	87	6	0	5	2	4	8	2	32	2	19	4	0	0	0	86	1	0	10	0	0	0.0
apache-tomcat-10.0.4-src/java/org/apache/catalina/storeconfig/StoreDescription.java	java/org/apache/catalina/storeconfig/StoreDescription.java	2	45	1	4	635	0.048364155	0.048364155	38	0	38	0	0	0	38	0	0	0	16	0	0	16	0	0	0	0	0	137	21	0	7	0	0	0	0	26	0	16	1	0	0	0	84	1	0	10	0	0	0.0
apache-tomcat-10.0.4-src/java/org/apache/catalina/storeconfig/StoreFactoryBase.java	java/org/apache/catalina/storeconfig/StoreFactoryBase.java	8	19	1	25	39	0.06666667	0.06666667	10	0	8	0	2	0	10	0	0	0	5	3	0	4	1	0	2	0	2	69	3	1	4	1	0	6	4	9	4	8	3	0	0	0	91	1	3	10	0	0	0.0
apache-tomcat-10.0.4-src/java/org/apache/catalina/storeconfig/StoreFactoryRule.java	java/org/apache/catalina/storeconfig/StoreFactoryRule.java	9	5	2	9	1	0.33333334	0.33333334	3	0	2	0	1	0	3	0	0	0	4	0	0	4	0	0	0	0	1	30	1	0	2	0	0	0	2	12	0	11	2	0	0	0	82	1	0	10	0	0	0.0
apache-tomcat-10.0.4-src/java/org/apache/catalina/storeconfig/StoreFileMover.java	java/org/apache/catalina/storeconfig/StoreFileMover.java	2	24	1	22	67	0.18095239	0.34285715	15	0	14	0	1	0	15	0	0	0	7	1	0	6	1	0	1	0	3	99	8	0	0	0	1	10	8	17	4	11	3	0	0	0	79	1	0	10	0	0	0.0
apache-tomcat-10.0.4-src/java/org/apache/catalina/storeconfig/StoreLoader.java	java/org/apache/catalina/storeconfig/StoreLoader.java	7	8	1	18	0	0.4	0.6	5	1	4	0	1	0	5	0	0	0	3	1	0	2	1	0	1	0	3	49	3	0	2	2	1	23	2	10	0	7	4	0	0	0	118	1	0	10	0	0	0.0
apache-tomcat-10.0.4-src/java/org/apache/catalina/storeconfig/StoreRegistry.java	java/org/apache/catalina/storeconfig/StoreRegistry.java	26	27	1	23	54	0.09090909	0.09090909	12	0	12	0	0	0	12	0	0	0	7	3	0	7	0	0	0	0	3	91	9	1	7	1	1	11	1	19	4	13	4	0	0	0	66	1	5	10	0	0	0.0
apache-tomcat-10.0.4-src/java/org/apache/catalina/storeconfig/WatchedResourceSF.java	java/org/apache/catalina/storeconfig/WatchedResourceSF.java	9	4	2	13	0	0.0	0.0	1	0	1	0	0	0	1	0	0	0	1	1	0	1	0	0	0	0	1	16	0	0	1	0	1	7	0	3	2	3	3	0	0	0	26	1	2	10	0	0	0.0
apache-tomcat-10.0.4-src/java/org/apache/catalina/storeconfig/WebResourceRootSF.java	java/org/apache/catalina/storeconfig/WebResourceRootSF.java	6	8	2	8	0	0.0	0.0	1	0	1	0	0	0	1	0	0	0	0	0	0	0	0	0	0	0	0	28	0	3	3	0	0	3	0	7	3	7	3	0	0	0	45	1	0	10	0	0	0.0
apache-tomcat-10.0.4-src/java/org/apache/catalina/storeconfig/WrapperLifecycleSF.java	java/org/apache/catalina/storeconfig/WrapperLifecycleSF.java	9	4	2	13	0	0.0	0.0	1	0	1	0	0	0	1	0	0	0	1	1	0	1	0	0	0	0	1	16	0	0	1	0	1	7	0	3	2	3	3	0	0	0	26	1	2	10	0	0	0.0
apache-tomcat-10.0.4-src/java/org/apache/catalina/storeconfig/WrapperListenerSF.java	java/org/apache/catalina/storeconfig/WrapperListenerSF.java	9	4	2	13	0	0.0	0.0	1	0	1	0	0	0	1	0	0	0	1	1	0	1	0	0	0	0	1	16	0	0	1	0	1	7	0	3	2	3	3	0	0	0	26	1	2	10	0	0	0.0
apache-tomcat-10.0.4-src/java/org/apache/catalina/tribes/ByteMessage.java	java/org/apache/catalina/tribes/ByteMessage.java	1	8	1	4	0	0.6666667	0.6666667	6	0	6	0	0	0	6	0	0	0	1	0	0	1	0	0	0	0	0	23	1	0	2	0	0	0	2	4	0	2	1	0	0	0	101	1	0	10	0	0	0.0
apache-tomcat-10.0.4-src/java/org/apache/catalina/tribes/ChannelException.java	java/org/apache/catalina/tribes/ChannelException.java	3	18	3	10	30	0.083333336	0.083333336	9	0	9	0	0	0	9	0	0	0	3	2	0	2	1	0	2	0	0	74	7	2	5	0	0	3	6	7	0	6	2	0	1	0	100	1	0	10	0	0	0.0
apache-tomcat-10.0.4-src/java/org/apache/catalina/tribes/group/AbsoluteOrder.java	java/org/apache/catalina/tribes/group/AbsoluteOrder.java	2	7	1	3	1	0.33333334	0.33333334	3	2	2	0	1	0	3	0	0	0	1	1	1	0	0	0	1	0	1	62	2	0	2	0	0	0	2	1	0	1	1	0	1	0	56	1	0	10	0	0	0.0
apache-tomcat-10.0.4-src/java/org/apache/catalina/tribes/group/ChannelCoordinator.java	java/org/apache/catalina/tribes/group/ChannelCoordinator.java	21	59	2	55	177	0.116883114	0.19480519	22	0	20	0	2	0	22	0	0	2	5	1	0	4	1	0	1	0	7	183	12	0	18	2	14	9	4	24	2	9	3	0	0	0	140	1	2	10	0	0	0.0
apache-tomcat-10.0.4-src/java/org/apache/catalina/tribes/group/ChannelInterceptorBase.java	java/org/apache/catalina/tribes/group/ChannelInterceptorBase.java	9	37	1	18	209	0.04761905	0.04761905	22	0	22	0	0	0	22	0	4	0	5	0	0	4	1	0	0	0	2	83	14	0	15	0	2	1	2	10	1	6	1	0	0	0	119	1025	0	10	0	0	0.0
apache-tomcat-10.0.4-src/java/org/apache/catalina/tribes/group/GroupChannel.java	java/org/apache/catalina/tribes/group/GroupChannel.java	36	110	2	89	811	0.10628019	0.48502415	46	0	42	0	4	0	46	0	0	3	18	2	0	5	13	0	5	0	13	369	20	9	28	5	16	27	12	67	7	36	4	0	2	0	340	1	10	10	0	0	0.0
apache-tomcat-10.0.4-src/java/org/apache/catalina/tribes/group/InterceptorPayload.java	java/org/apache/catalina/tribes/group/InterceptorPayload.java	1	2	1	0	0	1.0	1.0	2	0	2	0	0	0	2	0	0	0	1	0	0	1	0	0	0	0	0	9	1	0	0	0	0	0	0	1	0	1	0	0	0	0	7	1	0	10	0	0	0.0
apache-tomcat-10.0.4-src/java/org/apache/catalina/tribes/group/interceptors/DomainFilterInterceptor.java	java/org/apache/catalina/tribes/group/interceptors/DomainFilterInterceptor.java	11	29	2	26	14	0.41025642	0.84615386	13	0	12	0	1	0	13	0	0	1	6	2	0	2	4	0	3	0	7	79	7	0	7	0	0	3	3	14	0	8	3	0	0	0	46	1	2	10	0	0	0.0
apache-tomcat-10.0.4-src/java/org/apache/catalina/tribes/group/interceptors/EncryptInterceptor.java	java/org/apache/catalina/tribes/group/interceptors/EncryptInterceptor.java	19	48	6	36	105	0.15384616	0.20879121	19	3	14	5	0	0	14	0	0	0	9	4	0	8	1	0	4	0	6	287	11	2	10	4	5	18	81	36	10	26	2	0	3	0	172	1	2	10	0	0	0.0
apache-tomcat-10.0.4-src/java/org/apache/catalina/tribes/group/interceptors/FragmentationInterceptor.java	java/org/apache/catalina/tribes/group/interceptors/FragmentationInterceptor.java	12	25	2	37	35	0.18181819	0.18181819	11	0	11	0	0	0	11	0	0	0	6	2	0	3	3	0	4	0	4	160	3	3	4	1	5	1	10	30	7	24	3	0	2	0	105	1	1	10	0	0	0.0
apache-tomcat-10.0.4-src/java/org/apache/catalina/tribes/group/interceptors/GzipInterceptor.java	java/org/apache/catalina/tribes/group/interceptors/GzipInterceptor.java	12	42	2	46	194	0.14855072	0.76086956	24	2	24	0	0	0	24	0	0	0	18	4	2	15	1	0	15	0	15	170	16	1	2	2	1	3	24	35	2	29	3	0	0	0	85	1	3	10	0	0	0.0
apache-tomcat-10.0.4-src/java/org/apache/catalina/tribes/group/interceptors/MessageDispatchInterceptor.java	java/org/apache/catalina/tribes/group/interceptors/MessageDispatchInterceptor.java	16	58	2	41	270	0.14285715	0.7380952	28	0	27	0	1	0	28	0	0	0	11	2	0	1	10	0	3	0	5	202	20	0	8	3	10	10	12	29	4	15	3	0	0	1	119	1	4	10	0	0	0.0
apache-tomcat-10.0.4-src/java/org/apache/catalina/tribes/group/interceptors/NonBlockingCoordinator.java	java/org/apache/catalina/tribes/group/interceptors/NonBlockingCoordinator.java	21	112	2	87	427	0.18618618	0.45045045	38	0	21	1	16	0	37	0	0	1	16	6	0	1	15	0	10	0	32	544	27	2	31	8	8	32	146	73	4	43	4	0	2	0	366	1	7	10	0	0	0.0
apache-tomcat-10.0.4-src/java/org/apache/catalina/tribes/group/interceptors/OrderInterceptor.java	java/org/apache/catalina/tribes/group/interceptors/OrderInterceptor.java	11	39	2	43	85	0.0952381	0.18095239	15	0	10	0	5	0	15	0	0	0	9	1	0	6	1	2	6	0	3	228	9	3	13	4	2	0	6	41	2	25	3	0	2	0	159	1	0	10	0	0	0.0
apache-tomcat-10.0.4-src/java/org/apache/catalina/tribes/group/interceptors/SimpleCoordinator.java	java/org/apache/catalina/tribes/group/interceptors/SimpleCoordinator.java	3	16	2	19	13	0.25	0.25	10	0	7	2	1	0	8	0	0	0	2	0	0	2	0	0	1	0	4	62	4	1	2	1	0	0	8	7	1	5	2	0	0	0	50	1	0	10	0	0	0.0
apache-tomcat-10.0.4-src/java/org/apache/catalina/tribes/group/interceptors/StaticMembershipInterceptor.java	java/org/apache/catalina/tribes/group/interceptors/StaticMembershipInterceptor.java	16	45	2	48	9	0.37142858	0.43809524	15	0	11	0	4	0	15	0	0	0	6	4	0	1	5	0	5	0	6	143	9	5	15	3	5	4	74	30	2	22	4	0	0	1	89	1	4	10	0	0	0.0
apache-tomcat-10.0.4-src/java/org/apache/catalina/tribes/group/interceptors/TcpFailureDetector.java	java/org/apache/catalina/tribes/group/interceptors/TcpFailureDetector.java	17	86	2	66	182	0.19666667	0.77	25	0	20	0	5	0	25	0	0	1	11	3	0	1	10	0	5	0	21	267	16	5	16	3	12	10	74	42	3	30	4	0	0	0	154	1	10	10	0	0	0.0
apache-tomcat-10.0.4-src/java/org/apache/catalina/tribes/group/interceptors/TcpPingInterceptor.java	java/org/apache/catalina/tribes/group/interceptors/TcpPingInterceptor.java	16	31	3	41	46	0.15151516	0.34848484	12	0	10	0	2	0	12	0	0	2	11	4	0	1	8	2	4	0	4	113	4	1	11	1	3	7	68	29	3	17	2	0	1	0	90	1	2	10	0	0	0.0
apache-tomcat-10.0.4-src/java/org/apache/catalina/tribes/group/interceptors/ThroughputInterceptor.java	java/org/apache/catalina/tribes/group/interceptors/ThroughputInterceptor.java	12	23	2	16	51	0.25714287	1.0	15	0	15	0	0	0	15	0	0	0	15	2	0	1	1	13	7	0	8	87	11	0	5	1	10	2	31	25	16	18	2	0	0	0	52	1	1	10	0	0	0.0
apache-tomcat-10.0.4-src/java/org/apache/catalina/tribes/group/interceptors/TwoPhaseCommitInterceptor.java	java/org/apache/catalina/tribes/group/interceptors/TwoPhaseCommitInterceptor.java	14	17	2	32	1	0.47619048	1.0	7	0	7	0	0	0	7	0	0	0	7	4	0	3	4	0	5	0	8	91	2	1	2	1	1	4	42	19	3	15	3	0	1	0	52	1	3	10	0	0	0.0
apache-tomcat-10.0.4-src/java/org/apache/catalina/tribes/group/Response.java	java/org/apache/catalina/tribes/group/Response.java	1	6	1	0	3	0.4	0.6666667	6	0	6	0	0	0	6	0	0	0	2	0	0	2	0	0	0	0	0	22	2	0	0	0	0	0	0	4	0	2	0	0	0	0	16	1	0	10	0	0	0.0
apache-tomcat-10.0.4-src/java/org/apache/catalina/tribes/group/RpcChannel.java	java/org/apache/catalina/tribes/group/RpcChannel.java	17	37	1	27	27	0.35164836	0.85714287	14	0	13	0	1	0	14	0	0	0	11	6	4	6	1	0	7	0	5	201	8	0	10	2	7	1	7	35	0	27	5	1	2	0	117	1	1	10	0	0	0.0
apache-tomcat-10.0.4-src/java/org/apache/catalina/tribes/group/RpcMessage.java	java/org/apache/catalina/tribes/group/RpcMessage.java	3	5	2	13	0	0.6	0.6	5	0	5	0	0	0	5	0	0	0	4	0	0	0	4	0	0	0	2	65	1	0	0	0	0	4	2	11	0	6	0	0	1	0	30	1	0	10	0	0	0.0
apache-tomcat-10.0.4-src/java/org/apache/catalina/tribes/io/BufferPool.java	java/org/apache/catalina/tribes/io/BufferPool.java	5	13	1	20	15	0.4	0.6666667	7	1	6	1	0	0	6	0	0	0	7	4	1	1	5	0	5	0	4	49	3	0	4	0	1	2	5	11	2	9	3	0	0	0	40	1	1	10	0	0	0.0
apache-tomcat-10.0.4-src/java/org/apache/catalina/tribes/io/ChannelData.java	java/org/apache/catalina/tribes/io/ChannelData.java	8	37	1	37	233	0.11396012	0.34188035	27	5	27	0	0	0	27	0	0	0	8	3	2	6	0	0	2	0	32	178	19	1	6	1	9	3	40	58	2	27	1	0	0	0	159	1	0	10	0	0	0.0
apache-tomcat-10.0.4-src/java/org/apache/catalina/tribes/io/DirectByteArrayOutputStream.java	java/org/apache/catalina/tribes/io/DirectByteArrayOutputStream.java	2	5	2	4	0	1.0	1.0	5	0	5	0	0	0	5	0	0	0	1	0	0	1	0	0	1	0	0	18	3	0	0	0	0	0	0	1	0	1	0	0	0	0	34	1	0	10	0	0	0.0
apache-tomcat-10.0.4-src/java/org/apache/catalina/tribes/io/ObjectReader.java	java/org/apache/catalina/tribes/io/ObjectReader.java	7	22	1	13	46	0.33088234	0.34558824	17	0	17	0	0	0	17	0	0	5	6	2	0	3	3	0	2	0	5	79	9	1	0	1	0	1	5	23	0	12	1	0	0	0	104	1	1	10	0	0	0.0
apache-tomcat-10.0.4-src/java/org/apache/catalina/tribes/io/ReplicationStream.java	java/org/apache/catalina/tribes/io/ReplicationStream.java	2	24	3	14	9	0.2857143	0.2857143	7	0	6	0	1	0	7	0	0	0	2	1	0	1	0	1	1	0	4	85	9	2	5	4	1	2	4	22	0	14	4	0	0	0	107	17	0	10	0	0	0.0
apache-tomcat-10.0.4-src/java/org/apache/catalina/tribes/io/XByteBuffer.java	java/org/apache/catalina/tribes/io/XByteBuffer.java	8	91	1	37	384	0.22307692	0.35384616	40	15	40	0	0	0	40	0	0	0	9	6	0	5	4	0	6	0	36	326	40	4	14	0	68	7	135	107	63	50	3	0	0	0	242	1	2	10	0	0	0.0
apache-tomcat-10.0.4-src/java/org/apache/catalina/tribes/jmx/JmxRegistry.java	java/org/apache/catalina/tribes/jmx/JmxRegistry.java	6	27	1	26	3	0.33333334	0.33333334	7	3	4	3	0	0	4	0	0	0	5	3	0	4	1	0	2	0	4	104	15	1	8	4	1	10	0	20	2	16	2	0	0	0	51	1	8	10	0	0	0.0
apache-tomcat-10.0.4-src/java/org/apache/catalina/tribes/membership/cloud/AbstractStreamProvider.java	java/org/apache/catalina/tribes/membership/cloud/AbstractStreamProvider.java	5	16	1	34	0	0.5	0.5	4	1	2	0	2	0	4	1	0	0	3	3	0	1	2	0	3	0	14	77	4	2	2	1	1	9	2	12	0	12	3	1	0	0	84	1025	6	10	0	0	0.0
apache-tomcat-10.0.4-src/java/org/apache/catalina/tribes/membership/cloud/CertificateStreamProvider.java	java/org/apache/catalina/tribes/membership/cloud/CertificateStreamProvider.java	7	5	2	21	1	1.0	1.0	3	1	0	1	1	1	2	0	0	0	2	1	0	2	0	0	2	0	8	34	2	0	1	1	1	4	1	14	0	14	1	0	0	0	45	1	1	10	0	0	0.0
apache-tomcat-10.0.4-src/java/org/apache/catalina/tribes/membership/cloud/CloudMembershipProvider.java	java/org/apache/catalina/tribes/membership/cloud/CloudMembershipProvider.java	14	25	2	32	51	0.036363635	0.036363635	11	1	7	0	4	0	11	1	0	0	13	3	0	1	12	0	3	0	12	99	5	3	4	2	0	11	2	24	3	22	3	0	0	2	117	1025	2	10	0	0	0.0
apache-tomcat-10.0.4-src/java/org/apache/catalina/tribes/membership/cloud/CloudMembershipService.java	java/org/apache/catalina/tribes/membership/cloud/CloudMembershipService.java	11	39	2	42	125	0.11764706	0.18954249	19	0	18	1	0	0	18	0	0	0	13	8	1	10	2	0	8	0	24	149	9	0	11	2	2	26	3	26	2	19	3	0	0	0	125	1	3	10	0	0	0.0
apache-tomcat-10.0.4-src/java/org/apache/catalina/tribes/membership/cloud/DNSMembershipProvider.java	java/org/apache/catalina/tribes/membership/cloud/DNSMembershipProvider.java	10	21	3	35	4	0.16666667	0.16666667	4	0	3	0	1	0	4	0	0	0	2	1	0	2	0	0	1	0	6	86	4	3	6	2	2	6	7	21	0	16	4	0	0	0	95	1	3	10	0	0	0.0
apache-tomcat-10.0.4-src/java/org/apache/catalina/tribes/membership/cloud/InsecureStreamProvider.java	java/org/apache/catalina/tribes/membership/cloud/InsecureStreamProvider.java	1	2	2	3	0	1.0	1.0	2	0	0	0	1	1	2	0	0	0	1	0	0	1	0	0	1	0	1	11	1	0	0	0	0	1	0	2	0	2	0	0	0	0	13	1	0	10	0	0	0.0
apache-tomcat-10.0.4-src/java/org/apache/catalina/tribes/membership/cloud/KubernetesMembershipProvider.java	java/org/apache/catalina/tribes/membership/cloud/KubernetesMembershipProvider.java	13	37	3	35	0	0.5	0.5	4	0	2	0	2	0	4	0	0	0	1	1	0	1	0	0	1	0	20	160	5	1	17	5	7	55	4	53	9	39	4	0	0	0	101	1	12	10	0	0	0.0
apache-tomcat-10.0.4-src/java/org/apache/catalina/tribes/membership/cloud/TokenStreamProvider.java	java/org/apache/catalina/tribes/membership/cloud/TokenStreamProvider.java	2	5	2	7	0	0.6666667	1.0	3	0	1	0	1	1	3	0	0	0	2	0	0	2	0	0	0	0	2	25	2	0	1	1	0	4	0	4	1	4	1	0	0	0	29	1	0	10	0	0	0.0
apache-tomcat-10.0.4-src/java/org/apache/catalina/tribes/membership/Constants.java	java/org/apache/catalina/tribes/membership/Constants.java	1	1	1	3	0	0.0	0.0	1	1	1	0	0	0	1	0	0	0	1	1	1	0	0	0	1	0	2	7	0	0	0	0	0	3	0	1	0	1	0	0	0	0	11	1	0	10	0	0	0.0
apache-tomcat-10.0.4-src/java/org/apache/catalina/tribes/membership/McastService.java	java/org/apache/catalina/tribes/membership/McastService.java	20	92	2	60	896	0.047474746	0.08383838	45	1	43	0	2	0	45	0	0	0	10	2	0	4	6	0	2	0	48	330	23	0	34	7	1	112	11	43	2	33	3	0	0	0	180	1	5	10	0	0	0.0
apache-tomcat-10.0.4-src/java/org/apache/catalina/tribes/membership/McastServiceImpl.java	java/org/apache/catalina/tribes/membership/McastServiceImpl.java	17	83	5	66	86	0.23529412	0.26143792	21	0	16	3	2	0	18	0	0	2	28	3	0	3	25	0	15	0	26	471	6	3	21	13	11	28	18	72	7	47	6	0	3	4	259	1	19	10	0	0	0.0
apache-tomcat-10.0.4-src/java/org/apache/catalina/tribes/membership/MemberImpl.java	java/org/apache/catalina/tribes/membership/MemberImpl.java	7	69	1	57	956	0.07057823	0.25935373	49	6	48	0	1	0	49	0	0	10	17	3	2	0	15	0	3	0	58	339	33	1	13	0	7	22	110	103	14	48	2	0	0	0	231	1	0	10	0	0	0.0
apache-tomcat-10.0.4-src/java/org/apache/catalina/tribes/membership/Membership.java	java/org/apache/catalina/tribes/membership/Membership.java	4	37	1	27	3	0.4065934	0.72527474	14	0	14	0	0	0	14	0	0	0	6	1	0	1	5	0	3	0	3	185	13	5	7	1	0	1	12	35	2	22	4	0	2	0	149	1	0	10	0	0	0.0
apache-tomcat-10.0.4-src/java/org/apache/catalina/tribes/membership/MembershipProviderBase.java	java/org/apache/catalina/tribes/membership/MembershipProviderBase.java	6	9	1	5	9	0.2	0.2	6	0	6	0	0	0	6	0	0	0	4	0	0	0	4	0	0	0	0	27	6	0	3	0	0	0	0	3	0	4	1	0	0	0	23	1025	0	10	0	0	0.0
apache-tomcat-10.0.4-src/java/org/apache/catalina/tribes/membership/MembershipServiceBase.java	java/org/apache/catalina/tribes/membership/MembershipServiceBase.java	7	24	1	10	89	0.07619048	0.07619048	15	0	15	0	0	0	15	0	0	0	3	0	0	0	3	0	0	0	0	68	11	2	6	0	0	0	2	13	0	9	2	0	0	0	37	1025	0	10	0	0	0.0
apache-tomcat-10.0.4-src/java/org/apache/catalina/tribes/membership/StaticMember.java	java/org/apache/catalina/tribes/membership/StaticMember.java	4	13	2	8	15	0.0	0.0	6	0	6	0	0	0	6	0	0	0	0	0	0	0	0	0	0	0	4	31	2	0	4	1	0	3	1	1	0	1	2	0	0	0	44	1	0	10	0	0	0.0
apache-tomcat-10.0.4-src/java/org/apache/catalina/tribes/membership/StaticMembershipProvider.java	java/org/apache/catalina/tribes/membership/StaticMembershipProvider.java	23	65	3	65	97	0.23529412	0.50980395	19	0	10	1	8	0	18	0	0	0	16	2	0	3	13	0	2	0	17	316	11	5	20	7	12	15	14	61	1	44	3	0	2	2	98	1	5	10	0	0	0.0
apache-tomcat-10.0.4-src/java/org/apache/catalina/tribes/membership/StaticMembershipService.java	java/org/apache/catalina/tribes/membership/StaticMembershipService.java	15	47	2	46	297	0.05	0.07	27	0	23	2	2	0	25	0	0	0	6	2	0	4	2	0	3	0	21	155	12	1	14	2	0	35	1	21	2	15	3	0	0	0	75	1	1	10	0	0	0.0
apache-tomcat-10.0.4-src/java/org/apache/catalina/tribes/RemoteProcessException.java	java/org/apache/catalina/tribes/RemoteProcessException.java	0	4	4	0	6	0.0	0.0	4	0	4	0	0	0	4	0	0	0	1	1	0	1	0	0	1	0	0	15	0	0	0	0	0	0	1	1	0	1	0	0	0	0	47	1	0	10	0	0	0.0
apache-tomcat-10.0.4-src/java/org/apache/catalina/tribes/tipis/AbstractReplicatedMap.java	java/org/apache/catalina/tribes/tipis/AbstractReplicatedMap.java	23	279	1	151	1106	0.21538462	0.5889423	65	0	55	0	10	0	65	3	0	0	20	4	2	3	15	0	8	0	24	1143	66	22	84	19	20	67	45	156	18	116	7	0	4	0	355	1025	43	10	0	0	0.0
apache-tomcat-10.0.4-src/java/org/apache/catalina/tribes/tipis/LazyReplicatedMap.java	java/org/apache/catalina/tribes/tipis/LazyReplicatedMap.java	14	25	2	18	26	0.0	0.0	8	0	4	1	3	0	7	0	0	0	2	1	0	2	0	0	1	0	2	77	6	1	6	2	2	8	8	19	4	13	4	0	0	0	224	1	5	10	0	0	0.0
apache-tomcat-10.0.4-src/java/org/apache/catalina/tribes/tipis/ReplicatedMap.java	java/org/apache/catalina/tribes/tipis/ReplicatedMap.java	15	49	2	46	43	0.0	0.0	10	0	6	1	3	0	9	0	0	0	2	1	0	2	0	0	1	0	8	140	8	3	13	3	3	7	11	22	2	19	4	0	0	0	190	1	6	10	0	0	0.0
apache-tomcat-10.0.4-src/java/org/apache/catalina/tribes/transport/AbstractRxTask.java	java/org/apache/catalina/tribes/transport/AbstractRxTask.java	2	10	1	0	33	0.13333334	0.13333334	10	0	10	0	0	0	10	0	0	0	5	1	1	3	1	0	1	0	0	36	4	0	0	0	0	0	0	7	0	5	0	0	0	0	32	1025	0	10	0	0	0.0
apache-tomcat-10.0.4-src/java/org/apache/catalina/tribes/transport/AbstractSender.java	java/org/apache/catalina/tribes/transport/AbstractSender.java	3	63	1	7	1434	0.025062656	0.051378448	57	1	56	0	1	0	57	2	0	0	26	0	0	26	0	0	0	0	2	221	27	0	0	0	1	0	16	74	1	27	3	0	0	0	90	1025	0	10	0	0	0.0
apache-tomcat-10.0.4-src/java/org/apache/catalina/tribes/transport/Constants.java	java/org/apache/catalina/tribes/transport/Constants.java	2	0	1	1	0	-1.0	-1.0	0	0	0	0	0	0	0	0	0	0	5	5	5	0	0	0	5	0	2	7	0	0	0	0	0	1	6	5	0	5	0	0	0	0	20	1	0	10	0	0	0.0
apache-tomcat-10.0.4-src/java/org/apache/catalina/tribes/transport/nio/NioReceiver.java	java/org/apache/catalina/tribes/transport/nio/NioReceiver.java	12	80	2	129	4	0.4945055	0.6043956	16	1	8	2	6	0	14	0	0	0	8	2	0	5	3	0	3	0	15	296	7	6	18	13	7	22	6	40	6	32	6	0	0	0	180	1	16	10	0	0	0.0
apache-tomcat-10.0.4-src/java/org/apache/catalina/tribes/transport/nio/NioReplicationTask.java	java/org/apache/catalina/tribes/transport/nio/NioReplicationTask.java	14	64	2	69	0	0.42857143	0.5714286	10	0	5	2	3	0	8	0	0	2	6	2	0	5	1	0	3	0	14	199	3	4	8	5	8	21	11	31	14	22	4	0	0	2	212	1	19	10	0	0	0.0
apache-tomcat-10.0.4-src/java/org/apache/catalina/tribes/transport/nio/NioSender.java	java/org/apache/catalina/tribes/transport/nio/NioSender.java	8	75	2	94	95	0.31868133	0.50549453	19	0	12	5	2	0	14	0	0	1	12	2	0	1	11	0	3	0	11	277	18	0	22	7	5	12	16	41	2	22	4	0	0	0	153	1	3	10	0	0	0.0
apache-tomcat-10.0.4-src/java/org/apache/catalina/tribes/transport/nio/ParallelNioSender.java	java/org/apache/catalina/tribes/transport/nio/ParallelNioSender.java	16	74	2	84	40	0.21428572	0.35714287	13	0	7	5	1	0	8	0	0	3	5	2	0	1	4	0	5	0	15	295	4	9	18	15	5	17	7	56	5	41	5	0	1	0	97	1	8	10	0	0	0.0
apache-tomcat-10.0.4-src/java/org/apache/catalina/tribes/transport/nio/PooledParallelSender.java	java/org/apache/catalina/tribes/transport/nio/PooledParallelSender.java	10	8	3	14	0	1.0	1.0	2	0	2	0	0	0	2	0	0	0	1	1	0	0	1	0	1	0	3	38	1	1	1	2	0	4	0	4	0	4	3	0	0	0	34	1	0	10	0	0	0.0
apache-tomcat-10.0.4-src/java/org/apache/catalina/tribes/transport/PooledSender.java	java/org/apache/catalina/tribes/transport/PooledSender.java	9	16	2	13	27	0.37142858	0.43809524	15	0	15	0	0	0	15	1	0	2	5	2	0	4	1	0	3	0	2	149	6	0	1	0	1	0	2	7	0	5	0	0	1	0	40	1025	0	10	0	0	0.0
apache-tomcat-10.0.4-src/java/org/apache/catalina/tribes/transport/ReceiverBase.java	java/org/apache/catalina/tribes/transport/ReceiverBase.java	14	106	1	35	3056	0.027777778	0.05462963	81	0	79	0	2	0	81	0	0	0	37	4	1	35	1	0	4	0	9	393	46	2	8	4	4	14	34	87	3	45	4	0	1	0	193	1025	6	10	0	0	0.0
apache-tomcat-10.0.4-src/java/org/apache/catalina/tribes/transport/ReplicationTransmitter.java	java/org/apache/catalina/tribes/transport/ReplicationTransmitter.java	9	14	1	10	31	0.16363636	0.27272728	11	0	11	0	0	0	11	0	0	3	3	0	0	3	0	0	0	0	2	45	2	0	3	0	0	1	0	9	0	5	1	0	0	0	68	1	0	10	0	0	0.0
apache-tomcat-10.0.4-src/java/org/apache/catalina/tribes/transport/RxTaskPool.java	java/org/apache/catalina/tribes/transport/RxTaskPool.java	3	23	1	18	15	0.36363637	0.8181818	11	0	10	0	1	0	11	0	0	0	7	0	0	3	0	4	4	0	1	95	5	2	3	2	0	0	2	16	0	10	4	0	1	0	60	1	0	10	0	0	0.0
apache-tomcat-10.0.4-src/java/org/apache/catalina/tribes/transport/SenderState.java	java/org/apache/catalina/tribes/transport/SenderState.java	2	18	1	4	0	0.44444445	0.44444445	11	3	9	2	0	0	9	0	0	0	5	4	3	1	1	0	4	0	1	48	5	0	6	0	2	0	3	13	0	7	2	0	0	0	31	1	0	10	0	0	0.0
apache-tomcat-10.0.4-src/java/org/apache/catalina/tribes/UniqueId.java	java/org/apache/catalina/tribes/UniqueId.java	3	15	1	4	0	0.71428573	0.71428573	7	0	7	0	0	0	7	0	0	0	2	1	0	1	0	1	2	0	4	35	5	0	7	0	1	1	3	9	1	4	4	0	0	0	31	17	0	10	0	0	0.0
apache-tomcat-10.0.4-src/java/org/apache/catalina/tribes/util/Arrays.java	java/org/apache/catalina/tribes/util/Arrays.java	9	69	1	35	274	0.003623189	0.003623189	24	24	24	0	0	0	24	0	0	0	1	1	0	0	1	0	1	0	17	153	26	14	13	0	7	13	28	33	5	26	3	0	0	0	73	1	0	10	0	0	0.0
apache-tomcat-10.0.4-src/java/org/apache/catalina/tribes/util/ExceptionUtils.java	java/org/apache/catalina/tribes/util/ExceptionUtils.java	0	4	1	0	0	0.0	0.0	1	1	1	0	0	0	1	0	0	0	0	0	0	0	0	0	0	0	0	13	1	0	0	0	0	0	0	0	0	0	1	0	0	0	30	1	0	10	0	0	0.0
apache-tomcat-10.0.4-src/java/org/apache/catalina/tribes/util/ExecutorFactory.java	java/org/apache/catalina/tribes/util/ExecutorFactory.java	4	2	6	2	1	0.0	0.0	2	2	2	0	0	0	2	0	0	0	1	1	0	0	1	0	1	0	1	69	2	0	0	0	0	0	0	5	0	5	0	0	2	0	18	1	0	10	0	0	0.0
apache-tomcat-10.0.4-src/java/org/apache/catalina/tribes/util/Logs.java	java/org/apache/catalina/tribes/util/Logs.java	2	0	1	1	0	-1.0	-1.0	0	0	0	0	0	0	0	0	0	0	1	1	1	0	0	0	1	0	1	3	0	0	0	0	0	1	0	1	0	1	0	0	0	0	14	1	0	10	0	0	0.0
apache-tomcat-10.0.4-src/java/org/apache/catalina/tribes/util/StringManager.java	java/org/apache/catalina/tribes/util/StringManager.java	1	21	1	23	6	0.14285715	0.14285715	8	4	7	1	0	0	7	0	3	1	4	2	0	4	0	0	3	0	8	102	8	1	7	3	0	2	2	25	1	16	3	1	0	0	161	1	0	10	0	0	0.0
apache-tomcat-10.0.4-src/java/org/apache/catalina/tribes/util/TcclThreadFactory.java	java/org/apache/catalina/tribes/util/TcclThreadFactory.java	0	6	1	10	1	0.33333334	0.33333334	3	0	3	0	0	0	3	0	0	0	5	2	0	5	0	0	5	0	4	32	1	0	2	0	2	2	2	7	2	7	1	1	0	0	63	1	0	10	0	0	0.0
apache-tomcat-10.0.4-src/java/org/apache/catalina/tribes/util/UUIDGenerator.java	java/org/apache/catalina/tribes/util/UUIDGenerator.java	5	12	1	11	1	0.16666667	0.16666667	3	3	3	0	0	0	4	0	0	0	8	8	4	1	3	0	8	0	10	45	3	2	3	0	5	3	18	22	10	16	3	0	0	0	68	1	1	10	0	0	0.0
apache-tomcat-10.0.4-src/java/org/apache/catalina/users/AbstractGroup.java	java/org/apache/catalina/users/AbstractGroup.java	5	12	1	1	62	0.030303031	0.030303031	12	0	12	0	0	0	12	7	0	0	2	0	0	0	2	0	0	0	0	26	3	0	0	0	0	0	0	4	0	2	0	0	0	0	63	1025	0	10	0	0	0.0
apache-tomcat-10.0.4-src/java/org/apache/catalina/users/AbstractRole.java	java/org/apache/catalina/users/AbstractRole.java	3	6	1	1	11	0.13333334	0.13333334	6	0	6	0	0	0	6	1	0	0	2	0	0	0	2	0	0	0	0	20	3	0	0	0	0	0	0	4	0	2	0	0	0	0	37	1025	0	10	0	0	0.0
apache-tomcat-10.0.4-src/java/org/apache/catalina/users/AbstractUser.java	java/org/apache/catalina/users/AbstractUser.java	4	17	1	1	130	0.022058824	0.022058824	17	0	17	0	0	0	17	10	0	0	3	0	0	0	3	0	0	0	0	36	4	0	0	0	0	0	0	6	0	3	0	0	0	0	83	1025	0	10	0	0	0.0
apache-tomcat-10.0.4-src/java/org/apache/catalina/users/Constants.java	java/org/apache/catalina/users/Constants.java	0	0	1	0	0	-1.0	-1.0	0	0	0	0	0	0	0	0	0	0	1	1	1	0	0	0	1	0	0	3	0	0	0	0	0	1	0	1	0	1	0	0	0	0	8	17	0	10	0	0	0.0
apache-tomcat-10.0.4-src/java/org/apache/catalina/users/MemoryGroup.java	java/org/apache/catalina/users/MemoryGroup.java	6	14	2	17	0	0.5	0.5	9	0	8	0	0	1	9	0	0	0	2	0	0	0	2	0	2	0	1	70	5	1	1	0	0	7	1	6	0	6	2	0	0	0	73	1	0	10	0	0	0.0
apache-tomcat-10.0.4-src/java/org/apache/catalina/users/MemoryRole.java	java/org/apache/catalina/users/MemoryRole.java	3	4	2	4	1	0.33333334	0.33333334	3	0	2	0	0	1	3	0	0	0	1	0	0	0	1	0	1	0	0	24	2	0	1	0	0	5	0	2	0	2	1	0	0	0	46	1	0	10	0	0	0.0
apache-tomcat-10.0.4-src/java/org/apache/catalina/users/MemoryUser.java	java/org/apache/catalina/users/MemoryUser.java	7	22	2	22	0	0.46153846	0.73626375	14	0	13	0	0	1	14	0	0	0	3	0	0	0	3	0	3	0	13	122	7	0	2	0	0	18	4	5	0	9	2	0	0	4	101	1	0	10	0	0	0.0
apache-tomcat-10.0.4-src/java/org/apache/catalina/users/MemoryUser.java	java/org/apache/catalina/users/MemoryUser.java	7	22	2	22	0	0.46153846	0.73626375	14	0	13	0	0	1	14	0	0	0	3	0	0	0	3	0	3	0	13	122	7	0	2	0	0	18	4	5	0	9	2	0	0	4	101	1	0	10	0	0	0.0
apache-tomcat-10.0.4-src/java/org/apache/catalina/users/MemoryUser.java	java/org/apache/catalina/users/MemoryUser.java	7	22	2	22	0	0.46153846	0.73626375	14	0	13	0	0	1	14	0	0	0	3	0	0	0	3	0	3	0	13	122	7	0	2	0	0	18	4	5	0	9	2	0	0	4	101	1	0	10	0	0	0.0
apache-tomcat-10.0.4-src/java/org/apache/catalina/users/MemoryUserDatabase.java	java/org/apache/catalina/users/MemoryUserDatabase.java	5	10	2	13	1	1.0	1.0	2	0	2	0	0	0	2	0	0	0	1	0	0	1	0	0	1	0	0	45	1	1	5	0	0	5	5	15	1	8	4	0	0	0	25	0	0	10	0	0	0.0
apache-tomcat-10.0.4-src/java/org/apache/catalina/users/MemoryUserDatabase.java	java/org/apache/catalina/users/MemoryUserDatabase.java	5	10	2	13	1	1.0	1.0	2	0	2	0	0	0	2	0	0	0	1	0	0	1	0	0	1	0	0	45	1	1	5	0	0	5	5	15	1	8	4	0	0	0	25	0	0	10	0	0	0.0
apache-tomcat-10.0.4-src/java/org/apache/catalina/users/MemoryUserDatabase.java	java/org/apache/catalina/users/MemoryUserDatabase.java	5	10	2	13	1	1.0	1.0	2	0	2	0	0	0	2	0	0	0	1	0	0	1	0	0	1	0	0	45	1	1	5	0	0	5	5	15	1	8	4	0	0	0	25	0	0	10	0	0	0.0
apache-tomcat-10.0.4-src/java/org/apache/catalina/users/MemoryUserDatabase.java	java/org/apache/catalina/users/MemoryUserDatabase.java	6	14	2	13	1	1.0	1.0	2	0	2	0	0	0	2	0	0	0	1	0	0	1	0	0	1	0	0	63	1	2	6	0	0	9	10	25	2	13	4	0	0	0	30	0	0	10	0	0	0.0
apache-tomcat-10.0.4-src/java/org/apache/catalina/users/MemoryUserDatabase.java	java/org/apache/catalina/users/MemoryUserDatabase.java	6	14	2	13	1	1.0	1.0	2	0	2	0	0	0	2	0	0	0	1	0	0	1	0	0	1	0	0	63	1	2	6	0	0	9	10	25	2	13	4	0	0	0	30	0	0	10	0	0	0.0
apache-tomcat-10.0.4-src/java/org/apache/catalina/users/MemoryUserDatabase.java	java/org/apache/catalina/users/MemoryUserDatabase.java	6	14	2	13	1	1.0	1.0	2	0	2	0	0	0	2	0	0	0	1	0	0	1	0	0	1	0	0	63	1	2	6	0	0	9	10	25	2	13	4	0	0	0	30	0	0	10	0	0	0.0
apache-tomcat-10.0.4-src/java/org/apache/catalina/users/MemoryUserDatabase.java	java/org/apache/catalina/users/MemoryUserDatabase.java	21	69	1	91	29	0.39601138	0.7891738	27	0	27	0	0	0	27	0	0	0	15	2	0	7	8	0	9	0	9	382	18	6	9	21	1	42	6	60	5	44	4	0	0	0	211	1	12	10	0	0	0.0
apache-tomcat-10.0.4-src/java/org/apache/catalina/users/MemoryUserDatabase.java	java/org/apache/catalina/users/MemoryUserDatabase.java	21	69	1	91	29	0.39601138	0.7891738	27	0	27	0	0	0	27	0	0	0	15	2	0	7	8	0	9	0	9	382	18	6	9	21	1	42	6	60	5	44	4	0	0	0	211	1	12	10	0	0	0.0
apache-tomcat-10.0.4-src/java/org/apache/catalina/users/MemoryUserDatabase.java	java/org/apache/catalina/users/MemoryUserDatabase.java	21	69	1	91	29	0.39601138	0.7891738	27	0	27	0	0	0	27	0	0	0	15	2	0	7	8	0	9	0	9	382	18	6	9	21	1	42	6	60	5	44	4	0	0	0	211	1	12	10	0	0	0.0
apache-tomcat-10.0.4-src/java/org/apache/catalina/users/MemoryUserDatabase.java	java/org/apache/catalina/users/MemoryUserDatabase.java	4	5	2	5	1	1.0	1.0	2	0	2	0	0	0	2	0	0	0	1	0	0	1	0	0	1	0	0	21	2	0	3	0	0	3	0	5	0	4	1	0	0	0	21	0	0	10	0	0	0.0
apache-tomcat-10.0.4-src/java/org/apache/catalina/users/MemoryUserDatabase.java	java/org/apache/catalina/users/MemoryUserDatabase.java	4	5	2	5	1	1.0	1.0	2	0	2	0	0	0	2	0	0	0	1	0	0	1	0	0	1	0	0	21	2	0	3	0	0	3	0	5	0	4	1	0	0	0	21	0	0	10	0	0	0.0
apache-tomcat-10.0.4-src/java/org/apache/catalina/users/MemoryUserDatabase.java	java/org/apache/catalina/users/MemoryUserDatabase.java	4	5	2	5	1	1.0	1.0	2	0	2	0	0	0	2	0	0	0	1	0	0	1	0	0	1	0	0	21	2	0	3	0	0	3	0	5	0	4	1	0	0	0	21	0	0	10	0	0	0.0
apache-tomcat-10.0.4-src/java/org/apache/catalina/users/MemoryUserDatabaseFactory.java	java/org/apache/catalina/users/MemoryUserDatabaseFactory.java	1	8	1	12	0	0.0	0.0	1	0	1	0	0	0	1	0	0	0	0	0	0	0	0	0	0	0	2	28	3	0	4	0	2	4	0	6	0	3	1	0	0	0	107	1	0	10	0	0	0.0
apache-tomcat-10.0.4-src/java/org/apache/catalina/util/CharsetMapper.java	java/org/apache/catalina/util/CharsetMapper.java	2	8	1	10	0	0.5	0.5	4	0	4	0	0	0	4	0	0	0	2	1	1	1	0	0	1	0	2	34	1	0	2	1	0	4	0	6	1	4	2	0	0	0	127	1	0	10	0	0	0.0
apache-tomcat-10.0.4-src/java/org/apache/catalina/util/ContextName.java	java/org/apache/catalina/util/ContextName.java	1	29	1	16	2	0.4722222	0.7777778	9	1	9	0	0	0	9	0	0	0	7	3	1	6	0	0	7	0	0	117	7	1	2	0	1	16	12	31	8	13	1	0	0	0	94	17	0	10	0	0	0.0
apache-tomcat-10.0.4-src/java/org/apache/catalina/util/CustomObjectInputStream.java	java/org/apache/catalina/util/CustomObjectInputStream.java	3	18	3	18	0	1.0	1.0	4	0	3	0	1	0	4	0	0	0	8	2	0	8	0	0	8	0	4	85	3	1	6	3	0	2	1	21	0	17	3	0	0	0	125	17	2	10	0	0	0.0
apache-tomcat-10.0.4-src/java/org/apache/catalina/util/CustomObjectInputStream.java	java/org/apache/catalina/util/CustomObjectInputStream.java	3	18	3	18	0	1.0	1.0	4	0	3	0	1	0	4	0	0	0	8	2	0	8	0	0	8	0	4	85	3	1	6	3	0	2	1	21	0	17	3	0	0	0	125	17	2	10	0	0	0.0
apache-tomcat-10.0.4-src/java/org/apache/catalina/util/CustomObjectInputStream.java	java/org/apache/catalina/util/CustomObjectInputStream.java	3	18	3	18	0	1.0	1.0	4	0	3	0	1	0	4	0	0	0	8	2	0	8	0	0	8	0	4	85	3	1	6	3	0	2	1	21	0	17	3	0	0	0	125	17	2	10	0	0	0.0
apache-tomcat-10.0.4-src/java/org/apache/catalina/util/DOMWriter.java	java/org/apache/catalina/util/DOMWriter.java	7	23	1	19	4	1.0	1.0	4	0	2	2	0	0	2	0	0	0	1	0	0	1	0	0	1	0	3	95	3	5	6	0	1	7	8	23	2	16	3	0	0	0	50	1	0	10	0	0	0.0
apache-tomcat-10.0.4-src/java/org/apache/catalina/util/ErrorPageSupport.java	java/org/apache/catalina/util/ErrorPageSupport.java	1	12	1	17	0	0.8666667	1.0	6	0	6	0	0	0	6	0	0	0	2	0	0	2	0	0	0	0	3	53	6	1	5	0	0	0	1	10	0	8	2	0	0	0	38	1	0	10	0	0	0.0
apache-tomcat-10.0.4-src/java/org/apache/catalina/util/Extension.java	java/org/apache/catalina/util/Extension.java	1	45	1	12	77	0.20261438	0.7908497	19	0	18	1	0	0	18	0	0	0	8	0	0	8	0	0	0	0	2	122	21	1	13	0	2	9	4	25	0	13	3	0	0	0	145	17	0	10	0	0	0.0
apache-tomcat-10.0.4-src/java/org/apache/catalina/util/ExtensionValidator.java	java/org/apache/catalina/util/ExtensionValidator.java	10	42	1	38	7	0.0	0.0	6	6	2	4	0	0	3	0	0	1	4	4	0	4	0	0	3	0	11	156	4	10	11	5	0	13	1	41	1	34	5	0	0	0	194	17	4	10	0	0	0.0
apache-tomcat-10.0.4-src/java/org/apache/catalina/util/Introspection.java	java/org/apache/catalina/util/Introspection.java	6	27	1	25	21	0.0	0.0	7	7	7	0	0	0	7	0	0	0	1	1	0	1	0	0	1	0	6	83	17	0	2	1	0	6	5	11	0	6	1	0	0	0	127	1	2	10	0	0	0.0
apache-tomcat-10.0.4-src/java/org/apache/catalina/util/IOTools.java	java/org/apache/catalina/util/IOTools.java	3	10	1	6	8	0.16666667	0.16666667	5	4	4	1	0	0	4	0	0	0	1	1	0	0	1	0	1	0	1	32	1	3	1	0	4	0	8	8	2	7	2	0	0	0	72	1	0	10	0	0	0.0
apache-tomcat-10.0.4-src/java/org/apache/catalina/util/LifecycleBase.java	java/org/apache/catalina/util/LifecycleBase.java	11	74	1	32	114	0.18300654	0.18300654	21	0	11	3	7	0	18	4	4	7	5	2	0	5	0	0	3	0	3	203	9	1	9	5	6	14	1	16	0	12	2	0	0	0	136	1025	9	10	0	0	0.0
apache-tomcat-10.0.4-src/java/org/apache/catalina/util/LifecycleMBeanBase.java	java/org/apache/catalina/util/LifecycleMBeanBase.java	7	18	2	18	73	0.0989011	0.16483517	14	0	7	0	7	0	14	2	10	0	4	2	0	4	0	0	2	0	5	65	4	0	3	1	0	2	0	14	0	7	1	0	0	0	114	1025	1	10	0	0	0.0
apache-tomcat-10.0.4-src/java/org/apache/catalina/util/ManifestResource.java	java/org/apache/catalina/util/ManifestResource.java	2	24	1	25	31	0.25	0.25	11	0	8	3	0	0	8	0	0	0	7	3	3	4	0	0	5	0	0	104	13	2	6	0	2	21	8	24	7	20	2	0	0	0	98	1	0	10	0	0	0.0
apache-tomcat-10.0.4-src/java/org/apache/catalina/util/NetMask.java	java/org/apache/catalina/util/NetMask.java	3	23	1	14	2	0.4	0.6	5	0	5	0	0	0	5	0	0	0	7	1	0	7	0	0	7	0	7	101	11	1	7	4	1	6	17	25	7	19	2	0	0	0	149	17	0	10	0	0	0.0
apache-tomcat-10.0.4-src/java/org/apache/catalina/util/ParameterMap.java	java/org/apache/catalina/util/ParameterMap.java	4	23	1	16	0	0.83006537	1.0	19	0	18	1	0	0	18	0	0	0	5	2	0	5	0	0	4	0	5	83	14	0	0	0	0	2	1	12	0	5	1	0	0	0	115	17	0	10	0	0	0.0
apache-tomcat-10.0.4-src/java/org/apache/catalina/util/RequestUtil.java	java/org/apache/catalina/util/RequestUtil.java	2	6	1	8	0	0.0	0.0	1	1	1	0	0	0	1	0	0	0	0	0	0	0	0	0	0	0	0	19	1	0	2	0	4	3	4	4	0	3	1	0	0	0	47	17	0	10	0	0	0.0
apache-tomcat-10.0.4-src/java/org/apache/catalina/util/RequestUtil.java	java/org/apache/catalina/util/RequestUtil.java	2	6	1	8	0	0.0	0.0	1	1	1	0	0	0	1	0	0	0	0	0	0	0	0	0	0	0	0	19	1	0	2	0	4	3	4	4	0	3	1	0	0	0	47	17	0	10	0	0	0.0
apache-tomcat-10.0.4-src/java/org/apache/catalina/util/RequestUtil.java	java/org/apache/catalina/util/RequestUtil.java	2	6	1	8	0	0.0	0.0	1	1	1	0	0	0	1	0	0	0	0	0	0	0	0	0	0	0	0	19	1	0	2	0	4	3	4	4	0	3	1	0	0	0	47	17	0	10	0	0	0.0
apache-tomcat-10.0.4-src/java/org/apache/catalina/util/ResourceSet.java	java/org/apache/catalina/util/ResourceSet.java	2	12	4	5	6	0.2777778	0.2777778	9	0	9	0	0	0	9	0	0	0	3	2	0	3	0	0	2	0	1	35	3	0	0	0	0	4	1	4	0	3	1	0	0	0	103	17	0	10	0	0	0.0
apache-tomcat-10.0.4-src/java/org/apache/catalina/util/ServerInfo.java	java/org/apache/catalina/util/ServerInfo.java	2	12	1	10	6	0.0	0.0	4	4	4	0	0	0	5	0	0	0	3	3	0	3	0	0	3	0	9	45	3	0	3	1	0	23	0	14	8	8	1	0	0	0	49	1	0	10	0	0	0.0
apache-tomcat-10.0.4-src/java/org/apache/catalina/util/SessionConfig.java	java/org/apache/catalina/util/SessionConfig.java	4	19	1	11	10	0.0	0.0	5	4	3	2	0	0	3	0	0	0	2	2	0	2	0	0	2	0	2	55	6	0	10	0	0	5	5	15	1	8	2	0	0	0	43	1	0	10	0	0	0.0
apache-tomcat-10.0.4-src/java/org/apache/catalina/util/SessionIdGeneratorBase.java	java/org/apache/catalina/util/SessionIdGeneratorBase.java	7	32	2	23	108	0.06666667	0.06666667	17	0	11	1	5	0	16	0	0	0	8	1	0	8	0	0	3	0	9	112	7	0	7	3	1	9	4	27	2	14	3	0	0	0	152	1025	5	10	0	0	0.0
apache-tomcat-10.0.4-src/java/org/apache/catalina/util/StandardSessionIdGenerator.java	java/org/apache/catalina/util/StandardSessionIdGenerator.java	2	10	3	7	0	0.0	0.0	1	0	1	0	0	0	1	0	0	0	0	0	0	0	0	0	0	0	0	30	1	2	2	0	9	0	14	8	9	8	3	0	0	0	27	1	0	10	0	0	0.0
apache-tomcat-10.0.4-src/java/org/apache/catalina/util/Strftime.java	java/org/apache/catalina/util/Strftime.java	1	26	1	16	9	0.21428572	0.21428572	7	0	4	0	3	0	8	0	0	0	2	1	0	0	2	0	2	0	1	131	5	1	8	0	0	72	5	24	6	14	5	0	0	0	140	1	0	10	0	0	0.0
apache-tomcat-10.0.4-src/java/org/apache/catalina/util/TLSUtil.java	java/org/apache/catalina/util/TLSUtil.java	0	9	1	0	0	0.0	0.0	1	1	1	0	0	0	1	0	0	0	0	0	0	0	0	0	0	0	0	17	2	0	0	0	0	0	0	0	0	0	1	0	0	0	37	1	0	10	0	0	0.0
apache-tomcat-10.0.4-src/java/org/apache/catalina/util/TomcatCSS.java	java/org/apache/catalina/util/TomcatCSS.java	0	0	1	0	0	-1.0	-1.0	0	0	0	0	0	0	0	0	0	0	1	1	1	0	0	0	1	0	0	3	0	0	0	0	0	8	0	1	1	1	0	0	0	0	12	1	0	10	0	0	0.0
apache-tomcat-10.0.4-src/java/org/apache/catalina/util/ToStringUtil.java	java/org/apache/catalina/util/ToStringUtil.java	4	6	1	9	10	0.0	0.0	5	4	3	2	0	0	3	0	4	0	0	0	0	0	0	0	0	0	3	26	4	0	1	0	0	3	0	1	0	1	1	0	0	0	23	1	0	10	0	0	0.0
apache-tomcat-10.0.4-src/java/org/apache/catalina/util/URLEncoder.java	java/org/apache/catalina/util/URLEncoder.java	3	17	1	14	0	0.3809524	0.47619048	7	0	6	1	0	0	7	0	0	0	5	3	2	3	0	0	4	0	0	98	2	5	1	1	1	0	6	19	1	18	3	0	0	0	96	17	0	10	0	0	0.0
apache-tomcat-10.0.4-src/java/org/apache/catalina/util/XMLWriter.java	java/org/apache/catalina/util/XMLWriter.java	1	21	1	6	1	0.4888889	0.62222224	10	0	10	0	0	0	10	0	0	0	5	3	3	0	2	0	4	0	0	79	1	0	4	0	2	28	4	6	9	5	3	0	0	0	75	1	0	10	0	0	0.0
apache-tomcat-10.0.4-src/java/org/apache/catalina/valves/AbstractAccessLogValve.java	java/org/apache/catalina/valves/AbstractAccessLogValve.java	45	107	4	52	345	0.091133006	0.38423645	31	3	21	2	8	0	29	1	0	2	19	6	0	10	9	0	6	0	13	1115	52	7	13	0	0	15	12	50	3	30	4	0	32	1	499	1025	1	10	0	0	0.0
apache-tomcat-10.0.4-src/java/org/apache/catalina/valves/AccessLogValve.java	java/org/apache/catalina/valves/AccessLogValve.java	11	91	5	52	274	0.14550264	0.73280424	32	0	25	4	3	0	28	0	0	6	17	1	0	8	9	0	1	0	15	316	15	1	12	7	3	21	13	73	6	39	7	0	0	0	288	1	13	10	0	0	0.0
apache-tomcat-10.0.4-src/java/org/apache/catalina/valves/Constants.java	java/org/apache/catalina/valves/Constants.java	0	0	1	0	0	-1.0	-1.0	0	0	0	0	0	0	0	0	0	0	1	1	1	0	0	0	1	0	0	9	0	0	0	0	0	1	0	1	0	1	0	0	1	0	9	17	0	10	0	0	0.0
apache-tomcat-10.0.4-src/java/org/apache/catalina/valves/CrawlerSessionManagerValve.java	java/org/apache/catalina/valves/CrawlerSessionManagerValve.java	13	41	4	32	71	0.14285715	0.41758242	15	0	13	1	1	0	14	0	0	0	10	1	0	10	0	0	3	0	4	150	7	0	11	0	0	10	3	32	7	18	4	0	1	0	127	1	7	10	0	0	0.0
apache-tomcat-10.0.4-src/java/org/apache/catalina/valves/ErrorReportValve.java	java/org/apache/catalina/valves/ErrorReportValve.java	15	64	4	77	45	0.11111111	0.11111111	11	0	8	1	2	0	10	0	0	0	3	0	0	3	0	0	1	0	17	284	16	3	17	7	4	65	13	55	3	36	4	0	0	0	182	1	3	10	0	0	0.0
apache-tomcat-10.0.4-src/java/org/apache/catalina/valves/ExtendedAccessLogValve.java	java/org/apache/catalina/valves/ExtendedAccessLogValve.java	31	78	6	39	0	0.5833333	0.5833333	9	1	0	0	8	1	9	0	0	1	2	2	0	1	1	0	2	0	3	629	59	2	8	2	0	68	8	25	8	21	4	14	12	0	269	1	16	10	0	0	0.0
apache-tomcat-10.0.4-src/java/org/apache/catalina/valves/HealthCheckValve.java	java/org/apache/catalina/valves/HealthCheckValve.java	11	15	4	15	14	0.25	0.53571427	8	0	6	0	2	0	8	0	2	1	5	2	0	3	2	0	2	0	0	55	5	1	0	0	2	10	0	9	2	6	2	0	0	0	57	1	0	10	0	0	0.0
apache-tomcat-10.0.4-src/java/org/apache/catalina/valves/JDBCAccessLogValve.java	java/org/apache/catalina/valves/JDBCAccessLogValve.java	13	57	4	41	349	0.10752688	0.8129032	31	0	27	0	4	0	31	0	0	2	23	0	0	18	0	5	0	0	5	280	9	1	8	5	1	43	17	78	3	41	5	0	0	0	281	17	2	10	0	0	0.0
apache-tomcat-10.0.4-src/java/org/apache/catalina/valves/JsonErrorReportValve.java	java/org/apache/catalina/valves/JsonErrorReportValve.java	8	16	5	23	1	0.0	0.0	2	0	1	0	1	0	2	0	0	0	0	0	0	0	0	0	0	0	2	60	4	0	6	2	0	16	2	13	3	8	3	0	0	0	52	1	1	10	0	0	0.0
apache-tomcat-10.0.4-src/java/org/apache/catalina/valves/LoadBalancerDrainingValve.java	java/org/apache/catalina/valves/LoadBalancerDrainingValve.java	10	24	4	32	7	0.33333334	0.71428573	7	0	7	0	0	0	7	0	0	0	4	1	1	3	0	0	1	0	3	78	3	1	5	0	0	15	1	18	5	13	4	0	0	0	199	1	3	10	0	0	0.0
apache-tomcat-10.0.4-src/java/org/apache/catalina/valves/PersistentValve.java	java/org/apache/catalina/valves/PersistentValve.java	16	46	4	47	24	0.14285715	0.14285715	9	0	5	2	2	0	7	0	0	0	3	1	0	2	1	0	1	0	5	155	7	0	14	4	5	12	3	23	5	16	7	0	0	0	146	1	7	10	0	0	0.0
apache-tomcat-10.0.4-src/java/org/apache/catalina/valves/RemoteAddrValve.java	java/org/apache/catalina/valves/RemoteAddrValve.java	8	4	5	9	1	0.0	0.0	2	0	1	0	1	0	2	0	0	0	1	1	0	1	0	0	1	0	1	19	1	0	0	0	0	1	0	4	1	2	1	0	0	0	45	17	0	10	0	0	0.0
apache-tomcat-10.0.4-src/java/org/apache/catalina/valves/RemoteCIDRValve.java	java/org/apache/catalina/valves/RemoteCIDRValve.java	10	34	5	33	16	0.35714287	0.53571427	9	0	7	1	1	0	8	0	0	0	3	1	0	3	0	0	3	0	5	132	17	5	2	3	0	19	4	18	3	12	3	0	0	0	100	17	6	10	0	0	0.0
apache-tomcat-10.0.4-src/java/org/apache/catalina/valves/RemoteHostValve.java	java/org/apache/catalina/valves/RemoteHostValve.java	8	3	5	7	1	0.0	0.0	2	0	1	0	1	0	2	0	0	0	1	1	0	1	0	0	1	0	1	16	1	0	0	0	0	1	0	3	1	2	1	0	0	0	39	17	0	10	0	0	0.0
apache-tomcat-10.0.4-src/java/org/apache/catalina/valves/RemoteIpValve.java	java/org/apache/catalina/valves/RemoteIpValve.java	13	86	4	65	348	0.08735632	0.40229884	32	2	28	2	2	0	30	0	0	0	15	2	0	15	0	0	2	0	13	322	22	5	28	4	2	40	17	66	4	48	5	0	0	0	311	1	6	10	0	0	0.0
apache-tomcat-10.0.4-src/java/org/apache/catalina/valves/RequestFilterValve.java	java/org/apache/catalina/valves/RequestFilterValve.java	12	42	4	24	149	0.0995671	0.20779221	22	0	17	0	5	0	22	2	2	1	10	0	0	3	7	0	0	0	2	138	14	0	10	2	0	6	2	33	0	15	3	0	0	0	225	1025	1	10	0	0	0.0
apache-tomcat-10.0.4-src/java/org/apache/catalina/valves/rewrite/InternalRewriteMap.java	java/org/apache/catalina/valves/rewrite/InternalRewriteMap.java	5	5	1	1	0	0.0	0.0	1	1	1	0	0	0	1	0	0	0	0	0	0	0	0	0	0	0	0	71	5	0	0	0	0	4	0	0	0	0	1	0	4	0	11	1	0	10	0	0	0.0
apache-tomcat-10.0.4-src/java/org/apache/catalina/valves/rewrite/QuotedStringTokenizer.java	java/org/apache/catalina/valves/rewrite/QuotedStringTokenizer.java	3	24	1	20	18	0.8333333	1.0	8	0	4	4	0	0	4	0	0	0	4	1	0	3	1	0	1	0	5	106	13	1	7	0	0	1	4	18	1	12	3	0	1	0	43	1	0	10	0	0	0.0
apache-tomcat-10.0.4-src/java/org/apache/catalina/valves/rewrite/Resolver.java	java/org/apache/catalina/valves/rewrite/Resolver.java	0	6	1	1	15	0.0	0.0	6	0	6	0	0	0	6	5	0	0	0	0	0	0	0	0	0	0	1	10	1	0	0	0	0	0	0	0	0	0	0	0	0	0	11	1025	0	10	0	0	0.0
apache-tomcat-10.0.4-src/java/org/apache/catalina/valves/rewrite/ResolverImpl.java	java/org/apache/catalina/valves/rewrite/ResolverImpl.java	14	111	2	96	13	1.0	1.0	11	1	7	4	0	0	7	0	1	0	1	0	0	0	1	0	0	0	36	345	80	2	12	4	2	96	32	35	4	24	4	0	0	0	87	1	0	10	0	0	0.0
apache-tomcat-10.0.4-src/java/org/apache/catalina/valves/rewrite/RewriteCond.java	java/org/apache/catalina/valves/rewrite/RewriteCond.java	8	27	4	10	68	0.2	0.56666666	16	0	16	0	0	0	16	0	2	0	8	0	2	0	6	0	0	0	1	158	11	0	1	0	4	11	11	44	2	17	2	0	4	0	84	1	0	10	0	0	0.0
apache-tomcat-10.0.4-src/java/org/apache/catalina/valves/rewrite/RewriteRule.java	java/org/apache/catalina/valves/rewrite/RewriteRule.java	5	96	1	31	2386	0.026255708	0.08295281	73	0	73	0	0	0	73	0	4	0	39	0	0	1	38	0	0	0	3	349	41	5	4	0	3	6	10	95	3	51	4	0	0	0	378	1	0	10	0	0	0.0
apache-tomcat-10.0.4-src/java/org/apache/catalina/valves/rewrite/RewriteValve.java	java/org/apache/catalina/valves/rewrite/RewriteValve.java	37	190	4	199	58	0.12820514	0.20512821	13	3	7	0	6	0	13	0	0	2	7	0	0	0	7	0	0	0	17	602	10	14	32	9	11	113	37	113	18	66	6	0	0	0	214	1	9	10	0	0	0.0
apache-tomcat-10.0.4-src/java/org/apache/catalina/valves/rewrite/Substitution.java	java/org/apache/catalina/valves/rewrite/Substitution.java	13	60	9	18	3	0.4	0.6	10	2	4	5	0	1	5	0	0	0	3	0	0	1	2	0	0	0	9	277	11	5	22	0	7	7	52	68	35	35	5	0	9	0	116	1	0	10	0	0	0.0
apache-tomcat-10.0.4-src/java/org/apache/catalina/valves/SemaphoreValve.java	java/org/apache/catalina/valves/SemaphoreValve.java	6	20	4	9	37	0.16483517	0.6043956	14	0	12	0	2	0	14	0	0	2	5	0	0	0	5	0	0	0	0	85	7	0	0	2	0	0	1	14	0	6	5	0	0	0	111	1	0	10	0	0	0.0
apache-tomcat-10.0.4-src/java/org/apache/catalina/valves/SSLValve.java	java/org/apache/catalina/valves/SSLValve.java	9	21	4	21	31	0.21818182	0.6545454	11	0	11	0	0	0	11	0	0	0	5	1	0	5	0	0	1	0	4	90	7	0	6	1	0	11	4	26	0	15	4	0	0	0	131	1	2	10	0	0	0.0
apache-tomcat-10.0.4-src/java/org/apache/catalina/valves/StuckThreadDetectionValve.java	java/org/apache/catalina/valves/StuckThreadDetectionValve.java	11	33	4	55	33	0.33333334	0.8333333	14	0	11	2	1	0	12	0	0	0	8	2	0	8	0	0	5	0	13	209	7	5	3	1	0	4	9	26	3	23	3	0	3	0	150	1	3	10	0	0	0.0
apache-tomcat-10.0.4-src/java/org/apache/catalina/valves/ValveBase.java	java/org/apache/catalina/valves/ValveBase.java	10	23	3	17	79	0.04761905	0.04761905	15	0	12	0	3	0	15	0	0	2	5	1	0	0	5	0	1	0	2	87	7	1	5	0	0	3	4	17	1	12	3	0	0	0	114	1025	0	10	0	0	0.0
apache-tomcat-10.0.4-src/java/org/apache/catalina/webresources/AbstractArchiveResource.java	java/org/apache/catalina/webresources/AbstractArchiveResource.java	8	41	3	26	175	0.1541502	0.36363637	23	0	16	0	7	0	23	1	5	0	7	0	0	7	0	0	5	0	1	195	28	1	3	3	0	5	11	22	5	17	3	0	1	0	71	1025	3	10	0	0	0.0
apache-tomcat-10.0.4-src/java/org/apache/catalina/webresources/AbstractArchiveResourceSet.java	java/org/apache/catalina/webresources/AbstractArchiveResourceSet.java	11	66	3	33	118	0.066176474	0.15441176	17	0	9	0	8	0	17	4	9	0	7	0	0	5	2	0	1	0	1	223	16	2	25	1	2	10	30	44	19	22	5	0	0	0	127	1025	0	10	0	0	0.0
apache-tomcat-10.0.4-src/java/org/apache/catalina/webresources/AbstractResource.java	java/org/apache/catalina/webresources/AbstractResource.java	7	16	1	7	35	0.11111111	0.15555556	10	0	7	0	3	0	10	2	7	0	5	1	0	4	1	0	3	0	2	49	7	0	3	0	2	3	2	9	1	8	4	0	0	0	35	1025	0	10	0	0	0.0
apache-tomcat-10.0.4-src/java/org/apache/catalina/webresources/AbstractResourceSet.java	java/org/apache/catalina/webresources/AbstractResourceSet.java	5	23	2	8	139	0.045751635	0.045751635	18	0	8	0	10	0	18	0	14	0	8	1	0	7	1	0	1	0	1	78	7	0	3	0	0	6	2	11	0	8	1	0	0	0	39	1025	0	10	0	0	0.0
apache-tomcat-10.0.4-src/java/org/apache/catalina/webresources/AbstractSingleArchiveResource.java	java/org/apache/catalina/webresources/AbstractSingleArchiveResource.java	6	5	3	12	1	0.0	0.0	2	0	0	0	2	0	2	0	0	0	0	0	0	0	0	0	0	0	0	23	2	0	1	1	0	1	0	4	0	3	2	0	0	0	23	1025	1	10	0	0	0.0
apache-tomcat-10.0.4-src/java/org/apache/catalina/webresources/AbstractSingleArchiveResourceSet.java	java/org/apache/catalina/webresources/AbstractSingleArchiveResourceSet.java	8	21	4	26	15	0.0	0.0	6	0	2	0	4	0	6	0	0	0	1	0	0	1	0	0	0	0	4	96	3	1	6	6	0	0	0	12	0	7	5	0	0	0	69	1025	0	10	0	0	0.0
apache-tomcat-10.0.4-src/java/org/apache/catalina/webresources/Cache.java	java/org/apache/catalina/webresources/Cache.java	9	46	1	39	75	0.31617647	0.7794118	19	0	12	2	3	2	17	0	0	0	13	5	0	12	1	0	8	0	8	191	14	1	8	0	6	10	26	48	21	35	4	0	1	0	85	1	5	10	0	0	0.0
apache-tomcat-10.0.4-src/java/org/apache/catalina/webresources/CachedResource.java	java/org/apache/catalina/webresources/CachedResource.java	11	64	5	50	0	0.63870966	1.0	32	1	24	1	3	4	31	0	0	0	20	3	0	20	0	0	9	0	14	372	44	1	20	1	0	1	3	63	5	39	4	0	3	0	117	1	1	10	0	0	0.0
apache-tomcat-10.0.4-src/java/org/apache/catalina/webresources/ClasspathURLStreamHandler.java	java/org/apache/catalina/webresources/ClasspathURLStreamHandler.java	2	3	2	8	0	0.0	0.0	1	0	0	0	1	0	1	0	0	0	1	1	0	1	0	0	1	0	2	14	1	0	2	0	0	1	0	4	0	3	1	0	0	0	22	1	0	10	0	0	0.0
apache-tomcat-10.0.4-src/java/org/apache/catalina/webresources/DirResourceSet.java	java/org/apache/catalina/webresources/DirResourceSet.java	15	50	4	46	36	0.0	0.0	9	0	7	0	2	0	9	0	0	0	1	1	0	1	0	0	1	0	3	194	22	1	14	3	0	15	6	26	7	21	5	0	0	0	114	1	1	10	0	0	0.0
apache-tomcat-10.0.4-src/java/org/apache/catalina/webresources/EmptyResource.java	java/org/apache/catalina/webresources/EmptyResource.java	3	28	1	3	282	0.03	0.05	25	0	25	0	0	0	25	0	0	0	3	0	0	3	0	0	3	0	0	97	25	0	2	1	0	0	5	4	1	4	2	0	0	0	49	1	0	10	0	0	0.0
apache-tomcat-10.0.4-src/java/org/apache/catalina/webresources/EmptyResourceSet.java	java/org/apache/catalina/webresources/EmptyResourceSet.java	5	19	2	2	161	0.029239766	0.029239766	19	0	15	0	4	0	19	0	0	0	4	1	0	4	0	0	1	0	1	59	9	0	0	0	0	0	1	5	0	4	0	0	0	0	96	1	0	10	0	0	0.0
apache-tomcat-10.0.4-src/java/org/apache/catalina/webresources/ExtractingRoot.java	java/org/apache/catalina/webresources/ExtractingRoot.java	9	12	4	22	6	0.0	0.0	4	0	0	1	3	0	3	0	0	0	2	2	0	2	0	0	2	0	3	47	3	1	0	2	0	7	0	11	0	10	4	0	0	0	78	1	0	10	0	0	0.0
apache-tomcat-10.0.4-src/java/org/apache/catalina/webresources/FileResource.java	java/org/apache/catalina/webresources/FileResource.java	8	49	2	40	14	0.4	0.7157895	20	0	17	1	2	0	20	0	1	0	7	2	0	7	0	0	7	0	4	196	33	1	3	7	0	11	10	27	6	21	3	0	0	0	98	1	4	10	0	0	0.0
apache-tomcat-10.0.4-src/java/org/apache/catalina/webresources/FileResourceSet.java	java/org/apache/catalina/webresources/FileResourceSet.java	12	24	4	27	28	0.0	0.0	8	0	7	0	1	0	8	0	0	0	0	0	0	0	0	0	0	0	0	97	10	0	5	1	0	3	12	15	11	9	3	0	0	0	93	1	0	10	0	0	0.0
apache-tomcat-10.0.4-src/java/org/apache/catalina/webresources/JarContents.java	java/org/apache/catalina/webresources/JarContents.java	1	9	1	10	1	1.0	1.0	3	0	2	1	0	0	2	0	1	0	5	3	0	5	0	0	5	0	0	46	2	2	2	0	1	0	10	20	8	16	2	0	0	0	135	17	0	10	0	0	0.0
apache-tomcat-10.0.4-src/java/org/apache/catalina/webresources/JarResource.java	java/org/apache/catalina/webresources/JarResource.java	5	2	4	1	1	0.0	0.0	2	0	1	0	1	0	2	0	0	0	1	1	0	1	0	0	1	0	1	9	1	0	0	0	0	2	0	1	1	1	0	0	0	0	24	1	0	10	0	0	0.0
apache-tomcat-10.0.4-src/java/org/apache/catalina/webresources/JarResourceRoot.java	java/org/apache/catalina/webresources/JarResourceRoot.java	7	25	2	11	155	0.046783626	0.12280702	19	0	17	0	2	0	19	0	0	0	4	1	0	4	0	0	4	0	1	91	20	0	0	2	0	6	5	8	4	7	2	0	0	0	51	1	2	10	0	0	0.0
apache-tomcat-10.0.4-src/java/org/apache/catalina/webresources/JarResourceSet.java	java/org/apache/catalina/webresources/JarResourceSet.java	5	3	5	1	3	0.0	0.0	3	0	2	0	1	0	3	0	0	0	0	0	0	0	0	0	0	0	0	10	1	0	0	0	0	0	0	0	0	0	0	0	0	0	66	1	0	10	0	0	0.0
apache-tomcat-10.0.4-src/java/org/apache/catalina/webresources/JarWarResource.java	java/org/apache/catalina/webresources/JarWarResource.java	8	12	3	16	0	0.6666667	1.0	3	0	1	0	2	0	3	0	0	0	2	1	0	2	0	0	2	0	3	51	4	1	5	2	0	4	0	12	2	7	4	0	0	0	46	1	1	10	0	0	0.0
apache-tomcat-10.0.4-src/java/org/apache/catalina/webresources/JarWarResourceSet.java	java/org/apache/catalina/webresources/JarWarResourceSet.java	14	30	4	51	9	0.2857143	0.2857143	7	0	1	0	6	0	7	0	0	0	1	0	0	1	0	0	1	0	5	148	3	3	9	7	0	3	4	30	1	22	6	0	1	0	135	1	0	10	0	0	0.0
apache-tomcat-10.0.4-src/java/org/apache/catalina/webresources/StandardRoot.java	java/org/apache/catalina/webresources/StandardRoot.java	27	156	3	111	1260	0.13972431	0.62030077	60	0	39	4	17	0	57	0	2	0	16	2	0	15	1	0	10	0	8	548	42	28	17	1	1	23	12	71	6	43	5	0	1	0	232	1	1	10	0	0	0.0
apache-tomcat-10.0.4-src/java/org/apache/catalina/webresources/TomcatJarInputStream.java	java/org/apache/catalina/webresources/TomcatJarInputStream.java	0	8	6	2	2	0.33333334	0.5	4	0	0	0	1	3	4	0	0	0	2	0	0	2	0	0	0	0	0	23	3	0	2	0	0	2	0	3	0	3	1	0	0	0	42	1	0	10	0	0	0.0
apache-tomcat-10.0.4-src/java/org/apache/catalina/webresources/TomcatURLStreamHandlerFactory.java	java/org/apache/catalina/webresources/TomcatURLStreamHandlerFactory.java	3	20	1	11	14	0.0952381	0.0952381	9	5	7	2	0	0	7	0	0	0	5	3	0	5	0	0	4	0	4	70	10	3	5	0	0	2	0	10	0	8	3	0	0	0	115	1	0	10	0	0	0.0
apache-tomcat-10.0.4-src/java/org/apache/catalina/webresources/TrackedInputStream.java	java/org/apache/catalina/webresources/TrackedInputStream.java	3	13	2	17	0	0.64102566	1.0	13	0	12	0	0	1	13	0	0	2	4	0	0	4	0	0	4	0	1	58	9	0	0	0	0	0	0	6	0	6	0	0	0	0	34	0	0	10	0	0	0.0
apache-tomcat-10.0.4-src/java/org/apache/catalina/webresources/VirtualResource.java	java/org/apache/catalina/webresources/VirtualResource.java	2	4	2	0	4	0.16666667	0.16666667	4	0	4	0	0	0	4	0	0	0	1	0	0	1	0	0	1	0	0	16	3	0	0	0	0	0	0	1	0	1	0	0	0	0	11	1	0	10	0	0	0.0
apache-tomcat-10.0.4-src/java/org/apache/catalina/webresources/war/Handler.java	java/org/apache/catalina/webresources/war/Handler.java	1	4	2	3	1	0.0	0.0	2	0	0	0	2	0	2	0	0	0	0	0	0	0	0	0	0	0	0	11	1	0	0	0	0	3	1	1	1	0	1	0	0	0	15	1	0	10	0	0	0.0
apache-tomcat-10.0.4-src/java/org/apache/catalina/webresources/war/WarURLConnection.java	java/org/apache/catalina/webresources/war/WarURLConnection.java	2	8	2	9	0	1.0	1.0	7	0	6	0	1	0	7	0	0	0	2	0	0	2	0	0	1	0	1	31	5	0	0	0	0	0	0	3	0	3	1	0	0	0	25	1	0	10	0	0	0.0
apache-tomcat-10.0.4-src/java/org/apache/catalina/webresources/WarResource.java	java/org/apache/catalina/webresources/WarResource.java	6	2	4	2	1	0.0	0.0	2	0	1	0	1	0	2	0	0	0	1	1	0	1	0	0	1	0	2	9	1	0	0	0	0	1	0	1	1	1	0	0	0	0	25	1	0	10	0	0	0.0
apache-tomcat-10.0.4-src/java/org/apache/catalina/webresources/WarResourceSet.java	java/org/apache/catalina/webresources/WarResourceSet.java	5	3	5	1	3	0.0	0.0	3	0	2	0	1	0	3	0	0	0	0	0	0	0	0	0	0	0	0	10	1	0	0	0	0	1	0	0	0	0	0	0	0	0	57	1	0	10	0	0	0.0
apache-tomcat-10.0.4-src/java/org/apache/coyote/AbstractProcessor.java	java/org/apache/coyote/AbstractProcessor.java	30	187	2	140	1230	0.08944794	0.26415095	56	0	16	2	38	0	54	14	5	0	12	1	0	5	7	0	6	0	4	671	22	3	34	8	11	18	20	65	8	46	4	0	0	0	327	1025	7	10	0	0	0.0
apache-tomcat-10.0.4-src/java/org/apache/coyote/AbstractProcessorLight.java	java/org/apache/coyote/AbstractProcessorLight.java	7	30	1	17	33	0.083333336	0.083333336	10	0	3	1	6	0	9	4	0	0	1	0	0	1	0	0	0	0	0	88	4	1	11	0	0	9	0	15	3	5	3	0	0	0	133	1025	3	10	0	0	0.0
apache-tomcat-10.0.4-src/java/org/apache/coyote/ajp/AbstractAjpProtocol.java	java/org/apache/coyote/ajp/AbstractAjpProtocol.java	13	34	2	26	369	0.03448276	0.03448276	30	0	21	0	9	0	30	0	0	0	8	1	0	7	1	0	1	0	3	118	17	0	2	0	0	5	3	18	1	11	2	0	0	0	171	1025	2	10	0	0	0.0
apache-tomcat-10.0.4-src/java/org/apache/coyote/ajp/AbstractAjpProtocol.java	java/org/apache/coyote/ajp/AbstractAjpProtocol.java	13	34	2	26	369	0.03448276	0.03448276	30	0	21	0	9	0	30	0	0	0	8	1	0	7	1	0	1	0	3	118	17	0	2	0	0	5	3	18	1	11	2	0	0	0	171	1025	2	10	0	0	0.0
apache-tomcat-10.0.4-src/java/org/apache/coyote/ajp/AjpAprProtocol.java	java/org/apache/coyote/ajp/AjpAprProtocol.java	5	6	3	4	15	0.0	0.0	6	0	4	0	2	0	6	0	0	0	1	1	0	1	0	0	1	0	1	21	4	0	0	0	2	1	0	1	0	1	0	0	0	0	33	1	0	10	0	0	0.0
apache-tomcat-10.0.4-src/java/org/apache/coyote/ajp/AjpMessage.java	java/org/apache/coyote/ajp/AjpMessage.java	9	58	1	45	0	0.50526315	0.7157895	24	2	18	4	2	0	20	0	0	0	5	2	0	1	4	0	3	0	10	207	17	4	10	0	17	19	63	48	28	24	3	0	0	0	207	1	7	10	0	0	0.0
apache-tomcat-10.0.4-src/java/org/apache/coyote/ajp/AjpNio2Protocol.java	java/org/apache/coyote/ajp/AjpNio2Protocol.java	6	3	3	1	3	0.0	0.0	3	0	1	0	2	0	3	0	0	0	1	1	0	1	0	0	1	0	1	12	2	0	0	0	0	1	0	1	0	1	0	0	0	0	18	1	0	10	0	0	0.0
apache-tomcat-10.0.4-src/java/org/apache/coyote/ajp/AjpNioProtocol.java	java/org/apache/coyote/ajp/AjpNioProtocol.java	6	3	3	1	3	0.0	0.0	3	0	1	0	2	0	3	0	0	0	1	1	0	1	0	0	1	0	1	12	2	0	0	0	0	1	0	1	0	1	0	0	0	0	18	1	0	10	0	0	0.0
apache-tomcat-10.0.4-src/java/org/apache/coyote/ajp/AjpProcessor.java	java/org/apache/coyote/ajp/AjpProcessor.java	27	170	3	166	380	0.0997151	0.2991453	32	0	4	6	22	0	27	0	14	0	26	8	0	26	0	0	17	0	31	791	30	7	32	10	4	48	99	147	18	98	5	0	2	0	348	1	8	10	0	0	0.0
apache-tomcat-10.0.4-src/java/org/apache/coyote/ajp/AjpProcessor.java	java/org/apache/coyote/ajp/AjpProcessor.java	27	170	3	166	380	0.0997151	0.2991453	32	0	4	6	22	0	27	0	14	0	26	8	0	26	0	0	17	0	31	791	30	7	32	10	4	48	99	147	18	98	5	0	2	0	348	1	8	10	0	0	0.0
apache-tomcat-10.0.4-src/java/org/apache/coyote/ajp/AjpProcessor.java	java/org/apache/coyote/ajp/AjpProcessor.java	27	170	3	166	380	0.0997151	0.2991453	32	0	4	6	22	0	27	0	14	0	26	8	0	26	0	0	17	0	31	791	30	7	32	10	4	48	99	147	18	98	5	0	2	0	348	1	8	10	0	0	0.0
apache-tomcat-10.0.4-src/java/org/apache/coyote/ajp/AjpProcessor.java	java/org/apache/coyote/ajp/AjpProcessor.java	27	170	3	166	380	0.0997151	0.2991453	32	0	4	6	22	0	27	0	14	0	26	8	0	26	0	0	17	0	31	791	30	7	32	10	4	48	99	147	18	98	5	0	2	0	348	1	8	10	0	0	0.0
apache-tomcat-10.0.4-src/java/org/apache/coyote/ajp/AjpProcessor.java	java/org/apache/coyote/ajp/AjpProcessor.java	27	170	3	166	380	0.0997151	0.2991453	32	0	4	6	22	0	27	0	14	0	26	8	0	26	0	0	17	0	31	791	30	7	32	10	4	48	99	147	18	98	5	0	2	0	348	1	8	10	0	0	0.0
apache-tomcat-10.0.4-src/java/org/apache/coyote/ajp/AjpProcessor.java	java/org/apache/coyote/ajp/AjpProcessor.java	27	170	3	166	380	0.0997151	0.2991453	32	0	4	6	22	0	27	0	14	0	26	8	0	26	0	0	17	0	31	791	30	7	32	10	4	48	99	147	18	98	5	0	2	0	348	1	8	10	0	0	0.0
apache-tomcat-10.0.4-src/java/org/apache/coyote/ajp/AjpProcessor.java	java/org/apache/coyote/ajp/AjpProcessor.java	27	170	3	166	380	0.0997151	0.2991453	32	0	4	6	22	0	27	0	14	0	26	8	0	26	0	0	17	0	31	791	30	7	32	10	4	48	99	147	18	98	5	0	2	0	348	1	8	10	0	0	0.0
apache-tomcat-10.0.4-src/java/org/apache/coyote/ajp/AjpProcessor.java	java/org/apache/coyote/ajp/AjpProcessor.java	27	170	3	166	380	0.0997151	0.2991453	32	0	4	6	22	0	27	0	14	0	26	8	0	26	0	0	17	0	31	791	30	7	32	10	4	48	99	147	18	98	5	0	2	0	348	1	8	10	0	0	0.0
apache-tomcat-10.0.4-src/java/org/apache/coyote/ajp/AjpProcessor.java	java/org/apache/coyote/ajp/AjpProcessor.java	27	170	3	166	380	0.0997151	0.2991453	32	0	4	6	22	0	27	0	14	0	26	8	0	26	0	0	17	0	31	791	30	7	32	10	4	48	99	147	18	98	5	0	2	0	348	1	8	10	0	0	0.0
apache-tomcat-10.0.4-src/java/org/apache/coyote/ajp/AjpProcessor.java	java/org/apache/coyote/ajp/AjpProcessor.java	27	170	3	166	380	0.0997151	0.2991453	32	0	4	6	22	0	27	0	14	0	26	8	0	26	0	0	17	0	31	791	30	7	32	10	4	48	99	147	18	98	5	0	2	0	348	1	8	10	0	0	0.0
apache-tomcat-10.0.4-src/java/org/apache/coyote/ajp/AjpProcessor.java	java/org/apache/coyote/ajp/AjpProcessor.java	27	170	3	166	380	0.0997151	0.2991453	32	0	4	6	22	0	27	0	14	0	26	8	0	26	0	0	17	0	31	791	30	7	32	10	4	48	99	147	18	98	5	0	2	0	348	1	8	10	0	0	0.0
apache-tomcat-10.0.4-src/java/org/apache/coyote/ajp/AjpProcessor.java	java/org/apache/coyote/ajp/AjpProcessor.java	27	170	3	166	380	0.0997151	0.2991453	32	0	4	6	22	0	27	0	14	0	26	8	0	26	0	0	17	0	31	791	30	7	32	10	4	48	99	147	18	98	5	0	2	0	348	1	8	10	0	0	0.0
apache-tomcat-10.0.4-src/java/org/apache/coyote/ajp/AjpProcessor.java	java/org/apache/coyote/ajp/AjpProcessor.java	27	170	3	166	380	0.0997151	0.2991453	32	0	4	6	22	0	27	0	14	0	26	8	0	26	0	0	17	0	31	791	30	7	32	10	4	48	99	147	18	98	5	0	2	0	348	1	8	10	0	0	0.0
apache-tomcat-10.0.4-src/java/org/apache/coyote/ajp/AjpProcessor.java	java/org/apache/coyote/ajp/AjpProcessor.java	27	170	3	166	380	0.0997151	0.2991453	32	0	4	6	22	0	27	0	14	0	26	8	0	26	0	0	17	0	31	791	30	7	32	10	4	48	99	147	18	98	5	0	2	0	348	1	8	10	0	0	0.0
apache-tomcat-10.0.4-src/java/org/apache/coyote/ajp/AjpProcessor.java	java/org/apache/coyote/ajp/AjpProcessor.java	27	170	3	166	380	0.0997151	0.2991453	32	0	4	6	22	0	27	0	14	0	26	8	0	26	0	0	17	0	31	791	30	7	32	10	4	48	99	147	18	98	5	0	2	0	348	1	8	10	0	0	0.0
apache-tomcat-10.0.4-src/java/org/apache/coyote/ajp/AjpProcessor.java	java/org/apache/coyote/ajp/AjpProcessor.java	27	170	3	166	380	0.0997151	0.2991453	32	0	4	6	22	0	27	0	14	0	26	8	0	26	0	0	17	0	31	791	30	7	32	10	4	48	99	147	18	98	5	0	2	0	348	1	8	10	0	0	0.0
apache-tomcat-10.0.4-src/java/org/apache/coyote/ajp/AjpProcessor.java	java/org/apache/coyote/ajp/AjpProcessor.java	27	170	3	166	380	0.0997151	0.2991453	32	0	4	6	22	0	27	0	14	0	26	8	0	26	0	0	17	0	31	791	30	7	32	10	4	48	99	147	18	98	5	0	2	0	348	1	8	10	0	0	0.0
apache-tomcat-10.0.4-src/java/org/apache/coyote/ajp/AjpProcessor.java	java/org/apache/coyote/ajp/AjpProcessor.java	27	170	3	166	380	0.0997151	0.2991453	32	0	4	6	22	0	27	0	14	0	26	8	0	26	0	0	17	0	31	791	30	7	32	10	4	48	99	147	18	98	5	0	2	0	348	1	8	10	0	0	0.0
apache-tomcat-10.0.4-src/java/org/apache/coyote/ajp/Constants.java	java/org/apache/coyote/ajp/Constants.java	1	8	1	5	0	0.0	0.0	4	4	4	0	0	0	5	0	4	0	64	64	60	4	0	0	64	0	2	90	5	1	1	1	0	55	59	66	3	66	2	0	0	0	89	17	0	10	0	0	0.0
apache-tomcat-10.0.4-src/java/org/apache/coyote/AsyncStateMachine.java	java/org/apache/coyote/AsyncStateMachine.java	10	66	1	26	0	0.6789474	1.0	21	0	0	1	0	20	20	0	0	11	6	1	0	6	0	0	3	0	11	246	25	0	40	1	0	16	4	43	0	12	3	0	1	0	168	0	0	10	0	0	0.0
apache-tomcat-10.0.4-src/java/org/apache/coyote/CloseNowException.java	java/org/apache/coyote/CloseNowException.java	0	4	4	0	6	0.0	0.0	4	0	4	0	0	0	4	0	0	0	1	1	0	1	0	0	1	0	0	15	0	0	0	0	0	0	1	1	0	1	0	0	0	0	48	1	0	10	0	0	0.0
apache-tomcat-10.0.4-src/java/org/apache/coyote/CompressionConfig.java	java/org/apache/coyote/CompressionConfig.java	11	51	1	39	38	0.27272728	0.59090906	13	1	12	1	0	0	12	0	0	0	7	2	0	7	0	0	2	0	8	173	25	4	14	3	0	23	18	37	1	23	4	0	0	0	132	1	1	10	0	0	0.0
apache-tomcat-10.0.4-src/java/org/apache/coyote/Constants.java	java/org/apache/coyote/Constants.java	0	1	1	1	0	-1.0	-1.0	0	0	0	0	0	0	0	0	0	0	20	20	20	0	0	0	20	0	1	22	0	0	1	0	1	6	10	20	0	20	0	0	0	0	97	17	0	10	0	0	0.0
apache-tomcat-10.0.4-src/java/org/apache/coyote/Constants.java	java/org/apache/coyote/Constants.java	0	1	1	1	0	-1.0	-1.0	0	0	0	0	0	0	0	0	0	0	20	20	20	0	0	0	20	0	1	22	0	0	1	0	1	6	10	20	0	20	0	0	0	0	97	17	0	10	0	0	0.0
apache-tomcat-10.0.4-src/java/org/apache/coyote/Constants.java	java/org/apache/coyote/Constants.java	0	1	1	1	0	-1.0	-1.0	0	0	0	0	0	0	0	0	0	0	20	20	20	0	0	0	20	0	1	22	0	0	1	0	1	6	10	20	0	20	0	0	0	0	97	17	0	10	0	0	0.0
apache-tomcat-10.0.4-src/java/org/apache/coyote/Constants.java	java/org/apache/coyote/Constants.java	0	1	1	1	0	-1.0	-1.0	0	0	0	0	0	0	0	0	0	0	20	20	20	0	0	0	20	0	1	22	0	0	1	0	1	6	10	20	0	20	0	0	0	0	97	17	0	10	0	0	0.0
apache-tomcat-10.0.4-src/java/org/apache/coyote/Constants.java	java/org/apache/coyote/Constants.java	0	1	1	1	0	-1.0	-1.0	0	0	0	0	0	0	0	0	0	0	20	20	20	0	0	0	20	0	1	22	0	0	1	0	1	6	10	20	0	20	0	0	0	0	97	17	0	10	0	0	0.0
apache-tomcat-10.0.4-src/java/org/apache/coyote/Constants.java	java/org/apache/coyote/Constants.java	0	1	1	1	0	-1.0	-1.0	0	0	0	0	0	0	0	0	0	0	20	20	20	0	0	0	20	0	1	22	0	0	1	0	1	6	10	20	0	20	0	0	0	0	97	17	0	10	0	0	0.0
apache-tomcat-10.0.4-src/java/org/apache/coyote/Constants.java	java/org/apache/coyote/Constants.java	0	1	1	1	0	-1.0	-1.0	0	0	0	0	0	0	0	0	0	0	20	20	20	0	0	0	20	0	1	22	0	0	1	0	1	6	10	20	0	20	0	0	0	0	97	17	0	10	0	0	0.0
apache-tomcat-10.0.4-src/java/org/apache/coyote/Constants.java	java/org/apache/coyote/Constants.java	0	1	1	1	0	-1.0	-1.0	0	0	0	0	0	0	0	0	0	0	20	20	20	0	0	0	20	0	1	22	0	0	1	0	1	6	10	20	0	20	0	0	0	0	97	17	0	10	0	0	0.0
apache-tomcat-10.0.4-src/java/org/apache/coyote/Constants.java	java/org/apache/coyote/Constants.java	0	1	1	1	0	-1.0	-1.0	0	0	0	0	0	0	0	0	0	0	20	20	20	0	0	0	20	0	1	22	0	0	1	0	1	6	10	20	0	20	0	0	0	0	97	17	0	10	0	0	0.0
apache-tomcat-10.0.4-src/java/org/apache/coyote/ContainerThreadMarker.java	java/org/apache/coyote/ContainerThreadMarker.java	1	3	1	3	3	0.0	0.0	3	3	3	0	0	0	3	0	0	0	0	0	0	0	0	0	0	0	3	11	1	0	0	0	0	0	0	0	0	0	0	0	0	0	33	1	0	10	0	0	0.0
apache-tomcat-10.0.4-src/java/org/apache/coyote/http11/AbstractHttp11JsseProtocol.java	java/org/apache/coyote/http11/AbstractHttp11JsseProtocol.java	5	8	3	9	21	0.0	0.0	7	0	5	0	2	0	7	0	0	0	0	0	0	0	0	0	0	0	0	26	5	0	0	0	0	2	0	0	0	0	1	0	0	0	17	1025	0	10	0	0	0.0
apache-tomcat-10.0.4-src/java/org/apache/coyote/http11/AbstractHttp11Protocol.java	java/org/apache/coyote/http11/AbstractHttp11Protocol.java	25	107	2	83	2844	0.035053555	0.035702694	80	0	71	1	8	0	79	0	0	0	24	1	0	23	1	0	6	0	9	380	47	4	14	2	0	9	14	64	4	43	5	0	0	0	342	1025	5	10	0	0	0.0
apache-tomcat-10.0.4-src/java/org/apache/coyote/http11/AbstractHttp11Protocol.java	java/org/apache/coyote/http11/AbstractHttp11Protocol.java	25	107	2	83	2844	0.035053555	0.035702694	80	0	71	1	8	0	79	0	0	0	24	1	0	23	1	0	6	0	9	380	47	4	14	2	0	9	14	64	4	43	5	0	0	0	342	1025	5	10	0	0	0.0
apache-tomcat-10.0.4-src/java/org/apache/coyote/http11/AbstractHttp11Protocol.java	java/org/apache/coyote/http11/AbstractHttp11Protocol.java	25	107	2	83	2844	0.035053555	0.035702694	80	0	71	1	8	0	79	0	0	0	24	1	0	23	1	0	6	0	9	380	47	4	14	2	0	9	14	64	4	43	5	0	0	0	342	1025	5	10	0	0	0.0
apache-tomcat-10.0.4-src/java/org/apache/coyote/http11/Constants.java	java/org/apache/coyote/http11/Constants.java	2	0	1	1	0	-1.0	-1.0	0	0	0	0	0	0	0	0	0	0	31	31	31	0	0	0	31	0	5	33	0	0	0	0	0	13	6	31	2	31	0	0	0	0	43	17	0	10	0	0	0.0
apache-tomcat-10.0.4-src/java/org/apache/coyote/http11/filters/BufferedInputFilter.java	java/org/apache/coyote/http11/filters/BufferedInputFilter.java	6	21	1	18	18	0.30769232	0.46153846	12	0	12	0	0	0	13	0	0	0	6	2	0	6	0	0	2	0	1	79	8	1	3	1	0	2	9	12	0	7	2	0	0	0	85	1	0	10	0	0	0.0
apache-tomcat-10.0.4-src/java/org/apache/coyote/http11/filters/BufferedInputFilter.java	java/org/apache/coyote/http11/filters/BufferedInputFilter.java	6	21	1	18	18	0.30769232	0.46153846	12	0	12	0	0	0	13	0	0	0	6	2	0	6	0	0	2	0	1	79	8	1	3	1	0	2	9	12	0	7	2	0	0	0	85	1	0	10	0	0	0.0
apache-tomcat-10.0.4-src/java/org/apache/coyote/http11/filters/BufferedInputFilter.java	java/org/apache/coyote/http11/filters/BufferedInputFilter.java	6	21	1	18	18	0.30769232	0.46153846	12	0	12	0	0	0	13	0	0	0	6	2	0	6	0	0	2	0	1	79	8	1	3	1	0	2	9	12	0	7	2	0	0	0	85	1	0	10	0	0	0.0
apache-tomcat-10.0.4-src/java/org/apache/coyote/http11/filters/ChunkedInputFilter.java	java/org/apache/coyote/http11/filters/ChunkedInputFilter.java	9	101	1	38	70	0.2867647	0.4852941	20	0	12	4	4	0	17	0	0	0	16	3	0	8	8	0	8	0	2	329	16	8	31	0	10	16	43	75	14	41	4	0	0	0	184	1	0	10	0	0	0.0
apache-tomcat-10.0.4-src/java/org/apache/coyote/http11/filters/ChunkedInputFilter.java	java/org/apache/coyote/http11/filters/ChunkedInputFilter.java	9	101	1	38	70	0.2867647	0.4852941	20	0	12	4	4	0	17	0	0	0	16	3	0	8	8	0	8	0	2	329	16	8	31	0	10	16	43	75	14	41	4	0	0	0	184	1	0	10	0	0	0.0
apache-tomcat-10.0.4-src/java/org/apache/coyote/http11/filters/ChunkedInputFilter.java	java/org/apache/coyote/http11/filters/ChunkedInputFilter.java	9	101	1	38	70	0.2867647	0.4852941	20	0	12	4	4	0	17	0	0	0	16	3	0	8	8	0	8	0	2	329	16	8	31	0	10	16	43	75	14	41	4	0	0	0	184	1	0	10	0	0	0.0
apache-tomcat-10.0.4-src/java/org/apache/coyote/http11/filters/ChunkedInputFilter.java	java/org/apache/coyote/http11/filters/ChunkedInputFilter.java	9	101	1	38	70	0.2867647	0.4852941	20	0	12	4	4	0	17	0	0	0	16	3	0	8	8	0	8	0	2	329	16	8	31	0	10	16	43	75	14	41	4	0	0	0	184	1	0	10	0	0	0.0
apache-tomcat-10.0.4-src/java/org/apache/coyote/http11/filters/ChunkedInputFilter.java	java/org/apache/coyote/http11/filters/ChunkedInputFilter.java	9	101	1	38	70	0.2867647	0.4852941	20	0	12	4	4	0	17	0	0	0	16	3	0	8	8	0	8	0	2	329	16	8	31	0	10	16	43	75	14	41	4	0	0	0	184	1	0	10	0	0	0.0
apache-tomcat-10.0.4-src/java/org/apache/coyote/http11/filters/ChunkedInputFilter.java	java/org/apache/coyote/http11/filters/ChunkedInputFilter.java	9	101	1	38	70	0.2867647	0.4852941	20	0	12	4	4	0	17	0	0	0	16	3	0	8	8	0	8	0	2	329	16	8	31	0	10	16	43	75	14	41	4	0	0	0	184	1	0	10	0	0	0.0
apache-tomcat-10.0.4-src/java/org/apache/coyote/http11/filters/ChunkedInputFilter.java	java/org/apache/coyote/http11/filters/ChunkedInputFilter.java	9	101	1	38	70	0.2867647	0.4852941	20	0	12	4	4	0	17	0	0	0	16	3	0	8	8	0	8	0	2	329	16	8	31	0	10	16	43	75	14	41	4	0	0	0	184	1	0	10	0	0	0.0
apache-tomcat-10.0.4-src/java/org/apache/coyote/http11/filters/ChunkedInputFilter.java	java/org/apache/coyote/http11/filters/ChunkedInputFilter.java	9	101	1	38	70	0.2867647	0.4852941	20	0	12	4	4	0	17	0	0	0	16	3	0	8	8	0	8	0	2	329	16	8	31	0	10	16	43	75	14	41	4	0	0	0	184	1	0	10	0	0	0.0
apache-tomcat-10.0.4-src/java/org/apache/coyote/http11/filters/ChunkedInputFilter.java	java/org/apache/coyote/http11/filters/ChunkedInputFilter.java	9	101	1	38	70	0.2867647	0.4852941	20	0	12	4	4	0	17	0	0	0	16	3	0	8	8	0	8	0	2	329	16	8	31	0	10	16	43	75	14	41	4	0	0	0	184	1	0	10	0	0	0.0
apache-tomcat-10.0.4-src/java/org/apache/coyote/http11/filters/ChunkedInputFilter.java	java/org/apache/coyote/http11/filters/ChunkedInputFilter.java	9	101	1	38	70	0.2867647	0.4852941	20	0	12	4	4	0	17	0	0	0	16	3	0	8	8	0	8	0	2	329	16	8	31	0	10	16	43	75	14	41	4	0	0	0	184	1	0	10	0	0	0.0
apache-tomcat-10.0.4-src/java/org/apache/coyote/http11/filters/ChunkedInputFilter.java	java/org/apache/coyote/http11/filters/ChunkedInputFilter.java	9	101	1	38	70	0.2867647	0.4852941	20	0	12	4	4	0	17	0	0	0	16	3	0	8	8	0	8	0	2	329	16	8	31	0	10	16	43	75	14	41	4	0	0	0	184	1	0	10	0	0	0.0
apache-tomcat-10.0.4-src/java/org/apache/coyote/http11/filters/ChunkedInputFilter.java	java/org/apache/coyote/http11/filters/ChunkedInputFilter.java	9	101	1	38	70	0.2867647	0.4852941	20	0	12	4	4	0	17	0	0	0	16	3	0	8	8	0	8	0	2	329	16	8	31	0	10	16	43	75	14	41	4	0	0	0	184	1	0	10	0	0	0.0
apache-tomcat-10.0.4-src/java/org/apache/coyote/http11/filters/ChunkedInputFilter.java	java/org/apache/coyote/http11/filters/ChunkedInputFilter.java	9	101	1	38	70	0.2867647	0.4852941	20	0	12	4	4	0	17	0	0	0	16	3	0	8	8	0	8	0	2	329	16	8	31	0	10	16	43	75	14	41	4	0	0	0	184	1	0	10	0	0	0.0
apache-tomcat-10.0.4-src/java/org/apache/coyote/http11/filters/ChunkedInputFilter.java	java/org/apache/coyote/http11/filters/ChunkedInputFilter.java	9	101	1	38	70	0.2867647	0.4852941	20	0	12	4	4	0	17	0	0	0	16	3	0	8	8	0	8	0	2	329	16	8	31	0	10	16	43	75	14	41	4	0	0	0	184	1	0	10	0	0	0.0
apache-tomcat-10.0.4-src/java/org/apache/coyote/http11/filters/ChunkedInputFilter.java	java/org/apache/coyote/http11/filters/ChunkedInputFilter.java	9	101	1	38	70	0.2867647	0.4852941	20	0	12	4	4	0	17	0	0	0	16	3	0	8	8	0	8	0	2	329	16	8	31	0	10	16	43	75	14	41	4	0	0	0	184	1	0	10	0	0	0.0
apache-tomcat-10.0.4-src/java/org/apache/coyote/http11/filters/ChunkedOutputFilter.java	java/org/apache/coyote/http11/filters/ChunkedOutputFilter.java	8	16	1	25	4	0.3888889	0.7777778	9	0	8	1	0	0	9	0	0	0	10	4	0	5	5	0	8	0	6	102	4	2	2	0	0	15	16	22	2	19	3	0	0	0	68	1	0	10	0	0	0.0
apache-tomcat-10.0.4-src/java/org/apache/coyote/http11/filters/GzipOutputFilter.java	java/org/apache/coyote/http11/filters/GzipOutputFilter.java	9	14	2	18	0	0.52380955	0.71428573	7	0	7	0	0	0	7	0	0	0	4	1	0	0	4	0	2	0	1	71	2	0	3	1	0	2	1	9	2	6	3	0	1	0	57	1	2	10	0	0	0.0
apache-tomcat-10.0.4-src/java/org/apache/coyote/http11/filters/IdentityInputFilter.java	java/org/apache/coyote/http11/filters/IdentityInputFilter.java	7	26	1	14	22	0.2820513	0.5769231	12	0	12	0	0	0	13	0	0	0	8	3	0	2	6	0	4	0	1	88	6	1	1	0	1	2	19	25	3	13	3	0	0	0	82	1	0	10	0	0	0.0
apache-tomcat-10.0.4-src/java/org/apache/coyote/http11/filters/IdentityInputFilter.java	java/org/apache/coyote/http11/filters/IdentityInputFilter.java	7	26	1	14	22	0.2820513	0.5769231	12	0	12	0	0	0	13	0	0	0	8	3	0	2	6	0	4	0	1	88	6	1	1	0	1	2	19	25	3	13	3	0	0	0	82	1	0	10	0	0	0.0
apache-tomcat-10.0.4-src/java/org/apache/coyote/http11/filters/IdentityInputFilter.java	java/org/apache/coyote/http11/filters/IdentityInputFilter.java	7	26	1	14	22	0.2820513	0.5769231	12	0	12	0	0	0	13	0	0	0	8	3	0	2	6	0	4	0	1	88	6	1	1	0	1	2	19	25	3	13	3	0	0	0	82	1	0	10	0	0	0.0
apache-tomcat-10.0.4-src/java/org/apache/coyote/http11/filters/IdentityOutputFilter.java	java/org/apache/coyote/http11/filters/IdentityOutputFilter.java	4	10	1	9	0	0.61904764	1.0	7	0	7	0	0	0	7	0	0	0	3	0	0	0	3	0	0	0	0	53	2	0	0	0	0	0	11	15	2	4	3	0	0	0	34	1	0	10	0	0	0.0
apache-tomcat-10.0.4-src/java/org/apache/coyote/http11/filters/SavedRequestInputFilter.java	java/org/apache/coyote/http11/filters/SavedRequestInputFilter.java	6	11	1	11	6	0.41666666	0.41666666	9	0	9	0	0	0	9	0	0	0	1	0	0	0	1	0	0	0	0	33	6	0	0	0	0	0	2	4	0	2	1	0	0	0	71	1	0	10	0	0	0.0
apache-tomcat-10.0.4-src/java/org/apache/coyote/http11/filters/VoidInputFilter.java	java/org/apache/coyote/http11/filters/VoidInputFilter.java	5	9	1	3	28	0.0	0.0	8	0	8	0	0	0	9	0	0	0	2	2	0	0	2	0	2	0	0	28	5	0	0	0	0	1	4	2	0	2	0	0	0	0	88	1	0	10	0	0	0.0
apache-tomcat-10.0.4-src/java/org/apache/coyote/http11/filters/VoidOutputFilter.java	java/org/apache/coyote/http11/filters/VoidOutputFilter.java	3	7	1	3	9	0.2857143	0.2857143	7	0	7	0	0	0	7	0	0	0	1	0	0	1	0	0	0	0	0	23	2	0	0	0	0	0	1	3	0	1	0	0	0	0	41	1	0	10	0	0	0.0
apache-tomcat-10.0.4-src/java/org/apache/coyote/http11/HeadersTooLargeException.java	java/org/apache/coyote/http11/HeadersTooLargeException.java	0	4	5	0	6	0.0	0.0	4	0	4	0	0	0	4	0	0	0	1	1	0	1	0	0	1	0	0	15	0	0	0	0	0	0	1	1	0	1	0	0	0	0	31	1	0	10	0	0	0.0
apache-tomcat-10.0.4-src/java/org/apache/coyote/http11/Http11AprProtocol.java	java/org/apache/coyote/http11/Http11AprProtocol.java	5	11	3	9	45	0.0	0.0	10	0	8	0	2	0	10	0	0	0	1	1	0	1	0	0	1	0	1	38	7	0	0	0	6	2	0	1	0	1	1	0	0	0	58	1	0	10	0	0	0.0
apache-tomcat-10.0.4-src/java/org/apache/coyote/http11/Http11AprProtocol.java	java/org/apache/coyote/http11/Http11AprProtocol.java	5	11	3	9	45	0.0	0.0	10	0	8	0	2	0	10	0	0	0	1	1	0	1	0	0	1	0	1	38	7	0	0	0	6	2	0	1	0	1	1	0	0	0	58	1	0	10	0	0	0.0
apache-tomcat-10.0.4-src/java/org/apache/coyote/http11/Http11AprProtocol.java	java/org/apache/coyote/http11/Http11AprProtocol.java	5	11	3	9	45	0.0	0.0	10	0	8	0	2	0	10	0	0	0	1	1	0	1	0	0	1	0	1	38	7	0	0	0	6	2	0	1	0	1	1	0	0	0	58	1	0	10	0	0	0.0
apache-tomcat-10.0.4-src/java/org/apache/coyote/http11/Http11AprProtocol.java	java/org/apache/coyote/http11/Http11AprProtocol.java	5	11	3	9	45	0.0	0.0	10	0	8	0	2	0	10	0	0	0	1	1	0	1	0	0	1	0	1	38	7	0	0	0	6	2	0	1	0	1	1	0	0	0	58	1	0	10	0	0	0.0
apache-tomcat-10.0.4-src/java/org/apache/coyote/http11/Http11InputBuffer.java	java/org/apache/coyote/http11/Http11InputBuffer.java	20	181	1	68	0	0.5285714	0.9047619	25	0	6	4	0	15	21	0	0	0	27	3	0	27	0	0	9	0	14	670	41	19	75	2	12	27	92	170	33	64	5	0	4	0	321	1	4	10	0	0	0.0
apache-tomcat-10.0.4-src/java/org/apache/coyote/http11/Http11InputBuffer.java	java/org/apache/coyote/http11/Http11InputBuffer.java	20	181	1	68	0	0.5285714	0.9047619	25	0	6	4	0	15	21	0	0	0	27	3	0	27	0	0	9	0	14	670	41	19	75	2	12	27	92	170	33	64	5	0	4	0	321	1	4	10	0	0	0.0
apache-tomcat-10.0.4-src/java/org/apache/coyote/http11/Http11Nio2Protocol.java	java/org/apache/coyote/http11/Http11Nio2Protocol.java	7	4	4	3	3	0.0	0.0	3	0	1	0	2	0	3	0	0	0	1	1	0	1	0	0	1	0	1	17	3	0	0	0	0	3	0	1	1	1	1	0	0	0	22	1	0	10	0	0	0.0
apache-tomcat-10.0.4-src/java/org/apache/coyote/http11/Http11NioProtocol.java	java/org/apache/coyote/http11/Http11NioProtocol.java	7	8	4	8	21	0.0	0.0	7	0	5	0	2	0	7	0	0	0	1	1	0	1	0	0	1	0	1	29	5	0	0	0	4	3	0	1	1	1	1	0	0	0	46	1	0	10	0	0	0.0
apache-tomcat-10.0.4-src/java/org/apache/coyote/http11/Http11NioProtocol.java	java/org/apache/coyote/http11/Http11NioProtocol.java	7	8	4	8	21	0.0	0.0	7	0	5	0	2	0	7	0	0	0	1	1	0	1	0	0	1	0	1	29	5	0	0	0	4	3	0	1	1	1	1	0	0	0	46	1	0	10	0	0	0.0
apache-tomcat-10.0.4-src/java/org/apache/coyote/http11/Http11NioProtocol.java	java/org/apache/coyote/http11/Http11NioProtocol.java	7	8	4	8	21	0.0	0.0	7	0	5	0	2	0	7	0	0	0	1	1	0	1	0	0	1	0	1	29	5	0	0	0	4	3	0	1	1	1	1	0	0	0	46	1	0	10	0	0	0.0
apache-tomcat-10.0.4-src/java/org/apache/coyote/http11/Http11NioProtocol.java	java/org/apache/coyote/http11/Http11NioProtocol.java	7	8	4	8	21	0.0	0.0	7	0	5	0	2	0	7	0	0	0	1	1	0	1	0	0	1	0	1	29	5	0	0	0	4	3	0	1	1	1	1	0	0	0	46	1	0	10	0	0	0.0
apache-tomcat-10.0.4-src/java/org/apache/coyote/http11/Http11NioProtocol.java	java/org/apache/coyote/http11/Http11NioProtocol.java	7	8	4	8	21	0.0	0.0	7	0	5	0	2	0	7	0	0	0	1	1	0	1	0	0	1	0	1	29	5	0	0	0	4	3	0	1	1	1	1	0	0	0	46	1	0	10	0	0	0.0
apache-tomcat-10.0.4-src/java/org/apache/coyote/http11/Http11NioProtocol.java	java/org/apache/coyote/http11/Http11NioProtocol.java	7	8	4	8	21	0.0	0.0	7	0	5	0	2	0	7	0	0	0	1	1	0	1	0	0	1	0	1	29	5	0	0	0	4	3	0	1	1	1	1	0	0	0	46	1	0	10	0	0	0.0
apache-tomcat-10.0.4-src/java/org/apache/coyote/http11/Http11NioProtocol.java	java/org/apache/coyote/http11/Http11NioProtocol.java	7	8	4	8	21	0.0	0.0	7	0	5	0	2	0	7	0	0	0	1	1	0	1	0	0	1	0	1	29	5	0	0	0	4	3	0	1	1	1	1	0	0	0	46	1	0	10	0	0	0.0
apache-tomcat-10.0.4-src/java/org/apache/coyote/http11/Http11OutputBuffer.java	java/org/apache/coyote/http11/Http11OutputBuffer.java	14	58	1	50	102	0.39855072	1.0	28	0	17	4	5	2	24	0	2	0	11	1	0	1	10	0	3	0	4	253	13	5	12	1	1	3	29	38	2	26	3	0	1	0	214	1	0	10	0	0	0.0
apache-tomcat-10.0.4-src/java/org/apache/coyote/http11/upgrade/UpgradeGroupInfo.java	java/org/apache/coyote/http11/upgrade/UpgradeGroupInfo.java	3	20	2	14	0	0.8181818	0.8181818	11	0	11	0	0	0	11	0	0	10	5	0	0	5	0	0	1	0	0	77	4	8	1	0	0	0	8	21	0	9	1	0	0	0	31	1	0	10	0	0	0.0
apache-tomcat-10.0.4-src/java/org/apache/coyote/http11/upgrade/UpgradeInfo.java	java/org/apache/coyote/http11/upgrade/UpgradeInfo.java	1	16	1	2	65	0.14285715	0.14285715	14	0	14	0	0	0	14	0	0	0	5	0	0	5	0	0	0	0	0	58	5	0	2	0	0	0	4	15	0	5	2	0	0	0	47	1	0	10	0	0	0.0
apache-tomcat-10.0.4-src/java/org/apache/coyote/http11/upgrade/UpgradeProcessorBase.java	java/org/apache/coyote/http11/upgrade/UpgradeProcessorBase.java	6	11	2	0	53	0.018181818	0.018181818	11	0	11	0	0	0	11	0	6	0	2	1	0	1	1	0	2	0	0	35	8	0	0	0	0	0	1	2	0	2	0	0	0	0	44	1025	0	10	0	0	0.0
apache-tomcat-10.0.4-src/java/org/apache/coyote/http11/upgrade/UpgradeProcessorExternal.java	java/org/apache/coyote/http11/upgrade/UpgradeProcessorExternal.java	16	18	3	17	8	0.35714287	0.53571427	8	0	7	0	1	0	8	0	2	0	5	2	0	5	0	0	5	0	4	73	7	0	3	2	0	5	0	5	0	5	2	0	0	0	43	1	5	10	0	0	0.0
apache-tomcat-10.0.4-src/java/org/apache/coyote/http11/upgrade/UpgradeProcessorInternal.java	java/org/apache/coyote/http11/upgrade/UpgradeProcessorInternal.java	15	13	3	13	3	0.46666667	0.46666667	10	0	9	0	1	0	10	0	1	0	2	1	0	2	0	0	2	0	1	46	5	0	3	0	0	0	0	4	0	4	1	0	0	0	47	1	0	10	0	0	0.0
apache-tomcat-10.0.4-src/java/org/apache/coyote/http11/upgrade/UpgradeServletInputStream.java	java/org/apache/coyote/http11/upgrade/UpgradeServletInputStream.java	15	49	3	26	0	0.53333336	0.8	13	0	8	3	0	2	10	0	9	0	9	2	0	9	0	0	5	0	6	191	15	1	17	7	2	9	17	27	0	16	2	0	0	0	64	1	2	10	0	0	0.0
apache-tomcat-10.0.4-src/java/org/apache/coyote/http11/upgrade/UpgradeServletOutputStream.java	java/org/apache/coyote/http11/upgrade/UpgradeServletOutputStream.java	15	42	3	26	0	0.4722222	0.6111111	13	0	7	4	0	2	9	0	5	0	11	2	0	11	0	0	7	0	6	193	9	0	8	5	1	8	2	24	0	15	4	0	0	0	66	1	2	10	0	0	0.0
apache-tomcat-10.0.4-src/java/org/apache/coyote/http2/AbstractNonZeroStream.java	java/org/apache/coyote/http2/AbstractNonZeroStream.java	8	14	2	21	4	0.42857143	0.42857143	8	0	0	0	0	8	8	0	5	0	4	2	0	3	1	0	3	0	5	59	2	2	0	0	0	2	0	10	0	6	2	0	0	0	55	1024	2	10	0	0	0.0
apache-tomcat-10.0.4-src/java/org/apache/coyote/http2/AbstractStream.java	java/org/apache/coyote/http2/AbstractStream.java	7	24	1	17	86	0.14166667	0.26666668	16	0	0	0	0	16	16	2	12	4	7	2	0	7	0	0	5	0	9	77	7	1	5	0	0	3	1	15	0	9	2	0	0	0	69	1024	2	10	0	0	0.0
apache-tomcat-10.0.4-src/java/org/apache/coyote/http2/ByteUtil.java	java/org/apache/coyote/http2/ByteUtil.java	1	15	1	1	91	0.0	0.0	14	13	0	1	0	13	13	0	0	0	0	0	0	0	0	0	0	0	0	52	9	0	1	0	59	0	83	13	52	0	0	0	0	0	31	0	0	10	0	0	0.0
apache-tomcat-10.0.4-src/java/org/apache/coyote/http2/ConnectionException.java	java/org/apache/coyote/http2/ConnectionException.java	2	2	4	0	1	0.0	0.0	2	0	0	0	0	2	2	0	0	0	1	1	0	1	0	0	1	0	0	9	0	0	0	0	0	0	1	1	0	1	0	0	0	0	21	0	0	10	0	0	0.0
apache-tomcat-10.0.4-src/java/org/apache/coyote/http2/ConnectionSettingsBase.java	java/org/apache/coyote/http2/ConnectionSettingsBase.java	6	38	1	25	129	0.036363635	0.054545455	19	0	0	8	0	11	11	2	7	5	16	11	0	3	0	13	14	0	20	140	15	0	3	0	4	6	21	27	10	27	1	0	0	0	69	1024	2	10	0	0	0.0
apache-tomcat-10.0.4-src/java/org/apache/coyote/http2/ConnectionSettingsLocal.java	java/org/apache/coyote/http2/ConnectionSettingsLocal.java	7	11	2	16	15	0.06666667	0.06666667	7	0	0	1	0	6	6	0	5	3	2	1	0	2	0	0	1	0	3	54	4	1	1	0	0	1	7	10	2	5	1	0	0	0	107	0	0	10	0	0	0.0
apache-tomcat-10.0.4-src/java/org/apache/coyote/http2/ConnectionSettingsRemote.java	java/org/apache/coyote/http2/ConnectionSettingsRemote.java	3	3	2	0	3	0.0	0.0	3	0	0	0	0	3	3	0	2	0	1	1	0	1	0	0	1	0	0	12	1	0	0	0	0	1	0	1	0	1	0	0	0	0	34	0	0	10	0	0	0.0
apache-tomcat-10.0.4-src/java/org/apache/coyote/http2/Constants.java	java/org/apache/coyote/http2/Constants.java	0	0	1	0	0	-1.0	-1.0	0	0	0	0	0	0	0	0	0	0	9	9	1	0	0	8	9	0	0	11	0	0	0	0	0	0	11	9	2	9	0	0	0	0	23	1	0	10	0	0	0.0
apache-tomcat-10.0.4-src/java/org/apache/coyote/http2/Flags.java	java/org/apache/coyote/http2/Flags.java	0	11	1	0	15	0.0	0.0	6	5	0	1	0	5	5	0	0	0	0	0	0	0	0	0	0	0	0	19	5	0	5	0	5	0	10	0	0	0	0	0	0	0	15	0	0	10	0	0	0.0
apache-tomcat-10.0.4-src/java/org/apache/coyote/http2/HeaderSink.java	java/org/apache/coyote/http2/HeaderSink.java	2	3	1	0	3	0.0	0.0	3	0	3	0	0	0	3	0	0	0	0	0	0	0	0	0	0	0	0	8	0	0	0	0	0	0	0	0	0	0	0	0	0	0	30	0	0	10	0	0	0.0
apache-tomcat-10.0.4-src/java/org/apache/coyote/http2/Hpack.java	java/org/apache/coyote/http2/Hpack.java	5	17	1	10	4	0.16666667	0.16666667	4	3	0	1	0	3	4	0	0	0	7	7	0	4	0	3	7	0	2	153	6	4	3	0	7	76	88	87	12	19	3	0	1	0	116	16	0	10	0	0	0.0
apache-tomcat-10.0.4-src/java/org/apache/coyote/http2/HpackEncoder.java	java/org/apache/coyote/http2/HpackEncoder.java	13	54	2	45	23	0.16666667	0.16666667	11	0	1	8	0	2	4	0	0	0	15	4	0	15	0	0	7	0	15	280	9	9	18	0	8	1	48	54	10	36	5	1	4	0	128	0	1	10	0	0	0.0
apache-tomcat-10.0.4-src/java/org/apache/coyote/http2/HpackException.java	java/org/apache/coyote/http2/HpackException.java	0	2	3	0	1	0.0	0.0	2	0	0	0	0	2	2	0	0	0	1	1	0	1	0	0	1	0	0	9	0	0	0	0	0	0	1	1	0	1	0	0	0	0	26	0	0	10	0	0	0.0
apache-tomcat-10.0.4-src/java/org/apache/coyote/http2/HPackHuffman.java	java/org/apache/coyote/http2/HPackHuffman.java	6	40	1	20	0	0.33333334	0.33333334	2	2	2	0	0	0	3	0	0	0	6	6	0	5	1	0	6	0	7	476	6	8	6	0	22	4	836	334	23	45	5	0	1	0	139	1	0	10	0	0	0.0
apache-tomcat-10.0.4-src/java/org/apache/coyote/http2/Http2AsyncParser.java	java/org/apache/coyote/http2/Http2AsyncParser.java	16	11	3	8	0	1.0	1.0	4	0	0	1	1	2	3	0	0	0	3	0	0	3	0	0	2	0	5	264	2	0	3	0	0	0	2	14	0	13	2	0	2	0	41	0	0	10	0	0	0.0
apache-tomcat-10.0.4-src/java/org/apache/coyote/http2/Http2AsyncUpgradeHandler.java	java/org/apache/coyote/http2/Http2AsyncUpgradeHandler.java	31	41	4	47	82	0.104761906	0.104761906	16	0	3	1	7	5	15	0	0	0	6	1	0	6	0	0	6	0	36	325	8	0	9	3	4	4	34	37	5	26	3	2	3	0	117	1	4	10	0	0	0.0
apache-tomcat-10.0.4-src/java/org/apache/coyote/http2/Http2Exception.java	java/org/apache/coyote/http2/Http2Exception.java	1	3	3	0	0	1.0	1.0	3	0	0	0	0	3	3	0	0	0	2	1	0	2	0	0	2	0	0	15	1	0	0	0	0	0	1	3	0	2	0	0	0	0	15	1024	0	10	0	0	0.0
apache-tomcat-10.0.4-src/java/org/apache/coyote/http2/Http2OutputBuffer.java	java/org/apache/coyote/http2/Http2OutputBuffer.java	5	7	1	7	0	1.0	1.0	6	0	6	0	0	0	6	0	0	0	2	0	0	2	0	0	1	0	0	27	2	0	0	0	0	0	0	3	0	2	1	0	0	0	50	1	0	10	0	0	0.0
apache-tomcat-10.0.4-src/java/org/apache/coyote/http2/Http2Protocol.java	java/org/apache/coyote/http2/Http2Protocol.java	22	56	1	22	987	0.04347826	0.06567992	47	0	46	0	0	1	47	0	0	0	34	16	0	23	0	11	16	0	3	212	33	2	2	1	0	6	13	59	0	41	2	0	0	0	111	1	1	10	0	0	0.0
apache-tomcat-10.0.4-src/java/org/apache/coyote/http2/RecycledStream.java	java/org/apache/coyote/http2/RecycledStream.java	2	3	3	0	1	0.33333334	0.33333334	3	0	0	0	0	3	3	0	0	0	1	0	0	1	0	0	1	0	0	12	1	0	0	0	0	1	0	1	0	1	0	0	0	0	34	0	0	10	0	0	0.0
apache-tomcat-10.0.4-src/java/org/apache/coyote/http2/SendfileData.java	java/org/apache/coyote/http2/SendfileData.java	1	0	1	0	0	-1.0	-1.0	0	0	0	0	0	0	0	0	0	0	8	0	0	0	0	8	0	0	0	10	0	0	0	0	0	0	0	0	0	8	0	0	0	0	15	0	0	10	0	0	0.0
apache-tomcat-10.0.4-src/java/org/apache/coyote/http2/Stream.java	java/org/apache/coyote/http2/Stream.java	39	138	3	138	647	0.15858586	0.56666666	46	1	3	2	0	41	45	0	33	2	19	8	0	19	0	0	10	0	16	791	27	4	33	5	2	50	39	75	10	55	4	0	3	0	222	0	4	10	0	0	0.0
apache-tomcat-10.0.4-src/java/org/apache/coyote/http2/Stream.java	java/org/apache/coyote/http2/Stream.java	39	138	3	138	647	0.15858586	0.56666666	46	1	3	2	0	41	45	0	33	2	19	8	0	19	0	0	10	0	16	791	27	4	33	5	2	50	39	75	10	55	4	0	3	0	222	0	4	10	0	0	0.0
apache-tomcat-10.0.4-src/java/org/apache/coyote/http2/StreamException.java	java/org/apache/coyote/http2/StreamException.java	2	2	4	0	0	1.0	1.0	2	0	0	0	0	2	2	0	0	0	2	1	0	2	0	0	2	0	0	11	1	0	0	0	0	0	1	2	0	2	0	0	0	0	21	0	0	10	0	0	0.0
apache-tomcat-10.0.4-src/java/org/apache/coyote/http2/StreamProcessor.java	java/org/apache/coyote/http2/StreamProcessor.java	34	83	3	96	5	0.46305418	0.62315273	31	1	3	2	23	3	29	0	22	0	6	2	0	6	0	0	4	0	7	272	18	1	22	6	4	13	10	31	1	21	6	0	0	0	114	0	3	10	0	0	0.0
apache-tomcat-10.0.4-src/java/org/apache/coyote/http2/StreamRunnable.java	java/org/apache/coyote/http2/StreamRunnable.java	2	2	1	1	0	1.0	1.0	2	0	2	0	0	0	2	0	0	0	2	0	0	2	0	0	2	0	0	11	0	0	0	0	0	0	0	2	0	2	0	0	0	0	8	0	0	10	0	0	0.0
apache-tomcat-10.0.4-src/java/org/apache/coyote/http2/StreamStateMachine.java	java/org/apache/coyote/http2/StreamStateMachine.java	8	23	1	13	42	0.2857143	0.34285715	16	0	1	1	0	14	15	0	13	14	5	2	0	5	0	0	4	0	3	107	5	0	3	0	0	4	0	5	0	5	2	0	1	0	101	0	1	10	0	0	0.0
apache-tomcat-10.0.4-src/java/org/apache/coyote/http2/WindowAllocationManager.java	java/org/apache/coyote/http2/WindowAllocationManager.java	7	30	1	19	0	0.62222224	1.0	14	0	0	4	0	10	10	0	0	0	7	5	0	7	0	0	6	0	6	108	3	0	5	0	2	9	5	11	0	8	5	0	0	0	113	0	7	10	0	0	0.0
apache-tomcat-10.0.4-src/java/org/apache/coyote/ProtocolException.java	java/org/apache/coyote/ProtocolException.java	0	4	4	0	6	0.0	0.0	4	0	4	0	0	0	4	0	0	0	1	1	0	1	0	0	1	0	0	15	0	0	0	0	0	0	1	1	0	1	0	0	0	0	28	1	0	10	0	0	0.0
apache-tomcat-10.0.4-src/java/org/apache/coyote/RequestGroupInfo.java	java/org/apache/coyote/RequestGroupInfo.java	3	30	2	20	0	0.8666667	0.8666667	15	0	15	0	0	0	15	0	0	14	7	0	0	7	0	0	1	0	0	111	6	12	1	0	0	0	12	31	0	13	2	0	0	0	58	1	0	10	0	0	0.0
apache-tomcat-10.0.4-src/java/org/apache/coyote/RequestInfo.java	java/org/apache/coyote/RequestInfo.java	5	46	1	23	431	0.17948718	0.6329285	39	0	38	0	0	1	39	0	0	0	13	0	0	13	0	0	1	0	2	165	27	0	4	0	0	0	4	26	2	16	2	0	0	0	119	1	0	10	0	0	0.0
apache-tomcat-10.0.4-src/java/org/apache/coyote/Response.java	java/org/apache/coyote/Response.java	14	97	1	49	1174	0.07692308	0.68325794	53	0	51	1	1	0	52	0	2	0	26	3	0	12	0	14	7	0	11	362	42	0	20	3	0	9	20	92	4	40	3	0	0	0	290	17	2	10	0	0	0.0
apache-tomcat-10.0.4-src/java/org/apache/coyote/UpgradeToken.java	java/org/apache/coyote/UpgradeToken.java	3	5	1	0	2	0.4	1.0	5	0	5	0	0	0	5	0	4	0	4	0	0	4	0	0	4	0	0	24	4	0	0	0	0	0	0	4	0	4	0	0	0	0	18	17	0	10	0	0	0.0
apache-tomcat-10.0.4-src/java/org/apache/el/ExpressionFactoryImpl.java	java/org/apache/el/ExpressionFactoryImpl.java	11	7	2	4	10	0.0	0.0	5	0	5	0	0	0	5	0	0	0	0	0	0	0	0	0	0	0	3	25	5	0	2	0	0	2	0	2	0	2	1	0	0	0	30	1	0	10	0	0	0.0
apache-tomcat-10.0.4-src/java/org/apache/el/lang/ELArithmetic.java	java/org/apache/el/lang/ELArithmetic.java	6	48	5	21	145	0.014705882	0.022058824	18	8	7	1	10	0	17	8	8	0	5	5	4	1	0	0	5	0	12	241	22	0	17	0	2	3	5	25	0	20	3	0	4	0	56	1025	0	10	0	0	0.0
apache-tomcat-10.0.4-src/java/org/apache/el/lang/ELSupport.java	java/org/apache/el/lang/ELSupport.java	6	158	1	83	130	0.025	0.025	17	16	13	2	2	0	16	0	15	0	2	2	0	1	1	0	2	0	96	457	88	2	42	16	15	32	10	45	0	44	4	0	0	1	157	1	0	10	0	0	0.0
apache-tomcat-10.0.4-src/java/org/apache/el/lang/EvaluationContext.java	java/org/apache/el/lang/EvaluationContext.java	6	23	2	19	0	0.8379447	1.0	23	0	23	0	0	0	23	0	0	0	3	0	0	3	0	0	3	0	0	76	12	0	0	0	0	0	0	3	0	3	0	0	0	0	45	17	0	10	0	0	0.0
apache-tomcat-10.0.4-src/java/org/apache/el/lang/ExpressionBuilder.java	java/org/apache/el/lang/ExpressionBuilder.java	24	48	1	34	2	0.4	0.4	8	2	5	3	0	0	6	0	2	0	7	4	0	7	0	0	5	0	15	205	7	1	18	2	3	13	9	36	3	25	7	0	1	1	74	17	0	10	0	0	0.0
apache-tomcat-10.0.4-src/java/org/apache/el/lang/FunctionMapperFactory.java	java/org/apache/el/lang/FunctionMapperFactory.java	3	8	2	3	0	0.6666667	1.0	4	0	4	0	0	0	4	0	0	0	2	0	0	0	2	0	1	0	1	29	2	0	4	0	0	1	0	5	0	3	1	0	0	0	21	1	0	10	0	0	0.0
apache-tomcat-10.0.4-src/java/org/apache/el/lang/FunctionMapperImpl.java	java/org/apache/el/lang/FunctionMapperImpl.java	2	6	2	6	0	1.0	1.0	4	0	4	0	0	0	4	0	0	0	2	1	0	1	1	0	1	0	0	86	2	0	2	0	0	3	1	6	2	5	1	0	1	0	37	1	0	10	0	0	0.0
apache-tomcat-10.0.4-src/java/org/apache/el/lang/VariableMapperFactory.java	java/org/apache/el/lang/VariableMapperFactory.java	4	7	2	3	2	0.33333334	0.5	4	0	4	0	0	0	4	0	0	0	2	0	0	2	0	0	1	0	2	26	2	0	3	0	0	2	0	3	0	3	2	0	0	0	20	1	0	10	0	0	0.0
apache-tomcat-10.0.4-src/java/org/apache/el/lang/VariableMapperImpl.java	java/org/apache/el/lang/VariableMapperImpl.java	2	6	2	5	0	0.6	0.6	5	0	5	0	0	0	5	0	0	0	2	1	0	2	0	0	1	0	0	24	3	0	1	0	0	1	1	3	0	2	1	0	0	0	32	1	0	10	0	0	0.0
apache-tomcat-10.0.4-src/java/org/apache/el/MethodExpressionImpl.java	java/org/apache/el/MethodExpressionImpl.java	10	17	3	20	34	0.25757575	0.3181818	13	0	12	1	0	0	12	0	0	0	6	0	0	6	0	0	0	0	4	76	9	0	3	0	3	1	0	18	0	12	1	0	0	0	233	17	0	10	0	0	0.0
apache-tomcat-10.0.4-src/java/org/apache/el/MethodExpressionLiteral.java	java/org/apache/el/MethodExpressionLiteral.java	5	14	3	16	3	0.46666667	0.46666667	10	0	10	0	0	0	10	0	0	0	3	0	0	3	0	0	0	0	3	55	6	0	3	0	3	1	0	10	0	6	1	0	0	0	42	1	0	10	0	0	0.0
apache-tomcat-10.0.4-src/java/org/apache/el/parser/ArithmeticNode.java	java/org/apache/el/parser/ArithmeticNode.java	2	2	3	0	1	0.0	0.0	2	0	2	0	0	0	2	0	0	0	0	0	0	0	0	0	0	0	0	8	1	0	0	0	0	0	0	0	0	0	0	0	0	0	14	1025	0	10	0	0	0.0
apache-tomcat-10.0.4-src/java/org/apache/el/parser/AstAnd.java	java/org/apache/el/parser/AstAnd.java	4	3	4	3	1	0.0	0.0	2	0	2	0	0	0	2	0	0	0	0	0	0	0	0	0	0	0	2	15	2	0	0	0	0	0	2	4	0	2	1	0	0	0	20	17	0	10	0	0	0.0
apache-tomcat-10.0.4-src/java/org/apache/el/parser/AstAssign.java	java/org/apache/el/parser/AstAssign.java	3	3	3	3	3	0.0	0.0	3	0	3	0	0	0	3	0	0	0	0	0	0	0	0	0	0	0	0	15	2	0	0	0	0	0	5	2	0	2	0	0	0	0	16	1	0	10	0	0	0.0
apache-tomcat-10.0.4-src/java/org/apache/el/parser/AstBracketSuffix.java	java/org/apache/el/parser/AstBracketSuffix.java	3	2	3	1	1	0.0	0.0	2	0	2	0	0	0	2	0	0	0	0	0	0	0	0	0	0	0	0	8	1	0	0	0	0	0	1	0	0	0	0	0	0	0	17	17	0	10	0	0	0.0
apache-tomcat-10.0.4-src/java/org/apache/el/parser/AstChoice.java	java/org/apache/el/parser/AstChoice.java	5	5	3	5	3	0.0	0.0	3	0	3	0	0	0	3	0	0	0	0	0	0	0	0	0	0	0	1	14	2	0	1	0	3	0	3	3	0	3	0	0	0	0	24	17	0	10	0	0	0.0
apache-tomcat-10.0.4-src/java/org/apache/el/parser/AstCompositeExpression.java	java/org/apache/el/parser/AstCompositeExpression.java	4	6	3	4	3	0.0	0.0	3	0	3	0	0	0	3	0	0	0	0	0	0	0	0	0	0	0	1	21	2	1	2	0	0	0	1	3	0	2	3	0	0	0	24	17	0	10	0	0	0.0
apache-tomcat-10.0.4-src/java/org/apache/el/parser/AstConcatenation.java	java/org/apache/el/parser/AstConcatenation.java	4	3	3	2	3	0.0	0.0	3	0	3	0	0	0	3	0	0	0	0	0	0	0	0	0	0	0	2	13	2	0	0	0	0	0	2	2	1	2	0	0	0	0	20	1	0	10	0	0	0.0
apache-tomcat-10.0.4-src/java/org/apache/el/parser/AstDeferredExpression.java	java/org/apache/el/parser/AstDeferredExpression.java	3	5	3	4	10	0.0	0.0	5	0	5	0	0	0	5	0	0	0	0	0	0	0	0	0	0	0	0	17	3	0	0	0	0	0	4	0	0	0	0	0	0	0	23	17	0	10	0	0	0.0
apache-tomcat-10.0.4-src/java/org/apache/el/parser/AstDiv.java	java/org/apache/el/parser/AstDiv.java	4	2	4	2	1	0.0	0.0	2	0	2	0	0	0	2	0	0	0	0	0	0	0	0	0	0	0	1	10	1	0	0	0	0	0	2	2	0	2	0	0	0	0	18	17	0	10	0	0	0.0
apache-tomcat-10.0.4-src/java/org/apache/el/parser/AstDotSuffix.java	java/org/apache/el/parser/AstDotSuffix.java	5	4	3	2	3	0.0	0.0	3	0	3	0	0	0	3	0	0	0	0	0	0	0	0	0	0	0	2	14	1	0	0	0	0	1	0	1	0	0	1	0	0	0	20	17	0	10	0	0	0.0
apache-tomcat-10.0.4-src/java/org/apache/el/parser/AstDynamicExpression.java	java/org/apache/el/parser/AstDynamicExpression.java	3	5	3	4	10	0.0	0.0	5	0	5	0	0	0	5	0	0	0	0	0	0	0	0	0	0	0	0	17	3	0	0	0	0	0	4	0	0	0	0	0	0	0	23	17	0	10	0	0	0.0
apache-tomcat-10.0.4-src/java/org/apache/el/parser/AstEmpty.java	java/org/apache/el/parser/AstEmpty.java	3	8	3	5	3	0.0	0.0	3	0	3	0	0	0	3	0	0	0	0	0	0	0	0	0	0	0	4	27	7	0	3	0	4	0	3	1	0	1	1	0	0	0	19	17	0	10	0	0	0.0
apache-tomcat-10.0.4-src/java/org/apache/el/parser/AstEqual.java	java/org/apache/el/parser/AstEqual.java	4	2	4	3	1	0.0	0.0	2	0	2	0	0	0	2	0	0	0	0	0	0	0	0	0	0	0	2	10	1	0	0	0	0	0	2	2	0	2	0	0	0	0	19	17	0	10	0	0	0.0
apache-tomcat-10.0.4-src/java/org/apache/el/parser/AstFalse.java	java/org/apache/el/parser/AstFalse.java	2	2	4	0	1	0.0	0.0	2	0	2	0	0	0	2	0	0	0	0	0	0	0	0	0	0	0	0	8	1	0	0	0	0	0	0	0	0	0	0	0	0	0	16	17	0	10	0	0	0.0
apache-tomcat-10.0.4-src/java/org/apache/el/parser/AstFloatingPoint.java	java/org/apache/el/parser/AstFloatingPoint.java	3	6	3	3	4	0.0	0.0	4	0	4	0	0	0	4	0	0	0	1	0	0	1	0	0	0	0	1	23	3	0	1	1	0	0	0	2	0	1	2	0	0	0	25	17	0	10	0	0	0.0
apache-tomcat-10.0.4-src/java/org/apache/el/parser/AstFunction.java	java/org/apache/el/parser/AstFunction.java	15	44	3	32	2	0.4722222	0.5833333	9	0	9	0	0	0	9	0	0	0	2	0	0	0	2	0	0	0	11	149	10	3	17	2	5	15	12	40	8	21	6	0	0	0	73	17	0	10	0	0	0.0
apache-tomcat-10.0.4-src/java/org/apache/el/parser/AstGreaterThan.java	java/org/apache/el/parser/AstGreaterThan.java	4	5	4	2	1	0.0	0.0	2	0	2	0	0	0	2	0	0	0	0	0	0	0	0	0	0	0	1	16	3	0	2	0	1	0	3	2	0	2	1	0	0	0	21	17	0	10	0	0	0.0
apache-tomcat-10.0.4-src/java/org/apache/el/parser/AstGreaterThanEqual.java	java/org/apache/el/parser/AstGreaterThanEqual.java	4	6	4	2	1	0.0	0.0	2	0	2	0	0	0	2	0	0	0	0	0	0	0	0	0	0	0	1	16	3	0	3	0	1	0	3	2	0	2	1	0	0	0	22	17	0	10	0	0	0.0
apache-tomcat-10.0.4-src/java/org/apache/el/parser/AstIdentifier.java	java/org/apache/el/parser/AstIdentifier.java	18	35	3	30	45	0.0	0.0	10	0	9	1	0	0	9	0	1	0	0	0	0	0	0	0	0	0	8	140	16	0	16	2	1	7	0	22	0	16	2	0	0	0	54	17	0	10	0	0	0.0
apache-tomcat-10.0.4-src/java/org/apache/el/parser/AstInteger.java	java/org/apache/el/parser/AstInteger.java	3	6	3	3	4	0.0	0.0	4	0	3	0	1	0	4	0	0	0	1	0	0	1	0	0	0	0	1	23	3	0	1	1	0	0	0	2	0	1	2	0	0	0	23	17	0	10	0	0	0.0
apache-tomcat-10.0.4-src/java/org/apache/el/parser/AstLambdaExpression.java	java/org/apache/el/parser/AstLambdaExpression.java	11	19	3	21	8	0.0	0.0	5	0	3	2	0	0	3	0	0	0	1	0	0	1	0	0	0	0	2	91	6	3	4	0	4	3	9	15	1	13	3	0	1	0	48	1	0	10	0	0	0.0
apache-tomcat-10.0.4-src/java/org/apache/el/parser/AstLambdaParameters.java	java/org/apache/el/parser/AstLambdaParameters.java	1	4	3	4	1	0.0	0.0	2	0	2	0	0	0	2	0	0	0	0	0	0	0	0	0	0	0	0	17	1	1	1	0	0	1	0	1	0	1	2	0	0	0	13	1	0	10	0	0	0.0
apache-tomcat-10.0.4-src/java/org/apache/el/parser/AstLessThan.java	java/org/apache/el/parser/AstLessThan.java	4	5	4	2	1	0.0	0.0	2	0	2	0	0	0	2	0	0	0	0	0	0	0	0	0	0	0	1	16	3	0	2	0	1	0	3	2	0	2	1	0	0	0	21	17	0	10	0	0	0.0
apache-tomcat-10.0.4-src/java/org/apache/el/parser/AstLessThanEqual.java	java/org/apache/el/parser/AstLessThanEqual.java	4	6	4	2	1	0.0	0.0	2	0	2	0	0	0	2	0	0	0	0	0	0	0	0	0	0	0	1	16	3	0	3	0	1	0	3	2	0	2	1	0	0	0	22	17	0	10	0	0	0.0
apache-tomcat-10.0.4-src/java/org/apache/el/parser/AstListData.java	java/org/apache/el/parser/AstListData.java	3	5	3	2	3	0.0	0.0	3	0	3	0	0	0	3	0	0	0	0	0	0	0	0	0	0	0	0	17	2	1	1	0	0	0	0	1	0	1	2	0	0	0	20	1	0	10	0	0	0.0
apache-tomcat-10.0.4-src/java/org/apache/el/parser/AstLiteralExpression.java	java/org/apache/el/parser/AstLiteralExpression.java	2	11	3	5	6	0.0	0.0	4	0	4	0	0	0	4	0	0	0	0	0	0	0	0	0	0	0	0	32	3	1	5	0	1	0	5	9	3	6	3	0	0	0	29	17	0	10	0	0	0.0
apache-tomcat-10.0.4-src/java/org/apache/el/parser/AstMapData.java	java/org/apache/el/parser/AstMapData.java	4	5	3	2	3	0.0	0.0	3	0	3	0	0	0	3	0	0	0	0	0	0	0	0	0	0	0	0	20	2	1	1	0	0	0	2	4	0	4	2	0	0	0	24	1	0	10	0	0	0.0
apache-tomcat-10.0.4-src/java/org/apache/el/parser/AstMapEntry.java	java/org/apache/el/parser/AstMapEntry.java	1	1	3	0	0	0.0	0.0	1	0	1	0	0	0	1	0	0	0	0	0	0	0	0	0	0	0	0	5	0	0	0	0	0	0	0	0	0	0	0	0	0	0	6	1	0	10	0	0	0.0
apache-tomcat-10.0.4-src/java/org/apache/el/parser/AstMethodParameters.java	java/org/apache/el/parser/AstMethodParameters.java	3	6	3	9	3	0.0	0.0	3	0	3	0	0	0	3	0	0	0	0	0	0	0	0	0	0	0	0	24	2	2	1	0	0	0	2	3	0	3	2	0	0	0	19	17	0	10	0	0	0.0
apache-tomcat-10.0.4-src/java/org/apache/el/parser/AstMinus.java	java/org/apache/el/parser/AstMinus.java	4	2	4	2	1	0.0	0.0	2	0	2	0	0	0	2	0	0	0	0	0	0	0	0	0	0	0	1	10	1	0	0	0	0	0	2	2	0	2	0	0	0	0	18	17	0	10	0	0	0.0
apache-tomcat-10.0.4-src/java/org/apache/el/parser/AstMod.java	java/org/apache/el/parser/AstMod.java	4	2	4	2	1	0.0	0.0	2	0	2	0	0	0	2	0	0	0	0	0	0	0	0	0	0	0	1	10	1	0	0	0	0	0	2	2	0	2	0	0	0	0	18	17	0	10	0	0	0.0
apache-tomcat-10.0.4-src/java/org/apache/el/parser/AstMult.java	java/org/apache/el/parser/AstMult.java	4	2	4	2	1	0.0	0.0	2	0	2	0	0	0	2	0	0	0	0	0	0	0	0	0	0	0	1	10	1	0	0	0	0	0	2	2	0	2	0	0	0	0	18	17	0	10	0	0	0.0
apache-tomcat-10.0.4-src/java/org/apache/el/parser/AstNegative.java	java/org/apache/el/parser/AstNegative.java	4	14	3	19	3	0.0	0.0	3	0	3	0	0	0	3	0	0	0	0	0	0	0	0	0	0	0	14	46	13	0	1	0	8	0	2	2	0	2	2	0	0	0	33	17	0	10	0	0	0.0
apache-tomcat-10.0.4-src/java/org/apache/el/parser/AstNot.java	java/org/apache/el/parser/AstNot.java	4	3	3	4	3	0.0	0.0	3	0	3	0	0	0	3	0	0	0	0	0	0	0	0	0	0	0	2	13	2	0	0	0	0	0	1	2	0	2	0	0	0	0	22	17	0	10	0	0	0.0
apache-tomcat-10.0.4-src/java/org/apache/el/parser/AstNotEqual.java	java/org/apache/el/parser/AstNotEqual.java	4	2	4	3	1	0.0	0.0	2	0	2	0	0	0	2	0	0	0	0	0	0	0	0	0	0	0	2	10	1	0	0	0	0	0	2	2	0	2	0	0	0	0	20	17	0	10	0	0	0.0
apache-tomcat-10.0.4-src/java/org/apache/el/parser/AstNull.java	java/org/apache/el/parser/AstNull.java	2	3	3	0	3	0.0	0.0	3	0	3	0	0	0	3	0	0	0	0	0	0	0	0	0	0	0	0	11	2	0	0	0	0	0	0	0	0	0	0	0	0	0	18	17	0	10	0	0	0.0
apache-tomcat-10.0.4-src/java/org/apache/el/parser/AstOr.java	java/org/apache/el/parser/AstOr.java	4	3	4	3	1	0.0	0.0	2	0	2	0	0	0	2	0	0	0	0	0	0	0	0	0	0	0	2	15	2	0	0	0	0	0	2	4	0	2	1	0	0	0	20	17	0	10	0	0	0.0
apache-tomcat-10.0.4-src/java/org/apache/el/parser/AstPlus.java	java/org/apache/el/parser/AstPlus.java	4	2	4	2	1	0.0	0.0	2	0	2	0	0	0	2	0	0	0	0	0	0	0	0	0	0	0	1	10	1	0	0	0	0	0	2	2	0	2	0	0	0	0	18	17	0	10	0	0	0.0
apache-tomcat-10.0.4-src/java/org/apache/el/parser/AstSemicolon.java	java/org/apache/el/parser/AstSemicolon.java	3	3	3	2	3	0.0	0.0	3	0	3	0	0	0	3	0	0	0	0	0	0	0	0	0	0	0	0	13	2	0	0	0	0	0	4	0	0	0	0	0	0	0	15	1	0	10	0	0	0.0
apache-tomcat-10.0.4-src/java/org/apache/el/parser/AstSetData.java	java/org/apache/el/parser/AstSetData.java	3	5	3	2	3	0.0	0.0	3	0	3	0	0	0	3	0	0	0	0	0	0	0	0	0	0	0	0	17	2	1	1	0	0	0	0	1	0	1	2	0	0	0	20	1	0	10	0	0	0.0
apache-tomcat-10.0.4-src/java/org/apache/el/parser/AstString.java	java/org/apache/el/parser/AstString.java	3	13	3	7	8	0.0	0.0	5	0	5	0	0	0	5	0	0	0	1	0	0	1	0	0	0	0	0	38	4	1	6	0	0	0	6	9	3	6	3	0	0	0	28	17	0	10	0	0	0.0
apache-tomcat-10.0.4-src/java/org/apache/el/parser/AstTrue.java	java/org/apache/el/parser/AstTrue.java	2	2	4	0	1	0.0	0.0	2	0	2	0	0	0	2	0	0	0	0	0	0	0	0	0	0	0	0	8	1	0	0	0	0	0	0	0	0	0	0	0	0	0	16	17	0	10	0	0	0.0
apache-tomcat-10.0.4-src/java/org/apache/el/parser/AstValue.java	java/org/apache/el/parser/AstValue.java	17	64	3	31	66	0.0	0.0	12	0	9	3	0	0	9	0	1	0	1	1	0	1	0	0	1	0	21	227	16	5	17	1	8	14	41	71	23	43	4	0	1	0	86	17	0	10	0	0	0.0
apache-tomcat-10.0.4-src/java/org/apache/el/parser/BooleanNode.java	java/org/apache/el/parser/BooleanNode.java	2	2	3	0	1	0.0	0.0	2	0	2	0	0	0	2	0	0	0	0	0	0	0	0	0	0	0	0	8	1	0	0	0	0	0	0	0	0	0	0	0	0	0	14	1025	0	10	0	0	0.0
apache-tomcat-10.0.4-src/java/org/apache/el/parser/ELParser.java	java/org/apache/el/parser/ELParser.java	57	1014	3	178	11874	0.6458636	0.75108856	164	3	52	112	0	0	53	0	42	0	21	2	3	16	1	1	3	0	2	3243	240	59	77	55	63	2	385	453	7	192	7	0	2	0	316	1	0	10	0	0	0.0
apache-tomcat-10.0.4-src/java/org/apache/el/parser/ELParserTokenManager.java	java/org/apache/el/parser/ELParserTokenManager.java	7	880	1	59	1175	0.33333334	0.41666666	50	2	7	41	1	1	9	0	8	0	30	14	4	6	2	18	17	0	21	1729	289	18	239	28	235	56	1680	298	39	74	7	0	0	0	209	1	0	10	0	0	0.0
apache-tomcat-10.0.4-src/java/org/apache/el/parser/JJTELParserState.java	java/org/apache/el/parser/JJTELParserState.java	2	17	1	16	0	0.6818182	1.0	12	0	12	0	0	0	12	0	0	0	5	0	0	5	0	0	0	0	0	81	5	3	0	0	0	1	14	18	8	8	2	0	0	0	31	1	0	10	0	0	0.0
apache-tomcat-10.0.4-src/java/org/apache/el/parser/ParseException.java	java/org/apache/el/parser/ParseException.java	3	25	3	10	8	0.0	0.0	5	2	3	1	0	1	4	0	0	0	4	1	3	1	0	0	1	0	7	102	2	4	4	0	1	25	17	28	9	15	3	0	0	0	156	1	0	10	0	0	0.0
apache-tomcat-10.0.4-src/java/org/apache/el/parser/SimpleCharStream.java	java/org/apache/el/parser/SimpleCharStream.java	3	69	1	12	344	0.22698413	0.3015873	36	0	31	0	5	0	36	0	0	0	16	1	2	0	11	3	1	0	12	275	14	2	12	2	12	1	81	103	47	30	3	0	0	0	111	1	0	10	0	0	0.0
apache-tomcat-10.0.4-src/java/org/apache/el/parser/SimpleNode.java	java/org/apache/el/parser/SimpleNode.java	9	37	2	8	175	0.121212125	0.1991342	22	0	22	0	0	0	22	0	0	0	4	0	0	0	4	0	1	0	4	112	17	1	9	0	4	3	9	13	9	8	2	0	0	0	68	1025	0	10	0	0	0.0
apache-tomcat-10.0.4-src/java/org/apache/el/parser/Token.java	java/org/apache/el/parser/Token.java	1	7	1	1	13	0.1904762	0.2857143	7	2	7	0	0	0	7	0	0	0	9	1	8	1	0	0	1	0	1	35	4	0	0	0	0	1	1	3	0	9	1	0	0	0	174	1	0	10	0	0	0.0
apache-tomcat-10.0.4-src/java/org/apache/el/parser/TokenMgrError.java	java/org/apache/el/parser/TokenMgrError.java	1	19	3	11	15	0.0	0.0	6	2	4	0	2	0	6	0	1	0	6	5	0	1	0	5	5	0	5	67	3	1	0	0	3	21	11	10	6	10	3	0	0	0	156	1	0	10	0	0	0.0
apache-tomcat-10.0.4-src/java/org/apache/el/stream/Optional.java	java/org/apache/el/stream/Optional.java	4	10	1	2	0	1.0	1.0	5	0	4	0	0	1	5	0	0	0	2	1	0	1	0	1	2	0	1	41	6	0	4	0	1	1	0	2	0	2	2	0	0	0	21	1	0	10	0	0	0.0
apache-tomcat-10.0.4-src/java/org/apache/el/stream/Stream.java	java/org/apache/el/stream/Stream.java	8	66	1	19	195	0.24074075	0.24074075	30	0	28	2	0	0	28	0	0	0	1	0	0	1	0	0	1	0	14	373	37	12	4	0	4	4	11	39	0	26	3	8	2	0	55	1	0	10	0	0	0.0
apache-tomcat-10.0.4-src/java/org/apache/el/stream/StreamELResolverImpl.java	java/org/apache/el/stream/StreamELResolverImpl.java	4	11	2	5	21	0.0	0.0	7	0	7	0	0	0	7	0	0	0	0	0	0	0	0	0	0	0	0	56	8	0	1	0	0	2	1	1	0	1	2	0	1	0	31	1	0	10	0	0	0.0
apache-tomcat-10.0.4-src/java/org/apache/el/util/ConcurrentCache.java	java/org/apache/el/util/ConcurrentCache.java	2	6	1	5	0	1.0	1.0	3	0	3	0	0	0	3	0	0	0	3	0	0	3	0	0	3	0	0	31	1	0	2	0	0	0	0	5	0	4	2	0	0	0	12	17	0	10	0	0	0.0
apache-tomcat-10.0.4-src/java/org/apache/el/util/Jre9Compat.java	java/org/apache/el/util/Jre9Compat.java	1	6	2	3	0	0.33333334	0.33333334	2	1	2	0	0	0	3	0	0	0	1	1	0	1	0	0	1	0	0	23	3	0	1	2	1	1	0	3	0	2	1	0	0	0	23	0	0	10	0	0	0.0
apache-tomcat-10.0.4-src/java/org/apache/el/util/JreCompat.java	java/org/apache/el/util/JreCompat.java	2	4	1	1	1	0.0	0.0	2	1	2	0	0	0	3	0	0	0	1	1	0	1	0	0	1	0	1	17	2	0	0	0	0	0	0	2	0	1	1	0	0	0	35	1	0	10	0	0	0.0
apache-tomcat-10.0.4-src/java/org/apache/el/util/MessageFactory.java	java/org/apache/el/util/MessageFactory.java	1	4	1	5	3	0.0	0.0	3	2	3	0	0	0	3	0	0	0	1	1	0	0	0	1	1	0	2	19	3	0	0	1	0	1	0	3	0	3	1	0	0	0	18	17	0	10	0	0	0.0
apache-tomcat-10.0.4-src/java/org/apache/el/util/ReflectionUtil.java	java/org/apache/el/util/ReflectionUtil.java	8	108	1	57	66	0.0	0.0	12	11	4	7	1	0	5	0	1	0	2	2	0	0	2	0	2	0	29	377	25	13	48	3	5	16	25	75	6	41	7	0	2	0	143	1	0	10	0	0	0.0
apache-tomcat-10.0.4-src/java/org/apache/el/util/Validation.java	java/org/apache/el/util/Validation.java	0	14	1	9	1	0.0	0.0	2	1	1	1	0	0	2	0	0	0	3	3	0	3	0	0	3	0	7	49	6	2	4	0	2	57	8	12	3	9	2	0	0	1	57	1	0	10	0	0	0.0
apache-tomcat-10.0.4-src/java/org/apache/el/ValueExpressionImpl.java	java/org/apache/el/ValueExpressionImpl.java	11	23	3	21	32	0.37142858	0.52380955	16	0	15	1	0	0	15	0	0	0	5	0	0	5	0	0	0	0	2	104	14	0	4	1	3	3	0	21	1	15	1	0	0	0	156	17	0	10	0	0	0.0
apache-tomcat-10.0.4-src/java/org/apache/el/ValueExpressionLiteral.java	java/org/apache/el/ValueExpressionLiteral.java	6	25	3	17	11	0.43956044	0.4945055	14	0	14	0	0	0	14	0	0	0	4	1	0	4	0	0	1	0	2	72	9	0	10	0	8	2	2	10	0	7	1	0	0	0	49	17	0	10	0	0	0.0
apache-tomcat-10.0.4-src/java/org/apache/jasper/compiler/AntCompiler.java	java/org/apache/jasper/compiler/AntCompiler.java	20	30	6	69	1	0.33333334	0.33333334	3	0	0	1	2	0	3	0	0	0	4	1	0	1	3	0	2	0	20	290	4	2	12	1	1	42	3	35	19	30	3	0	2	0	94	1	6	10	0	0	0.0
apache-tomcat-10.0.4-src/java/org/apache/jasper/compiler/AttributeParser.java	java/org/apache/jasper/compiler/AttributeParser.java	2	81	1	11	0	0.0	0.0	7	1	1	6	0	0	1	0	0	0	11	0	0	11	0	0	9	0	1	207	10	4	43	0	6	8	38	42	25	23	4	0	0	0	129	1	0	10	0	0	0.0
apache-tomcat-10.0.4-src/java/org/apache/jasper/compiler/BeanRepository.java	java/org/apache/jasper/compiler/BeanRepository.java	3	10	1	6	0	1.0	1.0	4	0	4	0	0	0	4	0	0	0	3	0	0	3	0	0	3	0	0	29	2	0	1	1	1	5	0	5	0	4	1	0	0	0	41	1	0	10	0	0	0.0
apache-tomcat-10.0.4-src/java/org/apache/jasper/compiler/Collector.java	java/org/apache/jasper/compiler/Collector.java	4	1	2	3	0	0.0	0.0	1	1	1	0	0	0	1	0	0	0	0	0	0	0	0	0	0	0	0	129	0	0	0	0	0	0	0	1	0	1	0	0	1	0	23	0	0	10	0	0	0.0
apache-tomcat-10.0.4-src/java/org/apache/jasper/compiler/Compiler.java	java/org/apache/jasper/compiler/Compiler.java	32	80	1	108	23	0.35164836	0.4945055	15	0	12	1	2	0	14	1	0	0	8	0	0	1	7	0	1	0	31	310	18	1	23	10	6	23	9	61	10	45	4	0	0	0	205	1025	10	10	0	0	0.0
apache-tomcat-10.0.4-src/java/org/apache/jasper/compiler/DefaultErrorHandler.java	java/org/apache/jasper/compiler/DefaultErrorHandler.java	4	7	1	12	6	0.0	0.0	4	0	4	0	0	0	4	0	0	0	0	0	0	0	0	0	0	0	18	42	1	1	1	0	0	9	1	4	2	2	2	0	0	0	33	0	0	10	0	0	0.0
apache-tomcat-10.0.4-src/java/org/apache/jasper/compiler/ELFunctionMapper.java	java/org/apache/jasper/compiler/ELFunctionMapper.java	6	2	2	4	0	0.0	0.0	1	1	1	0	0	0	1	0	0	0	3	0	0	3	0	0	0	0	0	191	0	0	0	0	0	3	2	8	1	7	1	0	1	0	53	1	0	10	0	0	0.0
apache-tomcat-10.0.4-src/java/org/apache/jasper/compiler/ELFunctionMapper.java	java/org/apache/jasper/compiler/ELFunctionMapper.java	6	2	2	4	0	0.0	0.0	1	1	1	0	0	0	1	0	0	0	3	0	0	3	0	0	0	0	0	191	0	0	0	0	0	3	2	8	1	7	1	0	1	0	53	1	0	10	0	0	0.0
apache-tomcat-10.0.4-src/java/org/apache/jasper/compiler/ELFunctionMapper.java	java/org/apache/jasper/compiler/ELFunctionMapper.java	6	2	2	4	0	0.0	0.0	1	1	1	0	0	0	1	0	0	0	3	0	0	3	0	0	0	0	0	191	0	0	0	0	0	3	2	8	1	7	1	0	1	0	53	1	0	10	0	0	0.0
apache-tomcat-10.0.4-src/java/org/apache/jasper/compiler/ELInterpreterFactory.java	java/org/apache/jasper/compiler/ELInterpreterFactory.java	4	8	1	9	3	0.0	0.0	3	2	1	2	0	0	1	0	0	0	2	2	1	1	0	0	2	0	2	35	3	0	3	0	0	0	0	8	0	5	2	0	1	0	63	1	0	10	0	0	0.0
apache-tomcat-10.0.4-src/java/org/apache/jasper/compiler/ELNode.java	java/org/apache/jasper/compiler/ELNode.java	2	1	5	0	0	0.0	0.0	1	0	1	0	0	0	1	1	0	0	0	0	0	0	0	0	0	0	0	140	0	0	0	0	0	0	0	0	0	0	0	0	6	0	30	1024	0	10	0	0	0.0
apache-tomcat-10.0.4-src/java/org/apache/jasper/compiler/ELParser.java	java/org/apache/jasper/compiler/ELParser.java	12	87	5	34	47	0.5	0.5	19	3	3	15	0	1	4	0	0	0	10	1	0	10	0	0	4	0	4	385	26	9	32	0	6	20	35	73	18	51	5	0	5	0	159	1	0	10	0	0	0.0
apache-tomcat-10.0.4-src/java/org/apache/jasper/compiler/EncodingDetector.java	java/org/apache/jasper/compiler/EncodingDetector.java	3	52	1	10	11	0.3	0.6	7	0	0	3	0	4	5	0	0	0	4	1	0	4	0	0	4	0	1	119	20	2	37	2	0	15	67	20	0	16	3	0	1	0	65	0	0	10	0	0	0.0
apache-tomcat-10.0.4-src/java/org/apache/jasper/compiler/ErrorDispatcher.java	java/org/apache/jasper/compiler/ErrorDispatcher.java	14	35	2	30	93	0.03846154	0.03846154	15	4	13	2	0	0	13	0	0	0	2	0	0	2	0	0	2	0	6	153	4	1	10	2	9	0	10	38	4	21	3	0	1	0	183	1	0	10	0	0	0.0
apache-tomcat-10.0.4-src/java/org/apache/jasper/compiler/Generator.java	java/org/apache/jasper/compiler/Generator.java	33	136	5	146	0	0.2	0.2	31	5	2	25	0	4	6	0	0	0	18	1	0	18	0	0	15	0	21	2932	10	16	24	2	6	289	21	77	22	64	5	0	7	0	379	0	0	10	0	0	0.0
apache-tomcat-10.0.4-src/java/org/apache/jasper/compiler/ImplicitTagLibraryInfo.java	java/org/apache/jasper/compiler/ImplicitTagLibraryInfo.java	15	20	2	32	0	0.6666667	1.0	3	0	3	0	0	0	3	0	0	0	11	7	0	11	0	0	11	0	4	106	3	1	5	3	0	11	5	40	2	27	5	0	0	0	116	0	0	10	0	0	0.0
apache-tomcat-10.0.4-src/java/org/apache/jasper/compiler/ImplicitTagLibraryInfo.java	java/org/apache/jasper/compiler/ImplicitTagLibraryInfo.java	15	20	2	32	0	0.6666667	1.0	3	0	3	0	0	0	3	0	0	0	11	7	0	11	0	0	11	0	4	106	3	1	5	3	0	11	5	40	2	27	5	0	0	0	116	0	0	10	0	0	0.0
apache-tomcat-10.0.4-src/java/org/apache/jasper/compiler/ImplicitTagLibraryInfo.java	java/org/apache/jasper/compiler/ImplicitTagLibraryInfo.java	15	20	2	32	0	0.6666667	1.0	3	0	3	0	0	0	3	0	0	0	11	7	0	11	0	0	11	0	4	106	3	1	5	3	0	11	5	40	2	27	5	0	0	0	116	0	0	10	0	0	0.0
apache-tomcat-10.0.4-src/java/org/apache/jasper/compiler/JarScannerFactory.java	java/org/apache/jasper/compiler/JarScannerFactory.java	4	3	1	4	1	0.0	0.0	2	1	1	1	0	0	1	0	0	0	0	0	0	0	0	0	0	0	1	12	1	0	1	0	0	1	0	2	0	1	1	0	0	0	30	1	0	10	0	0	0.0
apache-tomcat-10.0.4-src/java/org/apache/jasper/compiler/JasperTagInfo.java	java/org/apache/jasper/compiler/JasperTagInfo.java	5	4	2	0	0	1.0	1.0	3	0	3	0	0	0	3	0	0	0	1	0	0	1	0	0	1	0	0	13	2	0	1	0	0	0	0	1	0	1	0	0	0	0	42	0	0	10	0	0	0.0
apache-tomcat-10.0.4-src/java/org/apache/jasper/compiler/JavacErrorDetail.java	java/org/apache/jasper/compiler/JavacErrorDetail.java	4	21	1	21	16	0.35714287	1.0	9	0	8	1	0	0	8	0	0	0	6	0	0	6	0	0	3	0	4	97	8	3	4	3	1	4	17	27	10	21	6	0	0	0	102	1	0	10	0	0	0.0
apache-tomcat-10.0.4-src/java/org/apache/jasper/compiler/JDTCompiler.java	java/org/apache/jasper/compiler/JDTCompiler.java	20	52	2	32	0	0.0	0.0	1	0	0	0	1	0	1	0	0	0	1	0	0	1	0	0	1	0	10	379	1	1	6	0	4	47	4	32	4	29	2	2	1	0	76	1	5	10	0	0	0.0
apache-tomcat-10.0.4-src/java/org/apache/jasper/compiler/JspConfig.java	java/org/apache/jasper/compiler/JspConfig.java	9	79	1	48	3	0.33333334	0.33333334	6	0	3	3	0	0	3	0	0	0	13	6	0	13	0	0	8	0	2	341	17	4	42	0	5	15	21	91	7	56	5	0	2	0	131	1	1	10	0	0	0.0
apache-tomcat-10.0.4-src/java/org/apache/jasper/compiler/JspConfig.java	java/org/apache/jasper/compiler/JspConfig.java	9	79	1	48	3	0.33333334	0.33333334	6	0	3	3	0	0	3	0	0	0	13	6	0	13	0	0	8	0	2	341	17	4	42	0	5	15	21	91	7	56	5	0	2	0	131	1	1	10	0	0	0.0
apache-tomcat-10.0.4-src/java/org/apache/jasper/compiler/JspConfig.java	java/org/apache/jasper/compiler/JspConfig.java	9	79	1	48	3	0.33333334	0.33333334	6	0	3	3	0	0	3	0	0	0	13	6	0	13	0	0	8	0	2	341	17	4	42	0	5	15	21	91	7	56	5	0	2	0	131	1	1	10	0	0	0.0
apache-tomcat-10.0.4-src/java/org/apache/jasper/compiler/JspDocumentParser.java	java/org/apache/jasper/compiler/JspDocumentParser.java	68	218	7	122	302	0.21052632	0.47894737	33	3	20	13	0	0	20	0	0	0	20	2	0	20	0	0	10	0	34	734	24	9	60	8	21	44	28	179	4	97	6	0	1	0	231	0	0	10	0	0	0.0
apache-tomcat-10.0.4-src/java/org/apache/jasper/compiler/JspDocumentParser.java	java/org/apache/jasper/compiler/JspDocumentParser.java	68	218	7	122	302	0.21052632	0.47894737	33	3	20	13	0	0	20	0	0	0	20	2	0	20	0	0	10	0	34	734	24	9	60	8	21	44	28	179	4	97	6	0	1	0	231	0	0	10	0	0	0.0
apache-tomcat-10.0.4-src/java/org/apache/jasper/compiler/JspDocumentParser.java	java/org/apache/jasper/compiler/JspDocumentParser.java	68	218	7	122	302	0.21052632	0.47894737	33	3	20	13	0	0	20	0	0	0	20	2	0	20	0	0	10	0	34	734	24	9	60	8	21	44	28	179	4	97	6	0	1	0	231	0	0	10	0	0	0.0
apache-tomcat-10.0.4-src/java/org/apache/jasper/compiler/JspDocumentParser.java	java/org/apache/jasper/compiler/JspDocumentParser.java	68	218	7	122	302	0.21052632	0.47894737	33	3	20	13	0	0	20	0	0	0	20	2	0	20	0	0	10	0	34	734	24	9	60	8	21	44	28	179	4	97	6	0	1	0	231	0	0	10	0	0	0.0
apache-tomcat-10.0.4-src/java/org/apache/jasper/compiler/JspDocumentParser.java	java/org/apache/jasper/compiler/JspDocumentParser.java	68	218	7	122	302	0.21052632	0.47894737	33	3	20	13	0	0	20	0	0	0	20	2	0	20	0	0	10	0	34	734	24	9	60	8	21	44	28	179	4	97	6	0	1	0	231	0	0	10	0	0	0.0
apache-tomcat-10.0.4-src/java/org/apache/jasper/compiler/JspDocumentParser.java	java/org/apache/jasper/compiler/JspDocumentParser.java	68	218	7	122	302	0.21052632	0.47894737	33	3	20	13	0	0	20	0	0	0	20	2	0	20	0	0	10	0	34	734	24	9	60	8	21	44	28	179	4	97	6	0	1	0	231	0	0	10	0	0	0.0
apache-tomcat-10.0.4-src/java/org/apache/jasper/compiler/JspReader.java	java/org/apache/jasper/compiler/JspReader.java	11	120	1	41	187	0.060606062	0.121212125	27	0	2	5	0	20	22	0	1	0	4	0	0	4	0	0	3	0	4	366	41	14	54	2	10	9	29	79	8	55	5	0	0	0	305	0	2	10	0	0	0.0
apache-tomcat-10.0.4-src/java/org/apache/jasper/compiler/JspRuntimeContext.java	java/org/apache/jasper/compiler/JspRuntimeContext.java	13	71	1	76	189	0.17786561	0.6166008	26	0	23	3	0	0	23	0	0	0	16	0	0	16	0	0	11	0	20	305	20	5	10	4	4	30	13	66	19	45	5	0	1	0	240	17	10	10	0	0	0.0
apache-tomcat-10.0.4-src/java/org/apache/jasper/compiler/JspRuntimeContext.java	java/org/apache/jasper/compiler/JspRuntimeContext.java	13	71	1	76	189	0.17786561	0.6166008	26	0	23	3	0	0	23	0	0	0	16	0	0	16	0	0	11	0	20	305	20	5	10	4	4	30	13	66	19	45	5	0	1	0	240	17	10	10	0	0	0.0
apache-tomcat-10.0.4-src/java/org/apache/jasper/compiler/JspRuntimeContext.java	java/org/apache/jasper/compiler/JspRuntimeContext.java	13	71	1	76	189	0.17786561	0.6166008	26	0	23	3	0	0	23	0	0	0	16	0	0	16	0	0	11	0	20	305	20	5	10	4	4	30	13	66	19	45	5	0	1	0	240	17	10	10	0	0	0.0
apache-tomcat-10.0.4-src/java/org/apache/jasper/compiler/JspUtil.java	java/org/apache/jasper/compiler/JspUtil.java	16	176	1	86	630	0.0	0.0	36	36	32	2	0	2	34	0	5	0	7	7	1	5	0	1	7	0	38	640	72	12	57	3	8	191	74	126	44	61	4	0	1	0	315	1	0	10	0	0	0.0
apache-tomcat-10.0.4-src/java/org/apache/jasper/compiler/Localizer.java	java/org/apache/jasper/compiler/Localizer.java	2	8	1	5	1	0.0	0.0	2	2	2	0	0	0	3	0	0	0	1	1	0	1	0	0	0	0	3	30	2	0	2	2	0	1	1	6	0	4	2	0	0	0	28	1	0	10	0	0	0.0
apache-tomcat-10.0.4-src/java/org/apache/jasper/compiler/Mark.java	java/org/apache/jasper/compiler/Mark.java	4	14	1	4	0	0.6212121	0.8333333	12	0	7	0	0	5	12	0	0	0	4	0	0	2	0	2	0	0	0	70	8	0	3	0	0	3	6	28	7	9	1	0	0	0	64	16	0	10	0	0	0.0
apache-tomcat-10.0.4-src/java/org/apache/jasper/compiler/Node.java	java/org/apache/jasper/compiler/Node.java	11	43	38	16	324	0.0952381	0.25132275	29	0	27	1	0	1	28	1	0	0	14	1	0	1	13	0	1	0	0	1414	20	3	8	0	3	0	3	44	0	30	3	0	38	0	364	1024	0	10	0	0	0.0
apache-tomcat-10.0.4-src/java/org/apache/jasper/compiler/PageDataImpl.java	java/org/apache/jasper/compiler/PageDataImpl.java	7	2	4	6	0	1.0	1.0	2	0	2	0	0	0	2	0	0	0	4	3	0	4	0	0	4	0	0	401	1	0	0	0	0	3	0	6	0	6	0	0	2	0	104	0	0	10	0	0	0.0
apache-tomcat-10.0.4-src/java/org/apache/jasper/compiler/PageInfo.java	java/org/apache/jasper/compiler/PageInfo.java	9	119	1	35	3318	0.024096385	0.14629948	84	0	83	0	0	1	84	0	0	0	47	1	0	47	0	0	15	0	2	388	48	0	8	1	2	35	7	86	3	52	4	0	0	0	183	0	0	10	0	0	0.0
apache-tomcat-10.0.4-src/java/org/apache/jasper/compiler/Parser.java	java/org/apache/jasper/compiler/Parser.java	52	349	1	149	0	0.5	0.5	57	2	2	53	0	2	4	0	0	0	13	3	0	13	0	0	11	0	4	1197	37	16	78	4	5	331	33	207	27	153	5	0	0	0	302	0	0	10	0	0	0.0
apache-tomcat-10.0.4-src/java/org/apache/jasper/compiler/ParserController.java	java/org/apache/jasper/compiler/ParserController.java	20	74	1	54	37	0.42857143	0.71428573	14	0	7	7	0	0	7	0	0	0	13	1	0	13	0	0	5	0	9	269	21	4	24	3	5	27	8	88	4	50	3	0	0	0	183	0	0	10	0	0	0.0
apache-tomcat-10.0.4-src/java/org/apache/jasper/compiler/ScriptingVariabler.java	java/org/apache/jasper/compiler/ScriptingVariabler.java	5	1	3	2	0	0.0	0.0	1	1	1	0	0	0	1	0	0	0	1	1	0	1	0	0	1	0	1	83	0	0	0	0	0	0	0	1	0	1	0	0	2	0	37	0	0	10	0	0	0.0
apache-tomcat-10.0.4-src/java/org/apache/jasper/compiler/ServletWriter.java	java/org/apache/jasper/compiler/ServletWriter.java	0	19	1	8	0	0.72527474	1.0	14	0	14	0	0	0	14	0	0	0	6	2	0	6	0	0	3	0	0	62	1	1	0	0	1	2	11	12	0	7	1	0	0	0	80	1	0	10	0	0	0.0
apache-tomcat-10.0.4-src/java/org/apache/jasper/compiler/SmapInput.java	java/org/apache/jasper/compiler/SmapInput.java	0	3	1	0	0	0.6666667	1.0	3	0	3	0	0	0	3	0	0	0	2	0	0	2	0	0	2	0	0	14	2	0	0	0	0	0	0	2	0	2	0	0	0	0	9	1	0	10	0	0	0.0
apache-tomcat-10.0.4-src/java/org/apache/jasper/compiler/SmapStratum.java	java/org/apache/jasper/compiler/SmapStratum.java	3	36	1	21	32	0.18181819	0.21818182	12	0	11	1	0	0	11	0	0	0	6	0	0	6	0	0	3	0	0	172	6	5	13	0	1	14	18	28	22	23	3	0	1	0	143	1	0	10	0	0	0.0
apache-tomcat-10.0.4-src/java/org/apache/jasper/compiler/SmapUtil.java	java/org/apache/jasper/compiler/SmapUtil.java	14	31	3	50	13	0.0	0.0	6	6	4	2	0	0	4	0	0	0	1	1	0	1	0	0	1	0	14	547	6	6	13	4	5	20	21	48	8	34	5	0	3	0	150	1	2	10	0	0	0.0
apache-tomcat-10.0.4-src/java/org/apache/jasper/compiler/StringInterpreterFactory.java	java/org/apache/jasper/compiler/StringInterpreterFactory.java	4	8	1	9	3	0.0	0.0	3	2	1	2	0	0	1	0	0	0	2	2	1	1	0	0	2	0	2	105	3	0	3	0	0	0	0	8	0	5	2	0	1	0	65	1	0	10	0	0	0.0
apache-tomcat-10.0.4-src/java/org/apache/jasper/compiler/TagFileProcessor.java	java/org/apache/jasper/compiler/TagFileProcessor.java	18	19	3	47	0	0.33333334	0.33333334	4	1	3	1	0	0	3	0	0	0	1	0	0	1	0	0	0	0	0	393	3	2	6	6	1	3	1	21	0	14	6	0	2	0	152	0	0	10	0	0	0.0
apache-tomcat-10.0.4-src/java/org/apache/jasper/compiler/TagLibraryInfoImpl.java	java/org/apache/jasper/compiler/TagLibraryInfoImpl.java	27	58	2	86	23	0.4	0.6	10	1	5	5	0	0	5	0	0	0	5	0	0	5	0	0	4	0	10	228	13	6	20	8	2	42	9	54	4	37	7	0	0	0	141	0	0	10	0	0	0.0
apache-tomcat-10.0.4-src/java/org/apache/jasper/compiler/TagLibraryInfoImpl.java	java/org/apache/jasper/compiler/TagLibraryInfoImpl.java	27	58	2	86	23	0.4	0.6	10	1	5	5	0	0	5	0	0	0	5	0	0	5	0	0	4	0	10	228	13	6	20	8	2	42	9	54	4	37	7	0	0	0	141	0	0	10	0	0	0.0
apache-tomcat-10.0.4-src/java/org/apache/jasper/compiler/TagLibraryInfoImpl.java	java/org/apache/jasper/compiler/TagLibraryInfoImpl.java	27	58	2	86	23	0.4	0.6	10	1	5	5	0	0	5	0	0	0	5	0	0	5	0	0	4	0	10	228	13	6	20	8	2	42	9	54	4	37	7	0	0	0	141	0	0	10	0	0	0.0
apache-tomcat-10.0.4-src/java/org/apache/jasper/compiler/TagPluginManager.java	java/org/apache/jasper/compiler/TagPluginManager.java	15	16	2	32	0	0.0	0.0	4	0	2	2	0	0	2	0	0	0	5	2	0	5	0	0	3	0	7	184	2	2	3	2	0	2	0	25	0	22	2	0	2	0	81	1	0	10	0	0	0.0
apache-tomcat-10.0.4-src/java/org/apache/jasper/compiler/TagPluginManager.java	java/org/apache/jasper/compiler/TagPluginManager.java	15	16	2	32	0	0.0	0.0	4	0	2	2	0	0	2	0	0	0	5	2	0	5	0	0	3	0	7	184	2	2	3	2	0	2	0	25	0	22	2	0	2	0	81	1	0	10	0	0	0.0
apache-tomcat-10.0.4-src/java/org/apache/jasper/compiler/TagPluginManager.java	java/org/apache/jasper/compiler/TagPluginManager.java	15	16	2	32	0	0.0	0.0	4	0	2	2	0	0	2	0	0	0	5	2	0	5	0	0	3	0	7	184	2	2	3	2	0	2	0	25	0	22	2	0	2	0	81	1	0	10	0	0	0.0
apache-tomcat-10.0.4-src/java/org/apache/jasper/compiler/TextOptimizer.java	java/org/apache/jasper/compiler/TextOptimizer.java	4	1	2	2	0	0.0	0.0	1	1	1	0	0	0	1	0	0	0	0	0	0	0	0	0	0	0	0	63	0	0	0	0	0	0	0	1	0	1	0	0	1	0	11	1	0	10	0	0	0.0
apache-tomcat-10.0.4-src/java/org/apache/jasper/compiler/TldCache.java	java/org/apache/jasper/compiler/TldCache.java	10	18	1	31	0	0.5	1.0	5	1	4	1	0	0	4	0	0	0	5	1	1	4	0	0	5	0	3	112	5	1	9	3	0	2	15	24	0	19	4	0	1	0	89	1	0	10	0	0	0.0
apache-tomcat-10.0.4-src/java/org/apache/jasper/compiler/Validator.java	java/org/apache/jasper/compiler/Validator.java	16	18	4	21	3	0.0	0.0	3	3	2	1	0	0	2	0	0	0	0	0	0	0	0	0	0	0	2	1113	0	2	8	0	3	11	1	13	1	9	4	0	3	0	85	0	0	10	0	0	0.0
apache-tomcat-10.0.4-src/java/org/apache/jasper/Constants.java	java/org/apache/jasper/Constants.java	0	1	1	3	0	-1.0	-1.0	0	0	0	0	0	0	0	0	0	0	13	13	12	1	0	0	13	0	3	15	0	0	1	0	1	10	4	13	1	13	0	0	0	0	111	1	0	10	0	0	0.0
apache-tomcat-10.0.4-src/java/org/apache/jasper/Constants.java	java/org/apache/jasper/Constants.java	0	1	1	3	0	-1.0	-1.0	0	0	0	0	0	0	0	0	0	0	13	13	12	1	0	0	13	0	3	15	0	0	1	0	1	10	4	13	1	13	0	0	0	0	111	1	0	10	0	0	0.0
apache-tomcat-10.0.4-src/java/org/apache/jasper/Constants.java	java/org/apache/jasper/Constants.java	0	1	1	3	0	-1.0	-1.0	0	0	0	0	0	0	0	0	0	0	13	13	12	1	0	0	13	0	3	15	0	0	1	0	1	10	4	13	1	13	0	0	0	0	111	1	0	10	0	0	0.0
apache-tomcat-10.0.4-src/java/org/apache/jasper/el/ELContextImpl.java	java/org/apache/jasper/el/ELContextImpl.java	15	12	3	4	22	0.083333336	0.083333336	8	1	8	0	0	0	9	0	0	0	5	2	0	5	0	0	3	0	2	87	5	0	1	0	7	0	0	9	0	6	1	1	1	0	33	1	0	10	0	0	0.0
apache-tomcat-10.0.4-src/java/org/apache/jasper/el/ELContextWrapper.java	java/org/apache/jasper/el/ELContextWrapper.java	4	11	2	9	0	1.0	1.0	10	0	10	0	0	0	10	0	0	0	2	0	0	2	0	0	2	0	0	36	7	0	1	0	0	0	0	2	0	2	1	0	0	0	34	17	0	10	0	0	0.0
apache-tomcat-10.0.4-src/java/org/apache/jasper/el/ELResolverImpl.java	java/org/apache/jasper/el/ELResolverImpl.java	7	20	2	15	0	1.0	1.0	7	0	7	0	0	0	7	0	0	0	2	0	0	2	0	0	2	0	5	72	11	0	8	2	1	1	0	3	0	3	3	0	0	0	35	17	0	10	0	0	0.0
apache-tomcat-10.0.4-src/java/org/apache/jasper/el/ExpressionEvaluatorImpl.java	java/org/apache/jasper/el/ExpressionEvaluatorImpl.java	11	5	2	6	1	0.33333334	0.33333334	3	0	3	0	0	0	3	0	0	0	1	0	0	1	0	0	1	0	1	22	2	0	1	1	0	2	0	3	0	3	2	0	0	0	25	17	0	10	0	0	0.0
apache-tomcat-10.0.4-src/java/org/apache/jasper/el/ExpressionImpl.java	java/org/apache/jasper/el/ExpressionImpl.java	7	2	2	1	0	1.0	1.0	2	0	2	0	0	0	2	0	0	0	2	0	0	2	0	0	2	0	0	12	1	0	0	0	0	0	0	3	0	3	0	0	0	0	16	17	0	10	0	0	0.0
apache-tomcat-10.0.4-src/java/org/apache/jasper/el/FunctionMapperImpl.java	java/org/apache/jasper/el/FunctionMapperImpl.java	2	2	2	1	0	1.0	1.0	2	0	2	0	0	0	2	0	0	0	1	0	0	1	0	0	1	0	0	9	1	0	0	0	0	0	0	1	0	1	0	0	0	0	8	17	0	10	0	0	0.0
apache-tomcat-10.0.4-src/java/org/apache/jasper/el/JasperELResolver.java	java/org/apache/jasper/el/JasperELResolver.java	14	22	4	14	0	1.0	1.0	5	1	4	1	0	0	4	0	1	1	4	1	0	4	0	0	2	0	2	184	10	5	3	0	1	1	14	27	5	18	3	0	1	0	72	1	0	10	0	0	0.0
apache-tomcat-10.0.4-src/java/org/apache/jasper/el/JspELException.java	java/org/apache/jasper/el/JspELException.java	1	1	5	2	0	0.0	0.0	1	0	1	0	0	0	1	0	0	0	1	1	0	1	0	0	1	0	0	6	0	0	0	0	0	1	1	1	1	1	0	0	0	0	12	1	0	10	0	0	0.0
apache-tomcat-10.0.4-src/java/org/apache/jasper/el/JspMethodExpression.java	java/org/apache/jasper/el/JspMethodExpression.java	11	22	3	13	0	0.8	0.8	10	0	10	0	0	0	10	0	0	0	2	0	0	2	0	0	0	0	0	71	6	0	0	2	0	0	0	6	0	4	2	0	0	0	39	17	0	10	0	0	0.0
apache-tomcat-10.0.4-src/java/org/apache/jasper/el/JspMethodNotFoundException.java	java/org/apache/jasper/el/JspMethodNotFoundException.java	1	1	6	2	0	0.0	0.0	1	0	1	0	0	0	1	0	0	0	1	1	0	1	0	0	1	0	0	6	0	0	0	0	0	1	1	1	1	1	0	0	0	0	14	1	0	10	0	0	0.0
apache-tomcat-10.0.4-src/java/org/apache/jasper/el/JspPropertyNotFoundException.java	java/org/apache/jasper/el/JspPropertyNotFoundException.java	1	1	6	2	0	0.0	0.0	1	0	1	0	0	0	1	0	0	0	1	1	0	1	0	0	1	0	0	6	0	0	0	0	0	1	1	1	1	1	0	0	0	0	14	17	0	10	0	0	0.0
apache-tomcat-10.0.4-src/java/org/apache/jasper/el/JspPropertyNotWritableException.java	java/org/apache/jasper/el/JspPropertyNotWritableException.java	1	1	6	2	0	0.0	0.0	1	0	1	0	0	0	1	0	0	0	1	1	0	1	0	0	1	0	0	6	0	0	0	0	0	1	1	1	1	1	0	0	0	0	14	1	0	10	0	0	0.0
apache-tomcat-10.0.4-src/java/org/apache/jasper/el/JspValueExpression.java	java/org/apache/jasper/el/JspValueExpression.java	10	31	3	16	0	0.84615386	0.84615386	13	0	13	0	0	0	13	0	0	0	2	0	0	2	0	0	0	0	0	101	8	0	0	4	0	0	0	7	0	5	2	0	0	0	49	17	0	10	0	0	0.0
apache-tomcat-10.0.4-src/java/org/apache/jasper/el/VariableResolverImpl.java	java/org/apache/jasper/el/VariableResolverImpl.java	3	2	1	2	0	1.0	1.0	2	0	2	0	0	0	2	0	0	0	1	0	0	1	0	0	1	0	0	9	1	0	0	0	0	0	0	1	0	1	0	0	0	0	12	17	0	10	0	0	0.0
apache-tomcat-10.0.4-src/java/org/apache/jasper/EmbeddedServletOptions.java	java/org/apache/jasper/EmbeddedServletOptions.java	12	169	1	26	1224	0.03846154	0.85143286	52	0	52	0	0	0	52	0	0	0	46	0	1	45	0	0	1	0	34	606	48	1	44	5	1	122	4	155	2	89	3	0	0	0	339	17	25	10	0	0	0.0
apache-tomcat-10.0.4-src/java/org/apache/jasper/EmbeddedServletOptions.java	java/org/apache/jasper/EmbeddedServletOptions.java	12	169	1	26	1224	0.03846154	0.85143286	52	0	52	0	0	0	52	0	0	0	46	0	1	45	0	0	1	0	34	606	48	1	44	5	1	122	4	155	2	89	3	0	0	0	339	17	25	10	0	0	0.0
apache-tomcat-10.0.4-src/java/org/apache/jasper/EmbeddedServletOptions.java	java/org/apache/jasper/EmbeddedServletOptions.java	12	169	1	26	1224	0.03846154	0.85143286	52	0	52	0	0	0	52	0	0	0	46	0	1	45	0	0	1	0	34	606	48	1	44	5	1	122	4	155	2	89	3	0	0	0	339	17	25	10	0	0	0.0
apache-tomcat-10.0.4-src/java/org/apache/jasper/JasperException.java	java/org/apache/jasper/JasperException.java	1	3	4	0	3	0.0	0.0	3	0	3	0	0	0	3	0	0	0	1	1	0	1	0	0	1	0	0	12	0	0	0	0	0	0	1	1	0	1	0	0	0	0	40	1	0	10	0	0	0.0
apache-tomcat-10.0.4-src/java/org/apache/jasper/JspC.java	java/org/apache/jasper/JspC.java	24	302	2	160	4744	0.028241599	0.27746856	101	1	84	4	13	0	99	0	0	0	101	45	1	2	98	0	47	0	50	1187	56	18	48	19	15	123	38	287	17	176	7	0	1	0	553	1	14	10	0	0	0.0
apache-tomcat-10.0.4-src/java/org/apache/jasper/JspC.java	java/org/apache/jasper/JspC.java	24	302	2	160	4744	0.028241599	0.27746856	101	1	84	4	13	0	99	0	0	0	101	45	1	2	98	0	47	0	50	1187	56	18	48	19	15	123	38	287	17	176	7	0	1	0	553	1	14	10	0	0	0.0
apache-tomcat-10.0.4-src/java/org/apache/jasper/JspC.java	java/org/apache/jasper/JspC.java	24	302	2	160	4744	0.028241599	0.27746856	101	1	84	4	13	0	99	0	0	0	101	45	1	2	98	0	47	0	50	1187	56	18	48	19	15	123	38	287	17	176	7	0	1	0	553	1	14	10	0	0	0.0
apache-tomcat-10.0.4-src/java/org/apache/jasper/JspCompilationContext.java	java/org/apache/jasper/JspCompilationContext.java	17	130	1	84	1077	0.10304789	0.62626994	54	2	47	1	6	0	53	0	2	0	27	1	0	27	0	0	9	0	24	482	49	3	32	6	5	25	32	88	22	53	6	0	0	0	287	1	4	10	0	0	0.0
apache-tomcat-10.0.4-src/java/org/apache/jasper/optimizations/ELInterpreterTagSetters.java	java/org/apache/jasper/optimizations/ELInterpreterTagSetters.java	6	53	1	22	0	0.0	0.0	1	0	1	0	0	0	1	0	0	0	4	0	0	4	0	0	4	0	12	189	3	0	20	9	0	66	39	48	26	28	4	0	0	0	110	1	10	10	0	0	0.0
apache-tomcat-10.0.4-src/java/org/apache/jasper/optimizations/StringInterpreterEnum.java	java/org/apache/jasper/optimizations/StringInterpreterEnum.java	1	3	2	4	0	0.0	0.0	1	0	0	0	1	0	1	0	0	0	0	0	0	0	0	0	0	0	1	9	2	0	0	0	0	3	0	1	1	1	1	0	0	0	27	1	0	10	0	0	0.0
apache-tomcat-10.0.4-src/java/org/apache/jasper/runtime/BodyContentImpl.java	java/org/apache/jasper/runtime/BodyContentImpl.java	5	80	4	36	61	0.4920635	0.515873	38	0	34	2	1	1	36	0	0	0	6	0	0	6	0	0	2	0	17	268	6	0	26	1	12	6	16	22	8	7	2	0	0	0	248	1	0	10	0	0	0.0
apache-tomcat-10.0.4-src/java/org/apache/jasper/runtime/ExceptionUtils.java	java/org/apache/jasper/runtime/ExceptionUtils.java	0	7	1	1	1	0.0	0.0	2	2	2	0	0	0	2	0	0	0	0	0	0	0	0	0	0	0	0	19	3	0	1	0	0	0	0	0	0	0	1	0	0	0	44	1	0	10	0	0	0.0
apache-tomcat-10.0.4-src/java/org/apache/jasper/runtime/HttpJspBase.java	java/org/apache/jasper/runtime/HttpJspBase.java	7	10	3	7	45	0.0	0.0	10	0	8	0	2	0	10	1	3	0	1	1	0	1	0	0	1	0	1	29	1	0	0	0	0	1	1	1	0	1	0	0	0	0	43	1025	0	10	0	0	0.0
apache-tomcat-10.0.4-src/java/org/apache/jasper/runtime/InstanceManagerFactory.java	java/org/apache/jasper/runtime/InstanceManagerFactory.java	4	3	1	4	1	0.0	0.0	2	1	1	1	0	0	1	0	0	0	0	0	0	0	0	0	0	0	1	11	1	0	1	0	0	1	0	1	0	1	1	0	0	0	12	1	0	10	0	0	0.0
apache-tomcat-10.0.4-src/java/org/apache/jasper/runtime/JspApplicationContextImpl.java	java/org/apache/jasper/runtime/JspApplicationContextImpl.java	13	17	1	13	22	0.04761905	0.04761905	8	1	6	1	1	0	7	0	0	0	6	1	0	6	0	0	4	0	7	69	4	1	6	0	0	5	0	14	0	11	1	0	0	1	44	1	0	10	0	0	0.0
apache-tomcat-10.0.4-src/java/org/apache/jasper/runtime/JspContextWrapper.java	java/org/apache/jasper/runtime/JspContextWrapper.java	21	82	4	51	277	0.31260505	0.63529414	39	0	35	4	0	0	35	0	0	0	11	0	0	11	0	0	9	0	10	388	26	3	34	1	3	9	1	34	0	21	4	0	1	0	212	1	0	10	0	0	0.0
apache-tomcat-10.0.4-src/java/org/apache/jasper/runtime/JspFactoryImpl.java	java/org/apache/jasper/runtime/JspFactoryImpl.java	15	17	2	12	15	0.0	0.0	7	0	5	2	0	0	5	0	0	0	2	0	0	2	0	0	1	0	5	127	7	0	3	1	1	0	3	10	0	6	2	1	3	1	35	1	0	10	0	0	0.0
apache-tomcat-10.0.4-src/java/org/apache/jasper/runtime/JspFragmentHelper.java	java/org/apache/jasper/runtime/JspFragmentHelper.java	4	4	2	0	0	0.6666667	1.0	3	0	3	0	0	0	3	0	0	0	4	0	0	0	4	0	4	0	0	23	2	0	0	0	0	0	0	5	0	4	1	0	0	0	50	1025	0	10	0	0	0.0
apache-tomcat-10.0.4-src/java/org/apache/jasper/runtime/JspRuntimeLibrary.java	java/org/apache/jasper/runtime/JspRuntimeLibrary.java	27	247	1	106	1075	0.002775208	0.002775208	47	47	45	1	1	0	47	0	0	0	1	1	1	0	0	0	1	0	147	760	89	27	77	23	6	28	81	151	4	112	5	0	0	0	276	1	2	10	0	0	0.0
apache-tomcat-10.0.4-src/java/org/apache/jasper/runtime/JspRuntimeLibrary.java	java/org/apache/jasper/runtime/JspRuntimeLibrary.java	27	247	1	106	1075	0.002775208	0.002775208	47	47	45	1	1	0	47	0	0	0	1	1	1	0	0	0	1	0	147	760	89	27	77	23	6	28	81	151	4	112	5	0	0	0	276	1	2	10	0	0	0.0
apache-tomcat-10.0.4-src/java/org/apache/jasper/runtime/JspRuntimeLibrary.java	java/org/apache/jasper/runtime/JspRuntimeLibrary.java	27	247	1	106	1075	0.002775208	0.002775208	47	47	45	1	1	0	47	0	0	0	1	1	1	0	0	0	1	0	147	760	89	27	77	23	6	28	81	151	4	112	5	0	0	0	276	1	2	10	0	0	0.0
apache-tomcat-10.0.4-src/java/org/apache/jasper/runtime/JspWriterImpl.java	java/org/apache/jasper/runtime/JspWriterImpl.java	5	78	3	36	553	0.10695187	0.11764706	38	1	31	4	1	2	34	0	3	0	6	0	0	6	0	0	0	0	16	217	10	2	17	0	10	9	22	34	10	12	3	0	0	0	223	1	0	10	0	0	0.0
apache-tomcat-10.0.4-src/java/org/apache/jasper/runtime/PageContextImpl.java	java/org/apache/jasper/runtime/PageContextImpl.java	38	115	3	77	168	0.31451613	0.6552419	33	1	31	1	0	1	32	0	1	0	18	1	0	18	0	0	2	0	27	425	34	4	39	7	14	24	9	64	3	37	4	0	0	0	212	1	0	10	0	0	0.0
apache-tomcat-10.0.4-src/java/org/apache/jasper/runtime/PageContextImpl.java	java/org/apache/jasper/runtime/PageContextImpl.java	38	115	3	77	168	0.31451613	0.6552419	33	1	31	1	0	1	32	0	1	0	18	1	0	18	0	0	2	0	27	425	34	4	39	7	14	24	9	64	3	37	4	0	0	0	212	1	0	10	0	0	0.0
apache-tomcat-10.0.4-src/java/org/apache/jasper/runtime/PageContextImpl.java	java/org/apache/jasper/runtime/PageContextImpl.java	38	115	3	77	168	0.31451613	0.6552419	33	1	31	1	0	1	32	0	1	0	18	1	0	18	0	0	2	0	27	425	34	4	39	7	14	24	9	64	3	37	4	0	0	0	212	1	0	10	0	0	0.0
apache-tomcat-10.0.4-src/java/org/apache/jasper/runtime/ProtectedFunctionMapper.java	java/org/apache/jasper/runtime/ProtectedFunctionMapper.java	3	10	2	4	2	0.16666667	0.16666667	5	2	4	1	0	0	4	0	0	0	2	0	0	2	0	0	0	0	0	44	5	0	3	2	0	4	0	9	3	6	2	0	0	0	103	17	0	10	0	0	0.0
apache-tomcat-10.0.4-src/java/org/apache/jasper/runtime/ServletResponseWrapperInclude.java	java/org/apache/jasper/runtime/ServletResponseWrapperInclude.java	5	5	3	1	2	0.33333334	0.5	4	0	4	0	0	0	4	0	0	0	2	0	0	2	0	0	2	0	0	22	1	0	0	1	0	0	0	2	0	2	1	0	0	0	53	1	0	10	0	0	0.0
apache-tomcat-10.0.4-src/java/org/apache/jasper/runtime/TagHandlerPool.java	java/org/apache/jasper/runtime/TagHandlerPool.java	9	22	1	21	9	0.2857143	0.2857143	7	2	5	0	2	0	7	0	0	1	7	3	3	2	2	0	3	0	11	95	10	1	7	3	1	4	7	27	1	18	2	0	0	0	95	1	0	10	0	0	0.0
apache-tomcat-10.0.4-src/java/org/apache/jasper/security/SecurityClassLoad.java	java/org/apache/jasper/security/SecurityClassLoad.java	5	3	1	8	0	0.0	0.0	1	1	1	0	0	0	1	0	0	0	0	0	0	0	0	0	0	0	4	27	1	0	1	1	0	13	0	3	11	3	1	0	0	0	35	17	1	10	0	0	0.0
apache-tomcat-10.0.4-src/java/org/apache/jasper/security/SecurityClassLoad.java	java/org/apache/jasper/security/SecurityClassLoad.java	5	3	1	8	0	0.0	0.0	1	1	1	0	0	0	1	0	0	0	0	0	0	0	0	0	0	0	4	27	1	0	1	1	0	13	0	3	11	3	1	0	0	0	35	17	1	10	0	0	0.0
apache-tomcat-10.0.4-src/java/org/apache/jasper/security/SecurityClassLoad.java	java/org/apache/jasper/security/SecurityClassLoad.java	5	3	1	8	0	0.0	0.0	1	1	1	0	0	0	1	0	0	0	0	0	0	0	0	0	0	0	4	27	1	0	1	1	0	13	0	3	11	3	1	0	0	0	35	17	1	10	0	0	0.0
apache-tomcat-10.0.4-src/java/org/apache/jasper/security/SecurityClassLoad.java	java/org/apache/jasper/security/SecurityClassLoad.java	5	3	1	8	0	0.0	0.0	1	1	1	0	0	0	1	0	0	0	0	0	0	0	0	0	0	0	4	27	1	0	1	1	0	13	0	3	11	3	1	0	0	0	35	17	1	10	0	0	0.0
apache-tomcat-10.0.4-src/java/org/apache/jasper/security/SecurityClassLoad.java	java/org/apache/jasper/security/SecurityClassLoad.java	5	3	1	8	0	0.0	0.0	1	1	1	0	0	0	1	0	0	0	0	0	0	0	0	0	0	0	4	27	1	0	1	1	0	13	0	3	11	3	1	0	0	0	35	17	1	10	0	0	0.0
apache-tomcat-10.0.4-src/java/org/apache/jasper/security/SecurityClassLoad.java	java/org/apache/jasper/security/SecurityClassLoad.java	5	3	1	8	0	0.0	0.0	1	1	1	0	0	0	1	0	0	0	0	0	0	0	0	0	0	0	4	27	1	0	1	1	0	13	0	3	11	3	1	0	0	0	35	17	1	10	0	0	0.0
apache-tomcat-10.0.4-src/java/org/apache/jasper/security/SecurityUtil.java	java/org/apache/jasper/security/SecurityUtil.java	0	4	1	1	0	0.0	0.0	1	1	1	0	0	0	1	0	0	0	1	1	0	1	0	0	1	0	1	9	2	0	1	0	0	1	0	1	0	1	1	0	0	0	22	17	0	10	0	0	0.0
apache-tomcat-10.0.4-src/java/org/apache/jasper/servlet/JasperInitializer.java	java/org/apache/jasper/servlet/JasperInitializer.java	14	11	1	23	1	0.0	0.0	2	0	1	0	1	0	3	0	0	0	3	2	0	3	0	0	2	0	8	55	1	1	4	2	0	2	1	12	1	10	2	0	0	0	64	1	1	10	0	0	0.0
apache-tomcat-10.0.4-src/java/org/apache/jasper/servlet/JasperLoader.java	java/org/apache/jasper/servlet/JasperLoader.java	1	16	4	16	6	0.2	0.3	5	0	5	0	0	0	5	0	1	1	3	0	0	3	0	0	3	0	1	60	6	0	4	2	0	3	3	11	2	8	4	0	0	0	126	1	0	10	0	0	0.0
apache-tomcat-10.0.4-src/java/org/apache/jasper/servlet/JspCServletContext.java	java/org/apache/jasper/servlet/JspCServletContext.java	23	100	1	68	1887	0.015819209	0.07683616	63	0	60	3	0	0	60	0	0	0	8	0	0	8	0	0	5	0	15	328	56	6	8	7	0	13	8	37	6	33	6	0	0	0	241	1	0	10	0	0	0.0
apache-tomcat-10.0.4-src/java/org/apache/jasper/servlet/JspServlet.java	java/org/apache/jasper/servlet/JspServlet.java	19	47	3	55	0	0.84444445	1.0	12	0	9	2	0	1	10	0	0	0	7	1	0	7	0	0	2	0	17	210	14	0	14	6	0	24	5	39	7	27	4	0	0	1	186	1	12	10	0	0	0.0
apache-tomcat-10.0.4-src/java/org/apache/jasper/servlet/JspServlet.java	java/org/apache/jasper/servlet/JspServlet.java	19	47	3	55	0	0.84444445	1.0	12	0	9	2	0	1	10	0	0	0	7	1	0	7	0	0	2	0	17	210	14	0	14	6	0	24	5	39	7	27	4	0	0	1	186	1	12	10	0	0	0.0
apache-tomcat-10.0.4-src/java/org/apache/jasper/servlet/JspServlet.java	java/org/apache/jasper/servlet/JspServlet.java	19	47	3	55	0	0.84444445	1.0	12	0	9	2	0	1	10	0	0	0	7	1	0	7	0	0	2	0	17	210	14	0	14	6	0	24	5	39	7	27	4	0	0	1	186	1	12	10	0	0	0.0
apache-tomcat-10.0.4-src/java/org/apache/jasper/servlet/JspServletWrapper.java	java/org/apache/jasper/servlet/JspServletWrapper.java	28	100	1	62	86	0.29710144	0.76449275	24	0	22	1	1	0	24	0	0	0	21	1	0	21	0	0	10	0	24	362	24	1	12	9	5	12	14	64	5	38	5	0	0	0	243	1	2	10	0	0	0.0
apache-tomcat-10.0.4-src/java/org/apache/jasper/servlet/TldPreScanned.java	java/org/apache/jasper/servlet/TldPreScanned.java	4	6	2	6	0	1.0	1.0	2	0	2	0	0	0	2	0	0	0	1	0	0	1	0	0	1	0	1	27	0	1	0	1	0	3	4	6	2	6	3	0	0	0	28	1	0	10	0	0	0.0
apache-tomcat-10.0.4-src/java/org/apache/jasper/servlet/TldScanner.java	java/org/apache/jasper/servlet/TldScanner.java	14	36	1	35	22	0.33333334	0.8333333	12	0	7	0	5	0	12	0	0	0	9	3	0	9	0	0	9	0	8	239	5	2	6	0	0	17	0	27	4	23	4	0	1	0	164	1	6	10	0	0	0.0
apache-tomcat-10.0.4-src/java/org/apache/jasper/tagplugins/jstl/core/Catch.java	java/org/apache/jasper/tagplugins/jstl/core/Catch.java	2	3	1	5	0	0.0	0.0	1	0	1	0	0	0	1	0	0	0	0	0	0	0	0	0	0	0	0	26	0	0	0	0	0	22	0	5	6	5	1	0	0	0	15	1	0	10	0	0	0.0
apache-tomcat-10.0.4-src/java/org/apache/jasper/tagplugins/jstl/core/Choose.java	java/org/apache/jasper/tagplugins/jstl/core/Choose.java	2	1	1	2	0	0.0	0.0	1	0	1	0	0	0	1	0	0	0	0	0	0	0	0	0	0	0	0	6	0	0	0	0	0	1	0	0	0	0	0	0	0	0	6	17	0	10	0	0	0.0
apache-tomcat-10.0.4-src/java/org/apache/jasper/tagplugins/jstl/core/ForEach.java	java/org/apache/jasper/tagplugins/jstl/core/ForEach.java	3	16	1	10	1	0.0	0.0	3	0	1	2	0	0	1	0	0	0	1	0	0	1	0	0	0	0	0	146	2	0	0	0	0	244	0	20	60	15	2	0	0	0	49	17	0	10	0	0	0.0
apache-tomcat-10.0.4-src/java/org/apache/jasper/tagplugins/jstl/core/ForTokens.java	java/org/apache/jasper/tagplugins/jstl/core/ForTokens.java	2	6	1	7	0	0.0	0.0	1	0	1	0	0	0	1	0	0	0	0	0	0	0	0	0	0	0	0	72	1	0	0	0	0	76	0	15	18	15	1	0	0	0	25	1	0	10	0	0	0.0
apache-tomcat-10.0.4-src/java/org/apache/jasper/tagplugins/jstl/core/If.java	java/org/apache/jasper/tagplugins/jstl/core/If.java	2	6	1	7	0	0.0	0.0	1	0	1	0	0	0	1	0	0	0	0	0	0	0	0	0	0	0	0	29	0	0	0	0	0	22	0	6	3	3	3	0	0	0	10	17	0	10	0	0	0.0
apache-tomcat-10.0.4-src/java/org/apache/jasper/tagplugins/jstl/core/Import.java	java/org/apache/jasper/tagplugins/jstl/core/Import.java	3	11	1	7	0	0.0	0.0	1	0	1	0	0	0	1	0	0	0	0	0	0	0	0	0	0	0	1	245	0	0	0	0	0	351	0	29	103	28	2	0	0	0	81	1	0	10	0	0	0.0
apache-tomcat-10.0.4-src/java/org/apache/jasper/tagplugins/jstl/core/Otherwise.java	java/org/apache/jasper/tagplugins/jstl/core/Otherwise.java	2	1	1	2	0	0.0	0.0	1	0	1	0	0	0	1	0	0	0	0	0	0	0	0	0	0	0	0	6	0	0	0	0	0	1	0	0	0	0	0	0	0	0	6	17	0	10	0	0	0.0
apache-tomcat-10.0.4-src/java/org/apache/jasper/tagplugins/jstl/core/Out.java	java/org/apache/jasper/tagplugins/jstl/core/Out.java	5	12	1	12	1	0.0	0.0	2	1	2	0	0	0	2	0	0	0	0	0	0	0	0	0	0	0	2	77	3	1	5	0	1	39	6	15	10	11	5	0	0	0	36	17	0	10	0	0	0.0
apache-tomcat-10.0.4-src/java/org/apache/jasper/tagplugins/jstl/core/Param.java	java/org/apache/jasper/tagplugins/jstl/core/Param.java	2	2	1	4	0	0.0	0.0	1	0	1	0	0	0	1	0	0	0	0	0	0	0	0	0	0	0	0	35	1	0	1	0	0	51	0	6	15	6	1	0	0	0	20	1	0	10	0	0	0.0
apache-tomcat-10.0.4-src/java/org/apache/jasper/tagplugins/jstl/core/Redirect.java	java/org/apache/jasper/tagplugins/jstl/core/Redirect.java	2	2	1	5	0	0.0	0.0	1	0	1	0	0	0	1	0	0	0	0	0	0	0	0	0	0	0	0	33	0	0	0	0	0	40	0	6	12	6	1	0	0	0	22	1	0	10	0	0	0.0
apache-tomcat-10.0.4-src/java/org/apache/jasper/tagplugins/jstl/core/Remove.java	java/org/apache/jasper/tagplugins/jstl/core/Remove.java	3	2	1	4	0	0.0	0.0	1	0	1	0	0	0	1	0	0	0	0	0	0	0	0	0	0	0	1	13	0	0	0	0	0	8	0	3	2	3	1	0	0	0	11	1	0	10	0	0	0.0
apache-tomcat-10.0.4-src/java/org/apache/jasper/tagplugins/jstl/core/Set.java	java/org/apache/jasper/tagplugins/jstl/core/Set.java	3	7	1	8	0	0.0	0.0	1	0	1	0	0	0	1	0	0	0	0	0	0	0	0	0	0	0	1	114	1	0	0	0	0	124	0	22	27	15	2	0	0	0	42	1	0	10	0	0	0.0
apache-tomcat-10.0.4-src/java/org/apache/jasper/tagplugins/jstl/core/Url.java	java/org/apache/jasper/tagplugins/jstl/core/Url.java	3	4	1	7	0	0.0	0.0	1	0	1	0	0	0	1	0	0	0	0	0	0	0	0	0	0	0	1	47	0	0	0	0	0	48	0	12	13	11	1	0	0	0	25	1	0	10	0	0	0.0
apache-tomcat-10.0.4-src/java/org/apache/jasper/tagplugins/jstl/core/When.java	java/org/apache/jasper/tagplugins/jstl/core/When.java	2	3	1	8	0	0.0	0.0	1	0	1	0	0	0	1	0	0	0	0	0	0	0	0	0	0	0	0	19	1	0	1	0	0	8	0	1	0	1	1	0	0	0	8	17	0	10	0	0	0.0
apache-tomcat-10.0.4-src/java/org/apache/jasper/tagplugins/jstl/Util.java	java/org/apache/jasper/tagplugins/jstl/Util.java	7	34	3	21	15	0.0	0.0	6	6	6	0	0	0	7	0	0	0	4	4	1	3	0	0	4	0	3	176	18	2	14	0	0	16	19	35	8	17	4	0	1	0	132	1	0	10	0	0	0.0
apache-tomcat-10.0.4-src/java/org/apache/jasper/util/FastRemovalDequeue.java	java/org/apache/jasper/util/FastRemovalDequeue.java	2	28	1	10	0	0.9444444	1.0	9	0	9	0	0	0	9	0	0	8	4	0	0	2	2	0	1	0	0	184	6	0	13	0	0	0	3	35	0	16	2	0	1	0	159	1	0	10	0	0	0.0
apache-tomcat-10.0.4-src/java/org/apache/jasper/util/UniqueAttributesImpl.java	java/org/apache/jasper/util/UniqueAttributesImpl.java	4	17	2	21	0	0.5714286	0.5714286	9	0	8	1	0	0	8	0	0	0	4	2	0	4	0	0	4	0	1	68	2	1	0	0	0	4	1	9	1	8	3	0	0	0	56	1	0	10	0	0	0.0
apache-tomcat-10.0.4-src/java/org/apache/juli/AsyncFileHandler.java	java/org/apache/juli/AsyncFileHandler.java	3	18	4	13	19	0.035714287	0.035714287	7	0	6	0	1	0	8	0	0	0	13	12	10	0	3	0	12	0	9	119	3	1	0	1	0	3	8	19	0	15	3	0	2	0	91	1	0	10	0	0	0.0
apache-tomcat-10.0.4-src/java/org/apache/juli/ClassLoaderLogManager.java	java/org/apache/juli/ClassLoaderLogManager.java	6	98	4	97	117	0.09558824	0.11764706	19	1	11	3	5	0	17	0	0	8	6	3	1	2	3	0	4	0	28	469	19	10	34	12	10	39	20	92	18	64	5	0	4	4	232	1	0	10	0	0	0.0
apache-tomcat-10.0.4-src/java/org/apache/juli/DateFormatCache.java	java/org/apache/juli/DateFormatCache.java	2	9	1	6	0	0.6666667	1.0	4	0	3	1	0	0	3	0	0	0	4	1	1	3	0	0	4	0	0	112	3	1	3	0	0	0	1	12	0	10	2	0	1	0	103	1	0	10	0	0	0.0
apache-tomcat-10.0.4-src/java/org/apache/juli/FileHandler.java	java/org/apache/juli/FileHandler.java	2	64	2	73	51	0.2888889	0.46666667	15	0	8	5	2	0	10	0	0	0	13	3	2	10	1	0	4	0	19	350	13	1	19	16	3	28	12	62	19	39	4	1	0	2	240	1	0	10	0	0	0.0
apache-tomcat-10.0.4-src/java/org/apache/juli/JdkLoggerFormatter.java	java/org/apache/juli/JdkLoggerFormatter.java	0	10	2	18	0	0.0	0.0	1	0	1	0	0	0	1	0	0	0	6	6	6	0	0	0	6	0	2	56	1	2	1	0	0	6	13	17	3	16	1	0	0	0	55	1	0	10	0	0	0.0
apache-tomcat-10.0.4-src/java/org/apache/juli/logging/DirectJDKLog.java	java/org/apache/juli/logging/DirectJDKLog.java	2	31	1	16	154	0.1	0.1	21	1	19	1	0	1	21	0	18	0	3	2	1	2	0	0	3	0	18	99	7	1	4	1	0	7	2	12	0	10	4	0	0	0	63	0	0	10	0	0	0.0
apache-tomcat-10.0.4-src/java/org/apache/juli/logging/LogConfigurationException.java	java/org/apache/juli/logging/LogConfigurationException.java	0	4	4	0	6	0.0	0.0	4	0	4	0	0	0	4	0	0	0	1	1	0	1	0	0	1	0	0	15	0	0	0	0	0	0	1	1	0	1	0	0	0	0	46	1	0	10	0	0	0.0
apache-tomcat-10.0.4-src/java/org/apache/juli/logging/LogFactory.java	java/org/apache/juli/logging/LogFactory.java	6	12	1	13	19	0.0	0.0	7	4	6	1	0	0	6	0	0	0	2	1	0	2	0	0	2	0	7	48	6	1	1	2	0	1	0	6	0	5	2	0	0	0	254	1	0	10	0	0	0.0
apache-tomcat-10.0.4-src/java/org/apache/juli/OneLineFormatter.java	java/org/apache/juli/OneLineFormatter.java	6	30	7	46	9	0.3	0.3	6	1	4	1	1	0	5	0	0	0	10	8	0	10	0	0	6	0	11	171	5	0	12	0	1	7	18	37	10	23	4	0	3	2	142	1	0	10	0	0	0.0
apache-tomcat-10.0.4-src/java/org/apache/juli/VerbatimFormatter.java	java/org/apache/juli/VerbatimFormatter.java	0	1	2	2	0	0.0	0.0	1	0	1	0	0	0	1	0	0	0	0	0	0	0	0	0	0	0	1	5	1	0	0	0	0	0	0	0	1	0	0	0	0	0	36	1	0	10	0	0	0.0
apache-tomcat-10.0.4-src/java/org/apache/naming/AbstractRef.java	java/org/apache/naming/AbstractRef.java	1	8	2	17	10	0.0	0.0	5	0	4	0	1	0	5	1	2	0	1	1	0	1	0	0	1	0	1	45	4	1	2	0	0	5	1	6	0	5	2	0	0	0	38	1025	0	10	0	0	0.0
apache-tomcat-10.0.4-src/java/org/apache/naming/ContextAccessController.java	java/org/apache/naming/ContextAccessController.java	1	12	1	9	3	0.4	0.4	6	6	6	0	0	0	6	0	0	0	2	2	0	2	0	0	2	0	3	31	2	0	3	0	4	1	0	4	1	4	1	0	0	0	68	1	0	10	0	0	0.0
apache-tomcat-10.0.4-src/java/org/apache/naming/ContextBindings.java	java/org/apache/naming/ContextBindings.java	3	32	1	27	19	0.3956044	0.85714287	14	14	11	0	0	3	14	0	0	0	6	6	0	5	1	0	6	0	18	111	9	3	10	0	3	6	0	21	0	16	2	0	0	0	81	1	0	10	0	0	0.0
apache-tomcat-10.0.4-src/java/org/apache/naming/EjbRef.java	java/org/apache/naming/EjbRef.java	1	6	3	1	3	0.0	0.0	3	0	2	0	1	0	3	0	0	0	5	5	4	1	0	0	5	0	0	29	1	0	3	0	0	3	1	9	0	6	1	0	0	0	64	1	0	10	0	0	0.0
apache-tomcat-10.0.4-src/java/org/apache/naming/factory/BeanFactory.java	java/org/apache/naming/factory/BeanFactory.java	1	43	1	45	0	0.0	0.0	1	0	1	0	0	0	1	0	0	0	0	0	0	0	0	0	0	0	11	149	2	3	6	5	0	17	22	42	8	23	6	0	0	0	119	1	0	10	0	0	0.0
apache-tomcat-10.0.4-src/java/org/apache/naming/factory/Constants.java	java/org/apache/naming/factory/Constants.java	0	0	1	0	0	-1.0	-1.0	0	0	0	0	0	0	0	0	0	0	12	12	12	0	0	0	12	0	0	14	0	0	0	0	0	12	0	12	9	12	0	0	0	0	25	17	0	10	0	0	0.0
apache-tomcat-10.0.4-src/java/org/apache/naming/factory/DataSourceLinkFactory.java	java/org/apache/naming/factory/DataSourceLinkFactory.java	3	12	2	13	3	0.0	0.0	3	1	2	0	1	0	3	0	0	0	0	0	0	0	0	0	0	0	2	83	2	0	3	1	0	2	0	9	0	7	3	0	1	0	54	1	0	10	0	0	0.0
apache-tomcat-10.0.4-src/java/org/apache/naming/factory/EjbFactory.java	java/org/apache/naming/factory/EjbFactory.java	2	8	2	9	3	0.0	0.0	3	0	0	0	3	0	3	0	0	0	0	0	0	0	0	0	0	0	2	36	4	0	1	1	1	2	0	6	0	6	2	0	0	0	42	1	0	10	0	0	0.0
apache-tomcat-10.0.4-src/java/org/apache/naming/factory/FactoryBase.java	java/org/apache/naming/factory/FactoryBase.java	2	14	1	16	6	0.0	0.0	4	0	1	0	3	0	4	3	1	0	1	1	0	1	0	0	1	0	3	62	3	0	4	2	0	3	0	14	0	10	4	0	0	0	91	1025	0	10	0	0	0.0
apache-tomcat-10.0.4-src/java/org/apache/naming/factory/LookupFactory.java	java/org/apache/naming/factory/LookupFactory.java	5	18	1	26	0	0.0	0.0	1	0	1	0	0	0	1	0	0	0	3	3	0	3	0	0	3	0	6	93	1	0	8	5	1	6	0	26	0	20	6	0	0	0	51	1	2	10	0	0	0.0
apache-tomcat-10.0.4-src/java/org/apache/naming/factory/MailSessionFactory.java	java/org/apache/naming/factory/MailSessionFactory.java	3	8	1	11	0	0.0	0.0	1	0	1	0	0	0	1	0	0	0	1	1	0	0	1	0	1	0	2	44	3	1	3	0	0	9	0	13	0	10	3	1	0	1	127	1	0	10	0	0	0.0
apache-tomcat-10.0.4-src/java/org/apache/naming/factory/OpenEjbFactory.java	java/org/apache/naming/factory/OpenEjbFactory.java	1	4	1	5	0	0.0	0.0	1	0	1	0	0	0	1	0	0	0	1	1	0	0	1	0	1	0	0	22	1	0	2	0	1	3	0	10	0	8	2	0	0	0	56	1	0	10	0	0	0.0
apache-tomcat-10.0.4-src/java/org/apache/naming/factory/ResourceEnvFactory.java	java/org/apache/naming/factory/ResourceEnvFactory.java	2	3	2	0	3	0.0	0.0	3	0	0	0	3	0	3	0	0	0	0	0	0	0	0	0	0	0	0	11	3	0	0	0	0	0	0	0	0	0	0	0	0	0	20	1	0	10	0	0	0.0
apache-tomcat-10.0.4-src/java/org/apache/naming/factory/ResourceFactory.java	java/org/apache/naming/factory/ResourceFactory.java	4	10	2	9	3	0.0	0.0	3	0	0	0	3	0	3	0	0	0	1	1	0	1	0	0	1	0	5	44	3	0	0	2	0	7	0	8	0	6	3	0	0	0	40	1	0	10	0	0	0.0
apache-tomcat-10.0.4-src/java/org/apache/naming/factory/ResourceLinkFactory.java	java/org/apache/naming/factory/ResourceLinkFactory.java	3	21	1	26	0	1.0	1.0	7	6	5	2	0	0	5	0	0	0	3	3	0	2	1	0	1	0	12	82	6	1	9	1	1	5	0	22	1	17	3	0	0	0	70	1	0	10	0	0	0.0
apache-tomcat-10.0.4-src/java/org/apache/naming/factory/ResourceLinkFactory.java	java/org/apache/naming/factory/ResourceLinkFactory.java	3	21	1	26	0	1.0	1.0	7	6	5	2	0	0	5	0	0	0	3	3	0	2	1	0	1	0	12	82	6	1	9	1	1	5	0	22	1	17	3	0	0	0	70	1	0	10	0	0	0.0
apache-tomcat-10.0.4-src/java/org/apache/naming/factory/ResourceLinkFactory.java	java/org/apache/naming/factory/ResourceLinkFactory.java	3	21	1	26	0	1.0	1.0	7	6	5	2	0	0	5	0	0	0	3	3	0	2	1	0	1	0	12	82	6	1	9	1	1	5	0	22	1	17	3	0	0	0	70	1	0	10	0	0	0.0
apache-tomcat-10.0.4-src/java/org/apache/naming/factory/ResourceLinkFactory.java	java/org/apache/naming/factory/ResourceLinkFactory.java	3	21	1	26	0	1.0	1.0	7	6	5	2	0	0	5	0	0	0	3	3	0	2	1	0	1	0	12	82	6	1	9	1	1	5	0	22	1	17	3	0	0	0	70	1	0	10	0	0	0.0
apache-tomcat-10.0.4-src/java/org/apache/naming/factory/ResourceLinkFactory.java	java/org/apache/naming/factory/ResourceLinkFactory.java	3	21	1	26	0	1.0	1.0	7	6	5	2	0	0	5	0	0	0	3	3	0	2	1	0	1	0	12	82	6	1	9	1	1	5	0	22	1	17	3	0	0	0	70	1	0	10	0	0	0.0
apache-tomcat-10.0.4-src/java/org/apache/naming/factory/ResourceLinkFactory.java	java/org/apache/naming/factory/ResourceLinkFactory.java	3	21	1	26	0	1.0	1.0	7	6	5	2	0	0	5	0	0	0	3	3	0	2	1	0	1	0	12	82	6	1	9	1	1	5	0	22	1	17	3	0	0	0	70	1	0	10	0	0	0.0
apache-tomcat-10.0.4-src/java/org/apache/naming/factory/SendMailFactory.java	java/org/apache/naming/factory/SendMailFactory.java	4	6	1	13	0	0.0	0.0	1	0	1	0	0	0	1	0	0	0	1	1	0	0	1	0	1	0	2	38	3	1	2	1	0	6	0	10	0	9	4	0	0	1	80	1	0	10	0	0	0.0
apache-tomcat-10.0.4-src/java/org/apache/naming/factory/TransactionFactory.java	java/org/apache/naming/factory/TransactionFactory.java	2	3	2	0	3	0.0	0.0	3	0	0	0	3	0	3	0	0	0	0	0	0	0	0	0	0	0	0	11	3	0	0	0	0	0	0	0	0	0	0	0	0	0	19	1	0	10	0	0	0.0
apache-tomcat-10.0.4-src/java/org/apache/naming/factory/webservices/ServiceProxy.java	java/org/apache/naming/factory/webservices/ServiceProxy.java	4	13	1	16	0	0.33333334	0.33333334	5	0	3	2	0	0	3	0	0	0	5	3	0	5	0	0	2	0	1	60	7	1	2	2	0	4	3	16	0	13	2	0	0	0	69	1	0	10	0	0	0.0
apache-tomcat-10.0.4-src/java/org/apache/naming/factory/webservices/ServiceRefFactory.java	java/org/apache/naming/factory/webservices/ServiceRefFactory.java	16	49	1	63	3	0.0	0.0	3	0	1	2	0	0	1	0	0	0	0	0	0	0	0	0	0	0	4	246	3	10	14	6	3	21	12	90	7	59	6	0	0	0	124	1	0	10	0	0	0.0
apache-tomcat-10.0.4-src/java/org/apache/naming/HandlerRef.java	java/org/apache/naming/HandlerRef.java	1	5	3	1	3	0.0	0.0	3	0	2	0	1	0	3	0	0	0	10	10	9	1	0	0	10	0	0	30	1	0	2	0	0	8	1	13	0	11	1	0	0	0	50	1	0	10	0	0	0.0
apache-tomcat-10.0.4-src/java/org/apache/naming/java/javaURLContextFactory.java	java/org/apache/naming/java/javaURLContextFactory.java	4	8	1	2	1	0.0	0.0	2	0	2	0	0	0	2	0	0	0	2	2	1	0	1	0	1	0	4	23	4	0	2	0	3	3	0	3	0	2	3	0	0	0	63	1	0	10	0	0	0.0
apache-tomcat-10.0.4-src/java/org/apache/naming/LookupRef.java	java/org/apache/naming/LookupRef.java	1	5	3	2	3	0.0	0.0	3	0	2	0	1	0	3	0	0	0	2	2	1	1	0	0	2	0	0	17	1	0	1	0	0	2	1	3	0	3	1	0	0	0	36	1	0	10	0	0	0.0
apache-tomcat-10.0.4-src/java/org/apache/naming/NameParserImpl.java	java/org/apache/naming/NameParserImpl.java	0	1	1	0	0	0.0	0.0	1	0	1	0	0	0	1	0	0	0	0	0	0	0	0	0	0	0	0	5	1	0	0	0	0	0	0	0	0	0	0	0	0	0	27	1	0	10	0	0	0.0
apache-tomcat-10.0.4-src/java/org/apache/naming/NamingContext.java	java/org/apache/naming/NamingContext.java	10	106	1	74	0	0.56187767	0.84637266	37	0	33	0	4	0	38	0	0	0	8	4	0	3	5	0	7	0	8	344	36	8	25	2	30	27	57	50	1	30	5	0	0	0	335	1	1	10	0	0	0.0
apache-tomcat-10.0.4-src/java/org/apache/naming/NamingContextBindingsEnumeration.java	java/org/apache/naming/NamingContextBindingsEnumeration.java	2	12	1	8	9	0.2	0.2	7	0	6	1	0	0	6	0	0	0	2	0	0	1	1	0	2	0	0	48	5	0	2	2	0	0	0	6	0	5	2	0	0	0	46	1	0	10	0	0	0.0
apache-tomcat-10.0.4-src/java/org/apache/naming/NamingContextEnumeration.java	java/org/apache/naming/NamingContextEnumeration.java	2	6	1	5	3	0.4	0.4	6	0	6	0	0	0	6	0	0	0	1	0	0	0	1	0	1	0	0	21	4	0	0	0	0	0	0	2	0	2	0	0	0	0	33	1	0	10	0	0	0.0
apache-tomcat-10.0.4-src/java/org/apache/naming/NamingEntry.java	java/org/apache/naming/NamingEntry.java	1	4	1	2	0	1.0	1.0	3	0	3	0	0	0	3	0	0	0	7	4	7	0	0	0	5	0	0	25	3	0	0	0	1	0	4	7	0	7	1	0	0	0	40	1	0	10	0	0	0.0
apache-tomcat-10.0.4-src/java/org/apache/naming/ResourceEnvRef.java	java/org/apache/naming/ResourceEnvRef.java	1	2	3	0	1	0.0	0.0	2	0	1	0	1	0	2	0	0	0	2	2	1	1	0	0	2	0	0	10	1	0	0	0	0	0	1	2	0	2	0	0	0	0	36	1	0	10	0	0	0.0
apache-tomcat-10.0.4-src/java/org/apache/naming/ResourceLinkRef.java	java/org/apache/naming/ResourceLinkRef.java	1	3	3	1	1	0.0	0.0	2	0	1	0	1	0	2	0	0	0	3	3	2	1	0	0	3	0	0	16	1	0	1	0	0	1	1	5	0	4	1	0	0	0	57	1	0	10	0	0	0.0
apache-tomcat-10.0.4-src/java/org/apache/naming/ResourceRef.java	java/org/apache/naming/ResourceRef.java	1	6	3	2	3	0.0	0.0	3	0	2	0	1	0	3	0	0	0	6	6	5	1	0	0	6	0	1	32	1	0	3	0	0	4	1	11	0	7	1	0	0	0	71	1	0	10	0	0	0.0
apache-tomcat-10.0.4-src/java/org/apache/naming/SelectorContext.java	java/org/apache/naming/SelectorContext.java	6	55	1	53	427	0.112299465	0.21390374	34	0	31	0	3	0	34	0	0	0	7	5	3	1	3	0	7	0	11	187	26	0	1	0	2	21	6	16	1	11	2	0	0	0	312	1	8	10	0	0	0.0
apache-tomcat-10.0.4-src/java/org/apache/naming/ServiceRef.java	java/org/apache/naming/ServiceRef.java	2	11	3	4	9	0.2	0.2	6	0	5	0	1	0	6	0	0	0	10	9	8	2	0	0	10	0	0	51	3	0	5	0	0	8	6	16	0	11	1	0	0	0	81	1	0	10	0	0	0.0
apache-tomcat-10.0.4-src/java/org/apache/naming/StringManager.java	java/org/apache/naming/StringManager.java	1	14	1	16	4	0.0	0.0	5	2	4	1	0	0	4	0	2	1	3	1	0	3	0	0	3	0	6	65	4	0	6	3	0	2	0	18	1	11	3	0	0	0	142	1	0	10	0	0	0.0
apache-tomcat-10.0.4-src/java/org/apache/naming/TransactionRef.java	java/org/apache/naming/TransactionRef.java	1	3	3	0	3	0.0	0.0	3	0	2	0	1	0	3	0	0	0	2	2	1	1	0	0	2	0	0	13	1	0	0	0	0	1	1	2	0	2	0	0	0	0	36	1	0	10	0	0	0.0
apache-tomcat-10.0.4-src/java/org/apache/tomcat/buildutil/CheckEol.java	java/org/apache/tomcat/buildutil/CheckEol.java	7	22	2	16	0	0.33333334	0.33333334	5	0	3	2	0	0	3	0	0	0	2	0	0	2	0	0	1	0	3	99	8	3	9	2	1	16	7	16	5	15	4	0	2	0	103	1	0	10	0	0	0.0
apache-tomcat-10.0.4-src/java/org/apache/tomcat/buildutil/MimeTypeMappings.java	java/org/apache/tomcat/buildutil/MimeTypeMappings.java	7	2	1	19	0	0.0	0.0	1	1	1	0	0	0	1	0	0	0	0	0	0	0	0	0	0	0	4	29	0	1	0	0	0	3	0	9	0	9	1	0	0	0	36	1	0	10	0	0	0.0
apache-tomcat-10.0.4-src/java/org/apache/tomcat/buildutil/translate/BackportBase.java	java/org/apache/tomcat/buildutil/translate/BackportBase.java	1	6	1	3	1	0.0	0.0	2	0	0	0	2	0	2	1	0	0	6	0	0	0	6	0	6	0	2	30	0	2	1	0	0	5	2	9	0	9	1	0	0	0	27	1025	0	10	0	0	0.0
apache-tomcat-10.0.4-src/java/org/apache/tomcat/buildutil/translate/BackportEnglish.java	java/org/apache/tomcat/buildutil/translate/BackportEnglish.java	3	6	2	8	1	0.33333334	0.33333334	3	1	1	0	2	0	3	0	0	0	1	1	0	1	0	0	0	0	1	20	0	1	0	0	0	3	0	2	0	2	2	0	0	0	49	1	0	10	0	0	0.0
apache-tomcat-10.0.4-src/java/org/apache/tomcat/buildutil/translate/BackportTranslations.java	java/org/apache/tomcat/buildutil/translate/BackportTranslations.java	3	9	2	14	3	0.0	0.0	3	1	1	0	2	0	3	0	0	0	0	0	0	0	0	0	0	0	1	29	0	2	2	0	0	0	1	4	0	4	3	0	0	1	44	1	0	10	0	0	0.0
apache-tomcat-10.0.4-src/java/org/apache/tomcat/buildutil/translate/Constants.java	java/org/apache/tomcat/buildutil/translate/Constants.java	0	0	1	0	0	-1.0	-1.0	0	0	0	0	0	0	0	0	0	0	7	7	7	0	0	0	7	0	0	9	0	0	0	0	0	8	0	7	0	7	0	0	0	0	24	1	0	10	0	0	0.0
apache-tomcat-10.0.4-src/java/org/apache/tomcat/buildutil/translate/Export.java	java/org/apache/tomcat/buildutil/translate/Export.java	2	5	1	8	0	0.0	0.0	2	2	1	1	0	0	1	0	0	0	1	1	0	1	0	0	1	0	3	20	0	2	0	0	0	1	0	4	0	4	1	0	0	0	25	1	0	10	0	0	0.0
apache-tomcat-10.0.4-src/java/org/apache/tomcat/buildutil/translate/Import.java	java/org/apache/tomcat/buildutil/translate/Import.java	4	12	1	20	1	0.0	0.0	2	2	1	1	0	0	1	0	0	0	0	0	0	0	0	0	0	0	8	66	1	2	4	0	0	3	2	15	2	12	3	0	1	0	31	1	0	10	0	0	0.0
apache-tomcat-10.0.4-src/java/org/apache/tomcat/buildutil/translate/Utils.java	java/org/apache/tomcat/buildutil/translate/Utils.java	1	21	1	35	28	0.0	0.0	8	7	0	1	0	7	7	0	0	0	3	3	0	3	0	0	3	0	10	88	5	3	2	2	0	15	4	29	8	20	2	0	0	0	66	1	0	10	0	0	0.0
apache-tomcat-10.0.4-src/java/org/apache/tomcat/buildutil/Txt2Html.java	java/org/apache/tomcat/buildutil/Txt2Html.java	5	16	2	17	2	0.6666667	1.0	4	0	3	1	0	0	3	0	0	0	4	2	0	4	0	0	3	0	0	64	0	4	1	3	3	19	4	17	6	17	5	0	0	0	141	1	0	10	0	0	0.0
apache-tomcat-10.0.4-src/java/org/apache/tomcat/buildutil/Utils.java	java/org/apache/tomcat/buildutil/Utils.java	0	2	1	2	1	0.0	0.0	2	1	1	1	0	0	1	0	0	0	0	0	0	0	0	0	0	0	14	34	0	0	0	0	0	14	0	0	0	0	0	0	0	0	72	1	0	10	0	0	0.0
apache-tomcat-10.0.4-src/java/org/apache/tomcat/dbcp/dbcp2/AbandonedTrace.java	java/org/apache/tomcat/dbcp/dbcp2/AbandonedTrace.java	2	20	1	17	37	0.2	0.2	11	0	3	1	7	0	10	0	0	0	2	0	0	2	0	0	1	0	2	75	3	2	5	0	0	0	2	10	0	8	3	0	0	0	78	1	0	10	0	0	0.0
apache-tomcat-10.0.4-src/java/org/apache/tomcat/dbcp/dbcp2/BasicDataSource.java	java/org/apache/tomcat/dbcp/dbcp2/BasicDataSource.java	20	245	1	130	8515	0.06670093	0.44388488	143	1	126	4	12	1	140	0	0	48	51	1	0	51	0	0	1	0	16	865	75	4	61	13	1	33	14	142	14	91	4	0	0	1	741	1	2	10	0	0	0.0
apache-tomcat-10.0.4-src/java/org/apache/tomcat/dbcp/dbcp2/BasicDataSourceFactory.java	java/org/apache/tomcat/dbcp/dbcp2/BasicDataSourceFactory.java	4	81	1	95	8	0.0	0.0	5	3	2	3	0	0	4	0	0	0	58	58	0	58	0	0	58	0	41	366	6	7	53	1	2	90	1	136	5	83	3	0	0	0	213	1	2	10	0	0	0.0
apache-tomcat-10.0.4-src/java/org/apache/tomcat/dbcp/dbcp2/ConnectionFactoryFactory.java	java/org/apache/tomcat/dbcp/dbcp2/ConnectionFactoryFactory.java	3	5	1	11	0	0.0	0.0	1	1	0	0	0	1	1	0	0	0	0	0	0	0	0	0	0	0	1	33	2	0	3	1	0	6	0	7	1	7	2	0	0	0	43	0	0	10	0	0	0.0
apache-tomcat-10.0.4-src/java/org/apache/tomcat/dbcp/dbcp2/Constants.java	java/org/apache/tomcat/dbcp/dbcp2/Constants.java	0	0	1	0	0	-1.0	-1.0	0	0	0	0	0	0	0	0	0	0	5	5	5	0	0	0	5	0	0	7	0	0	0	0	0	4	0	5	1	5	0	0	0	0	20	1	0	10	0	0	0.0
apache-tomcat-10.0.4-src/java/org/apache/tomcat/dbcp/dbcp2/cpdsadapter/ConnectionImpl.java	java/org/apache/tomcat/dbcp/dbcp2/cpdsadapter/ConnectionImpl.java	6	26	3	18	0	0.61538464	0.72527474	14	0	13	0	0	1	14	0	0	0	2	0	0	2	0	0	2	0	0	125	23	0	0	10	0	0	0	2	0	2	2	0	0	0	147	0	0	10	0	0	0.0
apache-tomcat-10.0.4-src/java/org/apache/tomcat/dbcp/dbcp2/cpdsadapter/DriverAdapterCPDS.java	java/org/apache/tomcat/dbcp/dbcp2/cpdsadapter/DriverAdapterCPDS.java	10	74	1	73	842	0.092307694	0.7205128	45	0	39	6	0	0	40	0	0	3	20	4	0	20	0	0	4	0	20	331	25	0	8	1	0	38	10	52	1	29	3	0	0	0	339	1	0	10	0	0	0.0
apache-tomcat-10.0.4-src/java/org/apache/tomcat/dbcp/dbcp2/cpdsadapter/PooledConnectionImpl.java	java/org/apache/tomcat/dbcp/dbcp2/cpdsadapter/PooledConnectionImpl.java	15	86	1	51	448	0.1981982	0.3798799	40	0	15	3	11	11	37	0	0	3	9	1	0	9	0	0	4	0	1	325	38	1	16	15	1	26	0	21	0	17	3	0	0	0	229	0	0	10	0	0	0.0
apache-tomcat-10.0.4-src/java/org/apache/tomcat/dbcp/dbcp2/cpdsadapter/PStmtKeyCPDS.java	java/org/apache/tomcat/dbcp/dbcp2/cpdsadapter/PStmtKeyCPDS.java	2	6	2	0	15	0.0	0.0	6	0	6	0	0	0	6	0	0	0	0	0	0	0	0	0	0	0	0	20	0	0	0	0	0	0	0	0	0	0	0	0	0	0	60	1	0	10	0	0	0.0
apache-tomcat-10.0.4-src/java/org/apache/tomcat/dbcp/dbcp2/DataSourceConnectionFactory.java	java/org/apache/tomcat/dbcp/dbcp2/DataSourceConnectionFactory.java	3	9	1	5	0	0.7619048	1.0	7	0	7	0	0	0	7	0	0	0	3	0	0	3	0	0	3	0	3	33	5	0	2	0	0	0	0	6	0	3	1	0	0	0	27	1	0	10	0	0	0.0
apache-tomcat-10.0.4-src/java/org/apache/tomcat/dbcp/dbcp2/datasources/CPDSConnectionFactory.java	java/org/apache/tomcat/dbcp/dbcp2/datasources/CPDSConnectionFactory.java	9	43	1	47	76	0.3267974	0.6862745	20	0	17	2	0	1	18	0	0	4	11	1	0	11	0	0	8	0	13	228	7	0	8	9	0	19	4	41	5	27	3	0	0	0	217	0	0	10	0	0	0.0
apache-tomcat-10.0.4-src/java/org/apache/tomcat/dbcp/dbcp2/datasources/InstanceKeyDataSource.java	java/org/apache/tomcat/dbcp/dbcp2/datasources/InstanceKeyDataSource.java	6	113	1	40	2414	0.041862287	0.7398279	73	0	64	1	7	1	72	4	0	1	34	4	0	33	1	0	4	0	2	488	34	1	21	8	1	58	6	76	9	45	3	0	0	0	403	1025	0	10	0	0	0.0
apache-tomcat-10.0.4-src/java/org/apache/tomcat/dbcp/dbcp2/datasources/InstanceKeyDataSourceFactory.java	java/org/apache/tomcat/dbcp/dbcp2/datasources/InstanceKeyDataSourceFactory.java	4	78	1	53	16	0.2857143	0.2857143	8	4	2	1	3	2	7	2	1	1	1	1	0	1	0	0	1	0	25	196	3	2	62	4	0	28	2	44	1	13	5	0	0	0	118	1024	0	10	0	0	0.0
apache-tomcat-10.0.4-src/java/org/apache/tomcat/dbcp/dbcp2/datasources/KeyedCPDSConnectionFactory.java	java/org/apache/tomcat/dbcp/dbcp2/datasources/KeyedCPDSConnectionFactory.java	9	35	1	37	53	0.2747253	0.4945055	15	0	14	1	0	0	14	0	0	1	9	1	0	9	0	0	7	0	9	182	4	0	7	8	0	12	4	39	6	27	3	0	0	0	227	0	0	10	0	0	0.0
apache-tomcat-10.0.4-src/java/org/apache/tomcat/dbcp/dbcp2/datasources/PerUserPoolDataSource.java	java/org/apache/tomcat/dbcp/dbcp2/datasources/PerUserPoolDataSource.java	15	167	2	114	2335	0.028846154	0.028846154	71	0	44	6	3	18	65	0	0	1	21	2	0	21	0	0	2	0	3	677	44	2	85	8	1	8	3	102	2	58	3	0	0	0	242	1	0	10	0	0	0.0
apache-tomcat-10.0.4-src/java/org/apache/tomcat/dbcp/dbcp2/datasources/PerUserPoolDataSourceFactory.java	java/org/apache/tomcat/dbcp/dbcp2/datasources/PerUserPoolDataSourceFactory.java	4	20	2	16	1	0.0	0.0	2	0	0	0	2	0	2	0	0	0	1	1	0	1	0	0	1	0	9	52	2	0	18	0	0	10	0	17	0	9	1	0	0	0	47	1	0	10	0	0	0.0
apache-tomcat-10.0.4-src/java/org/apache/tomcat/dbcp/dbcp2/datasources/PooledConnectionAndInfo.java	java/org/apache/tomcat/dbcp/dbcp2/datasources/PooledConnectionAndInfo.java	3	7	1	2	1	0.47619048	1.0	7	0	0	0	0	7	7	0	0	0	4	0	0	4	0	0	4	0	2	30	5	0	0	0	0	0	0	4	0	4	0	0	0	0	35	16	0	10	0	0	0.0
apache-tomcat-10.0.4-src/java/org/apache/tomcat/dbcp/dbcp2/datasources/PoolKey.java	java/org/apache/tomcat/dbcp/dbcp2/datasources/PoolKey.java	1	8	1	6	0	1.0	1.0	4	0	3	0	0	1	4	0	0	0	3	1	0	3	0	0	3	0	3	35	7	0	3	0	0	3	2	5	0	5	1	0	0	0	29	0	0	10	0	0	0.0
apache-tomcat-10.0.4-src/java/org/apache/tomcat/dbcp/dbcp2/datasources/SharedPoolDataSource.java	java/org/apache/tomcat/dbcp/dbcp2/datasources/SharedPoolDataSource.java	12	25	2	66	40	0.16363636	0.16363636	13	0	7	2	4	0	11	0	0	0	4	1	0	4	0	0	1	0	1	110	6	0	9	3	0	5	3	17	1	14	3	0	0	0	196	1	0	10	0	0	0.0
apache-tomcat-10.0.4-src/java/org/apache/tomcat/dbcp/dbcp2/datasources/SharedPoolDataSourceFactory.java	java/org/apache/tomcat/dbcp/dbcp2/datasources/SharedPoolDataSourceFactory.java	3	4	2	7	1	0.0	0.0	2	0	0	0	2	0	2	0	0	0	1	1	0	1	0	0	1	0	1	14	2	0	2	0	0	1	0	3	0	3	1	0	0	0	41	1	0	10	0	0	0.0
apache-tomcat-10.0.4-src/java/org/apache/tomcat/dbcp/dbcp2/datasources/UserPassKey.java	java/org/apache/tomcat/dbcp/dbcp2/datasources/UserPassKey.java	3	11	1	5	0	0.71428573	1.0	8	0	5	0	0	3	8	0	0	0	3	1	0	3	0	0	3	0	4	40	8	0	3	0	0	0	1	4	0	4	1	0	0	0	84	0	0	10	0	0	0.0
apache-tomcat-10.0.4-src/java/org/apache/tomcat/dbcp/dbcp2/DelegatingCallableStatement.java	java/org/apache/tomcat/dbcp/dbcp2/DelegatingCallableStatement.java	6	243	4	125	7503	0.0	0.0	123	0	122	1	0	0	122	0	0	0	0	0	0	0	0	0	0	0	0	1154	125	0	0	120	0	0	12	0	0	0	1	0	0	0	126	1	0	10	0	0	0.0
apache-tomcat-10.0.4-src/java/org/apache/tomcat/dbcp/dbcp2/DelegatingConnection.java	java/org/apache/tomcat/dbcp/dbcp2/DelegatingConnection.java	11	167	2	92	0	0.6684685	0.7733333	76	0	66	1	9	0	75	0	3	1	7	1	0	7	0	0	1	0	10	741	90	2	14	57	5	9	4	45	1	29	4	0	0	0	294	1	0	10	0	0	0.0
apache-tomcat-10.0.4-src/java/org/apache/tomcat/dbcp/dbcp2/DelegatingDatabaseMetaData.java	java/org/apache/tomcat/dbcp/dbcp2/DelegatingDatabaseMetaData.java	6	362	1	186	0	0.9815433	1.0	182	0	181	0	1	0	182	0	0	0	2	0	0	2	0	0	2	0	28	1644	313	1	2	173	1	0	28	4	0	3	2	0	0	0	318	1	0	10	0	0	0.0
apache-tomcat-10.0.4-src/java/org/apache/tomcat/dbcp/dbcp2/DelegatingPreparedStatement.java	java/org/apache/tomcat/dbcp/dbcp2/DelegatingPreparedStatement.java	6	123	3	66	1830	0.0	0.0	61	0	60	1	0	0	60	0	0	1	0	0	0	0	0	0	0	0	1	549	11	0	4	58	0	1	2	1	0	1	1	0	0	0	134	1	0	10	0	0	0.0
apache-tomcat-10.0.4-src/java/org/apache/tomcat/dbcp/dbcp2/DelegatingResultSet.java	java/org/apache/tomcat/dbcp/dbcp2/DelegatingResultSet.java	7	407	2	200	0	0.98054725	1.0	203	2	200	2	1	0	201	0	0	1	3	0	0	3	0	0	1	0	2	1716	201	1	5	192	3	4	19	8	1	4	2	0	0	0	217	17	0	10	0	0	0.0
apache-tomcat-10.0.4-src/java/org/apache/tomcat/dbcp/dbcp2/DelegatingStatement.java	java/org/apache/tomcat/dbcp/dbcp2/DelegatingStatement.java	9	136	2	78	0	0.7725962	0.9091346	66	0	59	1	6	0	65	0	0	1	3	0	0	3	0	0	0	0	5	618	76	2	10	50	3	3	19	13	1	7	6	0	0	0	177	1	0	10	0	0	0.0
apache-tomcat-10.0.4-src/java/org/apache/tomcat/dbcp/dbcp2/DriverConnectionFactory.java	java/org/apache/tomcat/dbcp/dbcp2/DriverConnectionFactory.java	2	6	1	4	0	0.8	1.0	6	0	6	0	0	0	6	0	0	0	3	0	0	3	0	0	3	0	1	25	5	0	0	0	0	4	0	3	1	3	0	0	0	0	25	1	0	10	0	0	0.0
apache-tomcat-10.0.4-src/java/org/apache/tomcat/dbcp/dbcp2/DriverFactory.java	java/org/apache/tomcat/dbcp/dbcp2/DriverFactory.java	1	10	1	14	0	0.0	0.0	1	1	0	0	0	1	1	0	0	0	0	0	0	0	0	0	0	0	4	48	1	0	5	3	1	8	0	12	2	7	5	0	0	0	35	0	0	10	0	0	0.0
apache-tomcat-10.0.4-src/java/org/apache/tomcat/dbcp/dbcp2/DriverManagerConnectionFactory.java	java/org/apache/tomcat/dbcp/dbcp2/DriverManagerConnectionFactory.java	3	12	1	7	0	0.6944444	0.7777778	8	0	8	0	0	0	9	0	0	0	4	0	0	4	0	0	4	0	7	51	6	0	3	0	0	0	0	16	0	4	2	0	0	0	48	1	0	10	0	0	0.0
apache-tomcat-10.0.4-src/java/org/apache/tomcat/dbcp/dbcp2/Jdbc41Bridge.java	java/org/apache/tomcat/dbcp/dbcp2/Jdbc41Bridge.java	1	69	1	65	66	0.0	0.0	12	12	12	0	0	0	12	0	0	0	0	0	0	0	0	0	0	0	17	230	56	0	43	12	0	7	1	0	0	0	2	0	0	0	122	1	0	10	0	0	0.0
apache-tomcat-10.0.4-src/java/org/apache/tomcat/dbcp/dbcp2/LifetimeExceededException.java	java/org/apache/tomcat/dbcp/dbcp2/LifetimeExceededException.java	0	2	3	0	1	0.0	0.0	2	0	2	0	0	0	2	0	0	0	1	1	0	1	0	0	1	0	0	8	0	0	0	0	0	0	1	1	0	1	0	0	0	0	27	0	0	10	0	0	0.0
apache-tomcat-10.0.4-src/java/org/apache/tomcat/dbcp/dbcp2/ListException.java	java/org/apache/tomcat/dbcp/dbcp2/ListException.java	0	2	3	0	0	1.0	1.0	2	0	2	0	0	0	2	0	0	0	2	1	0	2	0	0	2	0	0	11	1	0	0	0	0	0	1	2	0	2	0	0	0	0	38	1	0	10	0	0	0.0
apache-tomcat-10.0.4-src/java/org/apache/tomcat/dbcp/dbcp2/managed/BasicManagedDataSource.java	java/org/apache/tomcat/dbcp/dbcp2/managed/BasicManagedDataSource.java	15	20	2	54	36	0.22727273	0.56060606	12	0	8	0	4	0	12	0	0	5	5	0	0	5	0	0	0	0	3	103	9	0	4	3	0	7	0	18	3	13	2	0	0	0	170	1	0	10	0	0	0.0
apache-tomcat-10.0.4-src/java/org/apache/tomcat/dbcp/dbcp2/managed/DataSourceXAConnectionFactory.java	java/org/apache/tomcat/dbcp/dbcp2/managed/DataSourceXAConnectionFactory.java	6	15	1	10	0	0.5824176	1.0	14	0	14	0	0	0	14	0	0	0	4	0	0	4	0	0	2	0	5	80	6	0	1	0	0	2	0	11	0	7	1	1	0	0	73	1	0	10	0	0	0.0
apache-tomcat-10.0.4-src/java/org/apache/tomcat/dbcp/dbcp2/managed/LocalXAConnectionFactory.java	java/org/apache/tomcat/dbcp/dbcp2/managed/LocalXAConnectionFactory.java	6	5	1	4	0	0.8	1.0	5	0	5	0	0	0	5	0	0	0	2	0	0	2	0	0	2	0	2	147	3	0	0	0	0	2	0	4	0	4	0	0	1	0	66	1	0	10	0	0	0.0
apache-tomcat-10.0.4-src/java/org/apache/tomcat/dbcp/dbcp2/managed/ManagedConnection.java	java/org/apache/tomcat/dbcp/dbcp2/managed/ManagedConnection.java	7	43	3	29	23	0.32051283	0.5769231	14	0	11	1	2	0	13	0	0	0	6	0	0	6	0	0	4	0	0	175	8	0	14	9	0	7	0	13	0	10	4	0	1	0	146	1	0	10	0	0	0.0
apache-tomcat-10.0.4-src/java/org/apache/tomcat/dbcp/dbcp2/managed/ManagedDataSource.java	java/org/apache/tomcat/dbcp/dbcp2/managed/ManagedDataSource.java	5	7	2	3	0	1.0	1.0	4	0	4	0	0	0	4	0	0	0	1	0	0	1	0	0	0	0	1	26	2	0	3	0	0	4	0	2	0	1	1	0	0	0	79	1	0	10	0	0	0.0
apache-tomcat-10.0.4-src/java/org/apache/tomcat/dbcp/dbcp2/managed/PoolableManagedConnection.java	java/org/apache/tomcat/dbcp/dbcp2/managed/PoolableManagedConnection.java	3	4	4	2	0	1.0	1.0	4	0	4	0	0	0	4	0	0	0	1	0	0	1	0	0	1	0	0	21	1	0	0	1	0	0	0	1	0	1	1	0	0	0	59	1	0	10	0	0	0.0
apache-tomcat-10.0.4-src/java/org/apache/tomcat/dbcp/dbcp2/managed/PoolableManagedConnectionFactory.java	java/org/apache/tomcat/dbcp/dbcp2/managed/PoolableManagedConnectionFactory.java	16	6	2	27	0	1.0	1.0	3	0	3	0	0	0	3	0	0	1	1	0	0	1	0	0	1	0	0	44	2	0	2	0	2	1	3	9	0	8	2	0	0	0	80	1	0	10	0	0	0.0
apache-tomcat-10.0.4-src/java/org/apache/tomcat/dbcp/dbcp2/managed/TransactionContext.java	java/org/apache/tomcat/dbcp/dbcp2/managed/TransactionContext.java	6	23	1	11	10	0.35714287	1.0	9	0	8	1	0	0	8	0	0	0	5	0	0	5	0	0	3	0	2	96	6	0	8	3	0	9	0	13	0	12	2	1	0	0	112	1	0	10	0	0	0.0
apache-tomcat-10.0.4-src/java/org/apache/tomcat/dbcp/dbcp2/managed/TransactionRegistry.java	java/org/apache/tomcat/dbcp/dbcp2/managed/TransactionRegistry.java	6	12	1	10	9	0.4	0.4	7	0	6	1	0	0	6	0	0	3	4	0	0	4	0	0	4	0	3	61	4	0	3	1	1	5	0	13	1	10	2	0	0	0	106	1	0	10	0	0	0.0
apache-tomcat-10.0.4-src/java/org/apache/tomcat/dbcp/dbcp2/ObjectNameWrapper.java	java/org/apache/tomcat/dbcp/dbcp2/ObjectNameWrapper.java	3	18	1	11	2	0.53571427	0.53571427	9	4	8	1	0	0	8	0	0	0	3	2	0	3	0	0	3	0	5	56	9	0	5	3	0	3	0	3	2	3	2	0	0	0	47	0	3	10	0	0	0.0
apache-tomcat-10.0.4-src/java/org/apache/tomcat/dbcp/dbcp2/PoolableCallableStatement.java	java/org/apache/tomcat/dbcp/dbcp2/PoolableCallableStatement.java	8	13	5	14	4	0.16666667	0.16666667	4	0	4	0	0	0	4	0	0	0	2	0	0	2	0	0	2	0	0	54	0	1	3	2	0	1	0	5	0	5	4	0	0	0	83	1	0	10	0	0	0.0
apache-tomcat-10.0.4-src/java/org/apache/tomcat/dbcp/dbcp2/PoolableConnection.java	java/org/apache/tomcat/dbcp/dbcp2/PoolableConnection.java	7	49	3	36	50	0.15384616	0.46153846	13	0	10	1	2	0	13	0	0	1	8	1	0	8	0	0	4	0	3	174	9	0	10	8	1	6	4	17	0	13	3	0	0	0	215	1	0	10	0	0	0.0
apache-tomcat-10.0.4-src/java/org/apache/tomcat/dbcp/dbcp2/PoolableConnectionFactory.java	java/org/apache/tomcat/dbcp/dbcp2/PoolableConnectionFactory.java	21	90	1	60	1331	0.0524109	0.2208246	55	0	51	1	3	0	54	0	0	2	24	2	0	23	0	1	5	0	11	318	27	1	16	5	0	6	8	50	2	38	3	0	0	0	251	1	1	10	0	0	0.0
apache-tomcat-10.0.4-src/java/org/apache/tomcat/dbcp/dbcp2/PoolablePreparedStatement.java	java/org/apache/tomcat/dbcp/dbcp2/PoolablePreparedStatement.java	8	16	4	17	7	0.26666668	0.26666668	6	0	6	0	0	0	6	0	0	0	3	0	0	3	0	0	2	0	0	66	0	1	3	2	0	1	0	8	0	6	4	0	0	0	78	1	0	10	0	0	0.0
apache-tomcat-10.0.4-src/java/org/apache/tomcat/dbcp/dbcp2/PoolingConnection.java	java/org/apache/tomcat/dbcp/dbcp2/PoolingConnection.java	13	50	3	33	551	0.034408603	0.045161292	35	0	21	4	10	0	31	0	0	2	2	0	0	2	0	0	0	0	0	182	29	0	6	7	0	10	0	14	1	10	3	0	1	0	186	1	0	10	0	0	0.0
apache-tomcat-10.0.4-src/java/org/apache/tomcat/dbcp/dbcp2/PoolingDataSource.java	java/org/apache/tomcat/dbcp/dbcp2/PoolingDataSource.java	11	23	3	13	87	0.08791209	0.08791209	14	0	13	0	1	0	14	0	0	0	4	1	0	4	0	0	2	0	7	105	6	0	2	2	1	12	0	8	1	7	2	0	1	0	112	1	1	10	0	0	0.0
apache-tomcat-10.0.4-src/java/org/apache/tomcat/dbcp/dbcp2/PoolingDriver.java	java/org/apache/tomcat/dbcp/dbcp2/PoolingDriver.java	4	28	3	16	91	0.058333334	0.058333334	15	0	13	0	2	0	16	0	0	4	7	6	1	2	4	0	7	0	1	123	11	0	4	4	0	7	3	13	4	13	3	0	1	0	118	1	0	10	0	0	0.0
apache-tomcat-10.0.4-src/java/org/apache/tomcat/dbcp/dbcp2/PStmtKey.java	java/org/apache/tomcat/dbcp/dbcp2/PStmtKey.java	13	70	1	16	0	0.7904762	1.0	36	0	36	0	0	0	36	0	0	0	11	0	0	11	0	0	10	0	32	390	26	0	25	0	0	11	0	142	0	13	1	0	10	0	105	1	0	10	0	0	0.0
apache-tomcat-10.0.4-src/java/org/apache/tomcat/dbcp/dbcp2/SQLExceptionList.java	java/org/apache/tomcat/dbcp/dbcp2/SQLExceptionList.java	0	4	4	4	0	1.0	1.0	2	0	2	0	0	0	2	0	0	0	2	1	0	2	0	0	2	0	2	11	1	0	2	0	0	1	3	2	0	2	0	0	0	0	40	1	0	10	0	0	0.0
apache-tomcat-10.0.4-src/java/org/apache/tomcat/dbcp/dbcp2/Swal3edExceptionLogger.java	java/org/apache/tomcat/dbcp/dbcp2/Swal3edExceptionLogger.java	4	5	1	2	0	1.0	1.0	3	0	3	0	0	0	3	0	0	0	2	0	0	2	0	0	2	0	1	16	0	0	0	0	1	1	0	2	0	2	1	0	0	0	32	1	1	10	0	0	0.0
apache-tomcat-10.0.4-src/java/org/apache/tomcat/dbcp/dbcp2/Utils.java	java/org/apache/tomcat/dbcp/dbcp2/Utils.java	2	18	1	15	28	0.0	0.0	8	7	7	1	0	0	8	0	0	0	6	6	3	1	0	2	6	0	4	57	8	0	8	1	0	10	3	9	1	9	2	0	0	0	113	17	0	10	0	0	0.0
apache-tomcat-10.0.4-src/java/org/apache/tomcat/dbcp/pool2/BaseKeyedPooledObjectFactory.java	java/org/apache/tomcat/dbcp/pool2/BaseKeyedPooledObjectFactory.java	6	7	1	2	21	0.0	0.0	7	0	7	0	0	0	7	2	0	0	0	0	0	0	0	0	0	0	0	16	2	0	0	0	0	0	0	0	0	0	0	0	0	0	86	1025	0	10	0	0	0.0
apache-tomcat-10.0.4-src/java/org/apache/tomcat/dbcp/pool2/BaseObject.java	java/org/apache/tomcat/dbcp/pool2/BaseObject.java	1	2	1	5	1	0.0	0.0	2	0	1	0	1	0	2	0	0	0	0	0	0	0	0	0	0	0	0	12	1	0	0	0	0	2	0	1	0	1	0	0	0	0	29	1025	0	10	0	0	0.0
apache-tomcat-10.0.4-src/java/org/apache/tomcat/dbcp/pool2/BaseObjectPool.java	java/org/apache/tomcat/dbcp/pool2/BaseObjectPool.java	4	12	1	3	53	0.054545455	0.054545455	11	0	9	0	2	0	11	3	2	0	1	0	0	1	0	0	0	0	0	33	3	0	0	0	0	2	2	2	0	1	1	0	0	0	80	1025	0	10	0	0	0.0
apache-tomcat-10.0.4-src/java/org/apache/tomcat/dbcp/pool2/BasePooledObjectFactory.java	java/org/apache/tomcat/dbcp/pool2/BasePooledObjectFactory.java	5	7	1	2	21	0.0	0.0	7	0	7	0	0	0	7	2	0	0	0	0	0	0	0	0	0	0	0	16	2	0	0	0	0	0	0	0	0	0	0	0	0	0	71	1025	0	10	0	0	0.0
apache-tomcat-10.0.4-src/java/org/apache/tomcat/dbcp/pool2/impl/AbandonedConfig.java	java/org/apache/tomcat/dbcp/pool2/impl/AbandonedConfig.java	0	15	1	6	41	0.18095239	0.75238097	15	0	15	0	0	0	15	0	0	0	7	0	0	7	0	0	0	0	1	68	8	0	0	0	0	7	1	15	0	8	0	0	0	0	178	1	0	10	0	0	0.0
apache-tomcat-10.0.4-src/java/org/apache/tomcat/dbcp/pool2/impl/BaseGenericObjectPool.java	java/org/apache/tomcat/dbcp/pool2/impl/BaseGenericObjectPool.java	9	91	1	70	1910	0.04283448	0.67424643	65	0	51	3	3	8	62	4	51	0	36	2	1	27	0	8	18	0	9	568	33	2	8	5	0	42	13	83	4	54	4	0	4	0	513	1025	0	10	0	0	0.0
apache-tomcat-10.0.4-src/java/org/apache/tomcat/dbcp/pool2/impl/BaseObjectPoolConfig.java	java/org/apache/tomcat/dbcp/pool2/impl/BaseObjectPoolConfig.java	4	37	1	5	566	0.075075075	0.7957958	37	0	36	0	1	0	37	0	0	0	35	17	17	18	0	0	17	0	0	179	18	0	0	0	0	17	9	53	2	35	0	0	0	0	153	1025	0	10	0	0	0.0
apache-tomcat-10.0.4-src/java/org/apache/tomcat/dbcp/pool2/impl/CallStackUtils.java	java/org/apache/tomcat/dbcp/pool2/impl/CallStackUtils.java	4	8	1	4	6	0.0	0.0	4	3	2	2	0	0	2	0	0	0	0	0	0	0	0	0	0	0	3	23	5	0	1	1	0	1	0	1	0	1	1	0	0	0	73	17	0	10	0	0	0.0
apache-tomcat-10.0.4-src/java/org/apache/tomcat/dbcp/pool2/impl/DefaultEvictionPolicy.java	java/org/apache/tomcat/dbcp/pool2/impl/DefaultEvictionPolicy.java	4	4	1	4	0	0.0	0.0	1	0	1	0	0	0	1	0	0	0	0	0	0	0	0	0	0	0	0	8	2	0	0	0	1	0	0	0	0	0	1	0	0	0	42	1	0	10	0	0	0.0
apache-tomcat-10.0.4-src/java/org/apache/tomcat/dbcp/pool2/impl/DefaultPooledObject.java	java/org/apache/tomcat/dbcp/pool2/impl/DefaultPooledObject.java	7	37	1	17	127	0.24901186	0.8300395	23	0	23	0	0	0	23	0	0	8	10	0	0	10	0	0	2	0	13	140	23	0	8	0	1	5	4	33	6	16	2	0	0	0	171	1	0	10	0	0	0.0
apache-tomcat-10.0.4-src/java/org/apache/tomcat/dbcp/pool2/impl/DefaultPooledObjectInfo.java	java/org/apache/tomcat/dbcp/pool2/impl/DefaultPooledObjectInfo.java	2	12	1	15	0	1.0	1.0	12	0	12	0	0	0	12	0	0	0	1	0	0	1	0	0	1	0	3	48	11	0	0	0	0	5	0	6	0	6	0	0	0	0	49	1	0	10	0	0	0.0
apache-tomcat-10.0.4-src/java/org/apache/tomcat/dbcp/pool2/impl/EvictionConfig.java	java/org/apache/tomcat/dbcp/pool2/impl/EvictionConfig.java	0	7	1	4	0	0.7	1.0	5	0	5	0	0	0	5	0	0	0	3	0	0	3	0	0	3	0	0	40	4	0	0	0	0	4	2	6	0	4	1	0	0	0	58	1	0	10	0	0	0.0
apache-tomcat-10.0.4-src/java/org/apache/tomcat/dbcp/pool2/impl/EvictionTimer.java	java/org/apache/tomcat/dbcp/pool2/impl/EvictionTimer.java	5	14	1	20	3	0.5	0.5	6	4	1	2	0	3	4	0	0	3	2	2	0	2	0	0	1	0	1	98	2	1	4	1	0	1	2	7	0	6	3	0	3	0	144	0	0	10	0	0	0.0
apache-tomcat-10.0.4-src/java/org/apache/tomcat/dbcp/pool2/impl/GenericKeyedObjectPool.java	java/org/apache/tomcat/dbcp/pool2/impl/GenericKeyedObjectPool.java	17	176	2	148	901	0.26814517	0.6552419	43	0	30	11	1	1	32	0	0	0	12	1	0	12	0	0	7	0	14	824	37	21	43	26	3	21	32	154	10	110	7	0	1	0	544	1	0	10	0	0	0.0
apache-tomcat-10.0.4-src/java/org/apache/tomcat/dbcp/pool2/impl/GenericKeyedObjectPoolConfig.java	java/org/apache/tomcat/dbcp/pool2/impl/GenericKeyedObjectPoolConfig.java	3	12	2	4	31	0.21818182	0.6545454	11	0	10	0	1	0	11	0	0	0	8	4	4	4	0	0	4	0	0	55	5	0	0	1	0	5	4	12	0	8	1	0	0	0	84	1	0	10	0	0	0.0
apache-tomcat-10.0.4-src/java/org/apache/tomcat/dbcp/pool2/impl/GenericObjectPool.java	java/org/apache/tomcat/dbcp/pool2/impl/GenericObjectPool.java	19	148	2	122	733	0.27651516	0.71590906	39	0	31	6	1	1	33	0	0	0	11	1	0	11	0	0	6	0	12	586	31	8	32	19	6	18	21	83	7	57	8	0	0	0	500	1	0	10	0	0	0.0
apache-tomcat-10.0.4-src/java/org/apache/tomcat/dbcp/pool2/impl/GenericObjectPoolConfig.java	java/org/apache/tomcat/dbcp/pool2/impl/GenericObjectPoolConfig.java	3	9	2	4	10	0.32142857	0.75	8	0	7	0	1	0	8	0	0	0	6	3	3	3	0	0	3	0	0	43	4	0	0	1	0	4	3	9	0	6	1	0	0	0	75	1	0	10	0	0	0.0
apache-tomcat-10.0.4-src/java/org/apache/tomcat/dbcp/pool2/impl/InterruptibleReentrantLock.java	java/org/apache/tomcat/dbcp/pool2/impl/InterruptibleReentrantLock.java	0	3	2	2	1	0.0	0.0	2	0	2	0	0	0	2	0	0	0	1	1	0	1	0	0	1	0	0	12	0	1	0	0	0	0	1	2	0	2	1	0	0	0	67	0	0	10	0	0	0.0
apache-tomcat-10.0.4-src/java/org/apache/tomcat/dbcp/pool2/impl/LinkedBlockingDeque.java	java/org/apache/tomcat/dbcp/pool2/impl/LinkedBlockingDeque.java	5	113	5	48	728	0.2851153	0.30398324	61	0	54	7	0	0	54	0	0	0	8	1	0	8	0	0	5	0	10	695	59	18	30	29	4	12	11	86	1	46	3	0	4	0	358	0	0	10	0	0	0.0
apache-tomcat-10.0.4-src/java/org/apache/tomcat/dbcp/pool2/impl/NoOpCallStack.java	java/org/apache/tomcat/dbcp/pool2/impl/NoOpCallStack.java	2	4	1	0	6	0.0	0.0	4	0	3	1	0	0	3	0	0	0	1	1	1	0	0	0	1	0	0	12	1	0	0	0	0	0	0	1	0	1	0	0	0	0	40	1	0	10	0	0	0.0
apache-tomcat-10.0.4-src/java/org/apache/tomcat/dbcp/pool2/impl/PooledSoftReference.java	java/org/apache/tomcat/dbcp/pool2/impl/PooledSoftReference.java	3	5	2	7	0	0.6	0.6	5	0	5	0	0	0	5	0	0	2	1	0	0	1	0	0	0	0	0	26	3	0	0	0	0	2	0	3	0	2	1	0	0	0	67	1	0	10	0	0	0.0
apache-tomcat-10.0.4-src/java/org/apache/tomcat/dbcp/pool2/impl/PoolImplUtils.java	java/org/apache/tomcat/dbcp/pool2/impl/PoolImplUtils.java	3	21	1	16	6	0.0	0.0	4	4	0	3	0	1	1	0	0	0	0	0	0	0	0	0	0	0	7	64	13	2	5	0	3	2	4	12	0	12	4	0	0	0	67	0	0	10	0	0	0.0
apache-tomcat-10.0.4-src/java/org/apache/tomcat/dbcp/pool2/impl/SecurityManagerCallStack.java	java/org/apache/tomcat/dbcp/pool2/impl/SecurityManagerCallStack.java	3	8	2	7	0	0.8333333	1.0	4	0	4	0	0	0	4	0	0	0	4	0	0	4	0	0	3	0	2	54	2	1	2	0	0	0	0	8	0	6	2	0	2	0	65	1	0	10	0	0	0.0
apache-tomcat-10.0.4-src/java/org/apache/tomcat/dbcp/pool2/impl/SoftReferenceObjectPool.java	java/org/apache/tomcat/dbcp/pool2/impl/SoftReferenceObjectPool.java	9	50	2	45	0	0.6727273	0.8181818	15	0	10	4	1	0	11	0	0	8	7	0	0	7	0	0	4	0	2	218	6	5	15	7	0	13	3	29	1	20	4	0	0	0	240	1	0	10	0	0	0.0
apache-tomcat-10.0.4-src/java/org/apache/tomcat/dbcp/pool2/impl/ThrowableCallStack.java	java/org/apache/tomcat/dbcp/pool2/impl/ThrowableCallStack.java	2	7	2	4	0	0.6666667	1.0	4	0	4	0	0	0	4	0	0	1	3	0	0	3	0	0	2	0	1	37	2	0	2	0	0	0	0	7	0	5	2	0	1	0	55	1	0	10	0	0	0.0
apache-tomcat-10.0.4-src/java/org/apache/tomcat/dbcp/pool2/PoolUtils.java	java/org/apache/tomcat/dbcp/pool2/PoolUtils.java	17	36	4	11	131	0.080882356	0.16176471	18	17	17	1	0	0	17	0	0	0	6	6	0	4	0	2	6	0	6	748	14	1	10	0	0	6	8	10	0	10	1	0	11	0	245	17	0	10	0	0	0.0
apache-tomcat-10.0.4-src/java/org/apache/tomcat/InstanceManagerBindings.java	java/org/apache/tomcat/InstanceManagerBindings.java	1	3	1	3	0	1.0	1.0	3	3	3	0	0	0	3	0	3	0	1	1	0	1	0	0	1	0	0	12	1	0	0	0	0	0	0	1	0	1	0	0	0	0	11	17	0	10	0	0	0.0
apache-tomcat-10.0.4-src/java/org/apache/tomcat/jni/Address.java	java/org/apache/tomcat/jni/Address.java	1	8	1	0	28	0.0	0.0	8	8	8	0	0	0	8	0	0	0	1	1	1	0	0	0	1	0	0	11	0	0	0	0	0	1	0	1	0	1	0	0	0	0	144	1	0	10	0	0	0.0
apache-tomcat-10.0.4-src/java/org/apache/tomcat/jni/Buffer.java	java/org/apache/tomcat/jni/Buffer.java	0	8	1	0	28	0.0	0.0	8	8	8	0	0	0	8	0	0	0	0	0	0	0	0	0	0	0	0	10	0	0	0	0	0	0	0	0	0	0	0	0	0	0	64	1	0	10	0	0	0.0
apache-tomcat-10.0.4-src/java/org/apache/tomcat/jni/Directory.java	java/org/apache/tomcat/jni/Directory.java	1	8	1	0	28	0.0	0.0	8	8	8	0	0	0	8	0	0	0	0	0	0	0	0	0	0	0	0	10	0	0	0	0	0	0	0	0	0	0	0	0	0	0	134	1	0	10	0	0	0.0
apache-tomcat-10.0.4-src/java/org/apache/tomcat/jni/Error.java	java/org/apache/tomcat/jni/Error.java	0	6	3	0	11	0.0	0.0	6	3	5	1	0	0	5	0	0	0	3	1	0	3	0	0	3	0	0	19	2	0	0	0	0	1	1	3	1	3	0	0	0	0	83	1	0	10	0	0	0.0
apache-tomcat-10.0.4-src/java/org/apache/tomcat/jni/File.java	java/org/apache/tomcat/jni/File.java	3	42	1	0	861	0.0	0.0	42	42	42	0	0	0	42	0	0	0	69	69	69	0	0	0	69	0	0	113	0	0	0	0	0	0	69	69	0	69	0	0	0	0	550	1	0	10	0	0	0.0
apache-tomcat-10.0.4-src/java/org/apache/tomcat/jni/FileInfo.java	java/org/apache/tomcat/jni/FileInfo.java	0	0	1	0	0	-1.0	-1.0	0	0	0	0	0	0	0	0	0	0	17	0	17	0	0	0	0	0	0	19	0	0	0	0	0	0	0	0	0	17	0	0	0	0	110	1	0	10	0	0	0.0
apache-tomcat-10.0.4-src/java/org/apache/tomcat/jni/Global.java	java/org/apache/tomcat/jni/Global.java	0	6	1	0	15	0.0	0.0	6	6	6	0	0	0	6	0	0	0	0	0	0	0	0	0	0	0	0	8	0	0	0	0	0	0	0	0	0	0	0	0	0	0	169	1	0	10	0	0	0.0
apache-tomcat-10.0.4-src/java/org/apache/tomcat/jni/Library.java	java/org/apache/tomcat/jni/Library.java	2	35	1	17	74	0.0	0.0	13	11	7	6	0	0	7	0	0	1	40	40	38	2	0	0	1	0	49	180	1	4	2	2	0	11	52	85	2	50	5	0	0	0	143	17	0	10	0	0	0.0
apache-tomcat-10.0.4-src/java/org/apache/tomcat/jni/LibraryNotFoundError.java	java/org/apache/tomcat/jni/LibraryNotFoundError.java	0	2	5	0	0	1.0	1.0	2	0	2	0	0	0	2	0	0	0	2	1	0	2	0	0	2	0	0	11	1	0	0	0	0	0	1	2	0	2	0	0	0	0	33	1	0	10	0	0	0.0
apache-tomcat-10.0.4-src/java/org/apache/tomcat/jni/Local.java	java/org/apache/tomcat/jni/Local.java	0	5	1	0	10	0.0	0.0	5	5	5	0	0	0	5	0	0	0	0	0	0	0	0	0	0	0	0	7	0	0	0	0	0	0	0	0	0	0	0	0	0	0	115	1	0	10	0	0	0.0
apache-tomcat-10.0.4-src/java/org/apache/tomcat/jni/Lock.java	java/org/apache/tomcat/jni/Lock.java	0	9	1	0	36	0.0	0.0	9	9	9	0	0	0	9	0	0	0	6	6	6	0	0	0	6	0	0	17	0	0	0	0	0	0	6	6	0	6	0	0	0	0	183	1	0	10	0	0	0.0
apache-tomcat-10.0.4-src/java/org/apache/tomcat/jni/Mmap.java	java/org/apache/tomcat/jni/Mmap.java	0	4	1	0	6	0.0	0.0	4	4	4	0	0	0	4	0	0	0	2	2	2	0	0	0	2	0	0	8	0	0	0	0	0	0	2	2	0	2	0	0	0	0	85	1	0	10	0	0	0.0
apache-tomcat-10.0.4-src/java/org/apache/tomcat/jni/Multicast.java	java/org/apache/tomcat/jni/Multicast.java	0	5	1	0	10	0.0	0.0	5	5	5	0	0	0	5	0	0	0	0	0	0	0	0	0	0	0	0	7	0	0	0	0	0	0	0	0	0	0	0	0	0	0	98	1	0	10	0	0	0.0
apache-tomcat-10.0.4-src/java/org/apache/tomcat/jni/OS.java	java/org/apache/tomcat/jni/OS.java	3	8	1	1	28	0.0	0.0	8	8	7	1	0	0	7	0	0	0	20	20	13	7	0	0	20	0	7	30	0	0	0	0	0	0	13	20	0	20	0	0	0	0	145	1	0	10	0	0	0.0
apache-tomcat-10.0.4-src/java/org/apache/tomcat/jni/Poll.java	java/org/apache/tomcat/jni/Poll.java	1	12	1	0	66	0.0	0.0	12	12	12	0	0	0	12	0	0	0	11	11	11	0	0	0	11	0	0	25	0	0	0	0	0	0	11	11	0	11	0	0	0	0	192	1	0	10	0	0	0.0
apache-tomcat-10.0.4-src/java/org/apache/tomcat/jni/Pool.java	java/org/apache/tomcat/jni/Pool.java	0	13	1	0	78	0.0	0.0	13	13	13	0	0	0	13	0	0	0	0	0	0	0	0	0	0	0	0	15	0	0	0	0	0	0	0	0	0	0	0	0	0	0	177	1	0	10	0	0	0.0
apache-tomcat-10.0.4-src/java/org/apache/tomcat/jni/Proc.java	java/org/apache/tomcat/jni/Proc.java	2	7	1	0	21	0.0	0.0	7	7	7	0	0	0	7	0	0	0	34	34	34	0	0	0	34	0	0	43	0	0	0	0	0	0	34	34	0	34	0	0	0	0	230	1	0	10	0	0	0.0
apache-tomcat-10.0.4-src/java/org/apache/tomcat/jni/Procattr.java	java/org/apache/tomcat/jni/Procattr.java	0	13	1	0	78	0.0	0.0	13	13	13	0	0	0	13	0	0	0	0	0	0	0	0	0	0	0	0	15	0	0	0	0	0	0	0	0	0	0	0	0	0	0	234	1	0	10	0	0	0.0
apache-tomcat-10.0.4-src/java/org/apache/tomcat/jni/Registry.java	java/org/apache/tomcat/jni/Registry.java	1	20	1	0	190	0.0	0.0	20	20	20	0	0	0	20	0	0	0	23	23	23	0	0	0	23	0	0	45	0	0	0	0	0	0	23	23	0	23	0	0	0	0	141	1	0	10	0	0	0.0
apache-tomcat-10.0.4-src/java/org/apache/tomcat/jni/Shm.java	java/org/apache/tomcat/jni/Shm.java	0	8	1	0	28	0.0	0.0	8	8	8	0	0	0	8	0	0	0	0	0	0	0	0	0	0	0	0	10	0	0	0	0	0	0	0	0	0	0	0	0	0	0	164	1	0	10	0	0	0.0
apache-tomcat-10.0.4-src/java/org/apache/tomcat/jni/Sockaddr.java	java/org/apache/tomcat/jni/Sockaddr.java	0	0	1	0	0	-1.0	-1.0	0	0	0	0	0	0	0	0	0	0	6	0	6	0	0	0	0	0	0	8	0	0	0	0	0	0	0	0	0	6	0	0	0	0	61	1	0	10	0	0	0.0
apache-tomcat-10.0.4-src/java/org/apache/tomcat/jni/Socket.java	java/org/apache/tomcat/jni/Socket.java	1	37	1	0	666	0.0	0.0	37	37	36	1	0	0	36	0	0	0	35	35	35	0	0	0	35	0	0	74	0	0	0	0	0	0	35	35	0	35	0	0	0	0	411	1	0	10	0	0	0.0
apache-tomcat-10.0.4-src/java/org/apache/tomcat/jni/SSL.java	java/org/apache/tomcat/jni/SSL.java	4	54	1	1	1326	0.0	0.0	52	52	52	0	0	0	53	0	0	0	153	153	153	0	0	0	153	0	1	215	0	0	0	0	19	0	163	154	14	153	1	0	0	0	450	17	0	10	0	0	0.0
apache-tomcat-10.0.4-src/java/org/apache/tomcat/jni/SSLConf.java	java/org/apache/tomcat/jni/SSLConf.java	0	6	1	0	15	0.0	0.0	6	6	6	0	0	0	6	0	0	0	0	0	0	0	0	0	0	0	0	8	0	0	0	0	0	0	0	0	0	0	0	0	0	0	87	17	0	10	0	0	0.0
apache-tomcat-10.0.4-src/java/org/apache/tomcat/jni/SSLContext.java	java/org/apache/tomcat/jni/SSLContext.java	4	52	1	8	1219	0.00244898	0.00244898	50	50	50	0	0	0	50	0	0	0	2	2	1	1	0	0	2	0	2	70	2	0	2	0	1	1	1	4	0	4	1	0	1	0	515	17	0	10	0	0	0.0
apache-tomcat-10.0.4-src/java/org/apache/tomcat/jni/SSLSocket.java	java/org/apache/tomcat/jni/SSLSocket.java	1	8	1	0	28	0.0	0.0	8	8	8	0	0	0	8	0	0	0	0	0	0	0	0	0	0	0	0	10	0	0	0	0	0	0	0	0	0	0	0	0	0	0	186	1	0	10	0	0	0.0
apache-tomcat-10.0.4-src/java/org/apache/tomcat/jni/Status.java	java/org/apache/tomcat/jni/Status.java	1	54	1	1	1431	0.0	0.0	54	54	53	1	0	0	53	0	53	0	59	59	59	0	0	0	59	0	53	221	53	0	0	0	56	0	107	59	56	59	0	0	0	0	210	1	0	10	0	0	0.0
apache-tomcat-10.0.4-src/java/org/apache/tomcat/jni/Stdlib.java	java/org/apache/tomcat/jni/Stdlib.java	1	9	1	0	36	0.0	0.0	9	9	9	0	0	0	9	0	0	0	0	0	0	0	0	0	0	0	0	11	0	0	0	0	0	0	0	0	0	0	0	0	0	0	96	1	0	10	0	0	0.0
apache-tomcat-10.0.4-src/java/org/apache/tomcat/jni/Thread.java	java/org/apache/tomcat/jni/Thread.java	0	1	1	0	0	0.0	0.0	1	1	1	0	0	0	1	0	0	0	0	0	0	0	0	0	0	0	0	3	0	0	0	0	0	0	0	0	0	0	0	0	0	0	38	1	0	10	0	0	0.0
apache-tomcat-10.0.4-src/java/org/apache/tomcat/jni/Time.java	java/org/apache/tomcat/jni/Time.java	0	6	1	0	15	0.0	0.0	6	6	6	0	0	0	6	0	0	0	2	2	2	0	0	0	2	0	0	14	2	0	0	0	0	0	2	2	2	2	0	0	0	0	88	1	0	10	0	0	0.0
apache-tomcat-10.0.4-src/java/org/apache/tomcat/jni/User.java	java/org/apache/tomcat/jni/User.java	0	10	1	0	45	0.0	0.0	10	10	10	0	0	0	10	0	0	0	0	0	0	0	0	0	0	0	0	12	0	0	0	0	0	0	0	0	0	0	0	0	0	0	102	1	0	10	0	0	0.0
apache-tomcat-10.0.4-src/java/org/apache/tomcat/SimpleInstanceManager.java	java/org/apache/tomcat/SimpleInstanceManager.java	2	7	1	6	21	0.0	0.0	7	0	6	1	0	0	6	0	0	0	0	0	0	0	0	0	0	0	1	22	4	0	0	0	0	0	0	2	0	2	0	0	0	0	23	1	0	10	0	0	0.0
apache-tomcat-10.0.4-src/java/org/apache/tomcat/util/bcel/classfile/AnnotationElementValue.java	java/org/apache/tomcat/util/bcel/classfile/AnnotationElementValue.java	3	4	2	1	0	1.0	1.0	3	0	2	0	0	1	3	0	0	0	1	0	0	1	0	0	1	0	0	16	2	0	1	0	0	1	0	1	1	1	1	0	0	0	27	1	0	10	0	0	0.0
apache-tomcat-10.0.4-src/java/org/apache/tomcat/util/bcel/classfile/AnnotationEntry.java	java/org/apache/tomcat/util/bcel/classfile/AnnotationEntry.java	3	4	1	4	0	0.6666667	1.0	3	0	2	0	0	1	3	0	0	0	3	0	0	3	0	0	3	0	0	21	2	1	0	0	0	0	1	6	0	6	1	0	0	0	33	1	0	10	0	0	0.0
apache-tomcat-10.0.4-src/java/org/apache/tomcat/util/bcel/classfile/Annotations.java	java/org/apache/tomcat/util/bcel/classfile/Annotations.java	2	3	1	1	0	1.0	1.0	2	0	1	0	0	1	2	0	0	0	1	0	0	1	0	0	1	0	0	13	1	1	0	0	0	0	1	4	0	3	1	0	0	0	29	1	0	10	0	0	0.0
apache-tomcat-10.0.4-src/java/org/apache/tomcat/util/bcel/classfile/ArrayElementValue.java	java/org/apache/tomcat/util/bcel/classfile/ArrayElementValue.java	2	6	2	4	0	1.0	1.0	3	0	2	0	0	1	3	0	0	0	1	0	0	1	0	0	1	0	0	25	2	1	1	0	1	1	2	3	2	3	2	0	0	0	30	1	0	10	0	0	0.0
apache-tomcat-10.0.4-src/java/org/apache/tomcat/util/bcel/classfile/ClassElementValue.java	java/org/apache/tomcat/util/bcel/classfile/ClassElementValue.java	3	2	2	3	0	1.0	1.0	2	0	1	0	0	1	2	0	0	0	1	0	0	1	0	0	1	0	0	11	1	0	0	0	0	0	0	2	0	2	0	0	0	0	10	1	0	10	0	0	0.0
apache-tomcat-10.0.4-src/java/org/apache/tomcat/util/bcel/classfile/ClassFormatException.java	java/org/apache/tomcat/util/bcel/classfile/ClassFormatException.java	0	2	4	0	1	0.0	0.0	2	0	2	0	0	0	2	0	0	0	1	1	0	1	0	0	1	0	0	8	0	0	0	0	0	0	1	1	0	1	0	0	0	0	34	1	0	10	0	0	0.0
apache-tomcat-10.0.4-src/java/org/apache/tomcat/util/bcel/classfile/ClassParser.java	java/org/apache/tomcat/util/bcel/classfile/ClassParser.java	7	25	1	16	0	0.0	0.0	10	0	2	8	0	0	2	0	0	0	9	3	0	9	0	0	4	0	7	101	1	4	5	0	5	5	13	29	0	25	3	0	0	0	159	17	0	10	0	0	0.0
apache-tomcat-10.0.4-src/java/org/apache/tomcat/util/bcel/classfile/Constant.java	java/org/apache/tomcat/util/bcel/classfile/Constant.java	9	21	1	3	0	0.5	0.5	4	1	2	0	0	2	4	0	1	0	1	0	0	0	1	0	1	0	2	51	9	0	0	0	0	3	3	5	2	3	1	0	0	0	67	1025	0	10	0	0	0.0
apache-tomcat-10.0.4-src/java/org/apache/tomcat/util/bcel/classfile/ConstantClass.java	java/org/apache/tomcat/util/bcel/classfile/ConstantClass.java	1	2	2	1	0	1.0	1.0	2	0	1	0	0	1	2	0	0	0	1	0	0	1	0	0	1	0	0	10	1	0	0	0	0	0	0	1	0	1	0	0	0	0	37	17	0	10	0	0	0.0
apache-tomcat-10.0.4-src/java/org/apache/tomcat/util/bcel/classfile/ConstantDouble.java	java/org/apache/tomcat/util/bcel/classfile/ConstantDouble.java	1	2	2	1	0	1.0	1.0	2	0	1	0	0	1	2	0	0	0	1	0	0	1	0	0	1	0	0	10	1	0	0	0	0	0	0	1	0	1	0	0	0	0	24	17	0	10	0	0	0.0
apache-tomcat-10.0.4-src/java/org/apache/tomcat/util/bcel/classfile/ConstantFloat.java	java/org/apache/tomcat/util/bcel/classfile/ConstantFloat.java	1	2	2	1	0	1.0	1.0	2	0	1	0	0	1	2	0	0	0	1	0	0	1	0	0	1	0	0	10	1	0	0	0	0	0	0	1	0	1	0	0	0	0	24	17	0	10	0	0	0.0
apache-tomcat-10.0.4-src/java/org/apache/tomcat/util/bcel/classfile/ConstantInteger.java	java/org/apache/tomcat/util/bcel/classfile/ConstantInteger.java	1	2	2	1	0	1.0	1.0	2	0	1	0	0	1	2	0	0	0	1	0	0	1	0	0	1	0	0	10	1	0	0	0	0	0	0	1	0	1	0	0	0	0	25	17	0	10	0	0	0.0
apache-tomcat-10.0.4-src/java/org/apache/tomcat/util/bcel/classfile/ConstantLong.java	java/org/apache/tomcat/util/bcel/classfile/ConstantLong.java	1	2	2	1	0	1.0	1.0	2	0	1	0	0	1	2	0	0	0	1	0	0	1	0	0	1	0	0	10	1	0	0	0	0	0	0	1	0	1	0	0	0	0	25	17	0	10	0	0	0.0
apache-tomcat-10.0.4-src/java/org/apache/tomcat/util/bcel/classfile/ConstantPool.java	java/org/apache/tomcat/util/bcel/classfile/ConstantPool.java	4	11	1	5	1	0.33333334	0.33333334	3	0	2	0	0	1	3	0	0	0	1	0	0	1	0	0	1	0	2	33	2	1	5	0	2	7	2	6	3	5	3	0	0	0	73	1	0	10	0	0	0.0
apache-tomcat-10.0.4-src/java/org/apache/tomcat/util/bcel/classfile/ConstantUtf8.java	java/org/apache/tomcat/util/bcel/classfile/ConstantUtf8.java	2	4	2	1	1	0.0	0.0	3	1	1	1	0	1	2	0	1	0	1	0	0	1	0	0	1	0	0	16	2	0	1	0	0	1	0	1	0	1	1	0	0	0	35	17	0	10	0	0	0.0
apache-tomcat-10.0.4-src/java/org/apache/tomcat/util/bcel/classfile/ElementValue.java	java/org/apache/tomcat/util/bcel/classfile/ElementValue.java	8	19	1	3	0	0.4	0.6	5	1	2	0	0	3	5	1	2	0	15	13	13	2	0	0	15	0	1	59	7	1	0	0	0	1	1	20	1	19	2	0	0	0	50	1025	0	10	0	0	0.0
apache-tomcat-10.0.4-src/java/org/apache/tomcat/util/bcel/classfile/ElementValuePair.java	java/org/apache/tomcat/util/bcel/classfile/ElementValuePair.java	3	3	1	4	0	0.6666667	1.0	3	0	2	0	0	1	3	0	1	0	3	0	0	3	0	0	3	0	1	17	2	0	0	0	0	0	0	4	0	4	0	0	0	0	21	1	0	10	0	0	0.0
apache-tomcat-10.0.4-src/java/org/apache/tomcat/util/bcel/classfile/EnumElementValue.java	java/org/apache/tomcat/util/bcel/classfile/EnumElementValue.java	3	3	2	3	0	1.0	1.0	2	0	1	0	0	1	2	0	0	0	1	0	0	1	0	0	1	0	0	12	1	0	1	0	0	1	0	2	1	2	1	0	0	0	34	1	0	10	0	0	0.0
apache-tomcat-10.0.4-src/java/org/apache/tomcat/util/bcel/classfile/JavaClass.java	java/org/apache/tomcat/util/bcel/classfile/JavaClass.java	3	7	1	1	5	0.33333334	1.0	6	0	5	0	0	1	6	0	1	0	5	0	0	5	0	0	5	0	0	32	6	0	1	0	0	0	0	5	0	5	1	0	0	0	97	1	0	10	0	0	0.0
apache-tomcat-10.0.4-src/java/org/apache/tomcat/util/bcel/classfile/SimpleElementValue.java	java/org/apache/tomcat/util/bcel/classfile/SimpleElementValue.java	8	13	2	14	1	0.33333334	0.33333334	3	0	2	0	0	1	3	0	0	0	1	0	0	1	0	0	1	0	7	48	11	0	1	0	0	3	1	12	1	12	2	0	0	0	37	1	0	10	0	0	0.0
apache-tomcat-10.0.4-src/java/org/apache/tomcat/util/bcel/classfile/Utility.java	java/org/apache/tomcat/util/bcel/classfile/Utility.java	5	8	1	10	15	0.0	0.0	6	5	0	1	0	5	5	0	0	0	0	0	0	0	0	0	0	0	5	32	2	1	1	0	2	0	3	8	0	7	1	0	0	0	57	16	0	10	0	0	0.0
apache-tomcat-10.0.4-src/java/org/apache/tomcat/util/bcel/Const.java	java/org/apache/tomcat/util/bcel/Const.java	0	1	1	0	0	0.0	0.0	1	1	1	0	0	0	1	0	0	0	22	22	21	1	0	0	22	0	0	27	1	0	0	0	0	21	21	22	0	22	0	0	0	0	107	17	0	10	0	0	0.0
apache-tomcat-10.0.4-src/java/org/apache/tomcat/util/buf/AbstractChunk.java	java/org/apache/tomcat/util/buf/AbstractChunk.java	2	24	1	4	19	0.40952381	0.552381	15	0	13	0	2	0	15	1	0	0	9	3	1	3	5	0	3	0	1	93	14	3	2	0	1	0	14	26	10	17	3	0	0	0	92	1025	0	10	0	0	0.0
apache-tomcat-10.0.4-src/java/org/apache/tomcat/util/buf/Ascii.java	java/org/apache/tomcat/util/buf/Ascii.java	3	15	1	1	1	0.0	0.0	3	3	2	1	0	0	3	0	0	0	3	3	0	3	0	0	3	0	2	39	3	4	2	0	3	0	12	14	8	9	2	0	0	0	65	17	0	10	0	0	0.0
apache-tomcat-10.0.4-src/java/org/apache/tomcat/util/buf/Ascii.java	java/org/apache/tomcat/util/buf/Ascii.java	3	15	1	1	1	0.0	0.0	3	3	2	1	0	0	3	0	0	0	3	3	0	3	0	0	3	0	2	39	3	4	2	0	3	0	12	14	8	9	2	0	0	0	65	17	0	10	0	0	0.0
apache-tomcat-10.0.4-src/java/org/apache/tomcat/util/buf/Ascii.java	java/org/apache/tomcat/util/buf/Ascii.java	3	15	1	1	1	0.0	0.0	3	3	2	1	0	0	3	0	0	0	3	3	0	3	0	0	3	0	2	39	3	4	2	0	3	0	12	14	8	9	2	0	0	0	65	17	0	10	0	0	0.0
apache-tomcat-10.0.4-src/java/org/apache/tomcat/util/buf/Asn1Parser.java	java/org/apache/tomcat/util/buf/Asn1Parser.java	3	11	1	7	0	0.4	0.6666667	7	0	6	1	0	0	6	0	0	0	3	1	0	3	0	0	2	0	7	47	3	1	2	0	0	2	10	15	5	10	2	0	0	0	55	1	0	10	0	0	0.0
apache-tomcat-10.0.4-src/java/org/apache/tomcat/util/buf/Asn1Writer.java	java/org/apache/tomcat/util/buf/Asn1Writer.java	2	12	1	2	6	0.0	0.0	4	4	4	0	0	0	4	0	0	0	0	0	0	0	0	0	0	0	5	59	4	6	0	0	9	0	29	19	12	10	2	0	0	0	24	1	0	10	0	0	0.0
apache-tomcat-10.0.4-src/java/org/apache/tomcat/util/buf/B2CConverter.java	java/org/apache/tomcat/util/buf/B2CConverter.java	9	40	1	42	0	0.47619048	0.47619048	7	1	7	0	0	0	7	0	0	0	7	3	0	6	1	0	5	0	6	154	2	2	12	0	10	1	13	28	3	17	3	0	0	0	96	1	0	10	0	0	0.0
apache-tomcat-10.0.4-src/java/org/apache/tomcat/util/buf/B2CConverter.java	java/org/apache/tomcat/util/buf/B2CConverter.java	9	40	1	42	0	0.47619048	0.47619048	7	1	7	0	0	0	7	0	0	0	7	3	0	6	1	0	5	0	6	154	2	2	12	0	10	1	13	28	3	17	3	0	0	0	96	1	0	10	0	0	0.0
apache-tomcat-10.0.4-src/java/org/apache/tomcat/util/buf/B2CConverter.java	java/org/apache/tomcat/util/buf/B2CConverter.java	9	40	1	42	0	0.47619048	0.47619048	7	1	7	0	0	0	7	0	0	0	7	3	0	6	1	0	5	0	6	154	2	2	12	0	10	1	13	28	3	17	3	0	0	0	96	1	0	10	0	0	0.0
apache-tomcat-10.0.4-src/java/org/apache/tomcat/util/buf/ByteBufferHolder.java	java/org/apache/tomcat/util/buf/ByteBufferHolder.java	0	5	1	3	0	0.8333333	1.0	4	0	4	0	0	0	4	0	0	0	2	0	0	2	0	0	2	0	0	23	4	0	0	0	0	0	0	2	0	2	1	0	0	0	24	1	0	10	0	0	0.0
apache-tomcat-10.0.4-src/java/org/apache/tomcat/util/buf/ByteBufferUtils.java	java/org/apache/tomcat/util/buf/ByteBufferUtils.java	5	16	1	21	3	0.0	0.0	3	2	2	1	0	0	3	0	0	0	6	6	0	6	0	0	6	0	8	92	2	0	2	4	0	9	1	26	0	16	3	0	0	0	82	1	4	10	0	0	0.0
apache-tomcat-10.0.4-src/java/org/apache/tomcat/util/buf/ByteChunk.java	java/org/apache/tomcat/util/buf/ByteChunk.java	10	115	2	51	413	0.30769232	0.41666666	43	4	39	3	1	0	40	0	1	0	6	2	1	5	0	0	2	0	17	394	58	13	39	0	6	2	31	92	44	52	3	0	2	0	286	17	0	10	0	0	0.0
apache-tomcat-10.0.4-src/java/org/apache/tomcat/util/buf/ByteChunk.java	java/org/apache/tomcat/util/buf/ByteChunk.java	10	115	2	51	413	0.30769232	0.41666666	43	4	39	3	1	0	40	0	1	0	6	2	1	5	0	0	2	0	17	394	58	13	39	0	6	2	31	92	44	52	3	0	2	0	286	17	0	10	0	0	0.0
apache-tomcat-10.0.4-src/java/org/apache/tomcat/util/buf/ByteChunk.java	java/org/apache/tomcat/util/buf/ByteChunk.java	10	115	2	51	413	0.30769232	0.41666666	43	4	39	3	1	0	40	0	1	0	6	2	1	5	0	0	2	0	17	394	58	13	39	0	6	2	31	92	44	52	3	0	2	0	286	17	0	10	0	0	0.0
apache-tomcat-10.0.4-src/java/org/apache/tomcat/util/buf/ByteChunk.java	java/org/apache/tomcat/util/buf/ByteChunk.java	10	115	2	51	413	0.30769232	0.41666666	43	4	39	3	1	0	40	0	1	0	6	2	1	5	0	0	2	0	17	394	58	13	39	0	6	2	31	92	44	52	3	0	2	0	286	17	0	10	0	0	0.0
apache-tomcat-10.0.4-src/java/org/apache/tomcat/util/buf/ByteChunk.java	java/org/apache/tomcat/util/buf/ByteChunk.java	10	115	2	51	413	0.30769232	0.41666666	43	4	39	3	1	0	40	0	1	0	6	2	1	5	0	0	2	0	17	394	58	13	39	0	6	2	31	92	44	52	3	0	2	0	286	17	0	10	0	0	0.0
apache-tomcat-10.0.4-src/java/org/apache/tomcat/util/buf/ByteChunk.java	java/org/apache/tomcat/util/buf/ByteChunk.java	10	115	2	51	413	0.30769232	0.41666666	43	4	39	3	1	0	40	0	1	0	6	2	1	5	0	0	2	0	17	394	58	13	39	0	6	2	31	92	44	52	3	0	2	0	286	17	0	10	0	0	0.0
apache-tomcat-10.0.4-src/java/org/apache/tomcat/util/buf/C2BConverter.java	java/org/apache/tomcat/util/buf/C2BConverter.java	4	35	1	36	0	0.93333334	1.0	6	0	6	0	0	0	6	0	0	0	4	0	0	4	0	0	2	0	5	122	2	2	10	0	11	0	11	17	3	9	2	0	0	0	49	17	0	10	0	0	0.0
apache-tomcat-10.0.4-src/java/org/apache/tomcat/util/buf/CharChunk.java	java/org/apache/tomcat/util/buf/CharChunk.java	8	96	2	33	280	0.3226891	0.3529412	37	1	34	2	1	0	35	0	0	0	4	1	0	4	0	0	1	0	13	326	51	8	29	1	2	2	27	72	36	44	2	0	2	0	199	17	0	10	0	0	0.0
apache-tomcat-10.0.4-src/java/org/apache/tomcat/util/buf/CharsetCache.java	java/org/apache/tomcat/util/buf/CharsetCache.java	2	8	2	7	0	1.0	1.0	3	0	2	1	0	0	2	0	0	0	4	3	0	2	0	2	3	0	2	51	1	3	2	0	0	961	0	10	0	8	2	0	1	0	61	1	0	10	0	0	0.0
apache-tomcat-10.0.4-src/java/org/apache/tomcat/util/buf/CharsetUtil.java	java/org/apache/tomcat/util/buf/CharsetUtil.java	0	6	1	7	1	0.0	0.0	2	1	1	1	0	0	1	0	0	0	0	0	0	0	0	0	0	0	1	29	4	1	1	2	0	0	3	4	0	4	3	0	0	0	23	1	0	10	0	0	0.0
apache-tomcat-10.0.4-src/java/org/apache/tomcat/util/buf/HexUtils.java	java/org/apache/tomcat/util/buf/HexUtils.java	5	14	1	7	8	0.1	0.1	5	5	5	0	0	0	5	0	0	0	4	4	0	4	0	0	4	0	3	54	8	2	3	1	9	3	78	12	12	11	2	0	0	0	58	17	0	10	0	0	0.0
apache-tomcat-10.0.4-src/java/org/apache/tomcat/util/buf/MessageBytes.java	java/org/apache/tomcat/util/buf/MessageBytes.java	9	85	1	57	0	0.5566502	0.7389163	31	1	29	2	0	0	29	0	0	0	15	6	4	11	0	0	8	0	4	341	58	4	22	0	1	0	30	81	8	33	3	0	1	0	198	17	0	10	0	0	0.0
apache-tomcat-10.0.4-src/java/org/apache/tomcat/util/buf/MessageBytes.java	java/org/apache/tomcat/util/buf/MessageBytes.java	9	85	1	57	0	0.5566502	0.7389163	31	1	29	2	0	0	29	0	0	0	15	6	4	11	0	0	8	0	4	341	58	4	22	0	1	0	30	81	8	33	3	0	1	0	198	17	0	10	0	0	0.0
apache-tomcat-10.0.4-src/java/org/apache/tomcat/util/buf/MessageBytes.java	java/org/apache/tomcat/util/buf/MessageBytes.java	9	85	1	57	0	0.5566502	0.7389163	31	1	29	2	0	0	29	0	0	0	15	6	4	11	0	0	8	0	4	341	58	4	22	0	1	0	30	81	8	33	3	0	1	0	198	17	0	10	0	0	0.0
apache-tomcat-10.0.4-src/java/org/apache/tomcat/util/buf/StringCache.java	java/org/apache/tomcat/util/buf/StringCache.java	11	86	1	55	113	0.16959064	0.61403507	19	8	13	0	6	0	19	0	6	0	14	14	0	1	13	0	4	0	33	410	32	10	28	0	25	16	92	131	38	82	7	0	2	0	106	1	2	10	0	0	0.0
apache-tomcat-10.0.4-src/java/org/apache/tomcat/util/buf/StringCache.java	java/org/apache/tomcat/util/buf/StringCache.java	11	86	1	55	113	0.16959064	0.61403507	19	8	13	0	6	0	19	0	6	0	14	14	0	1	13	0	4	0	33	410	32	10	28	0	25	16	92	131	38	82	7	0	2	0	106	1	2	10	0	0	0.0
apache-tomcat-10.0.4-src/java/org/apache/tomcat/util/buf/StringCache.java	java/org/apache/tomcat/util/buf/StringCache.java	11	86	1	55	113	0.16959064	0.61403507	19	8	13	0	6	0	19	0	6	0	14	14	0	1	13	0	4	0	33	410	32	10	28	0	25	16	92	131	38	82	7	0	2	0	106	1	2	10	0	0	0.0
apache-tomcat-10.0.4-src/java/org/apache/tomcat/util/buf/StringUtils.java	java/org/apache/tomcat/util/buf/StringUtils.java	2	16	1	12	26	0.04761905	0.04761905	8	7	7	1	0	0	7	0	0	0	1	1	0	1	0	0	1	0	9	52	8	1	5	0	0	1	0	4	0	4	2	0	0	1	55	17	0	10	0	0	0.0
apache-tomcat-10.0.4-src/java/org/apache/tomcat/util/buf/UDecoder.java	java/org/apache/tomcat/util/buf/UDecoder.java	7	45	5	20	21	0.0	0.0	7	4	3	4	0	0	3	0	0	0	4	4	0	4	0	0	4	0	9	143	7	2	7	1	22	6	26	38	19	23	4	0	1	0	133	17	0	10	0	0	0.0
apache-tomcat-10.0.4-src/java/org/apache/tomcat/util/buf/UEncoder.java	java/org/apache/tomcat/util/buf/UEncoder.java	7	16	1	13	2	0.6666667	1.0	4	1	2	1	1	0	3	0	0	0	5	0	0	5	0	0	0	0	2	92	2	5	1	0	2	0	15	21	3	13	5	0	1	0	102	17	0	10	0	0	0.0
apache-tomcat-10.0.4-src/java/org/apache/tomcat/util/buf/UriUtil.java	java/org/apache/tomcat/util/buf/UriUtil.java	3	34	1	27	64	0.0	0.0	12	11	9	3	0	0	10	0	0	0	7	7	0	7	0	0	7	0	15	113	16	3	12	0	1	20	10	30	4	21	2	0	0	0	106	17	0	10	0	0	0.0
apache-tomcat-10.0.4-src/java/org/apache/tomcat/util/buf/Utf8Decoder.java	java/org/apache/tomcat/util/buf/Utf8Decoder.java	3	75	2	16	4	0.0	0.0	4	0	1	2	1	0	2	0	0	0	3	3	0	3	0	0	3	0	20	195	28	4	19	1	25	0	251	37	60	23	5	0	0	0	86	1	0	10	0	0	0.0
apache-tomcat-10.0.4-src/java/org/apache/tomcat/util/buf/Utf8Encoder.java	java/org/apache/tomcat/util/buf/Utf8Encoder.java	3	34	2	13	6	0.0	0.0	4	0	1	2	1	0	2	0	0	0	0	0	0	0	0	0	0	0	4	165	21	2	4	1	54	0	97	34	40	17	4	0	0	0	58	1	0	10	0	0	0.0
apache-tomcat-10.0.4-src/java/org/apache/tomcat/util/codec/binary/Base64.java	java/org/apache/tomcat/util/codec/binary/Base64.java	6	82	2	28	346	0.02849003	0.05982906	28	19	23	1	1	3	27	0	0	0	15	10	0	15	0	0	15	0	28	256	26	3	20	0	34	8	319	73	36	34	4	0	0	0	399	1	0	10	0	0	0.0
apache-tomcat-10.0.4-src/java/org/apache/tomcat/util/codec/binary/BaseNCodec.java	java/org/apache/tomcat/util/codec/binary/BaseNCodec.java	5	60	1	23	295	0.03557312	0.0513834	26	5	11	3	7	5	23	3	0	0	15	10	2	6	5	2	15	0	15	183	30	2	13	0	9	1	32	34	20	25	2	0	1	0	315	1025	0	10	0	0	0.0
apache-tomcat-10.0.4-src/java/org/apache/tomcat/util/codec/binary/StringUtils.java	java/org/apache/tomcat/util/codec/binary/StringUtils.java	2	7	1	3	10	0.0	0.0	5	5	3	2	0	0	3	0	0	0	0	0	0	0	0	0	0	0	3	20	6	0	2	0	0	0	0	0	0	0	1	0	0	0	86	1	0	10	0	0	0.0
apache-tomcat-10.0.4-src/java/org/apache/tomcat/util/collections/CaseInsensitiveKeyMap.java	java/org/apache/tomcat/util/collections/CaseInsensitiveKeyMap.java	5	7	4	9	0	0.6666667	0.6666667	6	0	6	0	0	0	6	0	0	0	2	1	0	2	0	0	2	0	5	104	5	0	1	0	0	1	0	3	0	3	1	0	4	0	68	1	0	10	0	0	0.0
apache-tomcat-10.0.4-src/java/org/apache/tomcat/util/collections/ConcurrentCache.java	java/org/apache/tomcat/util/collections/ConcurrentCache.java	2	6	1	5	0	1.0	1.0	3	0	3	0	0	0	3	0	0	0	3	0	0	3	0	0	3	0	0	31	1	0	2	0	0	0	0	5	0	4	2	0	0	0	12	17	0	10	0	0	0.0
apache-tomcat-10.0.4-src/java/org/apache/tomcat/util/collections/ManagedConcurrentWeakHashMap.java	java/org/apache/tomcat/util/collections/ManagedConcurrentWeakHashMap.java	5	24	4	20	0	0.8666667	0.8666667	17	0	15	2	0	0	15	0	0	0	2	0	0	2	0	0	2	0	4	157	19	1	6	0	1	0	0	5	0	5	2	1	1	0	78	1	0	10	0	0	0.0
apache-tomcat-10.0.4-src/java/org/apache/tomcat/util/collections/SynchronizedQueue.java	java/org/apache/tomcat/util/collections/SynchronizedQueue.java	2	12	1	2	0	0.6666667	0.6666667	7	0	6	1	0	0	6	0	0	4	5	1	1	4	0	0	1	0	2	58	4	0	4	0	0	1	12	21	4	9	1	0	0	0	62	1	0	10	0	0	0.0
apache-tomcat-10.0.4-src/java/org/apache/tomcat/util/collections/SynchronizedStack.java	java/org/apache/tomcat/util/collections/SynchronizedStack.java	2	16	1	2	0	0.6	0.6	6	0	5	1	0	0	5	0	0	3	6	2	1	5	0	0	3	0	1	61	4	1	4	0	0	1	14	18	2	10	2	0	0	0	66	1	0	10	0	0	0.0
apache-tomcat-10.0.4-src/java/org/apache/tomcat/util/compat/Jre16Compat.java	java/org/apache/tomcat/util/compat/Jre16Compat.java	5	11	3	11	6	0.0	0.0	4	1	3	0	0	1	5	0	0	0	6	6	0	6	0	0	6	0	5	57	4	0	1	4	0	8	0	14	0	10	1	0	0	0	42	0	2	10	0	0	0.0
apache-tomcat-10.0.4-src/java/org/apache/tomcat/util/compat/Jre9Compat.java	java/org/apache/tomcat/util/compat/Jre9Compat.java	5	27	2	25	41	0.036363635	0.036363635	10	1	9	0	0	1	11	0	0	0	19	19	0	19	0	0	19	0	11	189	13	1	4	9	4	29	1	74	0	56	4	0	0	0	123	0	4	10	0	0	0.0
apache-tomcat-10.0.4-src/java/org/apache/tomcat/util/compat/JreCompat.java	java/org/apache/tomcat/util/compat/JreCompat.java	4	35	1	15	194	0.034632035	0.043290045	21	6	21	0	0	0	22	0	1	0	9	9	0	7	2	0	9	0	5	133	16	0	5	4	0	11	2	24	0	15	2	0	0	0	224	1	0	10	0	0	0.0
apache-tomcat-10.0.4-src/java/org/apache/tomcat/util/compat/JrePlatform.java	java/org/apache/tomcat/util/compat/JrePlatform.java	0	2	1	5	0	0.0	0.0	0	0	0	0	0	0	1	0	0	0	3	3	2	1	0	0	3	0	4	16	0	0	1	0	0	3	0	5	0	4	1	0	0	1	20	1	0	10	0	0	0.0
apache-tomcat-10.0.4-src/java/org/apache/tomcat/util/compat/JreVendor.java	java/org/apache/tomcat/util/compat/JreVendor.java	0	4	1	4	0	0.0	0.0	0	0	0	0	0	0	1	0	0	0	2	2	2	0	0	0	2	0	1	20	0	0	0	0	0	5	0	8	0	3	1	0	0	0	18	1	0	10	0	0	0.0
apache-tomcat-10.0.4-src/java/org/apache/tomcat/util/descriptor/Constants.java	java/org/apache/tomcat/util/descriptor/Constants.java	1	1	1	3	0	-1.0	-1.0	0	0	0	0	0	0	0	0	0	0	2	2	2	0	0	0	2	0	1	4	0	0	1	0	1	0	0	2	0	2	0	0	0	0	20	1	0	10	0	0	0.0
apache-tomcat-10.0.4-src/java/org/apache/tomcat/util/descriptor/DigesterFactory.java	java/org/apache/tomcat/util/descriptor/DigesterFactory.java	9	14	1	20	6	0.0	0.0	4	4	1	3	0	0	3	0	0	0	5	5	2	3	0	0	5	0	73	108	3	0	6	1	0	53	1	16	3	14	2	0	0	0	96	1	1	10	0	0	0.0
apache-tomcat-10.0.4-src/java/org/apache/tomcat/util/descriptor/InputSourceUtil.java	java/org/apache/tomcat/util/descriptor/InputSourceUtil.java	2	5	1	3	1	0.0	0.0	2	1	1	1	0	0	1	0	0	0	0	0	0	0	0	0	0	0	1	18	1	0	2	1	0	0	0	1	0	1	2	0	0	0	10	17	0	10	0	0	0.0
apache-tomcat-10.0.4-src/java/org/apache/tomcat/util/descriptor/LocalResolver.java	java/org/apache/tomcat/util/descriptor/LocalResolver.java	4	15	1	11	4	0.16666667	0.16666667	4	0	4	0	0	0	4	0	0	0	5	2	0	5	0	0	5	0	1	77	8	1	6	1	0	2	0	19	1	14	2	0	0	0	77	1	0	10	0	0	0.0
apache-tomcat-10.0.4-src/java/org/apache/tomcat/util/descriptor/tagplugin/TagPluginParser.java	java/org/apache/tomcat/util/descriptor/tagplugin/TagPluginParser.java	11	7	1	19	2	0.33333334	0.33333334	4	0	4	0	0	0	4	0	0	0	4	1	0	4	0	0	4	0	2	42	1	0	0	1	0	1	0	7	0	7	3	0	1	0	42	1	0	10	0	0	0.0
apache-tomcat-10.0.4-src/java/org/apache/tomcat/util/descriptor/tld/ImplicitTldRuleSet.java	java/org/apache/tomcat/util/descriptor/tld/ImplicitTldRuleSet.java	6	1	2	3	0	0.0	0.0	1	0	1	0	0	0	1	0	0	0	6	6	0	6	0	0	6	0	1	42	0	0	0	0	0	21	6	6	14	6	0	1	1	0	44	1	0	10	0	0	0.0
apache-tomcat-10.0.4-src/java/org/apache/tomcat/util/descriptor/tld/TagFileXml.java	java/org/apache/tomcat/util/descriptor/tld/TagFileXml.java	0	12	1	0	54	0.09090909	0.09090909	12	0	12	0	0	0	12	0	0	0	6	0	0	6	0	0	0	0	0	44	6	0	0	0	0	0	0	6	0	6	0	0	0	0	39	1	0	10	0	0	0.0
apache-tomcat-10.0.4-src/java/org/apache/tomcat/util/descriptor/tld/TaglibXml.java	java/org/apache/tomcat/util/descriptor/tld/TaglibXml.java	4	20	1	4	170	0.05263158	0.05263158	20	0	20	0	0	0	20	0	0	0	10	0	0	10	0	0	4	0	0	72	10	0	0	0	0	0	0	10	0	10	0	0	0	0	77	1	0	10	0	0	0.0
apache-tomcat-10.0.4-src/java/org/apache/tomcat/util/descriptor/tld/TagXml.java	java/org/apache/tomcat/util/descriptor/tld/TagXml.java	2	20	1	0	172	0.047368422	0.047368422	20	0	20	0	0	0	20	0	0	0	11	0	0	11	0	0	2	0	0	73	11	0	0	0	0	0	0	12	0	11	0	0	0	0	56	1	0	10	0	0	0.0
apache-tomcat-10.0.4-src/java/org/apache/tomcat/util/descriptor/tld/TldParser.java	java/org/apache/tomcat/util/descriptor/tld/TldParser.java	14	10	1	23	0	0.5	0.5	4	0	4	0	0	0	4	0	0	0	2	0	0	2	0	0	2	0	8	56	1	0	0	1	0	0	0	11	0	10	3	0	0	0	42	1	0	10	0	0	0.0
apache-tomcat-10.0.4-src/java/org/apache/tomcat/util/descriptor/tld/TldResourcePath.java	java/org/apache/tomcat/util/descriptor/tld/TldResourcePath.java	4	16	1	8	0	0.84444445	1.0	10	0	10	0	0	0	10	0	0	0	3	0	0	3	0	0	3	0	5	63	13	0	6	0	0	2	2	8	5	6	1	0	0	0	135	1	0	10	0	0	0.0
apache-tomcat-10.0.4-src/java/org/apache/tomcat/util/descriptor/tld/TldRuleSet.java	java/org/apache/tomcat/util/descriptor/tld/TldRuleSet.java	12	2	4	10	1	0.0	0.0	2	0	1	1	0	0	1	0	0	0	5	5	0	5	0	0	5	0	0	298	0	0	0	0	0	104	43	5	55	5	0	1	5	0	87	1	0	10	0	0	0.0
apache-tomcat-10.0.4-src/java/org/apache/tomcat/util/descriptor/tld/ValidatorXml.java	java/org/apache/tomcat/util/descriptor/tld/ValidatorXml.java	0	4	1	1	2	0.33333334	0.33333334	4	0	4	0	0	0	4	0	0	0	2	0	0	2	0	0	1	0	0	16	2	0	0	0	0	0	0	2	0	2	0	0	0	0	22	1	0	10	0	0	0.0
apache-tomcat-10.0.4-src/java/org/apache/tomcat/util/descriptor/web/ApplicationParameter.java	java/org/apache/tomcat/util/descriptor/web/ApplicationParameter.java	0	10	1	4	0	0.33333334	1.0	9	0	9	0	0	0	9	0	0	0	5	1	0	5	0	0	1	0	0	46	5	0	1	0	0	5	1	10	0	6	1	0	0	0	67	1	0	10	0	0	0.0
apache-tomcat-10.0.4-src/java/org/apache/tomcat/util/descriptor/web/Constants.java	java/org/apache/tomcat/util/descriptor/web/Constants.java	1	0	1	2	0	-1.0	-1.0	0	0	0	0	0	0	0	0	0	0	2	2	2	0	0	0	2	0	0	4	0	0	0	0	0	1	0	2	0	2	0	0	0	0	18	1	0	10	0	0	0.0
apache-tomcat-10.0.4-src/java/org/apache/tomcat/util/descriptor/web/ContextEjb.java	java/org/apache/tomcat/util/descriptor/web/ContextEjb.java	2	29	2	11	0	0.6666667	1.0	9	0	9	0	0	0	9	0	0	0	4	1	0	4	0	0	1	0	0	96	15	0	16	0	6	7	5	14	6	8	2	0	0	0	72	1	0	10	0	0	0.0
apache-tomcat-10.0.4-src/java/org/apache/tomcat/util/descriptor/web/ContextEnvironment.java	java/org/apache/tomcat/util/descriptor/web/ContextEnvironment.java	2	19	2	12	0	0.8095238	1.0	7	0	7	0	0	0	7	0	0	0	3	1	0	3	0	0	1	0	0	69	11	0	9	0	3	6	5	11	4	7	2	0	0	0	65	1	0	10	0	0	0.0
apache-tomcat-10.0.4-src/java/org/apache/tomcat/util/descriptor/web/ContextHandler.java	java/org/apache/tomcat/util/descriptor/web/ContextHandler.java	2	39	2	25	0	0.43809524	0.8666667	15	0	15	0	0	0	15	0	0	0	5	1	0	5	0	0	4	0	0	124	21	0	17	0	8	7	8	14	8	9	2	0	0	0	99	1	0	10	0	0	0.0
apache-tomcat-10.0.4-src/java/org/apache/tomcat/util/descriptor/web/ContextLocalEjb.java	java/org/apache/tomcat/util/descriptor/web/ContextLocalEjb.java	2	29	2	11	0	0.6666667	1.0	9	0	9	0	0	0	9	0	0	0	4	1	0	4	0	0	1	0	0	96	15	0	16	0	6	7	5	14	6	8	2	0	0	0	71	1	0	10	0	0	0.0
apache-tomcat-10.0.4-src/java/org/apache/tomcat/util/descriptor/web/ContextResource.java	java/org/apache/tomcat/util/descriptor/web/ContextResource.java	2	33	2	11	0	0.42424244	1.0	12	0	12	0	0	0	12	0	0	0	6	1	0	6	0	0	1	0	0	108	18	0	16	0	7	7	7	19	8	10	2	0	0	0	109	1	0	10	0	0	0.0
apache-tomcat-10.0.4-src/java/org/apache/tomcat/util/descriptor/web/ContextResourceEnvRef.java	java/org/apache/tomcat/util/descriptor/web/ContextResourceEnvRef.java	2	11	2	9	0	1.0	1.0	5	0	5	0	0	0	5	0	0	0	2	1	0	2	0	0	1	0	0	45	8	0	4	0	1	4	4	8	2	6	1	0	0	0	66	1	0	10	0	0	0.0
apache-tomcat-10.0.4-src/java/org/apache/tomcat/util/descriptor/web/ContextResourceLink.java	java/org/apache/tomcat/util/descriptor/web/ContextResourceLink.java	2	20	2	11	0	0.52380955	0.71428573	7	0	7	0	0	0	7	0	0	0	3	1	0	3	0	0	1	0	0	68	12	0	10	0	4	4	4	11	4	7	2	0	0	0	64	1	0	10	0	0	0.0
apache-tomcat-10.0.4-src/java/org/apache/tomcat/util/descriptor/web/ContextService.java	java/org/apache/tomcat/util/descriptor/web/ContextService.java	3	73	2	24	142	0.2635468	0.8004926	29	0	29	0	0	0	29	0	0	0	9	1	0	9	0	0	2	0	2	226	35	0	35	0	14	14	18	32	16	13	2	0	0	0	152	1	0	10	0	0	0.0
apache-tomcat-10.0.4-src/java/org/apache/tomcat/util/descriptor/web/ContextTransaction.java	java/org/apache/tomcat/util/descriptor/web/ContextTransaction.java	0	5	1	5	0	0.6	0.6	5	0	5	0	0	0	5	0	0	0	2	1	0	2	0	0	2	0	0	19	3	0	0	0	0	1	1	2	0	2	0	0	0	0	55	1	0	10	0	0	0.0
apache-tomcat-10.0.4-src/java/org/apache/tomcat/util/descriptor/web/ErrorPage.java	java/org/apache/tomcat/util/descriptor/web/ErrorPage.java	2	12	2	8	0	0.5	1.0	9	0	9	0	0	0	9	0	0	0	4	1	0	4	0	0	1	0	3	55	6	0	2	1	0	4	2	9	0	5	1	0	0	0	69	1	0	10	0	0	0.0
apache-tomcat-10.0.4-src/java/org/apache/tomcat/util/descriptor/web/FilterDef.java	java/org/apache/tomcat/util/descriptor/web/FilterDef.java	2	22	1	8	111	0.07602339	0.099415205	19	0	19	0	0	0	19	0	0	0	11	2	0	11	0	0	3	0	1	82	11	0	1	0	0	5	1	20	0	12	1	0	0	0	86	1	0	10	0	0	0.0
apache-tomcat-10.0.4-src/java/org/apache/tomcat/util/descriptor/web/FilterMap.java	java/org/apache/tomcat/util/descriptor/web/FilterMap.java	3	35	2	12	32	0.20512821	0.5	13	0	13	0	0	0	13	0	0	0	13	7	5	8	0	0	7	0	4	124	11	2	6	0	5	6	21	30	2	18	1	0	0	0	105	1	0	10	0	0	0.0
apache-tomcat-10.0.4-src/java/org/apache/tomcat/util/descriptor/web/FragmentJarScannerCallback.java	java/org/apache/tomcat/util/descriptor/web/FragmentJarScannerCallback.java	6	17	1	27	16	0.33333334	0.4	8	0	6	2	0	0	6	0	0	0	6	1	0	6	0	0	5	0	0	89	3	0	2	3	0	2	3	20	2	16	4	0	0	0	55	1	0	10	0	0	0.0
apache-tomcat-10.0.4-src/java/org/apache/tomcat/util/descriptor/web/InjectionTarget.java	java/org/apache/tomcat/util/descriptor/web/InjectionTarget.java	0	6	1	0	3	0.4	0.6666667	6	0	6	0	0	0	6	0	0	0	3	1	0	3	0	0	1	0	0	23	2	0	0	0	0	0	1	5	0	3	0	0	0	0	15	1	0	10	0	0	0.0
apache-tomcat-10.0.4-src/java/org/apache/tomcat/util/descriptor/web/JspConfigDescriptorImpl.java	java/org/apache/tomcat/util/descriptor/web/JspConfigDescriptorImpl.java	3	3	1	0	0	0.6666667	1.0	3	0	3	0	0	0	3	0	0	0	2	0	0	2	0	0	2	0	0	14	2	0	0	0	0	0	0	2	0	2	0	0	0	0	10	1	0	10	0	0	0.0
apache-tomcat-10.0.4-src/java/org/apache/tomcat/util/descriptor/web/JspPropertyGroup.java	java/org/apache/tomcat/util/descriptor/web/JspPropertyGroup.java	3	25	2	6	226	0.046666667	0.046666667	25	0	25	0	0	0	25	0	0	0	12	0	0	12	0	0	2	0	7	89	12	0	0	0	0	0	0	21	0	12	0	0	0	0	57	1	0	10	0	0	0.0
apache-tomcat-10.0.4-src/java/org/apache/tomcat/util/descriptor/web/JspPropertyGroupDescriptorImpl.java	java/org/apache/tomcat/util/descriptor/web/JspPropertyGroupDescriptorImpl.java	2	19	1	13	0	1.0	1.0	13	0	13	0	0	0	13	0	0	0	1	0	0	1	0	0	1	0	0	66	12	0	6	0	0	0	0	13	0	7	1	0	0	0	38	1	0	10	0	0	0.0
apache-tomcat-10.0.4-src/java/org/apache/tomcat/util/descriptor/web/LoginConfig.java	java/org/apache/tomcat/util/descriptor/web/LoginConfig.java	3	34	2	11	0	0.53846157	0.84615386	13	0	13	0	0	0	13	0	0	0	5	1	0	5	0	0	1	0	2	91	17	0	16	0	9	5	7	17	8	9	2	0	0	0	85	1	0	10	0	0	0.0
apache-tomcat-10.0.4-src/java/org/apache/tomcat/util/descriptor/web/MessageDestination.java	java/org/apache/tomcat/util/descriptor/web/MessageDestination.java	2	28	2	10	0	0.6666667	1.0	9	0	9	0	0	0	9	0	0	0	4	1	0	4	0	0	1	0	0	92	15	0	15	0	6	6	5	14	6	8	2	0	0	0	64	1	0	10	0	0	0.0
apache-tomcat-10.0.4-src/java/org/apache/tomcat/util/descriptor/web/MessageDestinationRef.java	java/org/apache/tomcat/util/descriptor/web/MessageDestinationRef.java	2	22	2	11	0	0.8095238	1.0	7	0	7	0	0	0	7	0	0	0	3	1	0	3	0	0	1	0	0	76	12	0	12	0	4	6	4	11	4	7	2	0	0	0	64	1	0	10	0	0	0.0
apache-tomcat-10.0.4-src/java/org/apache/tomcat/util/descriptor/web/MultipartDef.java	java/org/apache/tomcat/util/descriptor/web/MultipartDef.java	1	29	1	2	0	0.46666667	1.0	10	0	10	0	0	0	10	0	0	0	5	1	0	5	0	0	1	0	0	85	17	0	14	0	9	0	7	12	8	8	2	0	0	0	38	1	0	10	0	0	0.0
apache-tomcat-10.0.4-src/java/org/apache/tomcat/util/descriptor/web/ResourceBase.java	java/org/apache/tomcat/util/descriptor/web/ResourceBase.java	4	47	1	14	25	0.30718955	0.7908497	18	0	18	0	0	0	18	0	0	0	8	1	0	8	0	0	3	0	0	135	26	0	23	0	12	0	10	24	12	12	2	0	0	0	75	1	0	10	0	0	0.0
apache-tomcat-10.0.4-src/java/org/apache/tomcat/util/descriptor/web/SecurityCollection.java	java/org/apache/tomcat/util/descriptor/web/SecurityCollection.java	3	53	2	10	124	0.14285715	0.20476191	21	0	21	0	0	0	21	0	0	0	7	1	0	7	0	0	1	0	5	151	20	9	12	0	0	2	29	45	6	27	3	0	0	0	141	1	0	10	0	0	0.0
apache-tomcat-10.0.4-src/java/org/apache/tomcat/util/descriptor/web/SecurityConstraint.java	java/org/apache/tomcat/util/descriptor/web/SecurityConstraint.java	8	107	2	61	181	0.16996047	0.23320158	26	4	23	3	0	0	23	0	0	0	11	4	2	9	0	0	4	0	11	346	37	23	25	0	6	18	41	94	7	61	6	0	0	0	247	1	4	10	0	0	0.0
apache-tomcat-10.0.4-src/java/org/apache/tomcat/util/descriptor/web/SecurityRoleRef.java	java/org/apache/tomcat/util/descriptor/web/SecurityRoleRef.java	0	6	1	3	0	0.6	1.0	5	0	5	0	0	0	5	0	0	0	3	1	0	3	0	0	1	0	0	28	3	0	1	0	0	3	1	6	0	4	1	0	0	0	46	1	0	10	0	0	0.0
apache-tomcat-10.0.4-src/java/org/apache/tomcat/util/descriptor/web/ServletDef.java	java/org/apache/tomcat/util/descriptor/web/ServletDef.java	3	33	1	8	349	0.03448276	0.03448276	30	0	30	0	0	0	30	0	0	0	17	2	0	17	0	0	4	0	4	115	16	0	1	0	0	2	1	30	0	17	1	0	0	0	122	1	0	10	0	0	0.0
apache-tomcat-10.0.4-src/java/org/apache/tomcat/util/descriptor/web/SessionConfig.java	java/org/apache/tomcat/util/descriptor/web/SessionConfig.java	1	18	1	5	135	0.05882353	0.05882353	18	0	18	0	0	0	18	0	0	0	9	0	0	9	0	0	1	0	6	65	9	0	0	0	0	0	0	9	0	9	0	0	0	0	38	1	0	10	0	0	0.0
apache-tomcat-10.0.4-src/java/org/apache/tomcat/util/descriptor/web/TaglibDescriptorImpl.java	java/org/apache/tomcat/util/descriptor/web/TaglibDescriptorImpl.java	2	15	1	2	0	0.9	1.0	5	0	5	0	0	0	5	0	0	0	2	0	0	2	0	0	2	0	0	47	10	0	7	0	5	0	4	7	4	5	2	0	0	0	21	1	0	10	0	0	0.0
apache-tomcat-10.0.4-src/java/org/apache/tomcat/util/descriptor/web/WebRuleSet.java	java/org/apache/tomcat/util/descriptor/web/WebRuleSet.java	2	3	2	0	1	0.0	0.0	2	0	2	0	0	0	2	0	0	0	1	0	0	0	0	1	0	0	0	11	0	0	0	0	0	1	0	2	0	1	1	0	0	0	26	16	0	10	0	0	0.0
apache-tomcat-10.0.4-src/java/org/apache/tomcat/util/descriptor/web/WebRuleSet.java	java/org/apache/tomcat/util/descriptor/web/WebRuleSet.java	5	7	2	13	3	0.0	0.0	3	0	3	0	0	0	3	0	0	0	0	0	0	0	0	0	0	0	3	23	0	0	2	0	0	4	0	4	2	4	1	0	0	0	30	16	2	10	0	0	0.0
apache-tomcat-10.0.4-src/java/org/apache/tomcat/util/descriptor/web/WebRuleSet.java	java/org/apache/tomcat/util/descriptor/web/WebRuleSet.java	4	4	2	3	0	1.0	1.0	2	0	2	0	0	0	2	0	0	0	1	0	0	0	0	1	1	0	0	13	0	0	2	0	1	1	1	3	1	3	1	0	0	0	34	16	0	10	0	0	0.0
apache-tomcat-10.0.4-src/java/org/apache/tomcat/util/descriptor/web/WebRuleSet.java	java/org/apache/tomcat/util/descriptor/web/WebRuleSet.java	2	3	2	0	1	0.0	0.0	2	0	2	0	0	0	2	0	0	0	1	0	0	0	0	1	0	0	0	11	0	0	0	0	0	1	0	2	0	1	1	0	0	0	26	16	0	10	0	0	0.0
apache-tomcat-10.0.4-src/java/org/apache/tomcat/util/descriptor/web/WebRuleSet.java	java/org/apache/tomcat/util/descriptor/web/WebRuleSet.java	3	3	2	7	1	0.0	0.0	2	0	2	0	0	0	2	0	0	0	0	0	0	0	0	0	0	0	2	15	0	0	1	0	0	3	0	2	0	2	1	0	0	0	41	16	0	10	0	0	0.0
apache-tomcat-10.0.4-src/java/org/apache/tomcat/util/descriptor/web/WebRuleSet.java	java/org/apache/tomcat/util/descriptor/web/WebRuleSet.java	26	9	1	9	5	0.2857143	0.47619048	7	0	5	0	2	0	7	0	0	0	10	1	0	0	10	0	10	0	1	285	0	0	0	0	0	435	163	17	228	10	1	0	0	0	233	1	0	10	0	0	0.0
apache-tomcat-10.0.4-src/java/org/apache/tomcat/util/descriptor/web/WebRuleSet.java	java/org/apache/tomcat/util/descriptor/web/WebRuleSet.java	6	6	2	13	0	1.0	1.0	2	0	2	0	0	0	2	0	0	0	2	0	0	1	0	1	1	0	2	29	0	0	1	0	0	4	0	5	1	4	2	0	0	0	35	16	2	10	0	0	0.0
apache-tomcat-10.0.4-src/java/org/apache/tomcat/util/descriptor/web/WebRuleSet.java	java/org/apache/tomcat/util/descriptor/web/WebRuleSet.java	4	19	3	15	0	1.0	1.0	2	0	2	0	0	0	2	0	0	0	1	0	0	0	0	1	1	0	5	80	1	3	6	0	2	9	6	17	1	9	4	0	0	0	62	16	0	10	0	0	0.0
apache-tomcat-10.0.4-src/java/org/apache/tomcat/util/descriptor/web/WebRuleSet.java	java/org/apache/tomcat/util/descriptor/web/WebRuleSet.java	4	7	3	7	0	1.0	1.0	2	0	2	0	0	0	2	0	0	0	1	0	0	1	0	0	1	0	0	24	0	0	2	0	0	2	5	3	0	3	3	0	0	0	32	16	0	10	0	0	0.0
apache-tomcat-10.0.4-src/java/org/apache/tomcat/util/descriptor/web/WebRuleSet.java	java/org/apache/tomcat/util/descriptor/web/WebRuleSet.java	5	4	2	9	1	0.0	0.0	2	0	2	0	0	0	2	0	0	0	0	0	0	0	0	0	0	0	2	17	0	0	1	0	0	2	0	2	0	2	1	0	0	0	29	16	1	10	0	0	0.0
apache-tomcat-10.0.4-src/java/org/apache/tomcat/util/descriptor/web/WebRuleSet.java	java/org/apache/tomcat/util/descriptor/web/WebRuleSet.java	5	7	2	15	1	0.0	0.0	2	0	2	0	0	0	2	0	0	0	0	0	0	0	0	0	0	0	2	27	0	0	2	0	0	7	1	4	2	3	1	0	0	0	25	16	1	10	0	0	0.0
apache-tomcat-10.0.4-src/java/org/apache/tomcat/util/descriptor/web/WebRuleSet.java	java/org/apache/tomcat/util/descriptor/web/WebRuleSet.java	5	5	2	7	3	0.0	0.0	3	0	3	0	0	0	3	0	0	0	1	0	0	0	0	1	0	0	2	21	0	0	1	0	1	3	0	3	0	2	1	0	0	0	29	16	0	10	0	0	0.0
apache-tomcat-10.0.4-src/java/org/apache/tomcat/util/descriptor/web/WebRuleSet.java	java/org/apache/tomcat/util/descriptor/web/WebRuleSet.java	5	4	2	3	0	1.0	1.0	2	0	2	0	0	0	2	0	0	0	2	0	0	1	0	1	1	0	0	18	0	0	0	0	0	2	0	3	0	2	1	0	0	0	22	16	1	10	0	0	0.0
apache-tomcat-10.0.4-src/java/org/apache/tomcat/util/descriptor/web/WebRuleSet.java	java/org/apache/tomcat/util/descriptor/web/WebRuleSet.java	5	4	2	11	1	0.0	0.0	2	0	2	0	0	0	2	0	0	0	0	0	0	0	0	0	0	0	2	17	0	0	1	0	0	2	0	2	1	2	1	0	0	0	16	16	1	10	0	0	0.0
apache-tomcat-10.0.4-src/java/org/apache/tomcat/util/descriptor/web/WebRuleSet.java	java/org/apache/tomcat/util/descriptor/web/WebRuleSet.java	5	4	2	11	1	0.0	0.0	2	0	2	0	0	0	2	0	0	0	0	0	0	0	0	0	0	0	2	17	0	0	1	0	0	2	0	2	1	2	1	0	0	0	27	16	1	10	0	0	0.0
apache-tomcat-10.0.4-src/java/org/apache/tomcat/util/descriptor/web/WebRuleSet.java	java/org/apache/tomcat/util/descriptor/web/WebRuleSet.java	3	5	3	4	1	0.0	0.0	2	0	2	0	0	0	2	0	0	0	0	0	0	0	0	0	0	0	0	16	0	0	2	0	0	1	0	4	0	2	2	0	0	0	31	16	0	10	0	0	0.0
apache-tomcat-10.0.4-src/java/org/apache/tomcat/util/descriptor/web/WebRuleSet.java	java/org/apache/tomcat/util/descriptor/web/WebRuleSet.java	2	3	2	0	1	0.0	0.0	2	0	2	0	0	0	2	0	0	0	1	0	0	0	0	1	0	0	0	11	0	0	0	0	0	1	0	2	0	1	1	0	0	0	26	16	0	10	0	0	0.0
apache-tomcat-10.0.4-src/java/org/apache/tomcat/util/descriptor/web/WebRuleSet.java	java/org/apache/tomcat/util/descriptor/web/WebRuleSet.java	3	4	2	10	1	0.0	0.0	2	0	2	0	0	0	2	0	0	0	0	0	0	0	0	0	0	0	2	23	0	0	1	0	0	3	3	8	1	6	1	0	0	0	46	16	0	10	0	0	0.0
apache-tomcat-10.0.4-src/java/org/apache/tomcat/util/descriptor/web/WebRuleSet.java	java/org/apache/tomcat/util/descriptor/web/WebRuleSet.java	4	5	2	14	0	1.0	1.0	2	0	2	0	0	0	2	0	0	0	1	0	0	1	0	0	0	0	2	30	1	0	1	1	0	11	5	10	2	6	1	0	0	0	45	16	2	10	0	0	0.0
apache-tomcat-10.0.4-src/java/org/apache/tomcat/util/descriptor/web/WebRuleSet.java	java/org/apache/tomcat/util/descriptor/web/WebRuleSet.java	3	4	2	11	1	0.0	0.0	2	0	2	0	0	0	2	0	0	0	0	0	0	0	0	0	0	0	3	27	0	0	1	0	0	4	3	8	1	6	1	0	0	0	45	16	0	10	0	0	0.0
apache-tomcat-10.0.4-src/java/org/apache/tomcat/util/descriptor/web/WebRuleSet.java	java/org/apache/tomcat/util/descriptor/web/WebRuleSet.java	5	4	2	11	1	0.0	0.0	2	0	2	0	0	0	2	0	0	0	0	0	0	0	0	0	0	0	2	17	0	0	1	0	0	2	0	2	1	2	1	0	0	0	30	16	1	10	0	0	0.0
apache-tomcat-10.0.4-src/java/org/apache/tomcat/util/descriptor/web/WebRuleSet.java	java/org/apache/tomcat/util/descriptor/web/WebRuleSet.java	5	4	2	14	1	0.0	0.0	2	0	2	0	0	0	2	0	0	0	0	0	0	0	0	0	0	0	2	18	0	0	1	0	0	6	1	2	2	2	1	0	0	0	22	16	1	10	0	0	0.0
apache-tomcat-10.0.4-src/java/org/apache/tomcat/util/descriptor/web/WebXml.java	java/org/apache/tomcat/util/descriptor/web/WebXml.java	40	522	2	334	5714	0.054358378	0.7107358	116	10	102	14	0	0	102	0	0	0	55	5	0	54	1	0	32	0	182	1848	112	123	111	3	5	346	72	181	2	124	6	0	0	1	399	1	20	10	0	0	0.0
apache-tomcat-10.0.4-src/java/org/apache/tomcat/util/descriptor/web/WebXmlParser.java	java/org/apache/tomcat/util/descriptor/web/WebXmlParser.java	12	12	1	27	0	0.5	0.5	4	0	4	0	0	0	4	0	0	0	6	1	0	6	0	0	6	0	5	72	4	0	2	1	0	6	2	16	2	11	2	0	0	0	85	1	4	10	0	0	0.0
apache-tomcat-10.0.4-src/java/org/apache/tomcat/util/descriptor/web/XmlEncodingBase.java	java/org/apache/tomcat/util/descriptor/web/XmlEncodingBase.java	0	2	1	0	0	1.0	1.0	2	0	2	0	0	0	2	0	0	0	1	0	0	1	0	0	0	0	0	9	1	0	0	0	0	0	0	2	0	1	0	0	0	0	36	1025	0	10	0	0	0.0
apache-tomcat-10.0.4-src/java/org/apache/tomcat/util/descriptor/XmlErrorHandler.java	java/org/apache/tomcat/util/descriptor/XmlErrorHandler.java	6	8	1	7	11	0.13333334	0.13333334	6	0	6	0	0	0	6	0	0	0	3	1	0	3	0	0	3	0	1	28	2	2	0	0	0	2	0	3	0	3	1	0	0	0	25	1	2	10	0	0	0.0
apache-tomcat-10.0.4-src/java/org/apache/tomcat/util/descriptor/XmlIdentifiers.java	java/org/apache/tomcat/util/descriptor/XmlIdentifiers.java	0	1	1	0	0	-1.0	-1.0	1	0	0	1	0	0	0	0	0	0	35	35	35	0	0	0	35	0	0	39	0	0	0	0	0	33	0	35	17	35	0	0	0	0	73	17	0	10	0	0	0.0
apache-tomcat-10.0.4-src/java/org/apache/tomcat/util/Diagnostics.java	java/org/apache/tomcat/util/Diagnostics.java	5	66	1	137	107	0.29239765	0.625731	23	23	19	4	0	0	19	0	0	0	19	19	0	19	0	0	19	0	34	391	21	16	11	8	0	153	1	51	99	48	4	0	0	0	211	1	5	10	0	0	0.0
apache-tomcat-10.0.4-src/java/org/apache/tomcat/util/digester/AbstractObjectCreationFactory.java	java/org/apache/tomcat/util/digester/AbstractObjectCreationFactory.java	3	3	1	0	1	0.33333334	0.33333334	3	0	3	0	0	0	3	1	0	0	1	0	0	1	0	0	0	0	0	10	1	0	0	0	0	0	0	2	0	1	0	0	0	0	47	1025	0	10	0	0	0.0
apache-tomcat-10.0.4-src/java/org/apache/tomcat/util/digester/ArrayStack.java	java/org/apache/tomcat/util/digester/ArrayStack.java	1	10	4	5	21	0.0	0.0	7	0	7	0	0	0	7	0	0	0	1	1	0	1	0	0	1	0	0	43	5	0	0	0	1	0	7	4	4	4	1	0	0	0	140	1	0	10	0	0	0.0
apache-tomcat-10.0.4-src/java/org/apache/tomcat/util/digester/CallMethodRule.java	java/org/apache/tomcat/util/digester/CallMethodRule.java	7	48	2	28	34	0.43939394	0.56060606	12	0	11	0	1	0	12	0	0	0	6	0	0	0	6	0	3	0	4	194	4	9	15	0	0	25	26	46	2	26	4	0	0	0	222	1	2	10	0	0	0.0
apache-tomcat-10.0.4-src/java/org/apache/tomcat/util/digester/CallParamRule.java	java/org/apache/tomcat/util/digester/CallParamRule.java	5	16	2	15	1	0.93333334	1.0	7	0	6	1	0	0	6	0	0	0	5	0	0	0	5	0	4	0	0	64	1	0	5	0	0	7	1	14	0	10	2	0	0	0	95	1	1	10	0	0	0.0
apache-tomcat-10.0.4-src/java/org/apache/tomcat/util/digester/Digester.java	java/org/apache/tomcat/util/digester/Digester.java	39	234	4	142	3529	0.10180412	0.39862543	98	8	95	2	1	0	97	0	0	0	34	5	0	3	31	0	2	0	32	927	65	10	42	19	14	107	27	146	30	86	5	0	4	0	602	1	54	10	0	0	0.0
apache-tomcat-10.0.4-src/java/org/apache/tomcat/util/digester/Digester.java	java/org/apache/tomcat/util/digester/Digester.java	39	234	4	142	3529	0.10180412	0.39862543	98	8	95	2	1	0	97	0	0	0	34	5	0	3	31	0	2	0	32	927	65	10	42	19	14	107	27	146	30	86	5	0	4	0	602	1	54	10	0	0	0.0
apache-tomcat-10.0.4-src/java/org/apache/tomcat/util/digester/Digester.java	java/org/apache/tomcat/util/digester/Digester.java	39	234	4	142	3529	0.10180412	0.39862543	98	8	95	2	1	0	97	0	0	0	34	5	0	3	31	0	2	0	32	927	65	10	42	19	14	107	27	146	30	86	5	0	4	0	602	1	54	10	0	0	0.0
apache-tomcat-10.0.4-src/java/org/apache/tomcat/util/digester/EnvironmentPropertySource.java	java/org/apache/tomcat/util/digester/EnvironmentPropertySource.java	2	4	1	2	1	0.0	0.0	2	0	2	0	0	0	2	0	0	0	0	0	0	0	0	0	0	0	1	14	3	0	0	0	1	1	0	1	1	1	2	0	0	0	73	1	0	10	0	0	0.0
apache-tomcat-10.0.4-src/java/org/apache/tomcat/util/digester/FactoryCreateRule.java	java/org/apache/tomcat/util/digester/FactoryCreateRule.java	7	20	2	22	0	0.5	0.6	5	0	5	0	0	0	5	0	0	0	3	0	0	2	1	0	0	0	0	65	2	0	4	1	4	11	0	8	3	7	4	0	0	0	109	1	6	10	0	0	0.0
apache-tomcat-10.0.4-src/java/org/apache/tomcat/util/digester/ObjectCreateRule.java	java/org/apache/tomcat/util/digester/ObjectCreateRule.java	6	11	2	19	9	0.4	0.4	6	0	5	0	1	0	6	0	0	0	2	0	0	0	2	0	0	0	3	52	2	0	4	0	0	8	0	13	1	10	2	0	0	0	85	1	1	10	0	0	0.0
apache-tomcat-10.0.4-src/java/org/apache/tomcat/util/digester/Rule.java	java/org/apache/tomcat/util/digester/Rule.java	4	9	1	1	24	0.055555556	0.055555556	9	0	9	0	0	0	9	0	0	0	3	1	0	0	3	0	1	0	1	27	2	0	0	0	0	0	0	5	0	3	0	0	0	0	100	1025	0	10	0	0	0.0
apache-tomcat-10.0.4-src/java/org/apache/tomcat/util/digester/RulesBase.java	java/org/apache/tomcat/util/digester/RulesBase.java	4	26	1	17	0	0.61904764	1.0	7	0	6	0	1	0	7	0	0	0	3	0	0	0	3	0	0	0	0	73	6	3	8	0	6	3	7	15	1	9	5	0	0	0	124	1	0	10	0	0	0.0
apache-tomcat-10.0.4-src/java/org/apache/tomcat/util/digester/SetNextRule.java	java/org/apache/tomcat/util/digester/SetNextRule.java	4	8	2	13	0	0.4	0.4	5	0	5	0	0	0	5	0	0	0	3	0	0	0	3	0	0	0	2	43	2	0	2	0	0	13	2	10	2	7	2	0	0	0	145	1	2	10	0	0	0.0
apache-tomcat-10.0.4-src/java/org/apache/tomcat/util/digester/SetPropertiesRule.java	java/org/apache/tomcat/util/digester/SetPropertiesRule.java	7	22	2	25	0	0.5	0.5	4	0	4	0	0	0	4	0	0	0	1	0	0	0	1	0	1	0	3	71	1	2	7	0	2	15	1	12	3	8	4	0	1	0	69	1	4	10	0	0	0.0
apache-tomcat-10.0.4-src/java/org/apache/tomcat/util/ExceptionUtils.java	java/org/apache/tomcat/util/ExceptionUtils.java	0	8	1	1	3	0.0	0.0	3	3	3	0	0	0	3	0	0	0	0	0	0	0	0	0	0	0	0	21	3	0	1	0	0	0	0	0	0	0	1	0	0	0	69	1	0	10	0	0	0.0
apache-tomcat-10.0.4-src/java/org/apache/tomcat/util/file/ConfigFileLoader.java	java/org/apache/tomcat/util/file/ConfigFileLoader.java	1	5	1	0	1	1.0	1.0	3	2	2	1	0	0	2	0	2	0	1	1	0	1	0	0	0	0	0	16	2	0	2	0	0	0	0	1	0	1	1	0	0	0	53	1	0	10	0	0	0.0
apache-tomcat-10.0.4-src/java/org/apache/tomcat/util/file/Matcher.java	java/org/apache/tomcat/util/file/Matcher.java	2	40	1	5	10	0.0	0.0	5	5	2	3	0	0	2	0	0	0	0	0	0	0	0	0	0	0	11	123	16	10	16	0	2	0	16	25	12	17	5	0	0	0	88	17	0	10	0	0	0.0
apache-tomcat-10.0.4-src/java/org/apache/tomcat/util/http/ConcurrentDateFormat.java	java/org/apache/tomcat/util/http/ConcurrentDateFormat.java	1	6	1	6	0	1.0	1.0	4	0	3	1	0	0	3	0	0	0	4	0	0	4	0	0	4	0	0	37	3	0	2	0	0	0	0	12	0	10	1	0	0	0	44	1	0	10	0	0	0.0
apache-tomcat-10.0.4-src/java/org/apache/tomcat/util/http/CookieProcessorBase.java	java/org/apache/tomcat/util/http/CookieProcessorBase.java	2	3	1	6	0	0.33333334	0.33333334	2	0	2	0	0	0	3	0	0	0	4	3	0	2	2	0	3	0	3	20	2	0	0	0	0	2	1	6	0	5	0	0	0	1	29	1025	0	10	0	0	0.0
apache-tomcat-10.0.4-src/java/org/apache/tomcat/util/http/FastHttpDateFormat.java	java/org/apache/tomcat/util/http/FastHttpDateFormat.java	2	16	1	19	2	0.16666667	0.16666667	5	5	3	2	0	0	4	0	3	0	12	12	0	12	0	0	10	0	8	73	7	1	5	1	3	6	5	23	1	20	2	0	0	0	84	17	0	10	0	0	0.0
apache-tomcat-10.0.4-src/java/org/apache/tomcat/util/http/fileupload/ByteArrayOutputStream.java	java/org/apache/tomcat/util/http/fileupload/ByteArrayOutputStream.java	2	28	2	9	6	0.35714287	0.35714287	9	0	8	1	0	0	8	0	0	4	7	2	0	6	0	1	3	0	6	120	4	4	8	0	7	1	24	37	16	22	3	0	0	0	186	1	0	10	0	0	0.0
apache-tomcat-10.0.4-src/java/org/apache/tomcat/util/http/fileupload/DeferredFileOutputStream.java	java/org/apache/tomcat/util/http/fileupload/DeferredFileOutputStream.java	4	11	3	7	8	0.23809524	0.47619048	8	0	5	1	2	0	7	0	0	0	6	0	0	6	0	0	3	0	2	54	5	0	2	1	0	0	0	10	0	7	1	0	0	0	153	1	0	10	0	0	0.0
apache-tomcat-10.0.4-src/java/org/apache/tomcat/util/http/fileupload/disk/DiskFileItem.java	java/org/apache/tomcat/util/http/fileupload/disk/DiskFileItem.java	9	56	1	40	239	0.14333333	0.5233333	26	1	23	1	2	0	25	0	0	0	15	3	1	14	0	0	7	0	15	224	28	0	14	4	1	8	4	47	1	33	4	0	0	0	320	1	0	10	0	0	0.0
apache-tomcat-10.0.4-src/java/org/apache/tomcat/util/http/fileupload/disk/DiskFileItemFactory.java	java/org/apache/tomcat/util/http/fileupload/disk/DiskFileItemFactory.java	3	9	1	1	8	0.3888889	0.7777778	9	0	9	0	0	0	9	0	0	0	4	1	1	3	0	0	1	0	0	36	4	0	0	0	0	0	1	9	0	5	0	0	0	0	175	1	0	10	0	0	0.0
apache-tomcat-10.0.4-src/java/org/apache/tomcat/util/http/fileupload/FileUpload.java	java/org/apache/tomcat/util/http/fileupload/FileUpload.java	2	4	2	0	0	0.5	0.5	4	0	4	0	0	0	4	0	0	0	1	0	0	1	0	0	0	0	0	14	1	0	0	0	0	0	0	2	0	1	0	0	0	0	86	1	0	10	0	0	0.0
apache-tomcat-10.0.4-src/java/org/apache/tomcat/util/http/fileupload/FileUploadBase.java	java/org/apache/tomcat/util/http/fileupload/FileUploadBase.java	19	57	1	51	215	0.029239766	0.029239766	23	1	18	4	1	0	19	2	1	0	12	8	8	4	0	0	8	0	3	225	20	7	14	4	1	16	12	62	6	49	4	0	0	0	255	1025	0	10	0	0	0.0
apache-tomcat-10.0.4-src/java/org/apache/tomcat/util/http/fileupload/FileUploadException.java	java/org/apache/tomcat/util/http/fileupload/FileUploadException.java	0	4	4	0	6	0.0	0.0	4	0	4	0	0	0	4	0	0	0	1	1	0	1	0	0	1	0	0	15	0	0	0	0	0	0	1	1	0	1	0	0	0	0	31	1	0	10	0	0	0.0
apache-tomcat-10.0.4-src/java/org/apache/tomcat/util/http/fileupload/FileUtils.java	java/org/apache/tomcat/util/http/fileupload/FileUtils.java	1	40	1	20	45	0.0	0.0	10	9	8	2	0	0	8	0	0	0	0	0	0	0	0	0	0	0	9	146	6	2	8	2	0	15	0	20	11	16	3	0	0	0	176	1	0	10	0	0	0.0
apache-tomcat-10.0.4-src/java/org/apache/tomcat/util/http/fileupload/impl/FileItemIteratorImpl.java	java/org/apache/tomcat/util/http/fileupload/impl/FileItemIteratorImpl.java	19	40	1	43	14	0.33333334	0.64444447	12	0	9	2	1	0	10	0	0	0	11	0	0	11	0	0	2	0	9	177	14	2	12	3	4	6	3	38	0	27	4	1	0	0	142	1	0	10	0	0	0.0
apache-tomcat-10.0.4-src/java/org/apache/tomcat/util/http/fileupload/impl/FileItemStreamImpl.java	java/org/apache/tomcat/util/http/fileupload/impl/FileItemStreamImpl.java	11	14	1	10	20	0.22222222	0.6111111	9	0	9	0	0	0	9	0	0	0	7	0	0	6	0	1	6	0	3	67	6	0	3	0	1	1	3	12	0	11	2	1	0	0	91	1	0	10	0	0	0.0
apache-tomcat-10.0.4-src/java/org/apache/tomcat/util/http/fileupload/impl/FileSizeLimitExceededException.java	java/org/apache/tomcat/util/http/fileupload/impl/FileSizeLimitExceededException.java	1	5	6	0	6	0.2	0.2	5	0	5	0	0	0	5	0	0	0	3	1	0	3	0	0	1	0	0	20	2	0	0	0	0	0	1	3	0	3	0	0	0	0	51	1	0	10	0	0	0.0
apache-tomcat-10.0.4-src/java/org/apache/tomcat/util/http/fileupload/impl/FileUploadIOException.java	java/org/apache/tomcat/util/http/fileupload/impl/FileUploadIOException.java	1	2	4	0	0	1.0	1.0	2	0	2	0	0	0	2	0	0	0	2	1	0	2	0	0	2	0	0	10	1	0	0	0	0	1	1	2	0	2	0	0	0	0	42	1	0	10	0	0	0.0
apache-tomcat-10.0.4-src/java/org/apache/tomcat/util/http/fileupload/impl/InvalidContentTypeException.java	java/org/apache/tomcat/util/http/fileupload/impl/InvalidContentTypeException.java	1	3	5	0	3	0.0	0.0	3	0	3	0	0	0	3	0	0	0	1	1	0	1	0	0	1	0	0	11	0	0	0	0	0	0	1	1	0	1	0	0	0	0	39	1	0	10	0	0	0.0
apache-tomcat-10.0.4-src/java/org/apache/tomcat/util/http/fileupload/impl/IOFileUploadException.java	java/org/apache/tomcat/util/http/fileupload/impl/IOFileUploadException.java	1	2	5	0	0	1.0	1.0	2	0	2	0	0	0	2	0	0	0	2	1	0	2	0	0	2	0	0	11	1	0	0	0	0	1	1	2	0	2	0	0	0	0	42	1	0	10	0	0	0.0
apache-tomcat-10.0.4-src/java/org/apache/tomcat/util/http/fileupload/impl/SizeException.java	java/org/apache/tomcat/util/http/fileupload/impl/SizeException.java	1	3	5	0	0	0.6666667	1.0	3	0	2	0	1	0	3	0	0	0	3	1	0	3	0	0	3	0	0	16	2	0	0	0	0	0	1	3	0	3	0	0	0	0	36	1025	0	10	0	0	0.0
apache-tomcat-10.0.4-src/java/org/apache/tomcat/util/http/fileupload/impl/SizeLimitExceededException.java	java/org/apache/tomcat/util/http/fileupload/impl/SizeLimitExceededException.java	1	1	6	0	0	0.0	0.0	1	0	1	0	0	0	1	0	0	0	1	1	0	1	0	0	1	0	0	6	0	0	0	0	0	0	1	1	0	1	0	0	0	0	34	1	0	10	0	0	0.0
apache-tomcat-10.0.4-src/java/org/apache/tomcat/util/http/fileupload/InvalidFileNameException.java	java/org/apache/tomcat/util/http/fileupload/InvalidFileNameException.java	0	2	4	0	0	1.0	1.0	2	0	2	0	0	0	2	0	0	0	2	1	0	2	0	0	2	0	0	11	1	0	0	0	0	0	1	2	0	2	0	0	0	0	65	1	0	10	0	0	0.0
apache-tomcat-10.0.4-src/java/org/apache/tomcat/util/http/fileupload/IOUtils.java	java/org/apache/tomcat/util/http/fileupload/IOUtils.java	2	14	1	7	13	0.06666667	0.06666667	6	6	6	0	0	0	6	0	0	0	2	2	1	1	0	0	2	0	3	54	4	2	4	1	1	3	10	13	6	10	2	0	0	0	221	1	0	10	0	0	0.0
apache-tomcat-10.0.4-src/java/org/apache/tomcat/util/http/fileupload/MultipartStream.java	java/org/apache/tomcat/util/http/fileupload/MultipartStream.java	10	46	8	17	60	0.22857143	0.2952381	16	1	13	1	2	0	15	0	0	0	20	9	4	11	5	0	16	0	11	390	16	6	13	4	0	8	49	54	11	33	2	0	4	0	334	1	0	10	0	0	0.0
apache-tomcat-10.0.4-src/java/org/apache/tomcat/util/http/fileupload/ParameterParser.java	java/org/apache/tomcat/util/http/fileupload/ParameterParser.java	4	51	1	18	42	0.14285715	0.14285715	12	0	7	5	0	0	7	0	0	0	6	0	0	6	0	0	0	0	6	146	14	7	16	1	13	0	12	38	4	18	4	0	0	0	156	1	0	10	0	0	0.0
apache-tomcat-10.0.4-src/java/org/apache/tomcat/util/http/fileupload/servlet/ServletFileUpload.java	java/org/apache/tomcat/util/http/fileupload/servlet/ServletFileUpload.java	7	6	3	5	10	0.0	0.0	5	1	5	0	0	0	5	0	1	0	1	1	0	1	0	0	1	0	1	20	4	0	0	0	0	1	0	1	0	1	1	0	0	0	133	1	0	10	0	0	0.0
apache-tomcat-10.0.4-src/java/org/apache/tomcat/util/http/fileupload/servlet/ServletRequestContext.java	java/org/apache/tomcat/util/http/fileupload/servlet/ServletRequestContext.java	5	7	1	10	0	0.6666667	0.6666667	6	0	6	0	0	0	6	0	0	0	1	0	0	1	0	0	1	0	3	28	5	0	0	1	0	1	0	3	0	2	1	0	0	0	55	1	0	10	0	0	0.0
apache-tomcat-10.0.4-src/java/org/apache/tomcat/util/http/fileupload/ThresholdingOutputStream.java	java/org/apache/tomcat/util/http/fileupload/ThresholdingOutputStream.java	2	14	2	9	21	0.26666668	0.33333334	10	0	7	0	3	0	10	2	0	0	3	0	0	3	0	0	1	0	0	45	1	0	0	1	0	0	1	4	1	3	1	0	0	0	121	1025	0	10	0	0	0.0
apache-tomcat-10.0.4-src/java/org/apache/tomcat/util/http/fileupload/util/FileItemHeadersImpl.java	java/org/apache/tomcat/util/http/fileupload/util/FileItemHeadersImpl.java	1	7	1	9	0	1.0	1.0	4	0	4	0	0	0	4	0	0	1	2	1	0	2	0	0	2	0	1	32	4	0	3	0	0	0	2	10	0	8	1	0	0	0	38	1	0	10	0	0	0.0
apache-tomcat-10.0.4-src/java/org/apache/tomcat/util/http/fileupload/util/LimitedInputStream.java	java/org/apache/tomcat/util/http/fileupload/util/LimitedInputStream.java	3	10	3	5	11	0.13333334	0.13333334	7	0	5	1	1	0	6	1	0	0	3	0	0	3	0	0	1	0	0	38	3	0	1	0	0	0	2	5	0	5	1	0	0	0	125	1025	0	10	0	0	0.0
apache-tomcat-10.0.4-src/java/org/apache/tomcat/util/http/fileupload/util/mime/MimeUtility.java	java/org/apache/tomcat/util/http/fileupload/util/mime/MimeUtility.java	5	27	1	20	4	0.0	0.0	4	3	1	3	0	0	2	0	0	0	7	7	0	7	0	0	7	0	4	129	7	3	11	2	0	19	20	36	9	27	5	0	0	0	130	17	0	10	0	0	0.0
apache-tomcat-10.0.4-src/java/org/apache/tomcat/util/http/fileupload/util/mime/ParseException.java	java/org/apache/tomcat/util/http/fileupload/util/mime/ParseException.java	0	1	3	0	0	0.0	0.0	1	0	1	0	0	0	1	0	0	0	1	1	0	1	0	0	1	0	0	6	0	0	0	0	0	0	1	1	0	1	0	0	0	0	22	16	0	10	0	0	0.0
apache-tomcat-10.0.4-src/java/org/apache/tomcat/util/http/fileupload/util/mime/QuotedPrintableDecoder.java	java/org/apache/tomcat/util/http/fileupload/util/mime/QuotedPrintableDecoder.java	2	10	1	3	3	0.0	0.0	3	2	1	2	0	0	1	0	0	0	1	1	0	1	0	0	1	0	3	47	2	1	5	0	1	3	6	11	5	11	4	0	0	0	92	16	0	10	0	0	0.0
apache-tomcat-10.0.4-src/java/org/apache/tomcat/util/http/fileupload/util/mime/RFC2231Utility.java	java/org/apache/tomcat/util/http/fileupload/util/mime/RFC2231Utility.java	3	14	1	16	10	0.0	0.0	5	5	3	2	0	0	4	0	0	0	2	2	0	2	0	0	2	0	4	58	9	2	5	0	2	1	13	15	5	13	3	0	0	0	133	17	0	10	0	0	0.0
apache-tomcat-10.0.4-src/java/org/apache/tomcat/util/http/fileupload/util/Streams.java	java/org/apache/tomcat/util/http/fileupload/util/Streams.java	4	17	1	15	13	0.0	0.0	6	5	5	1	0	0	5	0	0	0	1	1	1	0	0	0	1	0	5	73	5	2	5	1	0	2	8	13	1	10	4	0	0	0	117	17	0	10	0	0	0.0
apache-tomcat-10.0.4-src/java/org/apache/tomcat/util/http/HeaderUtil.java	java/org/apache/tomcat/util/http/HeaderUtil.java	1	5	1	4	1	0.0	0.0	2	1	1	1	0	0	1	0	0	0	0	0	0	0	0	0	0	0	2	19	1	1	0	0	3	1	8	3	2	3	2	0	0	0	60	1	0	10	0	0	0.0
apache-tomcat-10.0.4-src/java/org/apache/tomcat/util/http/LegacyCookieProcessor.java	java/org/apache/tomcat/util/http/LegacyCookieProcessor.java	18	179	2	76	293	0.08571429	0.123809524	26	7	14	12	0	0	15	0	6	0	13	6	0	13	0	0	9	0	23	484	29	18	61	0	6	32	68	92	16	57	6	0	0	0	210	17	6	10	0	0	0.0
apache-tomcat-10.0.4-src/java/org/apache/tomcat/util/http/MimeHeaders.java	java/org/apache/tomcat/util/http/MimeHeaders.java	3	7	1	6	0	0.33333334	0.33333334	4	0	2	1	0	1	3	0	0	0	5	0	0	5	0	0	3	0	0	33	2	1	1	0	0	0	1	8	0	7	2	0	0	0	27	0	0	10	0	0	0.0
apache-tomcat-10.0.4-src/java/org/apache/tomcat/util/http/MimeHeaders.java	java/org/apache/tomcat/util/http/MimeHeaders.java	3	7	1	6	0	0.33333334	0.33333334	4	0	2	1	0	1	3	0	0	0	5	0	0	5	0	0	3	0	0	33	2	1	1	0	0	0	1	8	0	7	2	0	0	0	27	0	0	10	0	0	0.0
apache-tomcat-10.0.4-src/java/org/apache/tomcat/util/http/MimeHeaders.java	java/org/apache/tomcat/util/http/MimeHeaders.java	3	7	1	6	0	0.33333334	0.33333334	4	0	2	1	0	1	3	0	0	0	5	0	0	5	0	0	3	0	0	33	2	1	1	0	0	0	1	8	0	7	2	0	0	0	27	0	0	10	0	0	0.0
apache-tomcat-10.0.4-src/java/org/apache/tomcat/util/http/MimeHeaders.java	java/org/apache/tomcat/util/http/MimeHeaders.java	3	9	1	5	0	0.33333334	0.33333334	4	0	3	1	0	0	3	0	0	0	4	0	0	4	0	0	2	0	0	36	2	2	2	0	0	0	2	8	0	6	3	0	0	0	41	0	0	10	0	0	0.0
apache-tomcat-10.0.4-src/java/org/apache/tomcat/util/http/MimeHeaders.java	java/org/apache/tomcat/util/http/MimeHeaders.java	3	9	1	5	0	0.33333334	0.33333334	4	0	3	1	0	0	3	0	0	0	4	0	0	4	0	0	2	0	0	36	2	2	2	0	0	0	2	8	0	6	3	0	0	0	41	0	0	10	0	0	0.0
apache-tomcat-10.0.4-src/java/org/apache/tomcat/util/http/MimeHeaders.java	java/org/apache/tomcat/util/http/MimeHeaders.java	3	9	1	5	0	0.33333334	0.33333334	4	0	3	1	0	0	3	0	0	0	4	0	0	4	0	0	2	0	0	36	2	2	2	0	0	0	2	8	0	6	3	0	0	0	41	0	0	10	0	0	0.0
apache-tomcat-10.0.4-src/java/org/apache/tomcat/util/http/MimeHeaders.java	java/org/apache/tomcat/util/http/MimeHeaders.java	1	4	1	2	2	0.33333334	0.5	4	0	4	0	0	0	4	0	0	0	2	0	0	2	0	0	2	0	2	16	2	0	0	0	0	0	0	2	0	2	0	0	0	0	16	0	0	10	0	0	0.0
apache-tomcat-10.0.4-src/java/org/apache/tomcat/util/http/MimeHeaders.java	java/org/apache/tomcat/util/http/MimeHeaders.java	1	4	1	2	2	0.33333334	0.5	4	0	4	0	0	0	4	0	0	0	2	0	0	2	0	0	2	0	2	16	2	0	0	0	0	0	0	2	0	2	0	0	0	0	16	0	0	10	0	0	0.0
apache-tomcat-10.0.4-src/java/org/apache/tomcat/util/http/MimeHeaders.java	java/org/apache/tomcat/util/http/MimeHeaders.java	1	4	1	2	2	0.33333334	0.5	4	0	4	0	0	0	4	0	0	0	2	0	0	2	0	0	2	0	2	16	2	0	0	0	0	0	0	2	0	2	0	0	0	0	16	0	0	10	0	0	0.0
apache-tomcat-10.0.4-src/java/org/apache/tomcat/util/http/MimeHeaders.java	java/org/apache/tomcat/util/http/MimeHeaders.java	7	52	1	26	78	0.28947368	0.28947368	21	0	20	1	0	0	20	0	0	0	5	2	1	4	0	0	2	0	4	158	17	10	3	0	1	4	23	39	4	30	4	0	0	0	227	1	0	10	0	0	0.0
apache-tomcat-10.0.4-src/java/org/apache/tomcat/util/http/MimeHeaders.java	java/org/apache/tomcat/util/http/MimeHeaders.java	7	52	1	26	78	0.28947368	0.28947368	21	0	20	1	0	0	20	0	0	0	5	2	1	4	0	0	2	0	4	158	17	10	3	0	1	4	23	39	4	30	4	0	0	0	227	1	0	10	0	0	0.0
apache-tomcat-10.0.4-src/java/org/apache/tomcat/util/http/MimeHeaders.java	java/org/apache/tomcat/util/http/MimeHeaders.java	7	52	1	26	78	0.28947368	0.28947368	21	0	20	1	0	0	20	0	0	0	5	2	1	4	0	0	2	0	4	158	17	10	3	0	1	4	23	39	4	30	4	0	0	0	227	1	0	10	0	0	0.0
apache-tomcat-10.0.4-src/java/org/apache/tomcat/util/http/Parameters.java	java/org/apache/tomcat/util/http/Parameters.java	13	99	1	54	116	0.21637426	0.79532164	21	0	19	2	0	0	19	0	0	0	20	6	0	20	0	0	12	0	11	363	14	3	23	4	0	21	27	76	10	47	6	0	1	0	121	17	16	10	0	0	0.0
apache-tomcat-10.0.4-src/java/org/apache/tomcat/util/http/Parameters.java	java/org/apache/tomcat/util/http/Parameters.java	13	99	1	54	116	0.21637426	0.79532164	21	0	19	2	0	0	19	0	0	0	20	6	0	20	0	0	12	0	11	363	14	3	23	4	0	21	27	76	10	47	6	0	1	0	121	17	16	10	0	0	0.0
apache-tomcat-10.0.4-src/java/org/apache/tomcat/util/http/Parameters.java	java/org/apache/tomcat/util/http/Parameters.java	13	99	1	54	116	0.21637426	0.79532164	21	0	19	2	0	0	19	0	0	0	20	6	0	20	0	0	12	0	11	363	14	3	23	4	0	21	27	76	10	47	6	0	1	0	121	17	16	10	0	0	0.0
apache-tomcat-10.0.4-src/java/org/apache/tomcat/util/http/Parameters.java	java/org/apache/tomcat/util/http/Parameters.java	13	99	1	54	116	0.21637426	0.79532164	21	0	19	2	0	0	19	0	0	0	20	6	0	20	0	0	12	0	11	363	14	3	23	4	0	21	27	76	10	47	6	0	1	0	121	17	16	10	0	0	0.0
apache-tomcat-10.0.4-src/java/org/apache/tomcat/util/http/Parameters.java	java/org/apache/tomcat/util/http/Parameters.java	13	99	1	54	116	0.21637426	0.79532164	21	0	19	2	0	0	19	0	0	0	20	6	0	20	0	0	12	0	11	363	14	3	23	4	0	21	27	76	10	47	6	0	1	0	121	17	16	10	0	0	0.0
apache-tomcat-10.0.4-src/java/org/apache/tomcat/util/http/Parameters.java	java/org/apache/tomcat/util/http/Parameters.java	13	99	1	54	116	0.21637426	0.79532164	21	0	19	2	0	0	19	0	0	0	20	6	0	20	0	0	12	0	11	363	14	3	23	4	0	21	27	76	10	47	6	0	1	0	121	17	16	10	0	0	0.0
apache-tomcat-10.0.4-src/java/org/apache/tomcat/util/http/Parameters.java	java/org/apache/tomcat/util/http/Parameters.java	13	99	1	54	116	0.21637426	0.79532164	21	0	19	2	0	0	19	0	0	0	20	6	0	20	0	0	12	0	11	363	14	3	23	4	0	21	27	76	10	47	6	0	1	0	121	17	16	10	0	0	0.0
apache-tomcat-10.0.4-src/java/org/apache/tomcat/util/http/Parameters.java	java/org/apache/tomcat/util/http/Parameters.java	13	99	1	54	116	0.21637426	0.79532164	21	0	19	2	0	0	19	0	0	0	20	6	0	20	0	0	12	0	11	363	14	3	23	4	0	21	27	76	10	47	6	0	1	0	121	17	16	10	0	0	0.0
apache-tomcat-10.0.4-src/java/org/apache/tomcat/util/http/Parameters.java	java/org/apache/tomcat/util/http/Parameters.java	13	99	1	54	116	0.21637426	0.79532164	21	0	19	2	0	0	19	0	0	0	20	6	0	20	0	0	12	0	11	363	14	3	23	4	0	21	27	76	10	47	6	0	1	0	121	17	16	10	0	0	0.0
apache-tomcat-10.0.4-src/java/org/apache/tomcat/util/http/parser/AcceptEncoding.java	java/org/apache/tomcat/util/http/parser/AcceptEncoding.java	3	9	1	6	0	0.33333334	0.5	4	1	3	0	1	0	4	0	0	0	2	0	0	2	0	0	2	0	4	37	3	1	3	0	0	1	4	7	0	6	2	0	0	0	22	1	0	10	0	0	0.0
apache-tomcat-10.0.4-src/java/org/apache/tomcat/util/http/parser/AcceptLanguage.java	java/org/apache/tomcat/util/http/parser/AcceptLanguage.java	3	9	1	7	0	0.33333334	0.5	4	1	3	0	1	0	4	0	0	0	2	0	0	2	0	0	2	0	5	37	3	1	3	0	0	1	4	7	0	6	2	0	0	0	25	1	0	10	0	0	0.0
apache-tomcat-10.0.4-src/java/org/apache/tomcat/util/http/parser/Authorization.java	java/org/apache/tomcat/util/http/parser/Authorization.java	2	15	1	11	1	0.0	0.0	2	1	1	1	0	0	2	0	0	0	1	1	0	1	0	0	1	0	9	64	7	1	7	0	0	14	0	11	0	5	2	0	1	0	69	1	0	10	0	0	0.0
apache-tomcat-10.0.4-src/java/org/apache/tomcat/util/http/parser/ContentRange.java	java/org/apache/tomcat/util/http/parser/ContentRange.java	3	12	1	4	0	0.4	1.0	6	1	6	0	0	0	6	0	0	0	4	0	0	4	0	0	4	0	8	47	10	0	6	0	0	4	1	9	0	9	1	0	0	0	43	1	0	10	0	0	0.0
apache-tomcat-10.0.4-src/java/org/apache/tomcat/util/http/parser/Cookie.java	java/org/apache/tomcat/util/http/parser/Cookie.java	15	138	1	46	113	0.0	0.0	19	18	2	17	0	0	3	0	0	0	19	19	0	19	0	0	19	0	68	522	24	14	68	0	3	9	37	115	16	69	4	0	1	0	201	1	4	10	0	0	0.0
apache-tomcat-10.0.4-src/java/org/apache/tomcat/util/http/parser/EntityTag.java	java/org/apache/tomcat/util/http/parser/EntityTag.java	1	14	1	6	0	0.0	0.0	1	1	1	0	0	0	1	0	0	0	0	0	0	0	0	0	0	0	5	44	4	1	1	0	0	3	1	8	0	4	3	0	0	0	50	1	0	10	0	0	0.0
apache-tomcat-10.0.4-src/java/org/apache/tomcat/util/http/parser/Host.java	java/org/apache/tomcat/util/http/parser/Host.java	4	8	2	9	6	0.0	0.0	4	3	2	2	0	0	2	0	0	0	0	0	0	0	0	0	0	0	7	69	5	0	1	1	0	0	1	1	0	1	2	0	1	0	44	1	0	10	0	0	0.0
apache-tomcat-10.0.4-src/java/org/apache/tomcat/util/http/parser/HttpParser.java	java/org/apache/tomcat/util/http/parser/HttpParser.java	6	262	1	34	443	0.020689655	0.04367816	31	26	15	2	0	14	30	0	0	0	17	14	0	17	0	0	17	0	42	696	67	16	140	11	8	16	105	111	9	59	5	0	1	0	266	1	0	10	0	0	0.0
apache-tomcat-10.0.4-src/java/org/apache/tomcat/util/http/parser/HttpParser.java	java/org/apache/tomcat/util/http/parser/HttpParser.java	6	262	1	34	443	0.020689655	0.04367816	31	26	15	2	0	14	30	0	0	0	17	14	0	17	0	0	17	0	42	696	67	16	140	11	8	16	105	111	9	59	5	0	1	0	266	1	0	10	0	0	0.0
apache-tomcat-10.0.4-src/java/org/apache/tomcat/util/http/parser/HttpParser.java	java/org/apache/tomcat/util/http/parser/HttpParser.java	6	262	1	34	443	0.020689655	0.04367816	31	26	15	2	0	14	30	0	0	0	17	14	0	17	0	0	17	0	42	696	67	16	140	11	8	16	105	111	9	59	5	0	1	0	266	1	0	10	0	0	0.0
apache-tomcat-10.0.4-src/java/org/apache/tomcat/util/http/parser/HttpParser.java	java/org/apache/tomcat/util/http/parser/HttpParser.java	6	262	1	34	443	0.020689655	0.04367816	31	26	15	2	0	14	30	0	0	0	17	14	0	17	0	0	17	0	42	696	67	16	140	11	8	16	105	111	9	59	5	0	1	0	266	1	0	10	0	0	0.0
apache-tomcat-10.0.4-src/java/org/apache/tomcat/util/http/parser/HttpParser.java	java/org/apache/tomcat/util/http/parser/HttpParser.java	6	262	1	34	443	0.020689655	0.04367816	31	26	15	2	0	14	30	0	0	0	17	14	0	17	0	0	17	0	42	696	67	16	140	11	8	16	105	111	9	59	5	0	1	0	266	1	0	10	0	0	0.0
apache-tomcat-10.0.4-src/java/org/apache/tomcat/util/http/parser/HttpParser.java	java/org/apache/tomcat/util/http/parser/HttpParser.java	6	262	1	34	443	0.020689655	0.04367816	31	26	15	2	0	14	30	0	0	0	17	14	0	17	0	0	17	0	42	696	67	16	140	11	8	16	105	111	9	59	5	0	1	0	266	1	0	10	0	0	0.0
apache-tomcat-10.0.4-src/java/org/apache/tomcat/util/http/parser/MediaType.java	java/org/apache/tomcat/util/http/parser/MediaType.java	3	31	1	17	0	0.4722222	0.7777778	9	1	8	0	1	0	9	0	0	0	6	0	0	6	0	0	4	0	9	113	13	3	18	0	0	7	5	19	0	16	5	0	0	0	58	1	0	10	0	0	0.0
apache-tomcat-10.0.4-src/java/org/apache/tomcat/util/http/parser/MediaTypeCache.java	java/org/apache/tomcat/util/http/parser/MediaTypeCache.java	2	5	1	5	0	1.0	1.0	2	0	2	0	0	0	2	0	0	0	1	0	0	1	0	0	1	0	1	23	2	0	2	1	0	0	0	5	0	3	1	0	0	0	53	1	0	10	0	0	0.0
apache-tomcat-10.0.4-src/java/org/apache/tomcat/util/http/parser/Ranges.java	java/org/apache/tomcat/util/http/parser/Ranges.java	4	13	1	7	0	0.33333334	0.5	4	1	4	0	0	0	4	0	0	0	2	0	0	2	0	0	2	0	7	59	9	1	9	0	0	3	4	7	0	7	2	0	1	0	44	1	0	10	0	0	0.0
apache-tomcat-10.0.4-src/java/org/apache/tomcat/util/http/parser/TokenList.java	java/org/apache/tomcat/util/http/parser/TokenList.java	3	11	1	9	3	0.0	0.0	3	2	2	1	0	0	2	0	0	0	0	0	0	0	0	0	0	0	5	49	2	2	5	0	0	1	3	11	0	6	3	0	0	0	68	1	0	10	0	0	0.0
apache-tomcat-10.0.4-src/java/org/apache/tomcat/util/http/parser/TokenList.java	java/org/apache/tomcat/util/http/parser/TokenList.java	3	11	1	9	3	0.0	0.0	3	2	2	1	0	0	2	0	0	0	0	0	0	0	0	0	0	0	5	49	2	2	5	0	0	1	3	11	0	6	3	0	0	0	68	1	0	10	0	0	0.0
apache-tomcat-10.0.4-src/java/org/apache/tomcat/util/http/parser/TokenList.java	java/org/apache/tomcat/util/http/parser/TokenList.java	3	11	1	9	3	0.0	0.0	3	2	2	1	0	0	2	0	0	0	0	0	0	0	0	0	0	0	5	49	2	2	5	0	0	1	3	11	0	6	3	0	0	0	68	1	0	10	0	0	0.0
apache-tomcat-10.0.4-src/java/org/apache/tomcat/util/http/parser/Upgrade.java	java/org/apache/tomcat/util/http/parser/Upgrade.java	3	16	1	7	0	0.33333334	0.5	5	1	4	1	0	0	4	0	0	0	2	0	0	2	0	0	2	0	6	60	10	2	7	1	0	3	0	9	1	8	5	0	0	0	24	1	0	10	0	0	0.0
apache-tomcat-10.0.4-src/java/org/apache/tomcat/util/http/RequestUtil.java	java/org/apache/tomcat/util/http/RequestUtil.java	3	34	1	22	10	0.0	0.0	5	4	4	1	0	0	4	0	0	0	0	0	0	0	0	0	0	0	1	97	12	3	8	1	2	16	17	20	10	11	2	0	0	0	87	1	0	10	0	0	0.0
apache-tomcat-10.0.4-src/java/org/apache/tomcat/util/http/ResponseUtil.java	java/org/apache/tomcat/util/http/ResponseUtil.java	7	12	1	17	6	0.0	0.0	4	3	2	2	0	0	2	0	0	0	2	2	0	2	0	0	2	0	3	88	4	2	2	1	0	2	2	7	0	7	2	0	3	0	36	1	0	10	0	0	0.0
apache-tomcat-10.0.4-src/java/org/apache/tomcat/util/http/Rfc6265CookieProcessor.java	java/org/apache/tomcat/util/http/Rfc6265CookieProcessor.java	15	52	2	45	9	0.0	0.0	6	0	3	3	0	0	4	0	0	0	3	3	0	3	0	0	3	0	5	137	3	7	23	0	2	17	27	30	4	26	4	0	0	0	87	1	2	10	0	0	0.0
apache-tomcat-10.0.4-src/java/org/apache/tomcat/util/http/ServerCookie.java	java/org/apache/tomcat/util/http/ServerCookie.java	2	10	1	7	29	0.17777778	0.62222224	10	0	10	0	0	0	10	0	0	0	7	1	0	7	0	0	6	0	5	43	7	0	0	0	0	5	3	9	1	7	0	0	0	0	58	1	0	10	0	0	0.0
apache-tomcat-10.0.4-src/java/org/apache/tomcat/util/http/ServerCookies.java	java/org/apache/tomcat/util/http/ServerCookies.java	3	15	1	6	0	0.8666667	1.0	6	0	6	0	0	0	6	0	0	0	4	1	0	4	0	0	1	0	5	47	3	1	1	0	0	1	13	15	2	9	1	0	0	0	49	1	0	10	0	0	0.0
apache-tomcat-10.0.4-src/java/org/apache/tomcat/util/IntrospectionUtils.java	java/org/apache/tomcat/util/IntrospectionUtils.java	8	131	1	55	88	0.12087912	0.12087912	16	16	14	2	0	0	14	0	0	0	3	3	0	3	0	0	3	0	36	405	39	10	46	10	5	68	45	80	23	46	6	0	2	0	202	17	14	10	0	0	0.0
apache-tomcat-10.0.4-src/java/org/apache/tomcat/util/json/JavaCharStream.java	java/org/apache/tomcat/util/json/JavaCharStream.java	3	114	1	15	434	0.20609756	0.33658537	41	1	33	0	5	3	41	0	1	0	19	1	2	0	14	3	1	0	16	388	37	4	21	4	18	4	118	118	54	33	5	0	0	0	127	1	0	10	0	0	0.0
apache-tomcat-10.0.4-src/java/org/apache/tomcat/util/json/JSONParser.java	java/org/apache/tomcat/util/json/JSONParser.java	8	156	1	35	508	0.29233512	0.37433156	36	2	33	3	0	0	34	0	18	0	13	1	3	9	0	1	1	0	4	590	29	13	27	2	4	37	94	132	3	46	4	0	0	0	160	1	0	10	0	0	0.0
apache-tomcat-10.0.4-src/java/org/apache/tomcat/util/json/JSONParserTokenManager.java	java/org/apache/tomcat/util/json/JSONParserTokenManager.java	7	309	1	28	295	0.3272727	0.5090909	27	1	7	16	1	3	11	0	3	0	25	10	4	6	2	13	13	0	6	722	58	8	90	8	65	16	549	124	19	49	6	0	0	0	167	1	0	10	0	0	0.0
apache-tomcat-10.0.4-src/java/org/apache/tomcat/util/json/ParseException.java	java/org/apache/tomcat/util/json/ParseException.java	3	25	3	10	8	0.0	0.0	5	2	3	1	0	1	4	0	0	0	5	2	3	1	1	0	1	0	4	105	2	4	5	0	1	27	17	29	9	16	3	0	0	0	159	1	0	10	0	0	0.0
apache-tomcat-10.0.4-src/java/org/apache/tomcat/util/json/Token.java	java/org/apache/tomcat/util/json/Token.java	1	7	1	1	13	0.1904762	0.2857143	7	2	7	0	0	0	7	0	0	0	9	1	8	1	0	0	1	0	1	35	4	0	0	0	0	1	1	3	0	9	1	0	0	0	174	1	0	10	0	0	0.0
apache-tomcat-10.0.4-src/java/org/apache/tomcat/util/json/TokenMgrError.java	java/org/apache/tomcat/util/json/TokenMgrError.java	1	18	3	11	15	0.0	0.0	6	2	4	0	2	0	6	0	1	0	6	5	4	1	0	1	5	0	5	66	3	1	0	0	4	21	10	11	6	11	3	0	0	0	158	1	0	10	0	0	0.0
apache-tomcat-10.0.4-src/java/org/apache/tomcat/util/log/CaptureLog.java	java/org/apache/tomcat/util/log/CaptureLog.java	0	4	1	2	0	0.6666667	1.0	4	0	0	0	4	0	4	0	0	0	2	0	0	2	0	0	2	0	0	17	2	0	0	0	0	0	0	2	0	2	0	0	0	0	18	0	0	10	0	0	0.0
apache-tomcat-10.0.4-src/java/org/apache/tomcat/util/log/SystemLogHandler.java	java/org/apache/tomcat/util/log/SystemLogHandler.java	4	40	4	35	423	0.009195402	0.013793103	30	2	28	0	2	0	30	0	0	0	3	2	0	3	0	0	3	0	0	133	6	0	6	1	0	0	0	15	0	11	3	0	0	0	89	1	0	10	0	0	0.0
apache-tomcat-10.0.4-src/java/org/apache/tomcat/util/log/UserDataHelper.java	java/org/apache/tomcat/util/log/UserDataHelper.java	4	18	1	8	0	1.0	1.0	3	0	2	1	0	0	2	0	0	0	4	0	0	4	0	0	3	0	4	60	9	0	6	1	0	2	8	11	3	7	2	0	2	0	117	1	0	10	0	0	0.0
apache-tomcat-10.0.4-src/java/org/apache/tomcat/util/modeler/AttributeInfo.java	java/org/apache/tomcat/util/modeler/AttributeInfo.java	2	19	2	13	75	0.07692308	0.07692308	14	0	12	1	0	1	13	0	0	0	7	1	0	1	6	0	1	0	1	64	8	0	3	0	0	3	3	17	0	8	2	0	0	0	75	1	0	10	0	0	0.0
apache-tomcat-10.0.4-src/java/org/apache/tomcat/util/modeler/BaseAttributeFilter.java	java/org/apache/tomcat/util/modeler/BaseAttributeFilter.java	1	11	1	10	0	0.6666667	0.6666667	6	0	6	0	0	0	6	0	0	0	2	1	0	2	0	0	1	0	0	38	6	0	2	0	1	0	3	3	0	3	2	0	0	0	88	1	0	10	0	0	0.0
apache-tomcat-10.0.4-src/java/org/apache/tomcat/util/modeler/BaseModelMBean.java	java/org/apache/tomcat/util/modeler/BaseModelMBean.java	7	107	1	57	96	0.37301588	0.73015875	28	1	27	0	0	1	28	0	0	0	9	3	0	2	6	1	3	0	6	286	32	2	31	9	13	60	9	53	9	33	11	0	0	0	269	1	11	10	0	0	0.0
apache-tomcat-10.0.4-src/java/org/apache/tomcat/util/modeler/BaseNotificationBroadcaster.java	java/org/apache/tomcat/util/modeler/BaseNotificationBroadcaster.java	2	17	1	7	0	0.5	0.5	4	0	4	0	0	0	4	0	0	0	1	0	0	0	1	0	0	0	0	43	2	3	7	0	6	0	3	5	0	6	7	0	0	1	88	1	0	10	0	0	0.0
apache-tomcat-10.0.4-src/java/org/apache/tomcat/util/modeler/BaseNotificationBroadcaster.java	java/org/apache/tomcat/util/modeler/BaseNotificationBroadcaster.java	0	1	1	0	0	0.0	0.0	1	0	1	0	0	0	1	0	0	0	3	0	3	0	0	0	0	0	0	10	0	0	0	0	0	0	0	6	0	3	0	0	0	0	16	0	0	10	0	0	0.0
apache-tomcat-10.0.4-src/java/org/apache/tomcat/util/modeler/FeatureInfo.java	java/org/apache/tomcat/util/modeler/FeatureInfo.java	0	6	1	0	9	0.2	0.2	6	0	6	0	0	0	6	0	0	0	5	1	0	1	4	0	1	0	0	25	3	0	0	0	0	0	1	8	0	5	0	0	0	0	54	1	0	10	0	0	0.0
apache-tomcat-10.0.4-src/java/org/apache/tomcat/util/modeler/ManagedBean.java	java/org/apache/tomcat/util/modeler/ManagedBean.java	8	65	1	56	243	0.15333334	0.4	27	0	23	2	0	2	25	0	0	0	15	4	0	8	6	1	5	0	8	322	18	4	22	17	2	22	12	98	1	53	4	0	0	0	185	1	0	10	0	0	0.0
apache-tomcat-10.0.4-src/java/org/apache/tomcat/util/modeler/modules/MbeansDescriptorsDigesterSource.java	java/org/apache/tomcat/util/modeler/modules/MbeansDescriptorsDigesterSource.java	8	9	2	22	2	0.5	0.5	5	1	4	1	0	0	4	0	0	0	5	3	0	5	0	0	3	0	4	75	2	1	2	1	0	47	1	12	0	9	2	0	0	0	54	1	1	10	0	0	0.0
apache-tomcat-10.0.4-src/java/org/apache/tomcat/util/modeler/modules/MbeansDescriptorsIntrospectionSource.java	java/org/apache/tomcat/util/modeler/modules/MbeansDescriptorsIntrospectionSource.java	11	65	2	58	21	0.42857143	0.47619048	10	1	6	4	0	0	7	0	0	0	6	3	0	6	0	0	4	0	8	212	14	6	24	3	2	24	14	41	10	33	5	0	0	0	127	1	7	10	0	0	0.0
apache-tomcat-10.0.4-src/java/org/apache/tomcat/util/modeler/modules/ModelerSource.java	java/org/apache/tomcat/util/modeler/modules/ModelerSource.java	2	1	1	1	0	0.0	0.0	1	0	1	0	0	0	1	1	0	0	2	1	0	0	2	0	1	0	1	5	0	0	0	0	0	0	0	1	0	2	0	0	0	0	34	1025	0	10	0	0	0.0
apache-tomcat-10.0.4-src/java/org/apache/tomcat/util/modeler/NoDescriptorRegistry.java	java/org/apache/tomcat/util/modeler/NoDescriptorRegistry.java	4	14	3	1	91	0.0	0.0	14	0	14	0	0	0	14	0	0	0	2	0	0	2	0	0	2	0	1	144	7	0	0	0	0	1	1	2	0	2	0	0	2	0	59	1	0	10	0	0	0.0
apache-tomcat-10.0.4-src/java/org/apache/tomcat/util/modeler/NotificationInfo.java	java/org/apache/tomcat/util/modeler/NotificationInfo.java	2	7	2	14	0	0.6	1.0	6	0	6	0	0	0	6	0	0	0	4	1	0	1	2	1	2	0	1	61	4	0	1	3	0	4	5	15	1	9	1	0	0	0	68	1	0	10	0	0	0.0
apache-tomcat-10.0.4-src/java/org/apache/tomcat/util/modeler/OperationInfo.java	java/org/apache/tomcat/util/modeler/OperationInfo.java	3	18	2	14	25	0.054545455	0.054545455	11	0	9	0	1	1	11	0	0	0	5	1	0	1	4	0	2	0	1	72	6	1	3	2	0	6	6	25	1	12	4	0	0	0	78	1	0	10	0	0	0.0
[truncated: 8,644 more rows]
