# Supplementary material for: Vulnerable JavaScript functions detection using stacking of convolutional neural networks
Source: PeerJ Comput Sci. 2024 Feb 29;10:e1838. doi: 10.7717/peerj-cs.1838 (PMC10909211; doi:10.7717/peerj-cs.1838)
Supplement: Supplemental Information 1 [file peerj-cs-10-1838-s001.zip › Datasets/MDPIData2022_datasets/struts-final.csv]

file	type	cbo	cboModified	fanin	fanout	wmc	dit	noc	rfc	lcom	lcom*	tcc	lcc	totalMethodsQty	staticMethodsQty	publicMethodsQty	privateMethodsQty	protectedMethodsQty	defaultMethodsQty	visibleMethodsQty	abstractMethodsQty	finalMethodsQty	synchronizedMethodsQty	totalFieldsQty	staticFieldsQty	publicFieldsQty	privateFieldsQty	protectedFieldsQty	defaultFieldsQty	finalFieldsQty	synchronizedFieldsQty	nosi	loc	returnQty	loopQty	comparisonsQty	tryCatchQty	parenthesizedExpsQty	stringLiteralsQty	numbersQty	assignmentsQty	mathOperationsQty	variablesQty	maxNestedBlocksQty	anonymousClassesQty	innerClassesQty	lambdasQty	uniqueWordsQty	modifiers
core/src/main/java/org/apache/struts2/views/freemarker/FreemarkerThemeTemplateLoader.java	class	5	7	2	5	14	1	0	16	0	0.5833333	0.60714287	1.0	8	0	8	0	0	0	8	0	0	0	3	0	0	3	0	0	0	0	0	50	8	1	3	0	1	5	7	10	4	10	2	0	0	0	50	1
core/src/test/java/org/apache/struts2/views/jsp/NumberTagTest.java	class	3	3	0	3	4	4	0	14	6	0.0	0.0	0.0	4	0	4	0	0	0	4	0	0	0	0	0	0	0	0	0	0	0	2	53	0	0	0	0	0	11	6	12	0	12	0	0	0	0	26	1
plugins/cdi/src/test/java/org/apache/struts2/cdi/CdiObjectFactoryTest.java	class	8	8	0	8	4	1	0	12	6	0.0	0.0	0.0	4	0	4	0	0	0	4	0	0	0	0	0	0	0	0	0	0	0	0	25	0	0	0	0	0	0	1	7	0	7	0	0	0	0	35	1
apps/portlet/src/test/java/JettyPlutoLauncher.java	class	4	4	0	4	1	1	0	7	0	0.0	0.0	0.0	1	1	1	0	0	0	1	0	0	0	0	0	0	0	0	0	0	0	1	14	0	0	0	0	0	8	2	3	0	3	0	0	0	0	26	1
plugins/codebehind/src/test/java/org/apache/struts2/config/CustomParentPackageAction.java	class	1	1	0	1	0	1	0	0	0	0.0	-1.0	-1.0	0	0	0	0	0	0	0	0	0	0	0	0	0	0	0	0	0	0	0	2	0	0	0	0	0	1	0	0	0	0	0	0	0	0	4	1
plugins/struts1/src/main/java/org/apache/struts2/s1/WrapperExceptionConfig.java	class	2	3	1	2	8	2	0	3	22	0.625	0.10714286	0.10714286	8	0	8	0	0	0	8	0	0	0	1	0	0	1	0	0	0	0	0	28	2	0	0	0	0	6	0	1	1	1	0	0	0	0	35	0
plugins/codebehind/src/test/java/org/apache/struts2/config/CustomNamespaceAction.java	class	1	1	0	1	0	1	0	0	0	0.0	-1.0	-1.0	0	0	0	0	0	0	0	0	0	0	0	0	0	0	0	0	0	0	0	2	0	0	0	0	0	1	0	0	0	0	0	0	0	0	3	1
apps/showcase/src/main/java/org/apache/struts2/showcase/conversion/Person.java	class	0	1	1	0	4	1	0	0	2	0.5	0.33333334	0.33333334	4	0	4	0	0	0	4	0	0	0	2	0	0	2	0	0	0	0	0	16	2	0	0	0	0	0	0	2	0	2	0	0	0	0	9	1
core/src/test/java/org/apache/struts2/StrutsInternalTestCase.java	class	6	67	61	6	8	2	56	18	4	0.625	0.1	0.1	4	0	0	0	4	0	5	0	0	0	2	0	0	0	2	0	0	0	3	57	2	0	2	0	0	3	2	11	0	7	1	1	0	0	63	1025
plugins/convention/src/test/java/org/apache/struts2/convention/actions/parentpackage/sub/PackageLevelParentPackageChildAction.java	class	1	2	1	1	0	2	0	0	0	0.0	-1.0	-1.0	0	0	0	0	0	0	0	0	0	0	0	0	0	0	0	0	0	0	0	2	0	0	0	0	0	0	0	0	0	0	0	0	0	0	11	1
plugins/embeddedjsp/src/main/java/org/apache/struts2/jasper/compiler/Collector.java	class	4	5	1	4	1	2	0	3	0	0.0	0.0	0.0	1	1	1	0	0	0	1	0	0	0	0	0	0	0	0	0	0	0	0	129	0	0	0	0	0	0	0	1	0	1	0	0	1	0	23	0
core/src/main/java/org/apache/struts2/views/jsp/ui/AbstractUITag.java	class	4	22	18	4	47	4	17	51	896	0.9539679	0.047474746	1.0	45	0	44	0	1	0	45	0	0	0	42	0	0	0	42	0	0	0	1	227	0	0	0	0	0	0	0	45	0	43	1	0	0	0	95	1025
apps/showcase/src/test/java/it/org/apache/struts2/showcase/ConversionTest.java	class	1	1	0	1	3	3	0	5	3	0.0	0.0	0.0	3	0	3	0	0	0	3	0	0	0	0	0	0	0	0	0	0	0	0	36	0	0	0	0	0	36	0	0	0	0	0	0	0	0	20	1
xwork-core/src/test/java/com/opensymphony/xwork2/interceptor/ConversionErrorInterceptorTest.java	class	11	12	1	11	8	3	0	29	0	0.45833334	1.0	1.0	8	0	4	3	1	0	5	0	0	0	6	0	0	0	6	0	0	0	1	87	3	0	0	0	0	26	4	18	0	18	0	0	0	0	53	1
plugins/jsf/src/main/java/org/apache/struts2/jsf/InvokeApplicationInterceptor.java	class	3	3	0	3	8	3	0	8	0	1.0	0.0	0.0	1	0	0	0	1	0	1	0	0	0	1	1	0	1	0	0	1	0	0	25	2	0	0	1	0	6	1	4	0	2	2	0	0	0	41	1
plugins/javatemplates/src/main/java/org/apache/struts2/views/java/simple/AbstractMessageListHandler.java	class	4	7	3	4	7	2	2	15	3	0.0	0.0	0.0	3	0	1	0	2	0	3	2	0	0	0	0	0	0	0	0	0	0	0	26	0	1	1	0	0	12	0	6	0	6	3	0	0	0	35	1025
plugins/rest/src/test/java/org/apache/struts2/rest/DefaultContentTypeHandlerManagerTest.java	class	4	5	1	4	9	1	0	2	26	0.75	0.035714287	0.035714287	8	0	7	0	0	1	8	0	0	0	1	0	0	1	0	0	0	0	0	42	5	0	0	0	0	1	0	2	0	2	1	1	0	0	24	0
apps/showcase/src/main/java/org/apache/struts2/showcase/person/ListPeopleAction.java	class	5	5	0	5	3	2	0	3	0	0.5555556	1.0	1.0	3	0	3	0	0	0	3	0	0	0	3	1	0	3	0	0	1	0	0	15	3	0	0	0	0	2	1	2	0	3	0	0	0	0	22	1
core/src/test/java/org/apache/struts2/views/jsp/ui/TooltipTest.java	class	9	10	1	9	10	5	0	22	45	0.0	0.0	0.0	10	0	10	0	0	0	10	0	0	0	0	0	0	0	0	0	0	0	0	213	0	0	0	0	0	119	0	24	9	24	0	1	0	0	49	1
xwork-core/src/main/java/com/opensymphony/xwork2/conversion/impl/DefaultTypeConverterHolder.java	class	2	3	1	2	10	1	0	10	20	0.72222227	0.22222222	0.33333334	9	0	9	0	0	0	9	0	0	0	4	0	0	3	1	0	0	0	0	36	5	0	0	0	0	0	0	4	0	4	1	0	0	0	56	1
core/src/main/java/org/apache/struts2/dispatcher/ng/listener/StrutsListener.java	class	6	6	0	6	3	1	0	8	0	0.0	1.0	1.0	2	0	2	0	0	0	2	0	0	0	1	0	0	1	0	0	0	0	0	24	0	0	1	1	0	0	0	5	0	4	2	0	0	0	48	1
plugins/json/src/main/java/org/apache/struts2/json/JSONValidationInterceptor.java	class	8	10	2	8	26	2	0	38	34	0.8703704	0.0	0.0	9	0	1	6	2	0	3	0	0	0	6	5	0	6	0	0	5	0	0	104	10	2	0	0	2	28	6	15	3	14	3	0	0	0	129	1
core/src/main/java/org/apache/struts2/components/TextField.java	class	7	12	5	7	12	3	2	4	0	0.65	0.53571427	0.53571427	8	0	6	0	2	0	8	0	0	0	5	1	1	0	4	0	1	0	0	43	1	0	4	0	0	19	0	6	0	5	1	0	0	0	82	1
core/src/main/java/org/apache/struts2/util/VelocityStrutsUtil.java	class	6	6	0	6	2	2	0	2	0	0.0	1.0	1.0	2	0	2	0	0	0	2	0	0	0	2	0	0	2	0	0	0	0	0	14	1	0	0	0	0	1	0	3	1	3	0	0	0	0	26	1
plugins/javatemplates/src/main/java/org/apache/struts2/views/java/simple/HiddenHandler.java	class	3	4	1	3	1	2	0	8	0	0.0	0.0	0.0	1	0	1	0	0	0	1	0	0	0	0	0	0	0	0	0	0	0	0	9	0	0	0	0	0	16	0	2	0	2	0	0	0	0	12	1
plugins/javatemplates/src/main/java/org/apache/struts2/views/java/DefaultTheme.java	class	8	30	22	8	19	1	1	16	1	0.6111111	0.46666667	0.46666667	6	0	2	0	4	0	6	0	0	0	3	1	0	2	1	0	1	0	0	57	1	1	8	1	0	5	5	13	4	9	2	0	0	0	63	1
core/src/main/java/org/apache/struts2/views/velocity/components/FormDirective.java	class	6	7	1	6	3	3	0	0	3	0.0	0.0	0.0	3	0	2	0	1	0	3	0	0	0	0	0	0	0	0	0	0	0	0	11	3	0	0	0	0	1	0	0	0	0	0	0	0	0	20	1
plugins/dojo/src/test/java/org/apache/struts2/dojo/views/jsp/ui/StrutsMockServletContext.java	class	3	4	1	3	29	1	0	5	354	0.9071428	0.031746034	0.031746034	28	0	28	0	0	0	28	0	0	0	5	0	0	0	0	5	0	0	2	91	20	0	1	0	0	0	2	5	0	5	1	0	0	0	55	1
xwork-core/src/test/java/com/opensymphony/xwork2/config/providers/XmlConfigurationProviderInterceptorsSpringTest.java	class	9	9	0	9	2	4	0	14	0	0.5	1.0	1.0	2	0	1	0	1	0	2	0	0	0	3	0	0	0	0	3	0	0	0	22	0	0	0	0	0	6	1	8	0	8	0	0	0	0	58	1
core/src/main/java/org/apache/struts2/views/jsp/ui/CheckboxListTag.java	class	6	7	1	6	1	7	0	0	0	1.0	0.0	0.0	1	0	1	0	0	0	1	0	0	0	1	1	0	1	0	0	1	0	0	6	1	0	0	0	0	0	1	1	0	1	0	0	0	0	22	1
plugins/portlet/src/main/java/org/apache/struts2/portlet/dispatcher/DirectRenderFromEventAction.java	class	2	4	2	2	3	1	0	1	1	0.6666667	0.33333334	0.33333334	3	0	3	0	0	0	3	0	0	0	2	1	0	2	0	0	1	0	0	13	2	0	0	0	0	0	1	3	0	2	0	0	0	0	80	1
apps/blank/src/main/java/example/Login.java	class	2	3	1	2	6	3	0	0	3	0.5	0.13333334	0.13333334	6	0	6	0	0	0	6	0	0	0	2	0	0	2	0	0	0	0	0	22	4	0	0	0	0	0	0	2	0	2	0	0	0	0	20	1
xwork-core/src/test/java/com/opensymphony/xwork2/util/ClassLoaderUtilTest.java	class	4	5	1	4	7	2	0	14	21	0.0	0.0	0.0	7	0	7	0	0	0	7	0	0	0	0	0	0	0	0	0	0	0	6	78	0	0	0	0	0	16	0	14	0	12	0	2	0	0	32	1
core/src/main/java/org/apache/struts2/util/Timer.java	class	0	0	0	0	2	1	0	1	1	0.5	0.0	0.0	2	0	2	0	0	0	2	0	0	0	2	0	0	0	0	2	0	0	3	13	2	0	0	0	0	0	0	5	2	4	0	0	0	0	18	1
plugins/oval/src/test/java/org/apache/struts2/oval/interceptor/MemberObject.java	class	3	4	1	3	1	2	0	0	0	0.0	0.0	0.0	1	0	1	0	0	0	1	0	0	0	1	0	0	1	0	0	0	0	0	6	1	0	0	0	0	0	0	1	0	1	0	0	0	0	7	1
plugins/dojo/src/main/java/org/apache/struts2/dojo/components/Head.java	class	7	10	3	7	21	2	0	9	60	0.85470086	0.115384616	0.46153846	13	0	12	0	1	0	13	0	0	0	9	2	2	7	0	0	2	0	1	68	3	0	8	0	0	33	0	11	1	11	1	0	0	0	272	1
plugins/javatemplates/src/main/java/org/apache/struts2/views/java/simple/CommonAttributesHandler.java	class	2	3	1	2	1	2	0	4	0	0.0	0.0	0.0	1	0	1	0	0	0	1	0	0	0	0	0	0	0	0	0	0	0	0	6	0	0	0	0	0	2	0	0	0	0	0	0	0	0	14	1
plugins/dojo/src/test/java/org/apache/struts2/dojo/views/jsp/ui/BindTest.java	class	6	7	1	6	1	3	0	26	0	0.0	0.0	0.0	1	0	1	0	0	0	1	0	0	0	0	0	0	0	0	0	0	0	0	31	0	0	0	0	0	22	0	2	0	2	0	0	0	0	15	1
apps/blank/src/test/java/example/LoginTest.java	class	3	3	0	3	3	3	0	9	3	0.0	0.0	0.0	3	0	3	0	0	0	3	0	0	0	0	0	0	0	0	0	0	0	0	22	0	0	0	0	0	11	0	6	0	6	0	0	0	0	27	1
plugins/embeddedjsp/src/main/java/org/apache/struts2/jasper/xmlparser/XMLString.java	class	2	5	3	2	18	1	1	4	0	0.22222222	0.41666666	0.41666666	9	0	9	0	0	0	9	0	0	0	3	0	3	0	0	0	0	0	0	57	9	2	6	0	0	1	5	8	3	5	2	0	0	0	101	1
plugins/convention/src/main/java/org/apache/struts2/convention/PackageBasedActionConfigBuilder.java	class	42	46	4	42	208	1	0	162	770	0.9370369	0.10299003	0.48394242	45	0	22	2	21	0	43	0	0	0	30	3	0	30	0	0	10	0	14	592	28	25	56	4	7	100	16	150	22	118	6	3	0	0	423	1
core/src/test/java/org/apache/struts2/components/template/BaseTemplateEngineTest.java	class	5	5	0	5	4	3	0	11	1	0.0	0.0	0.0	2	0	2	0	0	0	2	0	0	0	0	0	0	0	0	0	0	0	0	38	0	0	0	0	0	13	2	9	3	9	0	0	1	0	40	1
core/src/main/java/org/apache/struts2/views/velocity/components/RadioDirective.java	class	6	7	1	6	2	3	0	0	1	0.0	0.0	0.0	2	0	1	0	1	0	2	0	0	0	0	0	0	0	0	0	0	0	0	8	2	0	0	0	0	1	0	0	0	0	0	0	0	0	14	1
core/src/test/java/org/apache/struts2/config/TestSettings.java	class	2	3	1	2	3	1	0	2	3	0.0	0.0	0.0	3	0	3	0	0	0	3	0	0	0	0	0	0	0	0	0	0	0	0	14	3	0	0	0	0	2	0	1	0	1	0	0	0	0	28	1
plugins/json/src/test/java/org/apache/struts2/json/JSONInterceptorTest.java	class	17	19	2	17	23	2	0	71	8	0.46666667	0.43137255	0.43137255	20	0	17	2	1	0	18	0	0	0	3	0	0	3	0	0	0	0	10	311	0	0	0	3	0	94	69	61	0	56	1	0	0	0	106	1
plugins/plexus/src/main/java/org/apache/struts2/plexus/PlexusThreadLocal.java	class	1	3	2	1	2	1	0	2	0	0.0	1.0	1.0	2	2	2	0	0	0	2	0	0	0	1	1	0	1	0	0	0	0	0	9	1	0	0	0	0	0	0	1	0	1	0	0	0	0	17	1
plugins/dojo/src/main/java/org/apache/struts2/dojo/components/AbstractValidateBean.java	class	6	10	4	6	7	3	2	5	2	0.5	0.33333334	0.5	4	0	4	0	0	0	4	0	0	0	2	0	0	0	2	0	0	0	0	20	0	0	3	0	0	9	0	3	0	3	1	0	0	0	47	1025
apps/showcase/src/main/java/org/apache/struts2/showcase/xslt/JVMAction.java	class	3	3	0	3	7	1	0	3	7	0.61904764	0.33333334	0.52380955	7	0	7	0	0	0	7	0	0	0	3	0	0	3	0	0	0	0	2	50	4	0	0	0	0	1	0	7	0	5	0	0	1	0	31	1
core/src/test/java/org/apache/struts2/views/jsp/IteratorTagTest.java	class	8	9	1	8	51	6	0	47	0	0.027777778	0.9411765	0.9411765	36	0	32	2	2	0	34	0	0	0	1	0	0	0	0	1	0	0	1	573	0	1	1	14	0	239	46	82	0	57	1	0	2	0	69	1
core/src/main/java/org/apache/struts2/components/Label.java	class	7	10	3	7	10	3	0	8	4	0.625	0.16666667	0.16666667	4	0	2	0	2	0	4	0	0	0	2	1	1	0	1	0	1	0	0	33	1	0	6	0	0	10	1	5	0	5	2	0	0	0	101	1
plugins/embeddedjsp/src/test/java/org/apache/struts2/EmbeddedJSPResultTest.java	class	25	25	0	25	21	2	0	41	0	0.5416667	0.78431374	0.78431374	18	0	17	0	1	0	18	0	0	0	4	0	0	4	0	0	0	0	0	166	0	2	0	1	0	35	5	31	2	31	1	1	0	0	124	1
core/src/main/java/org/apache/struts2/views/xslt/ProxyAttrAdapter.java	class	9	11	2	9	10	3	0	7	45	0.0	0.0	0.0	10	0	9	0	1	0	10	0	0	0	0	0	0	0	0	0	0	0	0	32	6	0	0	0	0	1	0	0	1	0	0	0	0	0	56	1
core/src/test/java/org/apache/struts2/views/jsp/ui/StrutsBodyContent.java	class	4	8	4	4	29	2	0	23	166	0.44827586	0.2955665	0.2955665	29	0	29	0	0	0	29	0	0	0	1	0	0	1	0	0	0	0	0	99	3	0	0	0	0	1	1	3	0	1	0	0	0	0	56	1
plugins/rest/src/test/java/org/apache/struts2/rest/DefaultContentTypeHandlerManagerTest.java	class	5	5	0	5	3	2	0	8	3	0.0	0.0	0.0	3	0	3	0	0	0	3	0	0	0	0	0	0	0	0	0	0	0	0	31	0	0	0	0	0	12	0	9	0	9	0	0	0	0	35	1
apps/showcase/src/main/java/org/apache/struts2/showcase/chat/DateConverter.java	class	3	4	1	3	7	2	0	6	1	0.5	0.0	0.0	2	0	2	0	0	0	2	0	0	0	1	1	0	1	0	0	1	0	0	22	4	0	1	1	0	4	6	3	1	3	2	0	0	0	28	1
xwork-core/src/test/java/com/opensymphony/xwork2/util/URLUtilTest.java	class	4	4	0	4	10	2	0	8	0	0.11111111	0.7777778	0.7777778	9	0	8	0	1	0	9	0	0	0	1	0	0	1	0	0	0	0	9	115	0	0	0	1	0	48	0	43	0	15	1	1	0	0	45	1
xwork-core/src/test/java/com/opensymphony/xwork2/test/User.java	class	1	5	4	1	12	1	0	0	50	0.8194444	0.121212125	0.15151516	12	0	12	0	0	0	12	0	0	0	6	0	0	6	0	0	0	0	0	44	6	0	0	0	0	0	0	6	0	6	0	0	0	0	21	1
core/src/main/java/org/apache/struts2/views/freemarker/tags/UpDownSelectModel.java	class	6	7	1	6	2	2	0	0	1	0.0	0.0	0.0	2	0	1	0	1	0	2	0	0	0	0	0	0	0	0	0	0	0	0	8	1	0	0	0	0	0	0	0	0	0	0	0	0	0	15	1
core/src/main/java/org/apache/struts2/config/DelegatingSettings.java	class	2	3	1	2	13	1	0	7	0	0.0	1.0	1.0	4	0	4	0	0	0	4	0	0	0	1	0	0	0	0	1	0	0	0	47	5	4	3	1	1	0	0	9	0	7	3	0	0	0	65	0
core/src/main/java/org/apache/struts2/views/velocity/components/PushDirective.java	class	6	7	1	6	2	3	0	0	1	0.0	0.0	0.0	2	0	1	0	1	0	2	0	0	0	0	0	0	0	0	0	0	0	0	8	2	0	0	0	0	1	0	0	0	0	0	0	0	0	15	1
xwork-core/src/test/java/com/opensymphony/xwork2/interceptor/ValidationErrorAwareTest.java	class	17	18	1	17	5	3	0	25	4	0.6	0.3	0.3	5	0	2	0	3	0	5	0	0	0	4	0	0	4	0	0	0	0	1	58	1	0	0	0	0	7	0	12	0	11	0	2	1	0	45	1
plugins/embeddedjsp/src/main/java/org/apache/struts2/jasper/compiler/PageInfo.java	class	9	30	21	9	118	1	0	24	3080	0.97110003	0.024691358	0.12222222	81	0	80	0	0	1	81	0	0	0	44	0	0	44	0	0	0	0	0	365	46	1	8	1	2	32	10	83	3	50	4	0	0	0	177	0
plugins/json/src/test/java/org/apache/struts2/json/StrutsMockHttpServletRequest.java	class	4	5	1	4	35	2	0	9	482	0.9292929	0.043560605	0.043560605	33	0	33	0	0	0	33	0	0	0	12	0	0	11	0	1	0	0	1	126	22	0	1	1	0	2	2	20	0	14	1	0	0	0	67	1
core/src/main/java/org/apache/struts2/interceptor/MessageStoreInterceptor.java	class	6	7	1	6	44	2	0	28	38	0.8333333	0.21212122	0.3030303	12	0	7	0	5	0	12	0	0	0	12	9	7	5	0	0	9	0	0	133	9	0	10	0	5	20	6	40	5	36	4	0	0	0	200	1
plugins/portlet/src/main/java/org/apache/struts2/portlet/dispatcher/DispatcherServlet.java	class	5	6	1	5	4	2	0	5	1	1.0	0.0	0.0	2	0	0	1	1	0	1	0	0	0	1	1	0	1	0	0	1	0	0	18	2	0	0	0	1	0	1	3	0	3	1	0	0	0	26	1
core/src/main/java/org/apache/struts2/dispatcher/FilterDispatcher.java	class	24	29	5	24	27	1	1	52	41	0.75	0.27272728	0.8333333	14	2	7	2	5	0	12	0	0	0	6	1	0	4	2	0	0	0	5	157	8	1	5	7	0	24	0	28	4	24	3	0	0	0	356	1
plugins/tiles/src/main/java/org/apache/struts2/tiles/StrutsTilesContainerFactory.java	class	7	8	1	7	1	2	0	7	0	0.0	0.0	0.0	1	0	0	0	1	0	1	0	0	0	0	0	0	0	0	0	0	0	0	30	0	0	0	0	0	0	0	5	0	4	0	0	1	0	20	1
xwork-core/src/test/java/com/opensymphony/xwork2/util/location/LocationAttributesTest.java	class	8	9	1	8	5	2	0	17	10	0.0	0.0	0.0	5	0	4	1	0	0	4	0	0	0	0	0	0	0	0	0	0	0	4	56	1	0	0	0	0	22	2	9	0	9	0	1	0	0	33	1
plugins/rest/src/main/java/org/apache/struts2/rest/RestActionMapper.java	class	9	11	2	9	63	2	0	40	223	0.91614914	0.060606062	0.34199134	23	0	15	1	7	0	22	0	0	0	14	2	1	12	1	0	2	0	0	211	13	1	16	0	3	42	22	53	9	29	5	0	0	0	176	1
plugins/portlet/src/main/java/org/apache/struts2/portlet/servlet/PortletServletResponse.java	class	6	10	4	6	46	1	1	13	351	0.5588235	0.18716578	0.18716578	34	0	34	0	0	0	34	0	0	0	1	0	0	0	1	0	0	0	0	165	8	0	0	0	12	31	0	1	0	1	1	0	0	0	62	1
core/src/main/java/org/apache/struts2/components/Anchor.java	class	15	19	4	15	33	4	0	40	0	0.86507934	0.52645504	0.7936508	28	0	26	0	2	0	28	0	0	0	9	4	3	1	5	0	4	0	0	127	6	0	1	1	0	33	0	14	0	12	3	0	0	0	181	1
xwork-core/src/main/java/com/opensymphony/xwork2/config/impl/LocatableFactory.java	class	7	7	0	7	3	2	0	9	1	0.5833334	0.33333334	0.33333334	3	0	3	0	0	0	3	0	0	0	4	0	0	4	0	0	0	0	1	33	2	0	0	0	0	2	0	7	0	7	0	1	0	0	29	1
apps/showcase/src/main/java/org/apache/struts2/showcase/hangman/Hangman.java	class	3	7	4	3	14	1	0	10	4	0.6875	0.42857143	1.0	8	0	8	0	0	0	8	0	0	0	6	1	2	4	0	0	1	0	29	53	6	0	1	0	3	3	5	10	2	8	3	0	0	0	38	1
xwork-core/src/test/java/com/opensymphony/xwork2/util/MyBeanAction.java	class	1	2	1	1	5	1	0	0	6	0.6	0.2	0.2	5	0	5	0	0	0	5	0	0	0	2	0	0	2	0	0	0	0	0	19	3	0	0	0	0	0	0	4	0	2	0	0	0	0	19	1
apps/showcase/src/main/java/org/apache/struts2/showcase/modelDriven/ModelDrivenAction.java	class	3	3	0	3	3	2	0	0	3	1.0	0.0	0.0	3	0	3	0	0	0	3	0	0	0	1	1	0	1	0	0	1	0	0	12	3	0	0	0	0	0	1	1	0	1	0	0	0	0	28	1
xwork-core/src/main/java/com/opensymphony/xwork2/util/profiling/UtilTimerStack.java	class	6	9	3	6	20	1	0	26	15	0.7714286	0.13333334	0.13333334	7	7	5	2	0	0	6	0	0	0	5	5	2	2	1	0	3	0	13	77	6	0	5	2	0	7	1	10	1	9	3	0	1	0	248	1
xwork-core/src/main/java/com/opensymphony/xwork2/config/entities/ResultTypeConfig.java	class	2	7	5	2	20	2	0	5	0	0.47727275	0.6545454	1.0	11	0	9	0	2	0	11	0	0	0	4	0	0	0	4	0	0	0	0	97	13	0	12	0	3	5	5	13	5	6	1	0	1	0	48	1
plugins/embeddedjsp/src/main/java/org/apache/struts2/el/parser/AstPlus.java	class	4	5	1	4	2	4	0	2	1	0.0	0.0	0.0	2	0	2	0	0	0	2	0	0	0	0	0	0	0	0	0	0	0	1	10	1	0	0	0	0	0	2	2	0	2	0	0	0	0	19	17
plugins/embeddedjsp/src/main/java/org/apache/struts2/jasper/compiler/ServletWriter.java	class	3	14	11	3	26	1	0	11	0	0.65555555	0.73333335	1.0	15	0	15	0	0	0	15	0	0	0	6	2	2	3	0	1	0	0	0	73	1	3	4	0	1	5	12	13	2	8	3	0	0	0	93	1
core/src/main/java/org/apache/struts2/views/xslt/SimpleTextNode.java	class	7	9	2	7	17	2	0	7	136	0.0	0.0	0.0	17	0	16	0	1	0	17	0	0	0	0	0	0	0	0	0	0	0	0	53	7	0	0	0	0	7	0	0	0	0	0	0	0	0	43	1
plugins/portlet/src/main/java/org/apache/struts2/portlet/result/PortletActionRedirectResult.java	class	9	10	1	9	20	3	0	22	30	0.8055556	0.3272727	0.8181818	12	0	11	1	0	0	11	0	0	0	9	2	1	4	4	0	2	0	2	82	2	1	6	0	1	11	1	24	1	15	3	0	0	0	172	1
xwork-core/src/test/java/com/opensymphony/xwork2/util/XWorkListTest.java	class	2	2	0	2	1	3	0	6	0	0.0	0.0	0.0	1	0	1	0	0	0	1	0	0	0	0	0	0	0	0	0	0	0	0	47	0	0	0	0	0	31	22	6	0	2	0	0	0	0	17	1
xwork-core/src/test/java/com/opensymphony/xwork2/conversion/impl/XWorkBasicConverterTest.java	class	8	9	1	8	19	3	0	26	0	0.11111111	0.88235295	0.88235295	18	0	15	1	2	0	17	0	0	0	1	0	0	1	0	0	0	0	6	140	0	0	0	1	4	30	23	42	0	36	1	0	0	0	73	1
xwork-core/src/main/java/com/opensymphony/xwork2/config/entities/InterceptorMapping.java	class	2	15	13	2	11	1	0	4	0	0.33333334	0.8	1.0	6	0	6	0	0	0	6	0	0	0	2	0	0	2	0	0	0	0	0	29	8	0	6	0	1	2	1	4	1	4	1	0	0	0	24	1
plugins/oval/src/test/java/org/apache/struts2/oval/interceptor/SimpleMethod.java	class	4	5	1	4	2	2	0	0	0	0.0	1.0	1.0	2	0	2	0	0	0	2	0	0	0	1	0	0	1	0	0	0	0	0	9	1	0	0	0	0	0	1	1	0	1	0	0	0	0	10	1
xwork-core/src/test/java/com/opensymphony/xwork2/ProxyObjectFactory.java	class	3	4	1	3	2	2	0	6	0	0.0	0.0	0.0	1	0	1	0	0	0	1	0	0	0	0	0	0	0	0	0	0	0	1	18	2	0	0	0	0	0	0	1	0	1	1	0	1	0	27	1
core/src/main/java/org/apache/struts2/views/jsp/ui/UpDownSelectTag.java	class	6	7	1	6	14	8	0	7	55	0.8163265	0.1978022	0.85714287	14	0	13	0	1	0	14	0	0	0	7	1	0	1	6	0	1	0	0	58	7	0	0	0	0	0	1	8	0	8	0	0	0	0	33	1
core/src/main/java/org/apache/struts2/views/jsp/ui/SelectTag.java	class	6	8	2	6	7	7	1	6	11	0.7619048	0.23809524	0.71428573	7	0	6	0	1	0	7	0	0	0	6	1	0	1	5	0	1	0	0	35	1	0	0	0	1	0	1	7	0	7	0	0	0	0	37	1
plugins/javatemplates/src/main/java/org/apache/struts2/views/java/simple/RadioHandler.java	class	5	7	2	5	13	2	0	22	1	0.0	0.0	0.0	2	0	1	1	0	0	1	0	0	0	0	0	0	0	0	0	0	0	1	50	1	2	7	0	0	29	1	20	1	18	4	0	0	0	49	1
core/src/main/java/org/apache/struts2/views/freemarker/tags/ResetModel.java	class	6	7	1	6	2	2	0	0	1	0.0	0.0	0.0	2	0	1	0	1	0	2	0	0	0	0	0	0	0	0	0	0	0	0	8	1	0	0	0	0	0	0	0	0	0	0	0	0	0	13	1
xwork-core/src/main/java/com/opensymphony/xwork2/DefaultUnknownHandlerManager.java	class	12	15	3	12	21	1	1	12	0	0.42857143	0.7619048	1.0	7	0	6	0	1	0	7	0	0	0	2	0	0	1	1	0	0	0	0	61	8	5	7	1	0	0	0	11	0	11	3	0	0	0	66	1
core/src/main/java/org/apache/struts2/components/GenericUIBean.java	class	5	8	3	5	3	3	0	1	3	0.6666667	0.0	0.0	3	0	2	0	1	0	3	0	0	0	1	1	0	1	0	0	1	0	0	12	2	0	0	0	0	4	0	1	0	1	0	0	0	0	126	1
apps/showcase/src/main/java/org/apache/struts2/showcase/model/Employee.java	class	3	8	5	3	29	1	0	2	320	0.89655185	0.10591133	0.8004926	29	0	29	0	0	0	29	0	0	0	13	1	0	13	0	0	1	0	0	114	13	0	0	0	0	0	1	28	0	13	0	0	0	0	46	1
plugins/embeddedjsp/src/main/java/org/apache/struts2/jasper/compiler/Localizer.java	class	1	27	26	1	11	1	0	5	13	0.6666667	0.04761905	0.04761905	6	6	6	0	0	0	7	0	0	0	1	1	0	1	0	0	0	0	5	45	6	0	1	3	0	1	0	8	0	4	2	0	0	0	32	1
plugins/oval/src/test/java/org/apache/struts2/oval/interceptor/ModelDrivenAction.java	class	4	5	1	4	1	2	0	0	0	0.0	0.0	0.0	1	0	1	0	0	0	1	0	0	0	1	0	0	1	0	0	0	0	0	6	1	0	0	0	0	0	0	1	0	1	0	0	0	0	7	1
core/src/main/java/org/apache/struts2/dispatcher/StrutsResultSupport.java	class	7	25	18	7	18	1	12	7	30	0.8194444	0.27272728	0.6818182	12	0	9	0	3	0	12	1	0	0	6	2	1	5	0	0	2	0	0	74	6	0	4	0	0	1	1	10	0	7	1	0	1	0	199	1025
core/src/main/java/org/apache/struts2/components/DateTextField.java	class	7	8	1	7	6	3	0	3	8	0.70000005	0.1	0.1	5	0	2	0	3	0	5	0	0	0	2	1	1	0	1	0	1	0	0	22	2	0	1	0	0	8	0	2	0	2	1	0	0	0	47	1
apps/showcase/src/main/java/org/apache/struts2/showcase/actionchaining/ActionChain3.java	class	1	1	0	1	7	2	0	0	15	0.78571427	0.14285715	0.14285715	7	0	7	0	0	0	7	0	0	0	4	1	0	4	0	0	1	0	0	27	4	0	0	0	0	1	1	5	0	4	0	0	0	0	23	1
apps/showcase/src/main/java/org/apache/struts2/showcase/actionchaining/ActionChain2.java	class	1	1	0	1	5	2	0	0	6	0.73333335	0.2	0.2	5	0	5	0	0	0	5	0	0	0	3	1	0	3	0	0	1	0	0	20	3	0	0	0	0	1	1	4	0	3	0	0	0	0	23	1
apps/showcase/src/main/java/org/apache/struts2/showcase/actionchaining/ActionChain1.java	class	1	1	0	1	3	2	0	0	1	0.6666667	0.33333334	0.33333334	3	0	3	0	0	0	3	0	0	0	2	1	0	2	0	0	1	0	0	13	2	0	0	0	0	1	1	3	0	2	0	0	0	0	22	1
plugins/dojo/src/main/java/org/apache/struts2/dojo/views/velocity/components/TextAreaDirective.java	class	6	7	1	6	3	3	0	0	3	0.0	0.0	0.0	3	0	2	0	1	0	3	0	0	0	0	0	0	0	0	0	0	0	0	11	3	0	0	0	0	1	0	0	0	0	0	0	0	0	22	1
xwork-core/src/test/java/com/opensymphony/xwork2/conversion/impl/XWorkConverterTest.java	class	24	25	1	24	39	3	0	61	0	0.3783784	0.8378378	1.0	37	0	36	0	1	0	37	0	0	0	3	0	0	0	0	3	0	0	18	479	0	0	2	1	0	228	77	80	25	72	1	1	3	0	142	1
core/src/test/java/org/apache/struts2/TestConfigurationProvider.java	class	26	32	6	26	8	1	0	22	8	0.7714286	0.1	0.1	5	0	5	0	0	0	5	0	0	0	7	6	6	1	0	0	6	0	0	46	1	0	0	0	0	47	0	17	0	17	1	0	0	0	77	1
plugins/embeddedjsp/src/main/java/org/apache/struts2/jasper/tagplugins/jstl/core/Out.java	class	2	2	0	2	3	1	0	5	0	0.0	0.0	0.0	1	0	1	0	0	0	1	0	0	0	0	0	0	0	0	0	0	0	0	49	0	0	0	0	0	50	0	7	14	5	1	0	0	0	17	17
xwork-core/src/test/java/com/opensymphony/xwork2/GenericsBean.java	class	0	1	1	0	8	1	0	1	15	0.75	0.14285715	0.14285715	7	0	7	0	0	0	7	0	0	0	4	0	0	4	0	0	0	0	0	31	4	0	1	0	0	0	2	6	0	4	1	0	0	0	24	1
core/src/test/java/org/apache/struts2/dispatcher/FilterTest.java	class	13	13	0	13	6	5	0	11	0	0.1875	1.0	1.0	4	0	2	0	2	0	4	0	0	0	12	0	0	0	12	0	0	0	0	183	0	0	2	0	0	0	10	22	0	12	0	5	4	0	42	1
plugins/dojo/src/main/java/org/apache/struts2/dojo/views/jsp/ui/TabbedPanelTag.java	class	6	7	1	6	10	2	0	10	29	0.8222223	0.17777778	0.8	10	0	9	0	1	0	10	0	0	0	9	1	0	9	0	0	1	0	0	51	1	0	0	0	0	0	1	10	0	10	0	0	0	0	54	1
xwork-core/src/main/java/com/opensymphony/xwork2/interceptor/I18nInterceptor.java	class	6	10	4	6	33	2	1	30	28	0.87500006	0.28787878	0.54545456	12	0	5	0	7	0	12	0	0	0	8	5	3	1	4	0	5	0	0	133	9	0	8	0	3	14	3	26	0	18	3	0	2	0	189	1
xwork-core/src/main/java/com/opensymphony/xwork2/util/TextParseUtil.java	class	7	12	5	7	22	1	0	19	60	0.75	0.054545455	0.054545455	12	12	11	1	0	0	11	0	0	0	1	1	0	1	0	0	1	0	10	93	12	2	3	0	6	2	4	18	0	15	4	2	1	0	156	1
xwork-core/src/main/java/com/opensymphony/xwork2/inject/util/FinalizableWeakReference.java	class	3	6	3	3	1	3	0	1	0	0.0	0.0	0.0	1	0	0	0	1	0	1	0	0	0	0	0	0	0	0	0	0	0	1	5	0	0	0	0	0	0	0	0	0	0	0	0	0	0	27	1025
apps/mailreader/src/main/java/mailreader2/MailreaderSupport.java	class	11	17	6	11	53	2	5	47	566	0.90090096	0.039039038	0.045045044	37	0	35	0	2	0	37	0	0	0	9	0	0	8	1	0	0	0	0	191	23	0	12	2	5	5	0	30	1	23	1	0	0	0	217	1
apps/showcase/src/main/java/org/apache/struts2/showcase/LotsOfRichtexteditorAction.java	class	1	1	0	1	10	2	0	0	37	0.8	0.08888889	0.08888889	10	0	10	0	0	0	10	0	0	0	4	0	4	0	0	0	0	0	0	36	6	0	0	0	0	2	0	6	0	4	0	0	0	0	24	1
xwork-core/src/test/java/com/opensymphony/xwork2/test/annotations/PersonTypeConverter.java	class	3	4	1	3	5	2	0	8	1	0.0	0.0	0.0	2	0	1	1	0	0	1	0	0	0	0	0	0	0	0	0	0	0	0	21	4	0	0	0	2	2	3	3	1	3	1	0	0	0	14	1
xwork-core/src/main/java/com/opensymphony/xwork2/validator/validators/VisitorFieldValidator.java	class	11	15	4	11	16	4	1	15	14	0.6666667	0.26666668	0.26666668	8	0	6	2	0	0	6	0	0	0	3	0	0	3	0	0	0	0	4	95	4	1	4	0	1	3	1	17	1	15	2	0	1	0	145	1
xwork-core/src/test/java/com/opensymphony/xwork2/util/location/LocationImplTest.java	class	5	5	0	5	7	2	0	19	8	0.6	0.0	0.0	5	0	5	0	0	0	5	0	0	0	1	1	0	0	0	1	1	0	3	42	0	0	2	0	0	16	14	14	2	14	0	0	0	0	49	1
apps/showcase/src/main/java/org/apache/struts2/showcase/application/MemoryStorage.java	class	9	10	1	9	26	1	0	12	43	0.9	0.0	0.0	10	0	8	2	0	0	8	0	0	0	2	1	0	2	0	0	1	0	0	94	14	0	15	1	0	8	3	5	0	3	3	0	0	0	52	1
xwork-core/src/test/java/com/opensymphony/xwork2/config/ConfigurationManagerTest.java	class	8	8	0	8	6	3	0	18	0	0.33333334	0.6666667	0.6666667	6	0	4	0	2	0	6	0	0	0	2	0	0	1	0	1	0	0	0	126	0	0	0	0	0	18	0	7	0	5	0	4	1	0	34	1
apps/showcase/src/test/java/it/org/apache/struts2/showcase/ExecAndWaitTest.java	class	1	1	0	1	1	3	0	4	0	0.0	0.0	0.0	1	0	1	0	0	0	1	0	0	0	0	0	0	0	0	0	0	0	0	10	0	0	0	0	0	6	0	0	0	0	0	0	0	0	24	1
plugins/jfreechart/src/test/java/org/apache/struts2/dispatcher/ChartResultTest.java	class	12	12	0	12	8	4	0	34	0	0.14285715	1.0	1.0	7	0	5	0	2	0	7	0	0	0	6	0	0	6	0	0	0	0	1	109	0	0	0	1	0	23	5	18	0	13	1	0	1	0	58	1
plugins/embeddedjsp/src/main/java/org/apache/struts2/jasper/xmlparser/ParserUtils.java	class	17	23	6	17	15	1	0	28	3	0.6666667	0.0	0.0	3	0	2	0	1	0	3	0	0	0	3	3	1	0	0	2	0	0	7	63	3	2	3	1	4	4	3	19	0	17	5	0	0	0	111	1
apps/showcase/src/main/java/org/apache/struts2/showcase/hangman/StartHangmanAction.java	class	4	4	0	4	4	2	0	2	0	0.625	0.5	1.0	4	0	4	0	0	0	4	0	0	0	4	1	0	4	0	0	1	0	0	20	2	0	0	0	0	0	1	4	0	4	0	0	0	0	25	1
xwork-core/src/test/java/com/opensymphony/xwork2/config/providers/InterceptorForTestPurpose.java	class	2	4	2	2	7	1	0	1	17	0.71428573	0.0952381	0.0952381	7	0	7	0	0	0	7	0	0	0	2	0	0	2	0	0	0	0	0	23	3	0	0	0	0	0	0	2	0	2	0	0	0	0	19	1
plugins/embeddedjsp/src/main/java/org/apache/struts2/jasper/xmlparser/UTF8Reader.java	class	5	7	2	5	104	2	0	14	44	0.78571427	0.22222222	0.2777778	12	0	9	3	0	0	9	0	0	0	7	2	1	3	3	0	2	0	10	365	20	2	42	0	57	9	237	120	38	45	5	0	0	0	201	1
xwork-core/src/main/java/com/opensymphony/xwork2/util/classloader/ResourceStoreClassLoader.java	class	5	7	2	5	15	2	0	15	8	0.8	0.0	0.0	5	0	1	1	3	0	4	0	0	1	2	1	0	2	0	0	2	0	2	59	6	1	8	0	0	1	5	11	1	9	3	0	0	0	52	17
plugins/convention/src/test/java/org/apache/struts2/convention/actions/interceptor/InterceptorsAction.java	class	2	3	1	2	4	1	0	0	6	0.0	0.0	0.0	4	0	4	0	0	0	4	0	0	0	0	0	0	0	0	0	0	0	0	14	4	0	0	0	0	10	0	0	0	0	0	0	0	0	16	1
xwork-core/src/main/java/com/opensymphony/xwork2/interceptor/ModelDrivenInterceptor.java	class	6	7	1	6	5	2	0	6	0	0.0	1.0	1.0	2	0	2	0	0	0	2	0	0	0	1	0	0	0	1	0	0	0	0	49	1	0	1	0	0	0	0	6	0	5	2	0	1	0	102	1
core/src/main/java/org/apache/struts2/dispatcher/mapper/CompositeActionMapper.java	class	8	9	1	8	22	1	0	9	0	0.125	1.0	1.0	4	0	4	0	0	0	4	0	0	0	2	1	0	1	1	0	1	0	0	75	6	4	5	0	0	13	0	7	6	7	3	0	0	0	55	1
plugins/embeddedjsp/src/main/java/org/apache/struts2/el/MethodExpressionImpl.java	class	11	13	2	11	15	2	0	16	11	0.60606056	0.37777779	0.46666667	11	0	10	1	0	0	10	0	0	0	6	0	0	6	0	0	0	0	4	64	7	0	3	0	3	2	0	16	0	10	1	0	0	0	228	17
xwork-core/src/main/java/com/opensymphony/xwork2/mock/MockActionProxy.java	class	4	5	1	4	21	1	0	1	166	0.9045454	0.06315789	0.078947365	20	0	20	0	0	0	20	0	0	0	11	0	0	0	0	11	0	0	0	74	10	0	1	0	0	1	0	11	0	11	0	0	0	0	40	1
xwork-core/src/main/java/com/opensymphony/xwork2/util/logging/slf4j/Slf4jLogger.java	class	3	4	1	3	23	1	0	12	0	0.0	1.0	1.0	23	0	23	0	0	0	23	0	0	0	1	0	0	1	0	0	0	0	16	72	6	0	0	0	0	0	0	1	0	1	0	0	0	0	29	1
plugins/sitegraph/src/main/java/org/apache/struts2/sitegraph/entities/VelocityView.java	class	1	2	1	1	3	2	0	1	3	0.0	0.0	0.0	3	0	1	0	2	0	3	0	0	0	0	0	0	0	0	0	0	0	2	11	2	0	0	0	0	2	0	0	0	0	0	0	0	0	11	1
core/src/test/java/org/apache/struts2/util/StrutsUtilTest.java	class	9	9	0	9	16	5	0	34	0	0.53125	1.0	1.0	16	0	14	0	2	0	16	0	0	0	4	0	0	0	4	0	0	0	0	159	0	0	0	0	9	46	16	19	0	11	0	4	2	0	69	1
plugins/osgi/src/test/java/org/apache/struts2/osgi/host/FelixOsgiHostTest.java	class	3	3	0	3	1	2	0	2	0	0.0	0.0	0.0	1	0	1	0	0	0	1	0	0	0	1	0	0	1	0	0	0	0	0	12	0	0	0	0	0	14	0	1	0	1	0	0	0	0	13	1
plugins/javatemplates/src/test/java/org/apache/struts2/views/java/simple/TextFieldTest.java	class	6	7	1	6	4	4	0	21	0	0.25	0.5	0.5	4	0	1	0	3	0	4	0	0	0	1	0	0	1	0	0	0	0	1	32	2	0	0	0	0	13	0	3	0	3	0	0	0	0	33	1
plugins/rest/src/main/java/org/apache/struts2/rest/handler/JacksonLibHandler.java	class	4	5	1	4	5	1	0	4	6	0.6666667	0.2	0.2	5	0	5	0	0	0	5	0	0	0	3	1	0	3	0	0	1	0	0	24	3	0	0	0	0	4	0	5	1	4	0	0	0	0	47	1
xwork-core/src/test/java/com/opensymphony/xwork2/WildCardResultTest.java	class	7	7	0	7	2	3	0	10	1	0.0	0.0	0.0	2	0	1	0	1	0	2	0	0	0	0	0	0	0	0	0	0	0	3	22	0	0	0	0	0	7	0	4	0	2	0	0	0	0	28	1
plugins/embeddedjsp/src/main/java/org/apache/struts2/jasper/el/JspMethodExpression.java	class	9	9	0	9	22	2	0	10	0	0.3	0.8	0.8	10	0	10	0	0	0	10	0	0	0	2	0	0	2	0	0	0	0	0	65	6	0	0	2	0	0	0	4	0	2	2	0	0	0	38	17
plugins/jsf/src/main/java/org/apache/struts2/jsf/FacesInterceptor.java	class	6	12	6	6	10	2	5	12	10	1.0	0.0	0.0	5	0	3	0	2	0	5	0	0	0	1	1	0	1	0	0	1	0	0	39	7	0	2	0	0	0	1	3	1	3	4	0	0	0	80	1
plugins/embeddedjsp/src/main/java/org/apache/struts2/el/lang/ELArithmetic.java	class	6	17	11	6	53	5	8	18	114	0.7529412	0.080882356	0.11029412	17	7	7	0	10	0	17	8	8	0	5	5	4	1	0	0	5	0	3	231	16	0	18	0	2	3	5	34	0	20	3	0	4	0	57	1025
core/src/main/java/org/apache/struts2/views/freemarker/tags/PasswordModel.java	class	6	7	1	6	2	2	0	0	1	0.0	0.0	0.0	2	0	1	0	1	0	2	0	0	0	0	0	0	0	0	0	0	0	0	8	1	0	0	0	0	0	0	0	0	0	0	0	0	0	13	1
xwork-core/src/test/java/com/opensymphony/xwork2/validator/EmailValidatorTest.java	class	10	11	1	10	9	3	0	21	21	0.0	0.0	0.0	7	0	4	2	1	0	5	0	0	0	0	0	0	0	0	0	0	0	4	104	4	0	2	0	2	34	2	15	0	13	0	4	0	0	36	1
plugins/dojo/src/main/java/org/apache/struts2/dojo/views/velocity/components/BindDirective.java	class	6	7	1	6	2	3	0	0	1	0.0	0.0	0.0	2	0	1	0	1	0	2	0	0	0	0	0	0	0	0	0	0	0	0	8	2	0	0	0	0	1	0	0	0	0	0	0	0	0	15	1
xwork-core/src/test/java/com/opensymphony/xwork2/util/annotation/Dummy2Class.java	class	1	2	1	1	1	1	0	0	0	0.0	0.0	0.0	1	0	1	0	0	0	1	0	0	0	0	0	0	0	0	0	0	0	0	4	0	0	0	0	0	1	0	0	0	0	0	0	0	0	5	1
core/src/main/java/org/apache/struts2/views/jsp/ui/AbstractRequiredListTag.java	class	2	6	4	2	1	6	4	2	0	0.0	0.0	0.0	1	0	0	0	1	0	1	0	0	0	0	0	0	0	0	0	0	0	0	7	0	0	0	0	0	0	0	1	0	1	0	0	0	0	12	1025
plugins/json/src/main/java/org/apache/struts2/json/smd/SMD.java	class	1	3	2	1	10	1	0	1	35	0.85714287	0.11111111	0.11111111	10	0	10	0	0	0	10	0	0	0	7	2	2	5	0	0	2	0	0	39	5	0	0	0	0	2	0	9	0	7	0	0	0	0	34	1
core/src/main/java/org/apache/struts2/views/velocity/components/PropertyDirective.java	class	6	7	1	6	2	3	0	0	1	0.0	0.0	0.0	2	0	1	0	1	0	2	0	0	0	0	0	0	0	0	0	0	0	0	8	2	0	0	0	0	1	0	0	0	0	0	0	0	0	15	1
xwork-core/src/test/java/com/opensymphony/xwork2/validator/MyValidator.java	class	4	5	1	4	19	1	0	0	155	0.90058476	0.046783626	0.046783626	19	0	19	0	0	0	19	0	0	0	9	0	0	9	0	0	0	0	0	67	9	0	0	0	0	1	0	9	0	9	0	0	0	0	38	1
plugins/dojo/src/main/java/org/apache/struts2/dojo/views/jsp/ui/DivTag.java	class	7	8	1	7	11	3	0	10	37	0.8363637	0.16363636	0.8181818	11	0	10	0	1	0	11	0	0	0	10	1	0	1	9	0	1	0	0	55	1	0	0	0	0	0	1	11	0	11	0	0	0	0	53	1
xwork-core/src/test/java/com/opensymphony/xwork2/validator/AnnotationValidationAction.java	class	18	19	1	18	1	2	0	0	0	0.0	0.0	0.0	1	0	1	0	0	0	1	0	0	0	0	0	0	0	0	0	0	0	0	5	1	0	0	0	0	115	0	0	0	0	0	0	0	0	44	1
plugins/json/src/main/java/org/apache/struts2/json/JSONResult.java	class	13	15	2	13	60	1	0	30	919	0.9456522	0.056038648	0.2	46	0	38	0	8	0	46	0	0	0	24	3	1	23	0	0	3	0	11	214	22	2	8	1	4	7	3	52	1	35	2	0	0	0	236	1
xwork-core/src/main/java/com/opensymphony/xwork2/config/FileManagerFactoryProvider.java	class	5	5	0	5	5	1	0	2	8	0.6	0.1	0.1	5	0	5	0	0	0	5	0	0	0	1	0	0	1	0	0	0	0	0	16	1	0	0	0	0	0	0	1	0	1	0	0	0	0	24	1
plugins/json/src/test/java/org/apache/struts2/json/JSONEnumTest.java	class	5	5	0	5	2	2	0	19	1	0.0	0.0	0.0	2	0	2	0	0	0	2	0	0	0	0	0	0	0	0	0	0	0	4	55	0	0	0	0	0	26	14	10	0	10	0	0	0	0	56	1
xwork-core/src/main/java/com/opensymphony/xwork2/util/finder/UrlSet.java	class	5	6	1	5	46	1	0	47	69	0.7121212	0.21323529	0.21323529	22	0	17	5	0	0	17	0	0	0	3	1	0	3	0	0	2	0	8	167	18	8	2	1	0	22	0	35	1	29	3	0	1	0	102	1
core/src/main/java/org/apache/struts2/config/DefaultSettings.java	class	6	9	3	6	8	1	0	9	0	0.375	1.0	1.0	4	0	4	0	0	0	4	0	0	0	2	1	0	2	0	0	1	0	0	37	3	1	1	2	0	5	0	7	1	6	3	0	0	0	73	1
core/src/main/java/org/apache/struts2/views/freemarker/tags/ComponentModel.java	class	6	7	1	6	2	2	0	0	1	0.0	0.0	0.0	2	0	1	0	1	0	2	0	0	0	0	0	0	0	0	0	0	0	0	8	1	0	0	0	0	0	0	0	0	0	0	0	0	0	15	1
plugins/dojo/src/test/java/org/apache/struts2/dojo/views/jsp/ui/StrutsMockHttpServletRequest.java	class	4	5	1	4	35	2	0	9	482	0.9292929	0.043560605	0.043560605	33	0	33	0	0	0	33	0	0	0	12	0	0	11	0	1	0	0	1	126	22	0	1	1	0	2	2	20	0	14	1	0	0	0	67	1
core/src/main/java/org/apache/struts2/views/jsp/ui/FileTag.java	class	6	6	0	6	4	5	0	3	2	0.6666667	0.33333334	0.5	4	0	3	0	1	0	4	0	0	0	3	1	0	1	2	0	1	0	0	20	1	0	0	0	1	0	1	4	0	4	0	0	0	0	29	1
plugins/junit/src/test/java/actions/ViewAction.java	class	1	2	1	1	2	2	0	0	0	0.0	1.0	1.0	2	0	2	0	0	0	2	0	0	0	1	0	0	1	0	0	0	0	0	10	2	0	0	0	0	1	0	1	0	1	0	0	0	0	20	1
plugins/portlet/src/main/java/org/apache/struts2/portlet/servlet/PortletServletInputStream.java	class	2	3	1	2	11	2	0	9	0	0.0	1.0	1.0	11	0	11	0	0	0	11	0	0	2	1	0	0	1	0	0	0	0	0	36	7	0	0	0	0	0	0	1	0	1	0	0	0	0	38	1
core/src/main/java/org/apache/struts2/components/ServletUrlRenderer.java	class	16	18	2	16	64	1	0	81	12	0.6666667	0.53333336	1.0	9	0	5	3	1	0	6	0	0	0	3	1	0	3	0	0	1	0	1	214	1	2	33	4	2	28	15	56	10	38	3	0	0	0	124	1
core/src/test/java/org/apache/struts2/views/jsp/StrutsMockBodyContent.java	class	3	5	2	3	30	2	0	9	0	0.51666665	0.754023	0.754023	30	0	30	0	0	0	30	0	0	0	2	0	0	2	0	0	0	0	0	95	3	0	0	0	0	0	0	3	0	2	0	0	0	0	37	1
plugins/osgi/src/main/java/org/apache/struts2/osgi/SpringOsgiObjectFactory.java	class	6	7	1	6	15	2	0	10	9	0.5833334	0.2	0.2	6	0	4	0	2	0	6	0	0	0	2	1	0	2	0	0	1	0	3	42	8	2	2	0	0	1	0	8	0	8	3	0	0	0	60	1
core/src/main/java/org/apache/struts2/views/freemarker/tags/RadioModel.java	class	6	7	1	6	2	2	0	0	1	0.0	0.0	0.0	2	0	1	0	1	0	2	0	0	0	0	0	0	0	0	0	0	0	0	8	1	0	0	0	0	0	0	0	0	0	0	0	0	0	13	1
core/src/main/java/org/apache/struts2/views/jsp/iterator/IteratorGeneratorTag.java	class	7	8	1	7	20	3	0	19	16	0.8055556	0.21428572	0.75	8	0	8	0	0	0	8	0	0	0	9	3	1	2	0	6	3	0	1	73	2	0	4	1	1	14	6	20	1	14	4	0	0	0	154	1
core/src/main/java/org/apache/struts2/views/jsp/ParamTag.java	class	6	6	0	6	5	4	0	4	4	0.70000005	0.3	0.6	5	0	4	0	1	0	5	0	0	0	4	1	0	1	3	0	1	0	0	25	1	0	0	0	0	0	1	5	0	5	0	0	0	0	33	1
core/src/test/java/org/apache/struts2/TestResult.java	class	5	7	2	5	13	1	0	12	0	0.67857146	0.5714286	1.0	7	0	7	0	0	0	7	0	0	0	4	2	0	4	0	0	2	0	0	43	2	1	2	0	4	4	4	10	1	9	3	0	0	0	38	1
plugins/embeddedjsp/src/main/java/org/apache/struts2/jasper/servlet/JspServletWrapper.java	class	21	27	6	21	78	1	0	48	51	0.8289474	0.3508772	0.8011696	19	0	18	0	1	0	19	0	0	0	16	0	0	16	0	0	0	0	7	336	18	1	8	8	6	10	10	50	5	29	5	0	0	0	213	1
plugins/embeddedjsp/src/main/java/org/apache/struts2/jasper/xmlparser/ParserUtils.java	class	4	6	2	4	4	1	0	3	3	0.0	0.0	0.0	3	0	3	0	0	0	3	0	0	0	0	0	0	0	0	0	0	0	0	12	0	0	0	0	0	1	0	1	0	1	1	0	0	0	14	0
plugins/embeddedjsp/src/main/java/org/apache/struts2/jasper/tagplugins/jstl/core/Choose.java	class	2	2	0	2	1	1	0	2	0	0.0	0.0	0.0	1	0	1	0	0	0	1	0	0	0	0	0	0	0	0	0	0	0	0	6	0	0	0	0	0	1	0	0	0	0	0	0	0	0	6	17
xwork-core/src/test/java/com/opensymphony/xwork2/spring/SpringResult.java	class	2	3	1	2	5	1	0	0	6	0.73333335	0.2	0.2	5	0	5	0	0	0	5	0	0	0	3	1	0	3	0	0	1	0	0	19	2	0	0	0	0	0	1	4	0	3	0	0	0	0	24	1
xwork-core/src/test/java/com/opensymphony/xwork2/validator/ValidatorAnnotationTest.java	class	5	5	0	5	7	3	0	15	21	0.0	0.0	0.0	7	0	6	0	1	0	7	0	0	0	0	0	0	0	0	0	0	0	0	72	0	0	0	0	9	29	3	23	0	23	0	0	0	0	44	1
apps/showcase/src/main/java/org/apache/struts2/showcase/freemarker/CustomFreemarkerManagerUtil.java	class	0	1	1	0	2	1	0	1	1	0.0	0.0	0.0	2	0	2	0	0	0	2	0	0	0	0	0	0	0	0	0	0	0	0	10	2	0	0	0	0	2	0	2	0	2	0	0	0	0	28	1
plugins/embeddedjsp/src/main/java/org/apache/struts2/jasper/runtime/TagHandlerPool.java	class	7	9	2	7	26	1	1	18	8	0.625	0.35714287	0.35714287	8	2	6	0	2	0	8	0	0	1	6	2	2	3	1	0	0	0	7	105	9	1	9	5	1	4	8	27	3	15	3	0	0	0	95	1
plugins/rest/src/main/java/org/apache/struts2/rest/handler/MultipartFormDataHandler.java	class	2	3	1	2	4	1	0	1	6	0.75	0.0	0.0	4	0	4	0	0	0	4	0	0	0	1	1	1	0	0	0	1	0	0	14	2	0	0	0	0	3	0	1	1	1	0	0	0	0	64	1
xwork-core/src/test/java/com/opensymphony/xwork2/validator/AnnotationValidationExpAction.java	class	18	19	1	18	16	2	0	1	120	0.0	0.0	0.0	16	0	16	0	0	0	16	0	0	0	0	0	0	0	0	0	0	0	0	50	16	0	0	0	0	123	10	0	0	0	0	0	0	0	75	1
apps/showcase/src/main/java/org/apache/struts2/showcase/ajax/AutocompleterExampleAction.java	class	1	1	0	1	6	2	0	2	0	0.5833333	0.6666667	1.0	4	0	4	0	0	0	4	0	0	0	3	1	0	3	0	0	1	0	0	28	3	0	0	0	0	9	1	3	0	3	1	0	0	0	22	1
core/src/main/java/org/apache/struts2/views/jsp/DateTag.java	class	6	6	0	6	6	5	0	5	7	0.7333334	0.26666668	0.6666667	6	0	5	0	1	0	6	0	0	0	5	1	0	1	4	0	1	0	0	30	1	0	0	0	0	0	1	6	0	6	0	0	0	0	34	1
xwork-core/src/main/java/com/opensymphony/xwork2/MockActionInvocation.java	class	1	1	0	1	0	2	0	0	0	0.0	-1.0	-1.0	0	0	0	0	0	0	0	0	0	0	0	0	0	0	0	0	0	0	0	2	0	0	0	0	0	0	0	0	0	0	0	0	0	0	8	1
core/src/main/java/org/apache/struts2/interceptor/debugging/DebuggingInterceptor.java	class	14	18	4	14	45	2	0	59	41	0.9105263	0.071428575	0.10714286	10	0	5	2	3	0	8	0	0	0	19	11	0	19	0	0	11	0	10	264	8	6	8	4	2	32	4	56	1	50	5	3	0	0	235	1
plugins/javatemplates/src/main/java/org/apache/struts2/views/java/Attributes.java	class	1	28	27	1	17	4	0	10	21	1.0	0.0	0.0	7	0	7	0	0	0	7	0	0	0	1	1	0	1	0	0	1	0	1	41	7	0	3	0	6	1	1	3	0	3	2	0	0	0	55	1
plugins/embeddedjsp/src/main/java/org/apache/struts2/jasper/xmlparser/ParserUtils.java	class	6	8	2	6	5	1	0	8	0	0.0	0.0	0.0	1	0	1	0	0	0	1	0	0	0	0	0	0	0	0	0	0	0	2	20	2	1	1	0	0	4	1	6	1	6	3	0	0	0	26	0
plugins/embeddedjsp/src/main/java/org/apache/struts2/el/parser/AstEmpty.java	class	3	4	1	3	8	3	0	5	3	0.0	0.0	0.0	3	0	3	0	0	0	3	0	0	0	0	0	0	0	0	0	0	0	4	27	7	0	3	0	4	0	3	1	0	1	1	0	0	0	23	17
apps/showcase/src/main/java/org/apache/struts2/showcase/hangman/GetUpdatedHangmanAction.java	class	3	3	0	3	4	2	0	5	0	0.5833333	0.6666667	1.0	4	0	4	0	0	0	4	0	0	0	3	1	0	3	0	0	1	0	0	23	2	0	0	0	0	5	1	4	3	3	0	0	0	0	25	1
core/src/main/java/org/apache/struts2/views/jsp/ui/AbstractClosingTag.java	class	2	6	4	2	2	5	4	2	0	0.0	1.0	1.0	2	0	1	0	1	0	2	0	0	0	1	0	0	0	1	0	0	0	0	10	0	0	0	0	1	0	0	1	0	1	0	0	0	0	13	1025
plugins/dojo/src/main/java/org/apache/struts2/dojo/views/jsp/ui/TextareaTag.java	class	6	6	0	6	2	2	0	5	1	0.0	0.0	0.0	2	0	1	0	1	0	2	0	0	0	0	0	0	0	0	0	0	0	0	13	1	0	0	0	1	0	0	1	0	1	0	0	0	0	22	1
xwork-core/src/main/java/com/opensymphony/xwork2/config/providers/CycleDetector.java	class	3	5	2	3	12	1	0	9	0	0.4	1.0	1.0	4	0	3	1	0	0	3	0	0	0	5	2	0	5	0	0	2	0	0	41	3	2	0	0	0	2	0	6	0	6	3	0	0	0	18	1
plugins/convention/src/test/java/org/apache/struts2/convention/actions/result/ClassLevelResultAction.java	class	1	3	2	1	1	1	0	0	0	0.0	0.0	0.0	1	0	1	0	0	0	1	0	0	0	0	0	0	0	0	0	0	0	0	5	1	0	0	0	0	6	0	0	0	0	0	0	0	0	15	1
plugins/json/src/main/java/org/apache/struts2/json/JSONException.java	class	0	5	5	0	3	3	0	0	3	0.0	0.0	0.0	3	0	3	0	0	0	3	0	0	0	0	0	0	0	0	0	0	0	0	11	0	0	0	0	0	0	0	0	0	0	0	0	0	0	14	1
core/src/main/java/org/apache/struts2/components/If.java	class	4	6	2	4	5	2	0	5	2	0.5	0.33333334	0.5	4	0	4	0	0	0	4	0	0	0	3	1	1	0	0	2	1	0	0	23	2	0	1	0	0	6	0	4	0	3	1	0	0	0	65	1
apps/showcase/src/main/java/org/apache/struts2/showcase/chat/RoomsAvailableAction.java	class	3	3	0	3	3	2	0	1	0	0.5555556	0.6666667	1.0	3	0	3	0	0	0	3	0	0	0	3	1	0	3	0	0	1	0	0	15	2	0	0	0	0	0	1	4	0	3	0	0	0	0	21	1
xwork-core/src/test/java/com/opensymphony/xwork2/validator/GenericValidatorContext.java	class	2	11	9	2	22	2	0	11	106	0.8333333	0.025641026	0.025641026	16	0	13	3	0	0	13	0	0	11	3	0	0	3	0	0	0	0	0	68	9	0	6	0	3	0	0	9	0	5	1	0	0	0	61	1
xwork-core/src/test/java/com/opensymphony/xwork2/config/providers/XmlHelperTest.java	class	5	5	0	5	3	3	0	20	3	0.0	0.0	0.0	3	0	3	0	0	0	3	0	0	0	0	0	0	0	0	0	0	0	0	154	0	0	0	0	0	21	17	41	0	41	0	0	0	0	52	1
core/src/main/java/org/apache/struts2/views/velocity/components/SelectDirective.java	class	6	7	1	6	2	3	0	0	1	0.0	0.0	0.0	2	0	1	0	1	0	2	0	0	0	0	0	0	0	0	0	0	0	0	8	2	0	0	0	0	1	0	0	0	0	0	0	0	0	14	1
xwork-core/src/test/java/com/opensymphony/xwork2/config/providers/ConfigurationTestBase.java	class	7	22	15	7	1	3	15	8	0	0.0	0.0	0.0	1	0	0	0	1	0	1	0	0	0	0	0	0	0	0	0	0	0	0	13	1	0	0	0	1	0	0	3	0	1	0	0	0	0	20	1025
core/src/main/java/org/apache/struts2/views/jsp/PropertyTag.java	class	6	6	0	6	10	4	0	7	25	0.8000001	0.22222222	0.8	10	0	9	0	1	0	10	0	0	0	7	1	0	7	0	0	1	0	0	46	1	0	0	0	0	0	1	14	0	8	0	0	0	0	38	1
xwork-core/src/main/java/com/opensymphony/xwork2/config/impl/ActionConfigMatcher.java	class	6	8	2	6	8	2	0	26	6	0.0	0.0	0.0	4	0	4	0	0	0	4	0	0	0	0	0	0	0	0	0	0	0	0	40	2	3	0	0	0	0	0	14	0	13	1	0	0	0	129	1
apps/showcase/src/main/java/org/apache/struts2/showcase/hangman/HangmanException.java	class	1	3	2	1	2	4	0	0	0	0.5	1.0	1.0	2	0	2	0	0	0	2	0	0	0	2	1	0	2	0	0	1	0	0	12	1	0	0	0	0	0	1	2	0	2	0	0	1	0	25	1
xwork-core/src/main/java/com/opensymphony/xwork2/mock/MockActionInvocation.java	class	8	25	17	8	22	1	1	2	180	0.8869048	0.071428575	0.08571429	21	0	21	0	0	0	21	0	0	0	8	0	0	8	0	0	0	0	0	76	12	1	0	0	0	0	0	9	0	9	1	0	0	0	39	1
plugins/jasperreports/src/main/java/org/apache/struts2/views/jasperreports/ValueStackDataSource.java	class	5	7	2	5	21	1	0	16	0	0.33333334	1.0	1.0	4	0	4	0	0	0	4	0	0	0	6	1	0	6	0	0	0	0	0	87	5	0	4	0	2	8	4	19	3	12	2	0	0	0	87	1
plugins/json/src/test/java/org/apache/struts2/json/StrutsMockHttpServletResponse.java	class	1	2	1	1	16	2	0	2	93	0.86666673	0.057142857	0.057142857	15	0	15	0	0	0	15	0	0	0	6	0	0	6	0	0	0	0	0	56	10	0	1	0	0	0	0	6	0	6	1	0	0	0	40	1
core/src/main/java/org/apache/struts2/views/jsp/TextTag.java	class	6	7	1	6	4	5	0	3	2	0.6666667	0.33333334	0.5	4	0	3	0	1	0	4	0	0	0	3	1	0	1	2	0	1	0	0	20	1	0	0	0	0	0	1	4	0	4	0	0	0	0	30	1
core/src/test/java/org/apache/struts2/dispatcher/SessionMapTest.java	class	10	10	0	10	11	3	0	19	0	0.18181819	0.6545454	0.6545454	11	0	10	0	1	0	11	0	0	0	2	0	0	2	0	0	0	0	1	124	0	0	0	0	0	56	0	31	0	31	0	0	1	0	86	1
core/src/main/java/org/apache/struts2/dispatcher/ng/servlet/StrutsServlet.java	class	11	11	0	11	6	2	0	14	0	0.16666667	1.0	1.0	3	0	3	0	0	0	3	0	0	0	2	0	0	2	0	0	0	0	0	44	0	0	2	2	0	1	0	9	0	7	3	0	0	0	64	1
plugins/json/src/main/java/org/apache/struts2/json/JSONReader.java	class	2	5	3	2	82	1	0	25	0	0.7692308	0.5494506	0.85714287	13	0	1	0	12	0	14	0	0	0	9	5	0	9	0	0	4	0	5	227	10	6	40	0	26	4	8	40	10	21	5	0	0	0	68	1
apps/portlet/src/main/java/org/apache/struts2/portlet/example/eventing/PublishAction.java	class	4	4	0	4	4	2	0	2	0	0.33333334	0.6666667	1.0	3	0	3	0	0	0	3	0	0	0	2	0	0	2	0	0	0	0	0	17	1	0	1	0	1	3	0	2	1	2	1	0	0	0	23	1
plugins/struts1/src/main/java/org/apache/struts2/s1/Struts1Factory.java	class	16	22	6	16	22	1	0	13	19	0.71428573	0.04761905	0.04761905	7	0	6	0	0	1	7	0	0	0	1	0	0	1	0	0	0	0	1	62	6	2	9	0	0	0	0	13	0	9	4	0	0	0	77	1
plugins/embeddedjsp/src/main/java/org/apache/struts2/jasper/tagplugins/jstl/core/When.java	class	2	2	0	2	3	1	0	8	0	0.0	0.0	0.0	1	0	1	0	0	0	1	0	0	0	0	0	0	0	0	0	0	0	0	19	1	0	1	0	0	8	0	1	0	1	1	0	0	0	8	17
plugins/jsf/src/main/java/org/apache/struts2/jsf/RestoreViewInterceptor.java	class	12	13	1	12	28	3	0	39	6	1.0	0.0	0.0	4	1	0	1	3	0	3	0	0	0	1	1	0	1	0	0	1	0	1	96	5	2	7	4	1	13	3	19	2	15	4	0	0	0	152	1
plugins/convention/src/test/java/org/apache/struts2/convention/actions/namespace/PackageLevelNamespaceAction.java	class	0	1	1	0	1	1	0	0	0	0.0	0.0	0.0	1	0	1	0	0	0	1	0	0	0	0	0	0	0	0	0	0	0	0	5	1	0	0	0	0	0	0	0	0	0	0	0	0	0	11	1
plugins/osgi/src/main/java/org/apache/struts2/osgi/loaders/StaticContentBundleResourceLoader.java	class	3	3	0	3	2	2	0	1	0	0.0	1.0	1.0	2	0	1	0	1	0	2	0	0	0	1	0	0	1	0	0	0	0	0	9	1	0	0	0	0	0	0	1	0	1	0	0	0	0	21	1
plugins/convention/src/test/java/org/apache/struts2/convention/actions/result/InheritedResultExtends.java	class	1	3	2	1	0	3	0	0	0	0.0	-1.0	-1.0	0	0	0	0	0	0	0	0	0	0	0	0	0	0	0	0	0	0	0	2	0	0	0	0	0	0	0	0	0	0	0	0	0	0	5	1
core/src/test/java/org/apache/struts2/components/ActionComponentTest.java	class	6	6	0	6	1	3	0	9	0	0.0	0.0	0.0	1	0	1	0	0	0	1	0	0	0	0	0	0	0	0	0	0	0	0	20	0	0	0	0	2	11	3	6	0	6	0	0	0	0	31	1
xwork-core/src/main/java/com/opensymphony/xwork2/validator/validators/RangeValidatorSupport.java	class	6	17	11	6	19	3	0	11	12	0.7291667	0.2857143	0.75	8	0	7	0	1	0	8	0	0	0	6	1	0	6	0	0	2	0	1	66	7	0	5	0	4	2	2	10	0	10	1	0	0	0	44	1025
xwork-core/src/main/java/com/opensymphony/xwork2/interceptor/AliasInterceptor.java	class	13	14	1	13	19	2	0	36	0	0.65	0.5	1.0	4	1	4	0	0	0	4	0	0	0	5	3	0	2	2	1	2	0	0	73	1	1	6	1	4	8	0	25	2	22	7	0	0	0	146	1
core/src/main/java/org/apache/struts2/dispatcher/ng/PrepareOperations.java	class	13	19	6	13	25	1	0	25	0	0.7636364	0.6545454	0.6545454	11	0	11	0	0	0	11	0	0	0	5	3	1	4	0	0	3	0	0	111	7	1	7	4	0	5	4	20	2	14	3	0	0	0	151	1
apps/showcase/src/main/java/org/apache/struts2/showcase/validation/QuizAction.java	class	1	1	0	1	6	2	0	0	9	0.75000006	0.2	0.2	6	0	6	0	0	0	6	0	0	0	4	1	0	1	0	3	1	0	0	24	3	0	0	0	0	0	1	4	0	4	0	0	0	0	18	1
core/src/main/java/org/apache/struts2/views/freemarker/ScopesHashModel.java	class	8	10	2	8	20	2	0	9	9	0.7142857	0.26666668	0.4	7	0	6	1	0	0	6	0	0	0	6	1	0	6	0	0	2	0	0	79	11	0	12	0	0	1	1	17	0	12	3	0	0	0	88	1
plugins/json/src/test/java/org/apache/struts2/json/StrutsMockServletContext.java	class	3	3	0	3	31	1	0	5	409	0.9166667	0.029885057	0.029885057	30	0	30	0	0	0	30	0	0	0	6	0	0	0	0	6	0	0	2	98	21	0	1	0	0	0	2	6	0	6	1	0	0	0	56	1
apps/showcase/src/main/java/org/apache/struts2/showcase/tag/nonui/iteratortag/AppendIteratorTagDemo.java	class	2	2	0	2	13	2	0	4	9	0.7142857	0.2857143	0.47619048	7	0	7	0	0	0	7	0	0	0	3	1	0	3	0	0	1	0	0	37	4	0	2	0	0	10	5	3	0	3	1	0	0	0	36	1
xwork-core/src/test/java/com/opensymphony/xwork2/UnknownHandlerManagerMock.java	class	2	4	2	2	2	2	0	1	0	0.0	0.0	0.0	1	0	1	0	0	0	1	0	0	0	0	0	0	0	0	0	0	0	0	6	0	0	1	0	0	0	0	1	0	0	1	0	0	0	8	1
apps/portlet/src/main/java/org/apache/struts2/portlet/example/eventing/ProcessAction.java	class	7	7	0	7	5	2	0	4	0	0.5	0.5	1.0	4	0	4	0	0	0	4	0	0	0	3	0	0	3	0	0	0	0	0	26	3	0	0	0	0	3	0	5	0	5	1	0	0	0	22	1
core/src/main/java/org/apache/struts2/views/jsp/IteratorStatus.java	class	1	2	1	1	11	1	0	0	0	0.0	0.0	0.0	8	0	8	0	0	0	8	0	0	0	1	0	0	0	1	0	0	0	0	37	7	0	3	0	5	0	9	1	7	1	0	0	1	0	54	1
apps/mailreader/src/main/java/mailreader2/ApplicationListener.java	class	7	8	1	7	13	1	0	22	0	0.53333336	0.6666667	1.0	5	0	4	1	0	0	4	0	0	0	6	2	2	4	0	0	2	0	0	73	4	1	2	2	4	14	5	21	3	16	2	0	0	0	179	17
plugins/convention/src/test/java/org/apache/struts2/convention/actions/action/ActionNamesAction.java	class	2	3	1	2	1	1	0	0	0	0.0	0.0	0.0	1	0	1	0	0	0	1	0	0	0	0	0	0	0	0	0	0	0	0	5	1	0	0	0	0	2	0	0	0	0	0	0	0	0	9	1
core/src/main/java/org/apache/struts2/views/freemarker/tags/TextFieldModel.java	class	6	7	1	6	2	2	0	0	1	0.0	0.0	0.0	2	0	1	0	1	0	2	0	0	0	0	0	0	0	0	0	0	0	0	8	1	0	0	0	0	0	0	0	0	0	0	0	0	0	14	1
xwork-core/src/main/java/com/opensymphony/xwork2/conversion/impl/DefaultConversionFileProcessor.java	class	8	10	2	8	21	1	0	21	0	0.44444445	0.6666667	1.0	3	0	3	0	0	0	3	0	0	0	3	1	0	3	0	0	1	0	2	70	0	1	1	1	1	21	0	10	5	10	6	0	0	0	38	1
plugins/embeddedjsp/src/main/java/org/apache/struts2/jasper/tagplugins/jstl/core/ForEach.java	class	3	4	1	3	16	1	0	10	1	0.33333334	0.0	0.0	3	0	1	2	0	0	1	0	0	0	1	0	0	1	0	0	0	0	0	142	2	0	0	0	0	237	0	20	57	15	2	0	0	0	55	17
plugins/sitegraph/src/main/java/org/apache/struts2/sitegraph/model/Link.java	class	4	7	3	4	15	1	0	7	0	0.5555556	1.0	1.0	5	0	3	2	0	0	3	0	0	0	9	5	5	4	0	0	5	0	0	59	12	0	5	0	0	11	8	13	5	11	1	0	0	0	43	1
core/src/main/java/org/apache/struts2/dispatcher/ng/filter/FilterHostConfig.java	class	4	7	3	4	4	1	0	4	0	0.0	1.0	1.0	4	0	4	0	0	0	4	0	0	0	1	0	0	1	0	0	0	0	1	15	3	0	0	0	0	0	0	1	0	1	0	0	0	0	14	1
plugins/osgi/src/main/java/org/apache/struts2/osgi/BundleClassLoaderInterface.java	class	2	3	1	2	6	1	0	7	10	0.0	0.0	0.0	5	0	5	0	0	0	5	0	0	0	0	0	0	0	0	0	0	0	6	21	6	0	1	0	0	0	0	1	0	1	1	0	0	0	32	1
xwork-core/src/main/java/com/opensymphony/xwork2/validator/validators/RequiredStringValidator.java	class	2	9	7	2	7	3	0	6	0	0.0	1.0	1.0	4	0	4	0	0	0	4	0	0	0	1	0	0	1	0	0	0	0	0	28	1	0	1	0	1	0	1	7	0	4	2	0	0	0	92	1
xwork-core/src/test/java/com/opensymphony/xwork2/interceptor/MethodFilterInterceptorUtilTest.java	class	1	1	0	1	2	3	0	5	1	0.0	0.0	0.0	2	0	2	0	0	0	2	0	0	0	0	0	0	0	0	0	0	0	0	39	0	0	0	0	0	23	0	4	0	4	0	0	0	0	18	1
plugins/embeddedjsp/src/main/java/org/apache/struts2/jasper/el/JspValueExpression.java	class	8	8	0	8	31	2	0	13	0	0.26923078	0.84615386	0.84615386	13	0	13	0	0	0	13	0	0	0	2	0	0	2	0	0	0	0	0	90	8	0	0	4	0	0	0	4	0	2	2	0	0	0	48	17
plugins/convention/src/test/java/org/apache/struts2/convention/actions/exception/ExceptionsMethodLevelAction.java	class	2	3	1	2	1	1	0	0	0	0.0	0.0	0.0	1	0	1	0	0	0	1	0	0	0	0	0	0	0	0	0	0	0	0	5	1	0	0	0	0	7	0	0	0	0	0	0	0	0	9	1
xwork-core/src/test/java/com/opensymphony/xwork2/util/location/LocationUtilsTest.java	class	4	4	0	4	5	2	0	10	4	0.5	0.0	0.0	4	0	4	0	0	0	4	0	0	0	1	1	0	0	0	1	1	0	3	24	0	0	1	0	0	13	4	6	1	6	0	0	0	0	26	1
plugins/sitemesh/src/main/java/org/apache/struts2/sitemesh/OldDecorator2NewStrutsVelocityDecorator.java	class	16	18	2	16	5	3	0	19	1	0.5	0.33333334	0.33333334	3	1	2	0	1	0	3	0	0	0	2	2	0	2	0	0	1	0	0	35	0	0	1	1	0	9	0	10	1	9	1	0	0	0	69	1
plugins/junit/src/test/java/org/apache/struts2/StrutsSpringTestCaseTest.java	class	2	2	0	2	1	4	0	2	0	0.0	0.0	0.0	1	0	1	0	0	0	1	0	0	0	0	0	0	0	0	0	0	0	0	7	0	0	0	0	0	1	0	1	0	1	0	0	0	0	15	1
plugins/embeddedjsp/src/main/java/org/apache/struts2/jasper/compiler/TextOptimizer.java	class	4	5	1	4	1	2	0	2	0	0.0	0.0	0.0	1	1	1	0	0	0	1	0	0	0	0	0	0	0	0	0	0	0	0	56	0	0	0	0	0	0	0	1	0	1	0	0	1	0	11	1
core/src/main/java/org/apache/struts2/views/freemarker/tags/ActionErrorModel.java	class	6	7	1	6	2	2	0	0	1	0.0	0.0	0.0	2	0	1	0	1	0	2	0	0	0	0	0	0	0	0	0	0	0	0	8	1	0	0	0	0	0	0	0	0	0	0	0	0	0	14	1
plugins/embeddedjsp/src/main/java/org/apache/struts2/jasper/el/VariableResolverImpl.java	class	2	3	1	2	2	1	0	2	0	0.0	1.0	1.0	2	0	2	0	0	0	2	0	0	0	1	0	0	1	0	0	1	0	0	9	1	0	0	0	0	0	0	1	0	1	0	0	0	0	12	17
plugins/oval/src/main/java/org/apache/struts2/oval/interceptor/OValValidationInterceptor.java	class	20	21	1	20	38	2	0	58	25	0.8	0.10714286	0.21428572	10	0	4	2	4	0	8	0	0	0	7	3	0	2	5	0	3	0	2	160	5	2	7	2	3	19	2	44	4	35	4	0	1	0	122	1
plugins/jsf/src/main/java/org/apache/struts2/jsf/FacesRender.java	class	5	6	1	5	7	2	0	10	0	0.0	0.0	0.0	1	0	1	0	0	0	1	0	0	0	0	0	0	0	0	0	0	0	0	28	2	0	0	2	0	4	0	2	0	2	2	0	0	0	39	1
core/src/main/java/org/apache/struts2/views/freemarker/tags/FieldErrorModel.java	class	6	7	1	6	2	2	0	0	1	0.0	0.0	0.0	2	0	1	0	1	0	2	0	0	0	0	0	0	0	0	0	0	0	0	8	1	0	0	0	0	0	0	0	0	0	0	0	0	0	14	1
xwork-core/src/main/java/com/opensymphony/xwork2/validator/validators/ShortRangeFieldValidator.java	class	1	3	2	1	1	4	0	0	0	0.0	0.0	0.0	1	0	1	0	0	0	1	0	0	0	0	0	0	0	0	0	0	0	0	5	0	0	0	0	0	0	0	0	0	0	0	0	0	0	88	17
xwork-core/src/main/java/com/opensymphony/xwork2/TestNGXWorkTestCase.java	class	8	10	2	8	3	1	2	7	0	0.0	1.0	1.0	3	0	0	0	3	0	3	0	0	0	4	0	0	0	4	0	0	0	0	26	0	0	0	0	1	0	0	12	0	4	0	0	0	0	36	1
xwork-core/src/main/java/com/opensymphony/xwork2/conversion/impl/ArrayConverter.java	class	2	5	3	2	4	2	0	9	0	0.0	0.0	0.0	1	0	1	0	0	0	1	0	0	0	0	0	0	0	0	0	0	0	6	22	1	1	1	0	0	0	3	8	0	6	3	0	0	0	20	1
xwork-core/src/main/java/com/opensymphony/xwork2/config/providers/InterceptorBuilder.java	class	10	12	2	10	20	1	0	28	0	0.0	0.0	0.0	2	2	1	1	0	0	1	0	0	0	1	1	0	1	0	0	1	0	2	95	2	3	3	2	2	6	3	24	3	20	4	0	0	0	83	1
plugins/embeddedjsp/src/main/java/org/apache/struts2/jasper/el/ELContextImpl.java	class	5	11	6	5	8	3	0	0	15	0.78571427	0.14285715	0.14285715	7	0	7	0	0	0	7	0	0	0	4	1	0	4	0	0	2	0	0	48	3	0	1	0	0	0	0	6	0	4	1	1	1	0	19	17
xwork-core/src/test/java/com/opensymphony/xwork2/ActionNestingTest.java	class	6	6	0	6	6	3	0	13	1	0.6851852	0.46666667	0.6666667	6	0	5	0	1	0	6	0	0	0	9	8	8	1	0	0	8	0	8	68	1	0	0	0	0	8	1	16	0	15	0	0	1	0	53	1
core/src/main/java/org/apache/struts2/components/File.java	class	10	14	4	10	12	3	0	11	6	0.70000005	0.2	0.3	5	0	4	0	1	0	5	0	0	0	4	2	1	1	2	0	2	0	0	42	1	0	3	0	0	15	0	7	0	7	3	0	0	0	75	1
apps/showcase/src/main/java/org/apache/struts2/showcase/LotsOfOptiontransferselectAction.java	class	1	1	0	1	42	2	0	2	833	0.9523811	0.016260162	0.016260162	42	0	42	0	0	0	42	0	0	0	14	0	0	14	0	0	0	0	0	186	28	0	0	0	0	64	0	25	0	25	0	0	0	0	44	1
core/src/main/java/org/apache/struts2/views/freemarker/tags/TagModel.java	class	14	57	43	14	23	1	42	25	17	0.78571427	0.0952381	0.0952381	7	0	2	0	5	0	7	1	0	0	4	1	0	1	3	0	1	0	0	84	5	3	3	2	3	2	0	20	0	20	5	0	0	0	60	1025
plugins/convention/src/test/java/org/apache/struts2/convention/actions/action/ClassLevelAnnotationsAction.java	class	2	3	1	2	0	1	0	0	0	0.0	-1.0	-1.0	0	0	0	0	0	0	0	0	0	0	0	0	0	0	0	0	0	0	0	2	0	0	0	0	0	2	0	0	0	0	0	0	0	0	4	1
plugins/portlet/src/main/java/org/apache/struts2/portlet/result/PortletResultHelperJSR286.java	class	7	8	1	7	3	1	0	4	3	0.0	0.0	0.0	3	0	3	0	0	0	3	0	0	0	0	0	0	0	0	0	0	0	0	13	0	0	0	0	2	0	0	1	0	1	0	0	0	0	56	1
core/src/main/java/org/apache/struts2/dispatcher/multipart/JakartaMultiPartRequest.java	class	12	13	1	12	67	1	0	64	153	0.81884056	0.21645021	0.5930736	23	0	13	1	9	0	22	0	0	0	6	1	0	1	4	1	1	0	3	244	22	7	15	2	2	13	9	37	6	31	4	1	0	0	129	1
plugins/javatemplates/src/test/java/org/apache/struts2/views/java/simple/SelectTest.java	class	7	8	1	7	9	4	0	31	0	0.5555556	0.5833333	0.5833333	9	0	5	0	4	0	9	0	0	0	2	0	0	2	0	0	0	0	6	96	2	0	0	0	0	46	2	12	0	12	0	1	0	0	44	1
core/src/test/java/org/apache/struts2/components/IteratorComponentTest.java	class	5	5	0	5	4	3	0	13	1	0.0	0.0	0.0	2	0	2	0	0	0	2	0	0	0	0	0	0	0	0	0	0	0	0	53	0	2	0	0	0	9	4	12	0	12	1	0	1	0	29	1
core/src/test/java/org/apache/struts2/views/jsp/ui/MockTag.java	class	2	3	1	2	18	2	0	1	109	0.8666667	0.12418301	0.5163399	18	1	18	0	0	0	18	0	0	0	10	10	0	10	0	0	1	0	0	72	9	0	0	0	0	0	1	16	0	10	0	0	0	0	53	1
xwork-core/src/main/java/com/opensymphony/xwork2/config/impl/DefaultConfiguration.java	class	75	79	4	75	47	5	0	79	126	0.8630953	0.19883041	0.2748538	21	0	16	2	3	0	19	0	0	3	8	1	0	0	7	1	1	0	7	309	13	7	9	1	1	13	1	38	2	35	3	1	2	0	165	1
core/src/test/java/org/apache/struts2/views/jsp/I18nTagTest.java	class	6	6	0	6	8	3	0	15	0	0.33333334	1.0	1.0	3	0	2	0	1	0	3	0	0	0	3	0	0	0	0	3	0	0	0	60	0	0	0	4	0	3	2	10	0	6	1	0	0	0	50	1
xwork-core/src/test/java/com/opensymphony/xwork2/util/Indexed.java	class	0	0	0	0	6	1	0	2	1	0.5	0.46666667	0.46666667	6	0	6	0	0	0	6	0	0	0	2	0	2	0	0	0	0	0	0	22	3	0	0	0	0	0	1	3	0	2	0	0	0	0	15	1
core/src/main/java/org/apache/struts2/dispatcher/SessionMap.java	class	5	14	9	5	19	2	2	16	0	0.53125	1.0	1.0	8	0	8	0	0	0	8	0	0	0	4	1	0	1	3	0	1	0	1	111	11	2	9	0	1	3	1	16	0	10	3	1	0	0	100	1
xwork-core/src/test/java/com/opensymphony/xwork2/validator/ExpressionValidatorTest.java	class	16	16	0	16	6	3	0	45	15	0.0	0.0	0.0	6	0	5	0	1	0	6	0	0	0	0	0	0	0	0	0	0	0	3	76	0	0	0	0	3	31	3	19	0	18	0	0	0	0	74	1
plugins/embeddedjsp/src/main/java/org/apache/struts2/jasper/el/JspMethodNotFoundException.java	class	1	2	1	1	1	2	0	2	0	0.0	0.0	0.0	1	0	1	0	0	0	1	0	0	0	0	0	0	0	0	0	0	0	0	5	0	0	0	0	0	1	0	0	1	0	0	0	0	0	7	1
plugins/oval/src/test/java/org/apache/struts2/oval/interceptor/domain/Person.java	class	4	7	3	4	6	1	0	0	9	0.6666667	0.2	0.2	6	0	6	0	0	0	6	0	0	0	3	0	0	3	0	0	0	0	0	23	3	0	0	0	0	0	0	4	0	3	0	0	0	0	11	1
xwork-core/src/test/java/com/opensymphony/xwork2/security/DefaultAcceptedPatternsCheckerTest.java	class	3	3	0	3	3	3	0	3	1	0.0	0.0	0.0	2	0	2	0	0	0	2	0	0	0	0	0	0	0	0	0	0	0	0	47	0	1	0	0	0	4	0	5	1	5	1	1	0	0	28	1
core/src/main/java/org/apache/struts2/views/jsp/ContextBeanTag.java	class	3	14	11	3	3	4	10	3	1	0.33333334	0.33333334	0.33333334	3	0	2	0	1	0	3	0	0	0	1	0	0	1	0	0	0	0	0	14	0	0	0	0	0	0	0	2	0	2	0	0	0	0	23	1025
xwork-core/src/main/java/com/opensymphony/xwork2/ognl/accessor/ObjectProxyPropertyAccessor.java	class	4	6	2	4	5	1	0	10	10	0.0	0.0	0.0	5	0	4	1	0	0	4	0	0	0	0	0	0	0	0	0	0	0	0	22	3	0	0	0	0	0	0	2	0	2	0	0	0	0	44	1
core/src/main/java/org/apache/struts2/components/Text.java	class	8	12	4	8	14	3	0	14	15	0.7714286	0.14285715	0.2857143	7	0	7	0	0	0	7	0	0	0	5	1	0	1	4	0	1	0	0	54	2	0	4	1	0	11	1	10	0	8	3	0	0	0	138	1
plugins/embeddedjsp/src/main/java/org/apache/struts2/jasper/compiler/JavacErrorDetail.java	class	2	7	5	2	22	1	0	17	9	0.65000004	0.5	1.0	10	0	9	1	0	0	9	0	0	0	6	0	0	6	0	0	0	0	2	96	7	3	5	3	1	4	16	24	10	19	5	0	0	0	99	1
plugins/rest/src/test/java/org/apache/struts2/rest/ContentTypeHandlerManagerTest.java	class	10	10	0	10	7	2	0	27	0	0.3809524	0.61904764	0.71428573	7	0	7	0	0	0	7	0	0	0	3	0	0	3	0	0	0	0	2	99	0	0	0	0	0	69	2	19	2	16	0	1	0	0	71	1
xwork-core/src/test/java/com/opensymphony/xwork2/spring/interceptor/ActionAutowiringInterceptorTest.java	class	12	13	1	12	5	3	0	16	10	0.0	0.0	0.0	5	0	4	0	1	0	5	0	0	0	0	0	0	0	0	0	0	0	2	64	0	0	0	0	0	4	0	26	0	26	0	0	0	0	60	1
xwork-core/src/main/java/com/opensymphony/xwork2/inject/ExternalContext.java	class	7	15	8	7	8	1	0	4	2	0.5416667	0.35714287	0.53571427	8	1	7	0	0	1	8	0	0	0	3	0	0	0	0	3	3	0	0	39	7	0	0	0	0	1	0	3	1	3	0	1	0	0	31	0
xwork-core/src/test/java/com/opensymphony/xwork2/config/providers/XmlConfigurationProviderInterceptorsTest.java	class	16	16	0	16	5	4	0	33	0	0.35000002	1.0	1.0	5	0	5	0	0	0	5	0	0	0	4	0	0	0	0	4	0	0	0	88	0	0	0	0	0	77	7	39	0	36	0	0	0	0	82	1
core/src/main/java/org/apache/struts2/views/freemarker/tags/HiddenModel.java	class	6	7	1	6	2	2	0	0	1	0.0	0.0	0.0	2	0	1	0	1	0	2	0	0	0	0	0	0	0	0	0	0	0	0	8	1	0	0	0	0	0	0	0	0	0	0	0	0	0	13	1
core/src/main/java/org/apache/struts2/views/jsp/ui/DebugTag.java	class	6	6	0	6	1	5	0	0	0	1.0	0.0	0.0	1	0	1	0	0	0	1	0	0	0	1	1	0	1	0	0	1	0	0	6	1	0	0	0	0	0	1	1	0	1	0	0	0	0	20	1
plugins/sitegraph/src/main/java/org/apache/struts2/sitegraph/SiteGraph.java	class	6	8	2	6	16	1	0	21	1	0.5277778	0.5	1.0	6	2	5	1	0	0	5	0	0	0	6	1	0	6	0	0	1	0	6	72	3	2	4	2	4	16	8	19	5	18	2	0	0	0	122	1
xwork-core/src/test/java/com/opensymphony/xwork2/SimpleFooAction.java	class	1	8	7	1	3	1	0	0	1	0.33333334	0.33333334	0.33333334	3	0	3	0	0	0	3	0	0	0	1	0	0	1	0	0	0	0	0	12	2	0	0	0	0	0	0	1	0	1	0	0	0	0	19	1
core/src/main/java/org/apache/struts2/views/freemarker/tags/ActionMessageModel.java	class	6	7	1	6	2	2	0	0	1	0.0	0.0	0.0	2	0	1	0	1	0	2	0	0	0	0	0	0	0	0	0	0	0	0	8	1	0	0	0	0	0	0	0	0	0	0	0	0	0	14	1
plugins/sitegraph/src/test/java/org/apache/struts2/sitegraph/SiteGraphTest.java	class	4	5	1	4	2	2	0	14	0	0.0	0.0	0.0	1	0	1	0	0	0	1	0	0	0	0	0	0	0	0	0	0	0	0	21	0	1	0	0	1	7	4	10	0	10	1	0	0	0	33	1
xwork-core/src/main/java/com/opensymphony/xwork2/validator/validators/IntRangeFieldValidator.java	class	1	5	4	1	1	4	0	0	0	0.0	0.0	0.0	1	0	1	0	0	0	1	0	0	0	0	0	0	0	0	0	0	0	0	5	0	0	0	0	0	0	0	0	0	0	0	0	0	0	92	17
plugins/sitemesh/src/main/java/org/apache/struts2/sitemesh/StrutsSiteMeshFactory.java	class	3	5	2	3	3	2	0	5	3	0.0	0.0	0.0	3	0	2	1	0	0	2	0	0	0	0	0	0	0	0	0	0	0	0	12	2	0	0	0	0	0	0	1	0	1	0	0	0	0	31	1
plugins/embeddedjsp/src/main/java/org/apache/struts2/el/MethodExpressionLiteral.java	class	6	8	2	6	14	2	0	13	3	0.4666667	0.46666667	0.46666667	10	0	10	0	0	0	10	0	0	0	3	0	0	3	0	0	0	0	4	48	7	0	3	0	3	2	0	7	0	4	1	0	0	0	41	1
core/src/main/java/org/apache/struts2/views/freemarker/tags/SubmitModel.java	class	6	7	1	6	2	2	0	0	1	0.0	0.0	0.0	2	0	1	0	1	0	2	0	0	0	0	0	0	0	0	0	0	0	0	8	1	0	0	0	0	0	0	0	0	0	0	0	0	0	13	1
xwork-core/src/main/java/com/opensymphony/xwork2/util/ResolverUtil.java	class	11	13	2	11	52	5	0	47	79	0.83928573	0.07272727	0.12727273	14	0	10	3	1	0	11	0	0	0	4	1	0	4	0	0	1	0	3	231	10	8	10	4	2	17	6	28	5	22	3	0	7	0	283	1
plugins/javatemplates/src/test/java/org/apache/struts2/views/java/simple/ActionMessageTest.java	class	5	6	1	5	7	3	0	16	0	0.42857146	0.5714286	0.71428573	7	0	3	0	4	0	7	0	0	0	2	0	0	2	0	0	0	0	2	48	2	0	0	0	0	10	0	7	0	7	0	0	0	0	37	1
xwork-core/src/test/java/com/opensymphony/xwork2/interceptor/annotations/ShortcircuitedAction.java	class	2	4	2	2	2	2	0	0	1	0.0	0.0	0.0	2	0	2	0	0	0	2	0	0	0	0	0	0	0	0	0	0	0	0	10	2	0	0	0	0	3	1	2	2	0	0	0	0	0	16	1
plugins/osgi/src/main/java/org/apache/struts2/osgi/OsgiUtil.java	class	3	6	3	3	9	1	0	14	1	0.33333334	0.33333334	0.33333334	3	3	3	0	0	0	3	0	0	0	1	1	0	1	0	0	1	0	0	33	6	0	1	2	0	7	0	4	0	4	2	0	0	0	66	1
plugins/sitegraph/src/main/java/org/apache/struts2/sitegraph/model/Graph.java	class	4	5	1	4	9	2	0	12	0	0.5	0.5	0.5	4	0	4	0	0	0	4	0	0	0	2	1	1	1	0	0	0	0	0	42	1	3	1	0	0	11	1	6	1	3	2	0	0	0	31	1
plugins/rest/src/main/java/org/apache/struts2/rest/handler/JsonLibHandler.java	class	7	9	2	7	13	1	0	14	13	0.75	0.1	0.1	6	0	5	1	0	0	5	0	0	0	2	1	0	2	0	0	1	0	0	50	4	1	3	0	1	4	6	11	1	9	2	0	0	0	53	1
plugins/embeddedjsp/src/main/java/org/apache/struts2/jasper/compiler/TagFileProcessor.java	class	15	20	5	15	18	3	0	44	4	0.4	0.16666667	0.16666667	5	2	4	1	0	0	4	0	0	0	1	0	0	1	0	0	0	0	1	382	4	2	3	4	2	6	2	21	3	16	4	0	2	0	149	0
xwork-core/src/main/java/com/opensymphony/xwork2/util/PropertiesReader.java	class	2	4	2	2	77	4	0	27	75	0.8809523	0.121212125	0.3181818	14	3	10	2	1	1	12	0	0	0	9	5	0	8	0	1	5	0	5	304	19	6	25	3	0	4	37	59	5	38	4	0	0	0	237	1
plugins/gxp/src/main/java/org/apache/struts2/views/gxp/Param.java	class	2	4	2	2	14	1	0	10	0	0.6041667	0.7619048	1.0	8	1	5	1	0	2	7	0	0	0	6	1	1	0	0	5	1	0	2	50	8	0	1	1	2	11	2	9	5	9	1	0	0	0	47	1
plugins/portlet/src/main/java/org/apache/struts2/portlet/servlet/PortletServletOutputStream.java	class	2	4	2	2	7	2	0	5	0	0.0	1.0	1.0	7	0	7	0	0	0	7	0	0	0	1	0	0	1	0	0	0	0	0	24	1	0	0	0	0	0	0	1	0	1	0	0	0	0	33	1
plugins/javatemplates/src/test/java/org/apache/struts2/views/java/simple/CheckboxTest.java	class	6	7	1	6	6	4	0	21	3	0.33333334	0.4	0.4	6	0	2	0	4	0	6	0	0	0	1	0	0	1	0	0	0	0	2	44	2	0	0	0	0	15	0	5	0	5	0	0	0	0	37	1
apps/showcase/src/main/java/org/apache/struts2/showcase/chat/EnterRoomAction.java	class	4	4	0	4	6	2	0	4	0	0.65000004	0.5	1.0	5	0	5	0	0	0	5	0	0	0	4	1	0	4	0	0	1	0	0	28	2	0	0	1	0	0	1	5	0	5	1	0	0	0	32	1
xwork-core/src/test/java/com/opensymphony/xwork2/spring/ActionsFromSpringTest.java	class	10	10	0	10	6	3	0	20	13	0.6666667	0.06666667	0.06666667	6	0	6	0	0	0	6	0	0	0	1	0	0	1	0	0	0	0	0	45	0	0	0	0	1	10	0	18	0	16	0	0	0	0	52	1
xwork-core/src/main/java/com/opensymphony/xwork2/interceptor/PrepareInterceptor.java	class	4	5	1	4	9	3	0	6	0	0.6	0.6666667	1.0	3	0	3	0	0	0	3	0	0	0	5	3	0	5	0	0	3	0	3	44	1	0	0	1	1	2	1	11	0	8	3	0	0	0	184	1
core/src/main/java/org/apache/struts2/util/ComponentUtils.java	class	2	4	2	2	5	1	0	9	3	0.0	0.0	0.0	3	3	3	0	0	0	3	0	0	0	0	0	0	0	0	0	0	0	2	17	4	0	0	0	0	2	2	1	1	1	2	0	0	0	49	1
plugins/convention/src/main/java/org/apache/struts2/convention/SEOActionNameBuilder.java	class	5	8	3	5	12	1	0	15	0	0.4166667	0.6666667	1.0	3	0	3	0	0	0	3	0	0	0	4	1	0	4	0	0	1	0	3	44	1	1	0	0	0	8	3	16	3	10	2	0	0	0	65	1
xwork-core/src/test/java/PackagelessAction.java	class	1	1	0	1	2	2	0	2	1	0.0	0.0	0.0	2	0	2	0	0	0	2	0	0	0	0	0	0	0	0	0	0	0	0	10	1	0	0	0	0	3	0	0	0	0	0	0	0	0	12	1
core/src/test/java/org/apache/struts2/views/jsp/StrutsMockHttpSession.java	class	1	6	5	1	9	2	0	6	24	0.5555556	0.16666667	0.16666667	9	0	9	0	0	0	9	0	0	0	1	0	0	0	0	1	0	0	1	30	3	0	0	0	0	0	0	1	0	1	0	0	0	0	24	1
core/src/main/java/org/apache/struts2/interceptor/RolesInterceptor.java	class	7	9	2	7	17	2	0	18	22	0.78125	0.0952381	0.14285715	8	0	3	1	4	0	7	0	0	0	4	1	0	2	2	0	1	0	6	66	10	2	1	0	0	4	0	10	1	7	2	0	0	0	171	1
plugins/embeddedjsp/src/main/java/org/apache/struts2/jasper/runtime/ProtectedFunctionMapper.java	class	3	8	5	3	13	2	0	8	2	0.5	0.16666667	0.16666667	5	2	4	1	0	0	4	0	0	0	2	0	0	2	0	0	0	0	7	87	4	0	1	4	0	5	0	12	5	6	2	4	0	0	117	17
plugins/junit/src/main/java/org/apache/struts2/StrutsJUnit4TestCase.java	class	23	29	6	23	24	2	0	55	80	0.8125	0.14705883	0.21323529	16	0	3	0	13	0	17	0	0	0	7	0	0	0	7	0	0	0	6	137	9	1	3	0	1	10	2	33	2	26	1	1	0	0	173	1025
xwork-core/src/main/java/com/opensymphony/xwork2/validator/validators/RequiredFieldValidator.java	class	2	6	4	2	2	3	0	3	0	0.0	0.0	0.0	1	0	1	0	0	0	1	0	0	0	0	0	0	0	0	0	0	0	0	9	0	0	1	0	0	0	0	2	0	2	1	0	0	0	51	1
core/src/test/java/org/apache/struts2/dispatcher/PlainTextResultTest.java	class	10	11	1	10	8	3	0	24	0	0.3809524	0.6666667	0.6666667	6	0	3	0	3	0	6	0	0	0	7	0	0	0	0	7	0	0	6	102	1	1	2	4	1	19	4	32	0	23	2	0	0	0	62	1
plugins/json/src/main/java/org/apache/struts2/json/JSONWriter.java	class	10	14	4	10	123	1	0	102	336	0.9202585	0.0862069	0.3004926	29	0	5	0	24	0	29	0	0	0	16	5	1	15	0	0	4	0	7	455	22	9	28	3	14	44	13	87	6	58	5	0	1	0	202	1
plugins/convention/src/test/java/org/apache/struts2/convention/actions/resultpath/ClassLevelResultPathAction.java	class	1	3	2	1	1	1	0	0	0	0.0	0.0	0.0	1	0	1	0	0	0	1	0	0	0	0	0	0	0	0	0	0	0	0	5	1	0	0	0	0	1	0	0	0	0	0	0	0	0	16	1
core/src/main/java/org/apache/struts2/views/jsp/ui/LabelTag.java	class	6	6	0	6	3	5	0	2	1	0.6666667	0.33333334	0.33333334	3	0	2	0	1	0	3	0	0	0	2	1	0	1	1	0	1	0	0	14	1	0	0	0	1	0	1	2	0	2	0	0	0	0	28	1
core/src/main/java/org/apache/struts2/views/JspSupportServlet.java	class	3	4	1	3	1	2	0	1	0	0.5	0.0	0.0	1	0	1	0	0	0	1	0	0	0	2	2	1	1	0	0	1	0	0	8	0	0	0	0	0	0	1	2	0	2	0	0	0	0	16	1
xwork-core/src/test/java/com/opensymphony/xwork2/util/LocalizedTextUtilTest.java	class	19	20	1	19	19	5	0	34	171	0.0	0.0	0.0	19	0	17	0	2	0	19	0	0	0	0	0	0	0	0	0	0	0	63	161	0	0	0	0	0	67	1	45	0	44	0	0	2	0	115	1
core/src/main/java/org/apache/struts2/views/util/DefaultUrlHelper.java	class	6	8	2	6	74	1	0	56	52	0.83333343	0.12727273	0.27272728	12	0	11	1	0	0	11	0	0	0	6	3	2	4	0	0	3	0	5	224	10	4	20	3	13	23	10	47	2	33	7	0	0	0	113	1
core/src/test/java/org/apache/struts2/views/jsp/StrutsMockServletContext.java	class	3	13	10	3	31	1	0	5	409	0.9166667	0.029885057	0.029885057	30	0	30	0	0	0	30	0	0	0	6	0	0	0	0	6	0	0	2	98	21	0	1	0	0	0	2	6	0	6	1	0	0	0	56	1
plugins/embeddedjsp/src/main/java/org/apache/struts2/jasper/runtime/BodyContentImpl.java	class	4	6	2	4	78	2	0	38	72	0.78378373	0.48067227	0.5042017	37	0	34	2	0	1	35	0	0	0	6	2	0	6	0	0	2	0	17	257	6	0	26	0	12	9	16	22	8	7	2	0	0	0	236	1
plugins/convention/src/test/java/org/apache/struts2/convention/actions/idx/Index.java	class	1	2	1	1	1	1	0	0	0	0.0	0.0	0.0	1	0	1	0	0	0	1	0	0	0	0	0	0	0	0	0	0	0	0	5	1	0	0	0	0	0	0	0	0	0	0	0	0	0	5	1
core/src/main/java/org/apache/struts2/dispatcher/ApplicationMap.java	class	2	7	5	2	11	2	0	11	0	0.44444445	1.0	1.0	6	0	6	0	0	0	6	0	0	0	3	1	0	3	0	0	1	0	0	94	4	3	2	0	1	0	1	17	0	13	2	2	0	0	85	1
core/src/main/java/org/apache/struts2/views/freemarker/tags/HeadModel.java	class	6	7	1	6	2	2	0	0	1	0.0	0.0	0.0	2	0	1	0	1	0	2	0	0	0	0	0	0	0	0	0	0	0	0	8	1	0	0	0	0	0	0	0	0	0	0	0	0	0	13	1
plugins/junit/src/test/java/org/apache/struts2/JUnitTestAction.java	class	3	8	5	3	2	2	0	0	0	0.6666667	1.0	1.0	2	0	2	0	0	0	2	0	0	0	3	1	0	3	0	0	1	0	0	11	1	0	0	0	0	0	1	2	0	3	0	0	0	0	20	1
xwork-core/src/test/java/com/opensymphony/xwork2/interceptor/I18nInterceptorTest.java	class	7	7	0	7	15	2	0	23	0	0.22666666	1.0	1.0	15	0	13	0	2	0	15	0	0	0	5	0	0	5	0	0	0	0	1	130	0	0	0	0	2	27	0	24	0	18	0	0	0	0	66	1
plugins/embeddedjsp/src/main/java/org/apache/struts2/jasper/el/JspELException.java	class	1	3	2	1	1	2	0	2	0	0.0	0.0	0.0	1	0	1	0	0	0	1	0	0	0	0	0	0	0	0	0	0	0	0	5	0	0	0	0	0	1	0	0	1	0	0	0	0	0	6	1
plugins/oval/src/test/java/org/apache/struts2/oval/interceptor/SimpleFieldI18nDefaultKey.java	class	2	3	1	2	2	2	0	0	0	0.0	1.0	1.0	2	0	2	0	0	0	2	0	0	0	1	0	0	1	0	0	0	0	0	9	1	0	0	0	0	1	0	1	0	1	0	0	0	0	12	1
xwork-core/src/main/java/com/opensymphony/xwork2/conversion/impl/DefaultTypeConverterCreator.java	class	6	7	1	6	4	1	0	2	0	0.0	1.0	1.0	2	0	2	0	0	0	2	0	0	0	1	0	0	1	0	0	0	0	0	18	2	0	0	0	0	2	0	2	1	2	1	0	0	0	22	1
core/src/test/java/org/apache/struts2/views/jsp/ElseIfTagTest.java	class	7	7	0	7	5	3	0	14	0	0.26666668	1.0	1.0	5	0	4	0	1	0	5	0	0	0	3	0	0	0	3	0	0	0	0	54	0	0	0	0	0	5	0	13	0	13	0	0	0	0	33	1
plugins/dojo/src/main/java/org/apache/struts2/dojo/views/jsp/ui/TreeNodeTag.java	class	6	7	1	6	2	2	0	0	1	1.0	0.0	0.0	2	0	2	0	0	0	2	0	0	0	1	1	0	1	0	0	1	0	0	9	1	0	0	0	0	0	1	2	0	1	0	0	0	0	25	1
core/src/test/java/org/apache/struts2/dispatcher/ServletActionRedirectResultTest.java	class	16	16	0	16	3	3	0	36	3	0.0	0.0	0.0	3	0	3	0	0	0	3	0	0	0	0	0	0	0	0	0	0	0	0	75	0	0	0	0	0	95	0	24	0	24	0	0	0	0	59	1
plugins/portlet/src/test/java/org/apache/struts2/portlet/PortletRequestMapTest.java	class	5	6	1	5	10	2	0	21	15	0.0	0.0	0.0	6	0	5	1	0	0	5	0	0	0	0	0	0	0	0	0	0	0	0	58	0	1	0	0	0	28	1	16	1	16	1	0	0	0	31	1
xwork-core/src/test/java/com/opensymphony/xwork2/validator/VisitorValidatorTestAction.java	class	2	6	4	2	10	2	1	1	20	0.7222222	0.22222222	0.33333334	9	0	9	0	0	0	9	0	0	0	4	0	0	4	0	0	0	0	0	37	4	1	0	0	0	0	3	9	0	5	1	0	0	0	21	1
plugins/embeddedjsp/src/main/java/org/apache/struts2/jasper/xmlparser/XMLStringBuffer.java	class	3	5	2	3	16	2	0	7	43	0.6363636	0.10909091	0.10909091	11	0	11	0	0	0	11	0	0	0	1	1	1	0	0	0	1	0	4	64	0	0	0	0	0	0	14	18	10	7	2	0	0	0	87	1
xwork-core/src/test/java/com/opensymphony/xwork2/ognl/SecurityMemberAccessTest.java	class	1	2	1	1	5	1	0	0	8	0.6	0.1	0.1	5	0	5	0	0	0	5	0	0	0	1	0	0	1	0	0	0	0	0	18	4	0	0	0	0	2	1	1	0	1	0	0	0	0	13	0
apps/showcase/src/main/java/org/apache/struts2/showcase/token/TokenAction.java	class	1	1	0	1	6	2	0	6	0	0.625	0.5	0.5	4	0	4	0	0	0	4	0	0	0	2	1	0	2	0	0	1	0	1	34	3	0	2	0	0	9	4	10	2	8	1	0	0	0	36	1
xwork-core/src/test/java/com/opensymphony/xwork2/util/annotation/DummyClassExt.java	class	2	3	1	2	1	2	0	0	0	0.0	0.0	0.0	1	0	1	0	0	0	1	0	0	0	0	0	0	0	0	0	0	0	0	4	0	0	0	0	0	0	0	0	0	0	0	0	0	0	6	17
xwork-core/src/test/java/com/opensymphony/xwork2/util/fs/DefaultFileManagerFactoryTest.java	class	1	2	1	1	9	1	0	0	36	0.0	0.0	0.0	9	0	9	0	0	0	9	0	0	0	0	0	0	0	0	0	0	0	0	27	7	0	0	0	0	0	0	0	0	0	0	0	0	0	34	0
core/src/main/java/org/apache/struts2/views/jsp/ui/OptGroupTag.java	class	6	6	0	6	7	4	0	6	11	0.7619048	0.23809524	0.71428573	7	0	6	0	1	0	7	0	0	0	6	1	0	1	5	0	1	0	0	35	1	0	0	0	0	0	1	7	0	7	0	0	0	0	33	1
xwork-core/src/main/java/com/opensymphony/xwork2/config/FileManagerProvider.java	class	5	6	1	5	5	1	0	1	8	0.6	0.1	0.1	5	0	5	0	0	0	5	0	0	0	2	0	0	2	0	0	0	0	0	18	1	0	0	0	0	0	0	2	0	2	0	0	0	0	26	1
xwork-core/src/test/java/com/opensymphony/xwork2/util/Dog.java	class	2	5	3	2	20	1	0	0	149	0.89473677	0.064327486	0.064327486	19	2	19	0	0	0	19	0	0	0	7	2	1	0	0	6	1	0	0	66	10	0	1	0	1	4	1	7	2	7	0	0	0	0	57	1
plugins/rest/src/test/java/org/apache/struts2/rest/handler/JsonLibHandlerTest.java	class	3	3	0	3	5	2	0	10	10	0.0	0.0	0.0	5	0	5	0	0	0	5	0	0	0	0	0	0	0	0	0	0	0	1	41	0	0	0	0	0	17	3	14	0	14	0	0	0	0	36	1
apps/showcase/src/test/java/it/org/apache/struts2/showcase/ActionTagExampleTest.java	class	1	1	0	1	1	3	0	2	0	0.0	0.0	0.0	1	0	1	0	0	0	1	0	0	0	0	0	0	0	0	0	0	0	0	6	0	0	0	0	0	2	0	0	0	0	0	0	0	0	21	1
xwork-core/src/main/java/com/opensymphony/xwork2/ognl/accessor/XWorkCollectionPropertyAccessor.java	class	0	1	1	0	9	4	0	7	0	0.0	1.0	1.0	6	0	6	0	0	0	6	0	0	0	1	0	0	1	0	0	0	0	0	32	4	0	3	0	0	0	0	1	0	1	1	0	0	0	13	0
core/src/main/java/org/apache/struts2/config/PropertiesSettings.java	class	7	10	3	7	10	1	0	15	0	0.375	1.0	1.0	4	0	4	0	0	0	4	0	0	0	2	1	0	2	0	0	1	0	0	44	4	0	2	2	0	5	0	6	3	4	4	0	0	0	66	0
plugins/embeddedjsp/src/main/java/org/apache/struts2/el/parser/AstMult.java	class	4	5	1	4	2	4	0	2	1	0.0	0.0	0.0	2	0	2	0	0	0	2	0	0	0	0	0	0	0	0	0	0	0	1	10	1	0	0	0	0	0	2	2	0	2	0	0	0	0	19	17
plugins/dojo/src/test/java/org/apache/struts2/dojo/views/jsp/ui/StrutsMockHttpServletResponse.java	class	1	2	1	1	14	2	0	2	70	0.84615386	0.051282052	0.051282052	13	0	13	0	0	0	13	0	0	0	4	0	0	4	0	0	0	0	0	47	9	0	1	0	0	0	0	4	0	4	1	0	0	0	37	1
plugins/embeddedjsp/src/main/java/org/apache/struts2/el/parser/AstDynamicExpression.java	class	3	5	2	3	5	3	0	4	10	0.0	0.0	0.0	5	0	5	0	0	0	5	0	0	0	0	0	0	0	0	0	0	0	0	17	3	0	0	0	0	0	4	0	0	0	0	0	0	0	25	17
plugins/embeddedjsp/src/main/java/org/apache/struts2/jasper/compiler/PageDataImpl.java	class	7	8	1	7	3	4	0	7	0	0.75	1.0	1.0	2	0	2	0	0	0	2	0	0	0	4	3	0	4	0	0	3	0	0	407	1	0	0	1	0	4	0	6	0	6	1	0	2	0	104	0
core/src/main/java/org/apache/struts2/views/freemarker/tags/CheckboxModel.java	class	6	7	1	6	2	2	0	0	1	0.0	0.0	0.0	2	0	1	0	1	0	2	0	0	0	0	0	0	0	0	0	0	0	0	8	1	0	0	0	0	0	0	0	0	0	0	0	0	0	13	1
plugins/javatemplates/src/test/java/org/apache/struts2/views/java/simple/ResetTest.java	class	6	7	1	6	5	4	0	19	0	0.2	0.6	0.6	5	0	2	0	3	0	5	0	0	0	1	0	0	1	0	0	0	0	2	46	2	0	0	0	0	20	0	5	0	5	0	0	0	0	34	1
xwork-core/src/main/java/com/opensymphony/xwork2/validator/AnnotationValidationConfigurationBuilder.java	class	23	25	2	23	202	1	0	191	0	0.7121212	0.0	0.0	22	0	3	19	0	0	3	0	0	0	3	2	0	3	0	0	2	0	12	626	23	19	94	1	1	107	32	128	2	121	5	0	0	0	124	1
apps/rest-showcase/src/test/java/it/org/apache/struts2/rest/example/ListOrdersTest.java	class	2	2	0	2	5	2	0	5	10	0.0	0.0	0.0	5	0	5	0	0	0	5	0	0	0	0	0	0	0	0	0	0	0	1	29	0	0	0	0	0	16	0	0	0	0	0	0	0	0	20	1
core/src/test/java/org/apache/struts2/views/jsp/MergeIteratorTagTest.java	class	6	6	0	6	3	4	0	12	3	0.0	0.0	0.0	3	0	3	0	0	0	3	0	0	0	0	0	0	0	0	0	0	0	0	123	1	0	0	0	0	28	0	10	0	10	0	1	0	0	31	1
plugins/javatemplates/src/test/java/org/apache/struts2/views/java/simple/AbstractCommonAttributesTest.java	class	3	15	12	3	3	3	12	14	3	0.0	0.0	0.0	3	0	3	0	0	0	3	0	0	0	0	0	0	0	0	0	0	0	0	29	0	0	0	0	0	0	0	6	0	6	0	0	0	0	22	1025
plugins/portlet/src/main/java/org/apache/struts2/portlet/servlet/PortletServletResponseJSR286.java	class	8	10	2	8	31	2	0	16	120	1.0	0.0	0.0	16	0	16	0	0	0	16	0	0	0	1	1	0	1	0	0	1	0	0	126	7	0	0	0	15	15	0	1	0	1	1	0	0	0	47	1
core/src/test/java/org/apache/struts2/dispatcher/StaticContentLoaderTest.java	class	8	8	0	8	9	2	0	17	0	0.14814815	0.5833333	0.5833333	9	0	8	0	1	0	9	0	0	0	3	0	0	3	0	0	0	0	0	59	0	0	0	0	0	19	5	7	0	7	0	0	0	0	43	1
core/src/main/java/org/apache/struts2/interceptor/DateTextFieldInterceptor.java	class	6	8	2	6	13	1	0	32	3	0.6666667	0.0	0.0	3	0	3	0	0	0	3	0	0	0	1	1	0	1	0	0	1	0	1	82	1	4	1	1	0	11	3	22	4	19	6	0	1	0	69	1
xwork-core/src/main/java/com/opensymphony/xwork2/validator/DefaultActionValidatorManager.java	class	18	21	3	18	58	1	0	59	89	0.87500006	0.036363635	0.054545455	15	1	10	4	1	0	11	0	0	2	8	1	0	7	1	0	4	0	8	205	8	4	14	3	5	11	0	39	4	30	7	0	0	0	188	1
xwork-core/src/test/java/com/opensymphony/xwork2/interceptor/annotations/BaseAnnotatedAction.java	class	1	3	2	1	1	1	2	0	0	0.0	0.0	0.0	1	0	1	0	0	0	1	0	0	0	1	0	0	0	1	0	0	0	0	7	1	0	0	0	0	2	0	2	1	1	0	0	0	0	15	1
plugins/embeddedjsp/src/main/java/org/apache/struts2/jasper/compiler/Validator.java	class	15	17	2	15	18	4	0	25	3	0.0	0.0	0.0	3	3	2	1	0	0	2	0	0	0	0	0	0	0	0	0	0	0	2	1079	0	2	8	0	3	11	3	16	1	12	4	0	3	0	85	0
plugins/dojo/src/main/java/org/apache/struts2/dojo/views/velocity/components/TabbedPanelDirective.java	class	6	7	1	6	3	3	0	0	3	0.0	0.0	0.0	3	0	2	0	1	0	3	0	0	0	0	0	0	0	0	0	0	0	0	11	3	0	0	0	0	1	0	0	0	0	0	0	0	0	22	1
core/src/test/java/org/apache/struts2/components/FormButtonTest.java	class	6	6	0	6	6	3	0	11	15	0.0	0.0	0.0	6	0	6	0	0	0	6	0	0	0	0	0	0	0	0	0	0	0	0	64	0	0	0	0	0	26	0	27	0	27	0	0	0	0	33	1
xwork-core/src/test/java/com/opensymphony/xwork2/interceptor/StaticParametersInterceptorTest.java	class	12	12	0	12	8	3	0	28	0	0.0	1.0	1.0	8	0	6	0	2	0	8	0	0	0	1	0	0	1	0	0	0	0	17	129	0	0	0	0	0	39	1	31	0	31	0	0	1	0	43	1
plugins/sitemesh/src/main/java/org/apache/struts2/sitemesh/VelocityDecoratorServlet.java	class	16	17	1	16	10	2	0	33	6	0.6	0.33333334	0.5	5	0	2	1	2	0	4	0	0	0	2	0	0	0	2	0	0	0	0	72	3	0	3	0	0	21	1	19	4	15	2	0	0	0	121	1
core/src/test/java/org/apache/struts2/views/jsp/IncludeTagTest.java	class	7	7	0	7	7	4	0	22	0	0.11111111	1.0	1.0	6	0	4	0	2	0	6	0	0	0	3	0	0	3	0	0	0	0	0	68	0	0	0	1	0	14	0	7	0	4	1	0	0	0	54	1
core/src/main/java/org/apache/struts2/views/jsp/ui/ActionMessageTag.java	class	6	6	0	6	3	5	0	2	1	0.6666667	0.33333334	0.33333334	3	0	2	0	1	0	3	0	0	0	2	1	0	2	0	0	1	0	0	15	1	0	0	0	0	0	1	4	0	3	0	0	0	0	29	1
xwork-core/src/test/java/com/opensymphony/xwork2/validator/ConversionErrorFieldValidatorTest.java	class	10	10	0	10	3	3	0	19	0	0.22222222	1.0	1.0	3	0	3	0	0	0	3	0	0	0	3	1	0	3	0	0	1	0	2	35	0	0	0	0	2	9	3	10	0	10	0	0	0	0	46	1
core/src/main/java/org/apache/struts2/util/AttributeMap.java	class	2	3	1	2	28	1	0	8	78	0.6875	0.1978022	0.1978022	16	0	14	2	0	0	14	0	0	0	2	1	0	0	1	1	1	0	1	87	16	0	10	2	7	13	0	7	3	7	2	0	0	0	81	1
plugins/json/src/test/java/org/apache/struts2/json/SimpleValue.java	class	0	2	2	0	3	1	0	0	1	0.33333334	0.33333334	0.33333334	3	0	3	0	0	0	3	0	0	0	1	0	0	1	0	0	0	0	0	11	1	0	0	0	0	0	0	1	0	1	0	0	0	0	6	1
plugins/embeddedjsp/src/main/java/org/apache/struts2/el/lang/ELSupport.java	class	5	27	22	5	138	1	1	64	251	0.9130435	0.0039525693	0.0039525693	23	22	21	0	2	0	23	0	22	0	1	1	0	1	0	0	1	0	80	354	87	2	35	3	18	15	10	24	0	24	3	0	0	0	81	1
plugins/dojo/src/main/java/org/apache/struts2/dojo/views/jsp/ui/AbstractRemoteTag.java	class	2	6	4	2	21	2	2	21	170	0.9047621	0.0952381	1.0	21	0	20	0	1	0	21	0	0	0	20	0	0	0	20	0	0	0	0	106	0	0	0	0	0	0	0	21	0	21	0	0	0	0	50	1025
core/src/main/java/org/apache/struts2/views/jsp/ui/TextareaTag.java	class	6	7	1	6	6	5	1	5	7	0.7333334	0.26666668	0.6666667	6	0	5	0	1	0	6	0	0	0	5	1	0	1	4	0	1	0	0	30	1	0	0	0	1	0	1	6	0	6	0	0	0	0	35	1
plugins/embeddedjsp/src/main/java/org/apache/struts2/el/parser/AstCompositeExpression.java	class	3	5	2	3	6	3	0	3	3	0.0	0.0	0.0	3	0	3	0	0	0	3	0	0	0	0	0	0	0	0	0	0	0	0	21	2	1	2	0	0	0	2	4	0	3	3	0	0	0	26	17
xwork-core/src/main/java/com/opensymphony/xwork2/interceptor/PrefixMethodInvocationUtil.java	class	4	6	2	4	10	1	0	15	3	0.6666667	0.0	0.0	3	3	3	0	0	0	3	0	0	0	3	3	0	3	0	0	3	0	2	36	3	1	4	1	2	2	5	9	2	8	3	0	0	0	144	1
core/src/main/java/org/apache/struts2/views/jsp/ui/ResetTag.java	class	7	7	0	7	7	5	0	6	11	0.7619048	0.23809524	0.71428573	7	0	6	0	1	0	7	0	0	0	6	1	0	1	5	0	1	0	0	35	1	0	0	0	1	0	1	7	0	7	0	0	0	0	35	1
core/src/main/java/org/apache/struts2/components/ActionComponent.java	class	22	26	4	22	33	3	0	50	77	0.8555556	0.13333334	0.63809526	15	0	12	0	3	0	15	0	0	0	12	1	0	1	11	0	1	0	2	151	4	1	10	3	5	27	0	40	3	36	4	0	0	0	199	1
plugins/convention/src/test/java/org/apache/struts2/convention/actions/action/SingleActionNameAction.java	class	1	2	1	1	1	1	0	0	0	0.0	0.0	0.0	1	0	1	0	0	0	1	0	0	0	0	0	0	0	0	0	0	0	0	5	1	0	0	0	0	1	0	0	0	0	0	0	0	0	10	1
xwork-core/src/test/java/com/opensymphony/xwork2/validator/DefaultActionValidatorManagerTest.java	class	18	18	0	18	11	3	0	25	0	0.48888892	0.8888889	1.0	9	0	7	0	2	0	9	0	0	0	5	0	0	0	1	4	1	0	3	85	0	0	0	2	0	35	0	13	2	9	1	0	0	0	77	1
xwork-core/src/main/java/com/opensymphony/xwork2/util/URLUtil.java	class	3	7	4	3	6	1	0	7	0	0.0	0.0	0.0	1	1	1	0	0	0	1	0	0	0	1	1	0	1	0	0	1	0	1	24	3	0	1	1	0	4	1	2	1	1	2	0	0	0	38	1
plugins/embeddedjsp/src/main/java/org/apache/struts2/compiler/MemoryClassLoader.java	class	2	4	2	2	4	2	0	7	1	0.33333334	0.33333334	0.33333334	3	0	2	0	1	0	3	0	0	0	1	0	0	1	0	0	0	0	1	17	2	0	1	0	0	0	1	3	0	3	1	0	0	0	34	1
xwork-core/src/main/java/com/opensymphony/xwork2/ognl/ErrorMessageBuilder.java	class	1	3	2	1	12	1	0	7	16	0.5	0.33333334	0.33333334	8	1	3	5	0	0	3	0	0	0	1	0	0	1	0	0	0	0	0	44	4	1	0	0	1	7	2	2	1	2	2	0	0	0	29	1
apps/portlet/src/main/java/org/apache/struts2/portlet/example/model/Name.java	class	0	1	1	0	4	1	0	0	2	0.5	0.33333334	0.33333334	4	0	4	0	0	0	4	0	0	0	2	0	0	2	0	0	0	0	0	16	2	0	0	0	0	0	0	2	0	2	0	0	0	0	7	1
plugins/javatemplates/src/test/java/org/apache/struts2/views/java/simple/DateTextFieldTest.java	class	6	7	1	6	7	4	0	13	15	0.5714286	0.14285715	0.14285715	7	0	4	0	3	0	7	0	0	0	1	0	0	1	0	0	0	0	1	30	2	0	0	0	0	8	0	3	1	3	0	0	0	0	35	1
plugins/portlet/src/main/java/org/apache/struts2/portlet/PortletApplicationMap.java	class	2	5	3	2	11	2	0	11	0	0.44444445	1.0	1.0	6	0	6	0	0	0	6	0	0	0	3	1	0	3	0	0	1	0	0	86	4	3	2	0	1	0	1	15	0	11	2	2	0	0	66	1
apps/portlet/src/main/java/org/apache/struts2/portlet/example/SavePrefsAction.java	class	4	4	0	4	6	2	0	6	0	0.33333334	0.73333335	1.0	6	0	6	0	0	0	6	0	0	0	2	0	0	2	0	0	0	0	2	30	4	0	0	0	0	6	0	9	0	5	0	0	0	0	24	1
plugins/sitegraph/src/main/java/org/apache/struts2/sitegraph/model/IndentWriter.java	class	2	9	7	2	8	2	0	5	0	0.16666667	0.6666667	0.6666667	6	0	6	0	0	0	6	0	0	0	1	0	0	0	0	1	0	0	0	29	0	0	0	0	1	2	0	2	2	1	1	0	0	0	12	1
plugins/rest/src/main/java/org/apache/struts2/rest/handler/FormUrlEncodedHandler.java	class	2	3	1	2	4	1	0	1	6	0.75	0.0	0.0	4	0	4	0	0	0	4	0	0	0	1	1	1	0	0	0	1	0	0	14	2	0	0	0	0	3	0	1	1	1	0	0	0	0	62	1
plugins/convention/src/test/java/org/apache/struts2/convention/actions/namespace/ActionLevelNamespaceAction.java	class	1	2	1	1	1	1	0	0	0	0.0	0.0	0.0	1	0	1	0	0	0	1	0	0	0	0	0	0	0	0	0	0	0	0	5	1	0	0	0	0	1	0	0	0	0	0	0	0	0	12	1
plugins/embeddedjsp/src/main/java/org/apache/struts2/jasper/compiler/JspDocumentParser.java	class	61	63	2	61	207	6	0	114	253	0.8682539	0.23529412	0.40441176	30	3	17	13	0	0	17	0	0	0	21	4	0	21	0	0	4	0	25	677	21	8	61	7	21	37	26	167	4	85	6	0	1	0	209	0
apps/showcase/src/main/java/org/apache/struts2/showcase/ajax/Example4ShowPanelAction.java	class	1	1	0	1	9	2	0	1	32	0.8518519	0.055555556	0.055555556	9	0	9	0	0	0	9	0	0	0	3	1	0	3	0	0	1	0	0	34	7	0	0	0	0	2	1	5	0	5	0	0	0	0	32	1
core/src/test/java/org/apache/struts2/components/ComponentTest.java	class	22	22	0	22	30	4	0	26	105	0.0	0.0	0.0	15	0	15	0	0	0	15	0	0	0	0	0	0	0	0	0	0	0	1	332	0	1	1	15	0	26	1	38	0	37	2	0	0	0	60	1
plugins/sitegraph/src/main/java/org/apache/struts2/sitegraph/model/ViewNode.java	class	1	3	2	1	2	2	0	0	1	0.0	0.0	0.0	2	0	2	0	0	0	2	0	0	0	0	0	0	0	0	0	0	0	0	8	1	0	0	0	0	1	0	0	0	0	0	0	0	0	7	1
xwork-core/src/main/java/com/opensymphony/xwork2/conversion/impl/XWorkBasicConverter.java	class	11	16	5	11	45	2	0	29	25	0.45454547	0.0	0.0	11	0	2	9	0	0	2	0	0	0	1	0	0	1	0	0	0	0	3	135	13	0	17	1	2	9	5	31	1	14	3	0	0	0	122	1
apps/showcase/src/test/java/it/org/apache/struts2/showcase/UITagExampleTest.java	class	1	1	0	1	1	3	0	9	0	0.0	0.0	0.0	1	0	1	0	0	0	1	0	0	0	0	0	0	0	0	0	0	0	0	24	0	0	0	0	0	28	0	0	0	0	0	0	0	0	30	1
plugins/embeddedjsp/src/main/java/org/apache/struts2/JSPLoader.java	class	15	18	3	15	18	1	0	59	26	0.85	0.0	0.0	8	1	1	6	1	0	2	0	0	0	5	5	0	5	0	0	4	0	8	117	7	2	1	2	0	12	3	42	3	39	2	2	0	0	121	1
core/src/test/java/org/apache/struts2/views/jsp/PropertyTagTest.java	class	7	7	0	7	16	3	0	22	0	0.0	1.0	1.0	12	0	11	0	1	0	12	0	0	0	2	0	0	0	0	2	0	0	0	301	0	0	0	4	0	30	0	46	0	46	1	7	1	0	57	1
core/src/main/java/org/apache/struts2/views/freemarker/tags/OptionTransferSelectModel.java	class	6	7	1	6	2	2	0	0	1	0.0	0.0	0.0	2	0	1	0	1	0	2	0	0	0	0	0	0	0	0	0	0	0	0	8	1	0	0	0	0	0	0	0	0	0	0	0	0	0	15	1
plugins/gxp/src/main/java/org/apache/struts2/views/gxp/AbstractGxp.java	class	8	14	6	8	52	1	0	72	165	0.8506494	0.1631579	0.4105263	22	3	6	2	8	6	20	0	0	0	7	0	0	0	0	7	0	0	8	198	18	5	6	6	2	22	11	43	5	36	4	0	0	0	168	1025
xwork-core/src/test/java/com/opensymphony/xwork2/interceptor/ScopedModelDrivenInterceptorTest.java	class	15	15	0	15	10	3	0	28	0	0.0	1.0	1.0	7	0	7	0	0	0	7	0	0	0	1	0	0	0	1	0	0	0	6	155	0	0	3	0	1	45	0	33	0	30	0	0	2	0	60	1
xwork-core/src/main/java/com/opensymphony/xwork2/ognl/OgnlReflectionProvider.java	class	4	5	1	4	23	1	0	15	10	0.3125	0.45833334	0.45833334	16	0	16	0	0	0	16	0	0	0	1	0	0	1	0	0	0	0	0	86	8	0	0	7	0	0	0	1	0	1	1	0	0	0	37	1
plugins/sitegraph/src/main/java/org/apache/struts2/Main.java	class	2	3	1	2	25	4	0	30	10	0.0	0.0	0.0	5	5	1	4	0	0	1	0	0	0	0	0	0	0	0	0	0	0	13	151	5	2	4	3	0	51	9	23	4	16	3	1	1	0	144	1
xwork-core/src/test/java/com/opensymphony/xwork2/util/profiling/ProfilingTimerBeanTest.java	class	2	2	0	2	5	2	0	12	3	0.0	0.0	0.0	3	0	3	0	0	0	3	0	0	0	0	0	0	0	0	0	0	0	2	62	0	0	0	0	0	12	15	11	0	11	0	0	0	0	26	1
xwork-core/src/main/java/com/opensymphony/xwork2/conversion/impl/DefaultTypeConverter.java	class	7	19	12	7	79	1	11	45	89	0.9285714	0.00952381	0.00952381	14	7	13	0	1	0	15	0	0	0	4	3	0	3	1	0	2	0	41	155	39	1	50	0	34	3	26	40	0	19	3	0	0	0	132	1025
plugins/embeddedjsp/src/main/java/org/apache/struts2/el/parser/ParseException.java	class	3	5	2	3	26	3	0	10	8	0.64000005	0.6	0.6	5	0	4	0	1	0	5	0	0	0	5	0	3	0	2	0	0	0	2	109	3	4	4	0	1	27	16	31	9	16	3	0	0	0	177	1
bundles/demo/src/main/java/actions/osgi/Message.java	class	0	1	1	0	3	1	0	0	0	0.0	1.0	1.0	3	0	3	0	0	0	3	0	0	0	1	0	0	1	0	0	0	0	0	12	1	0	0	0	0	0	0	2	0	1	0	0	0	0	5	1
apps/showcase/src/main/java/org/apache/struts2/showcase/MoreSelectsAction.java	class	1	1	0	1	16	2	0	2	112	0.875	0.033333335	0.033333335	16	0	16	0	0	0	16	0	0	0	4	0	0	4	0	0	0	0	0	77	12	0	0	0	0	30	0	10	0	10	0	0	0	0	34	1
plugins/convention/src/test/java/org/apache/struts2/convention/actions/action/TestBase.java	class	1	2	1	1	0	2	1	0	0	0.0	-1.0	-1.0	0	0	0	0	0	0	0	0	0	0	0	0	0	0	0	0	0	0	0	2	0	0	0	0	0	0	0	0	0	0	0	0	0	0	4	1025
plugins/sitegraph/src/main/java/org/apache/struts2/sitegraph/entities/Target.java	class	1	5	4	1	13	1	0	3	0	0.25	0.8666667	1.0	6	0	6	0	0	0	6	0	0	0	2	0	0	2	0	0	0	0	0	36	10	0	7	0	2	0	3	5	2	4	1	0	0	0	17	1
core/src/main/java/org/apache/struts2/components/ComboBox.java	class	8	12	4	8	20	4	0	7	33	0.81428576	0.13333334	0.35555556	10	0	8	0	2	0	10	0	0	0	7	1	1	0	6	0	1	0	0	77	2	0	8	0	0	28	0	11	2	11	3	0	0	0	160	1
plugins/dojo/src/main/java/org/apache/struts2/dojo/views/freemarker/tags/TabbedPanelModel.java	class	6	7	1	6	2	2	0	0	1	0.0	0.0	0.0	2	0	1	0	1	0	2	0	0	0	0	0	0	0	0	0	0	0	0	8	1	0	0	0	0	0	0	0	0	0	0	0	0	0	14	1
apps/showcase/src/main/java/org/apache/struts2/showcase/chat/SendMessageToRoomAction.java	class	4	4	0	4	8	2	0	4	5	0.71428573	0.3809524	1.0	7	0	7	0	0	0	7	0	0	0	5	1	0	5	0	0	1	0	0	35	3	0	0	1	0	0	1	6	0	6	1	0	0	0	35	1
xwork-core/src/main/java/com/opensymphony/xwork2/ognl/accessor/XWorkListPropertyAccessor.java	class	11	13	2	11	31	2	0	23	12	0.7	0.33333334	0.71428573	8	0	7	1	0	0	7	0	0	0	5	0	0	5	0	0	0	0	0	104	9	3	5	3	2	2	0	28	0	25	3	0	0	0	78	1
plugins/oval/src/test/java/org/apache/struts2/oval/interceptor/domain/Address.java	class	1	3	2	1	2	1	0	0	0	0.0	1.0	1.0	2	0	2	0	0	0	2	0	0	0	1	0	0	1	0	0	0	0	0	9	1	0	0	0	0	0	1	1	0	1	0	0	0	0	6	1
plugins/spring/src/test/java/org/apache/struts2/spring/StrutsSpringObjectFactoryTest.java	class	7	7	0	7	2	2	0	8	1	0.0	0.0	0.0	2	0	2	0	0	0	2	0	0	0	0	0	0	0	0	0	0	0	0	20	0	0	0	0	0	2	0	6	0	6	0	0	0	0	28	1
plugins/testng/src/test/java/org/apache/struts2/TestNGStrutsTestCaseTest.java	class	6	6	0	6	1	4	0	11	0	0.0	0.0	0.0	1	0	1	0	0	0	1	0	0	0	0	0	0	0	0	0	0	0	1	30	0	0	0	1	0	0	2	3	0	2	1	0	1	0	18	1
plugins/javatemplates/src/main/java/org/apache/struts2/views/java/simple/SimpleTheme.java	class	2	4	2	2	1	5	0	2	0	0.0	0.0	0.0	1	0	1	0	0	0	1	0	0	0	0	0	0	0	0	0	0	0	0	47	0	0	0	0	0	1	0	0	0	0	0	1	1	0	7	1
core/src/main/java/org/apache/struts2/util/FastByteArrayOutputStream.java	class	3	4	1	3	55	2	0	41	97	0.74436086	0.47435898	0.5769231	19	3	12	6	1	0	13	0	0	0	7	1	0	7	0	0	1	0	12	189	5	7	11	3	1	4	14	27	6	18	3	0	0	0	117	1
apps/showcase/src/main/java/org/apache/struts2/showcase/ajax/tree/Toggle.java	class	1	1	0	1	1	2	0	3	0	0.0	0.0	0.0	1	0	1	0	0	0	1	0	0	0	0	0	0	0	0	0	0	0	0	7	1	0	0	0	0	0	0	0	0	0	0	0	0	0	10	1
core/src/main/java/org/apache/struts2/views/jsp/TagUtils.java	class	16	19	3	16	6	1	0	24	1	0.0	0.0	0.0	2	2	2	0	0	0	2	0	0	0	0	0	0	0	0	0	0	0	3	43	4	0	4	0	0	5	1	12	1	11	2	0	0	0	61	1
core/src/main/java/org/apache/struts2/components/Bean.java	class	10	14	4	10	8	3	0	12	13	0.74285716	0.1904762	0.47619048	7	0	7	0	0	0	7	0	0	0	5	1	0	0	5	0	1	0	0	42	3	0	0	1	0	7	0	9	0	9	1	0	0	0	144	1
plugins/convention/src/test/java/org/apache/struts2/convention/actions/Skip.java	class	1	2	1	1	1	1	0	0	0	0.0	0.0	0.0	1	0	1	0	0	0	1	0	0	0	0	0	0	0	0	0	0	0	0	5	1	0	0	0	0	0	0	0	0	0	0	0	0	0	5	1
xwork-core/src/test/java/com/opensymphony/xwork2/util/annotation/DummyClass.java	class	1	3	2	1	2	1	1	0	1	0.0	0.0	0.0	2	0	2	0	0	0	2	0	0	0	0	0	0	0	0	0	0	0	0	6	0	0	0	0	0	2	0	0	0	0	0	0	0	0	5	1
plugins/embeddedjsp/src/main/java/org/apache/struts2/jasper/tagplugins/jstl/core/Otherwise.java	class	2	2	0	2	1	1	0	2	0	0.0	0.0	0.0	1	0	1	0	0	0	1	0	0	0	0	0	0	0	0	0	0	0	0	6	0	0	0	0	0	1	0	0	0	0	0	0	0	0	6	17
xwork-core/src/main/java/com/opensymphony/xwork2/ognl/SecurityMemberAccess.java	class	3	6	3	3	42	2	0	27	77	0.85714287	0.07692308	0.07692308	14	0	7	0	7	0	14	0	0	0	6	1	0	6	0	0	2	0	5	117	21	4	3	0	2	5	0	16	0	11	3	0	0	0	72	1
core/src/test/java/org/apache/struts2/dispatcher/DispatcherTest.java	class	24	24	0	24	10	4	0	32	45	0.0	0.0	0.0	10	0	10	0	0	0	10	0	0	0	0	0	0	0	0	0	0	0	2	165	0	0	0	1	0	39	1	38	0	38	1	5	2	0	78	1
apps/showcase/src/main/java/org/apache/struts2/showcase/filedownload/FileDownloadAction.java	class	2	4	2	2	6	1	0	5	4	0.5	0.16666667	0.16666667	4	0	3	0	0	1	4	0	0	0	1	0	0	1	0	0	0	0	0	18	4	0	1	0	0	1	0	1	0	1	1	0	0	0	68	1
plugins/rest/src/test/java/org/apache/struts2/rest/DefaultHttpHeadersTest.java	class	4	4	0	4	17	2	0	17	0	0.029411765	1.0	1.0	17	0	17	0	0	0	17	0	0	0	2	0	0	2	0	0	0	0	3	127	0	0	0	0	0	52	4	29	2	27	0	1	0	0	73	1
apps/showcase/src/main/java/org/apache/struts2/showcase/tag/nonui/iteratortag/MergeIteratorTagDemo.java	class	2	2	0	2	13	2	0	4	9	0.7142857	0.2857143	0.47619048	7	0	7	0	0	0	7	0	0	0	3	1	0	3	0	0	1	0	0	37	4	0	2	0	0	10	5	3	0	3	1	0	0	0	36	1
plugins/config-browser/src/main/java/org/apache/struts2/config_browser/ShowValidatorAction.java	class	8	9	1	8	14	3	0	21	9	0.7619048	0.2857143	0.42857143	7	0	7	0	0	0	7	0	0	0	6	2	0	4	0	2	1	0	2	126	6	1	1	3	0	7	2	16	3	12	4	0	1	0	70	1
plugins/javatemplates/src/test/java/org/apache/struts2/views/java/simple/PasswordTest.java	class	6	7	1	6	6	4	0	21	9	0.5833334	0.2	0.2	6	0	2	0	4	0	6	0	0	0	2	0	0	2	0	0	0	0	2	58	2	0	0	0	0	23	0	9	0	6	0	0	0	0	39	1
apps/showcase/src/test/java/it/org/apache/struts2/showcase/CRUDTest.java	class	1	1	0	1	1	3	0	4	0	0.0	0.0	0.0	1	0	1	0	0	0	1	0	0	0	0	0	0	0	0	0	0	0	0	11	0	0	0	0	0	8	0	0	0	0	0	0	0	0	19	1
core/src/test/java/org/apache/struts2/util/CounterTest.java	class	2	2	0	2	3	2	0	5	0	0.0	1.0	1.0	3	0	3	0	0	0	3	0	0	0	1	0	0	0	0	1	0	0	0	21	0	0	0	0	0	0	4	7	1	7	0	0	0	0	17	1
apps/showcase/src/main/java/org/apache/struts2/showcase/chat/ChatLogoutAction.java	class	4	4	0	4	4	2	0	4	0	0.5555556	0.6666667	1.0	3	0	3	0	0	0	3	0	0	0	3	1	0	3	0	0	1	0	0	19	1	0	1	0	0	0	1	4	0	4	1	0	0	0	26	1
xwork-core/src/main/java/com/opensymphony/xwork2/factory/DefaultActionFactory.java	class	4	5	1	4	2	1	0	2	0	0.0	1.0	1.0	2	0	2	0	0	0	2	0	0	0	1	0	0	1	0	0	0	0	0	9	1	0	0	0	0	0	0	1	0	1	0	0	0	0	12	1
plugins/portlet/src/main/java/org/apache/struts2/portlet/dispatcher/Jsr168Dispatcher.java	class	32	36	4	32	57	2	1	76	134	0.8166667	0.16374269	0.2631579	20	0	7	1	8	4	19	0	0	0	9	1	0	8	1	0	1	0	0	285	11	1	7	3	0	50	11	59	8	40	3	0	0	0	265	1
xwork-core/src/test/java/com/opensymphony/xwork2/conversion/impl/XWorkConverterTest.java	class	0	1	1	0	2	1	0	0	0	0.0	1.0	1.0	2	0	2	0	0	0	2	0	0	0	1	0	0	1	0	0	0	0	0	9	1	0	0	0	0	0	0	2	0	1	0	0	0	0	6	0
plugins/json/src/test/java/org/apache/struts2/json/JSONWriterTest.java	class	7	7	0	7	5	4	0	23	10	0.0	0.0	0.0	5	0	5	0	0	0	5	0	0	0	0	0	0	0	0	0	0	0	2	96	0	0	0	0	0	20	12	18	0	18	0	0	2	0	44	1
plugins/embeddedjsp/src/main/java/org/apache/struts2/jasper/runtime/JspApplicationContextImpl.java	class	18	21	3	18	16	1	0	14	17	0.7619048	0.06666667	0.06666667	7	1	6	1	0	0	6	0	0	0	6	2	0	6	0	0	4	0	0	70	4	2	6	0	0	6	1	15	1	13	2	0	0	0	62	1
plugins/embeddedjsp/src/main/java/org/apache/struts2/jasper/xmlparser/XMLEncodingDetector.java	class	15	17	2	15	264	2	0	63	50	0.86063206	0.32967034	0.4065934	24	1	12	10	0	2	14	0	1	0	29	5	2	27	0	0	5	0	47	954	49	16	131	0	16	75	175	195	33	112	6	0	1	0	371	1
xwork-core/src/main/java/com/opensymphony/xwork2/XWorkJUnit4TestCase.java	class	9	10	1	9	5	1	0	8	4	0.4	0.3	0.3	5	0	2	0	3	0	5	0	0	0	4	0	0	0	4	0	0	0	0	41	0	0	0	0	0	0	0	12	0	4	0	1	0	0	30	1025
xwork-core/src/test/java/com/opensymphony/xwork2/config/providers/XmlConfigurationProviderExceptionMappingsTest.java	class	9	9	0	9	1	4	0	18	0	0.0	0.0	0.0	1	0	1	0	0	0	1	0	0	0	0	0	0	0	0	0	0	0	0	22	0	0	0	0	0	14	1	10	0	10	0	0	0	0	44	1
plugins/portlet/src/main/java/org/apache/struts2/portlet/PortletSessionMap.java	class	3	6	3	3	8	2	0	11	0	0.16666667	1.0	1.0	6	0	6	0	0	0	6	0	0	0	2	0	0	2	0	0	1	0	0	66	4	1	1	0	0	0	0	10	0	6	3	1	0	0	69	1
core/src/test/java/org/apache/struts2/views/jsp/ElseTagTest.java	class	8	8	0	8	7	3	0	15	0	0.083333336	1.0	1.0	4	0	3	0	1	0	4	0	0	0	3	0	0	0	0	3	0	0	0	66	0	0	0	3	0	1	3	11	0	8	1	0	1	0	36	1
plugins/embeddedjsp/src/main/java/org/apache/struts2/jasper/servlet/JspCServletContext.java	class	5	8	3	5	37	1	0	24	293	0.8589744	0.04923077	0.11076923	26	0	26	0	0	0	26	0	0	0	3	0	0	1	2	0	0	0	0	115	26	1	2	2	22	5	3	11	3	10	3	0	0	0	162	1
xwork-core/src/test/java/com/opensymphony/xwork2/util/ListHolder.java	class	0	1	1	0	6	1	0	0	9	0.6666667	0.2	0.2	6	0	6	0	0	0	6	0	0	0	3	0	0	0	0	3	0	0	0	23	3	0	0	0	0	0	0	3	0	3	0	0	0	0	14	1
xwork-core/src/main/java/com/opensymphony/xwork2/util/logging/slf4j/Slf4jLoggerFactory.java	class	3	4	1	3	2	2	0	1	1	0.0	0.0	0.0	2	0	0	0	2	0	2	0	0	0	0	0	0	0	0	0	0	0	0	8	2	0	0	0	0	0	0	0	0	0	0	0	0	0	12	1
xwork-core/src/main/java/com/opensymphony/xwork2/spring/SpringProxyableObjectFactory.java	class	7	8	1	7	13	3	0	14	1	0.5	0.0	0.0	2	0	1	0	1	0	2	0	0	0	2	1	0	2	0	0	1	0	1	54	4	0	0	3	0	8	0	6	5	6	6	0	0	0	78	1
xwork-core/src/test/java/com/opensymphony/xwork2/util/Bar.java	class	2	19	17	2	7	2	1	2	15	0.7142857	0.14285715	0.14285715	7	0	7	0	0	0	7	0	0	0	3	0	0	0	0	3	0	0	0	26	4	0	0	0	0	1	0	3	1	3	0	0	0	0	18	1
core/src/main/java/org/apache/struts2/interceptor/DeprecationInterceptor.java	class	8	9	1	8	12	2	0	18	11	0.72222227	0.33333334	0.33333334	6	0	3	3	0	0	3	0	0	0	3	1	0	3	0	0	1	0	1	53	3	2	1	0	0	9	0	10	0	9	2	0	0	0	81	1
xwork-core/src/test/java/com/opensymphony/xwork2/spring/Foo.java	class	0	2	2	0	4	1	0	0	0	0.0	1.0	1.0	4	0	4	0	0	0	4	0	0	0	1	0	0	0	0	1	0	0	0	15	1	0	0	0	0	1	0	4	0	1	0	0	0	0	7	1
plugins/portlet/src/main/java/org/apache/struts2/portlet/interceptor/PortletPrincipalProxy.java	class	3	4	1	3	6	1	0	4	0	0.16666667	0.6666667	0.6666667	6	0	6	0	0	0	6	0	0	0	1	0	0	1	0	0	0	0	0	21	4	0	0	0	0	1	0	1	0	1	0	0	0	0	51	1
plugins/embeddedjsp/src/main/java/org/apache/struts2/el/lang/FunctionMapperFactory.java	class	2	3	1	2	6	2	0	2	0	0.33333334	0.6666667	1.0	3	0	3	0	0	0	3	0	0	0	2	0	0	0	2	0	0	0	0	23	2	0	3	0	0	1	0	4	0	3	1	0	0	0	22	1
apps/showcase/src/main/java/org/apache/struts2/showcase/fileupload/MultipleFileUploadUsingListAction.java	class	1	1	0	1	10	2	0	2	3	0.5714286	0.42857143	1.0	7	0	7	0	0	0	7	0	0	0	3	0	0	3	0	0	0	0	0	40	4	3	0	0	0	9	0	6	3	3	1	0	0	0	30	1
xwork-core/src/main/java/com/opensymphony/xwork2/ognl/OgnlValueStackFactory.java	class	13	14	1	13	16	1	0	12	0	0.53333336	0.53333336	1.0	6	0	6	0	0	0	6	0	0	0	5	0	0	5	0	0	0	0	3	61	2	3	5	0	0	4	0	14	0	12	3	0	0	0	49	1
xwork-core/src/test/java/com/opensymphony/xwork2/ChainResultTest.java	class	10	10	0	10	4	3	0	18	3	0.0	0.0	0.0	3	0	2	0	1	0	3	0	0	0	0	0	0	0	0	0	0	0	3	85	0	0	0	2	0	11	0	10	0	10	1	0	1	0	47	1
plugins/rest/src/test/java/org/apache/struts2/rest/RestActionInvocationTest.java	class	15	16	1	15	9	6	0	31	0	0.1904762	1.0	1.0	7	0	6	0	1	0	7	0	0	0	3	0	0	0	0	3	0	0	0	163	0	0	0	2	3	43	3	32	0	23	1	1	2	0	62	1
xwork-core/src/main/java/com/opensymphony/xwork2/config/entities/InterceptorConfig.java	class	2	11	9	2	16	2	0	4	0	0.25	0.89285713	1.0	8	0	6	0	2	0	8	0	0	0	3	0	0	0	3	0	0	0	0	92	11	0	10	0	18	3	5	11	5	5	1	0	1	0	36	1
plugins/config-browser/src/main/java/org/apache/struts2/config_browser/ConfigurationHelper.java	class	4	7	3	4	11	1	0	10	0	0.2	0.6	0.6	5	0	5	0	0	0	5	0	0	0	1	0	0	1	0	0	0	0	2	48	4	1	5	0	0	2	0	16	0	13	2	0	0	0	35	1
plugins/spring/src/main/java/org/apache/struts2/spring/StrutsSpringObjectFactory.java	class	8	10	2	8	14	2	0	20	0	0.0	0.0	0.0	1	0	1	0	0	0	1	0	0	0	1	1	0	1	0	0	1	0	0	59	2	0	1	0	0	23	0	17	1	11	2	0	0	0	111	1
core/src/main/java/org/apache/struts2/views/DefaultTagLibrary.java	class	44	45	1	44	4	1	0	3	6	0.0	0.0	0.0	4	0	4	0	0	0	4	0	0	0	0	0	0	0	0	0	0	0	1	15	4	0	0	0	0	0	0	1	0	1	0	0	0	0	22	1
plugins/embeddedjsp/src/main/java/org/apache/struts2/jasper/xmlparser/XMLChar.java	class	2	4	2	2	90	1	0	8	154	0.91534394	0.121212125	0.121212125	21	21	21	0	0	0	22	0	0	0	9	9	8	1	0	0	9	0	407	747	33	5	26	0	31	0	1698	242	11	21	5	0	0	0	186	1
xwork-core/src/test/java/com/opensymphony/xwork2/ProxyInvocationTest.java	class	6	7	1	6	3	3	0	9	3	0.0	0.0	0.0	3	0	1	1	1	0	2	0	0	0	0	0	0	0	0	0	0	0	0	21	1	0	0	0	0	6	0	6	0	6	0	0	0	0	65	1
apps/showcase/src/main/java/org/apache/struts2/showcase/hangman/PropertiesVocabSource.java	class	5	6	1	5	11	1	0	11	0	0.3	0.6	0.6	5	0	4	0	1	0	5	0	0	0	2	0	0	2	0	0	0	0	4	36	2	1	4	0	3	4	2	9	2	6	1	0	0	0	18	1
xwork-core/src/main/java/com/opensymphony/xwork2/util/logging/LoggerUtils.java	class	1	6	5	1	14	1	0	13	1	0.0	0.0	0.0	2	2	2	0	0	0	2	0	0	0	0	0	0	0	0	0	0	0	3	39	3	2	3	0	0	1	4	8	0	6	5	0	0	0	42	1
core/src/test/java/org/apache/struts2/factory/MyResultFactory.java	class	1	2	1	1	0	2	0	0	0	0.0	-1.0	-1.0	0	0	0	0	0	0	0	0	0	0	0	0	0	0	0	0	0	0	0	2	0	0	0	0	0	0	0	0	0	0	0	0	0	0	4	1
plugins/dojo/src/main/java/org/apache/struts2/dojo/views/freemarker/tags/SubmitModel.java	class	6	7	1	6	2	2	0	0	1	0.0	0.0	0.0	2	0	1	0	1	0	2	0	0	0	0	0	0	0	0	0	0	0	0	8	1	0	0	0	0	0	0	0	0	0	0	0	0	0	13	1
plugins/javatemplates/src/main/java/org/apache/struts2/views/java/simple/HeadHandler.java	class	3	4	1	3	2	2	0	7	0	0.0	0.0	0.0	1	0	1	0	0	0	1	0	0	0	0	0	0	0	0	0	0	0	0	16	0	0	1	0	0	7	0	3	0	3	1	0	0	0	17	1
plugins/embeddedjsp/src/main/java/org/apache/struts2/compiler/MemoryJavaFileObject.java	class	2	5	3	2	6	1	0	2	4	0.4	0.5	0.5	5	1	4	1	0	0	4	0	0	0	1	0	0	1	0	0	0	0	1	23	4	0	0	1	0	0	0	1	0	1	1	0	0	0	32	1
plugins/convention/src/test/java/org/apache/struts2/convention/actions/defaultinterceptor/SingleActionNameAction2.java	class	2	3	1	2	1	1	0	0	0	0.0	0.0	0.0	1	0	1	0	0	0	1	0	0	0	0	0	0	0	0	0	0	0	0	5	1	0	0	0	0	1	0	0	0	0	0	0	0	0	11	1
plugins/struts1/src/main/java/org/apache/struts2/s1/ActionFormValidationInterceptor.java	class	23	24	1	23	24	2	0	36	8	0.75	0.23809524	0.23809524	8	0	6	1	1	0	7	0	0	0	6	2	0	5	1	0	2	0	2	107	5	2	5	2	7	9	2	31	5	27	3	1	0	0	133	1
plugins/dojo/src/main/java/org/apache/struts2/dojo/views/freemarker/tags/TextAreaModel.java	class	6	7	1	6	2	2	0	0	1	0.0	0.0	0.0	2	0	1	0	1	0	2	0	0	0	0	0	0	0	0	0	0	0	0	8	1	0	0	0	0	0	0	0	0	0	0	0	0	0	14	1
apps/showcase/src/main/java/org/apache/struts2/showcase/jsf/JsfEmployeeAction.java	class	6	6	0	6	12	4	0	14	13	0.8333334	0.06666667	0.06666667	6	0	6	0	0	0	6	0	0	0	2	1	0	2	0	0	1	0	0	51	5	4	1	0	1	1	1	9	0	10	3	0	0	0	76	1
plugins/portlet/src/main/java/org/apache/struts2/portlet/interceptor/PortletStateInterceptor.java	class	10	12	2	10	12	2	0	20	6	0.875	0.0	0.0	4	0	1	3	0	0	1	0	0	0	2	2	0	2	0	0	2	0	0	50	4	0	1	1	1	6	2	10	0	10	4	0	0	0	66	1
xwork-core/src/main/java/com/opensymphony/xwork2/inject/ContainerBuilder.java	class	12	35	23	12	42	1	0	37	559	0.9387755	0.009195402	0.013793103	35	0	30	5	0	0	30	0	0	0	7	2	0	2	0	5	5	0	9	235	31	0	3	0	0	5	0	16	2	15	1	7	1	0	172	17
plugins/sitemesh/src/main/java/org/apache/struts2/sitemesh/OldDecorator2NewStrutsFreemarkerDecorator.java	class	17	21	4	17	6	3	0	24	1	0.5	0.33333334	0.33333334	3	1	2	0	1	0	3	0	0	0	2	2	0	2	0	0	1	0	0	40	0	0	2	1	0	10	0	10	1	8	2	0	0	0	68	1
xwork-core/src/main/java/com/opensymphony/xwork2/XWorkTestCase.java	class	9	105	96	9	6	2	92	8	9	0.5	0.2	0.2	6	0	1	0	5	0	6	0	0	0	4	0	0	0	4	0	0	0	3	44	0	0	0	0	0	0	0	12	0	4	0	1	0	0	40	1025
xwork-core/src/test/java/com/opensymphony/xwork2/interceptor/AliasInterceptorTest.java	class	12	12	0	12	4	3	0	23	6	0.0	0.0	0.0	4	0	4	0	0	0	4	0	0	0	0	0	0	0	0	0	0	0	3	60	0	0	0	0	0	23	2	19	0	19	0	0	0	0	55	1
core/src/main/java/org/apache/struts2/views/freemarker/tags/CheckboxListModel.java	class	6	7	1	6	2	2	0	0	1	0.0	0.0	0.0	2	0	1	0	1	0	2	0	0	0	0	0	0	0	0	0	0	0	0	8	1	0	0	0	0	0	0	0	0	0	0	0	0	0	14	1
core/src/main/java/org/apache/struts2/views/xslt/CollectionAdapter.java	class	6	7	1	6	7	3	0	11	3	0.6666667	0.0	0.0	3	0	2	0	1	0	3	0	0	0	1	0	0	1	0	0	0	0	0	26	1	1	2	0	0	3	0	5	1	4	2	0	0	0	23	1
plugins/oval/src/test/java/org/apache/struts2/oval/interceptor/SimpleFieldI18n.java	class	3	4	1	3	2	2	0	0	0	0.0	1.0	1.0	2	0	2	0	0	0	2	0	0	0	1	0	0	1	0	0	0	0	0	9	1	0	0	0	0	2	1	1	0	1	0	0	0	0	11	1
core/src/main/java/org/apache/struts2/dispatcher/multipart/MultiPartRequestWrapper.java	class	6	9	3	6	37	2	0	38	28	0.7205882	0.3970588	0.77205884	17	0	13	0	4	0	17	0	0	0	4	1	0	3	1	0	1	0	0	116	19	4	12	1	6	2	0	11	1	9	2	0	0	0	157	1
plugins/convention/src/main/java/org/apache/struts2/convention/ReflectionTools.java	class	1	6	5	1	6	1	0	4	3	0.0	0.0	0.0	3	3	3	0	0	0	3	0	0	0	0	0	0	0	0	0	0	0	0	28	4	1	1	2	0	0	1	3	0	2	1	0	0	0	55	1
xwork-core/src/test/java/com/opensymphony/xwork2/interceptor/ParameterRemoverInterceptorTest.java	class	7	7	0	7	4	3	0	17	0	0.1875	1.0	1.0	4	0	3	0	1	0	4	0	0	0	4	0	0	0	4	0	0	0	0	82	0	0	0	0	4	19	7	10	0	10	0	3	1	0	29	1
xwork-core/src/test/java/com/opensymphony/xwork2/validator/DefaultValidatorFactoryTest.java	class	4	4	0	4	1	2	0	4	0	0.0	0.0	0.0	1	0	1	0	0	0	1	0	0	0	0	0	0	0	0	0	0	0	0	10	0	0	0	0	0	8	0	2	0	2	0	0	0	0	21	1
plugins/embeddedjsp/src/main/java/org/apache/struts2/jasper/runtime/JspContextWrapper.java	class	16	17	1	16	77	2	0	44	0	0.80952376	0.57478994	0.63529414	39	0	35	4	0	0	35	0	0	0	7	0	0	7	0	0	0	0	8	266	26	3	32	0	1	8	1	28	0	19	3	0	0	0	173	1
plugins/junit/src/test/java/org/apache/struts2/session/StrutsJUnit4SessionTestCaseTest.java	class	3	3	0	3	2	3	0	3	1	0.0	0.0	0.0	2	0	1	0	1	0	2	0	0	0	0	0	0	0	0	0	0	0	0	12	1	0	0	0	0	5	0	2	0	2	0	0	0	0	57	1
core/src/main/java/org/apache/struts2/views/jsp/ui/ActionErrorTag.java	class	6	6	0	6	3	5	0	2	1	0.6666667	0.33333334	0.33333334	3	0	2	0	1	0	3	0	0	0	2	1	0	2	0	0	1	0	0	15	1	0	0	0	0	0	1	4	0	3	0	0	0	0	29	1
plugins/embeddedjsp/src/main/java/org/apache/struts2/ServletCache.java	class	3	8	5	3	10	1	1	7	1	0.6666667	0.33333334	0.33333334	3	1	3	0	0	0	3	0	0	0	2	0	0	1	1	0	2	0	1	40	2	1	2	1	0	0	0	7	0	5	3	1	0	0	47	1
plugins/jsf/src/main/java/org/apache/struts2/jsf/FacesResult.java	class	8	10	2	8	6	2	0	11	6	1.0	0.0	0.0	4	0	2	1	1	0	3	0	0	0	1	1	0	1	0	0	1	0	0	24	0	0	2	0	0	0	1	4	0	4	2	0	0	0	62	1
core/src/main/java/org/apache/struts2/config/AbstractBeanSelectionProvider.java	class	11	13	2	11	17	1	1	19	21	0.85714287	0.0	0.0	7	0	4	0	3	0	7	0	0	0	2	2	1	1	0	0	2	0	0	78	1	0	1	1	0	6	0	4	1	4	5	0	1	0	65	1025
core/src/main/java/org/apache/struts2/components/FieldError.java	class	9	13	4	9	9	3	0	5	11	0.6666667	0.1904762	0.2857143	7	0	5	0	2	0	7	0	0	0	3	1	0	3	0	0	1	0	0	30	2	0	2	0	0	12	0	4	1	3	1	0	0	0	84	1
core/src/test/java/org/apache/struts2/components/UIComponentTest.java	class	22	22	0	22	40	5	0	27	190	0.0	0.0	0.0	20	0	20	0	0	0	20	0	0	0	0	0	0	0	0	0	0	0	0	406	0	0	0	20	0	41	0	40	0	40	1	0	0	0	55	1
plugins/javatemplates/src/test/java/org/apache/struts2/views/java/simple/Bean.java	class	0	1	1	0	4	1	0	0	2	0.5	0.33333334	0.33333334	4	0	4	0	0	0	4	0	0	0	2	0	0	2	0	0	0	0	0	16	2	0	0	0	0	0	0	2	0	2	0	0	0	0	8	1
xwork-core/src/main/java/com/opensymphony/xwork2/inject/Key.java	class	2	7	5	2	11	1	0	5	0	0.42857143	0.6	0.6666667	7	1	3	1	0	3	6	0	0	0	3	0	0	0	0	3	3	0	0	41	8	0	3	0	1	5	1	4	3	4	1	0	0	0	33	0
plugins/embeddedjsp/src/main/java/org/apache/struts2/jasper/compiler/Node.java	class	11	84	73	11	50	38	62	16	343	0.89247316	0.12643678	0.3218391	31	0	29	1	0	1	30	1	0	0	15	1	0	2	13	0	1	0	0	1429	21	3	13	0	8	0	3	53	0	31	3	0	38	0	357	1024
apps/blank/src/test/java/example/ConfigTest.java	class	7	9	2	7	11	2	1	20	36	0.0	0.0	0.0	9	0	1	0	8	0	9	0	0	0	0	0	0	0	0	0	0	0	0	45	3	0	1	0	0	13	2	9	4	8	1	0	0	0	48	1
core/src/main/java/org/apache/struts2/interceptor/ActionMappingParametersInteceptor.java	class	3	3	0	3	4	2	0	6	1	0.0	0.0	0.0	2	0	0	0	2	0	2	0	0	0	0	0	0	0	0	0	0	0	1	23	2	0	2	0	0	0	0	5	0	3	1	0	0	0	106	1
plugins/embeddedjsp/src/main/java/org/apache/struts2/jasper/xmlparser/EncodingMap.java	class	0	1	1	0	8	1	0	3	9	0.5714286	0.21428572	0.21428572	7	6	7	0	0	0	8	0	0	0	2	2	0	0	2	0	2	0	0	444	4	0	0	0	0	836	0	2	0	2	0	0	0	0	129	1
plugins/javatemplates/src/main/java/org/apache/struts2/views/java/simple/SubmitHandler.java	class	3	4	1	3	3	3	0	8	0	0.0	0.0	0.0	1	0	1	0	0	0	1	0	0	0	0	0	0	0	0	0	0	0	0	39	0	0	0	0	0	53	0	3	0	3	1	0	1	0	14	1
xwork-core/src/test/java/com/opensymphony/xwork2/interceptor/annotations/AnnotationParameterFilterUnitTest.java	class	12	12	0	12	5	2	0	12	0	0.0	1.0	1.0	5	0	4	0	1	0	5	0	0	0	1	0	0	0	0	1	0	0	0	93	0	0	0	0	0	56	4	23	0	23	0	0	0	0	57	1
core/src/main/java/org/apache/struts2/ServletActionContext.java	class	9	40	31	9	12	2	0	5	55	0.939394	0.0	0.0	11	10	10	1	0	0	10	0	0	0	3	3	2	1	0	0	3	0	1	44	8	0	1	0	0	3	1	4	0	4	1	0	0	0	77	1
core/src/main/java/org/apache/struts2/views/freemarker/tags/ParamModel.java	class	6	7	1	6	2	2	0	0	1	0.0	0.0	0.0	2	0	1	0	1	0	2	0	0	0	0	0	0	0	0	0	0	0	0	8	1	0	0	0	0	0	0	0	0	0	0	0	0	0	14	1
core/src/test/java/org/apache/struts2/dispatcher/ServletRedirectResultTest.java	class	21	21	0	21	15	3	0	56	0	0.2	0.62222224	0.62222224	10	0	9	0	1	0	10	0	0	0	4	0	0	2	2	0	0	0	0	205	0	0	0	5	0	118	1	34	0	34	1	0	0	0	93	1
xwork-core/src/test/java/com/opensymphony/xwork2/config/providers/XmlConfigurationProviderInvalidFileTest.java	class	2	2	0	2	2	4	0	2	0	0.0	0.0	0.0	1	0	1	0	0	0	1	0	0	0	0	0	0	0	0	0	0	0	0	11	0	0	0	1	0	1	0	2	0	2	1	0	0	0	27	1
core/src/main/java/org/apache/struts2/views/velocity/components/FieldErrorDirective.java	class	6	7	1	6	2	3	0	0	1	0.0	0.0	0.0	2	0	1	0	1	0	2	0	0	0	0	0	0	0	0	0	0	0	0	8	2	0	0	0	0	1	0	0	0	0	0	0	0	0	15	1
apps/showcase/src/main/java/org/apache/struts2/showcase/conversion/AddressAction.java	class	2	2	0	2	4	2	0	1	0	0.25	0.5	0.5	4	0	4	0	0	0	4	0	0	0	1	0	0	1	0	0	0	0	0	16	3	0	0	0	0	0	0	2	0	1	0	0	0	0	14	1
xwork-core/src/main/java/com/opensymphony/xwork2/util/location/LocatableProperties.java	class	6	27	21	6	13	4	2	16	5	0.5	0.3809524	0.47619048	7	0	6	0	0	1	7	0	0	0	2	0	0	0	0	2	0	0	1	53	5	2	3	0	0	0	2	13	0	13	2	0	0	0	59	1
plugins/json/src/main/java/org/apache/struts2/json/JSONPopulator.java	class	4	6	2	4	118	1	0	78	43	0.77272725	0.2	0.2	11	1	6	5	0	0	6	0	0	0	2	1	0	2	0	0	1	0	26	289	59	4	14	3	9	17	22	67	8	50	17	0	0	0	105	1
core/src/test/java/org/apache/struts2/views/jsp/ui/TestAction1.java	class	1	2	1	1	0	2	0	0	0	0.0	-1.0	-1.0	0	0	0	0	0	0	0	0	0	0	1	1	0	1	0	0	1	0	0	3	0	0	0	0	0	0	1	1	0	1	0	0	0	0	11	1
core/src/main/java/org/apache/struts2/views/velocity/components/PasswordDirective.java	class	6	7	1	6	2	3	0	0	1	0.0	0.0	0.0	2	0	1	0	1	0	2	0	0	0	0	0	0	0	0	0	0	0	0	8	2	0	0	0	0	1	0	0	0	0	0	0	0	0	14	1
plugins/sitegraph/src/main/java/org/apache/struts2/sitegraph/entities/FreeMarkerView.java	class	1	2	1	1	3	2	0	1	3	0.0	0.0	0.0	3	0	1	0	2	0	3	0	0	0	0	0	0	0	0	0	0	0	2	11	2	0	0	0	0	2	0	0	0	0	0	0	0	0	12	1
plugins/portlet/src/test/java/org/apache/struts2/portlet/interceptor/PortletStateInterceptorTest.java	class	10	10	0	10	4	2	0	22	0	0.0	1.0	1.0	4	0	4	0	0	0	4	0	0	0	1	0	0	1	0	0	0	0	0	78	0	0	0	0	0	18	0	23	0	23	0	0	0	0	64	1
xwork-core/src/main/java/com/opensymphony/xwork2/config/providers/XWorkConfigurationProvider.java	class	84	85	1	84	5	1	0	15	10	0.0	0.0	0.0	5	0	5	0	0	0	5	0	0	0	0	0	0	0	0	0	0	0	0	19	1	0	0	0	0	3	0	0	0	0	0	0	0	0	19	1
bundles/demo/src/main/java/actions/osgi/BundlesAction.java	class	5	5	0	5	2	2	0	1	0	0.0	1.0	1.0	2	0	2	0	0	0	2	0	0	0	1	0	0	1	0	0	0	0	0	9	1	0	0	0	0	1	0	1	0	1	0	0	0	0	22	1
core/src/test/java/org/apache/struts2/dispatcher/FilterDispatcherTest.java	class	16	16	0	16	2	7	0	9	1	0.0	0.0	0.0	2	0	2	0	0	0	2	0	0	0	0	0	0	0	0	0	0	0	0	110	0	0	0	0	0	2	0	15	0	15	0	2	6	0	46	1
core/src/main/java/org/apache/struts2/views/jsp/ui/HeadTag.java	class	6	6	0	6	1	5	0	0	0	1.0	0.0	0.0	1	0	1	0	0	0	1	0	0	0	1	1	0	1	0	0	1	0	0	6	1	0	0	0	0	0	1	1	0	1	0	0	0	0	20	1
plugins/embeddedjsp/src/main/java/org/apache/struts2/jasper/el/ELResolverImpl.java	class	11	12	1	11	25	2	0	14	0	0.35714287	0.60714287	0.75	7	0	7	0	0	0	8	0	0	0	2	1	1	1	0	0	2	0	0	86	11	0	12	2	6	1	0	3	0	3	3	0	0	0	41	17
plugins/dojo/src/main/java/org/apache/struts2/dojo/views/jsp/ui/AbstractValidateTag.java	class	2	5	3	2	3	3	2	3	0	0.33333334	0.6666667	1.0	3	0	2	0	1	0	3	0	0	0	2	0	0	0	2	0	0	0	0	16	0	0	0	0	0	0	0	3	0	3	0	0	0	0	14	1025
plugins/embeddedjsp/src/main/java/org/apache/struts2/jasper/el/FunctionMapperImpl.java	class	1	4	3	1	2	2	0	1	0	0.0	1.0	1.0	2	0	2	0	0	0	2	0	0	0	1	0	0	1	0	0	1	0	0	9	1	0	0	0	0	0	0	1	0	1	0	0	0	0	8	17
plugins/portlet/src/main/java/org/apache/struts2/components/PortletUrlRenderer.java	class	14	16	2	14	34	1	0	52	9	0.5	0.71428573	0.71428573	10	0	6	3	0	1	7	0	0	0	2	0	0	2	0	0	0	0	7	132	7	0	12	1	1	6	3	35	4	22	3	0	0	0	68	1
plugins/javatemplates/src/main/java/org/apache/struts2/views/java/simple/AbstractTagHandler.java	class	5	34	29	5	16	1	32	12	27	0.7	0.19444445	0.19444445	10	0	6	1	3	0	9	0	0	0	3	0	0	0	3	0	0	0	0	52	5	0	5	0	0	0	0	5	0	5	1	0	0	0	37	1025
plugins/portlet/src/main/java/org/apache/struts2/portlet/dispatcher/Jsr286Dispatcher.java	class	11	13	2	11	8	3	0	13	4	0.5	0.16666667	0.16666667	4	0	2	0	2	0	4	0	0	0	1	1	0	1	0	0	1	0	0	37	3	0	0	2	1	3	0	1	0	1	2	0	0	0	32	1
plugins/junit/src/test/java/org/apache/struts2/convention/StrutsJUnit4ConventionTestCaseTest.java	class	3	3	0	3	2	3	0	6	1	0.0	0.0	0.0	2	0	1	0	1	0	2	0	0	0	0	0	0	0	0	0	0	0	0	11	1	0	0	0	0	4	0	2	0	2	0	0	0	0	29	1
plugins/dojo/src/test/java/org/apache/struts2/dojo/views/jsp/ui/DivTest.java	class	5	6	1	5	1	3	0	29	0	0.0	0.0	0.0	1	0	1	0	0	0	1	0	0	0	0	0	0	0	0	0	0	0	0	34	0	0	0	0	0	25	0	2	0	2	0	0	0	0	15	1
xwork-core/src/test/java/com/opensymphony/xwork2/spring/interceptor/TestActionInvocation.java	class	9	11	2	9	16	1	0	4	112	0.84375	0.033333335	0.05	16	0	16	0	0	0	16	0	0	0	2	0	0	2	0	0	0	0	0	50	11	0	0	0	0	1	2	3	0	3	0	0	0	0	36	1
xwork-core/src/test/java/com/opensymphony/xwork2/ognl/SecurityMemberAccessTest.java	class	6	6	0	6	12	2	0	18	0	0.041666668	1.0	1.0	12	0	12	0	0	0	12	0	0	0	2	0	0	2	0	0	0	0	1	102	0	0	0	0	0	27	9	51	4	51	0	0	0	0	48	1
core/src/main/java/org/apache/struts2/views/freemarker/FreemarkerResult.java	class	18	22	4	18	41	2	0	47	108	0.8823529	0.1	0.2	17	0	9	1	7	0	16	0	0	0	11	3	0	6	5	0	3	0	7	166	11	0	11	2	2	14	2	40	5	30	5	0	0	0	273	1
plugins/junit/src/test/java/org/apache/struts2/session/SessionSetAction.java	class	1	1	0	1	1	2	0	3	0	0.33333334	0.0	0.0	1	0	1	0	0	0	1	0	0	0	3	1	2	1	0	0	1	0	0	9	1	0	0	0	0	2	1	3	0	3	0	0	0	0	30	1
xwork-core/src/main/java/com/opensymphony/xwork2/ObjectFactory.java	class	20	53	33	20	25	1	9	19	194	0.91534394	0.03809524	0.03809524	21	1	20	0	1	0	21	0	0	0	9	1	0	9	0	0	1	0	0	85	14	0	3	0	0	1	0	11	0	11	1	0	0	0	167	1
core/src/test/java/org/apache/struts2/TestUtils.java	class	2	3	1	2	7	1	0	12	6	0.0	0.0	0.0	4	4	4	0	0	0	4	0	0	0	0	0	0	0	0	0	0	0	5	32	4	2	1	0	1	2	5	8	0	8	1	0	0	0	82	1
plugins/dojo/src/main/java/org/apache/struts2/dojo/views/velocity/components/HeadDirective.java	class	6	7	1	6	2	3	0	0	1	0.0	0.0	0.0	2	0	1	0	1	0	2	0	0	0	0	0	0	0	0	0	0	0	0	8	2	0	0	0	0	1	0	0	0	0	0	0	0	0	15	1
core/src/main/java/org/apache/struts2/dispatcher/StreamResult.java	class	7	9	2	7	40	2	0	30	87	0.8535353	0.1633987	0.8888889	18	0	16	0	2	0	18	0	0	0	11	3	1	1	9	0	3	0	1	152	7	1	14	2	5	30	6	33	4	23	4	0	0	0	203	1
xwork-core/src/main/java/com/opensymphony/xwork2/inject/util/Strings.java	class	0	0	0	0	3	1	0	4	0	0.0	0.0	0.0	1	1	1	0	0	0	1	0	0	0	0	0	0	0	0	0	0	0	1	8	2	0	2	0	1	0	3	2	1	2	1	0	0	0	46	1
plugins/embeddedjsp/src/main/java/org/apache/struts2/jasper/compiler/JspUtil.java	class	16	32	16	16	217	1	0	91	1073	0.9680851	0.004040404	0.004040404	47	47	43	2	0	2	45	0	5	0	10	10	1	9	0	0	9	0	39	729	85	20	71	1	9	205	98	183	51	97	9	0	1	0	391	1
xwork-core/src/main/java/com/opensymphony/xwork2/util/logging/jdk/JdkLogger.java	class	2	3	1	2	23	1	0	5	0	0.0	1.0	1.0	23	0	23	0	0	0	23	0	0	0	1	0	0	1	0	0	0	0	16	72	6	0	0	0	0	0	0	1	0	1	0	0	0	0	25	1
plugins/embeddedjsp/src/main/java/org/apache/struts2/el/parser/AstMod.java	class	4	5	1	4	2	4	0	2	1	0.0	0.0	0.0	2	0	2	0	0	0	2	0	0	0	0	0	0	0	0	0	0	0	1	10	1	0	0	0	0	0	2	2	0	2	0	0	0	0	19	17
plugins/json/src/main/java/org/apache/struts2/json/JSONCleaner.java	class	4	7	3	4	42	1	0	41	86	0.8125	0.16483517	0.4065934	16	0	11	2	3	0	14	1	0	0	5	1	0	5	0	0	1	0	1	138	14	6	9	0	1	7	6	29	5	23	7	0	1	0	120	1025
core/src/main/java/org/apache/struts2/components/Checkbox.java	class	7	10	3	7	8	3	0	3	11	0.72222227	0.13333334	0.2	6	0	3	0	3	0	6	0	0	0	3	1	1	0	2	0	1	0	0	31	2	0	2	0	0	13	0	3	0	3	1	0	0	0	70	1
core/src/main/java/org/apache/struts2/views/freemarker/StrutsBeanWrapper.java	class	4	5	1	4	4	3	0	2	0	0.0	1.0	1.0	2	0	1	0	1	0	2	0	0	0	1	0	0	1	0	0	0	0	0	32	2	0	0	0	0	0	0	1	0	1	1	0	1	0	81	1
plugins/testng/src/main/java/org/apache/struts2/TestNGStrutsTestCase.java	class	1	1	0	1	0	3	0	0	0	0.0	-1.0	-1.0	0	0	0	0	0	0	0	0	0	0	0	0	0	0	0	0	0	0	0	2	0	0	0	0	0	0	0	0	0	0	0	0	0	0	19	1
xwork-core/src/test/java/com/opensymphony/xwork2/validator/RegexFieldValidatorTest.java	class	8	8	0	8	9	3	0	25	28	0.0	0.0	0.0	8	0	8	0	0	0	8	0	0	0	0	0	0	0	0	0	0	0	18	129	0	0	1	0	0	19	2	21	0	21	0	0	1	0	59	1
xwork-core/src/main/java/com/opensymphony/xwork2/config/impl/AbstractMatcher.java	class	6	12	6	6	30	1	0	27	11	0.61904764	0.23809524	0.2857143	7	0	4	0	3	0	7	1	0	0	3	1	0	1	0	2	1	0	3	107	4	4	7	0	2	7	14	18	9	13	4	0	1	0	152	1025
core/src/main/java/org/apache/struts2/views/xslt/SimpleAdapterDocument.java	class	20	23	3	20	45	2	0	9	901	0.95348835	0.0	0.0	43	0	41	1	1	0	42	0	0	0	1	0	0	1	0	0	0	0	1	145	29	0	1	0	0	2	0	3	1	2	1	1	0	0	138	1
apps/showcase/src/main/java/org/apache/struts2/showcase/integration/GangsterForm.java	class	5	6	1	5	12	2	0	3	29	0.75	0.17777778	0.17777778	10	0	10	0	0	0	10	0	0	0	4	0	0	4	0	0	0	0	0	40	5	0	2	0	0	2	1	6	0	5	1	0	0	0	34	1
xwork-core/src/test/java/com/opensymphony/xwork2/interceptor/ValidationInterceptorPrefixMethodInvocationTest.java	class	15	16	1	15	4	3	0	21	0	0.5833333	0.5	0.5	4	0	2	0	2	0	4	0	0	0	6	0	0	6	0	0	0	0	1	59	1	0	0	0	0	8	0	14	0	12	0	2	1	0	39	1
xwork-core/src/test/java/com/opensymphony/xwork2/validator/ModelDrivenValidationTest.java	class	6	6	0	6	1	3	0	13	0	0.0	0.0	0.0	1	0	1	0	0	0	1	0	0	0	0	0	0	0	0	0	0	0	0	17	0	0	0	0	1	7	1	5	0	5	0	0	0	0	38	1
plugins/embeddedjsp/src/main/java/org/apache/struts2/el/ValueExpressionImpl.java	class	11	13	2	11	21	2	0	17	19	0.62666667	0.4065934	0.6043956	15	0	14	1	0	0	14	0	0	0	5	0	0	5	0	0	0	0	3	80	12	0	4	1	2	4	0	16	1	11	1	0	0	0	157	17
apps/mailreader/src/main/java/mailreader2/Login.java	class	2	2	0	2	3	3	0	5	0	0.0	0.0	0.0	1	0	1	0	0	0	1	0	0	0	0	0	0	0	0	0	0	0	0	12	2	0	1	0	0	0	0	1	0	1	1	0	0	0	27	17
xwork-core/src/test/java/com/opensymphony/xwork2/config/providers/XmlConfigurationProviderInterceptorParamOverridingTest.java	class	10	10	0	10	2	3	0	15	1	0.0	0.0	0.0	2	0	1	0	1	0	2	0	0	0	0	0	0	0	0	0	0	0	0	55	0	0	0	0	12	11	8	14	0	14	0	1	0	0	51	1
plugins/dojo/src/test/java/org/apache/struts2/dojo/views/jsp/ui/AbstractUITagTest.java	class	7	17	10	7	24	2	9	40	28	0.875	0.0	0.0	8	1	5	0	3	0	8	0	0	0	2	2	0	1	0	1	2	0	6	178	2	5	9	0	2	57	11	25	3	23	3	0	2	0	177	1025
xwork-core/src/main/java/com/opensymphony/xwork2/inject/util/ReferenceMap.java	class	12	24	12	12	75	14	0	54	528	0.86499995	0.13940255	0.29871976	40	4	17	2	4	17	38	0	0	0	5	2	0	2	0	3	3	0	12	352	40	7	22	0	4	4	2	26	1	26	2	0	10	0	240	1
plugins/config-browser/src/main/java/org/apache/struts2/config_browser/ListValidatorsAction.java	class	5	7	2	5	14	2	1	13	36	0.79999995	0.2	0.29090908	12	0	10	1	1	0	11	0	0	0	5	1	0	4	0	1	1	0	1	53	9	0	1	1	0	2	3	7	3	6	1	0	0	0	51	1
xwork-core/src/test/java/com/opensymphony/xwork2/LocaleAwareTest.java	class	9	9	0	9	5	3	0	16	3	0.0	0.0	0.0	3	0	2	0	1	0	3	0	0	0	0	0	0	0	0	0	0	0	3	35	0	0	0	2	0	7	0	6	0	6	1	0	0	0	39	1
xwork-core/src/test/java/com/opensymphony/xwork2/DefaultClasstTest.java	class	4	4	0	4	2	3	0	7	1	0.0	0.0	0.0	2	0	1	0	1	0	2	0	0	0	0	0	0	0	0	0	0	0	0	22	0	0	0	0	0	19	0	7	0	2	0	0	0	0	29	1
plugins/config-browser/src/main/java/org/apache/struts2/config_browser/ShowJarsAction.java	class	3	4	1	3	5	3	0	7	1	0.0	0.0	0.0	2	0	2	0	0	0	2	0	0	0	0	0	0	0	0	0	0	0	1	22	4	0	0	2	0	2	0	0	1	0	2	0	0	0	26	1
core/src/main/java/org/apache/struts2/views/freemarker/tags/DateModel.java	class	6	7	1	6	2	2	0	0	1	0.0	0.0	0.0	2	0	1	0	1	0	2	0	0	0	0	0	0	0	0	0	0	0	0	8	1	0	0	0	0	0	0	0	0	0	0	0	0	0	15	1
plugins/codebehind/src/test/java/org/apache/struts2/config/AnnotatedAction.java	class	1	1	0	1	0	1	0	0	0	0.0	-1.0	-1.0	0	0	0	0	0	0	0	0	0	0	0	0	0	0	0	0	0	0	0	2	0	0	0	0	0	2	0	0	0	0	0	0	0	0	3	1
core/src/main/java/org/apache/struts2/components/ListUIBean.java	class	6	14	8	6	38	3	5	17	60	0.8461538	0.115384616	0.5769231	13	0	11	0	2	0	13	0	0	0	9	0	0	0	9	0	0	0	4	116	2	0	12	0	4	30	3	21	2	10	2	0	0	0	114	1025
plugins/dojo/src/main/java/org/apache/struts2/dojo/components/TreeNode.java	class	8	11	3	8	16	2	0	16	55	0.90909094	0.0	0.0	11	0	9	0	2	0	11	0	0	0	3	3	0	3	0	0	3	0	2	49	3	0	4	0	2	14	1	9	1	7	1	0	0	0	118	1
core/src/main/java/org/apache/struts2/views/jsp/I18nTag.java	class	6	7	1	6	3	4	0	2	1	0.6666667	0.33333334	0.33333334	3	0	2	0	1	0	3	0	0	0	2	1	0	1	1	0	1	0	0	14	1	0	0	0	1	0	1	2	0	2	0	0	0	0	27	1
apps/mailreader/src/main/java/mailreader2/Constants.java	class	0	0	0	0	0	1	0	0	0	0.0	-1.0	-1.0	0	0	0	0	0	0	0	0	0	0	15	15	15	0	0	0	15	0	0	17	0	0	0	0	0	15	0	15	0	15	0	0	0	0	87	17
core/src/test/java/org/apache/struts2/views/jsp/ui/SubmitTest.java	class	6	6	0	6	14	5	0	25	91	0.0	0.0	0.0	14	0	13	0	1	0	14	0	0	0	0	0	0	0	0	0	0	0	0	181	1	0	0	0	0	93	0	26	0	26	0	0	0	0	72	1
xwork-core/src/test/java/com/opensymphony/xwork2/DefaultTextProviderTest.java	class	6	7	1	6	9	2	0	12	0	0.0	1.0	1.0	9	0	7	0	2	0	9	0	0	0	1	0	0	1	0	0	0	0	5	89	0	0	0	0	0	136	0	10	0	9	0	0	0	0	42	1
plugins/embeddedjsp/src/main/java/org/apache/struts2/jasper/runtime/ServletResponseWrapperInclude.java	class	5	7	2	5	5	2	0	1	2	0.5	0.33333334	0.5	4	0	4	0	0	0	4	0	0	0	2	0	0	2	0	0	0	0	0	22	1	0	0	1	0	0	0	2	0	2	1	0	0	0	53	1
apps/rest-showcase/src/test/java/it/org/apache/struts2/rest/example/GetOrdersTest.java	class	2	2	0	2	5	2	0	6	10	0.0	0.0	0.0	5	0	5	0	0	0	5	0	0	0	0	0	0	0	0	0	0	0	1	22	0	0	0	0	0	9	0	0	0	0	0	0	0	0	22	1
xwork-core/src/test/java/com/opensymphony/xwork2/config/providers/XmlConfigurationProviderGlobalResultInheritenceTest.java	class	7	7	0	7	5	4	0	11	0	0.0	0.0	0.0	1	0	1	0	0	0	1	0	0	0	0	0	0	0	0	0	0	0	0	28	0	0	4	0	0	19	0	12	0	12	0	0	0	0	39	1
apps/showcase/src/main/java/org/apache/struts2/showcase/action/EmployeeAction.java	class	10	12	2	10	17	3	1	18	58	0.8888889	0.060606062	0.060606062	12	0	11	0	1	0	12	0	0	0	6	2	0	6	0	0	2	0	1	58	8	1	4	0	1	0	1	7	0	8	2	0	0	0	58	1
core/src/main/java/org/apache/struts2/dispatcher/DefaultStaticContentLoader.java	class	8	11	3	8	41	1	0	41	79	0.86904764	0.043956045	0.043956045	14	0	6	0	8	0	14	0	0	0	6	0	0	1	5	0	1	0	4	163	17	3	7	3	2	43	8	29	3	24	4	0	0	0	207	1
plugins/struts1/src/test/java/org/apache/struts2/s1/Struts1FactoryTest.java	class	17	18	1	17	14	3	0	44	0	0.21428573	1.0	1.0	7	0	6	1	0	0	6	0	0	0	2	1	0	1	1	0	1	0	0	136	1	0	5	1	0	54	9	32	4	29	3	0	0	0	106	1
core/src/main/java/org/apache/struts2/components/ComponentUrlProvider.java	class	9	12	3	9	49	1	0	7	951	0.9422494	0.06012951	0.24514338	47	0	47	0	0	0	47	0	0	0	21	0	0	1	20	0	0	0	0	167	26	0	0	0	2	0	0	24	0	21	1	0	0	0	82	1
xwork-core/src/main/java/com/opensymphony/xwork2/validator/validators/RepopulateConversionErrorFieldValidatorSupport.java	class	9	15	6	9	14	3	3	17	3	0.5833333	0.4	0.4	6	0	4	0	2	0	6	1	0	0	2	1	0	2	0	0	1	0	3	62	2	0	0	0	1	6	2	14	3	11	4	1	0	0	142	1025
apps/showcase/src/main/java/org/apache/struts2/showcase/modelDriven/Gangster.java	class	0	1	1	0	8	1	0	0	20	0.8	0.14285715	0.14285715	8	0	8	0	0	0	8	0	0	0	5	1	0	5	0	0	1	0	0	31	4	0	0	0	0	0	1	5	0	5	0	0	0	0	31	1
xwork-core/src/test/java/com/opensymphony/xwork2/ActionContextTest.java	class	5	5	0	5	9	3	0	24	0	0.64444447	0.8055556	1.0	9	0	9	0	0	0	9	0	0	0	5	4	0	5	0	0	4	0	9	69	0	0	0	0	0	6	1	19	0	19	0	0	0	0	67	1
xwork-core/src/test/java/com/opensymphony/xwork2/config/providers/MockConfigurationProvider.java	class	19	30	11	19	10	1	0	25	18	0.84375	0.10714286	0.14285715	8	0	8	0	0	0	8	0	0	0	12	9	8	4	0	0	9	0	1	84	1	1	1	0	0	46	0	32	0	24	2	0	0	0	88	1
plugins/portlet/src/main/java/org/apache/struts2/StrutsPortletTestCase.java	class	1	2	1	1	2	2	0	0	0	0.0	1.0	1.0	2	0	2	0	0	0	2	0	0	0	1	0	0	1	0	0	0	0	0	9	1	0	0	0	0	0	0	1	0	1	0	0	0	0	13	0
plugins/junit/src/main/java/org/apache/struts2/StrutsTestCase.java	class	20	30	10	20	21	2	8	49	51	0.8333334	0.225	0.25833333	15	0	0	0	15	0	16	0	0	0	8	1	0	1	7	0	1	0	6	121	6	0	4	0	0	5	2	24	1	21	1	1	0	0	165	1025
xwork-core/src/main/java/com/opensymphony/xwork2/interceptor/ConversionErrorInterceptor.java	class	8	10	2	8	9	2	0	19	6	0.75	0.0	0.0	4	0	1	0	3	0	4	0	0	0	1	1	1	0	0	0	1	0	2	47	4	1	2	0	0	3	0	11	1	10	3	1	0	0	145	1
core/src/main/java/org/apache/struts2/views/freemarker/FreemarkerManager.java	class	32	42	10	32	77	1	2	69	243	0.9399625	0.10541311	0.46153846	26	0	19	0	7	0	27	0	0	1	41	24	19	7	14	1	24	0	5	319	13	6	25	4	2	41	7	80	2	66	4	0	0	0	220	1
plugins/testng/src/main/java/org/apache/struts2/StrutsTestCase.java	class	6	6	0	6	3	1	0	6	3	0.0	0.0	0.0	3	0	0	0	3	0	3	0	0	0	0	0	0	0	0	0	0	0	0	17	1	0	0	0	0	0	0	4	0	1	0	0	0	0	34	1
core/src/test/java/org/apache/struts2/util/ContainUtilTest.java	class	4	4	0	4	8	2	0	7	28	0.0	0.0	0.0	8	0	8	0	0	0	8	0	0	0	0	0	0	0	0	0	0	0	25	89	0	0	0	0	0	38	16	5	0	5	0	0	2	0	23	1
core/src/test/java/org/apache/struts2/interceptor/TokenInterceptorTest.java	class	11	13	2	11	9	3	1	19	4	0.7592592	0.44444445	0.5833333	9	0	4	0	5	0	9	0	0	0	6	0	0	0	0	6	0	0	1	63	3	0	0	0	0	1	0	13	0	13	0	0	0	0	50	1
core/src/main/java/org/apache/struts2/views/velocity/components/ComponentDirective.java	class	6	7	1	6	3	3	0	0	3	0.0	0.0	0.0	3	0	2	0	1	0	3	0	0	0	0	0	0	0	0	0	0	0	0	11	3	0	0	0	0	1	0	0	0	0	0	0	0	0	22	1
core/src/test/java/org/apache/struts2/views/freemarker/FreemarkerResultMockedTest.java	class	16	17	1	16	7	3	0	40	0	0.46296296	1.0	1.0	6	0	5	1	0	0	5	0	0	0	9	0	0	0	0	9	0	0	2	167	0	0	0	0	0	66	0	53	3	36	1	0	0	0	91	1
core/src/main/java/org/apache/struts2/interceptor/debugging/PrettyPrintWriter.java	class	2	6	4	2	33	1	0	15	0	0.8366013	0.76666665	0.76666665	18	0	13	2	3	0	16	0	0	0	17	8	0	17	0	0	11	0	0	147	1	2	1	0	0	9	3	29	0	21	3	0	0	0	66	1
core/src/main/java/org/apache/struts2/util/InvocationSessionStore.java	class	4	6	2	4	10	1	0	11	8	0.6	0.16666667	0.16666667	5	4	2	1	0	2	4	0	0	0	1	1	0	1	0	0	1	0	4	48	3	0	4	0	1	3	0	9	0	8	1	0	1	0	62	1
plugins/embeddedjsp/src/main/java/org/apache/struts2/jasper/compiler/JasperTagInfo.java	class	5	7	2	5	4	2	0	0	0	0.0	1.0	1.0	3	0	3	0	0	0	3	0	0	0	1	0	0	1	0	0	0	0	0	13	2	0	1	0	0	0	0	1	0	1	0	0	0	0	42	0
xwork-core/src/main/java/com/opensymphony/xwork2/util/DomHelper.java	class	14	18	4	14	12	2	0	15	3	0.8333334	0.0	0.0	3	3	3	0	0	0	3	0	0	0	2	2	1	1	0	0	2	0	5	215	3	0	3	3	1	5	0	11	0	8	3	0	2	0	87	1
core/src/main/java/org/apache/struts2/components/Include.java	class	16	21	5	16	27	4	0	44	18	0.7708333	0.17857143	0.35714287	8	3	8	0	0	0	8	0	0	0	6	3	0	5	1	0	1	0	6	175	2	4	6	2	1	22	5	33	5	27	5	0	2	0	155	1
xwork-core/src/test/java/com/opensymphony/xwork2/interceptor/ParametersInterceptorTest.java	class	1	2	1	1	17	1	0	3	98	0.78125	0.09166667	0.09166667	16	0	16	0	0	0	16	0	0	0	2	0	0	2	0	0	0	0	0	47	9	0	0	0	0	0	1	2	0	2	0	0	0	0	23	0
xwork-core/src/test/java/com/opensymphony/xwork2/CompositeTextProviderTest.java	class	5	5	0	5	8	3	0	12	0	0.0	1.0	1.0	8	0	6	0	2	0	8	0	0	0	1	0	0	1	0	0	0	0	2	78	0	0	0	0	0	70	0	3	0	1	0	4	0	0	45	1
plugins/json/src/test/java/org/apache/struts2/json/TestUtils.java	class	1	5	4	1	6	1	0	11	10	0.8	0.0	0.0	5	5	5	0	0	0	5	0	0	0	1	1	0	1	0	0	1	0	9	24	4	0	1	0	0	3	0	6	0	6	1	0	0	0	96	1
xwork-core/src/test/java/com/opensymphony/xwork2/spring/SpringObjectFactoryTest.java	class	32	32	0	32	24	3	0	44	0	0.14583333	1.0	1.0	24	0	24	0	0	0	24	0	0	0	2	0	0	0	0	2	0	0	2	221	0	0	0	0	0	64	0	42	1	40	0	1	5	0	129	1
xwork-core/src/main/java/com/opensymphony/xwork2/util/AnnotationUtils.java	class	3	5	2	3	31	1	0	33	21	0.85714287	0.0	0.0	7	7	7	0	0	0	7	0	0	0	2	2	0	2	0	0	2	0	11	84	11	5	12	0	0	2	10	17	2	12	3	0	0	0	119	1
xwork-core/src/test/java/com/opensymphony/xwork2/validator/ActionValidatorManagerTest.java	class	13	13	0	13	1	4	0	20	0	0.0	0.0	0.0	1	0	1	0	0	0	1	0	0	0	0	0	0	0	0	0	0	0	0	181	0	0	0	0	6	35	6	18	0	18	0	4	3	0	46	1
core/src/main/java/org/apache/struts2/views/jsp/ui/ComboBoxTag.java	class	6	7	1	6	8	6	0	7	16	0.78571427	0.21428572	0.75	8	0	7	0	1	0	8	0	0	0	7	1	0	1	6	0	1	0	0	39	1	0	0	0	6	0	1	7	0	7	0	0	0	0	34	1
plugins/embeddedjsp/src/main/java/org/apache/struts2/el/parser/AstChoice.java	class	5	7	2	5	5	3	0	5	3	0.0	0.0	0.0	3	0	3	0	0	0	3	0	0	0	0	0	0	0	0	0	0	0	1	14	2	0	1	0	3	0	3	3	0	3	0	0	0	0	26	17
xwork-core/src/test/java/com/opensymphony/xwork2/util/DomHelperTest.java	class	8	8	0	8	4	2	0	12	0	0.0	1.0	1.0	2	0	2	0	0	0	2	0	0	0	1	0	0	1	0	0	0	0	3	21	0	0	2	0	0	14	3	8	2	8	0	0	0	0	44	1
plugins/portlet/src/test/java/org/apache/struts2/portlet/result/PortletResultTest.java	class	15	16	1	15	12	2	0	27	0	0.5	0.53571427	0.53571427	8	1	8	0	0	0	8	0	0	0	5	0	0	0	0	5	0	0	0	165	0	0	0	4	0	59	5	58	0	45	1	0	0	0	89	1
xwork-core/src/main/java/com/opensymphony/xwork2/util/logging/commons/CommonsLogger.java	class	3	4	1	3	23	1	0	14	0	0.0	1.0	1.0	23	0	23	0	0	0	23	0	0	0	1	0	0	1	0	0	0	0	16	72	6	0	0	0	0	0	0	1	0	1	0	0	0	0	27	1
plugins/embeddedjsp/src/main/java/org/apache/struts2/el/parser/AstLessThanEqual.java	class	4	5	1	4	6	4	0	2	1	0.0	0.0	0.0	2	0	2	0	0	0	2	0	0	0	0	0	0	0	0	0	0	0	1	16	3	0	3	0	1	0	3	2	0	2	1	0	0	0	23	17
core/src/main/java/org/apache/struts2/dispatcher/ng/ExecuteOperations.java	class	6	9	3	6	7	1	0	8	0	0.0	1.0	1.0	4	0	4	0	0	0	4	0	0	0	1	0	0	1	0	0	0	0	0	26	2	0	1	0	0	1	0	5	0	3	1	0	0	0	46	1
plugins/embeddedjsp/src/main/java/org/apache/struts2/jasper/tagplugins/jstl/core/Import.java	class	3	3	0	3	11	1	0	7	0	0.0	0.0	0.0	1	0	1	0	0	0	1	0	0	0	0	0	0	0	0	0	0	0	1	245	0	0	0	0	0	351	0	29	103	28	2	0	0	0	81	1
apps/blank/src/main/java/example/HelloWorld.java	class	3	5	2	3	4	3	0	4	0	0.5	0.16666667	0.16666667	4	0	4	0	0	0	4	0	0	0	2	1	1	1	0	0	1	0	2	17	3	0	0	0	0	1	0	2	0	2	0	0	0	0	30	1
apps/showcase/src/test/java/it/org/apache/struts2/showcase/ActionChainingTest.java	class	1	1	0	1	1	3	0	2	0	0.0	0.0	0.0	1	0	1	0	0	0	1	0	0	0	0	0	0	0	0	0	0	0	0	8	0	0	0	0	0	4	0	0	0	0	0	0	0	0	21	1
xwork-core/src/test/java/com/opensymphony/xwork2/UserSpecifiedDefaultAction.java	class	1	1	0	1	0	2	0	0	0	0.0	-1.0	-1.0	0	0	0	0	0	0	0	0	0	0	0	0	0	0	0	0	0	0	0	2	0	0	0	0	0	0	0	0	0	0	0	0	0	0	9	1
core/src/main/java/org/apache/struts2/views/velocity/components/TextAreaDirective.java	class	6	7	1	6	2	3	0	0	1	0.0	0.0	0.0	2	0	1	0	1	0	2	0	0	0	0	0	0	0	0	0	0	0	0	8	2	0	0	0	0	1	0	0	0	0	0	0	0	0	15	1
core/src/main/java/org/apache/struts2/components/OptionTransferSelect.java	class	11	15	4	11	103	5	0	15	1434	0.9497884	0.05075188	0.93045115	57	0	56	0	1	0	57	0	0	0	29	2	0	2	27	0	2	0	0	283	28	0	37	0	2	91	6	40	1	37	2	0	0	0	161	1
plugins/cdi/src/test/java/org/apache/struts2/cdi/FooConsumer.java	class	2	3	1	2	1	1	0	2	0	0.0	0.0	0.0	1	0	1	0	0	0	1	0	0	0	1	0	0	0	0	1	0	0	0	6	0	0	0	0	0	0	0	0	0	1	0	0	0	0	4	1
core/src/test/java/org/apache/struts2/views/jsp/StrutsMockPageContext.java	class	4	12	8	4	11	2	0	5	6	0.5625	0.39285713	0.39285713	8	0	8	0	0	0	8	0	0	0	2	0	0	2	0	0	0	0	0	35	5	0	3	0	3	1	0	4	0	3	1	0	0	0	32	1
plugins/dojo/src/test/java/org/apache/struts2/dojo/views/jsp/ui/TreeTest.java	class	7	8	1	7	3	4	0	16	3	0.0	0.0	0.0	3	0	3	0	0	0	3	0	0	0	0	0	0	0	0	0	0	0	0	77	1	0	0	0	0	31	0	8	0	8	0	0	1	0	28	1
plugins/embeddedjsp/src/main/java/org/apache/struts2/jasper/compiler/TagPluginManager.java	class	13	19	6	13	16	1	0	22	0	0.5833333	0.0	0.0	4	0	2	2	0	0	2	0	0	0	6	2	0	6	0	0	2	0	1	152	8	1	8	1	1	6	1	21	0	18	2	1	1	0	75	1
core/src/main/java/org/apache/struts2/views/freemarker/tags/FileModel.java	class	6	7	1	6	2	2	0	0	1	0.0	0.0	0.0	2	0	1	0	1	0	2	0	0	0	0	0	0	0	0	0	0	0	0	8	1	0	0	0	0	0	0	0	0	0	0	0	0	0	13	1
plugins/sitegraph/src/main/java/org/apache/struts2/sitegraph/entities/JspView.java	class	1	2	1	1	3	2	0	1	3	0.0	0.0	0.0	3	0	1	0	2	0	3	0	0	0	0	0	0	0	0	0	0	0	2	11	2	0	0	0	0	2	0	0	0	0	0	0	0	0	11	1
plugins/dojo/src/test/java/org/apache/struts2/dojo/views/jsp/ui/HeadTagTest.java	class	3	4	1	3	2	3	0	12	1	0.0	0.0	0.0	2	0	2	0	0	0	2	0	0	0	0	0	0	0	0	0	0	0	0	28	0	0	0	0	0	14	0	2	0	2	0	0	0	0	28	1
core/src/main/java/org/apache/struts2/components/Submit.java	class	10	14	4	10	15	5	0	11	34	0.8611111	0.027777778	0.027777778	9	0	7	0	2	0	9	0	0	0	4	3	2	1	1	0	3	0	0	51	5	0	5	1	5	12	0	6	1	4	1	0	0	0	133	1
xwork-core/src/test/java/com/opensymphony/xwork2/TestBean.java	class	1	17	16	1	9	1	3	0	28	0.7777778	0.11111111	0.11111111	9	0	9	0	0	0	9	0	0	0	4	0	0	4	0	0	0	0	0	32	4	0	0	0	0	0	0	5	0	4	0	0	0	0	19	1
core/src/main/java/org/apache/struts2/components/Select.java	class	7	12	5	7	13	4	1	4	18	0.7708333	0.17857143	0.53571427	8	0	7	0	1	0	8	0	0	0	6	1	1	0	5	0	1	0	0	45	1	0	5	0	2	21	0	6	1	6	1	0	0	0	147	1
plugins/javatemplates/src/main/java/org/apache/struts2/views/java/simple/LabelHandler.java	class	3	4	1	3	2	2	0	8	0	0.0	0.0	0.0	1	0	1	0	0	0	1	0	0	0	0	0	0	0	0	0	0	0	0	11	0	0	0	0	0	15	0	3	0	3	1	0	0	0	14	1
xwork-core/src/test/java/com/opensymphony/xwork2/ProxyInvocationAction.java	class	2	3	1	2	1	2	0	0	0	0.0	0.0	0.0	1	0	1	0	0	0	1	0	0	0	0	0	0	0	0	0	0	0	0	5	1	0	0	0	0	1	0	0	0	0	0	0	0	0	10	1
xwork-core/src/test/java/com/opensymphony/xwork2/VoidResult.java	class	3	5	2	3	5	1	0	0	3	0.0	0.0	0.0	3	0	3	0	0	0	3	0	0	0	0	0	0	0	0	0	0	0	0	16	4	0	1	0	1	0	1	0	0	0	1	0	0	0	14	1
core/src/test/java/org/apache/struts2/views/jsp/IteratorGeneratorTagTest.java	class	5	5	0	5	6	4	0	15	15	0.0	0.0	0.0	6	0	6	0	0	0	6	0	0	0	0	0	0	0	0	0	0	0	0	126	1	0	0	0	51	41	0	14	0	14	0	1	0	0	34	1
plugins/osgi/src/main/java/org/apache/struts2/osgi/OsgiConfigurationProvider.java	class	20	22	2	20	38	1	0	50	49	0.7936508	0.23076923	0.6043956	14	0	10	0	4	0	14	0	0	2	9	1	0	9	0	0	1	0	0	143	3	4	5	2	0	14	0	26	0	23	3	0	0	0	119	1
plugins/dojo/src/main/java/org/apache/struts2/dojo/views/freemarker/tags/DojoModels.java	class	14	15	1	14	23	1	0	0	0	0.72023815	1.0	1.0	12	0	12	0	0	0	12	0	0	0	14	0	0	3	11	0	0	0	0	87	11	0	11	0	0	0	0	14	0	14	1	0	0	0	45	1
apps/showcase/src/main/java/org/apache/struts2/showcase/fileupload/FileUploadAction.java	class	1	1	0	1	10	2	0	0	33	0.82	0.13333334	0.13333334	10	0	10	0	0	0	10	0	0	0	5	1	0	5	0	0	1	0	0	37	6	0	0	0	0	0	1	5	0	5	0	0	0	0	28	1
core/src/test/java/org/apache/struts2/interceptor/ServletConfigInterceptorTest.java	class	21	22	1	21	11	3	0	37	0	0.09090909	1.0	1.0	11	0	8	1	2	0	10	0	0	0	1	0	0	1	0	0	0	0	0	138	1	0	0	0	0	5	0	36	0	35	0	0	1	0	50	1
plugins/jfreechart/src/main/java/org/apache/struts2/dispatcher/ChartResult.java	class	7	9	2	7	28	2	0	15	39	0.8266667	0.2820513	0.84615386	15	0	13	2	0	0	13	0	0	0	9	4	0	6	0	3	4	0	2	96	7	0	8	2	0	12	1	22	2	12	2	0	0	0	171	1
core/src/main/java/org/apache/struts2/util/fs/JBossFileManager.java	class	4	5	1	4	47	2	0	45	22	0.84615386	0.4	0.4	13	0	4	7	2	0	6	0	0	0	7	7	0	7	0	0	7	0	3	184	19	1	3	5	1	29	0	27	1	24	3	0	0	0	103	1
plugins/embeddedjsp/src/main/java/org/apache/struts2/el/parser/AstFalse.java	class	2	3	1	2	2	4	0	0	1	0.0	0.0	0.0	2	0	2	0	0	0	2	0	0	0	0	0	0	0	0	0	0	0	0	8	1	0	0	0	0	0	0	0	0	0	0	0	0	0	17	17
plugins/oval/src/test/java/org/apache/struts2/oval/interceptor/SimpleFieldJPAAnnotations.java	class	2	2	0	2	2	2	0	0	0	0.0	1.0	1.0	2	0	2	0	0	0	2	0	0	0	1	0	0	1	0	0	0	0	0	9	1	0	0	0	0	0	0	1	0	1	0	0	0	0	15	1
xwork-core/src/test/java/com/opensymphony/xwork2/conversion/ConversionTestAction.java	class	3	3	0	3	9	1	0	0	28	0.7777778	0.11111111	0.11111111	9	0	9	0	0	0	9	0	0	0	4	0	0	4	0	0	0	0	0	33	5	0	0	0	0	6	0	6	0	4	0	0	0	0	59	1
apps/showcase/src/test/java/it/org/apache/struts2/showcase/FreeMarkerManagerTest.java	class	1	1	0	1	4	3	0	6	1	0.0	0.0	0.0	2	0	2	0	0	0	2	0	0	0	0	0	0	0	0	0	0	0	0	16	0	0	0	0	0	6	2	2	0	2	0	0	0	0	26	1
apps/portlet/src/main/java/org/apache/struts2/portlet/example/FormExampleWithValidation.java	class	1	1	0	1	5	2	0	0	6	0.6	0.2	0.2	5	0	5	0	0	0	5	0	0	0	2	0	0	2	0	0	0	0	0	19	3	0	0	0	0	0	0	4	0	2	0	0	0	0	19	1
plugins/rest/src/test/java/org/apache/struts2/rest/handler/JacksonLibHandlerTest.java	class	3	3	0	3	6	2	0	12	15	0.0	0.0	0.0	6	0	6	0	0	0	6	0	0	0	0	0	0	0	0	0	0	0	1	51	0	0	0	0	0	20	5	18	0	18	0	0	0	0	38	1
core/src/test/java/org/apache/struts2/views/jsp/DynAttribsTest.java	class	6	6	0	6	13	3	0	19	0	0.0	1.0	1.0	2	0	1	0	1	0	2	0	0	0	1	0	0	1	0	0	0	0	2	66	2	1	3	3	0	9	5	21	1	19	3	0	0	0	97	1
core/src/main/java/org/apache/struts2/views/jsp/ui/FieldErrorTag.java	class	6	6	0	6	4	5	0	3	2	0.6666667	0.33333334	0.5	4	0	3	0	1	0	4	0	0	0	3	1	0	1	2	0	1	0	0	20	1	0	0	0	1	0	1	5	0	4	0	0	0	0	30	1
plugins/embeddedjsp/src/main/java/org/apache/struts2/el/parser/AstMinus.java	class	4	5	1	4	2	4	0	2	1	0.0	0.0	0.0	2	0	2	0	0	0	2	0	0	0	0	0	0	0	0	0	0	0	1	10	1	0	0	0	0	0	2	2	0	2	0	0	0	0	19	17
core/src/main/java/org/apache/struts2/views/freemarker/tags/DoubleSelectModel.java	class	6	7	1	6	2	2	0	0	1	0.0	0.0	0.0	2	0	1	0	1	0	2	0	0	0	0	0	0	0	0	0	0	0	0	8	1	0	0	0	0	0	0	0	0	0	0	0	0	0	14	1
plugins/dojo/src/main/java/org/apache/struts2/dojo/components/Autocompleter.java	class	8	12	4	8	76	2	0	19	764	0.9535798	0.034146342	0.49512196	41	0	39	0	2	0	41	0	0	0	31	3	1	2	28	0	3	0	2	207	4	0	34	0	3	103	1	39	4	36	2	0	0	0	273	1
plugins/json/src/test/java/org/apache/struts2/json/TestAction4.java	class	1	1	0	1	3	1	0	0	0	0.0	1.0	1.0	2	0	2	0	0	0	2	0	0	0	1	0	0	1	0	0	0	0	0	10	1	0	1	0	0	0	0	2	0	1	1	0	0	0	7	1
plugins/json/src/test/java/org/apache/struts2/json/TestAction3.java	class	1	2	1	1	1	2	0	0	0	0.0	0.0	0.0	1	0	1	0	0	0	1	0	0	0	0	0	0	0	0	0	0	0	0	5	1	0	0	0	0	1	0	0	0	0	0	0	0	0	5	1
xwork-core/src/test/java/com/opensymphony/xwork2/util/fs/DefaultFileManagerFactoryTest.java	class	7	7	0	7	3	3	0	5	1	0.33333334	0.33333334	0.33333334	3	0	3	0	0	0	3	0	0	0	1	1	0	0	0	1	0	0	0	25	0	0	0	0	0	0	0	8	0	7	0	0	0	0	22	1
plugins/json/src/test/java/org/apache/struts2/json/TestAction2.java	class	0	1	1	0	1	1	1	0	0	0.0	0.0	0.0	1	0	1	0	0	0	1	0	0	0	0	0	0	0	0	0	0	0	0	5	1	0	0	0	0	1	0	0	0	0	0	0	0	0	4	1
core/src/main/java/org/apache/struts2/views/util/ResourceUtil.java	class	2	2	0	2	3	1	0	4	0	0.0	0.0	0.0	1	1	1	0	0	0	1	0	0	0	0	0	0	0	0	0	0	0	1	9	2	0	1	0	0	2	1	1	0	1	1	0	0	0	10	1
xwork-core/src/main/java/com/opensymphony/xwork2/validator/ValidationInterceptor.java	class	9	14	5	9	19	2	0	20	22	0.8055555	0.19444445	0.5833333	9	0	6	0	3	0	9	0	0	0	8	3	0	8	0	0	3	0	2	74	3	0	1	1	0	8	0	18	2	14	3	0	0	0	232	1
plugins/dojo/src/test/java/org/apache/struts2/dojo/views/jsp/ui/Category.java	class	1	3	2	1	12	1	0	3	7	0.66	0.23636363	0.5272727	10	1	10	0	0	0	11	0	0	0	5	1	0	5	0	0	0	0	0	46	5	1	0	0	0	17	17	8	0	5	1	0	0	0	22	1
core/src/main/java/org/apache/struts2/util/DateFormatter.java	class	1	2	1	1	13	1	0	7	0	0.5151515	0.6181818	1.0	11	0	11	0	0	0	11	0	0	0	3	0	0	0	0	3	0	0	1	45	2	0	1	1	1	0	0	9	0	3	1	0	0	0	27	1
plugins/convention/src/test/java/org/apache/struts2/convention/actions/action/ClassLevelAnnotationDefaultMethodAction.java	class	1	2	1	1	1	1	0	0	0	0.0	0.0	0.0	1	0	1	0	0	0	1	0	0	0	0	0	0	0	0	0	0	0	0	5	1	0	0	0	0	2	0	0	0	0	0	0	0	0	7	1
core/src/test/java/org/apache/struts2/dispatcher/DefaultStaticContentLoaderTest.java	class	2	2	0	2	1	3	0	3	0	0.0	0.0	0.0	1	0	1	0	0	0	1	0	0	0	0	0	0	0	0	0	0	0	0	22	0	0	0	0	0	17	13	5	0	5	0	0	0	0	25	1
core/src/test/java/org/apache/struts2/views/freemarker/TestBean.java	class	1	3	2	1	5	1	0	2	6	0.6	0.2	0.2	5	0	5	0	0	0	5	0	0	0	2	0	0	2	0	0	0	0	0	21	2	0	0	0	0	0	0	4	0	2	0	0	0	0	12	1
core/src/main/java/org/apache/struts2/interceptor/debugging/ObjectToHTMLWriter.java	class	3	5	2	3	29	1	0	34	3	0.33333334	1.0	1.0	6	0	1	4	0	1	2	0	0	0	1	0	0	1	0	0	0	0	3	113	4	5	4	2	6	38	3	18	2	18	3	0	0	0	67	0
core/src/main/java/org/apache/struts2/dispatcher/ng/servlet/ServletHostConfig.java	class	4	5	1	4	4	1	0	4	0	0.0	1.0	1.0	4	0	4	0	0	0	4	0	0	0	1	0	0	1	0	0	0	0	1	15	3	0	0	0	0	0	0	1	0	1	0	0	0	0	14	1
plugins/osgi/src/main/java/org/apache/struts2/osgi/StrutsOsgiListener.java	class	8	9	1	8	5	1	0	9	0	0.375	1.0	1.0	2	0	2	0	0	0	2	0	0	0	4	3	2	2	0	0	3	0	1	29	0	0	0	2	0	5	0	6	0	6	1	0	0	0	42	1
apps/showcase/src/main/java/org/apache/struts2/showcase/dao/EmployeeDao.java	class	7	10	3	7	8	2	0	7	8	0.8	0.1	0.1	5	0	5	0	0	0	5	0	0	0	2	1	0	1	1	0	1	0	0	26	4	1	2	0	0	0	2	5	0	5	2	0	0	0	28	1
xwork-core/src/test/java/com/opensymphony/xwork2/test/ModelDrivenAnnotationAction2.java	class	2	3	1	2	1	3	0	0	0	0.0	0.0	0.0	1	0	1	0	0	0	1	0	0	0	1	0	0	1	0	0	0	0	0	6	1	0	0	0	0	0	0	1	0	1	0	0	0	0	26	1
xwork-core/src/test/java/com/opensymphony/xwork2/validator/IntRangeValidatorTest.java	class	6	6	0	6	3	3	0	18	1	0.0	0.0	0.0	2	0	1	0	1	0	2	0	0	0	0	0	0	0	0	0	0	0	0	28	0	0	0	1	2	5	2	7	0	7	1	0	0	0	43	1
core/src/test/java/org/apache/struts2/views/jsp/ui/FileTest.java	class	5	5	0	5	5	5	0	15	10	0.0	0.0	0.0	5	0	4	0	1	0	5	0	0	0	0	0	0	0	0	0	0	0	0	34	1	0	0	0	0	16	0	5	0	5	0	0	0	0	46	1
plugins/json/src/main/java/org/apache/struts2/json/bridge/StringBridge.java	class	1	2	1	1	2	1	0	1	0	0.0	0.0	0.0	1	0	1	0	0	0	1	0	0	0	0	0	0	0	0	0	0	0	0	6	2	0	1	0	0	0	0	0	0	0	1	0	0	0	10	1
plugins/embeddedjsp/src/main/java/org/apache/struts2/jasper/compiler/ParserController.java	class	19	26	7	19	81	1	0	59	52	0.82211536	0.4642857	0.75	16	0	8	8	0	0	8	0	0	0	13	1	0	13	0	0	1	0	8	297	23	4	26	4	6	27	11	89	4	50	4	0	0	0	189	0
plugins/portlet/src/test/java/org/apache/struts2/portlet/PortletApplicationMapTest.java	class	5	5	0	5	7	2	0	24	0	0.14285715	1.0	1.0	7	0	7	0	0	0	7	0	0	0	2	0	0	0	0	2	0	0	1	86	0	0	0	0	0	52	1	18	0	16	0	2	0	0	42	1
plugins/embeddedjsp/src/main/java/org/apache/struts2/jasper/el/ELContextWrapper.java	class	4	4	0	4	11	2	0	9	0	0.4	1.0	1.0	10	0	10	0	0	0	10	0	0	0	2	0	0	2	0	0	2	0	0	36	7	0	1	0	0	0	0	2	0	2	1	0	0	0	35	17
xwork-core/src/main/java/com/opensymphony/xwork2/interceptor/ParametersInterceptor.java	class	17	25	8	17	62	3	0	69	218	0.8842592	0.0995671	0.3982684	24	1	10	2	12	0	22	0	0	0	9	3	0	6	2	1	3	0	5	235	16	6	8	2	9	16	8	48	5	41	4	1	0	0	403	1
plugins/embeddedjsp/src/main/java/org/apache/struts2/JSPServletConfig.java	class	2	3	1	2	5	1	0	1	8	0.70000005	0.1	0.1	5	0	5	0	0	0	5	0	0	0	2	0	0	2	0	0	1	0	1	19	4	0	0	0	0	0	0	2	0	2	0	0	0	0	32	1
plugins/convention/src/test/java/org/apache/struts2/convention/actions/result/InheritedResultTestBase.java	class	2	3	1	2	0	2	1	0	0	0.0	-1.0	-1.0	0	0	0	0	0	0	0	0	0	0	0	0	0	0	0	0	0	0	0	2	0	0	0	0	0	6	0	0	0	0	0	0	0	0	7	1025
xwork-core/src/test/java/com/opensymphony/xwork2/config/ConfigurationTest.java	class	15	15	0	15	29	3	0	44	136	0.0	0.0	0.0	17	0	16	0	1	0	17	0	0	0	0	0	0	0	0	0	0	0	1	236	0	0	0	12	0	78	11	31	6	28	1	2	1	0	72	1
plugins/embeddedjsp/src/main/java/org/apache/struts2/jasper/security/SecurityClassLoad.java	class	2	4	2	2	3	1	0	4	0	0.0	0.0	0.0	1	1	1	0	0	0	1	0	0	0	1	1	0	1	0	0	0	0	1	43	1	0	1	1	0	31	0	2	29	2	1	0	0	0	38	17
apps/mailreader/src/main/java/mailreader2/AuthenticationInterceptor.java	class	3	3	0	3	6	1	0	5	3	0.0	0.0	0.0	3	0	3	0	0	0	3	0	0	0	0	0	0	0	0	0	0	0	0	17	2	0	2	0	2	0	0	3	0	3	1	0	0	0	16	1
core/src/test/java/org/apache/struts2/interceptor/StrutsConversionErrorInterceptorTest.java	class	7	7	0	7	3	3	0	17	0	0.11111111	1.0	1.0	3	0	2	0	1	0	3	0	0	0	6	0	0	0	6	0	0	0	0	50	0	0	0	0	0	22	2	8	0	8	0	0	0	0	36	1
xwork-core/src/test/java/com/opensymphony/xwork2/util/MyBeanActionTest.java	class	6	6	0	6	5	3	0	21	3	0.0	0.0	0.0	3	0	2	0	1	0	3	0	0	0	0	0	0	0	0	0	0	0	4	58	0	0	0	2	0	38	6	9	0	9	1	0	0	0	42	1
xwork-core/src/test/java/com/opensymphony/xwork2/config/impl/NamespaceMatcherTest.java	class	5	5	0	5	1	2	0	6	0	0.0	0.0	0.0	1	0	1	0	0	0	1	0	0	0	0	0	0	0	0	0	0	0	0	16	0	0	0	0	0	12	1	2	0	2	0	0	0	0	15	1
core/src/test/java/org/apache/struts2/dispatcher/mapper/RestfulActionMapperTest.java	class	4	4	0	4	9	2	0	14	0	0.0	1.0	1.0	9	0	7	0	2	0	9	0	0	0	1	0	0	1	0	0	0	0	1	66	0	0	0	0	0	32	3	14	0	13	0	0	0	0	39	1
xwork-core/src/test/java/com/opensymphony/xwork2/config/providers/XmlConfigurationProviderActionsTest.java	class	14	14	0	14	6	4	0	25	0	0.52	0.6	0.6	5	0	4	0	1	0	5	0	0	0	5	0	0	5	0	0	0	0	0	102	0	0	0	1	0	81	3	41	0	33	1	0	0	0	67	1
plugins/portlet/src/main/java/org/apache/struts2/portlet/PortletRequestMap.java	class	2	5	3	2	9	2	0	11	0	0.16666667	1.0	1.0	6	0	6	0	0	0	6	0	0	0	2	0	0	2	0	0	0	0	0	60	4	2	1	0	0	0	0	13	0	8	2	1	0	0	62	1
xwork-core/src/main/java/com/opensymphony/xwork2/validator/validators/LongRangeFieldValidator.java	class	1	2	1	1	1	4	0	0	0	0.0	0.0	0.0	1	0	1	0	0	0	1	0	0	0	0	0	0	0	0	0	0	0	0	5	0	0	0	0	0	0	0	0	0	0	0	0	0	0	88	17
core/src/main/java/org/apache/struts2/dispatcher/ng/listener/ListenerHostConfig.java	class	2	3	1	2	4	1	0	2	4	0.5	0.16666667	0.16666667	4	0	4	0	0	0	4	0	0	0	1	0	0	1	0	0	0	0	1	15	3	0	0	0	0	0	0	1	0	1	0	0	0	0	19	1
xwork-core/src/main/java/com/opensymphony/xwork2/mock/MockObjectTypeDeterminer.java	class	2	3	1	2	15	1	0	7	57	0.75	0.18681319	0.4945055	14	0	14	0	0	0	14	0	0	0	4	0	0	4	0	0	0	0	0	57	8	0	0	1	0	2	0	8	1	4	1	0	0	0	34	1
xwork-core/src/test/java/com/opensymphony/xwork2/validator/URLValidatorTest.java	class	9	9	0	9	10	3	0	22	43	0.8	0.022222223	0.022222223	10	0	8	0	2	0	10	0	0	0	2	0	0	0	0	2	0	0	12	120	0	0	0	0	0	20	0	15	0	13	0	0	2	0	50	1
xwork-core/src/test/java/com/opensymphony/xwork2/validator/validators/ShortRangeFieldValidatorTest.java	class	12	13	1	12	8	3	0	20	10	0.0	0.0	0.0	5	0	3	2	0	0	3	0	0	0	0	0	0	0	0	0	0	0	0	44	2	0	3	0	0	8	10	12	0	12	0	0	0	0	32	1
xwork-core/src/main/java/com/opensymphony/xwork2/validator/AnnotationActionValidatorManager.java	class	23	26	3	23	61	1	0	71	83	0.8666667	0.060606062	0.09090909	15	1	10	3	2	0	12	0	0	0	8	2	0	7	1	0	4	0	9	230	8	4	14	3	5	15	0	48	5	39	7	0	0	0	187	1
xwork-core/src/main/java/com/opensymphony/xwork2/validator/validators/URLValidator.java	class	3	6	3	3	10	3	0	10	2	0.5	0.33333334	0.5	4	0	4	0	0	0	4	0	0	0	2	0	0	2	0	0	0	0	1	31	4	0	2	0	1	14	1	4	1	4	1	0	0	0	68	1
plugins/portlet/src/main/java/org/apache/struts2/views/freemarker/PortletFreemarkerResult.java	class	17	18	1	17	26	2	0	44	66	0.78571427	0.08974359	0.15384616	16	0	6	3	7	0	13	0	0	0	7	1	0	2	5	0	1	0	6	127	7	0	3	2	0	10	1	34	3	25	2	0	0	0	205	1
xwork-core/src/main/java/com/opensymphony/xwork2/config/entities/ExceptionMappingConfig.java	class	2	10	8	2	19	2	0	4	0	0.33333334	0.8333333	1.0	9	0	7	0	2	0	9	0	0	0	4	0	0	0	4	0	0	0	0	106	13	0	13	0	24	4	7	14	7	6	1	0	1	0	38	1
xwork-core/src/test/java/com/opensymphony/xwork2/interceptor/ParameterFilterInterceptorTest.java	class	8	9	1	8	14	3	0	24	60	0.83076924	0.06666667	0.06666667	13	0	8	3	2	0	10	0	0	0	5	0	0	0	0	5	0	0	1	74	1	1	0	0	1	28	7	7	0	7	1	0	0	0	54	1
plugins/codebehind/src/test/java/org/apache/struts2/config/AnotherAnnotatedObject.java	class	1	1	0	1	0	1	0	0	0	0.0	-1.0	-1.0	0	0	0	0	0	0	0	0	0	0	0	0	0	0	0	0	0	0	0	2	0	0	0	0	0	1	0	0	0	0	0	0	0	0	4	1
apps/showcase/src/main/java/org/apache/struts2/showcase/chat/ChatException.java	class	1	2	1	1	1	4	0	0	0	1.0	0.0	0.0	1	0	1	0	0	0	1	0	0	0	1	1	0	1	0	0	1	0	0	7	0	0	0	0	0	0	1	1	0	1	0	0	1	0	26	1
core/src/test/java/org/apache/struts2/views/jsp/IfTagTest.java	class	9	9	0	9	19	3	0	16	0	0.4848485	0.56363636	1.0	11	0	10	0	1	0	11	0	0	0	3	0	0	0	0	3	0	0	0	241	0	0	0	8	0	18	8	64	0	56	1	0	1	0	52	1
xwork-core/src/main/java/com/opensymphony/xwork2/config/impl/MockConfiguration.java	class	12	15	3	12	17	1	0	8	110	0.8588236	0.09558824	0.10294118	17	0	17	0	0	0	17	0	0	0	5	0	0	4	1	0	0	0	0	64	7	0	0	0	0	3	0	6	0	6	0	0	0	0	50	1
plugins/rest/src/test/java/org/apache/struts2/rest/handler/Contact.java	class	1	4	3	1	19	1	0	5	0	0.45454547	0.6	0.8181818	11	0	11	0	0	0	11	0	0	0	3	0	0	3	0	0	0	0	0	53	11	0	8	0	2	3	5	11	4	6	1	0	0	0	26	1
xwork-core/src/main/java/com/opensymphony/xwork2/ognl/accessor/XWorkMethodAccessor.java	class	6	8	2	6	25	2	0	23	0	0.5	0.0	0.0	4	0	2	2	0	0	2	0	0	0	3	3	2	1	0	0	3	0	2	78	8	0	6	3	11	5	4	16	0	16	4	0	0	0	80	1
core/src/main/java/org/apache/struts2/components/ElseIf.java	class	4	6	2	4	10	2	0	6	0	0.25	0.33333334	0.5	4	0	4	0	0	0	4	0	0	0	2	0	0	0	2	0	0	0	0	33	3	0	3	0	2	6	0	5	0	3	1	0	0	0	66	1
core/src/test/java/org/apache/struts2/interceptor/MultiselectInterceptorTest.java	class	3	3	0	3	7	3	0	14	0	0.0	1.0	1.0	7	0	6	0	1	0	7	0	0	0	3	0	0	3	0	0	0	0	0	76	0	0	0	0	2	44	8	3	0	3	0	0	0	0	28	1
xwork-core/src/main/java/com/opensymphony/xwork2/mock/MockResult.java	class	3	6	3	3	6	1	0	0	6	1.0	0.0	0.0	4	0	4	0	0	0	4	0	0	0	1	1	1	0	0	0	1	0	0	19	4	0	1	0	1	1	1	1	0	1	1	0	0	0	32	1
xwork-core/src/main/java/com/opensymphony/xwork2/factory/DefaultUnknownHandlerFactory.java	class	4	5	1	4	2	1	0	1	0	0.0	1.0	1.0	2	0	2	0	0	0	2	0	0	0	1	0	0	1	0	0	0	0	0	9	1	0	0	0	0	0	0	1	0	1	0	0	0	0	12	1
core/src/test/java/org/apache/struts2/views/jsp/ui/DivTest.java	class	4	5	1	4	3	5	0	8	3	0.0	0.0	0.0	3	0	3	0	0	0	3	0	0	0	0	0	0	0	0	0	0	0	0	20	0	0	0	0	0	11	0	4	0	4	0	0	0	0	18	1
core/src/main/java/org/apache/struts2/util/SortIteratorFilter.java	class	4	5	1	4	12	2	0	10	7	0.6428572	0.33333334	0.71428573	7	0	7	0	0	0	7	0	0	0	4	0	0	0	0	4	0	0	3	49	7	1	2	1	1	3	0	5	1	5	3	0	0	0	56	1
core/src/test/java/org/apache/struts2/dispatcher/NullActionMapper.java	class	4	4	0	4	5	1	0	0	8	0.6	0.1	0.1	5	1	5	0	0	0	5	0	0	0	1	1	0	1	0	0	0	0	0	17	2	0	0	0	0	1	0	1	0	1	0	0	0	0	33	1
plugins/dojo/src/test/java/org/apache/struts2/dojo/views/jsp/ui/AnchorTest.java	class	4	5	1	4	1	2	0	27	0	0.0	0.0	0.0	1	0	1	0	0	0	1	0	0	0	0	0	0	0	0	0	0	0	0	32	0	0	0	0	0	23	0	2	0	2	0	0	0	0	15	1
plugins/embeddedjsp/src/main/java/org/apache/struts2/jasper/tagplugins/jstl/core/If.java	class	2	2	0	2	6	1	0	7	0	0.0	0.0	0.0	1	0	1	0	0	0	1	0	0	0	0	0	0	0	0	0	0	0	0	29	0	0	0	0	0	22	0	6	3	3	3	0	0	0	11	17
core/src/main/java/org/apache/struts2/views/freemarker/tags/SelectModel.java	class	6	7	1	6	2	2	0	0	1	0.0	0.0	0.0	2	0	1	0	1	0	2	0	0	0	0	0	0	0	0	0	0	0	0	8	1	0	0	0	0	0	0	0	0	0	0	0	0	0	13	1
plugins/embeddedjsp/src/main/java/org/apache/struts2/jasper/compiler/Generator.java	class	27	35	8	27	123	5	0	126	0	0.86458325	0.2	0.2	30	5	2	24	0	4	6	0	0	0	16	3	0	16	0	0	3	0	16	2799	10	13	22	0	6	219	22	73	19	63	5	0	7	0	357	0
xwork-core/src/main/java/com/opensymphony/xwork2/ognl/accessor/XWorkMapPropertyAccessorTest.java	class	3	3	0	3	4	2	0	12	6	0.0	0.0	0.0	4	0	4	0	0	0	4	0	0	0	0	0	0	0	0	0	0	0	4	35	0	0	0	0	0	7	0	5	0	5	0	0	1	0	31	1
core/src/main/java/org/apache/struts2/config/PropertiesConfigurationProvider.java	class	7	10	3	7	7	1	1	7	15	0.0	0.0	0.0	6	0	5	0	1	0	6	0	0	0	0	0	0	0	0	0	0	0	0	21	1	1	0	0	0	0	0	3	0	3	1	0	0	0	23	1
core/src/test/java/org/apache/struts2/interceptor/ExecuteAndWaitDelayAction.java	class	1	2	1	1	1	1	0	1	0	0.0	0.0	0.0	1	0	1	0	0	0	1	0	0	0	0	0	0	0	0	0	0	0	1	6	1	0	0	0	0	0	1	0	0	0	0	0	0	0	13	1
xwork-core/src/main/java/com/opensymphony/xwork2/util/WildcardHelper.java	class	4	9	5	4	59	1	0	8	13	0.70000005	0.06666667	0.06666667	6	0	3	0	3	0	6	0	0	0	5	5	0	0	5	0	5	0	4	207	20	13	28	0	28	5	37	52	14	29	5	0	0	0	190	1
core/src/test/java/org/apache/struts2/util/ComponentUtilsTest.java	class	4	5	1	4	5	1	0	1	10	0.0	0.0	0.0	5	0	5	0	0	0	5	0	0	0	0	0	0	0	0	0	0	0	0	14	1	0	0	0	0	1	0	0	0	0	0	0	0	0	18	0
core/src/main/java/org/apache/struts2/views/jsp/ui/DoubleSelectTag.java	class	7	8	1	7	2	8	0	6	1	1.0	0.0	0.0	2	0	1	0	1	0	2	0	0	0	1	1	0	1	0	0	1	0	0	15	1	0	0	0	1	0	1	2	0	2	0	0	0	0	32	1
core/src/main/java/org/apache/struts2/dispatcher/ng/InitOperations.java	class	5	11	6	5	18	1	0	25	36	0.0	0.0	0.0	9	0	7	2	0	0	7	0	0	0	0	0	0	0	0	0	0	0	2	71	7	2	4	1	0	9	1	12	3	12	2	0	0	0	90	1
apps/showcase/src/main/java/org/apache/struts2/showcase/validation/FieldValidatorsExampleAction.java	class	1	1	0	1	18	3	0	0	135	0.9	0.05882353	0.05882353	18	0	18	0	0	0	18	0	0	0	10	1	0	10	0	0	1	0	0	66	9	0	0	0	0	0	1	19	0	10	0	0	0	0	39	1
plugins/sitegraph/src/main/java/org/apache/struts2/sitegraph/model/ActionNode.java	class	1	2	1	1	2	2	0	0	1	0.0	0.0	0.0	2	0	2	0	0	0	2	0	0	0	0	0	0	0	0	0	0	0	0	8	1	0	0	0	0	1	0	0	0	0	0	0	0	0	7	1
plugins/struts1/src/main/java/org/apache/struts2/s1/WrapperModuleConfig.java	class	14	16	2	14	46	1	0	22	742	0.90999997	0.006006006	0.006006006	40	0	37	3	0	0	37	0	0	0	5	0	0	5	0	0	0	0	0	156	8	3	3	0	0	28	0	15	1	15	2	0	0	0	80	0
xwork-core/src/main/java/com/opensymphony/xwork2/config/providers/XmlHelper.java	class	5	8	3	5	14	1	0	17	3	0.0	0.0	0.0	3	3	3	0	0	0	3	0	0	0	0	0	0	0	0	0	0	0	2	50	6	2	5	1	1	3	3	14	0	14	3	0	0	0	80	1
bundles/demo/src/main/java/actions/osgi/HelloWorldAction.java	class	4	4	0	4	6	2	0	3	4	0.4	0.3	0.3	5	0	5	0	0	0	5	0	0	0	1	0	0	1	0	0	0	0	0	21	4	0	1	0	0	6	0	2	0	2	0	0	0	0	19	1
core/src/main/java/org/apache/struts2/interceptor/CheckboxInterceptor.java	class	4	6	2	4	9	2	0	20	0	0.5	1.0	1.0	2	0	2	0	0	0	2	0	0	0	3	2	0	3	0	0	2	0	0	33	1	1	1	0	1	3	2	12	0	11	4	0	0	0	82	1
xwork-core/src/test/java/com/opensymphony/xwork2/ModelDrivenAction.java	class	3	10	7	3	3	2	2	0	1	0.5	0.33333334	0.33333334	3	0	3	0	0	0	3	0	0	0	2	0	0	2	0	0	0	0	0	13	2	0	0	0	0	0	0	2	0	2	0	0	0	0	27	1
plugins/dojo/src/main/java/org/apache/struts2/dojo/components/Anchor.java	class	8	11	3	8	7	4	0	5	13	0.8333333	0.06666667	0.06666667	6	0	5	0	1	0	6	0	0	0	4	3	3	0	1	0	3	0	0	25	2	0	1	0	0	8	0	4	1	4	1	0	0	0	134	1
core/src/test/java/org/apache/struts2/views/util/DefaultUrlHelperTest.java	class	8	9	1	8	22	3	0	22	0	0.47727275	1.0	1.0	22	0	21	1	0	0	21	0	0	0	2	0	0	2	0	0	0	0	0	278	0	0	0	0	0	191	9	83	0	83	0	0	1	0	149	1
xwork-core/src/main/java/com/opensymphony/xwork2/spring/SpringObjectFactory.java	class	9	13	4	9	42	2	1	31	80	0.8359375	0.16190477	0.52380955	16	0	14	1	1	0	15	0	0	0	8	1	0	5	3	0	2	0	1	163	14	0	4	1	2	9	0	31	0	12	3	0	0	0	171	1
xwork-core/src/test/java/com/opensymphony/xwork2/spring/ExternalReferenceAction.java	class	3	3	0	3	5	1	0	0	6	0.6	0.2	0.2	5	0	5	0	0	0	5	0	0	0	2	0	0	2	0	0	0	0	0	19	3	0	0	0	0	0	0	2	0	2	0	0	0	0	20	1
xwork-core/src/main/java/com/opensymphony/xwork2/config/ConfigurationException.java	class	1	6	5	1	7	2	0	0	21	0.0	0.0	0.0	7	0	7	0	0	0	7	0	0	0	0	0	0	0	0	0	0	0	0	22	0	0	0	0	0	0	0	0	0	0	0	0	0	0	19	1
core/src/main/java/org/apache/struts2/StrutsException.java	class	2	29	27	2	7	2	0	0	21	1.0	0.0	0.0	7	0	7	0	0	0	7	0	0	0	1	1	0	1	0	0	1	0	0	23	0	0	0	0	0	0	1	1	0	1	0	0	0	0	40	1
plugins/convention/src/test/java/org/apache/struts2/convention/actions/action/ActionNameAction.java	class	1	2	1	1	2	1	0	0	1	0.0	0.0	0.0	2	0	2	0	0	0	2	0	0	0	0	0	0	0	0	0	0	0	0	8	2	0	0	0	0	2	0	0	0	0	0	0	0	0	10	1
xwork-core/src/main/java/com/opensymphony/xwork2/conversion/impl/AnnotationXWorkConverter.java	class	1	1	0	1	0	3	0	0	0	0.0	-1.0	-1.0	0	0	0	0	0	0	0	0	0	0	0	0	0	0	0	0	0	0	0	2	0	0	0	0	0	0	0	0	0	0	0	0	0	0	232	1
core/src/test/java/org/apache/struts2/views/jsp/ui/FormTagTest.java	class	18	19	1	18	30	5	0	53	435	0.0	0.0	0.0	30	0	28	1	1	0	29	0	0	0	0	0	0	0	0	0	0	0	0	480	0	0	0	0	1	190	16	49	0	49	0	2	0	0	134	1
core/src/test/java/org/apache/struts2/components/PropertyTest.java	class	8	9	1	8	9	5	0	15	24	0.5555556	0.21428572	0.21428572	9	1	8	1	0	0	8	0	0	0	1	0	0	1	0	0	0	0	6	96	0	0	0	0	0	28	0	15	0	14	0	0	2	0	52	1
core/src/test/java/org/apache/struts2/interceptor/ClearSessionInterceptorTest.java	class	6	6	0	6	1	3	0	6	0	0.0	0.0	0.0	1	0	1	0	0	0	1	0	0	0	0	0	0	0	0	0	0	0	0	16	0	0	0	0	0	6	1	5	0	5	0	0	0	0	25	1
xwork-core/src/test/java/com/opensymphony/xwork2/util/ResolverUtilTest.java	class	4	4	0	4	6	2	0	8	6	0.0	0.0	0.0	4	0	4	0	0	0	4	0	0	0	0	0	0	0	0	0	0	0	0	28	0	0	0	0	0	6	2	8	0	8	0	0	0	0	21	1
apps/showcase/src/main/java/org/apache/struts2/showcase/dao/AbstractDao.java	class	5	12	7	5	9	1	2	9	34	0.7777778	0.027777778	0.027777778	9	0	9	0	0	0	9	0	0	0	1	0	0	1	0	0	0	0	0	30	8	0	0	0	0	0	0	1	0	1	0	0	0	0	23	1025
xwork-core/src/main/java/com/opensymphony/xwork2/util/location/LocationImpl.java	class	3	10	7	3	34	1	0	15	45	0.7066667	0.32051283	0.46153846	15	1	13	2	0	0	13	0	0	0	5	1	0	4	0	1	5	0	1	107	17	1	14	1	3	0	10	19	2	13	4	0	0	0	106	1
xwork-core/src/test/java/com/opensymphony/xwork2/test/annotations/Address.java	class	0	3	3	0	8	1	0	0	20	0.75	0.14285715	0.14285715	8	0	8	0	0	0	8	0	0	0	4	0	0	4	0	0	0	0	0	30	4	0	0	0	0	0	0	4	0	4	0	0	0	0	11	1
plugins/embeddedjsp/src/main/java/org/apache/struts2/el/parser/AstString.java	class	3	5	2	3	15	3	0	7	8	0.6	0.0	0.0	5	0	5	0	0	0	5	0	0	0	1	0	0	1	0	0	0	0	0	38	4	1	8	0	0	0	6	9	3	6	3	0	0	0	30	17
plugins/json/src/test/java/org/apache/struts2/json/ListBean.java	class	0	1	1	0	2	1	0	2	0	0.0	1.0	1.0	2	0	2	0	0	0	2	0	0	0	1	0	0	1	0	0	0	0	5	14	1	0	0	0	0	10	0	1	0	1	0	0	0	0	6	1
xwork-core/src/test/java/com/opensymphony/xwork2/config/entities/ActionConfigTest.java	class	3	3	0	3	2	3	0	6	1	0.0	0.0	0.0	2	0	2	0	0	0	2	0	0	0	0	0	0	0	0	0	0	0	0	10	0	0	0	0	0	13	4	2	2	2	0	0	0	0	20	1
plugins/javatemplates/src/main/java/org/apache/struts2/views/java/simple/ActionMessageHandler.java	class	1	2	1	1	2	3	0	0	1	0.0	0.0	0.0	2	0	0	0	2	0	2	0	0	0	0	0	0	0	0	0	0	0	0	8	2	0	0	0	0	2	0	0	0	0	0	0	0	0	9	1
core/src/main/java/org/apache/struts2/views/jsp/ui/PasswordTag.java	class	6	6	0	6	4	6	0	2	0	0.625	0.5	0.5	4	0	3	0	1	0	4	0	0	0	2	1	0	1	1	0	1	0	0	17	1	0	0	0	1	0	1	3	0	2	0	0	0	0	27	1
xwork-core/src/test/java/com/opensymphony/xwork2/validator/validators/RequiredStringValidatorTest.java	class	10	10	0	10	5	3	0	17	3	0.0	0.0	0.0	3	0	3	0	0	0	3	0	0	0	0	0	0	0	0	0	0	0	3	44	0	0	2	0	0	7	3	11	0	11	0	1	0	0	34	1
xwork-core/src/test/java/com/opensymphony/xwork2/interceptor/ModelDrivenInterceptorTest.java	class	12	12	0	12	5	4	0	17	0	0.35999998	1.0	1.0	5	0	3	0	2	0	5	0	0	0	5	0	0	0	0	5	0	0	2	63	0	0	0	0	0	16	1	11	0	9	0	1	1	0	53	1
xwork-core/src/main/java/com/opensymphony/xwork2/security/DefaultAcceptedPatternsChecker.java	class	5	7	2	5	17	1	0	20	8	0.5833333	0.35714287	0.35714287	8	0	8	0	0	0	8	0	0	0	3	2	1	2	0	0	2	0	6	54	3	4	0	0	0	5	0	4	0	3	3	0	0	0	49	1
core/src/test/java/org/apache/struts2/ExecutionCountTestAction.java	class	3	5	2	3	2	2	0	2	0	0.5	1.0	1.0	2	0	2	0	0	0	2	0	0	0	3	2	0	3	0	0	2	0	0	13	2	0	0	0	0	1	2	3	1	3	0	0	0	0	25	1
core/src/main/java/org/apache/struts2/views/jsp/StrutsBodyTagSupport.java	class	5	12	7	5	9	2	4	12	15	1.0	0.0	0.0	6	0	0	0	6	0	6	0	0	0	1	1	0	1	0	0	1	0	1	37	8	0	2	0	0	1	1	5	0	3	1	0	0	0	43	1
plugins/javatemplates/src/main/java/org/apache/struts2/views/java/simple/CheckboxListHandler.java	class	5	7	2	5	13	2	0	24	1	0.0	0.0	0.0	2	0	1	1	0	0	1	0	0	0	0	0	0	0	0	0	0	0	2	55	1	2	7	0	0	42	1	23	4	20	4	0	0	0	53	1
apps/showcase/src/main/java/org/apache/struts2/showcase/chat/ChatAuthenticationInterceptor.java	class	6	7	1	6	4	1	0	5	3	0.77777785	0.0	0.0	3	0	3	0	0	0	3	0	0	0	3	3	1	2	0	0	3	0	0	18	2	0	1	0	0	2	1	5	0	5	1	0	0	0	34	1
xwork-core/src/main/java/com/opensymphony/xwork2/util/reflection/ReflectionException.java	class	1	2	1	1	7	2	0	0	21	0.0	0.0	0.0	7	0	7	0	0	0	7	0	0	0	0	0	0	0	0	0	0	0	0	22	0	0	0	0	0	0	0	0	0	0	0	0	0	0	9	1
plugins/embeddedjsp/src/main/java/org/apache/struts2/jasper/compiler/BeanRepository.java	class	3	8	5	3	10	1	0	6	0	0.33333334	1.0	1.0	4	0	4	0	0	0	4	0	0	0	3	0	0	0	3	0	0	0	0	29	2	0	1	1	1	5	0	5	0	4	1	0	0	0	31	1
core/src/main/java/org/apache/struts2/views/freemarker/tags/OptGroupModel.java	class	6	7	1	6	2	2	0	0	1	0.0	0.0	0.0	2	0	1	0	1	0	2	0	0	0	0	0	0	0	0	0	0	0	0	8	1	0	0	0	0	0	0	0	0	0	0	0	0	0	15	1
core/src/main/java/org/apache/struts2/dispatcher/mapper/PrefixBasedActionMapper.java	class	10	11	1	10	28	2	0	22	0	0.33333334	0.6666667	1.0	4	0	4	0	0	0	4	0	0	0	3	1	0	1	2	0	1	0	2	91	4	4	10	0	4	15	9	19	2	17	7	0	0	0	103	1
core/src/main/java/org/apache/struts2/interceptor/BackgroundProcess.java	class	1	3	2	1	9	1	0	4	22	0.8333333	0.10714286	0.21428572	8	0	6	0	2	0	8	0	0	0	6	1	0	1	5	0	1	0	0	53	5	0	0	1	0	0	1	5	0	7	1	1	0	0	72	1
core/src/main/java/org/apache/struts2/config/ServletContextSingleton.java	class	2	3	1	2	5	1	0	0	4	0.625	0.33333334	0.33333334	4	1	3	1	0	0	3	0	0	0	2	1	0	2	0	0	0	0	0	18	2	0	1	0	0	0	0	2	0	2	1	0	0	0	58	1
apps/mailreader/src/main/java/mailreader2/Logout.java	class	1	1	0	1	1	3	0	1	0	0.0	0.0	0.0	1	0	1	0	0	0	1	0	0	0	0	0	0	0	0	0	0	0	0	6	1	0	0	0	0	0	0	0	0	0	0	0	0	0	18	1
apps/showcase/src/main/java/org/apache/struts2/showcase/DateAction.java	class	1	1	0	1	7	2	0	5	11	0.7380953	0.23809524	0.71428573	7	0	7	0	0	0	7	0	0	0	6	1	0	6	0	0	0	0	2	40	7	0	0	0	0	0	5	7	0	7	0	0	0	0	28	1
xwork-core/src/main/java/com/opensymphony/xwork2/conversion/impl/StringConverter.java	class	5	8	3	5	13	2	0	13	0	0.0	0.0	0.0	1	0	1	0	0	0	1	0	0	0	0	0	0	0	0	0	0	0	5	55	1	4	0	0	0	5	0	20	1	11	2	0	0	0	43	1
plugins/javatemplates/src/main/java/org/apache/struts2/views/java/simple/PasswordHandler.java	class	3	4	1	3	3	2	0	8	0	0.0	0.0	0.0	1	0	1	0	0	0	1	0	0	0	0	0	0	0	0	0	0	0	0	11	0	0	1	0	0	27	0	3	0	3	1	0	0	0	15	1
core/src/test/java/org/apache/struts2/views/jsp/SubsetIteratorTagTest.java	class	6	6	0	6	7	4	0	13	21	0.0	0.0	0.0	7	0	7	0	0	0	7	0	0	0	0	0	0	0	0	0	0	0	0	200	1	0	0	0	0	42	34	26	0	26	1	1	0	0	31	1
plugins/convention/src/test/java/org/apache/struts2/convention/actions/namespace3/ActionLevelNamespacesAction.java	class	2	3	1	2	1	1	0	0	0	0.0	0.0	0.0	1	0	1	0	0	0	1	0	0	0	0	0	0	0	0	0	0	0	0	5	1	0	0	0	0	2	0	0	0	0	0	0	0	0	5	1
core/src/main/java/org/apache/struts2/views/xslt/ProxyNamedNodeMap.java	class	5	7	2	5	10	1	0	6	23	0.7	0.24444444	0.33333334	10	0	9	0	1	0	10	0	0	0	3	0	0	3	0	0	0	0	0	37	5	0	0	0	0	0	0	3	0	3	0	0	0	0	60	1
plugins/dojo/src/main/java/org/apache/struts2/dojo/components/AbstractRemoteBean.java	class	7	10	3	7	53	2	2	15	338	0.9302722	0.052910052	0.5555556	28	0	28	0	0	0	28	0	0	0	21	1	0	1	20	0	1	0	2	138	1	0	24	0	2	64	1	26	1	24	1	0	0	0	159	1025
plugins/sitegraph/src/main/java/org/apache/struts2/sitegraph/entities/FileBasedView.java	class	4	8	4	4	13	1	3	21	24	0.7916667	0.04761905	0.04761905	8	0	3	1	4	0	7	2	0	0	3	1	0	3	0	0	1	0	1	54	5	2	1	1	1	7	1	11	2	11	2	0	0	0	45	1025
core/src/test/java/org/apache/struts2/views/freemarker/FreeMarkerResultTest.java	class	13	15	2	13	10	3	0	33	0	0.4603175	1.0	1.0	7	0	5	0	2	0	7	0	0	0	9	0	0	2	0	7	0	0	0	104	0	0	0	2	0	14	2	23	0	16	1	0	0	0	70	1
core/src/main/java/org/apache/struts2/views/freemarker/tags/IteratorModel.java	class	6	7	1	6	2	2	0	0	1	0.0	0.0	0.0	2	0	1	0	1	0	2	0	0	0	0	0	0	0	0	0	0	0	0	8	1	0	0	0	0	0	0	0	0	0	0	0	0	0	14	1
plugins/rest/src/main/java/org/apache/struts2/rest/DefaultContentTypeHandlerManager.java	class	10	14	4	10	23	1	0	32	13	0.6666667	0.1904762	0.1904762	7	0	6	0	1	0	7	0	0	0	3	0	0	1	0	2	0	0	0	96	8	1	10	0	1	3	5	28	3	21	4	0	0	0	93	1
core/src/main/java/org/apache/struts2/components/ActionError.java	class	7	10	3	7	7	3	0	3	4	0.625	0.16666667	0.16666667	4	0	2	0	2	0	4	0	0	0	2	1	1	1	0	0	1	0	0	27	1	1	1	0	0	11	0	6	0	4	3	0	0	0	77	1
xwork-core/src/test/java/com/opensymphony/xwork2/ActionSupportTest.java	class	8	9	1	8	22	4	0	62	134	0.6	0.16374269	0.16374269	20	0	17	1	2	0	19	0	0	0	1	0	0	1	0	0	0	0	22	247	0	0	0	2	0	174	14	27	0	26	1	0	1	0	75	1
xwork-core/src/test/java/com/opensymphony/xwork2/test/SimpleAnnotationAction2.java	class	3	4	1	3	2	3	0	0	0	0.0	1.0	1.0	2	0	2	0	0	0	2	0	0	0	1	0	0	1	0	0	0	0	0	9	1	0	0	0	0	4	0	1	0	1	0	0	0	0	28	1
xwork-core/src/test/java/com/opensymphony/xwork2/test/SimpleAnnotationAction3.java	class	3	4	1	3	4	3	0	0	2	0.5	0.33333334	0.33333334	4	0	4	0	0	0	4	0	0	0	2	0	0	2	0	0	0	0	0	16	2	0	0	0	0	0	0	2	0	2	0	0	0	0	21	1
core/src/test/java/org/apache/struts2/util/InvocationSessionStoreTest.java	class	7	7	0	7	3	3	0	13	0	0.38888893	1.0	1.0	3	0	2	0	1	0	3	0	0	0	6	2	0	6	0	0	2	0	6	41	0	0	0	0	0	7	0	10	0	10	0	0	0	0	43	1
core/src/main/java/org/apache/struts2/components/template/JspTemplateEngine.java	class	11	12	1	11	9	2	0	17	1	0.5	0.33333334	0.33333334	3	0	2	0	1	0	3	0	0	0	2	1	0	1	0	1	1	0	1	45	2	1	2	1	0	4	0	11	2	9	3	0	0	0	51	1
apps/rest-showcase/src/test/java/it/org/apache/struts2/rest/example/ParameterUtils.java	class	0	3	3	0	2	1	0	1	0	0.0	0.0	0.0	1	1	1	0	0	0	1	0	0	0	0	0	0	0	0	0	0	0	1	9	1	0	1	0	0	4	0	2	1	1	1	0	0	0	9	1
plugins/convention/src/test/java/org/apache/struts2/convention/actions/idx/idx2/Index.java	class	1	2	1	1	1	1	0	0	0	0.0	0.0	0.0	1	0	1	0	0	0	1	0	0	0	0	0	0	0	0	0	0	0	0	5	1	0	0	0	0	0	0	0	0	0	0	0	0	0	5	1
plugins/portlet/src/main/java/org/apache/struts2/portlet/result/PortletResult.java	class	21	24	3	21	34	2	1	45	52	0.83653843	0.14545454	0.5090909	13	0	8	2	3	0	11	0	0	0	8	2	0	6	1	1	2	0	9	137	0	1	5	1	2	23	7	31	10	25	2	0	0	0	104	1
core/src/main/java/org/apache/struts2/views/jsp/IncludeTag.java	class	6	7	1	6	3	4	0	2	1	0.6666667	0.33333334	0.33333334	3	0	2	0	1	0	3	0	0	0	2	1	0	1	1	0	1	0	0	14	1	0	0	0	1	0	1	2	0	2	0	0	0	0	25	1
xwork-core/src/main/java/com/opensymphony/xwork2/ognl/accessor/CompoundRootAccessor.java	class	12	17	5	12	66	1	0	44	18	0.6944444	0.14285715	0.21428572	9	1	8	1	0	0	8	0	0	0	4	4	0	3	0	1	2	0	3	231	21	8	15	6	9	15	11	40	4	33	4	0	1	0	128	1
plugins/convention/src/test/java/org/apache/struts2/convention/actions/result/OverrideResultAction.java	class	2	4	2	2	1	1	0	0	0	0.0	0.0	0.0	1	0	1	0	0	0	1	0	0	0	0	0	0	0	0	0	0	0	0	4	0	0	0	0	0	5	0	0	0	0	0	0	0	0	6	1
plugins/gxp/src/main/java/org/apache/struts2/views/gxp/GxpResult.java	class	13	14	1	13	8	3	0	13	2	0.6666667	0.4	0.4	5	0	3	0	1	1	5	0	0	0	3	1	1	2	0	0	1	0	2	43	2	0	1	1	0	7	0	6	2	5	1	1	1	0	112	1
core/src/main/java/org/apache/struts2/components/OptGroup.java	class	13	17	4	13	10	2	0	15	0	0.7	1.0	1.0	8	0	8	0	0	0	8	0	0	0	5	2	1	1	3	0	1	0	0	52	2	0	2	0	0	11	0	8	0	7	1	1	0	0	86	1
core/src/main/java/org/apache/struts2/views/freemarker/tags/URLModel.java	class	6	7	1	6	2	2	0	0	1	0.0	0.0	0.0	2	0	1	0	1	0	2	0	0	0	0	0	0	0	0	0	0	0	0	8	1	0	0	0	0	0	0	0	0	0	0	0	0	0	15	1
xwork-core/src/main/java/com/opensymphony/xwork2/validator/validators/StringLengthFieldValidator.java	class	3	7	4	3	21	3	0	10	29	0.7833333	0.17777778	0.26666668	10	0	10	0	0	0	10	0	0	0	6	0	0	6	0	0	0	0	0	65	8	0	1	0	4	0	6	14	0	10	2	0	0	0	121	1
xwork-core/src/main/java/com/opensymphony/xwork2/conversion/impl/CollectionConverter.java	class	6	10	4	6	16	2	0	11	1	0.33333334	1.0	1.0	3	0	2	1	0	0	2	0	0	0	1	0	0	1	0	0	0	0	0	69	2	2	4	0	0	0	3	19	0	10	3	0	0	0	38	1
plugins/embeddedjsp/src/main/java/org/apache/struts2/el/parser/ArithmeticNode.java	class	2	7	5	2	2	3	5	0	1	0.0	0.0	0.0	2	0	2	0	0	0	2	0	0	0	0	0	0	0	0	0	0	0	0	8	1	0	0	0	0	0	0	0	0	0	0	0	0	0	16	1
plugins/convention/src/main/java/org/apache/struts2/convention/ConventionUnknownHandler.java	class	21	24	3	21	69	1	0	55	18	0.7416667	0.3272727	0.5090909	12	0	4	1	7	0	11	0	0	0	10	1	0	4	6	0	1	0	2	245	17	4	24	3	0	55	3	63	10	45	5	0	1	0	211	1
core/src/test/java/org/apache/struts2/dispatcher/StrutsResultSupportTest.java	class	6	6	0	6	4	4	0	20	6	0.0	0.0	0.0	4	0	4	0	0	0	4	0	0	0	0	0	0	0	0	0	0	0	0	100	0	0	0	0	0	9	1	13	0	13	0	4	1	0	33	1
core/src/main/java/org/apache/struts2/views/velocity/components/I18nDirective.java	class	6	7	1	6	2	3	0	0	1	0.0	0.0	0.0	2	0	1	0	1	0	2	0	0	0	0	0	0	0	0	0	0	0	0	8	2	0	0	0	0	1	0	0	0	0	0	0	0	0	15	1
core/src/main/java/org/apache/struts2/components/Component.java	class	13	194	181	13	59	1	11	61	398	0.90625	0.10537634	0.2580645	32	0	15	1	16	0	31	0	0	0	8	3	1	2	5	0	2	0	1	224	28	3	15	3	2	13	5	42	6	34	3	0	0	0	312	1
xwork-core/src/main/java/com/opensymphony/xwork2/inject/util/FinalizableReferenceQueue.java	class	2	7	5	2	7	2	0	9	13	0.75	0.0	0.0	6	2	1	1	0	4	5	0	0	0	2	2	0	1	0	1	1	0	2	41	2	0	0	1	1	2	0	4	0	4	1	1	0	0	36	0
plugins/embeddedjsp/src/main/java/org/apache/struts2/jasper/JspCompilationContext.java	class	16	40	24	16	117	1	0	63	1239	0.94710726	0.08080808	0.55488217	55	2	49	0	6	0	55	0	2	0	33	1	0	2	30	1	0	0	20	421	48	3	24	5	4	21	31	74	22	54	6	0	0	0	298	1
plugins/embeddedjsp/src/main/java/org/apache/struts2/jasper/compiler/Compiler.java	class	23	46	23	23	70	1	1	74	35	0.75000006	0.2967033	0.4945055	15	0	12	1	2	0	14	1	0	0	8	0	0	0	8	0	0	0	19	299	19	1	22	10	7	10	7	66	10	45	4	0	0	0	194	1025
core/src/test/java/org/apache/struts2/views/jsp/ui/ComboBoxTest.java	class	4	5	1	4	7	5	0	21	21	0.0	0.0	0.0	7	0	6	1	0	0	6	0	0	0	0	0	0	0	0	0	0	0	0	99	0	0	0	0	0	52	0	16	0	16	0	0	0	0	43	1
xwork-core/src/main/java/com/opensymphony/xwork2/interceptor/MethodFilterInterceptorUtil.java	class	3	5	2	3	27	1	0	8	1	0.0	0.0	0.0	2	2	2	0	0	0	2	0	0	0	0	0	0	0	0	0	0	0	1	69	8	4	6	0	1	12	2	14	0	11	3	0	0	0	70	1
xwork-core/src/main/java/com/opensymphony/xwork2/interceptor/ScopedModelDrivenInterceptor.java	class	11	13	2	11	13	2	0	19	7	0.72222227	0.26666668	0.6666667	6	0	5	0	1	0	6	0	0	0	6	2	0	6	0	0	2	0	0	62	2	0	4	1	0	5	1	22	1	17	4	0	0	0	126	1
core/src/main/java/org/apache/struts2/components/Set.java	class	6	10	4	6	14	3	0	11	17	0.71428573	0.0952381	0.14285715	7	0	7	0	0	0	7	0	0	0	2	0	0	0	2	0	0	0	0	55	2	0	2	0	0	27	0	7	6	4	2	0	0	0	119	1
plugins/rest/src/test/java/org/apache/struts2/rest/RestActionMapperTest.java	class	9	10	1	9	23	2	0	21	0	0.4695652	0.74025977	0.74025977	23	0	21	1	1	0	22	0	0	0	5	0	0	5	0	0	0	0	0	222	0	0	0	0	12	166	12	26	0	26	0	1	0	0	70	1
core/src/main/java/org/apache/struts2/StrutsConstants.java	class	0	0	0	0	0	1	0	0	0	0.0	-1.0	-1.0	0	0	0	0	0	0	0	0	0	0	101	101	101	0	0	0	101	0	0	103	0	0	0	0	0	101	0	101	0	101	0	0	0	0	271	17
plugins/embeddedjsp/src/test/java/org/apache/struts2/EmbeddedJSPResultTest.java	class	3	4	1	3	2	1	0	0	1	0.0	0.0	0.0	2	0	2	0	0	0	2	0	0	0	0	0	0	0	0	0	0	0	0	7	1	0	0	0	0	0	0	0	0	0	0	0	0	0	10	0
plugins/portlet/src/main/java/org/apache/struts2/portlet/util/PortletUrlHelperJSR286.java	class	7	9	2	7	9	2	0	14	1	0.5	0.0	0.0	2	0	0	0	2	0	2	0	0	0	1	1	0	1	0	0	1	0	2	33	2	0	0	1	0	5	0	6	1	4	2	0	0	0	40	1
plugins/javatemplates/src/main/java/org/apache/struts2/views/java/simple/ActionErrorHandler.java	class	1	2	1	1	2	3	0	0	1	0.0	0.0	0.0	2	0	0	0	2	0	2	0	0	0	0	0	0	0	0	0	0	0	0	8	2	0	0	0	0	2	0	0	0	0	0	0	0	0	10	1
apps/portlet/src/test/java/org/apache/struts2/portlet/test/Struts2PortletTest.java	class	1	1	0	1	8	3	0	14	28	0.875	0.0	0.0	8	0	8	0	0	0	8	0	0	0	1	1	0	1	0	0	1	0	0	73	1	0	0	0	0	52	2	1	0	1	0	0	0	0	77	1
plugins/embeddedjsp/src/main/java/org/apache/struts2/jasper/runtime/JspWriterImpl.java	class	6	8	2	6	83	2	0	41	656	0.8606272	0.1015873	0.123809524	41	0	33	5	1	2	36	0	3	0	7	1	0	6	0	1	0	0	11	242	12	2	18	0	10	10	25	35	10	13	3	1	0	0	226	1
xwork-core/src/test/java/com/opensymphony/xwork2/validator/ShortRangeValidatorTest.java	class	6	6	0	6	3	3	0	17	1	0.0	0.0	0.0	2	0	1	0	1	0	2	0	0	0	0	0	0	0	0	0	0	0	0	28	0	0	0	1	2	5	2	7	0	7	1	0	0	0	39	1
plugins/json/src/test/java/org/apache/struts2/json/JSONReaderTest.java	class	2	2	0	2	4	1	0	4	0	0.0	1.0	1.0	4	0	4	0	0	0	4	0	0	0	1	0	0	1	0	0	0	0	0	27	0	0	0	0	0	4	4	5	0	5	0	0	0	0	21	1
xwork-core/src/test/java/com/opensymphony/xwork2/interceptor/annotations/AnnotationWorkflowInterceptorTest.java	class	9	9	0	9	3	3	0	8	3	0.77777785	0.0	0.0	3	0	3	0	0	0	3	0	0	0	3	2	0	3	0	0	3	0	0	47	0	0	0	0	0	8	0	8	0	8	0	0	1	0	55	1
plugins/jsf/src/main/java/org/apache/struts2/jsf/FacesSetupInterceptor.java	class	20	21	1	20	70	2	0	63	108	0.8823529	0.13333334	0.8666667	17	0	14	2	1	0	15	0	0	0	14	1	0	14	0	0	1	0	2	291	8	9	23	8	3	35	20	77	7	62	4	0	0	0	221	1
plugins/embeddedjsp/src/main/java/org/apache/struts2/el/parser/AstInteger.java	class	3	5	2	3	6	3	0	2	4	0.5	0.0	0.0	4	0	3	0	1	0	4	0	0	0	1	0	0	1	0	0	0	0	0	23	3	0	1	1	0	0	0	2	0	1	2	0	0	0	26	17
core/src/main/java/org/apache/struts2/util/Counter.java	class	1	3	2	1	22	1	0	2	34	0.7395833	0.35833332	0.7583333	16	0	16	0	0	0	16	0	0	0	6	1	0	1	0	5	1	0	1	65	9	0	1	0	8	0	7	18	4	7	1	0	0	0	51	1
apps/showcase/src/main/java/org/apache/struts2/showcase/hangman/HangmanService.java	class	2	3	1	2	2	1	0	1	0	0.0	1.0	1.0	2	0	2	0	0	0	2	0	0	0	1	0	1	0	0	0	0	0	0	9	1	0	0	0	0	0	0	1	0	1	0	0	0	0	8	1
plugins/dojo/src/main/java/org/apache/struts2/dojo/views/jsp/ui/HeadTag.java	class	6	7	1	6	9	2	0	8	22	0.8055555	0.19444445	0.7777778	9	0	8	0	1	0	9	0	0	0	8	1	0	8	0	0	1	0	0	45	1	0	0	0	0	0	1	9	0	9	0	0	0	0	43	1
xwork-core/src/test/java/com/opensymphony/xwork2/config/providers/XmlConfigurationProviderResultsTest.java	class	9	9	0	9	3	4	0	21	3	0.0	0.0	0.0	3	0	3	0	0	0	3	0	0	0	0	0	0	0	0	0	0	0	0	50	0	0	0	0	0	30	4	20	0	18	0	0	0	0	54	1
xwork-core/src/test/java/com/opensymphony/xwork2/conversion/impl/FooNumberConverter.java	class	1	1	0	1	2	2	0	5	0	0.0	0.0	0.0	1	0	1	0	0	0	1	0	0	0	0	0	0	0	0	0	0	0	0	11	1	1	0	0	0	0	2	4	1	4	1	0	0	0	17	1
core/src/main/java/org/apache/struts2/dispatcher/ng/filter/StrutsPrepareFilter.java	class	13	15	2	13	7	1	0	17	0	0.5	0.5	0.5	4	0	3	0	1	0	4	0	0	0	3	1	0	0	3	0	1	0	0	48	0	0	2	2	0	1	0	11	1	8	2	0	0	0	58	1
plugins/rest/src/main/java/org/apache/struts2/rest/RestActionProxyFactory.java	class	6	7	1	6	4	2	0	4	0	0.25	1.0	1.0	2	0	2	0	0	0	2	0	0	0	2	1	1	0	1	0	1	0	0	17	2	0	1	0	0	1	0	3	0	3	1	0	0	0	30	1
xwork-core/src/main/java/com/opensymphony/xwork2/util/classloader/ReloadingClassLoader.java	class	10	11	1	10	28	2	0	25	0	0.6153846	0.71794873	0.71794873	13	0	12	0	1	0	13	0	0	0	5	1	0	5	0	0	2	0	6	108	10	2	4	2	3	8	12	22	5	14	3	0	0	0	98	1
apps/rest-showcase/src/main/java/org/demo/rest/example/OrdersController.java	class	9	9	0	9	15	2	0	11	9	0.6590909	0.4181818	0.5090909	11	0	11	0	0	0	11	0	0	0	4	0	0	4	0	0	0	0	0	52	9	0	4	0	1	17	1	6	0	4	1	0	0	0	43	1
xwork-core/src/test/java/com/opensymphony/xwork2/conversion/impl/InstantiatingNullHandlerTest.java	class	1	1	0	1	1	2	0	0	0	0.0	0.0	0.0	1	0	1	0	0	0	1	0	0	0	0	0	0	0	0	0	0	0	0	4	0	0	0	0	0	0	0	0	0	0	0	0	0	0	15	1
apps/showcase/src/main/java/org/apache/struts2/showcase/person/EditPersonAction.java	class	6	6	0	6	5	2	0	4	0	0.5	1.0	1.0	4	0	4	0	0	0	4	0	0	0	3	1	0	3	0	0	1	0	0	22	3	1	0	0	0	6	1	3	0	3	1	0	0	0	33	1
plugins/struts1/src/main/java/org/apache/struts2/s1/Struts1Action.java	class	20	21	1	20	17	3	0	24	31	0.8	0.15555556	0.26666668	10	0	10	0	0	0	10	0	0	0	6	0	0	6	0	0	0	0	4	69	4	1	2	1	0	2	1	18	0	17	3	0	0	0	87	1
plugins/portlet/src/test/java/org/apache/struts2/portlet/PortletSessionMapTest.java	class	5	6	1	5	8	2	0	21	15	0.0	0.0	0.0	6	0	5	1	0	0	5	0	0	0	0	0	0	0	0	0	0	0	0	65	0	0	0	0	0	36	1	22	1	21	1	0	0	0	35	1
core/src/test/java/org/apache/struts2/interceptor/CookieProviderInterceptorTest.java	class	6	6	0	6	2	2	0	7	1	0.0	0.0	0.0	2	0	2	0	0	0	2	0	0	0	0	0	0	0	0	0	0	0	0	27	0	0	0	0	0	2	0	6	0	6	0	1	0	0	24	1
plugins/convention/src/test/java/org/apache/struts2/convention/actions/result/ActionLevelResultsAction.java	class	2	4	2	2	1	1	0	0	0	0.0	0.0	0.0	1	0	1	0	0	0	1	0	0	0	0	0	0	0	0	0	0	0	0	5	1	0	0	0	0	9	0	0	0	0	0	0	0	0	23	1
xwork-core/src/main/java/com/opensymphony/xwork2/DefaultActionInvocation.java	class	24	27	3	24	78	1	1	68	211	0.88304096	0.16	0.7784615	27	0	22	1	4	0	26	0	0	0	19	1	0	1	18	0	1	0	0	344	20	2	21	11	8	37	4	65	12	46	5	0	0	0	191	1
xwork-core/src/main/java/com/opensymphony/xwork2/DefaultActionInvocation.java	class	24	27	3	24	78	1	1	68	211	0.88304096	0.16	0.7784615	27	0	22	1	4	0	26	0	0	0	19	1	0	1	18	0	1	0	0	344	20	2	21	11	8	37	4	65	12	46	5	0	0	0	191	1
xwork-core/src/main/java/com/opensymphony/xwork2/DefaultActionInvocation.java	class	24	27	3	24	78	1	1	68	211	0.88304096	0.16	0.7784615	27	0	22	1	4	0	26	0	0	0	19	1	0	1	18	0	1	0	0	344	20	2	21	11	8	37	4	65	12	46	5	0	0	0	191	1
core/src/main/java/org/apache/struts2/components/Number.java	class	7	9	2	7	50	3	0	31	179	0.87037045	0.23376623	0.6666667	27	0	22	5	0	0	22	0	0	0	12	2	1	11	0	0	2	0	6	180	13	0	14	4	0	36	0	28	3	19	4	0	0	0	158	1
plugins/dwr/src/main/java/org/apache/struts2/validators/DWRValidator.java	class	14	15	1	14	4	2	0	21	0	0.0	0.0	0.0	1	0	1	0	0	0	1	0	0	0	1	1	0	1	0	0	1	0	1	50	3	0	1	1	0	1	0	16	0	15	2	0	1	0	67	1
plugins/sitegraph/src/main/java/org/apache/struts2/sitegraph/model/SubGraph.java	class	4	8	4	4	19	1	1	16	4	0.6111111	0.39285713	0.75	9	0	8	1	0	0	8	0	0	0	4	0	0	0	4	0	0	0	0	80	8	4	2	0	0	12	0	10	3	8	2	0	0	0	34	1
plugins/jasperreports/src/main/java/org/apache/struts2/views/jasperreports/ValueStackShadowMap.java	class	1	2	1	1	7	3	0	3	0	0.6666667	1.0	1.0	3	0	3	0	0	0	3	0	0	0	3	1	0	1	0	2	1	0	0	24	2	0	2	0	1	0	1	6	0	5	2	0	0	0	48	1
core/src/main/java/org/apache/struts2/views/jsp/ui/AbstractListTag.java	class	2	4	2	2	9	5	2	9	20	0.77777773	0.22222222	1.0	9	0	8	0	1	0	9	0	0	0	8	0	0	0	8	0	0	0	0	46	0	0	0	0	1	0	0	9	0	9	0	0	0	0	18	1025
core/src/main/java/org/apache/struts2/interceptor/validation/AnnotationValidationInterceptor.java	class	5	7	2	5	14	2	0	21	1	0.6666667	0.33333334	0.33333334	3	0	1	0	2	0	3	0	0	0	2	1	0	2	0	0	1	0	2	44	4	2	3	2	0	2	6	12	1	8	5	0	0	0	51	1
core/src/main/java/org/apache/struts2/views/velocity/components/ActionMessageDirective.java	class	6	7	1	6	2	3	0	0	1	0.0	0.0	0.0	2	0	1	0	1	0	2	0	0	0	0	0	0	0	0	0	0	0	0	8	2	0	0	0	0	1	0	0	0	0	0	0	0	0	15	1
plugins/spring/src/main/java/org/apache/struts2/spring/ClassReloadingXMLWebApplicationContext.java	class	14	16	2	14	37	2	0	32	94	0.825	0.0989011	0.16483517	16	0	12	2	2	0	14	0	0	0	5	1	0	2	3	0	1	0	1	111	2	4	7	0	0	6	0	12	0	11	4	0	0	0	134	1
plugins/embeddedjsp/src/main/java/org/apache/struts2/jasper/runtime/JspRuntimeLibrary.java	class	22	26	4	22	231	1	0	92	990	0.9777778	0.0	0.0	45	45	43	2	0	0	43	0	0	0	2	2	0	2	0	0	2	0	58	673	78	26	69	21	9	32	74	143	5	100	4	0	1	0	270	1
plugins/javatemplates/src/test/java/org/apache/struts2/views/java/simple/TextAreaTest.java	class	6	7	1	6	5	4	0	21	0	0.2	0.6	0.6	5	0	2	0	3	0	5	0	0	0	1	0	0	1	0	0	0	0	2	48	2	0	0	0	0	22	0	5	0	5	0	0	0	0	32	1
core/src/main/java/org/apache/struts2/views/freemarker/tags/TokenModel.java	class	6	7	1	6	2	2	0	0	1	0.0	0.0	0.0	2	0	1	0	1	0	2	0	0	0	0	0	0	0	0	0	0	0	0	8	1	0	0	0	0	0	0	0	0	0	0	0	0	0	13	1
plugins/portlet/src/test/java/org/apache/struts2/portlet/dispatcher/Jsr168DispatcherTest.java	class	22	23	1	22	18	2	0	41	0	0.75000006	1.0	1.0	10	0	5	5	0	0	5	0	0	0	10	0	0	1	0	9	1	0	7	170	0	2	2	3	0	74	1	40	1	31	1	1	0	0	127	1
plugins/embeddedjsp/src/main/java/org/apache/struts2/jasper/tagplugins/jstl/core/Catch.java	class	2	2	0	2	3	1	0	5	0	0.0	0.0	0.0	1	0	1	0	0	0	1	0	0	0	0	0	0	0	0	0	0	0	0	26	0	0	0	0	0	22	0	5	6	5	1	0	0	0	15	1
xwork-core/src/test/java/com/opensymphony/xwork2/spring/Bar.java	class	1	2	1	1	6	1	0	0	9	0.6666667	0.2	0.2	6	0	6	0	0	0	6	0	0	0	3	0	0	3	0	0	0	0	0	23	3	0	0	0	0	0	0	3	0	3	0	0	0	0	14	1
plugins/embeddedjsp/src/main/java/org/apache/struts2/jasper/tagplugins/jstl/core/Set.java	class	3	3	0	3	6	1	0	7	0	0.0	0.0	0.0	1	0	1	0	0	0	1	0	0	0	0	0	0	0	0	0	0	0	1	101	1	0	0	0	0	112	0	19	27	14	2	0	0	0	35	1
plugins/dojo/src/main/java/org/apache/struts2/dojo/views/velocity/components/DojoAbstractDirective.java	class	1	12	11	1	1	2	11	1	0	0.0	0.0	0.0	1	0	1	0	0	0	1	0	0	0	0	0	0	0	0	0	0	0	0	5	1	0	0	0	0	1	0	0	1	0	0	0	0	0	9	1025
core/src/main/java/org/apache/struts2/views/jsp/ui/CheckboxTag.java	class	6	6	0	6	3	5	0	2	1	0.6666667	0.33333334	0.33333334	3	0	2	0	1	0	3	0	0	0	2	1	0	1	1	0	1	0	0	14	1	0	0	0	1	0	1	2	0	2	0	0	0	0	27	1
plugins/convention/src/test/java/org/apache/struts2/convention/actions/result/InheritedResultsTestBase.java	class	2	3	1	2	0	1	1	0	0	0.0	-1.0	-1.0	0	0	0	0	0	0	0	0	0	0	0	0	0	0	0	0	0	0	0	2	0	0	0	0	0	13	0	0	0	0	0	0	0	0	14	1025
core/src/test/java/org/apache/struts2/interceptor/I18nInterceptorTest.java	class	12	12	0	12	14	1	0	27	0	0.17142859	1.0	1.0	14	0	14	0	0	0	14	0	0	0	5	0	0	5	0	0	0	0	2	153	0	0	0	0	2	31	0	24	0	19	0	1	1	0	60	1
plugins/codebehind/src/main/java/org/apache/struts2/codebehind/CodebehindUnknownHandler.java	class	16	18	2	16	46	1	0	43	94	0.83035713	0.108333334	0.3	16	0	7	0	8	1	16	0	0	0	7	1	0	0	7	0	1	0	0	190	11	4	12	4	0	34	11	35	12	24	3	1	0	0	97	1
core/src/main/java/org/apache/struts2/dispatcher/mapper/Restful2ActionMapper.java	class	7	9	2	7	40	2	0	32	20	0.75	0.14285715	0.14285715	8	0	4	0	4	0	8	0	0	0	3	2	1	1	1	0	2	0	2	123	9	1	10	1	2	20	13	20	4	14	6	0	0	0	77	1
core/src/main/java/org/apache/struts2/util/RegexPatternMatcher.java	class	2	3	1	2	10	1	0	17	3	0.6666667	0.0	0.0	3	0	3	0	0	0	3	0	0	0	1	1	0	1	0	0	1	0	3	46	4	2	2	0	1	9	7	15	2	14	3	0	0	0	71	1
xwork-core/src/test/java/com/opensymphony/xwork2/test/annotations/PersonAction.java	class	5	6	1	5	6	1	0	0	9	0.6666667	0.2	0.2	6	0	6	0	0	0	6	0	0	0	3	0	0	2	0	1	0	0	0	23	3	0	0	0	0	4	0	3	0	3	0	0	0	0	17	1
xwork-core/src/test/java/com/opensymphony/xwork2/config/providers/XmlConfigurationProviderTest.java	class	12	13	1	12	10	4	0	49	26	0.75	0.0	0.0	8	1	6	2	0	0	6	0	0	0	1	1	1	0	0	0	1	0	7	124	0	1	1	0	2	51	18	30	7	28	1	1	0	0	91	1
plugins/embeddedjsp/src/main/java/org/apache/struts2/el/parser/AstDiv.java	class	4	5	1	4	2	4	0	2	1	0.0	0.0	0.0	2	0	2	0	0	0	2	0	0	0	0	0	0	0	0	0	0	0	1	10	1	0	0	0	0	0	2	2	0	2	0	0	0	0	19	17
xwork-core/src/main/java/com/opensymphony/xwork2/config/entities/InterceptorStackConfig.java	class	4	10	6	4	13	2	0	4	0	0.47619048	0.9047619	1.0	7	0	5	0	2	0	7	0	0	0	3	1	0	1	2	0	1	0	0	76	9	0	7	0	12	2	4	8	3	5	1	0	1	0	73	1
xwork-core/src/main/java/com/opensymphony/xwork2/factory/DefaultInterceptorFactory.java	class	7	8	1	7	9	1	0	6	0	0.33333334	0.6666667	1.0	3	0	3	0	0	0	3	0	0	0	2	0	0	2	0	0	0	0	0	45	1	0	1	1	1	9	0	16	5	8	1	0	0	0	52	1
plugins/embeddedjsp/src/main/java/org/apache/struts2/el/parser/AstEqual.java	class	4	5	1	4	2	4	0	3	1	0.0	0.0	0.0	2	0	2	0	0	0	2	0	0	0	0	0	0	0	0	0	0	0	2	10	1	0	0	0	0	0	2	2	0	2	0	0	0	0	20	17
core/src/main/java/org/apache/struts2/components/Reset.java	class	7	10	3	7	11	5	0	5	26	0.8125	0.035714287	0.035714287	8	0	6	0	2	0	8	0	0	0	2	1	1	0	1	0	1	0	0	32	3	0	3	0	1	12	0	3	2	2	1	0	0	0	119	1
xwork-core/src/main/java/com/opensymphony/xwork2/interceptor/ExceptionHolder.java	class	1	3	2	1	5	1	0	5	1	0.33333334	0.33333334	0.33333334	3	0	3	0	0	0	3	0	0	0	1	0	0	1	0	0	0	0	0	29	2	0	1	2	0	0	0	5	0	4	3	0	0	0	56	1
core/src/test/java/org/apache/struts2/views/jsp/SortIteratorTagTest.java	class	6	6	0	6	8	4	0	15	15	0.0	0.0	0.0	6	0	6	0	0	0	6	0	0	0	0	0	0	0	0	0	0	0	0	129	1	0	0	2	0	17	15	8	0	8	1	1	0	0	37	1
plugins/rest/src/main/java/org/apache/struts2/rest/DefaultHttpHeaders.java	class	4	13	9	4	39	1	0	17	65	0.82500005	0.1978022	0.85714287	15	0	14	1	0	0	14	0	0	0	8	0	0	8	0	0	0	0	1	110	12	0	13	0	3	12	3	28	2	16	3	0	0	0	74	1
plugins/gxp/src/main/java/org/apache/struts2/views/gxp/Gxp.java	class	5	10	5	5	6	2	1	7	2	0.5	0.0	0.0	4	2	2	0	0	2	4	0	0	0	2	2	0	0	0	2	2	0	2	34	3	0	0	1	0	2	0	2	0	2	2	2	0	0	43	1
core/src/main/java/org/apache/struts2/views/velocity/components/ComboBoxDirective.java	class	6	7	1	6	2	3	0	0	1	0.0	0.0	0.0	2	0	1	0	1	0	2	0	0	0	0	0	0	0	0	0	0	0	0	8	2	0	0	0	0	1	0	0	0	0	0	0	0	0	15	1
plugins/javatemplates/src/main/java/org/apache/struts2/views/java/simple/AnchorHandler.java	class	2	3	1	2	1	3	0	0	0	0.0	0.0	0.0	1	0	1	0	0	0	1	0	0	0	0	0	0	0	0	0	0	0	0	15	0	0	0	0	0	0	0	0	0	0	0	0	1	0	9	1
plugins/osgi/src/main/java/org/apache/struts2/osgi/interceptor/OsgiInterceptor.java	class	10	12	2	10	15	2	0	18	0	0.25	1.0	1.0	2	0	2	0	0	0	2	0	0	0	2	1	0	2	0	0	1	0	0	42	1	2	4	0	2	1	1	10	0	10	10	0	0	0	53	1
plugins/embeddedjsp/src/main/java/org/apache/struts2/jasper/compiler/SmapGenerator.java	class	2	4	2	2	12	1	0	19	9	0.6857143	0.1904762	0.47619048	7	1	7	0	0	0	7	0	0	4	5	0	0	5	0	0	0	0	0	65	2	2	1	0	0	22	22	17	3	14	2	0	0	0	109	1
plugins/portlet/src/main/java/org/apache/struts2/portlet/interceptor/PortletAwareInterceptor.java	class	16	18	2	16	7	2	0	14	0	0.5	0.0	0.0	1	0	1	0	0	0	1	0	0	0	2	2	0	2	0	0	2	0	0	35	1	0	1	0	6	1	1	9	0	9	2	0	0	0	64	1
core/src/main/java/org/apache/struts2/views/jsp/iterator/SortIteratorTag.java	class	6	7	1	6	11	3	0	12	7	0.7333334	0.26666668	0.6666667	6	0	6	0	0	0	6	0	0	0	5	1	0	1	0	4	1	0	0	51	2	0	2	0	1	13	2	12	2	9	1	0	0	0	135	1
xwork-core/src/main/java/com/opensymphony/xwork2/TextProviderFactory.java	class	6	9	3	6	9	1	0	5	4	0.4	0.16666667	0.16666667	5	0	3	1	1	0	4	0	0	0	1	0	0	1	0	0	0	0	0	38	6	0	2	0	4	0	0	3	0	3	1	0	0	0	33	1
plugins/portlet/src/test/java/org/apache/struts2/components/PortletAction.java	class	0	0	0	0	1	1	0	0	0	0.0	0.0	0.0	1	0	1	0	0	0	1	0	0	0	0	0	0	0	0	0	0	0	0	5	1	0	0	0	0	0	0	0	0	0	0	0	0	0	3	1
xwork-core/src/main/java/com/opensymphony/xwork2/inject/InternalContext.java	class	6	32	26	6	10	1	0	3	7	0.71428573	0.1904762	0.1904762	7	0	1	0	0	6	7	0	0	0	4	0	0	0	0	4	2	0	0	38	5	0	3	0	0	4	0	6	1	5	2	0	0	0	33	0
apps/mailreader/src/main/java/mailreader2/Registration.java	class	3	4	1	3	11	3	0	22	6	0.0	0.0	0.0	4	0	3	1	0	0	3	0	0	0	0	0	0	0	0	0	0	0	0	51	6	0	5	0	6	2	0	8	0	7	3	0	0	0	73	1
plugins/javatemplates/src/main/java/org/apache/struts2/views/java/simple/TextAreaHandler.java	class	3	4	1	3	2	2	0	9	0	0.0	0.0	0.0	1	0	1	0	0	0	1	0	0	0	0	0	0	0	0	0	0	0	0	11	0	0	0	0	0	25	0	3	0	3	1	0	0	0	17	1
plugins/spring/src/main/java/org/apache/struts2/spring/ClassReloadingBeanFactory.java	class	6	8	2	6	14	2	0	17	1	0.0	0.0	0.0	2	0	0	0	2	0	2	0	0	0	0	0	0	0	0	0	0	0	0	37	5	1	6	1	1	0	1	6	0	6	5	0	0	0	57	1
plugins/embeddedjsp/src/main/java/org/apache/struts2/jasper/util/Enumerator.java	class	0	2	2	0	10	1	0	6	22	0.625	1.0	1.0	8	0	8	0	0	0	8	0	0	0	1	0	0	1	0	0	0	0	0	38	2	1	0	0	2	0	0	5	0	2	2	0	0	0	89	17
plugins/embeddedjsp/src/main/java/org/apache/struts2/jasper/security/SecurityUtil.java	class	1	5	4	1	12	1	0	6	1	0.5	0.0	0.0	2	2	2	0	0	0	2	0	0	0	1	1	0	1	0	0	0	0	1	34	4	1	2	0	2	5	4	4	1	4	2	0	0	0	64	17
core/src/main/java/org/apache/struts2/views/jsp/ui/DivTag.java	class	6	6	0	6	1	6	0	0	0	1.0	0.0	0.0	1	0	1	0	0	0	1	0	0	0	1	1	0	1	0	0	1	0	0	6	1	0	0	0	0	0	1	1	0	1	0	0	0	0	21	1
xwork-core/src/main/java/com/opensymphony/xwork2/ognl/OgnlReflectionContextFactory.java	class	1	2	1	1	1	1	0	1	0	0.0	0.0	0.0	1	0	1	0	0	0	1	0	0	0	0	0	0	0	0	0	0	0	0	5	1	0	0	0	0	0	0	0	0	0	0	0	0	0	9	1
apps/showcase/src/main/java/org/apache/struts2/showcase/chat/ChatSessionListener.java	class	8	9	1	8	4	1	0	9	1	0.5	0.0	0.0	2	0	2	0	0	0	2	0	0	0	1	1	0	1	0	0	1	0	0	17	0	0	2	0	0	3	0	5	1	5	2	0	0	0	23	1
plugins/javatemplates/src/test/java/org/apache/struts2/views/java/simple/ActionErrorTest.java	class	6	7	1	6	7	3	0	16	5	0.5	0.3809524	0.47619048	7	0	3	0	4	0	7	0	0	0	2	0	0	2	0	0	0	0	2	48	2	0	0	0	0	10	0	7	0	7	0	0	0	0	37	1
plugins/codebehind/src/test/java/org/apache/struts2/config/ClasspathPackageProviderTest.java	class	9	10	1	9	12	2	0	27	0	0.33333334	1.0	1.0	12	0	11	1	0	0	11	0	0	0	2	0	0	0	0	2	0	0	0	102	1	0	0	0	0	44	6	34	0	28	0	0	0	0	48	1
xwork-core/src/main/java/com/opensymphony/xwork2/util/CompoundRoot.java	class	1	8	7	1	6	4	0	5	15	0.0	0.0	0.0	6	0	6	0	0	0	6	0	0	0	0	0	0	0	0	0	0	0	0	19	3	0	0	0	0	0	3	0	0	0	0	0	0	0	24	1
core/src/main/java/org/apache/struts2/views/jsp/IteratorTag.java	class	9	10	1	9	12	5	0	12	22	0.7962963	0.19444445	0.5833333	9	0	8	0	1	0	9	0	0	0	6	1	0	1	5	0	1	0	0	56	4	0	1	1	0	0	1	9	0	8	3	0	0	0	58	1
core/src/test/java/org/apache/struts2/views/jsp/ui/HiddenTest.java	class	5	5	0	5	5	5	0	12	10	0.0	0.0	0.0	5	0	4	0	1	0	5	0	0	0	0	0	0	0	0	0	0	0	0	44	1	0	0	0	0	25	0	7	0	7	0	0	0	0	48	1
plugins/json/src/test/java/org/apache/struts2/json/JSONInterceptorTest.java	class	1	2	1	1	3	2	0	1	0	0.0	1.0	1.0	3	0	3	0	0	0	3	0	0	0	1	0	0	1	0	0	0	0	0	13	2	0	0	0	0	0	0	2	0	1	0	0	0	0	11	0
core/src/main/java/org/apache/struts2/components/URL.java	class	13	17	4	13	22	3	0	25	0	0.6363636	0.90909094	0.90909094	22	0	22	0	0	0	22	0	0	0	3	1	0	3	0	0	1	0	0	78	4	0	0	0	0	26	0	4	0	4	0	0	0	0	190	1
core/src/main/java/org/apache/struts2/views/freemarker/tags/ActionModel.java	class	6	7	1	6	2	2	0	0	1	0.0	0.0	0.0	2	0	1	0	1	0	2	0	0	0	0	0	0	0	0	0	0	0	0	8	1	0	0	0	0	0	0	0	0	0	0	0	0	0	13	1
xwork-core/src/test/java/com/opensymphony/xwork2/StubValueStack.java	class	3	6	3	3	19	1	0	9	109	0.68421054	0.18128654	0.18128654	19	0	19	0	0	0	19	0	0	0	2	0	0	0	0	2	0	0	0	59	12	0	0	0	0	1	0	2	0	2	0	0	0	0	38	1
plugins/javatemplates/src/main/java/org/apache/struts2/views/java/JavaTemplateEngine.java	class	13	14	1	13	20	2	0	25	0	0.5	0.4	0.6	5	0	4	0	1	0	5	0	0	0	4	1	0	3	1	0	1	0	0	87	1	1	3	2	0	16	0	12	2	11	3	1	1	0	86	1
plugins/convention/src/main/java/org/apache/struts2/convention/ConventionConstants.java	class	0	0	0	0	0	1	0	0	0	0.0	-1.0	-1.0	0	0	0	0	0	0	0	0	0	0	5	5	5	0	0	0	5	0	0	7	0	0	0	0	0	5	0	5	0	5	0	0	0	0	27	1
core/src/main/java/org/apache/struts2/views/velocity/components/LabelDirective.java	class	6	7	1	6	2	3	0	0	1	0.0	0.0	0.0	2	0	1	0	1	0	2	0	0	0	0	0	0	0	0	0	0	0	0	8	2	0	0	0	0	1	0	0	0	0	0	0	0	0	14	1
core/src/main/java/org/apache/struts2/views/jsp/ui/DateTextFieldTag.java	class	6	6	0	6	3	5	0	2	1	0.6666667	0.33333334	0.33333334	3	0	2	0	1	0	3	0	0	0	2	1	0	1	1	0	1	0	0	15	1	0	0	0	1	0	1	3	0	3	0	0	0	0	29	1
xwork-core/src/test/java/com/opensymphony/xwork2/interceptor/PrefixMethodInvocationUtilTest.java	class	5	5	0	5	11	2	0	17	55	0.0	0.0	0.0	11	0	11	0	0	0	11	0	0	0	0	0	0	0	0	0	0	0	0	162	0	0	0	0	0	37	0	35	0	35	0	0	1	0	34	1
core/src/main/java/org/apache/struts2/config/NullResult.java	class	2	2	0	2	1	1	0	0	0	0.0	0.0	0.0	1	0	1	0	0	0	1	0	0	0	0	0	0	0	0	0	0	0	0	5	0	0	0	0	0	1	0	0	0	0	0	0	0	0	18	1
core/src/test/java/org/apache/struts2/views/freemarker/TestAction.java	class	2	3	1	2	3	2	0	1	3	1.0	0.0	0.0	3	0	3	0	0	0	3	0	0	0	1	1	0	1	0	0	1	0	0	20	2	0	0	0	0	9	1	3	0	3	0	0	0	0	16	1
plugins/json/src/test/java/org/apache/struts2/json/JSONResultTest.java	class	20	21	1	20	28	2	0	75	0	0.6296296	0.71076924	0.71076924	27	0	25	1	1	0	26	0	0	0	6	0	0	0	0	6	0	0	6	421	0	0	0	1	0	104	38	122	0	121	1	0	0	0	138	1
plugins/osgi/src/main/java/org/apache/struts2/osgi/OsgiHostFactory.java	class	3	4	1	3	3	1	0	1	1	0.5	0.0	0.0	2	1	1	1	0	0	1	0	0	0	1	1	1	0	0	0	1	0	0	11	2	0	0	0	0	1	0	1	0	1	1	0	0	0	34	1
xwork-core/src/test/java/com/opensymphony/xwork2/TextProviderSupportTest.java	class	4	6	2	4	10	3	0	17	0	0.35	1.0	1.0	10	0	8	0	2	0	10	0	0	0	2	0	0	2	0	0	0	0	1	75	0	0	0	0	0	90	0	8	0	6	0	1	0	0	46	1
core/src/main/java/org/apache/struts2/views/freemarker/tags/CallbackWriter.java	class	3	4	1	3	16	2	0	9	0	0.46875	0.75	0.75	8	0	8	0	0	0	8	0	0	0	4	0	0	4	0	0	0	0	0	57	5	0	0	0	0	1	0	7	0	6	1	0	0	0	43	1
plugins/embeddedjsp/src/main/java/org/apache/struts2/el/parser/AstGreaterThanEqual.java	class	4	5	1	4	6	4	0	2	1	0.0	0.0	0.0	2	0	2	0	0	0	2	0	0	0	0	0	0	0	0	0	0	0	1	16	3	0	3	0	1	0	3	2	0	2	1	0	0	0	23	17
plugins/embeddedjsp/src/main/java/org/apache/struts2/jasper/runtime/JspFactoryImpl.java	class	18	22	4	18	16	2	0	21	13	0.8333333	0.0	0.0	6	0	4	2	0	0	4	0	0	0	6	3	1	5	0	0	3	0	7	130	8	0	3	1	1	7	0	13	0	10	3	1	3	0	49	1
plugins/javatemplates/src/test/java/org/apache/struts2/views/java/simple/SubmitTest.java	class	6	7	1	6	9	4	0	23	0	0.11111111	0.7777778	0.7777778	9	0	6	0	3	0	9	0	0	0	1	0	0	1	0	0	0	0	6	119	2	0	0	0	0	63	0	13	6	13	0	0	0	0	50	1
core/src/test/java/org/apache/struts2/dispatcher/ActionContextCleanUpTest.java	class	10	10	0	10	4	3	0	9	0	0.22916667	1.0	1.0	4	0	2	0	2	0	4	0	0	0	12	0	0	0	12	0	0	0	0	106	0	0	0	0	0	9	5	24	0	12	0	4	2	0	41	1
xwork-core/src/main/java/com/opensymphony/xwork2/util/ClassLoaderUtil.java	class	2	15	13	2	28	1	0	18	15	0.0	0.0	0.0	6	6	6	0	0	0	6	0	0	0	0	0	0	0	0	0	0	0	10	135	10	0	13	4	10	3	4	7	3	5	3	0	1	0	115	1
core/src/test/java/org/apache/struts2/views/jsp/ui/DoubleSelectTest.java	class	7	8	1	7	7	5	0	34	21	0.0	0.0	0.0	7	0	6	1	0	0	6	0	0	0	0	0	0	0	0	0	0	0	0	267	0	0	0	0	0	165	5	66	0	66	0	0	2	0	42	1
plugins/embeddedjsp/src/test/java/org/apache/struts2/EmbeddedJSPResultTest.java	class	1	2	1	1	0	2	0	0	0	0.0	-1.0	-1.0	0	0	0	0	0	0	0	0	0	0	0	0	0	0	0	0	0	0	0	2	0	0	0	0	0	0	0	0	0	0	0	0	0	0	4	0
core/src/main/java/org/apache/struts2/views/jsp/ui/HiddenTag.java	class	6	6	0	6	1	5	0	0	0	1.0	0.0	0.0	1	0	1	0	0	0	1	0	0	0	1	1	0	1	0	0	1	0	0	6	1	0	0	0	0	0	1	1	0	1	0	0	0	0	20	1
xwork-core/src/test/java/com/opensymphony/xwork2/util/TextParseUtilTest.java	class	5	5	0	5	12	3	0	20	66	0.0	0.0	0.0	12	0	12	0	0	0	12	0	0	0	0	0	0	0	0	0	0	0	40	178	0	0	0	0	2	57	11	41	0	27	0	12	0	0	70	1
plugins/dojo/src/main/java/org/apache/struts2/dojo/components/DateTimePicker.java	class	9	13	4	9	58	2	0	27	161	0.9068326	0.1904762	0.5887446	23	0	21	1	1	0	22	0	0	0	21	5	1	3	17	0	5	0	11	165	8	1	25	2	3	80	1	31	6	28	4	0	0	0	238	1
xwork-core/src/main/java/com/opensymphony/xwork2/conversion/impl/DefaultConversionAnnotationProcessor.java	class	8	10	2	8	17	1	0	15	0	0.44444445	0.6666667	1.0	3	0	3	0	0	0	3	0	0	0	3	1	0	3	0	0	1	0	2	55	1	0	8	1	0	4	0	4	0	4	5	0	0	0	28	1
core/src/test/java/org/apache/struts2/views/util/ContextUtilTest.java	class	5	6	1	5	10	3	0	11	45	0.0	0.0	0.0	10	0	9	1	0	0	9	0	0	0	0	0	0	0	0	0	0	0	0	61	0	0	0	0	0	23	0	10	0	10	0	0	0	0	29	1
core/src/test/java/org/apache/struts2/views/jsp/ui/ComponentTest.java	class	5	5	0	5	5	5	0	18	10	0.0	0.0	0.0	5	0	5	0	0	0	5	0	0	0	0	0	0	0	0	0	0	0	0	66	0	0	0	0	0	37	0	9	0	9	0	0	0	0	58	1
xwork-core/src/main/java/com/opensymphony/xwork2/util/OgnlTextParser.java	class	3	4	1	3	21	1	0	12	0	0.0	0.0	0.0	1	0	1	0	0	0	1	0	0	0	0	0	0	0	0	0	0	0	1	65	1	3	12	0	6	2	22	26	8	15	5	0	0	0	34	1
core/src/main/java/org/apache/struts2/components/template/TemplateEngineManager.java	class	6	7	1	6	9	1	0	9	0	0.5625	0.6666667	1.0	4	0	4	0	0	0	4	0	0	0	4	1	1	0	0	3	1	0	1	59	1	1	2	0	0	3	3	13	1	9	2	1	2	0	79	1
core/src/main/java/org/apache/struts2/config/DefaultBeanSelectionProvider.java	class	45	47	2	45	13	2	0	16	3	0.6666667	0.0	0.0	3	0	1	2	0	0	1	0	0	0	1	1	0	1	0	0	1	0	0	97	0	1	5	1	0	11	1	4	0	4	4	0	0	0	256	1
core/src/main/java/org/apache/struts2/components/ActionMessage.java	class	7	10	3	7	7	3	0	3	4	0.625	0.16666667	0.16666667	4	0	2	0	2	0	4	0	0	0	2	1	0	1	1	0	1	0	0	27	1	1	1	0	0	11	0	6	0	4	3	0	0	0	74	1
xwork-core/src/test/java/com/opensymphony/xwork2/test/annotations/AddressTypeConverter.java	class	3	4	1	3	5	2	0	12	1	0.0	0.0	0.0	2	0	1	1	0	0	1	0	0	0	0	0	0	0	0	0	0	0	0	23	4	0	0	0	2	4	5	3	1	3	1	0	0	0	14	1
bundles/admin/src/main/java/org/apache/struts2/osgi/admin/actions/BundlesAction.java	class	10	12	2	10	36	2	0	27	119	0.78947365	0.15204678	0.18128654	19	0	19	0	0	0	19	0	0	0	4	0	0	4	0	0	0	0	4	141	23	1	7	4	0	13	2	13	1	12	3	1	0	0	60	1
plugins/embeddedjsp/src/main/java/org/apache/struts2/el/parser/AstGreaterThan.java	class	4	5	1	4	5	4	0	2	1	0.0	0.0	0.0	2	0	2	0	0	0	2	0	0	0	0	0	0	0	0	0	0	0	1	16	3	0	2	0	1	0	3	2	0	2	1	0	0	0	22	17
plugins/sitegraph/src/main/java/org/apache/struts2/sitegraph/StrutsConfigRetriever.java	class	14	17	3	14	27	1	0	26	37	0.81666666	0.071428575	0.10714286	10	10	8	2	0	0	8	0	0	0	6	6	0	6	0	0	1	0	10	122	11	1	9	1	0	7	0	37	2	28	3	0	0	0	78	1
xwork-core/src/main/java/com/opensymphony/xwork2/conversion/impl/InstantiatingNullHandler.java	class	7	9	2	7	20	1	0	17	7	0.7333334	0.2	0.3	6	0	5	1	0	0	5	0	0	0	5	2	1	4	0	0	2	0	0	74	12	0	7	1	2	5	0	13	1	12	3	0	0	0	153	1
xwork-core/src/main/java/com/opensymphony/xwork2/validator/validators/DateRangeFieldValidator.java	class	1	5	4	1	1	4	0	0	0	0.0	0.0	0.0	1	0	1	0	0	0	1	0	0	0	0	0	0	0	0	0	0	0	0	5	0	0	0	0	0	0	0	0	0	0	0	0	0	0	114	17
core/src/test/java/org/apache/struts2/dispatcher/ServletDispatcherResultTest.java	class	8	8	0	8	4	3	0	15	1	0.0	0.0	0.0	2	0	2	0	0	0	2	0	0	0	0	0	0	0	0	0	0	0	0	56	0	0	0	2	0	20	0	10	0	10	1	0	0	0	26	1
xwork-core/src/test/java/com/opensymphony/xwork2/config/providers/SomeUnknownHandler.java	class	4	5	1	4	5	1	0	0	2	0.5	0.4	0.4	5	0	5	0	0	0	5	0	0	0	2	0	0	2	0	0	0	0	0	19	3	0	0	0	0	0	0	2	0	2	0	0	0	0	22	1
core/src/test/java/org/apache/struts2/dispatcher/VelocityResultTest.java	class	12	12	0	12	5	5	0	14	0	0.33333334	1.0	1.0	5	0	4	0	1	0	5	0	0	0	6	0	0	0	0	6	0	0	0	81	0	0	0	0	0	18	0	18	2	18	0	0	3	0	66	1
core/src/main/java/org/apache/struts2/views/jsp/iterator/MergeIteratorTag.java	class	6	6	0	6	1	5	0	0	0	1.0	0.0	0.0	1	0	1	0	0	0	1	0	0	0	1	1	0	1	0	0	1	0	0	6	1	0	0	0	0	0	1	1	0	1	0	0	0	0	35	1
core/src/main/java/org/apache/struts2/components/IteratorComponent.java	class	10	13	3	10	36	3	0	22	12	0.7307692	0.2857143	0.75	8	0	8	0	0	0	8	0	0	0	13	1	0	1	12	0	1	0	1	147	4	0	22	0	3	22	7	28	4	21	4	0	1	0	224	1
xwork-core/src/main/java/com/opensymphony/xwork2/config/providers/DirectedGraph.java	class	1	3	2	1	16	1	0	11	0	0.0	1.0	1.0	8	0	8	0	0	0	8	0	0	0	1	0	0	1	0	0	1	0	1	49	7	0	1	0	0	7	0	2	0	2	1	0	0	0	78	17
xwork-core/src/main/java/com/opensymphony/xwork2/TextProviderSupport.java	class	6	11	5	6	33	1	0	17	77	0.6491228	0.2875817	0.35947713	19	0	18	1	0	0	18	0	0	0	3	0	0	3	0	0	0	0	14	117	18	0	13	0	4	0	2	18	0	9	1	0	0	0	136	1
plugins/embeddedjsp/src/main/java/org/apache/struts2/el/parser/AstAnd.java	class	4	5	1	4	3	4	0	3	1	0.0	0.0	0.0	2	0	2	0	0	0	2	0	0	0	0	0	0	0	0	0	0	0	2	15	2	0	0	0	0	0	2	4	0	2	1	0	0	0	21	17
xwork-core/src/test/java/com/opensymphony/xwork2/interceptor/annotations/BlockingByDefaultModel.java	class	2	3	1	2	2	1	0	0	1	0.5	0.0	0.0	2	0	2	0	0	0	2	0	0	0	2	0	0	2	0	0	0	0	0	10	0	0	0	0	0	0	0	2	0	2	0	0	0	0	11	1
core/src/main/java/org/apache/struts2/dispatcher/PostbackResult.java	class	9	10	1	9	24	2	0	27	66	0.8461538	0.09090909	0.24242425	13	0	7	1	5	0	12	0	6	0	6	0	0	5	1	0	0	0	2	102	2	2	4	0	2	19	2	28	4	19	3	0	0	0	150	1
xwork-core/src/main/java/com/opensymphony/xwork2/factory/DefaultValidatorFactory.java	class	5	6	1	5	3	1	0	2	0	0.33333334	0.6666667	1.0	3	0	3	0	0	0	3	0	0	0	2	0	0	2	0	0	0	0	0	15	1	0	0	0	0	0	0	3	0	3	0	0	0	0	15	1
plugins/convention/src/test/java/org/apache/struts2/convention/actions/result/OverrideInheritedResultExtends.java	class	2	3	1	2	0	2	0	0	0	0.0	-1.0	-1.0	0	0	0	0	0	0	0	0	0	0	0	0	0	0	0	0	0	0	0	2	0	0	0	0	0	6	0	0	0	0	0	0	0	0	7	1
core/src/main/java/org/apache/struts2/views/velocity/components/UpDownSelectDirective.java	class	6	7	1	6	2	3	0	0	1	0.0	0.0	0.0	2	0	1	0	1	0	2	0	0	0	0	0	0	0	0	0	0	0	0	8	2	0	0	0	0	1	0	0	0	0	0	0	0	0	16	1
core/src/main/java/org/apache/struts2/util/StrutsUtil.java	class	14	18	4	14	42	3	1	32	101	0.84210527	0.20467836	0.32748538	19	0	19	0	0	0	19	0	0	0	8	1	0	2	6	0	1	0	7	181	22	1	14	3	10	9	3	28	3	20	3	0	2	0	126	1
xwork-core/src/test/java/com/opensymphony/xwork2/util/Cat.java	class	1	10	9	1	6	1	1	0	9	0.75000006	0.2	0.2	6	0	6	0	0	0	6	0	0	0	4	1	1	0	0	3	1	0	0	24	3	0	0	0	0	1	0	4	0	4	0	0	0	0	23	1
xwork-core/src/main/java/com/opensymphony/xwork2/ognl/OgnlUtil.java	class	18	30	12	18	83	1	0	64	632	0.9410319	0.026737968	0.07486631	37	0	29	3	3	2	34	0	0	0	11	1	0	11	0	0	2	0	4	329	24	7	15	5	3	16	0	53	4	44	6	6	1	0	252	1
xwork-core/src/main/java/com/opensymphony/xwork2/ognl/OgnlUtil.java	class	18	30	12	18	83	1	0	64	632	0.9410319	0.026737968	0.07486631	37	0	29	3	3	2	34	0	0	0	11	1	0	11	0	0	2	0	4	329	24	7	15	5	3	16	0	53	4	44	6	6	1	0	252	1
xwork-core/src/main/java/com/opensymphony/xwork2/ognl/OgnlUtil.java	class	18	30	12	18	83	1	0	64	632	0.9410319	0.026737968	0.07486631	37	0	29	3	3	2	34	0	0	0	11	1	0	11	0	0	2	0	4	329	24	7	15	5	3	16	0	53	4	44	6	6	1	0	252	1
core/src/main/java/org/apache/struts2/dispatcher/mapper/ActionMapping.java	class	1	30	29	1	19	1	0	3	60	0.7604167	0.25	0.875	16	0	16	0	0	0	16	0	0	0	6	0	0	6	0	0	0	0	0	63	8	0	2	0	1	9	0	11	2	6	1	0	0	0	56	1
core/src/main/java/org/apache/struts2/components/Debug.java	class	10	11	1	10	6	3	0	12	4	0.625	0.16666667	0.16666667	4	0	3	0	1	0	4	0	0	0	2	1	1	0	1	0	1	0	0	51	2	1	0	1	0	6	0	8	1	8	2	0	1	0	53	1
apps/showcase/src/main/java/org/apache/struts2/showcase/person/NewPersonAction.java	class	6	6	0	6	3	2	0	1	0	0.5555556	1.0	1.0	3	0	3	0	0	0	3	0	0	0	3	1	0	3	0	0	1	0	0	15	2	0	0	0	0	7	1	2	0	3	0	0	0	0	17	1
core/src/main/java/org/apache/struts2/impl/StrutsActionProxyFactory.java	class	4	4	0	4	1	2	0	2	0	0.0	0.0	0.0	1	0	1	0	0	0	1	0	0	0	0	0	0	0	0	0	0	0	0	8	1	0	0	0	0	0	0	1	0	1	0	0	0	0	10	1
apps/showcase/src/main/java/org/apache/struts2/showcase/freemarker/StandardTagsAction.java	class	3	4	1	3	7	2	0	4	3	0.5714286	0.42857143	1.0	7	0	7	0	0	0	7	0	0	0	3	0	0	3	0	0	0	0	0	28	3	0	0	0	0	3	1	6	1	3	0	0	0	0	20	1
plugins/portlet/src/test/java/org/apache/struts2/views/jsp/PortletUrlTagTest.java	class	26	27	1	26	16	2	0	47	0	0.6318681	0.61538464	0.72527474	14	1	14	0	0	0	14	0	0	0	13	0	0	1	0	12	0	0	2	311	0	0	2	0	0	141	11	52	0	40	1	0	1	0	94	1
xwork-core/src/main/java/com/opensymphony/xwork2/config/impl/LocatableConstantFactory.java	class	5	6	1	5	3	2	0	6	1	0.33333334	0.33333334	0.33333334	3	0	3	0	0	0	3	0	0	0	1	0	0	0	0	1	0	0	1	17	2	0	0	0	0	1	0	2	0	2	0	0	0	0	26	1
xwork-core/src/test/java/com/opensymphony/xwork2/ModelDrivenAnnotationAction.java	class	3	5	2	3	3	2	1	0	1	0.5	0.33333334	0.33333334	3	0	3	0	0	0	3	0	0	0	2	0	0	2	0	0	0	0	0	13	2	0	0	0	0	0	0	2	0	2	0	0	0	0	31	1
core/src/test/java/org/apache/struts2/config/DefaultBeanSelectionProviderTest.java	class	4	4	0	4	1	2	0	7	0	0.0	0.0	0.0	1	0	1	0	0	0	1	0	0	0	0	0	0	0	0	0	0	0	2	12	0	0	0	0	0	7	0	1	0	1	0	0	0	0	29	1
core/src/main/java/org/apache/struts2/util/TextProviderHelper.java	class	4	5	1	4	11	1	0	12	3	0.6666667	0.0	0.0	3	3	3	0	0	0	3	0	0	0	1	1	0	1	0	0	1	0	3	41	3	1	3	0	0	11	0	7	4	3	3	0	0	0	80	1
plugins/gxp/src/main/java/org/apache/struts2/views/gxp/AbstractGxpResult.java	class	2	3	1	2	4	1	1	0	2	0.5	0.33333334	0.33333334	4	0	2	0	2	0	4	0	2	0	2	0	0	2	0	0	0	0	0	42	2	0	0	0	0	0	0	3	0	2	0	0	2	0	94	1025
plugins/json/src/test/java/org/apache/struts2/json/JSONValidationInterceptorTest.java	class	13	13	0	13	4	3	0	30	0	0.035714287	1.0	1.0	4	0	3	0	1	0	4	0	0	0	7	0	0	7	0	0	0	0	3	118	0	0	0	0	0	28	2	23	0	23	0	0	1	0	53	1
plugins/json/src/test/java/org/apache/struts2/json/JSONPopulatorTest.java	class	9	9	0	9	8	2	0	45	15	0.0	0.0	0.0	6	0	6	0	0	0	6	0	0	0	0	0	0	0	0	0	0	0	3	113	0	0	0	2	0	28	36	20	0	20	1	0	0	0	51	1
core/src/test/java/org/apache/struts2/config/SettingsTest.java	class	5	6	1	5	5	3	0	8	6	0.0	0.0	0.0	4	0	3	1	0	0	3	0	0	0	0	0	0	0	0	0	0	0	2	33	1	1	0	0	0	13	3	7	0	7	1	0	0	0	28	1
xwork-core/src/test/java/com/opensymphony/xwork2/test/subtest/NullModelDrivenAction.java	class	1	1	0	1	1	3	0	0	0	0.0	0.0	0.0	1	0	1	0	0	0	1	0	0	0	0	0	0	0	0	0	0	0	0	5	1	0	0	0	0	0	0	0	0	0	0	0	0	0	22	1
core/src/test/java/org/apache/struts2/views/jsp/StrutsMockHttpServletResponse.java	class	1	6	5	1	16	2	0	2	93	0.86666673	0.057142857	0.057142857	15	0	15	0	0	0	15	0	0	0	6	0	0	6	0	0	0	0	0	56	10	0	1	0	0	0	0	6	0	6	1	0	0	0	40	1
core/src/main/java/org/apache/struts2/dispatcher/ActionContextCleanUp.java	class	10	14	4	10	9	1	0	15	8	0.70000005	0.16666667	0.16666667	5	1	3	1	1	0	4	0	0	0	2	2	0	2	0	0	2	0	5	52	1	0	2	2	1	15	4	12	3	9	3	0	0	0	123	1
xwork-core/src/test/java/com/opensymphony/xwork2/NestedAction.java	class	3	4	1	3	5	1	0	8	10	0.8	0.0	0.0	5	0	5	0	0	0	5	0	0	0	1	0	0	1	0	0	0	0	3	27	4	0	0	0	0	0	2	3	0	3	0	0	0	0	22	1
plugins/dojo/src/main/java/org/apache/struts2/dojo/views/jsp/ui/AnchorTag.java	class	7	7	0	7	3	4	0	3	1	0.6666667	0.33333334	0.33333334	3	0	2	0	1	0	3	0	0	0	2	1	0	1	1	0	1	0	0	16	1	0	0	0	0	0	1	3	0	3	0	0	0	0	29	1
plugins/embeddedjsp/src/main/java/org/apache/struts2/el/parser/AstNull.java	class	2	3	1	2	3	3	0	0	3	0.0	0.0	0.0	3	0	3	0	0	0	3	0	0	0	0	0	0	0	0	0	0	0	0	11	2	0	0	0	0	0	0	0	0	0	0	0	0	0	20	17
core/src/main/java/org/apache/struts2/components/DoubleListUIBean.java	class	8	12	4	8	116	4	2	12	2158	0.9603355	0.0400682	0.9147485	69	0	69	0	0	0	69	0	0	0	38	0	0	0	38	0	0	0	0	389	29	0	45	0	2	94	0	43	3	42	2	0	0	0	170	1025
plugins/embeddedjsp/src/main/java/org/apache/struts2/el/parser/AstTrue.java	class	2	3	1	2	2	4	0	0	1	0.0	0.0	0.0	2	0	2	0	0	0	2	0	0	0	0	0	0	0	0	0	0	0	0	8	1	0	0	0	0	0	0	0	0	0	0	0	0	0	17	17
core/src/main/java/org/apache/struts2/views/velocity/components/ActionErrorDirective.java	class	6	7	1	6	2	3	0	0	1	0.0	0.0	0.0	2	0	1	0	1	0	2	0	0	0	0	0	0	0	0	0	0	0	0	8	2	0	0	0	0	1	0	0	0	0	0	0	0	0	15	1
apps/showcase/src/main/java/org/apache/struts2/showcase/integration/SaveGangsterAction.java	class	9	9	0	9	1	2	0	4	0	0.0	0.0	0.0	1	0	1	0	0	0	1	0	0	0	0	0	0	0	0	0	0	0	0	9	1	0	0	0	0	4	0	2	1	2	0	0	0	0	20	1
xwork-core/src/main/java/com/opensymphony/xwork2/conversion/metadata/ConversionDescription.java	class	2	2	0	2	23	1	0	10	44	0.84722215	0.16666667	0.45454547	12	0	12	0	0	0	12	0	0	0	12	5	10	0	1	1	4	0	0	87	4	0	3	1	0	9	2	26	0	14	2	0	0	0	86	1
core/src/main/java/org/apache/struts2/components/CheckboxList.java	class	7	10	3	7	5	4	0	3	4	0.625	0.16666667	0.16666667	4	0	3	0	1	0	4	0	0	0	2	1	1	0	1	0	1	0	0	19	1	0	1	0	0	8	0	2	0	2	1	0	0	0	59	1
plugins/dojo/src/main/java/org/apache/struts2/dojo/views/velocity/components/TreeNodeDirective.java	class	6	7	1	6	3	3	0	0	3	0.0	0.0	0.0	3	0	2	0	1	0	3	0	0	0	0	0	0	0	0	0	0	0	0	11	3	0	0	0	0	1	0	0	0	0	0	0	0	0	23	1
core/src/main/java/org/apache/struts2/views/freemarker/tags/StrutsModels.java	class	45	46	1	45	87	1	0	0	0	0.9116159	1.0	1.0	44	0	44	0	0	0	44	0	0	0	45	0	0	0	45	0	0	0	0	310	43	0	43	0	0	0	0	46	0	45	1	0	0	0	120	1
plugins/portlet/src/main/java/org/apache/struts2/portlet/servlet/PortletServletRequestDispatcher.java	class	11	13	2	11	8	1	0	3	1	0.33333334	0.33333334	0.33333334	3	0	3	0	0	0	3	0	0	0	1	0	0	1	0	0	0	0	0	29	0	0	0	1	2	3	0	3	0	3	3	0	0	0	27	1
plugins/dojo/src/main/java/org/apache/struts2/dojo/views/velocity/components/AutocompleterDirective.java	class	6	7	1	6	2	3	0	0	1	0.0	0.0	0.0	2	0	1	0	1	0	2	0	0	0	0	0	0	0	0	0	0	0	0	8	2	0	0	0	0	1	0	0	0	0	0	0	0	0	15	1
core/src/main/java/org/apache/struts2/views/velocity/components/TextFieldDirective.java	class	6	7	1	6	2	3	0	0	1	0.0	0.0	0.0	2	0	1	0	1	0	2	0	0	0	0	0	0	0	0	0	0	0	0	8	2	0	0	0	0	1	0	0	0	0	0	0	0	0	15	1
core/src/test/java/org/apache/struts2/views/jsp/ui/ActionErrorTagTest.java	class	7	8	1	7	7	6	0	17	21	1.0	0.0	0.0	7	0	7	0	0	0	7	0	0	0	1	0	0	0	0	1	0	0	4	96	1	0	0	0	6	10	0	9	0	9	0	0	1	0	40	1
core/src/main/java/org/apache/struts2/views/jsp/BeanTag.java	class	8	9	1	8	3	5	0	3	1	0.77777773	0.33333334	0.33333334	3	0	2	0	1	0	3	0	0	0	3	2	0	1	2	0	1	0	0	15	1	0	0	0	1	0	1	3	0	3	0	0	0	0	29	1
plugins/jasperreports/src/main/java/org/apache/struts2/views/jasperreports/CompileReport.java	class	0	0	0	0	4	1	0	4	0	0.0	0.0	0.0	1	1	1	0	0	0	1	0	0	0	0	0	0	0	0	0	0	0	3	19	0	1	0	1	0	2	5	1	1	1	2	0	0	0	18	1
plugins/portlet/src/main/java/org/apache/struts2/portlet/servlet/PortletServletRequest.java	class	12	15	3	12	78	1	0	47	0	0.71345025	0.5689223	0.62030077	57	0	57	0	0	0	57	0	0	0	3	0	0	3	0	0	0	0	0	250	47	0	2	0	15	25	2	6	0	5	2	0	0	0	154	1
xwork-core/src/test/java/com/opensymphony/xwork2/validator/validators/ValidationAction.java	class	0	5	5	0	28	1	0	0	350	0.9285715	0.037037037	0.037037037	28	0	28	0	0	0	28	0	0	0	14	0	0	14	0	0	0	0	0	100	14	0	0	0	0	0	0	14	0	14	0	0	0	0	20	1
xwork-core/src/test/java/com/opensymphony/xwork2/util/UrlUtilTest2.java	class	6	7	1	6	3	2	0	7	1	0.0	0.0	0.0	2	0	1	1	0	0	1	0	0	0	0	0	0	0	0	0	0	0	1	21	0	0	1	1	0	4	0	7	1	6	2	0	0	0	50	1
core/src/test/java/org/apache/struts2/views/jsp/ui/DoubleValidationAction.java	class	1	3	2	1	2	2	0	0	0	0.0	1.0	1.0	2	0	2	0	0	0	2	0	0	0	1	0	0	1	0	0	0	0	0	9	1	0	0	0	0	0	0	1	0	1	0	0	0	0	8	1
xwork-core/src/test/java/com/opensymphony/xwork2/security/DefaultExcludedPatternsCheckerTest.java	class	3	3	0	3	6	3	0	4	3	0.0	0.0	0.0	3	0	3	0	0	0	3	0	0	0	0	0	0	0	0	0	0	0	0	75	0	3	0	0	0	12	0	9	3	9	1	1	0	0	35	1
plugins/dojo/src/main/java/org/apache/struts2/dojo/components/Submit.java	class	11	14	3	11	76	2	0	29	774	0.9555749	0.02804878	0.33658537	41	0	39	0	2	0	41	0	0	0	28	4	2	2	24	0	4	0	2	209	5	0	33	1	7	89	1	38	3	33	1	0	0	0	276	1
core/src/test/java/org/apache/struts2/views/jsp/URLTagTest.java	class	26	26	0	26	28	6	0	67	0	0.071428575	0.85978836	0.85978836	28	0	27	0	1	0	28	0	0	0	1	0	0	1	0	0	0	0	0	449	0	0	0	0	0	215	6	48	1	33	0	0	3	0	205	1
plugins/portlet/src/main/java/org/apache/struts2/portlet/servlet/PortletHttpSession.java	class	6	8	2	6	20	1	0	20	0	0.2631579	0.53216374	0.53216374	19	0	19	0	0	0	19	0	0	0	1	0	0	1	0	0	0	0	0	65	11	1	0	0	0	1	1	3	0	3	1	0	0	0	53	1
plugins/json/src/test/java/org/apache/struts2/json/SMDMethodInterfaceTest.java	class	9	9	0	9	3	5	0	6	3	0.0	0.0	0.0	3	0	3	0	0	0	3	0	0	0	0	0	0	0	0	0	0	0	1	111	0	0	0	0	0	11	19	10	0	10	0	1	8	0	51	1
core/src/main/java/org/apache/struts2/dispatcher/ServletRedirectResult.java	class	15	19	4	15	42	2	1	49	90	0.8680556	0.125	0.46666667	16	0	12	0	4	0	16	0	0	0	9	2	0	3	6	0	2	0	4	144	6	1	8	1	5	20	3	31	4	21	4	0	0	0	214	1
xwork-core/src/test/java/com/opensymphony/xwork2/ActionInvocationTest.java	class	8	8	0	8	7	3	0	15	15	0.0	0.0	0.0	6	0	5	0	1	0	6	0	0	0	0	0	0	0	0	0	0	0	0	62	0	0	0	1	1	21	0	11	0	11	1	1	0	0	44	1
core/src/main/java/org/apache/struts2/components/UIBean.java	class	16	46	30	16	168	2	16	53	1940	0.94941217	0.03643547	0.6786655	68	0	57	0	11	0	68	1	0	0	50	1	0	1	49	0	1	0	1	568	13	4	76	1	11	141	3	105	5	86	4	0	0	0	408	1025
core/src/main/java/org/apache/struts2/impl/StrutsObjectFactory.java	class	6	6	0	6	11	2	0	7	0	0.0	1.0	1.0	2	0	2	0	0	0	2	0	0	0	1	0	0	1	0	0	0	0	0	35	1	0	2	1	0	9	0	6	5	6	2	0	0	0	62	1
plugins/portlet/src/main/java/org/apache/struts2/portlet/util/PortletUrlHelper.java	class	9	14	5	9	55	1	1	57	30	0.8730159	0.06666667	0.06666667	9	1	4	3	2	0	6	0	0	0	7	7	1	1	5	0	7	0	11	204	9	3	5	3	1	41	6	52	9	36	4	0	0	0	170	1
xwork-core/src/test/java/com/opensymphony/xwork2/conversion/impl/AnnotationXWorkConverterTest.java	class	20	20	0	20	26	3	0	57	30	0.56	0.45	0.7	25	0	23	0	2	0	25	0	0	0	3	0	0	0	0	3	0	0	22	298	0	0	1	0	0	147	60	71	3	67	0	0	3	0	122	1
xwork-core/src/test/java/com/opensymphony/xwork2/ognl/SetPropertiesTest.java	class	18	19	1	18	24	3	0	53	103	0.8666667	0.00952381	0.00952381	15	0	15	0	0	0	15	0	0	0	1	0	0	1	0	0	0	0	12	226	0	2	4	1	10	34	22	42	0	38	2	2	0	0	98	1
plugins/json/src/main/java/org/apache/struts2/json/JSONInterceptor.java	class	16	17	1	16	76	2	0	58	424	0.9259868	0.07816092	0.49655172	32	0	28	2	2	0	30	0	0	0	19	2	0	19	0	0	2	0	17	276	20	4	25	1	10	41	12	86	7	65	4	0	0	0	244	1
xwork-core/src/test/java/com/opensymphony/xwork2/util/logging/LoggerUtilsTest.java	class	2	2	0	2	1	2	0	2	0	0.0	0.0	0.0	1	0	1	0	0	0	1	0	0	0	0	0	0	0	0	0	0	0	11	15	0	0	0	0	0	29	0	0	0	0	0	0	0	0	14	1
core/src/main/java/org/apache/struts2/components/template/FreemarkerTemplateEngine.java	class	15	16	1	15	15	2	0	29	1	0.6666667	0.16666667	0.16666667	3	0	2	0	1	0	4	0	0	0	3	2	0	1	1	1	1	0	0	89	2	2	4	3	1	9	0	24	4	18	3	1	0	0	69	1
core/src/main/java/org/apache/struts2/views/velocity/components/DivDirective.java	class	6	7	1	6	3	3	0	0	3	0.0	0.0	0.0	3	0	2	0	1	0	3	0	0	0	0	0	0	0	0	0	0	0	0	11	3	0	0	0	0	1	0	0	0	0	0	0	0	0	20	1
xwork-core/src/main/java/com/opensymphony/xwork2/validator/validators/ConversionErrorFieldValidator.java	class	5	7	2	5	4	4	0	11	0	0.0	0.0	0.0	1	0	1	0	0	0	1	0	0	0	0	0	0	0	0	0	0	0	1	14	0	0	1	0	2	1	0	5	0	4	2	0	0	0	76	1
xwork-core/src/test/java/com/opensymphony/xwork2/validator/validators/AppendingValidatorContextTest.java	class	6	6	0	6	3	3	0	9	0	0.38888893	1.0	1.0	3	0	2	0	1	0	3	0	0	0	6	4	0	6	0	0	4	0	0	26	0	0	0	0	0	10	1	10	1	10	0	0	0	0	45	1
apps/showcase/src/main/java/org/apache/struts2/showcase/action/SkillAction.java	class	9	10	1	9	9	3	0	7	15	0.78571427	0.14285715	0.14285715	7	0	6	0	1	0	7	0	0	0	4	1	0	4	0	0	1	0	0	33	4	0	2	0	0	0	0	4	0	5	1	0	0	0	39	1
xwork-core/src/main/java/com/opensymphony/xwork2/validator/validators/ConditionalVisitorFieldValidator.java	class	5	7	2	5	9	4	0	4	0	0.25	0.5	0.5	4	0	4	0	0	0	4	0	0	0	1	0	0	1	0	0	0	0	0	33	2	0	1	1	2	2	0	5	1	3	1	0	0	0	89	1
plugins/sitemesh/src/main/java/org/apache/struts2/sitemesh/NoneDecoratorMapper.java	class	4	4	0	4	2	2	0	3	0	0.0	0.0	0.0	1	0	1	0	0	0	1	0	0	0	0	0	0	0	0	0	0	0	0	8	2	0	0	0	0	2	0	0	0	0	1	0	0	0	20	1
plugins/oval/src/test/java/org/apache/struts2/oval/interceptor/SimpleFieldsXML.java	class	2	4	2	2	4	2	1	0	2	0.5	0.33333334	0.33333334	4	0	4	0	0	0	4	0	0	0	2	0	0	2	0	0	0	0	0	16	2	0	0	0	0	0	0	2	0	2	0	0	0	0	14	1
core/src/main/java/org/apache/struts2/views/jsp/ui/AnchorTag.java	class	6	7	1	6	21	6	0	18	108	0.89019597	0.10294118	0.77205884	17	0	16	0	1	0	17	0	0	0	15	1	0	1	14	0	1	0	4	92	1	0	4	0	0	0	1	17	0	16	1	0	0	0	62	1
plugins/junit/src/test/java/org/apache/struts2/StrutsSpringJUnit4TestCaseTest.java	class	9	9	0	9	4	4	0	12	6	0.0	0.0	0.0	4	0	4	0	0	0	4	0	0	0	0	0	0	0	0	0	0	0	0	28	0	0	0	0	0	15	0	6	0	6	0	0	0	0	29	1
plugins/embeddedjsp/src/main/java/org/apache/struts2/jasper/el/ExpressionEvaluatorImpl.java	class	11	14	3	11	5	2	0	5	1	0.33333334	0.33333334	0.33333334	3	0	3	0	0	0	3	0	0	0	1	0	0	1	0	0	1	0	0	22	2	0	1	1	0	0	0	3	0	3	2	0	0	0	25	17
xwork-core/src/main/java/com/opensymphony/xwork2/XWorkConstants.java	class	0	0	0	0	0	1	0	0	0	0.0	-1.0	-1.0	0	0	0	0	0	0	0	0	0	0	18	18	18	0	0	0	18	0	0	20	0	0	0	0	0	18	0	18	0	18	0	0	0	0	29	17
core/src/main/java/org/apache/struts2/views/velocity/components/DoubleSelectDirective.java	class	6	7	1	6	2	3	0	0	1	0.0	0.0	0.0	2	0	1	0	1	0	2	0	0	0	0	0	0	0	0	0	0	0	0	8	2	0	0	0	0	1	0	0	0	0	0	0	0	0	15	1
plugins/convention/src/test/java/org/apache/struts2/convention/actions/result/GlobalResultOverrideAction.java	class	1	3	2	1	1	1	0	0	0	0.0	0.0	0.0	1	0	1	0	0	0	1	0	0	0	0	0	0	0	0	0	0	0	0	5	1	0	0	0	0	2	0	0	0	0	0	0	0	0	28	1
plugins/javatemplates/src/test/java/org/apache/struts2/views/java/simple/FileTest.java	class	6	7	1	6	4	4	0	20	0	0.25	0.5	0.5	4	0	1	0	3	0	4	0	0	0	1	0	0	1	0	0	0	0	1	31	2	0	0	0	0	12	0	3	0	3	0	0	0	0	34	1
apps/showcase/src/main/java/org/apache/struts2/showcase/exception/DeleteException.java	class	1	1	0	1	3	4	0	0	3	1.0	0.0	0.0	3	0	3	0	0	0	3	0	0	0	1	1	0	1	0	0	1	0	0	12	0	0	0	0	0	0	1	1	0	1	0	0	0	0	13	1
xwork-core/src/main/java/com/opensymphony/xwork2/inject/util/FinalizablePhantomReference.java	class	3	3	0	3	1	3	0	1	0	0.0	0.0	0.0	1	0	0	0	1	0	1	0	0	0	0	0	0	0	0	0	0	0	1	5	0	0	0	0	0	0	0	0	0	0	0	0	0	0	28	1025
plugins/convention/src/test/java/org/apache/struts2/convention/actions/result/ActionLevelResultAction.java	class	2	4	2	2	1	1	0	0	0	0.0	0.0	0.0	1	0	1	0	0	0	1	0	0	0	0	0	0	0	0	0	0	0	0	5	1	0	0	0	0	2	0	0	0	0	0	0	0	0	23	1
apps/showcase/src/main/java/org/apache/struts2/showcase/validation/User.java	class	0	1	1	0	6	1	0	0	9	0.6666667	0.2	0.2	6	0	6	0	0	0	6	0	0	0	3	0	0	3	0	0	0	0	0	23	3	0	0	0	0	0	0	3	0	3	0	0	0	0	11	1
plugins/embeddedjsp/src/main/java/org/apache/struts2/jasper/el/ExpressionImpl.java	class	6	7	1	6	2	2	0	1	0	0.0	1.0	1.0	2	0	2	0	0	0	2	0	0	0	1	0	0	1	0	0	1	0	0	10	1	0	0	0	0	0	0	2	0	2	0	0	0	0	14	17
apps/showcase/src/main/java/org/apache/struts2/showcase/dao/SkillDao.java	class	3	7	4	3	2	2	0	1	1	1.0	0.0	0.0	2	0	2	0	0	0	2	0	0	0	1	1	0	1	0	0	1	0	0	9	2	0	0	0	0	0	1	1	0	1	0	0	0	0	14	1
core/src/test/java/org/apache/struts2/views/jsp/PushTagTest.java	class	2	2	0	2	2	5	0	8	0	0.0	0.0	0.0	1	0	1	0	0	0	1	0	0	0	0	0	0	0	0	0	0	0	0	19	0	0	0	1	0	3	3	1	0	1	1	0	0	0	17	1
xwork-core/src/test/java/com/opensymphony/xwork2/validator/RepopulateConversionErrorFieldValidatorSupportTest.java	class	10	10	0	10	5	6	0	18	0	0.26666668	1.0	1.0	5	0	3	0	2	0	5	0	0	0	3	0	0	0	0	3	0	0	11	63	0	0	0	0	0	11	0	13	0	11	0	1	1	0	53	1
apps/showcase/src/main/java/org/apache/struts2/showcase/conversion/Address.java	class	0	1	1	0	4	1	0	0	2	0.5	0.33333334	0.33333334	4	0	4	0	0	0	4	0	0	0	2	0	0	2	0	0	0	0	0	16	2	0	0	0	0	0	0	2	0	2	0	0	0	0	6	1
core/src/main/java/org/apache/struts2/views/freemarker/tags/FormModel.java	class	6	7	1	6	2	2	0	0	1	0.0	0.0	0.0	2	0	1	0	1	0	2	0	0	0	0	0	0	0	0	0	0	0	0	8	1	0	0	0	0	0	0	0	0	0	0	0	0	0	13	1
xwork-core/src/main/java/com/opensymphony/xwork2/security/DefaultExcludedPatternsChecker.java	class	5	9	4	5	17	1	0	19	8	0.5833333	0.35714287	0.35714287	8	0	8	0	0	0	8	0	0	0	3	2	1	2	0	0	2	0	6	54	3	4	0	0	0	14	0	4	0	3	3	0	0	0	63	1
plugins/javatemplates/src/main/java/org/apache/struts2/views/java/simple/EmptyHandler.java	class	2	3	1	2	1	2	0	0	0	0.0	0.0	0.0	1	0	1	0	0	0	1	0	0	0	0	0	0	0	0	0	0	0	0	4	0	0	0	0	0	0	0	0	0	0	0	0	0	0	9	1
xwork-core/src/main/java/com/opensymphony/xwork2/util/profiling/ProfilingTimerBean.java	class	1	6	5	1	11	1	0	6	22	0.7962963	0.19444445	0.44444445	9	0	7	0	2	0	9	0	0	0	6	1	0	1	0	5	1	0	2	46	5	1	0	0	1	6	1	8	3	7	2	0	0	0	56	1
plugins/embeddedjsp/src/main/java/org/apache/struts2/jasper/CustomCompiler.java	class	1	2	1	1	3	2	0	0	3	0.0	0.0	0.0	3	0	2	0	1	0	3	0	0	0	0	0	0	0	0	0	0	0	0	10	2	0	0	0	0	0	0	0	0	0	0	0	0	0	11	1
core/src/main/java/org/apache/struts2/views/xslt/ProxyNodeAdapter.java	class	7	11	4	7	17	2	3	23	0	0.26666668	0.52380955	0.52380955	15	0	12	0	3	0	15	0	0	0	1	0	0	1	0	0	0	0	0	63	14	0	0	0	0	17	0	2	7	2	1	0	0	0	68	1025
xwork-core/src/test/java/com/opensymphony/xwork2/validator/validators/LongRangeFieldValidatorTest.java	class	12	13	1	12	8	3	0	20	10	0.0	0.0	0.0	5	0	3	2	0	0	3	0	0	0	0	0	0	0	0	0	0	0	0	44	2	0	3	0	0	8	10	12	0	12	0	0	0	0	34	1
plugins/embeddedjsp/src/main/java/org/apache/struts2/el/util/ReflectionUtil.java	class	6	13	7	6	28	1	0	26	28	0.9166667	0.0	0.0	8	7	5	1	2	0	7	0	1	0	3	3	0	0	3	0	3	0	15	93	12	4	7	2	1	15	12	24	2	18	3	0	0	0	77	1
xwork-core/src/main/java/com/opensymphony/xwork2/factory/DefaultConverterFactory.java	class	6	8	2	6	3	1	0	5	0	0.25	1.0	1.0	2	0	2	0	0	0	2	0	0	0	2	1	0	2	0	0	1	0	0	13	1	0	0	0	0	1	0	2	0	2	1	0	0	0	20	1
plugins/struts1/src/main/java/org/apache/struts2/s1/ActionFormResetInterceptor.java	class	10	10	0	10	5	2	0	8	0	0.0	1.0	1.0	2	0	2	0	0	0	2	0	0	0	1	0	0	0	1	0	0	0	1	20	1	0	1	0	1	0	0	7	0	7	2	0	0	0	35	1
xwork-core/src/main/java/com/opensymphony/xwork2/ValidationAwareSupport.java	class	2	5	3	2	28	1	0	13	192	0.85714287	0.019607844	0.019607844	21	0	18	3	0	0	18	0	0	18	3	0	0	3	0	0	0	0	0	86	10	0	7	0	4	0	0	9	0	5	1	0	0	0	52	1
xwork-core/src/test/java/com/opensymphony/xwork2/conversion/impl/FooBarConverter.java	class	5	9	4	5	6	2	0	15	1	0.0	0.0	0.0	2	0	2	0	0	0	2	0	0	0	0	0	0	0	0	0	0	0	1	35	6	0	4	0	0	4	2	8	3	8	1	0	0	0	28	1
xwork-core/src/test/java/com/opensymphony/xwork2/TestNGXWorkTestCaseTest.java	class	5	5	0	5	1	3	0	10	0	0.0	0.0	0.0	1	0	1	0	0	0	1	0	0	0	0	0	0	0	0	0	0	0	0	27	0	0	0	1	0	1	2	3	0	2	1	0	1	0	20	1
plugins/plexus/src/main/java/org/apache/struts2/plexus/PlexusLifecycleListener.java	class	11	12	1	11	9	1	0	11	0	0.33333334	0.7	1.0	5	1	5	0	0	0	5	0	0	0	3	3	1	2	0	0	2	0	2	57	1	0	0	4	0	8	0	14	0	13	1	0	0	0	46	1
apps/showcase/src/main/java/org/apache/struts2/showcase/action/AbstractCRUDAction.java	class	5	8	3	5	14	2	2	10	11	0.6666667	0.23809524	0.47619048	7	0	5	0	2	0	7	1	0	0	3	1	0	3	0	0	1	0	0	44	5	1	4	0	1	6	2	10	4	7	2	0	0	0	58	1025
plugins/embeddedjsp/src/main/java/org/apache/struts2/jasper/compiler/Parser.java	class	48	50	2	48	367	1	0	152	0	0.81286556	1.0	1.0	57	2	2	54	0	1	3	0	0	0	15	4	0	15	0	0	4	0	5	1221	38	19	95	2	9	304	41	203	42	141	5	0	0	0	282	0
apps/mailreader/src/main/java/mailreader2/Welcome.java	class	1	1	0	1	4	3	0	5	0	0.0	0.0	0.0	1	0	1	0	0	0	1	0	0	0	0	0	0	0	0	0	0	0	0	17	2	0	1	0	0	0	0	1	0	1	1	0	0	0	25	1
xwork-core/src/main/java/com/opensymphony/xwork2/util/ArrayUtils.java	class	3	5	2	3	8	1	0	5	6	0.0	0.0	0.0	4	4	4	0	0	0	4	0	0	0	0	0	0	0	0	0	0	0	3	19	5	0	4	0	0	0	2	1	0	1	1	0	0	0	31	1
xwork-core/src/main/java/com/opensymphony/xwork2/ognl/accessor/XWorkMapPropertyAccessor.java	class	7	9	2	7	28	2	0	17	8	0.7	0.3	0.6	8	0	5	3	0	0	5	0	0	0	5	2	0	5	0	0	2	0	0	91	10	1	10	2	0	13	0	23	2	19	3	0	0	0	70	1
plugins/dojo/src/main/java/org/apache/struts2/dojo/views/DojoTagLibrary.java	class	17	17	0	17	2	1	0	1	1	0.0	0.0	0.0	2	0	2	0	0	0	2	0	0	0	0	0	0	0	0	0	0	0	1	9	2	0	0	0	0	0	0	1	0	1	0	0	0	0	18	1
apps/showcase/src/main/java/org/apache/struts2/showcase/application/TestDataProvider.java	class	10	11	1	10	10	1	0	11	4	0.8125	0.16666667	0.16666667	4	0	1	0	3	0	4	0	0	0	8	6	3	5	0	0	6	0	1	43	0	2	0	2	0	25	14	10	2	12	2	0	0	0	50	1
plugins/convention/src/test/java/org/apache/struts2/convention/DefaultResultMapBuilderTest.java	class	26	27	1	26	23	2	0	35	0	0.1590909	1.0	1.0	22	0	18	3	1	0	19	0	0	0	2	0	0	2	0	0	0	0	2	416	2	0	0	0	0	501	47	123	13	101	1	1	0	0	85	1
core/src/test/java/org/apache/struts2/RequestUtilsTest.java	class	3	3	0	3	9	2	0	12	6	0.33333334	0.41666666	0.41666666	9	0	8	0	1	0	9	0	0	0	2	0	0	2	0	0	0	0	0	65	0	0	0	0	0	24	0	5	0	5	0	0	0	0	47	1
apps/showcase/src/main/java/org/apache/struts2/showcase/source/ViewSourceAction.java	class	4	5	1	4	38	2	0	21	71	0.83703715	0.16483517	0.73626375	15	0	14	1	0	0	14	0	0	0	9	0	0	9	0	0	0	0	1	118	10	2	14	1	2	9	15	30	6	19	4	0	0	0	82	1
plugins/convention/src/test/java/org/apache/struts2/convention/SEOActionNameBuilderTest.java	class	2	2	0	2	4	2	0	3	3	0.0	0.0	0.0	3	0	3	0	0	0	3	0	0	0	0	0	0	0	0	0	0	0	0	25	0	0	0	1	0	24	0	3	0	3	1	0	0	0	27	1
xwork-core/src/test/java/com/opensymphony/xwork2/util/AnnotatedCat.java	class	3	4	1	3	6	1	0	0	9	0.75000006	0.2	0.2	6	0	6	0	0	0	6	0	0	0	4	1	1	0	0	3	1	0	0	24	3	0	0	0	0	3	0	4	0	4	0	0	0	0	27	1
xwork-core/src/test/java/com/opensymphony/xwork2/config/providers/XmlConfigurationProviderAllowedMethodsTest.java	class	4	4	0	4	2	4	0	13	1	0.0	0.0	0.0	2	0	2	0	0	0	2	0	0	0	0	0	0	0	0	0	0	0	0	90	0	0	0	0	0	64	12	18	0	10	0	0	0	0	34	1
core/src/test/java/org/apache/struts2/views/jsp/ui/RadioTest.java	class	4	5	1	4	10	5	0	21	45	0.0	0.0	0.0	10	0	9	1	0	0	9	0	0	0	0	0	0	0	0	0	0	0	0	139	0	0	0	0	0	87	0	20	0	20	0	1	0	0	36	1
xwork-core/src/main/java/com/opensymphony/xwork2/DefaultLocaleProvider.java	class	4	7	3	4	3	1	0	5	0	0.0	0.0	0.0	1	0	1	0	0	0	1	0	0	0	1	1	0	1	0	0	1	0	0	15	2	0	1	0	0	1	0	2	0	2	2	0	0	0	16	1
plugins/dojo/src/test/java/org/apache/struts2/dojo/views/jsp/ui/DateTimePickerTagTest.java	class	4	5	1	4	8	2	0	38	13	0.6666667	0.0	0.0	6	0	4	2	0	0	4	0	0	0	1	1	0	1	0	0	1	0	9	128	0	0	0	0	0	51	6	18	0	18	1	1	0	0	49	1
xwork-core/src/main/java/com/opensymphony/xwork2/util/location/LocationAttributes.java	class	11	16	5	11	31	1	0	23	0	0.68749994	0.84615386	0.84615386	14	13	13	1	0	0	13	0	0	0	8	8	8	0	0	0	8	0	12	136	17	1	14	0	0	15	6	22	2	22	3	0	1	0	124	1
plugins/javatemplates/src/main/java/org/apache/struts2/views/java/simple/FileHandler.java	class	3	4	1	3	1	2	0	8	0	0.0	0.0	0.0	1	0	1	0	0	0	1	0	0	0	0	0	0	0	0	0	0	0	0	9	0	0	0	0	0	24	0	2	0	2	0	0	0	0	12	1
core/src/test/java/org/apache/struts2/ClassInstantiationTest.java	class	2	2	0	2	3	3	0	7	1	0.0	0.0	0.0	2	0	2	0	0	0	2	0	0	0	0	0	0	0	0	0	0	0	0	28	0	0	0	1	0	3	0	1	0	1	1	2	0	0	30	1
xwork-core/src/main/java/com/opensymphony/xwork2/util/profiling/ObjectProfiler.java	class	3	5	2	3	8	1	0	17	3	0.0	0.0	0.0	3	3	3	0	0	0	3	0	0	0	0	0	0	0	0	0	0	0	7	34	7	0	1	1	0	2	1	5	2	5	2	0	0	0	77	1
core/src/main/java/org/apache/struts2/components/I18n.java	class	12	16	4	12	13	2	0	16	4	0.64	0.3	0.6	5	0	5	0	0	0	5	0	0	0	5	1	0	2	3	0	1	0	0	54	2	0	5	1	4	19	0	13	5	12	2	1	0	0	127	1
core/src/main/java/org/apache/struts2/interceptor/CreateSessionInterceptor.java	class	7	8	1	7	3	2	0	8	0	0.5	0.0	0.0	1	0	1	0	0	0	1	0	0	0	2	2	0	2	0	0	2	0	3	15	1	0	1	0	0	1	1	3	0	3	2	0	0	0	74	1
plugins/embeddedjsp/src/main/java/org/apache/struts2/el/parser/AstNot.java	class	4	5	1	4	3	3	0	4	3	0.0	0.0	0.0	3	0	3	0	0	0	3	0	0	0	0	0	0	0	0	0	0	0	2	13	2	0	0	0	0	0	1	2	0	2	0	0	0	0	24	17
core/src/main/java/org/apache/struts2/components/AppendIterator.java	class	8	10	2	8	8	3	0	15	4	0.6	0.3	0.3	5	0	5	0	0	0	5	0	0	0	3	1	0	3	0	0	1	0	0	35	2	1	0	0	0	6	0	7	1	5	3	0	0	0	122	1
core/src/main/java/org/apache/struts2/views/xslt/AbstractAdapterNode.java	class	11	25	14	11	71	1	4	28	1464	0.94642866	0.024675325	0.032467533	56	0	52	0	4	0	56	0	0	0	7	1	0	7	0	0	1	0	0	242	27	1	2	0	8	19	8	13	10	13	3	1	0	0	145	1025
plugins/convention/src/test/java/org/apache/struts2/convention/actions/action/ClassLevelAnnotationAction.java	class	1	2	1	1	0	1	0	0	0	0.0	-1.0	-1.0	0	0	0	0	0	0	0	0	0	0	0	0	0	0	0	0	0	0	0	2	0	0	0	0	0	1	0	0	0	0	0	0	0	0	4	1
apps/portlet/src/test/java/org/apache/struts2/portlet/test/BasePortletTest.java	class	6	8	2	6	12	2	1	16	49	0.8181818	0.054545455	0.10909091	11	0	11	0	0	0	11	1	0	0	3	0	0	2	1	0	0	0	1	53	0	0	0	0	0	16	2	8	3	6	1	0	0	0	49	1025
plugins/struts1/src/test/java/org/apache/struts2/s1/DynaBeanPropertyAccessorTest.java	class	8	9	1	8	7	2	0	13	9	0.42857143	0.2857143	0.2857143	7	1	6	0	1	0	7	0	0	0	1	0	0	0	1	0	0	0	0	64	1	0	0	0	1	63	19	15	0	14	0	0	0	0	56	1
core/src/test/java/org/apache/struts2/interceptor/RolesInterceptorTest.java	class	4	4	0	4	13	3	0	16	0	0.11111111	0.7777778	0.7777778	9	0	9	0	0	0	9	0	0	0	1	0	0	1	0	0	0	0	0	123	0	0	0	4	0	27	7	13	0	9	1	6	0	0	55	1
plugins/convention/src/test/java/org/apache/struts2/convention/ConventionUnknownHandlerTest.java	class	13	14	1	13	13	2	0	37	72	0.7692308	0.0	0.0	13	0	7	6	0	0	7	0	0	0	1	0	0	1	0	0	0	0	0	105	6	0	0	0	0	35	1	30	0	30	0	0	0	0	114	1
core/src/test/java/org/apache/struts2/interceptor/validation/AnnotationValidationInterceptorTest.java	class	9	9	0	9	7	4	0	11	0	0.2857143	1.0	1.0	7	0	7	0	0	0	7	0	0	0	5	0	0	5	0	0	0	0	0	84	0	0	0	0	0	28	0	6	0	5	0	0	2	0	25	1
plugins/dojo/src/main/java/org/apache/struts2/dojo/views/freemarker/tags/TreeNodeModel.java	class	6	7	1	6	2	2	0	0	1	0.0	0.0	0.0	2	0	1	0	1	0	2	0	0	0	0	0	0	0	0	0	0	0	0	8	1	0	0	0	0	0	0	0	0	0	0	0	0	0	14	1
core/src/main/java/org/apache/struts2/interceptor/ExecuteAndWaitInterceptor.java	class	13	15	2	13	35	2	0	35	39	0.8484849	0.14545454	0.5090909	11	0	7	0	4	0	11	0	0	0	9	4	2	4	3	0	4	0	2	110	7	1	6	0	4	15	5	29	9	21	4	0	0	0	346	1
plugins/embeddedjsp/src/main/java/org/apache/struts2/jasper/tagplugins/jstl/core/Remove.java	class	3	3	0	3	2	1	0	4	0	0.0	0.0	0.0	1	0	1	0	0	0	1	0	0	0	0	0	0	0	0	0	0	0	1	13	0	0	0	0	0	8	0	3	2	3	1	0	0	0	11	1
core/src/test/java/org/apache/struts2/interceptor/CookieInterceptorTest.java	class	11	11	0	11	9	4	0	29	36	0.0	0.0	0.0	9	0	9	0	0	0	9	0	0	0	0	0	0	0	0	0	0	0	0	303	0	0	0	0	0	164	6	57	0	57	0	2	1	0	56	1
plugins/gxp/src/main/java/org/apache/struts2/views/gxp/GxpInstance.java	class	7	11	4	7	13	3	0	17	9	0.7142857	0.26666668	0.4	7	3	4	1	1	1	6	0	0	0	6	3	0	6	0	0	3	0	9	65	7	1	0	3	0	9	0	6	0	6	2	2	0	0	82	1
xwork-core/src/test/java/com/opensymphony/xwork2/config/providers/NoNoArgsConstructorAction.java	class	1	1	0	1	2	1	0	0	1	0.5	0.0	0.0	2	0	2	0	0	0	2	0	0	0	1	0	0	1	0	0	0	0	0	9	1	0	0	0	0	0	0	1	0	1	0	0	0	0	21	1
plugins/rest/src/main/java/org/apache/struts2/rest/RestActionSupport.java	class	5	7	2	5	13	2	2	12	6	0.78571427	0.0	0.0	4	0	4	0	0	0	4	0	0	0	7	7	0	7	0	0	7	0	0	44	4	1	0	0	1	14	1	17	4	13	2	0	0	0	73	1
xwork-core/src/test/java/com/opensymphony/xwork2/interceptor/TimerInterceptorTest.java	class	6	6	0	6	16	4	0	21	0	0.2888889	1.0	1.0	15	0	13	0	2	0	15	0	0	0	3	0	0	3	0	0	0	0	0	115	0	0	0	1	0	26	0	7	0	5	1	0	1	0	58	1
apps/showcase/src/main/java/org/apache/struts2/showcase/hangman/GuessCharacterAction.java	class	3	3	0	3	5	2	0	2	0	0.65	0.5	1.0	5	0	5	0	0	0	5	0	0	0	4	1	0	4	0	0	1	0	0	23	3	0	0	0	0	0	1	4	0	4	0	0	0	0	25	1
core/src/test/java/org/apache/struts2/dispatcher/mapper/Restful2ActionMapperTest.java	class	9	9	0	9	11	3	0	23	0	0.22727273	1.0	1.0	11	0	10	0	1	0	11	0	0	0	4	0	0	4	0	0	0	0	0	160	0	0	0	0	0	106	7	16	0	16	0	1	0	0	50	1
xwork-core/src/main/java/com/opensymphony/xwork2/conversion/impl/DefaultConversionPropertiesProcessor.java	class	8	10	2	8	13	1	0	16	6	0.6666667	0.2	0.3	5	0	5	0	0	0	5	0	0	0	3	1	0	3	0	0	1	0	0	54	0	2	0	2	0	9	0	9	3	9	5	0	0	0	45	1
xwork-core/src/test/java/com/opensymphony/xwork2/spring/ExecuteInterceptor.java	class	2	2	0	2	2	1	0	4	0	0.0	0.0	0.0	1	0	1	0	0	0	1	0	0	0	0	0	0	0	0	0	0	0	0	6	2	0	0	0	0	1	0	0	0	0	1	0	0	0	10	1
plugins/struts1/src/main/java/org/apache/struts2/s1/WrapperActionForward.java	class	2	4	2	2	6	2	0	3	9	0.5	0.2	0.2	6	0	6	0	0	0	6	0	0	0	1	0	0	1	0	0	0	0	0	23	2	0	0	0	0	4	0	1	1	1	0	0	0	0	35	0
plugins/convention/src/test/java/org/apache/struts2/convention/actions/result/ClassLevelResultsAction.java	class	2	4	2	2	1	1	0	0	0	0.0	0.0	0.0	1	0	1	0	0	0	1	0	0	0	0	0	0	0	0	0	0	0	0	5	1	0	0	0	0	13	0	0	0	0	0	0	0	0	23	1
plugins/embeddedjsp/src/main/java/org/apache/struts2/jasper/compiler/ErrorDispatcher.java	class	13	40	27	13	42	2	0	29	241	0.86956525	0.014285714	0.014285714	23	4	21	2	0	0	21	0	0	0	2	0	0	2	0	0	0	0	5	177	4	1	10	2	9	1	10	39	4	21	3	0	1	0	131	1
core/src/main/java/org/apache/struts2/components/template/VelocityTemplateEngine.java	class	13	14	1	13	9	2	0	19	1	0.5	0.33333334	0.33333334	3	0	2	0	1	0	3	0	0	0	2	1	0	2	0	0	1	0	0	51	2	1	3	1	0	5	0	16	2	13	3	0	0	0	42	1
plugins/json/src/test/java/org/apache/struts2/json/JSONCleanerTest.java	class	4	5	1	4	6	2	0	13	15	0.0	0.0	0.0	6	0	4	2	0	0	4	0	0	0	0	0	0	0	0	0	0	0	0	79	2	0	0	0	6	53	6	11	0	11	0	1	0	0	30	1
xwork-core/src/main/java/com/opensymphony/xwork2/validator/DefaultValidatorFileParser.java	class	20	22	2	20	29	1	0	51	17	0.82857144	0.13333334	0.13333334	7	0	6	1	0	0	6	0	0	0	5	3	0	3	0	2	2	0	8	133	3	5	6	3	6	33	7	45	3	43	4	0	0	0	166	1
core/src/main/java/org/apache/struts2/views/velocity/VelocityManager.java	class	22	26	4	22	73	1	0	73	109	0.8888889	0.18095239	0.8666667	18	1	12	3	3	0	15	0	1	1	14	5	4	9	1	0	5	0	7	322	13	12	24	5	4	63	10	89	12	64	5	0	0	0	280	1
xwork-core/src/main/java/com/opensymphony/xwork2/validator/validators/EmailValidator.java	class	1	4	3	1	1	4	0	2	0	0.0	0.0	0.0	1	0	1	0	0	0	1	0	0	0	1	1	1	0	0	0	1	0	0	7	0	0	0	0	0	1	0	1	0	1	0	0	0	0	135	1
plugins/embeddedjsp/src/main/java/org/apache/struts2/el/parser/AstDotSuffix.java	class	2	3	1	2	2	3	0	0	1	0.0	0.0	0.0	2	0	2	0	0	0	2	0	0	0	0	0	0	0	0	0	0	0	0	8	1	0	0	0	0	0	0	0	0	0	0	0	0	0	18	17
core/src/main/java/org/apache/struts2/components/ContextBean.java	class	4	17	13	4	8	2	10	5	4	0.4	0.3	0.3	5	0	3	0	2	0	5	0	0	0	1	0	0	0	1	0	0	0	0	22	1	0	2	0	0	2	1	1	0	1	1	0	0	0	41	1025
plugins/embeddedjsp/src/main/java/org/apache/struts2/jasper/compiler/ImplicitTagLibraryInfo.java	class	11	13	2	11	29	2	0	34	0	0.5454545	0.6666667	1.0	3	0	3	0	0	0	3	0	0	0	11	7	0	11	0	0	7	0	2	121	3	2	7	4	0	21	5	41	2	27	7	0	0	0	116	0
plugins/dojo/src/main/java/org/apache/struts2/dojo/views/jsp/ui/TreeTag.java	class	6	7	1	6	50	2	0	26	1087	0.94461536	0.05632653	0.8832653	50	0	49	0	1	0	50	0	0	0	26	1	0	1	25	0	1	0	0	204	21	0	0	0	0	0	1	30	0	27	0	0	0	0	76	1
apps/rest-showcase/src/main/java/org/demo/rest/example/OrdersService.java	class	1	2	1	1	6	1	0	7	0	0.375	0.6	0.6	4	0	4	0	0	0	5	0	0	0	2	2	0	2	0	0	0	0	1	24	2	0	1	0	0	9	4	2	0	2	1	0	0	0	13	1
apps/showcase/src/main/java/org/apache/struts2/showcase/chat/User.java	class	0	14	14	0	3	1	0	1	0	0.5555556	0.6666667	1.0	3	0	3	0	0	0	3	0	0	0	3	1	0	3	0	0	1	0	1	15	2	0	0	0	0	0	1	3	0	3	0	0	0	0	21	1
core/src/test/java/org/apache/struts2/views/jsp/ui/IntValidationAction.java	class	1	2	1	1	2	2	0	0	0	0.0	1.0	1.0	2	0	2	0	0	0	2	0	0	0	1	0	0	1	0	0	0	0	0	9	1	0	0	0	0	0	0	1	0	1	0	0	0	0	8	1
core/src/test/java/org/apache/struts2/util/StrutsTypeConverterTest.java	class	3	3	0	3	4	4	0	3	6	0.0	0.0	0.0	4	0	4	0	0	0	4	0	0	0	0	0	0	0	0	0	0	0	0	47	0	0	0	0	2	5	2	4	0	4	0	0	1	0	41	1
core/src/main/java/org/apache/struts2/views/velocity/components/BeanDirective.java	class	6	7	1	6	2	3	0	0	1	0.0	0.0	0.0	2	0	1	0	1	0	2	0	0	0	0	0	0	0	0	0	0	0	0	8	2	0	0	0	0	1	0	0	0	0	0	0	0	0	14	1
plugins/dojo/src/main/java/org/apache/struts2/dojo/views/jsp/ui/BindTag.java	class	6	7	1	6	5	4	0	4	4	0.6	0.3	0.6	5	0	4	0	1	0	5	0	0	0	3	0	0	0	3	0	0	0	0	24	1	0	0	0	0	0	0	4	0	4	0	0	0	0	25	1
core/src/main/java/org/apache/struts2/factory/StrutsResultFactory.java	class	9	11	2	9	12	1	1	11	6	0.6	0.2	0.2	5	0	3	0	2	0	5	0	0	0	2	0	0	0	2	0	0	0	0	46	1	1	2	1	2	0	0	8	0	7	3	0	0	0	39	1
core/src/main/java/org/apache/struts2/interceptor/ScopeInterceptor.java	class	11	12	1	11	61	2	0	39	119	0.86124414	0.13235295	0.4117647	19	3	13	2	2	2	17	0	3	0	11	4	0	11	0	0	3	0	14	222	14	5	21	1	2	26	9	48	11	38	5	0	1	0	285	1
xwork-core/src/test/java/com/opensymphony/xwork2/SimpleAnnotationAction.java	class	14	18	4	14	33	2	2	2	415	0.9239631	0.05376344	0.1827957	31	0	31	0	0	0	31	0	0	0	14	1	1	13	0	0	1	0	0	121	18	0	1	0	0	54	0	20	1	14	1	0	0	0	83	1
plugins/embeddedjsp/src/main/java/org/apache/struts2/el/parser/AstLessThan.java	class	4	5	1	4	5	4	0	2	1	0.0	0.0	0.0	2	0	2	0	0	0	2	0	0	0	0	0	0	0	0	0	0	0	1	16	3	0	2	0	1	0	3	2	0	2	1	0	0	0	22	17
xwork-core/src/main/java/com/opensymphony/xwork2/config/ConfigurationManager.java	class	9	28	19	9	41	1	2	34	48	0.77941173	0.25757575	0.54545456	17	0	11	5	1	0	12	0	0	5	8	1	0	4	4	0	1	0	3	153	7	4	4	5	0	9	1	21	0	10	4	0	0	0	113	1
core/src/test/java/org/apache/struts2/interceptor/MessageStoreInterceptorTest.java	class	6	6	0	6	7	3	0	37	21	0.0	0.0	0.0	7	0	7	0	0	0	7	0	0	0	0	0	0	0	0	0	0	0	0	266	0	0	0	0	16	74	30	52	0	49	0	0	0	0	51	1
xwork-core/src/main/java/com/opensymphony/xwork2/config/providers/XmlConfigurationProvider.java	class	41	45	4	41	204	1	1	186	717	0.90503883	0.07254623	0.19630156	43	0	16	5	21	1	38	0	0	0	12	1	0	12	0	0	1	0	17	794	30	28	26	9	12	150	41	217	31	191	8	1	0	0	321	1
core/src/main/java/org/apache/struts2/views/velocity/components/URLDirective.java	class	6	7	1	6	2	3	0	0	1	0.0	0.0	0.0	2	0	1	0	1	0	2	0	0	0	0	0	0	0	0	0	0	0	0	8	2	0	0	0	0	1	0	0	0	0	0	0	0	0	16	1
xwork-core/src/main/java/com/opensymphony/xwork2/conversion/impl/NumberConverter.java	class	3	7	4	3	39	2	0	19	3	0.0	0.0	0.0	3	0	1	1	1	0	2	0	0	0	0	0	0	0	0	0	0	0	15	100	10	0	26	1	3	7	6	32	4	10	4	0	0	0	52	1
xwork-core/src/test/java/com/opensymphony/xwork2/interceptor/PreResultListenerTest.java	class	7	7	0	7	4	3	0	16	6	1.0	0.0	0.0	4	0	2	0	2	0	4	0	0	0	1	0	0	1	0	0	0	0	0	59	0	0	0	0	0	5	2	8	1	8	0	1	1	0	44	1
core/src/main/java/org/apache/struts2/views/velocity/components/HeadDirective.java	class	6	7	1	6	2	3	0	0	1	0.0	0.0	0.0	2	0	1	0	1	0	2	0	0	0	0	0	0	0	0	0	0	0	0	8	2	0	0	0	0	1	0	0	0	0	0	0	0	0	14	1
plugins/convention/src/test/java/org/apache/struts2/convention/actions/exception/ExceptionsActionLevelAction.java	class	2	3	1	2	1	1	0	0	0	0.0	0.0	0.0	1	0	1	0	0	0	1	0	0	0	0	0	0	0	0	0	0	0	0	5	1	0	0	0	0	6	0	0	0	0	0	0	0	0	7	1
xwork-core/src/main/java/com/opensymphony/xwork2/InvalidMetadataException.java	class	0	0	0	0	1	4	0	0	0	0.0	0.0	0.0	1	0	1	0	0	0	1	0	0	0	0	0	0	0	0	0	0	0	0	5	0	0	0	0	0	0	0	0	0	0	0	0	0	0	15	1
core/src/main/java/org/apache/struts2/util/PrefixTrie.java	class	1	2	1	1	9	1	0	2	0	0.0	1.0	1.0	2	0	2	0	0	0	2	0	0	0	2	1	0	1	0	1	1	0	0	29	4	2	3	0	0	2	3	12	1	8	2	0	1	0	28	1
plugins/tiles/src/main/java/org/apache/struts2/tiles/StrutsTilesRequestContext.java	class	10	12	2	10	8	2	0	18	0	0.5	0.5	0.5	4	0	4	0	0	0	4	0	0	0	2	1	0	2	0	0	1	0	0	44	0	0	0	1	0	5	0	8	2	8	2	0	0	0	80	1
core/src/test/java/org/apache/struts2/interceptor/CreateSessionInterceptorTest.java	class	7	7	0	7	1	3	0	7	0	0.0	0.0	0.0	1	0	1	0	0	0	1	0	0	0	0	0	0	0	0	0	0	0	0	13	0	0	0	0	0	3	0	3	0	3	0	0	0	0	23	1
plugins/jsf/src/main/java/org/apache/struts2/jsf/ProcessValidationsInterceptor.java	class	3	3	0	3	8	3	0	8	0	1.0	0.0	0.0	1	0	0	0	1	0	1	0	0	0	1	1	0	1	0	0	1	0	0	25	2	0	0	1	0	6	1	4	0	2	2	0	0	0	43	1
plugins/embeddedjsp/src/main/java/org/apache/struts2/jasper/tagplugins/jstl/core/ForTokens.java	class	2	2	0	2	6	1	0	7	0	0.0	0.0	0.0	1	0	1	0	0	0	1	0	0	0	0	0	0	0	0	0	0	0	0	72	1	0	0	0	0	76	0	15	18	15	1	0	0	0	25	1
apps/showcase/src/main/java/org/apache/struts2/showcase/person/Person.java	class	1	6	5	1	16	1	0	3	5	0.57575756	0.45454547	0.8181818	11	0	11	0	0	0	11	0	0	0	3	0	0	3	0	0	0	0	0	43	9	0	6	0	1	4	1	7	2	4	1	0	0	0	22	1
core/src/main/java/org/apache/struts2/views/xslt/AbstractAdapterElement.java	class	8	15	7	8	26	2	7	8	276	0.9583333	0.0	0.0	24	0	22	0	2	0	24	0	0	0	1	0	0	1	0	0	0	0	0	75	11	0	1	0	0	2	1	1	0	1	1	0	0	0	50	1025
plugins/embeddedjsp/src/main/java/org/apache/struts2/el/ExpressionFactoryImpl.java	class	10	13	3	10	8	2	0	4	10	0.0	0.0	0.0	5	0	5	0	0	0	5	0	0	0	0	0	0	0	0	0	0	0	4	28	4	0	3	0	0	3	0	2	0	2	1	0	0	0	28	1
plugins/osgi/src/main/java/org/apache/struts2/osgi/BundleFreemarkerManager.java	class	11	12	1	11	5	2	0	7	0	0.0	0.0	0.0	1	0	0	0	1	0	1	0	0	0	1	1	0	1	0	0	1	0	1	18	1	0	1	1	0	3	1	4	1	2	2	0	0	0	41	1
apps/showcase/src/main/java/org/apache/struts2/showcase/DynamicTreeSelectAction.java	class	2	2	0	2	5	2	0	2	0	0.375	0.6666667	1.0	4	0	4	0	0	0	4	0	0	0	2	0	0	2	0	0	0	0	0	17	3	0	1	0	0	1	0	2	0	2	0	0	0	0	21	1
core/src/main/java/org/apache/struts2/views/xslt/SimpleNodeList.java	class	4	6	2	4	6	1	0	11	0	0.375	0.5	0.5	4	0	4	0	0	0	4	0	0	0	2	0	0	2	0	0	0	0	0	21	3	1	0	0	0	4	1	4	2	4	1	0	0	0	14	1
core/src/main/java/org/apache/struts2/dispatcher/StrutsRequestWrapper.java	class	4	4	0	4	11	2	0	9	1	0.5	0.33333334	0.33333334	3	0	3	0	0	0	3	0	0	0	2	1	0	2	0	0	2	0	0	37	2	0	4	1	0	4	0	7	0	6	4	0	0	0	102	1
core/src/main/java/org/apache/struts2/views/freemarker/tags/I18nModel.java	class	6	7	1	6	2	2	0	0	1	0.0	0.0	0.0	2	0	1	0	1	0	2	0	0	0	0	0	0	0	0	0	0	0	0	8	1	0	0	0	0	0	0	0	0	0	0	0	0	0	14	1
apps/showcase/src/main/java/org/apache/struts2/showcase/action/JSPEvalAction.java	class	2	2	0	2	6	3	0	8	0	0.33333334	0.6666667	1.0	3	0	3	0	0	0	3	0	0	0	2	1	0	2	0	0	1	0	0	31	1	0	3	2	0	2	1	6	0	6	3	0	0	0	43	1
xwork-core/src/main/java/com/opensymphony/xwork2/util/XWorkTestCaseHelper.java	class	12	14	2	12	7	1	0	12	3	0.0	0.0	0.0	3	3	3	0	0	0	3	0	0	0	0	0	0	0	0	0	0	0	5	53	2	1	1	1	1	1	0	7	0	6	2	1	0	0	44	1
xwork-core/src/main/java/com/opensymphony/xwork2/util/location/Located.java	class	2	6	4	2	2	1	3	0	0	0.0	1.0	1.0	2	0	2	0	0	0	2	0	0	0	1	0	0	0	1	0	0	0	0	9	1	0	0	0	0	0	0	1	0	1	0	0	0	0	15	1025
core/src/test/java/org/apache/struts2/views/jsp/ui/OptionTransferSelectTagTest.java	class	4	5	1	4	7	5	0	43	21	0.0	0.0	0.0	7	0	7	0	0	0	7	0	0	0	0	0	0	0	0	0	0	0	0	370	0	0	0	0	0	267	0	40	0	40	0	0	0	0	37	1
core/src/test/java/org/apache/struts2/interceptor/CheckboxInterceptorTest.java	class	3	3	0	3	10	3	0	16	0	0.0	1.0	1.0	10	0	9	0	1	0	10	0	0	0	3	0	0	3	0	0	0	0	0	118	0	0	0	0	4	85	13	3	0	3	0	0	0	0	32	1
core/src/main/java/org/apache/struts2/interceptor/ProfilingActivationInterceptor.java	class	3	3	0	3	7	2	0	8	0	0.375	0.6666667	1.0	4	0	4	0	0	0	4	0	0	0	2	0	0	2	0	0	0	0	0	25	2	0	1	0	2	4	1	6	0	5	2	0	0	0	57	1
core/src/test/java/org/apache/struts2/views/jsp/AnchorTagTest.java	class	10	11	1	10	30	5	0	43	0	0.0925926	0.9938462	1.0	27	0	25	1	1	0	26	0	0	0	2	0	0	2	0	0	0	0	1	358	1	0	0	2	0	160	4	29	1	29	1	0	0	0	156	1
plugins/embeddedjsp/src/main/java/org/apache/struts2/EmbeddedJSPResult.java	class	3	5	2	3	1	2	0	2	0	0.0	0.0	0.0	1	0	0	0	1	0	1	0	0	0	0	0	0	0	0	0	0	0	1	5	0	0	0	0	0	1	0	0	0	0	0	0	0	0	24	1
plugins/embeddedjsp/src/main/java/org/apache/struts2/jasper/tagplugins/jstl/Util.java	class	6	11	5	6	36	2	0	22	15	0.87499994	0.0	0.0	6	6	6	0	0	0	7	0	0	0	4	4	4	0	0	0	3	0	1	174	17	3	16	0	3	20	24	41	11	21	4	0	1	0	155	1
core/src/test/java/org/apache/struts2/views/jsp/ui/FieldErrorTagTest.java	class	8	9	1	8	13	6	0	17	78	0.0	0.0	0.0	13	0	13	0	0	0	13	0	0	0	0	0	0	0	0	0	0	0	4	201	1	0	0	0	11	29	0	25	0	25	0	0	1	0	43	1
xwork-core/src/test/java/com/opensymphony/xwork2/ognl/accessor/XWorkListPropertyAccessorTest.java	class	4	4	0	4	2	3	0	15	1	0.0	0.0	0.0	2	0	2	0	0	0	2	0	0	0	0	0	0	0	0	0	0	0	2	25	0	0	0	0	1	9	7	5	0	5	0	0	0	0	33	1
apps/portlet/src/main/java/org/apache/struts2/portlet/example/fileupload/FileUploadAction.java	class	1	1	0	1	9	2	0	0	24	0.8	0.16666667	0.16666667	9	0	9	0	0	0	9	0	0	0	5	1	0	5	0	0	1	0	0	34	5	0	0	0	0	0	1	5	0	5	0	0	0	0	27	1
core/src/test/java/org/apache/struts2/views/jsp/ui/ResetTest.java	class	5	5	0	5	13	5	0	19	78	0.0	0.0	0.0	13	0	12	0	1	0	13	0	0	0	0	0	0	0	0	0	0	0	0	160	1	0	0	0	0	83	0	23	0	23	0	0	0	0	65	1
plugins/javatemplates/src/main/java/org/apache/struts2/views/java/simple/ResetHandler.java	class	3	4	1	3	4	2	0	10	0	0.0	0.0	0.0	1	0	1	0	0	0	1	0	0	0	0	0	0	0	0	0	0	0	0	15	0	0	0	0	0	21	0	4	0	4	2	0	0	0	16	1
plugins/portlet/src/main/java/org/apache/struts2/portlet/servlet/PortletServletConfig.java	class	4	4	0	4	6	1	0	4	0	0.0	1.0	1.0	6	0	6	0	0	0	6	0	0	0	1	0	0	1	0	0	0	0	0	21	5	0	0	0	0	0	0	1	0	1	0	0	0	0	30	1
plugins/embeddedjsp/src/main/java/org/apache/struts2/el/util/MessageFactory.java	class	1	11	10	1	8	1	0	4	26	0.75	0.035714287	0.035714287	8	7	8	0	0	0	8	0	0	0	1	1	0	0	1	0	1	0	7	27	7	0	0	0	0	1	0	1	0	1	0	0	0	0	19	17
xwork-core/src/test/java/com/opensymphony/xwork2/util/BarJunior.java	class	1	3	2	1	0	3	0	0	0	0.0	-1.0	-1.0	0	0	0	0	0	0	0	0	0	0	0	0	0	0	0	0	0	0	0	2	0	0	0	0	0	0	0	0	0	0	0	0	0	0	2	1
core/src/test/java/org/apache/struts2/views/jsp/ui/PasswordTest.java	class	3	3	0	3	3	5	0	10	3	0.0	0.0	0.0	3	0	3	0	0	0	3	0	0	0	0	0	0	0	0	0	0	0	0	22	0	0	0	0	0	9	0	4	0	4	0	0	0	0	18	1
core/src/test/java/org/apache/struts2/views/jsp/ui/LabelTest.java	class	5	6	1	5	9	5	0	17	36	0.0	0.0	0.0	9	0	8	0	1	0	9	0	0	0	0	0	0	0	0	0	0	0	0	102	1	0	0	0	0	49	0	21	0	21	0	0	0	0	57	1
core/src/main/java/org/apache/struts2/views/jsp/URLTag.java	class	6	8	2	6	20	5	0	17	92	0.8833333	0.11666667	0.875	16	0	15	0	1	0	16	0	0	0	15	1	0	1	14	0	1	0	4	88	1	0	4	0	0	0	1	16	0	16	1	0	0	0	59	1
core/src/main/java/org/apache/struts2/views/jsp/IfTag.java	class	6	7	1	6	3	4	0	2	1	0.6666667	0.33333334	0.33333334	3	0	2	0	1	0	3	0	0	0	2	1	0	1	0	1	1	0	0	13	1	0	0	0	1	0	1	2	0	2	0	0	0	0	26	1
apps/showcase/src/main/java/org/apache/struts2/showcase/tag/nonui/iteratortag/SubsetIteratorTagDemo.java	class	2	2	0	2	12	2	0	4	26	0.8055556	0.1388889	0.1388889	9	0	9	0	0	0	9	0	0	0	4	1	0	4	0	0	1	0	0	38	5	0	1	0	0	5	3	4	0	4	1	0	0	0	40	1
apps/showcase/src/main/java/org/apache/struts2/showcase/validation/SubmitApplication.java	class	1	1	0	1	7	2	0	1	17	0.71428573	0.0952381	0.0952381	7	0	7	0	0	0	7	0	0	0	2	0	0	2	0	0	0	0	0	27	5	0	0	0	0	2	0	2	0	2	0	0	0	0	28	1
apps/showcase/src/main/java/org/apache/struts2/showcase/chat/ChatServiceImpl.java	class	6	6	0	6	30	1	0	19	0	0.45	0.6888889	1.0	10	0	10	0	0	0	10	0	0	0	2	0	0	2	0	0	0	0	2	75	4	1	7	0	11	14	4	7	6	7	2	0	0	0	32	1
plugins/sitemesh/src/main/java/org/apache/struts2/sitemesh/OldDecorator2NewStrutsDecorator.java	class	17	20	3	17	13	2	2	15	9	0.6666666	0.2	0.2	6	0	2	0	4	0	6	1	0	0	2	1	0	1	1	0	0	0	1	96	3	0	6	0	1	2	0	10	0	6	2	0	1	0	87	1025
plugins/embeddedjsp/src/main/java/org/apache/struts2/jasper/compiler/ScriptingVariabler.java	class	5	6	1	5	1	3	0	1	0	1.0	0.0	0.0	1	1	1	0	0	0	1	0	0	0	1	1	0	1	0	0	1	0	0	83	0	0	0	0	0	0	0	1	0	1	0	0	2	0	37	0
xwork-core/src/test/java/com/opensymphony/xwork2/util/DefaultFileManagerTest.java	class	6	7	1	6	4	3	0	11	4	0.75	0.0	0.0	4	0	3	1	0	0	3	0	0	0	2	0	0	2	0	0	0	0	1	34	0	0	0	0	0	11	0	6	0	6	0	0	0	0	36	1
core/src/main/java/org/apache/struts2/components/Param.java	class	6	9	3	6	13	2	0	8	9	0.6666667	0.2	0.4	6	0	6	0	0	0	6	0	0	0	3	0	0	0	3	0	0	0	0	55	2	0	3	0	2	11	0	6	1	6	4	0	1	0	153	1
xwork-core/src/main/java/com/opensymphony/xwork2/util/logging/jdk/JdkLoggerFactory.java	class	3	4	1	3	2	2	0	2	1	0.0	0.0	0.0	2	0	0	0	2	0	2	0	0	0	0	0	0	0	0	0	0	0	2	8	2	0	0	0	0	0	0	0	0	0	0	0	0	0	10	1
apps/showcase/src/main/java/org/apache/struts2/showcase/tag/nonui/actiontag/ActionTagDemo.java	class	1	1	0	1	2	2	0	0	1	1.0	0.0	0.0	2	0	2	0	0	0	2	0	0	0	1	1	0	1	0	0	1	0	0	9	2	0	0	0	0	0	1	1	0	1	0	0	0	0	18	1
xwork-core/src/test/java/com/opensymphony/xwork2/test/annotations/ValidateAnnotatedMethodOnlyAction.java	class	3	3	0	3	8	2	0	0	11	0.6666667	0.13333334	0.13333334	6	0	6	0	0	0	6	0	0	0	2	0	0	0	0	2	0	0	0	32	6	0	0	2	0	2	0	2	0	2	1	0	0	0	31	1
plugins/osgi/src/main/java/org/apache/struts2/osgi/DelegatingObjectFactory.java	class	7	7	0	7	13	2	0	8	2	0.5833333	0.4642857	0.5714286	8	0	8	0	0	0	8	0	0	0	3	0	0	3	0	0	0	0	0	46	6	0	2	2	0	3	0	5	0	4	2	0	0	0	44	1
plugins/osgi/src/test/java/org/apache/struts2/osgi/interceptor/OsgiInterceptorTest.java	class	8	8	0	8	3	2	0	19	3	0.0	0.0	0.0	3	0	3	0	0	0	3	0	0	0	0	0	0	0	0	0	0	0	0	55	0	0	0	0	0	3	1	17	0	17	0	0	0	0	30	1
core/src/main/java/org/apache/struts2/components/Else.java	class	3	5	2	3	3	2	0	4	1	0.0	0.0	0.0	2	0	2	0	0	0	2	0	0	0	0	0	0	0	0	0	0	0	0	11	1	0	1	0	3	3	0	2	0	2	0	0	0	0	53	1
core/src/main/java/org/apache/struts2/views/freemarker/tags/ComboBoxModel.java	class	6	7	1	6	2	2	0	0	1	0.0	0.0	0.0	2	0	1	0	1	0	2	0	0	0	0	0	0	0	0	0	0	0	0	8	1	0	0	0	0	0	0	0	0	0	0	0	0	0	14	1
plugins/dojo/src/main/java/org/apache/struts2/dojo/components/Tree.java	class	7	11	4	7	98	2	0	18	1606	0.95229894	0.046327684	0.720339	60	0	58	0	2	0	60	0	0	0	29	3	0	4	25	0	3	0	2	302	24	0	37	0	7	84	1	38	7	33	2	0	0	0	229	1
core/src/main/java/org/apache/struts2/components/FormButton.java	class	12	17	5	12	29	4	2	16	22	0.79365075	0.19444445	0.41666666	9	0	7	0	2	0	9	1	0	0	7	3	0	0	4	3	3	0	0	87	0	0	16	0	3	24	0	21	8	11	3	0	0	0	94	1025
core/src/main/java/org/apache/struts2/views/velocity/components/DateDirective.java	class	6	7	1	6	2	3	0	0	1	0.0	0.0	0.0	2	0	1	0	1	0	2	0	0	0	0	0	0	0	0	0	0	0	0	8	2	0	0	0	0	1	0	0	0	0	0	0	0	0	16	1
plugins/osgi/src/main/java/org/apache/struts2/osgi/host/BaseOsgiHost.java	class	12	16	4	12	60	1	2	67	98	0.8333333	0.09166667	0.09166667	16	0	5	0	11	0	16	6	0	0	3	2	0	1	2	0	2	0	2	221	11	8	7	5	0	48	10	43	7	39	6	2	0	0	162	1025
xwork-core/src/test/java/com/opensymphony/xwork2/util/AnnotationUtilsTest.java	class	7	7	0	7	8	2	0	13	21	0.0	0.0	0.0	7	0	7	0	0	0	7	0	0	0	0	0	0	0	0	0	0	0	14	41	0	0	1	0	0	13	5	8	0	4	0	0	0	0	42	1
xwork-core/src/main/java/com/opensymphony/xwork2/validator/validators/DoubleRangeFieldValidator.java	class	3	7	4	3	31	3	0	12	62	0.8461538	0.102564104	0.15384616	13	0	13	0	0	0	13	0	0	0	8	0	0	8	0	0	0	0	1	91	14	0	9	1	4	0	4	19	0	15	2	0	0	0	125	1
core/src/main/java/org/apache/struts2/views/xslt/AdapterFactory.java	class	19	36	17	19	26	1	0	17	26	0.75	0.04761905	0.04761905	8	0	7	1	0	0	7	0	0	0	1	0	0	1	0	0	0	0	0	61	13	0	5	2	2	9	0	11	3	4	4	0	0	0	207	1
plugins/convention/src/test/java/org/apache/struts2/convention/actions/params/ActionParamsMethodLevelAction.java	class	1	2	1	1	5	1	0	0	6	0.6	0.2	0.2	5	0	5	0	0	0	5	0	0	0	2	0	0	2	0	0	0	0	0	19	3	0	0	0	0	5	0	2	0	2	0	0	0	0	14	1
plugins/dojo/src/test/java/org/apache/struts2/dojo/views/jsp/ui/SubmitAjaxTest.java	class	4	5	1	4	3	2	0	31	3	0.0	0.0	0.0	3	0	3	0	0	0	3	0	0	0	0	0	0	0	0	0	0	0	0	88	0	0	0	0	0	65	0	6	0	6	0	0	0	0	20	1
plugins/embeddedjsp/src/main/java/org/apache/struts2/el/parser/Token.java	class	1	6	5	1	7	1	0	1	13	0.91071427	0.1904762	0.2857143	7	2	7	0	0	0	7	0	0	0	8	0	8	0	0	0	0	0	1	34	4	0	0	0	0	0	0	2	0	8	1	0	0	0	163	1
plugins/embeddedjsp/src/main/java/org/apache/struts2/jasper/EmbeddedServletOptions.java	class	9	11	2	9	112	1	0	24	499	0.9401263	0.055258468	0.7254902	34	0	34	0	0	0	34	0	0	0	28	0	1	27	0	0	0	0	22	393	31	1	27	3	1	76	3	101	0	54	3	0	0	0	271	17
core/src/main/java/org/apache/struts2/interceptor/ServletConfigInterceptor.java	class	16	17	1	16	10	2	0	15	0	1.0	0.0	0.0	1	0	1	0	0	0	1	0	0	0	1	1	0	1	0	0	1	0	0	38	1	0	1	0	8	1	1	7	0	7	2	0	0	0	113	1
xwork-core/src/test/java/com/opensymphony/xwork2/config/entities/PackageConfigTest.java	class	2	2	0	2	1	3	0	5	0	0.0	0.0	0.0	1	0	1	0	0	0	1	0	0	0	0	0	0	0	0	0	0	0	0	8	0	0	0	0	0	6	0	3	0	3	0	0	0	0	16	1
xwork-core/src/main/java/com/opensymphony/xwork2/validator/validators/ValidatorSupport.java	class	9	42	33	9	33	1	2	19	95	0.8333334	0.18954249	0.7908497	18	0	14	0	4	0	18	0	0	0	8	0	0	4	4	0	1	0	3	118	10	1	6	1	2	4	0	22	1	14	5	0	0	0	85	1025
xwork-core/src/test/java/com/opensymphony/xwork2/config/providers/InterceptorBuilderTest.java	class	10	10	0	10	4	3	0	18	0	0.0	1.0	1.0	4	0	4	0	0	0	4	0	0	0	1	0	0	0	0	1	0	0	0	142	0	0	0	0	42	47	33	22	0	22	0	3	2	0	46	1
xwork-core/src/test/java/com/opensymphony/xwork2/validator/VisitorValidatorModelAction.java	class	3	4	1	3	1	3	0	1	0	0.0	0.0	0.0	1	0	1	0	0	0	1	0	0	0	0	0	0	0	0	0	0	0	0	5	1	0	0	0	0	0	0	0	0	0	0	0	0	0	24	1
plugins/embeddedjsp/src/main/java/org/apache/struts2/el/util/ConcurrentCache.java	class	2	3	1	2	6	1	0	5	0	0.11111111	1.0	1.0	3	0	3	0	0	0	3	0	0	0	3	0	0	3	0	0	3	0	0	27	1	0	2	0	0	0	0	5	0	4	2	0	0	0	12	17
core/src/main/java/org/apache/struts2/interceptor/CookieProviderInterceptor.java	class	9	10	1	9	11	2	0	17	1	0.33333334	0.33333334	0.33333334	3	0	2	0	1	0	3	0	0	0	1	1	0	1	0	0	1	0	0	36	1	1	2	1	1	5	0	4	0	4	3	0	0	0	78	1
apps/showcase/src/main/java/org/apache/struts2/showcase/exception/DuplicateKeyException.java	class	1	2	1	1	3	5	0	0	3	1.0	0.0	0.0	3	0	3	0	0	0	3	0	0	0	1	1	0	1	0	0	1	0	0	12	0	0	0	0	0	0	1	1	0	1	0	0	0	0	14	1
core/src/main/java/org/apache/struts2/util/ContainUtil.java	class	0	1	1	0	14	1	0	8	0	0.0	0.0	0.0	1	1	1	0	0	0	1	0	0	0	0	0	0	0	0	0	0	0	2	34	7	2	2	0	4	0	1	2	0	2	3	0	0	0	39	1
plugins/javatemplates/src/main/java/org/apache/struts2/views/java/simple/ScriptingEventsHandler.java	class	2	3	1	2	1	2	0	4	0	0.0	0.0	0.0	1	0	1	0	0	0	1	0	0	0	0	0	0	0	0	0	0	0	0	20	0	0	0	0	0	28	0	1	0	1	0	0	0	0	17	1
apps/showcase/src/main/java/org/apache/struts2/showcase/ajax/tree/Category.java	class	1	3	2	1	12	1	0	3	7	0.66	0.23636363	0.5272727	10	1	10	0	0	0	11	0	0	0	5	1	0	5	0	0	0	0	0	46	5	1	0	0	0	17	17	8	0	5	1	0	0	0	16	1
plugins/embeddedjsp/src/main/java/org/apache/struts2/jasper/tagplugins/jstl/core/Redirect.java	class	2	2	0	2	2	1	0	5	0	0.0	0.0	0.0	1	0	1	0	0	0	1	0	0	0	0	0	0	0	0	0	0	0	0	33	0	0	0	0	0	40	0	6	12	6	1	0	0	0	22	1
core/src/main/java/org/apache/struts2/views/jsp/ui/TokenTag.java	class	6	7	1	6	1	5	0	0	0	1.0	0.0	0.0	1	0	1	0	0	0	1	0	0	0	1	1	0	1	0	0	1	0	0	6	1	0	0	0	0	0	1	1	0	1	0	0	0	0	20	1
plugins/portlet/src/test/java/org/apache/struts2/portlet/dispatcher/Jsr286DispatcherTest.java	class	23	24	1	23	18	2	0	41	0	0.72222227	1.0	1.0	10	0	5	5	0	0	5	0	0	0	9	0	0	0	0	9	0	0	7	169	0	2	2	3	0	64	1	39	0	30	1	1	0	0	115	1
apps/showcase/src/test/java/it/org/apache/struts2/showcase/ValidationTest.java	class	1	1	0	1	1	3	0	4	0	0.0	0.0	0.0	1	0	1	0	0	0	1	0	0	0	0	0	0	0	0	0	0	0	0	21	0	0	0	0	0	23	0	0	0	0	0	0	0	0	39	1
xwork-core/src/main/java/com/opensymphony/xwork2/util/reflection/ReflectionProviderFactory.java	class	3	4	1	3	1	1	0	3	0	0.0	0.0	0.0	1	1	1	0	0	0	1	0	0	0	0	0	0	0	0	0	0	0	1	5	1	0	0	0	0	0	0	0	0	0	0	0	0	0	5	1
plugins/portlet-tiles/src/main/java/org/apache/struts2/views/tiles/PortletTilesResult.java	class	10	11	1	10	7	3	0	19	10	1.0	0.0	0.0	5	0	3	0	2	0	5	0	0	0	1	1	0	1	0	0	1	0	3	32	0	0	0	0	0	1	1	7	0	7	1	0	0	0	41	1
xwork-core/src/test/java/com/opensymphony/xwork2/interceptor/PrepareInterceptorTest.java	class	12	12	0	12	12	2	0	26	0	0.18181819	0.6363636	0.6545454	11	0	9	0	2	0	11	0	0	0	2	0	0	2	0	0	0	0	0	142	0	0	0	1	0	25	3	32	0	32	1	0	1	0	54	1
core/src/test/java/org/apache/struts2/views/jsp/ui/ActionMessageTagTest.java	class	7	8	1	7	7	6	0	17	21	0.0	0.0	0.0	7	0	7	0	0	0	7	0	0	0	0	0	0	0	0	0	0	0	4	95	1	0	0	0	4	10	0	9	0	9	0	0	1	0	41	1
plugins/embeddedjsp/src/main/java/org/apache/struts2/el/lang/FunctionMapperImpl.java	class	2	3	1	2	6	2	0	5	0	0.5	1.0	1.0	4	0	4	0	0	0	4	0	0	0	2	1	0	1	1	0	1	0	0	92	2	0	2	0	0	2	1	6	2	4	1	0	1	0	37	1
apps/showcase/src/main/java/org/apache/struts2/showcase/ajax/tree/GetCategory.java	class	2	3	1	2	4	2	1	1	0	0.33333334	0.6666667	1.0	3	0	3	0	0	0	3	0	0	0	2	0	0	2	0	0	0	0	1	17	2	0	0	0	0	0	2	3	0	2	1	0	0	0	16	1
plugins/embeddedjsp/src/main/java/org/apache/struts2/jasper/servlet/JspServlet.java	class	15	16	1	15	37	2	0	46	0	0.6	0.60714287	0.75	9	0	7	1	0	1	8	0	0	0	5	0	0	5	0	0	0	0	6	171	10	1	12	3	7	25	4	38	9	27	6	0	0	0	172	1
xwork-core/src/main/java/com/opensymphony/xwork2/conversion/impl/EnumTypeConverter.java	class	2	3	1	2	4	2	0	3	1	0.0	0.0	0.0	2	0	2	0	0	0	2	0	0	0	0	0	0	0	0	0	0	0	1	14	4	0	0	0	1	0	1	0	0	0	1	0	0	0	156	1
plugins/osgi/src/main/java/org/apache/struts2/osgi/BundlePackageLoader.java	class	12	14	2	12	2	2	0	10	0	1.0	0.0	0.0	1	0	1	0	0	0	1	0	0	0	1	1	0	1	0	0	1	0	0	48	1	1	0	0	0	2	0	4	0	4	1	0	2	0	34	1
xwork-core/src/main/java/com/opensymphony/xwork2/util/finder/ClassFinder.java	class	20	23	3	20	102	8	0	83	56	0.7785715	0.6025641	0.7051282	20	1	13	7	0	0	13	0	0	0	7	1	0	7	0	0	4	0	6	642	16	23	6	15	1	32	0	70	6	62	5	0	10	0	162	1
plugins/tiles/src/main/java/org/apache/struts2/views/tiles/TilesResult.java	class	6	12	1	11	3	2	0	6	3	1.0	0.0	0.0	3	0	3	0	0	0	3	0	0	0	1	1	0	1	0	0	1	0	0	17	0	0	0	0	0	0	1	5	0	5	0	0	0	0	102	1
core/src/test/java/org/apache/struts2/views/xslt/XSLTResultTest.java	class	9	9	0	9	31	3	0	23	0	0.47619048	1.0	1.0	14	0	12	0	2	0	14	0	0	0	6	0	0	6	0	0	0	0	0	215	0	0	0	4	0	40	14	24	0	15	1	3	2	0	86	1
xwork-core/src/main/java/com/opensymphony/xwork2/validator/DelegatingValidatorContext.java	class	11	27	16	11	50	1	3	24	80	0.6396396	0.43993995	0.8423423	37	3	31	0	6	0	37	0	0	0	3	0	0	3	0	0	0	0	3	213	34	0	5	0	6	0	0	11	0	3	2	0	2	0	81	1
apps/showcase/src/main/java/org/apache/struts2/showcase/person/PersonManager.java	class	2	5	3	2	4	1	0	2	0	0.33333334	0.5	0.5	3	0	3	0	0	0	4	0	0	0	2	2	0	2	0	0	0	0	0	26	1	0	0	0	0	10	7	7	0	7	0	0	0	0	19	1
core/src/test/java/org/apache/struts2/views/freemarker/tags/TagModelTest.java	class	15	15	0	15	2	4	0	21	0	0.0	1.0	1.0	2	0	2	0	0	0	2	0	0	0	2	0	0	0	0	2	2	0	0	312	0	0	0	0	0	40	5	14	0	14	0	24	1	0	64	1
core/src/test/java/org/apache/struts2/views/jsp/ui/SelectTest.java	class	8	9	1	8	19	5	0	34	153	0.0	0.0	0.0	18	0	17	1	0	0	17	0	0	0	0	0	0	0	0	0	0	0	0	382	0	0	0	1	0	181	20	47	0	47	1	0	4	0	82	1
xwork-core/src/test/java/com/opensymphony/xwork2/ExternalReferenceAction.java	class	2	2	0	2	3	1	0	0	1	0.33333334	0.33333334	0.33333334	3	0	3	0	0	0	3	0	0	0	1	0	0	1	0	0	0	0	0	12	2	0	0	0	0	0	0	1	0	1	0	0	0	0	31	1
plugins/dojo/src/main/java/org/apache/struts2/dojo/views/velocity/components/TreeDirective.java	class	6	7	1	6	3	3	0	0	3	0.0	0.0	0.0	3	0	2	0	1	0	3	0	0	0	0	0	0	0	0	0	0	0	0	11	3	0	0	0	0	1	0	0	0	0	0	0	0	0	22	1
xwork-core/src/main/java/com/opensymphony/xwork2/ognl/XWorkTypeConverterWrapper.java	class	2	4	2	2	2	1	0	1	0	0.0	1.0	1.0	2	0	2	0	0	0	2	0	0	0	1	0	0	1	0	0	0	0	0	9	1	0	0	0	0	0	0	1	0	1	0	0	0	0	21	1
xwork-core/src/test/java/com/opensymphony/xwork2/test/Equidae.java	class	0	3	3	0	6	1	0	0	9	0.6666667	0.2	0.2	6	0	6	0	0	0	6	0	0	0	3	0	0	3	0	0	0	0	0	23	3	0	0	0	0	0	0	3	0	3	0	0	0	0	11	1
xwork-core/src/test/java/com/opensymphony/xwork2/interceptor/ParametersInterceptorTest.java	class	31	33	2	31	36	3	0	77	595	0.0	0.0	0.0	35	0	28	6	1	0	29	0	0	0	0	0	0	0	0	0	0	0	7	572	5	1	0	0	11	175	32	156	3	156	1	18	1	0	197	1
core/src/test/java/org/apache/struts2/views/jsp/AbstractUITagTest.java	class	6	47	41	6	22	4	38	42	36	0.8888889	0.0	0.0	9	2	6	0	3	0	9	0	0	0	2	2	0	1	0	1	2	0	6	145	3	4	6	0	1	55	5	14	3	13	3	0	2	0	178	1025
plugins/sitemesh/src/main/java/org/apache/struts2/sitemesh/FreemarkerPageFilter.java	class	12	12	0	12	4	2	0	8	0	0.33333334	0.33333334	0.33333334	3	1	2	0	1	0	3	0	0	0	2	1	0	2	0	0	1	0	1	21	1	0	1	0	0	1	0	5	0	5	1	0	0	0	45	1
xwork-core/src/test/java/com/opensymphony/xwork2/config/providers/XmlConfigurationProviderMultilevelTest.java	class	8	8	0	8	1	4	0	18	0	0.0	0.0	0.0	1	0	1	0	0	0	1	0	0	0	0	0	0	0	0	0	0	0	0	21	0	0	0	0	1	5	4	5	0	5	0	0	0	0	58	1
plugins/json/src/main/java/org/apache/struts2/json/SerializationParams.java	class	1	4	3	1	15	1	0	1	67	0.8476191	0.18095239	1.0	15	0	15	0	0	0	15	0	0	0	14	1	0	14	0	0	11	0	0	73	13	0	0	0	0	1	0	15	0	14	0	0	0	0	49	1
core/src/main/java/org/apache/struts2/components/Form.java	class	24	38	14	24	56	4	0	31	340	0.93571436	0.037037037	0.122507125	28	0	20	1	7	0	27	0	0	0	20	2	2	1	17	0	2	0	0	269	10	2	15	1	2	47	2	43	5	42	5	0	1	0	242	1
core/src/test/java/org/apache/struts2/views/jsp/ui/InputTransferSelectTagTest.java	class	4	5	1	4	1	5	0	9	0	0.0	0.0	0.0	1	0	1	0	0	0	1	0	0	0	0	0	0	0	0	0	0	0	0	16	0	0	0	0	0	5	0	3	0	3	0	0	0	0	22	1
core/src/main/java/org/apache/struts2/dispatcher/DefaultActionSupport.java	class	3	4	1	3	5	2	1	2	0	0.625	0.5	0.5	4	0	4	0	0	0	4	0	0	0	2	1	0	2	0	0	1	0	1	19	2	0	1	0	0	0	1	5	0	4	1	0	0	0	43	1
core/src/main/java/org/apache/struts2/views/jsp/ui/TextFieldTag.java	class	6	9	3	6	7	5	2	5	9	0.74285716	0.2857143	0.71428573	7	0	6	0	1	0	7	0	0	0	5	1	0	1	4	0	1	0	0	33	1	0	0	0	1	0	1	7	0	6	0	0	0	0	39	1
plugins/oval/src/test/java/org/apache/struts2/oval/interceptor/FieldsWithProfiles.java	class	3	4	1	3	8	2	0	0	22	0.75	0.10714286	0.10714286	8	0	8	0	0	0	8	0	0	0	3	0	0	3	0	0	0	0	0	27	3	0	0	0	0	6	0	3	0	3	0	0	0	0	17	1
xwork-core/src/test/java/com/opensymphony/xwork2/SimpleAction.java	class	5	33	28	5	45	2	2	5	839	0.9476744	0.03543743	0.101882614	43	0	42	0	1	0	43	0	0	0	20	2	2	18	0	0	1	0	0	175	26	0	1	0	0	13	0	28	1	21	1	1	0	0	84	1
xwork-core/src/main/java/com/opensymphony/xwork2/util/finder/ResourceFinder.java	class	5	6	1	5	154	1	0	96	425	0.77209306	0.43225807	0.8731183	43	5	31	12	0	0	31	0	0	0	5	1	0	5	0	0	5	0	16	624	42	30	21	19	4	47	16	174	24	157	5	0	0	0	251	1
plugins/dojo/src/main/java/org/apache/struts2/dojo/components/Div.java	class	7	11	4	7	22	3	0	5	62	0.8741259	0.102564104	0.46153846	13	0	12	0	1	0	13	0	0	0	11	3	3	0	8	0	3	0	0	61	2	0	9	0	0	33	0	12	0	11	1	0	0	0	162	1
core/src/test/java/org/apache/struts2/util/ComponentUtilsTest.java	class	5	5	0	5	6	3	0	9	15	0.0	0.0	0.0	6	0	6	0	0	0	6	0	0	0	0	0	0	0	0	0	0	0	6	36	0	0	0	0	0	6	0	14	0	14	0	0	0	0	30	1
core/src/test/java/org/apache/struts2/interceptor/ExecuteAndWaitInterceptorTest.java	class	10	11	1	10	14	3	0	17	4	0.7936508	0.44444445	0.44444445	9	0	6	0	3	0	9	0	0	0	7	0	0	7	0	0	0	0	16	135	1	0	0	0	3	30	23	39	5	41	0	0	1	0	70	1
plugins/dojo/src/main/java/org/apache/struts2/dojo/components/TextArea.java	class	5	8	3	5	8	2	0	8	3	0.6666667	0.0	0.0	3	0	3	0	0	0	3	0	0	0	1	1	0	1	0	0	1	0	2	21	1	0	4	0	2	7	1	6	1	4	1	0	0	0	41	1
core/src/main/java/org/apache/struts2/components/Token.java	class	7	11	4	7	9	3	0	11	10	0.8	0.0	0.0	5	0	2	1	2	0	4	0	0	0	1	1	1	0	0	0	1	0	0	44	3	0	3	0	0	9	0	10	0	6	3	0	0	0	108	1
core/src/test/java/org/apache/struts2/interceptor/FileUploadInterceptorTest.java	class	13	14	1	13	22	4	0	51	0	0.37777779	0.9230769	1.0	15	0	11	2	2	0	13	0	0	0	3	0	0	3	0	0	0	0	2	246	2	0	4	0	1	116	26	62	2	57	0	0	1	0	128	1
core/src/main/java/org/apache/struts2/util/IteratorGenerator.java	class	4	5	1	4	18	1	0	13	27	0.78571427	0.2	0.46666667	10	0	10	0	0	0	10	0	0	0	7	1	0	1	0	6	1	0	0	79	6	1	6	2	4	3	4	12	2	10	6	0	1	0	77	1
plugins/osgi/src/main/java/org/apache/struts2/osgi/loaders/VelocityBundleResourceLoader.java	class	3	4	1	3	5	2	0	6	0	0.0	0.0	0.0	1	0	1	0	0	0	1	0	0	1	0	0	0	0	0	0	0	0	1	16	1	0	2	1	2	2	2	1	0	0	1	0	0	0	19	1
plugins/convention/src/test/java/org/apache/struts2/convention/actions/result/OverrideInheritedResultTestBase.java	class	1	2	1	1	0	1	1	0	0	0.0	-1.0	-1.0	0	0	0	0	0	0	0	0	0	0	0	0	0	0	0	0	0	0	0	2	0	0	0	0	0	6	0	0	0	0	0	0	0	0	6	1025
core/src/main/java/org/apache/struts2/views/jsp/ui/OgnlTool.java	class	2	3	1	2	4	1	0	2	1	0.33333334	0.33333334	0.33333334	3	0	3	0	0	0	3	0	0	0	1	0	0	1	0	0	0	0	0	16	2	0	0	1	0	0	0	1	0	1	1	0	0	0	13	1
plugins/tiles/src/main/java/org/apache/struts2/tiles/StrutsTilesListener.java	class	7	8	1	7	5	2	0	8	1	0.5	0.0	0.0	2	0	0	0	2	0	3	0	0	0	2	2	0	2	0	0	2	0	0	22	2	0	1	0	0	1	0	3	0	2	2	0	0	0	45	1
core/src/main/java/org/apache/struts2/views/freemarker/tags/IncludeModel.java	class	6	7	1	6	2	2	0	0	1	0.0	0.0	0.0	2	0	1	0	1	0	2	0	0	0	0	0	0	0	0	0	0	0	0	8	1	0	0	0	0	0	0	0	0	0	0	0	0	0	13	1
plugins/dojo/src/main/java/org/apache/struts2/dojo/components/Bind.java	class	7	10	3	7	37	4	0	8	555	0.9529411	0.0053475937	0.010695187	34	0	33	0	1	0	34	0	0	0	5	2	2	0	3	0	2	0	0	112	3	0	3	0	0	50	0	26	0	5	1	0	0	0	204	1
xwork-core/src/test/java/com/opensymphony/xwork2/validator/validators/DateRangeFieldValidatorTest.java	class	13	14	1	13	10	3	0	27	21	0.0	0.0	0.0	7	0	4	3	0	0	4	0	0	0	0	0	0	0	0	0	0	0	2	53	3	0	3	0	0	9	16	13	0	13	0	0	0	0	39	1
apps/blank/src/main/java/example/ExampleSupport.java	class	1	3	2	1	0	2	2	0	0	0.0	-1.0	-1.0	0	0	0	0	0	0	0	0	0	0	0	0	0	0	0	0	0	0	0	2	0	0	0	0	0	0	0	0	0	0	0	0	0	0	6	1
apps/showcase/src/main/java/org/apache/struts2/showcase/validation/NonFieldValidatorsExampleAction.java	class	1	1	0	1	6	3	0	0	9	0.75000006	0.2	0.2	6	0	6	0	0	0	6	0	0	0	4	1	0	4	0	0	1	0	0	24	3	0	0	0	0	0	1	4	0	4	0	0	0	0	22	1
apps/showcase/src/test/java/it/org/apache/struts2/showcase/ComponentTagExampleTest.java	class	1	1	0	1	1	3	0	2	0	0.0	0.0	0.0	1	0	1	0	0	0	1	0	0	0	0	0	0	0	0	0	0	0	0	9	0	0	0	0	0	5	0	0	0	0	0	0	0	0	18	1
core/src/test/java/org/apache/struts2/views/jsp/ui/UpDownSelectTagTest.java	class	6	7	1	6	15	5	0	20	105	0.0	0.0	0.0	15	0	14	1	0	0	14	0	0	0	0	0	0	0	0	0	0	0	0	184	1	0	0	0	0	81	0	13	0	13	0	1	0	0	39	1
plugins/tiles/src/main/java/org/apache/struts2/tiles/ConfiguredServletContext.java	class	4	5	1	4	26	1	0	25	0	0.44	1.0	1.0	25	0	25	0	0	0	25	0	0	0	2	0	0	2	0	0	0	0	0	101	20	0	1	0	0	5	0	3	0	3	1	0	1	0	77	1
xwork-core/src/main/java/com/opensymphony/xwork2/util/reflection/ReflectionContextState.java	class	1	3	2	1	28	1	0	11	209	0.90909094	0.057894737	0.08947369	22	22	20	2	0	0	20	0	0	0	7	7	5	2	0	0	7	0	9	102	11	0	6	0	1	8	0	15	0	12	2	0	0	0	115	1
plugins/embeddedjsp/src/main/java/org/apache/struts2/jasper/compiler/TldLocationsCache.java	class	8	14	6	8	73	1	0	64	32	0.82692313	0.1904762	0.2857143	13	2	6	7	0	0	7	0	0	0	12	7	3	9	0	0	6	0	4	317	11	7	24	12	3	60	8	69	4	52	5	0	0	0	280	1
plugins/embeddedjsp/src/main/java/org/apache/struts2/el/lang/VariableMapperFactory.java	class	3	4	1	3	7	2	0	2	2	0.5	0.33333334	0.5	4	0	4	0	0	0	4	0	0	0	2	0	0	2	0	0	1	0	0	26	2	0	3	0	0	2	0	3	0	3	2	0	0	0	25	1
plugins/javatemplates/src/main/java/org/apache/struts2/views/java/simple/DateTextFieldHandler.java	class	4	5	1	4	12	2	0	20	0	0.0	0.0	0.0	1	0	1	0	0	0	1	0	0	0	0	0	0	0	0	0	0	0	0	53	0	1	6	1	0	39	0	15	4	10	5	0	0	0	32	1
plugins/struts1/src/main/java/org/apache/struts2/s1/DynaBeanPropertyAccessor.java	class	4	5	1	4	9	1	0	5	6	0.0	0.0	0.0	4	0	4	0	0	0	4	0	0	0	0	0	0	0	0	0	0	0	0	26	4	0	3	0	0	0	0	5	0	5	2	0	0	0	35	1
core/src/test/java/org/apache/struts2/views/freemarker/FreemarkerManagerTest.java	class	7	7	0	7	2	3	0	11	1	0.0	0.0	0.0	2	0	2	0	0	0	2	0	0	0	0	0	0	0	0	0	0	0	0	22	0	0	0	0	0	3	0	7	1	7	0	0	0	0	36	1
core/src/main/java/org/apache/struts2/interceptor/TokenSessionStoreInterceptor.java	class	10	11	1	10	9	3	0	27	3	1.0	0.0	0.0	3	0	0	0	3	0	3	0	0	0	1	1	0	1	0	0	1	0	1	47	5	0	4	0	4	0	1	16	0	16	3	0	0	0	139	1
apps/portlet/src/main/java/org/apache/struts2/portlet/example/ExampleAction.java	class	1	1	0	1	2	2	0	2	1	0.5	0.0	0.0	2	0	2	0	0	0	2	0	0	0	1	0	0	1	0	0	0	0	0	9	2	0	0	0	0	1	0	1	0	1	0	0	0	0	9	1
xwork-core/src/test/java/com/opensymphony/xwork2/validator/validators/ValidatorSupportTest.java	class	7	7	0	7	1	3	0	11	0	0.0	0.0	0.0	1	0	1	0	0	0	1	0	0	0	0	0	0	0	0	0	0	0	4	22	0	0	0	1	0	4	0	4	0	4	1	1	0	0	21	1
core/src/main/java/org/apache/struts2/views/jsp/ui/OptionTransferSelectTag.java	class	6	6	0	6	56	8	0	28	1378	0.9483417	0.052597404	0.96428573	56	0	55	0	1	0	56	0	0	0	28	1	0	1	27	0	1	0	0	226	28	0	0	0	0	0	1	29	0	29	0	0	0	0	54	1
plugins/rest/src/main/java/org/apache/struts2/rest/handler/XStreamHandler.java	class	3	4	1	3	6	1	0	3	10	0.0	0.0	0.0	5	0	4	0	1	0	5	0	0	0	0	0	0	0	0	0	0	0	0	22	4	0	1	0	0	2	0	2	0	2	1	0	0	0	25	1
core/src/main/java/org/apache/struts2/views/freemarker/tags/DivModel.java	class	6	7	1	6	2	2	0	0	1	0.0	0.0	0.0	2	0	1	0	1	0	2	0	0	0	0	0	0	0	0	0	0	0	0	8	1	0	0	0	0	0	0	0	0	0	0	0	0	0	13	1
core/src/main/java/org/apache/struts2/views/jsp/ui/ComponentTag.java	class	6	6	0	6	1	5	0	0	0	1.0	0.0	0.0	1	0	1	0	0	0	1	0	0	0	1	1	0	1	0	0	1	0	0	6	1	0	0	0	0	0	1	1	0	1	0	0	0	0	20	1
xwork-core/src/test/java/com/opensymphony/xwork2/validator/DoubleRangeValidatorTest.java	class	15	15	0	15	14	3	0	46	0	0.23076923	0.5769231	0.5769231	13	0	11	0	2	0	13	0	0	0	1	0	0	1	0	0	0	0	15	206	0	0	1	0	6	38	28	39	0	38	0	1	1	0	93	1
core/src/main/java/org/apache/struts2/views/xslt/StringAdapter.java	class	9	11	2	9	7	3	0	12	13	0.75	0.06666667	0.06666667	6	0	4	0	2	0	6	0	0	0	2	0	0	1	0	1	0	0	0	33	3	0	0	0	0	3	0	6	2	4	1	0	0	0	95	1
xwork-core/src/main/java/com/opensymphony/xwork2/conversion/impl/DateConverter.java	class	3	7	4	3	19	2	0	15	1	0.0	0.0	0.0	2	0	1	1	0	0	1	0	0	0	0	0	0	0	0	0	0	0	11	79	3	2	8	4	2	4	1	26	2	19	5	0	0	0	51	1
plugins/oval/src/test/java/org/apache/struts2/oval/interceptor/ValidationInMethods.java	class	3	3	0	3	4	2	0	0	6	0.0	0.0	0.0	4	0	4	0	0	0	4	0	0	0	0	0	0	0	0	0	0	0	0	14	4	0	0	0	0	0	0	0	0	0	0	0	0	0	20	1
plugins/sitegraph/src/main/java/org/apache/struts2/sitegraph/renderers/DOTRenderer.java	class	15	17	2	15	35	1	0	40	11	0.6666667	1.0	1.0	6	0	2	4	0	0	2	0	0	0	2	0	0	2	0	0	0	0	4	167	3	6	7	1	0	22	7	35	4	27	6	1	1	0	57	1
core/src/main/java/org/apache/struts2/interceptor/ClearSessionInterceptor.java	class	5	6	1	5	3	2	0	7	0	0.5	0.0	0.0	1	0	1	0	0	0	1	0	0	0	2	2	0	2	0	0	2	0	0	15	1	0	1	0	0	1	1	4	0	4	1	0	0	0	49	1
core/src/test/java/org/apache/struts2/views/jsp/ui/CheckboxListTest.java	class	5	6	1	5	8	5	0	21	28	0.0	0.0	0.0	8	0	6	1	1	0	7	0	0	0	0	0	0	0	0	0	0	0	0	100	1	0	0	0	0	78	3	15	0	15	0	0	0	0	53	1
core/src/test/java/org/apache/struts2/components/template/JspTemplateEngineTest.java	class	2	2	0	2	1	3	0	2	0	0.0	0.0	0.0	1	0	1	0	0	0	1	0	0	0	0	0	0	0	0	0	0	0	0	7	0	0	0	0	0	0	0	1	0	1	0	0	0	0	16	1
plugins/embeddedjsp/src/main/java/org/apache/struts2/jasper/runtime/HttpJspBase.java	class	7	8	1	7	10	2	0	7	45	0.0	0.0	0.0	10	0	8	0	2	0	10	1	3	0	0	0	0	0	0	0	0	0	1	28	1	0	0	0	0	1	0	0	0	0	0	0	0	0	37	1025
core/src/main/java/org/apache/struts2/dispatcher/multipart/JakartaStreamMultiPartRequest.java	class	13	14	1	13	73	1	0	71	238	0.8690476	0.16666667	0.16666667	28	0	15	12	1	0	16	0	0	0	9	2	0	8	0	1	2	0	5	269	24	8	14	8	2	19	15	64	8	50	5	0	1	0	214	1
plugins/javatemplates/src/test/java/org/apache/struts2/views/java/simple/TokenTest.java	class	6	7	1	6	4	3	0	15	0	0.25	0.5	0.5	4	0	1	0	3	0	4	0	0	0	1	0	0	1	0	0	0	0	2	26	2	0	0	0	0	4	0	4	0	4	0	0	0	0	29	1
core/src/main/java/org/apache/struts2/util/MakeIterator.java	class	1	5	4	1	15	1	0	10	1	0.0	0.0	0.0	2	2	2	0	0	0	2	0	0	0	0	0	0	0	0	0	0	0	4	54	10	1	2	0	2	0	1	7	0	3	2	0	0	0	33	1
core/src/main/java/org/apache/struts2/views/jsp/ActionTag.java	class	6	6	0	6	10	5	0	8	25	0.8000001	0.22222222	0.8	10	0	8	0	2	0	10	0	0	0	7	1	0	1	6	0	1	0	0	47	2	0	0	0	0	0	1	10	0	9	0	0	0	0	45	1
core/src/main/java/org/apache/struts2/views/jsp/PushTag.java	class	6	6	0	6	3	4	0	2	1	0.6666667	0.33333334	0.33333334	3	0	2	0	1	0	3	0	0	0	2	1	0	1	1	0	1	0	0	14	1	0	0	0	1	0	1	2	0	2	0	0	0	0	26	1
core/src/main/java/org/apache/struts2/views/velocity/components/ParamDirective.java	class	6	7	1	6	2	3	0	0	1	0.0	0.0	0.0	2	0	1	0	1	0	2	0	0	0	0	0	0	0	0	0	0	0	0	8	2	0	0	0	0	1	0	0	0	0	0	0	0	0	15	1
plugins/embeddedjsp/src/main/java/org/apache/struts2/jasper/xmlparser/SymbolTable.java	class	3	5	2	3	26	1	0	4	8	0.5416667	0.35714287	0.35714287	8	0	8	0	0	0	8	0	0	0	3	1	0	0	3	0	1	0	0	106	10	10	12	0	0	0	13	33	11	24	4	0	1	0	135	1
plugins/json/src/test/java/org/apache/struts2/json/SingleDateBean.java	class	0	0	0	0	2	1	0	0	0	0.0	1.0	1.0	2	0	2	0	0	0	2	0	0	0	1	0	0	1	0	0	0	0	0	9	1	0	0	0	0	0	0	1	0	1	0	0	0	0	6	1
plugins/embeddedjsp/src/main/java/org/apache/struts2/jasper/runtime/AnnotationHelper.java	class	1	2	1	1	4	1	0	3	1	0.0	0.0	0.0	2	2	2	0	0	0	2	0	0	0	0	0	0	0	0	0	0	0	0	13	0	0	2	0	0	0	0	0	0	0	1	0	0	0	35	1
plugins/json/src/main/java/org/apache/struts2/json/JSONUtil.java	class	11	17	6	11	58	1	0	85	168	0.8833333	0.0	0.0	20	20	13	5	0	2	15	0	0	0	9	9	3	2	0	4	9	0	15	230	17	6	9	2	11	37	13	50	3	39	4	1	1	0	226	1
core/src/main/java/org/apache/struts2/components/template/BaseTemplateEngine.java	class	6	12	6	6	27	1	5	30	79	0.85714287	0.0	0.0	14	0	1	10	3	0	4	1	0	0	3	2	1	2	0	0	3	0	1	105	14	0	5	3	0	12	1	17	5	13	2	0	0	0	84	1025
xwork-core/src/main/java/com/opensymphony/xwork2/CompositeTextProvider.java	class	4	7	3	4	32	1	0	14	19	0.67857146	0.3956044	0.3956044	14	0	14	0	0	0	14	0	0	0	2	1	0	2	0	0	1	0	3	92	19	7	6	0	4	0	0	8	0	8	2	1	0	0	83	1
xwork-core/src/main/java/com/opensymphony/xwork2/validator/validators/RegexFieldValidator.java	class	5	11	6	5	22	3	1	17	29	0.8	0.17777778	0.26666668	10	0	10	0	0	0	10	0	0	0	7	1	0	7	0	0	1	0	3	83	10	0	3	0	2	3	1	20	0	14	1	0	0	0	128	1
plugins/embeddedjsp/src/test/java/org/apache/struts2/SoyBean.java	class	0	0	0	0	2	1	0	0	0	0.0	1.0	1.0	2	0	2	0	0	0	2	0	0	0	1	0	0	1	0	0	0	0	0	9	1	0	0	0	0	1	0	2	0	1	0	0	0	0	7	1
core/src/test/java/org/apache/struts2/views/freemarker/FreemarkerThemeTemplateLoaderTest.java	class	6	6	0	6	2	3	0	12	1	0.0	0.0	0.0	2	0	2	0	0	0	2	0	0	0	0	0	0	0	0	0	0	0	0	28	0	0	0	0	0	12	0	9	0	9	0	0	0	0	28	1
core/src/test/java/org/apache/struts2/views/jsp/StrutsMockJspWriter.java	class	3	7	4	3	31	2	0	23	123	0.38709676	0.36774194	0.36774194	31	0	31	0	0	0	31	0	0	0	1	0	0	0	0	1	0	0	5	104	1	0	0	0	0	2	2	1	0	1	0	0	0	0	66	1
plugins/spring/src/main/java/org/apache/struts2/spring/ClassReloadingInstantiationStrategy.java	class	4	5	1	4	4	2	0	7	0	0.0	0.0	0.0	1	0	1	0	0	0	1	0	0	0	0	0	0	0	0	0	0	0	0	20	2	0	0	1	0	2	0	2	0	2	2	0	0	0	28	1
core/src/main/java/org/apache/struts2/config/DefaultPropertiesProvider.java	class	6	6	0	6	4	2	0	1	3	0.0	0.0	0.0	3	0	3	0	0	0	3	0	0	0	0	0	0	0	0	0	0	0	0	15	0	0	0	1	0	2	0	1	0	1	1	0	0	0	31	1
plugins/javatemplates/src/main/java/org/apache/struts2/views/java/DefaultTagHandlerFactory.java	class	4	6	2	4	4	1	0	6	0	0.25	1.0	1.0	2	0	2	0	0	0	2	0	0	0	2	1	0	2	0	0	1	0	0	18	2	0	0	1	0	1	0	3	0	3	2	0	0	0	21	1
xwork-core/src/test/java/com/opensymphony/xwork2/config/providers/XmlConfigurationProviderResultTypesTest.java	class	7	7	0	7	2	4	0	17	1	0.0	0.0	0.0	2	0	2	0	0	0	2	0	0	0	0	0	0	0	0	0	0	0	0	68	0	0	0	0	0	62	5	16	0	16	0	0	0	0	38	1
core/src/main/java/org/apache/struts2/views/freemarker/tags/AnchorModel.java	class	6	7	1	6	2	2	0	0	1	0.0	0.0	0.0	2	0	1	0	1	0	2	0	0	0	0	0	0	0	0	0	0	0	0	8	1	0	0	0	0	0	0	0	0	0	0	0	0	0	13	1
apps/showcase/src/main/java/org/apache/struts2/showcase/model/Skill.java	class	2	10	8	2	9	1	0	4	24	0.77777785	0.16666667	0.2777778	9	0	9	0	0	0	9	0	0	0	3	1	0	3	0	0	1	0	0	32	4	0	0	0	0	0	1	5	0	3	0	0	0	0	20	1
plugins/oval/src/test/java/org/apache/struts2/oval/interceptor/DummyDefaultOValValidationManager.java	class	2	3	1	2	1	2	0	0	0	0.0	0.0	0.0	1	0	1	0	0	0	1	0	0	0	0	0	0	0	0	0	0	0	0	5	1	0	0	0	0	0	0	0	0	0	0	0	0	0	9	0
xwork-core/src/test/java/com/opensymphony/xwork2/config/providers/XmlConfigurationProviderPackagesTest.java	class	4	4	0	4	6	4	0	24	10	0.0	0.0	0.0	5	0	5	0	0	0	5	0	0	0	0	0	0	0	0	0	0	0	0	93	0	0	0	1	0	51	8	27	0	26	1	0	0	0	73	1
core/src/main/java/org/apache/struts2/RequestUtils.java	class	4	12	8	4	19	1	0	21	3	0.8888889	0.0	0.0	3	3	3	0	0	0	3	0	0	0	6	6	0	6	0	0	6	0	2	55	7	1	6	1	0	10	2	16	0	12	3	0	0	0	84	1
core/src/test/java/org/apache/struts2/dispatcher/ng/TwoFilterIntegrationTest.java	class	10	11	1	10	11	2	0	18	0	0.40625	1.0	1.0	8	0	6	2	0	0	6	0	0	0	4	0	0	1	0	3	0	0	2	111	2	1	2	0	0	7	7	15	0	15	1	4	0	0	48	1
xwork-core/src/test/java/com/opensymphony/xwork2/util/Foo.java	class	4	12	8	4	38	1	0	0	665	0.9473685	0.027027028	0.027027028	38	0	38	0	0	0	38	0	0	0	19	0	0	0	0	19	0	0	0	135	19	0	0	0	0	0	0	19	0	19	0	0	0	0	50	1
plugins/embeddedjsp/src/main/java/org/apache/struts2/jasper/runtime/PerThreadTagHandlerPool.java	class	5	5	0	5	14	2	0	9	2	0.59999996	0.4	0.4	5	0	4	0	1	0	5	0	0	0	3	0	0	3	0	0	0	0	2	69	2	2	3	1	1	0	4	12	1	9	4	1	1	0	73	1
xwork-core/src/test/java/com/opensymphony/xwork2/ognl/OgnlUtilTest.java	class	24	24	0	24	48	6	0	81	0	0.057142857	0.88739496	0.88739496	35	0	35	0	0	0	35	0	0	0	1	0	0	1	0	0	0	0	11	613	0	0	1	12	2	139	84	119	3	105	1	1	5	0	170	1
xwork-core/src/test/java/com/opensymphony/xwork2/ognl/OgnlUtilTest.java	class	24	24	0	24	48	6	0	81	0	0.057142857	0.88739496	0.88739496	35	0	35	0	0	0	35	0	0	0	1	0	0	1	0	0	0	0	11	613	0	0	1	12	2	139	84	119	3	105	1	1	5	0	170	1
xwork-core/src/test/java/com/opensymphony/xwork2/ognl/OgnlUtilTest.java	class	24	24	0	24	48	6	0	81	0	0.057142857	0.88739496	0.88739496	35	0	35	0	0	0	35	0	0	0	1	0	0	1	0	0	0	0	11	613	0	0	1	12	2	139	84	119	3	105	1	1	5	0	170	1
plugins/plexus/src/main/java/org/apache/struts2/plexus/PlexusFilter.java	class	13	14	1	13	10	1	0	16	2	0.625	0.33333334	0.5	4	1	4	0	0	0	4	0	0	0	4	3	0	4	0	0	2	0	3	59	1	0	2	3	0	5	0	12	0	8	4	0	0	0	55	1
plugins/embeddedjsp/src/main/java/org/apache/struts2/jasper/xmlparser/UCSReader.java	class	4	6	2	4	36	2	0	10	0	0.77777785	0.62222224	0.62222224	10	0	10	0	0	0	10	0	0	0	9	5	5	1	3	0	5	0	0	111	14	3	13	0	34	4	71	40	38	30	4	0	0	0	198	1
plugins/convention/src/main/java/org/apache/struts2/convention/ClasspathConfigurationProvider.java	class	9	9	0	9	14	1	0	8	27	0.72499996	0.2	0.33333334	10	0	10	0	0	0	10	0	0	0	4	0	0	4	0	0	0	0	0	37	1	0	0	0	0	3	0	4	0	4	1	0	0	0	54	1
core/src/main/java/org/apache/struts2/views/velocity/components/ActionDirective.java	class	6	7	1	6	2	3	0	0	1	0.0	0.0	0.0	2	0	1	0	1	0	2	0	0	0	0	0	0	0	0	0	0	0	0	8	2	0	0	0	0	1	0	0	0	0	0	0	0	0	14	1
apps/rest-showcase/src/test/java/it/org/apache/struts2/rest/example/PostOrderTest.java	class	5	5	0	5	10	2	0	22	28	0.0	0.0	0.0	8	0	8	0	0	0	8	0	0	0	0	0	0	0	0	0	0	0	7	99	0	0	0	6	0	41	7	14	8	10	1	0	0	0	56	1
xwork-core/src/main/java/com/opensymphony/xwork2/util/ClassPathFinder.java	class	5	7	2	5	23	1	0	16	3	0.625	0.6666667	1.0	6	0	4	2	0	0	4	0	0	0	4	0	0	4	0	0	0	0	1	99	5	2	3	1	2	11	0	22	3	16	3	0	0	0	91	1
xwork-core/src/main/java/com/opensymphony/xwork2/interceptor/TimerInterceptor.java	class	5	8	3	5	31	2	2	30	15	0.7	0.41666666	0.5833333	10	1	5	1	4	0	9	0	0	0	4	1	0	0	4	0	1	0	3	111	16	0	7	0	2	22	2	10	3	9	3	0	0	0	143	1
core/src/main/java/org/apache/struts2/util/TokenHelper.java	class	2	6	4	2	26	1	0	26	22	0.7777778	0.19444445	0.19444445	9	9	9	0	0	0	9	0	0	0	5	5	3	2	0	0	5	0	8	99	15	0	5	1	4	13	6	19	4	19	2	0	0	0	135	1
plugins/embeddedjsp/src/main/java/org/apache/struts2/el/parser/JJTELParserState.java	class	2	4	2	2	17	1	0	13	0	0.4833333	0.6818182	1.0	12	0	12	0	0	0	12	0	0	0	5	0	0	5	0	0	0	0	0	81	5	3	0	0	5	0	14	18	8	8	2	0	0	0	32	1
core/src/test/java/org/apache/struts2/views/freemarker/FreemarkerManagerTest.java	class	2	3	1	2	1	2	0	1	0	0.0	0.0	0.0	1	0	1	0	0	0	1	0	0	0	0	0	0	0	0	0	0	0	0	5	0	0	0	0	0	0	0	0	0	0	0	0	0	0	12	0
plugins/embeddedjsp/src/test/java/org/apache/struts2/EmbeddedJSPResultTest.java	class	2	3	1	2	6	1	0	3	0	0.33333334	0.6666667	1.0	3	0	2	0	0	1	3	0	0	0	5	0	0	5	0	0	0	0	0	31	1	1	1	1	0	3	2	7	0	7	3	0	0	0	25	0
core/src/test/java/org/apache/struts2/views/jsp/ui/AnchorTest.java	class	5	6	1	5	8	5	0	16	21	0.0	0.0	0.0	7	0	5	2	0	0	5	0	0	0	0	0	0	0	0	0	0	0	1	52	1	1	0	0	0	18	0	7	1	7	1	0	0	0	33	1
core/src/main/java/org/apache/struts2/dispatcher/RequestMap.java	class	2	8	6	2	9	2	0	9	0	0.44444445	1.0	1.0	6	0	6	0	0	0	6	0	0	0	3	1	0	3	0	0	1	0	0	65	4	2	1	0	0	0	1	13	0	10	2	1	0	0	75	1
core/src/main/java/org/apache/struts2/views/velocity/components/OptGroupDirective.java	class	6	6	0	6	2	3	0	0	1	0.0	0.0	0.0	2	0	1	0	1	0	2	0	0	0	0	0	0	0	0	0	0	0	0	8	2	0	0	0	0	1	0	0	0	0	0	0	0	0	16	1
plugins/convention/src/test/java/org/apache/struts2/convention/actions/DefaultResultPathAction.java	class	0	1	1	0	1	1	0	0	0	0.0	0.0	0.0	1	0	1	0	0	0	1	0	0	0	0	0	0	0	0	0	0	0	0	5	1	0	0	0	0	0	0	0	0	0	0	0	0	0	15	1
plugins/javatemplates/src/main/java/org/apache/struts2/views/java/simple/TokenHandler.java	class	3	4	1	3	1	2	0	7	0	0.0	0.0	0.0	1	0	1	0	0	0	1	0	0	0	0	0	0	0	0	0	0	0	0	13	0	0	0	0	0	16	0	3	0	2	0	0	0	0	14	1
plugins/convention/src/test/java/org/apache/struts2/convention/actions/action/TestAction.java	class	0	1	1	0	1	1	0	0	0	0.0	0.0	0.0	1	0	1	0	0	0	1	0	0	0	0	0	0	0	0	0	0	0	0	5	1	0	0	0	0	0	0	0	0	0	0	0	0	0	9	1
core/src/test/java/org/apache/struts2/components/UIBeanTest.java	class	7	7	0	7	9	3	0	14	36	0.0	0.0	0.0	9	0	9	0	0	0	9	0	0	0	0	0	0	0	0	0	0	0	2	99	0	0	0	0	0	42	1	44	0	44	0	1	0	0	48	1
core/src/main/java/org/apache/struts2/dispatcher/ng/filter/StrutsExecuteFilter.java	class	15	17	2	15	12	1	0	9	0	0.4	0.8333333	1.0	5	0	3	1	1	0	4	0	0	1	3	0	0	0	3	0	0	0	0	47	2	0	4	0	0	0	1	13	0	10	2	0	0	0	49	1
plugins/convention/src/test/java/org/apache/struts2/convention/actions/action/ClassLevelAnnotationsDefaultMethodAction.java	class	2	3	1	2	1	1	0	0	0	0.0	0.0	0.0	1	0	1	0	0	0	1	0	0	0	0	0	0	0	0	0	0	0	0	5	1	0	0	0	0	3	0	0	0	0	0	0	0	0	7	1
plugins/cdi/src/main/java/org/apache/struts2/cdi/CdiObjectFactory.java	class	7	9	2	7	24	2	0	24	4	0.734375	0.2857143	0.75	8	0	4	0	4	0	8	0	0	0	8	4	3	2	2	1	4	0	0	95	6	0	8	2	0	13	1	21	2	15	3	0	0	0	148	1
xwork-core/src/main/java/com/opensymphony/xwork2/inject/DependencyException.java	class	0	6	6	0	3	4	0	0	3	0.0	0.0	0.0	3	0	3	0	0	0	3	0	0	0	0	0	0	0	0	0	0	0	0	11	0	0	0	0	0	0	0	0	0	0	0	0	0	0	13	1
plugins/javatemplates/src/main/java/org/apache/struts2/views/java/simple/SelectHandler.java	class	6	8	2	6	19	2	0	24	3	0.0	0.0	0.0	3	0	1	2	0	0	1	0	0	0	0	0	0	0	0	0	0	0	1	77	0	3	12	0	0	51	0	34	0	34	2	0	0	0	45	1
xwork-core/src/test/java/com/opensymphony/xwork2/interceptor/ExceptionMappingInterceptorTest.java	class	14	15	1	14	27	3	0	29	0	0.22058824	1.0	1.0	17	0	13	2	2	0	15	0	0	0	4	0	0	0	0	4	0	0	1	235	0	0	0	10	15	89	1	42	0	37	1	0	0	0	73	1
core/src/main/java/org/apache/struts2/dispatcher/ContainerHolder.java	class	1	1	0	1	3	1	0	3	0	0.0	0.0	0.0	3	3	3	0	0	0	3	0	0	0	1	1	0	1	0	0	0	0	0	12	1	0	0	0	0	0	0	1	0	1	0	0	0	0	45	0
xwork-core/src/test/java/com/opensymphony/xwork2/validator/LongRangeValidatorTest.java	class	6	6	0	6	3	3	0	18	1	0.0	0.0	0.0	2	0	1	0	1	0	2	0	0	0	0	0	0	0	0	0	0	0	0	28	0	0	0	1	2	5	2	7	0	7	1	0	0	0	39	1
plugins/convention/src/main/java/org/apache/struts2/convention/DefaultActionNameBuilder.java	class	2	2	0	2	7	1	0	12	0	0.33333334	0.6666667	1.0	3	0	3	0	0	0	3	0	0	0	2	0	0	2	0	0	0	0	2	27	1	0	0	0	2	3	5	8	3	5	1	0	0	0	50	1
core/src/test/java/org/apache/struts2/dispatcher/mapper/CompositeActionMapperTest.java	class	11	11	0	11	5	2	0	10	0	0.0	1.0	1.0	3	0	3	0	0	0	3	0	0	0	1	0	0	0	0	1	0	0	0	73	0	0	2	0	0	12	0	12	0	12	0	0	3	0	36	1
plugins/embeddedjsp/src/main/java/org/apache/struts2/jasper/compiler/Dumper.java	class	4	4	0	4	4	2	0	3	1	0.0	0.0	0.0	2	2	2	0	0	0	2	0	0	0	0	0	0	0	0	0	0	0	0	150	0	0	0	2	0	0	0	0	0	0	1	0	1	0	10	0
bundles/admin/src/main/java/org/apache/struts2/osgi/admin/actions/ShellAction.java	class	5	6	1	5	10	2	0	13	7	0.5833334	0.4	0.6	6	0	5	1	0	0	5	0	0	0	2	0	0	2	0	0	0	0	0	45	4	0	2	1	0	1	1	14	0	11	1	0	0	0	39	1
core/src/test/java/org/apache/struts2/views/TemplateEngineManagerTest.java	class	9	9	0	9	5	2	0	11	0	0.5	0.6	0.6	5	0	4	0	1	0	5	0	0	0	2	0	0	0	0	2	0	0	0	45	0	0	0	0	0	32	0	10	1	7	0	1	0	0	38	1
core/src/main/java/org/apache/struts2/views/jsp/ui/FormTag.java	class	6	6	0	6	15	6	0	14	79	0.87619054	0.123809524	0.8666667	15	0	14	0	1	0	15	0	0	0	14	1	0	1	13	0	1	0	0	75	1	0	0	0	1	0	1	16	0	15	0	0	0	0	57	1
xwork-core/src/main/java/com/opensymphony/xwork2/config/impl/NamespaceMatch.java	class	0	3	3	0	3	1	0	0	0	0.33333334	0.6666667	1.0	3	0	3	0	0	0	3	0	0	0	2	0	0	2	0	0	0	0	0	14	2	0	0	0	0	0	0	2	0	2	0	0	0	0	19	1
plugins/javatemplates/src/test/java/org/apache/struts2/views/java/simple/AnchorTest.java	class	6	7	1	6	5	3	0	26	0	0.2	0.6	0.6	5	0	2	0	3	0	5	0	0	0	1	0	0	1	0	0	0	0	1	49	2	0	0	0	0	24	0	5	3	5	0	0	0	0	37	1
xwork-core/src/main/java/com/opensymphony/xwork2/config/entities/UnknownHandlerConfig.java	class	2	5	3	2	4	2	0	0	0	0.0	1.0	1.0	4	0	4	0	0	0	4	0	0	0	1	0	0	1	0	0	0	0	0	16	2	0	0	0	0	2	0	3	1	1	0	0	0	0	12	1
core/src/main/java/org/apache/struts2/views/freemarker/StrutsClassTemplateLoader.java	class	1	3	2	1	1	2	0	2	0	0.0	0.0	0.0	1	0	0	0	1	0	1	0	0	0	0	0	0	0	0	0	0	0	0	5	1	0	0	0	0	0	0	0	0	0	0	0	0	0	9	1
xwork-core/src/main/java/com/opensymphony/xwork2/ognl/accessor/XWorkEnumerationAccessor.java	class	2	3	1	2	1	2	0	1	0	0.0	0.0	0.0	1	0	1	0	0	0	1	0	0	0	1	0	0	0	0	1	0	0	0	6	0	0	0	0	0	0	0	1	0	1	0	0	0	0	13	1
core/src/main/java/org/apache/struts2/views/freemarker/tags/ElseIfModel.java	class	6	7	1	6	2	2	0	0	1	0.0	0.0	0.0	2	0	1	0	1	0	2	0	0	0	0	0	0	0	0	0	0	0	0	8	1	0	0	0	0	0	0	0	0	0	0	0	0	0	15	1
apps/showcase/src/main/java/org/apache/struts2/showcase/chat/ChatMessage.java	class	1	5	4	1	6	1	0	1	0	0.5	0.5	1.0	4	0	4	0	0	0	4	0	0	0	3	0	0	3	0	0	0	0	1	21	3	0	2	0	2	0	0	3	0	3	0	0	0	0	12	1
plugins/javatemplates/src/main/java/org/apache/struts2/views/java/simple/TextFieldHandler.java	class	3	4	1	3	1	2	0	8	0	0.0	0.0	0.0	1	0	1	0	0	0	1	0	0	0	0	0	0	0	0	0	0	0	0	9	0	0	0	0	0	26	0	2	0	2	0	0	0	0	13	1
xwork-core/src/test/java/com/opensymphony/xwork2/TestChildBean.java	class	1	3	2	1	7	1	0	2	15	0.7142857	0.14285715	0.14285715	7	0	7	0	0	0	7	0	0	0	3	0	0	3	0	0	0	0	0	27	3	0	0	0	0	0	3	4	0	4	0	0	0	0	15	1
core/src/test/java/org/apache/struts2/views/jsp/ui/CheckboxTest.java	class	4	4	0	4	11	5	0	22	55	0.0	0.0	0.0	11	0	10	0	1	0	11	0	0	0	0	0	0	0	0	0	0	0	0	127	1	0	0	0	0	69	0	17	0	17	0	0	0	0	56	1
plugins/embeddedjsp/src/main/java/org/apache/struts2/jasper/Constants.java	class	0	0	0	0	1	1	0	2	0	0.0	-1.0	-1.0	0	0	0	0	0	0	0	0	0	0	32	32	32	0	0	0	32	0	11	34	0	0	1	0	1	37	4	32	1	32	0	0	0	0	183	1
plugins/oval/src/test/java/org/apache/struts2/oval/interceptor/SimpleFieldsXMLChild.java	class	1	1	0	1	2	3	0	0	0	0.0	1.0	1.0	2	0	2	0	0	0	2	0	0	0	1	0	0	1	0	0	0	0	0	9	1	0	0	0	0	0	0	1	0	1	0	0	0	0	11	1
plugins/embeddedjsp/src/main/java/org/apache/struts2/jasper/el/JspPropertyNotFoundException.java	class	1	3	2	1	1	2	0	2	0	0.0	0.0	0.0	1	0	1	0	0	0	1	0	0	0	0	0	0	0	0	0	0	0	0	5	0	0	0	0	0	1	0	0	1	0	0	0	0	0	7	17
plugins/convention/src/test/java/org/apache/struts2/convention/actions/action/TestExtends.java	class	1	2	1	1	0	3	0	0	0	0.0	-1.0	-1.0	0	0	0	0	0	0	0	0	0	0	0	0	0	0	0	0	0	0	0	2	0	0	0	0	0	0	0	0	0	0	0	0	0	0	3	1
core/src/test/java/org/apache/struts2/dispatcher/HttpHeaderResultTest.java	class	6	6	0	6	8	3	0	21	0	0.375	0.75	0.75	8	0	6	0	2	0	8	0	0	0	5	0	0	0	0	5	0	0	0	77	0	0	0	0	0	41	5	9	0	9	0	0	0	0	45	1
xwork-core/src/test/java/com/opensymphony/xwork2/Foo.java	class	0	1	1	0	3	1	0	0	0	0.0	1.0	1.0	3	0	3	0	0	0	3	0	0	0	1	0	0	0	0	1	0	0	0	12	1	0	0	0	0	1	0	3	0	1	0	0	0	0	21	1
xwork-core/src/main/java/com/opensymphony/xwork2/ognl/OgnlValueStack.java	class	22	27	5	22	80	1	0	75	904	0.9132653	0.09259259	0.21693122	49	0	25	21	3	0	28	0	0	0	12	4	1	5	0	6	4	0	2	309	32	0	9	5	8	13	1	39	2	30	2	0	0	0	203	1
plugins/embeddedjsp/src/test/java/org/apache/struts2/EmbeddedJSPResultTest.java	class	1	2	1	1	3	2	0	3	1	0.5	0.0	0.0	2	0	2	0	0	0	2	0	0	0	1	0	1	0	0	0	0	0	0	12	1	0	1	0	0	0	2	3	1	2	0	0	0	0	16	0
apps/showcase/src/main/java/org/apache/struts2/showcase/hangman/Vocab.java	class	2	6	4	2	13	1	0	11	7	0.75000006	0.33333334	0.47619048	7	1	7	0	0	0	7	0	0	0	4	1	0	4	0	0	1	0	2	49	5	1	4	0	4	2	2	12	0	11	2	0	0	0	38	1
xwork-core/src/main/java/com/opensymphony/xwork2/interceptor/AbstractInterceptor.java	class	2	18	16	2	3	1	16	0	3	0.0	0.0	0.0	3	0	3	0	0	0	3	1	0	0	0	0	0	0	0	0	0	0	0	7	0	0	0	0	0	0	0	0	0	0	0	0	0	0	21	1025
plugins/portlet/src/main/java/org/apache/struts2/portlet/interceptor/ServletPortletPreferences.java	class	2	4	2	2	13	1	0	5	39	0.75	0.06666667	0.06666667	10	0	10	0	0	0	10	0	0	0	2	0	0	2	0	0	0	0	0	46	5	0	3	0	0	1	0	8	0	5	1	0	0	0	49	1
plugins/portlet/src/main/java/org/apache/struts2/portlet/context/PortletActionContext.java	class	14	24	10	14	25	1	0	10	136	0.0	0.0	0.0	17	17	16	1	0	0	16	0	0	0	0	0	0	0	0	0	0	0	21	72	18	0	2	0	0	7	1	1	0	1	1	0	0	0	100	1
core/src/main/java/org/apache/struts2/util/ListEntry.java	class	0	3	3	0	4	1	0	0	0	0.5	0.5	1.0	4	0	4	0	0	0	4	0	0	0	3	0	0	3	0	0	3	0	0	19	3	0	0	0	0	0	0	3	0	3	0	0	0	0	13	1
core/src/main/java/org/apache/struts2/util/IteratorFilterSupport.java	class	1	5	4	1	1	1	4	1	0	0.0	0.0	0.0	1	0	0	0	1	0	1	0	0	0	0	0	0	0	0	0	0	0	1	20	1	0	0	0	0	0	0	0	0	0	0	0	1	0	10	1025
plugins/portlet/src/test/java/org/apache/struts2/components/PortletUrlRendererTest.java	class	12	12	0	12	3	2	0	14	1	0.33333334	0.33333334	0.33333334	3	0	3	0	0	0	3	0	0	0	1	0	0	1	0	0	0	0	1	28	0	0	0	0	0	4	0	9	0	9	0	0	0	0	46	1
xwork-core/src/main/java/com/opensymphony/xwork2/ognl/accessor/XWorkObjectPropertyAccessor.java	class	1	1	0	1	1	2	0	5	0	0.0	0.0	0.0	1	0	1	0	0	0	1	0	0	0	0	0	0	0	0	0	0	0	0	8	1	0	0	0	0	0	0	0	0	0	0	0	0	0	11	1
apps/portlet/src/main/java/org/apache/struts2/portlet/example/FormResultAction.java	class	3	3	0	3	3	2	0	3	1	0.33333334	0.33333334	0.33333334	3	0	3	0	0	0	3	0	0	0	1	0	0	1	0	0	0	0	1	14	2	0	0	0	0	0	0	4	0	3	0	0	0	0	15	1
apps/showcase/src/main/java/org/apache/struts2/showcase/chat/MessagesAvailableInRoomAction.java	class	3	3	0	3	6	2	0	3	0	0.65000004	0.5	1.0	5	0	5	0	0	0	5	0	0	0	4	1	0	4	0	0	1	0	0	27	3	0	0	1	0	0	1	5	0	4	1	0	0	0	29	1
apps/showcase/src/test/java/org/apache/struts2/showcase/filedownload/FileDownloadActionTest.java	class	3	3	0	3	6	1	0	3	0	0.0	1.0	1.0	6	0	6	0	0	0	6	0	0	0	1	0	0	1	0	0	0	0	0	21	0	0	0	0	0	5	0	1	0	1	0	0	0	0	34	1
apps/portlet/src/main/java/org/apache/struts2/portlet/example/spring/ThingManager.java	class	0	1	1	0	2	1	0	1	0	0.0	1.0	1.0	2	0	2	0	0	0	2	0	0	0	1	0	0	1	0	0	0	0	0	9	1	0	0	0	0	0	0	1	0	1	0	0	0	0	9	1
plugins/convention/src/main/java/org/apache/struts2/convention/ClasspathPackageProvider.java	class	5	5	0	5	4	1	0	3	0	0.25	0.5	0.5	4	0	4	0	0	0	4	0	0	0	1	0	0	1	0	0	0	0	0	14	1	0	0	0	0	0	0	1	0	1	0	0	0	0	43	1
plugins/dojo/src/main/java/org/apache/struts2/dojo/views/jsp/ui/AutocompleterTag.java	class	6	7	1	6	31	2	0	29	405	0.9365963	0.06451613	0.9354839	31	0	30	0	1	0	31	0	0	0	29	1	0	1	28	0	1	0	0	153	2	0	0	0	0	0	1	30	0	30	0	0	0	0	100	1
plugins/convention/src/test/java/org/apache/struts2/convention/actions/NoAnnotationAction.java	class	0	2	2	0	1	1	0	0	0	0.0	0.0	0.0	1	0	1	0	0	0	1	0	0	0	0	0	0	0	0	0	0	0	0	5	1	0	0	0	0	0	0	0	0	0	0	0	0	0	13	1
plugins/codebehind/src/main/java/org/apache/struts2/config/ClasspathPackageProvider.java	class	23	26	3	23	57	3	0	63	199	0.9268774	0.061904762	0.12857144	22	0	16	1	5	0	21	0	0	0	23	9	0	12	11	0	9	0	4	386	5	4	14	0	3	28	13	77	10	49	4	1	5	0	243	1
plugins/convention/src/test/java/org/apache/struts2/convention/actions/namespace2/DefaultNamespaceAction.java	class	0	1	1	0	1	1	0	0	0	0.0	0.0	0.0	1	0	1	0	0	0	1	0	0	0	0	0	0	0	0	0	0	0	0	5	1	0	0	0	0	0	0	0	0	0	0	0	0	0	10	1
xwork-core/src/test/java/com/opensymphony/xwork2/test/TestBean2.java	class	4	8	4	4	6	2	0	0	9	0.6666667	0.2	0.2	6	0	6	0	0	0	6	0	0	0	3	0	0	3	0	0	0	0	0	23	3	0	0	0	0	0	0	3	0	3	0	0	0	0	20	1
core/src/main/java/org/apache/struts2/dispatcher/ServletActionRedirectResult.java	class	5	7	2	5	12	2	0	7	1	0.68	0.4888889	0.62222224	10	0	9	0	1	0	10	0	0	0	5	2	1	1	3	0	2	0	1	55	1	0	2	0	0	10	1	14	0	6	1	0	0	0	160	1
plugins/rest/src/main/java/org/apache/struts2/rest/RestWorkflowInterceptor.java	class	10	12	2	10	13	2	0	20	14	0.7916667	0.25	1.0	8	0	7	0	1	0	8	0	0	0	9	2	0	9	0	0	2	0	1	57	2	0	0	0	0	13	1	23	1	15	3	0	0	0	218	1
xwork-core/src/main/java/com/opensymphony/xwork2/interceptor/ParameterFilterInterceptor.java	class	4	6	2	4	30	2	0	26	50	0.8166667	0.19444445	0.19444445	12	1	9	3	0	0	9	0	0	0	5	1	0	5	0	0	1	0	1	79	8	5	9	0	1	1	1	11	1	9	3	0	0	0	151	1
xwork-core/src/main/java/com/opensymphony/xwork2/ActionChainResult.java	class	9	12	3	9	38	1	0	31	6	0.76875	0.37179488	0.84615386	16	1	13	3	0	0	13	0	0	0	10	4	2	8	0	0	4	0	5	122	14	0	20	0	3	8	6	34	8	23	2	0	0	0	149	1
core/src/main/java/org/apache/struts2/views/xslt/MapAdapter.java	class	7	9	2	7	5	5	0	9	6	0.0	0.0	0.0	4	0	3	0	1	0	4	0	0	0	0	0	0	0	0	0	0	0	0	35	2	1	0	0	0	1	0	5	0	5	1	0	1	0	38	1
apps/showcase/src/main/java/org/apache/struts2/showcase/integration/EditGangsterAction.java	class	6	6	0	6	1	2	0	1	0	0.0	0.0	0.0	1	0	1	0	0	0	1	0	0	0	0	0	0	0	0	0	0	0	0	5	1	0	0	0	0	1	0	0	0	0	0	0	0	0	13	1
core/src/test/java/org/apache/struts2/views/freemarker/FreemarkerTest.java	class	6	6	0	6	4	3	0	13	6	0.75	0.0	0.0	4	0	2	0	2	0	4	0	0	0	1	0	0	0	0	1	0	0	0	30	0	0	0	0	4	16	5	9	0	5	0	0	0	0	31	1
plugins/convention/src/test/java/org/apache/struts2/convention/actions/namespace4/ActionAndPackageLevelNamespacesAction.java	class	2	3	1	2	1	1	0	0	0	0.0	0.0	0.0	1	0	1	0	0	0	1	0	0	0	0	0	0	0	0	0	0	0	0	5	1	0	0	0	0	1	0	0	0	0	0	0	0	0	7	1
core/src/main/java/org/apache/struts2/views/velocity/components/AbstractDirective.java	class	10	49	39	10	15	2	38	21	21	0.0	0.0	0.0	7	0	4	0	3	0	7	2	0	0	0	0	0	0	0	0	0	0	0	58	4	1	6	0	2	6	7	20	4	17	2	0	0	0	112	1025
xwork-core/src/test/java/com/opensymphony/xwork2/interceptor/ChainingInterceptorTest.java	class	13	13	0	13	7	4	0	27	0	0.035714287	1.0	1.0	7	0	6	0	1	0	7	0	0	0	4	0	0	0	0	4	0	0	1	115	0	0	0	0	0	28	9	16	0	16	0	0	1	0	62	1
xwork-core/src/main/java/com/opensymphony/xwork2/validator/validators/FieldValidatorSupport.java	class	2	27	25	2	4	2	10	0	2	0.5	0.33333334	0.33333334	4	0	4	0	0	0	4	0	0	0	2	0	0	2	0	0	0	0	0	16	2	0	0	0	0	0	0	2	0	2	0	0	0	0	12	1025
xwork-core/src/test/java/com/opensymphony/xwork2/interceptor/annotations/BlockingByDefaultAction.java	class	3	4	1	3	2	2	0	0	1	0.5	0.0	0.0	2	0	2	0	0	0	2	0	0	0	2	0	0	2	0	0	0	0	0	10	0	0	0	0	0	0	0	2	0	2	0	0	0	0	10	1
core/src/main/java/org/apache/struts2/views/velocity/components/InputTransferSelectDirective.java	class	6	6	0	6	2	3	0	0	1	0.0	0.0	0.0	2	0	1	0	1	0	2	0	0	0	0	0	0	0	0	0	0	0	0	8	2	0	0	0	0	1	0	0	0	0	0	0	0	0	16	1
core/src/test/java/org/apache/struts2/ServletActionContextTest.java	class	9	9	0	9	3	2	0	7	0	0.46666664	0.6666667	1.0	3	0	3	0	0	0	3	0	0	0	5	0	0	3	0	2	0	0	0	27	0	0	0	0	0	0	0	6	0	7	0	0	0	0	39	1
xwork-core/src/test/java/com/opensymphony/xwork2/test/AnnotationTestBean2.java	class	6	7	1	6	6	2	0	0	9	0.6666667	0.2	0.2	6	0	6	0	0	0	6	0	0	0	3	0	0	3	0	0	0	0	0	23	3	0	0	0	0	2	0	3	0	3	0	0	0	0	25	1
xwork-core/src/test/java/com/opensymphony/xwork2/XWorkExceptionTest.java	class	2	2	0	2	7	3	0	12	21	0.0	0.0	0.0	7	0	7	0	0	0	7	0	0	0	0	0	0	0	0	0	0	0	0	50	0	0	0	0	0	17	0	11	0	11	0	0	0	0	28	1
core/src/main/java/org/apache/struts2/views/xslt/ArrayAdapter.java	class	6	7	1	6	6	3	0	9	3	0.6666667	0.0	0.0	3	0	2	0	1	0	3	0	0	0	1	0	0	1	0	0	0	0	0	20	1	1	1	0	0	2	0	4	1	4	2	0	0	0	23	1
plugins/embeddedjsp/src/main/java/org/apache/struts2/jasper/compiler/ELParser.java	class	10	12	2	10	65	4	0	25	60	0.8125	0.33333334	0.33333334	16	1	3	13	0	0	3	0	0	0	8	1	0	8	0	0	1	0	2	252	21	7	22	0	3	16	17	40	3	28	5	0	4	0	105	1
apps/portlet/src/main/java/org/apache/struts2/portlet/example/FormTestAction.java	class	1	1	0	1	2	2	0	0	0	0.0	1.0	1.0	2	0	2	0	0	0	2	0	0	0	1	0	0	1	0	0	0	0	0	9	1	0	0	0	0	0	0	2	0	1	0	0	0	0	9	1
xwork-core/src/main/java/com/opensymphony/xwork2/validator/DefaultValidatorFactory.java	class	14	16	2	14	27	1	0	47	3	0.625	0.33333334	0.33333334	6	0	4	2	0	0	4	0	0	0	4	1	0	1	3	0	0	0	5	123	2	3	5	5	1	18	1	24	5	20	9	1	0	0	85	1
plugins/embeddedjsp/src/main/java/org/apache/struts2/jasper/compiler/ELFunctionMapper.java	class	7	9	2	7	2	2	0	4	0	0.33333334	0.0	0.0	1	1	1	0	0	0	1	0	0	0	3	0	0	1	0	2	0	0	0	171	0	0	0	0	0	2	2	6	1	6	1	0	1	0	57	1
plugins/convention/src/test/java/org/apache/struts2/convention/dontfind/DontFindMeAction.java	class	1	2	1	1	1	1	0	0	0	0.0	0.0	0.0	1	0	1	0	0	0	1	0	0	0	0	0	0	0	0	0	0	0	0	5	1	0	0	0	0	2	0	0	0	0	0	0	0	0	5	1
plugins/junit/src/main/java/org/apache/struts2/StrutsSpringTestCase.java	class	4	7	3	4	3	3	2	3	1	0.5	0.0	0.0	2	0	0	0	2	0	2	0	0	0	2	2	0	1	1	0	1	0	0	14	1	0	1	0	0	1	0	3	0	3	1	0	0	0	36	1025
core/src/main/java/org/apache/struts2/views/velocity/components/SubmitDirective.java	class	6	7	1	6	2	3	0	0	1	0.0	0.0	0.0	2	0	1	0	1	0	2	0	0	0	0	0	0	0	0	0	0	0	0	8	2	0	0	0	0	1	0	0	0	0	0	0	0	0	14	1
plugins/dojo/src/main/java/org/apache/struts2/dojo/views/freemarker/tags/BindModel.java	class	6	7	1	6	2	2	0	0	1	0.0	0.0	0.0	2	0	1	0	1	0	2	0	0	0	0	0	0	0	0	0	0	0	0	8	1	0	0	0	0	0	0	0	0	0	0	0	0	0	13	1
plugins/javatemplates/src/test/java/org/apache/struts2/views/java/simple/FormTest.java	class	7	8	1	7	5	4	0	27	0	0.2	0.6	0.6	5	0	2	0	3	0	5	0	0	0	1	0	0	1	0	0	0	0	2	48	2	0	0	0	0	19	0	6	2	6	0	0	0	0	39	1
apps/showcase/src/main/java/org/apache/struts2/showcase/hangman/HangmanConstants.java	class	0	0	0	0	0	1	0	0	0	0.0	-1.0	-1.0	0	0	0	0	0	0	0	0	0	0	1	1	1	0	0	0	1	0	0	3	0	0	0	0	0	1	0	1	0	1	0	0	0	0	14	1
xwork-core/src/main/java/com/opensymphony/xwork2/ognl/accessor/XWorkCollectionPropertyAccessor.java	class	11	14	3	11	36	2	0	37	12	0.76388884	0.3809524	1.0	9	0	7	2	0	0	7	0	0	0	8	3	1	7	0	0	3	0	0	135	12	3	8	3	1	8	0	32	1	29	3	0	0	0	109	1
xwork-core/src/test/java/com/opensymphony/xwork2/ActionContextThreadLocalTest.java	class	2	2	0	2	2	2	0	4	1	0.0	0.0	0.0	2	0	2	0	0	0	2	0	0	0	0	0	0	0	0	0	0	0	4	11	0	0	0	0	0	0	0	1	0	1	0	0	0	0	18	1
core/src/main/java/org/apache/struts2/components/InputTransferSelect.java	class	11	15	4	11	57	4	0	15	438	0.91622114	0.08522727	0.8806818	33	0	32	0	1	0	33	0	0	0	17	2	0	2	15	0	2	0	0	166	16	0	18	0	3	46	4	22	1	21	2	0	0	0	155	1
plugins/embeddedjsp/src/main/java/org/apache/struts2/el/lang/EvaluationContext.java	class	4	42	38	4	11	2	0	7	0	0.60606056	0.6909091	1.0	11	0	11	0	0	0	11	0	0	0	3	0	0	3	0	0	3	0	0	40	7	0	0	0	0	0	0	3	0	3	0	0	0	0	24	17
plugins/embeddedjsp/src/main/java/org/apache/struts2/jasper/compiler/ELNode.java	class	2	9	7	2	1	5	8	0	0	0.0	0.0	0.0	1	0	1	0	0	0	1	1	0	0	0	0	0	0	0	0	0	0	0	139	0	0	0	0	0	0	0	0	0	0	0	0	6	0	30	1024
plugins/convention/src/test/java/org/apache/struts2/convention/actions/result/InheritedResultsExtends.java	class	1	2	1	1	0	2	0	0	0	0.0	-1.0	-1.0	0	0	0	0	0	0	0	0	0	0	0	0	0	0	0	0	0	0	0	2	0	0	0	0	0	0	0	0	0	0	0	0	0	0	5	1
core/src/main/java/org/apache/struts2/components/ClosingUIBean.java	class	7	13	6	7	5	3	4	7	0	0.5	0.16666667	0.16666667	4	0	3	0	1	0	4	1	0	0	2	1	0	1	0	1	1	0	0	22	1	0	0	1	0	2	0	3	0	3	1	0	0	0	45	1025
core/src/main/java/org/apache/struts2/util/AppendIteratorFilter.java	class	2	2	0	2	9	2	0	7	2	0.5	0.4	0.6	5	0	5	0	0	0	5	0	0	0	2	0	0	0	0	2	0	0	0	37	4	1	0	1	4	0	7	4	0	4	3	0	0	0	39	1
xwork-core/src/test/java/com/opensymphony/xwork2/test/SimpleAction2.java	class	1	2	1	1	2	3	0	0	0	0.0	1.0	1.0	2	0	2	0	0	0	2	0	0	0	1	0	0	1	0	0	0	0	0	9	1	0	0	0	0	0	0	1	0	1	0	0	0	0	13	1
core/src/main/java/org/apache/struts2/views/xslt/ProxyElementAdapter.java	class	12	14	2	12	26	3	0	22	274	0.9166667	0.0036231885	0.0036231885	24	0	22	0	2	0	24	0	0	0	1	0	0	1	0	0	0	0	0	86	12	1	1	0	0	3	1	6	2	6	2	0	0	0	93	1
core/src/main/java/org/apache/struts2/views/velocity/components/SetDirective.java	class	6	7	1	6	2	3	0	0	1	0.0	0.0	0.0	2	0	1	0	1	0	2	0	0	0	0	0	0	0	0	0	0	0	0	8	2	0	0	0	0	1	0	0	0	0	0	0	0	0	15	1
apps/showcase/src/test/java/it/org/apache/struts2/showcase/ParameterUtils.java	class	0	1	1	0	2	1	0	1	0	0.0	0.0	0.0	1	1	1	0	0	0	1	0	0	0	0	0	0	0	0	0	0	0	1	9	1	0	1	0	0	4	0	2	1	1	1	0	0	0	8	1
xwork-core/src/main/java/com/opensymphony/xwork2/ognl/ObjectProxy.java	class	0	2	2	0	6	1	0	0	9	0.6666667	0.2	0.2	6	0	6	0	0	0	6	0	0	0	3	0	0	3	0	0	0	0	0	23	3	0	0	0	0	0	0	3	0	3	0	0	0	0	43	1
plugins/javatemplates/src/main/java/org/apache/struts2/views/java/simple/DynamicAttributesHandler.java	class	3	5	2	3	5	2	0	11	1	0.0	0.0	0.0	2	0	1	0	1	0	2	0	0	0	0	0	0	0	0	0	0	0	0	18	0	1	0	0	0	1	0	2	0	2	2	0	0	0	20	1
xwork-core/src/test/java/com/opensymphony/xwork2/test/SimpleAction3.java	class	3	4	1	3	4	3	0	0	2	0.5	0.33333334	0.33333334	4	0	4	0	0	0	4	0	0	0	2	0	0	2	0	0	0	0	0	16	2	0	0	0	0	0	0	2	0	2	0	0	0	0	18	1
xwork-core/src/test/java/com/opensymphony/xwork2/interceptor/annotations/AllowingByDefaultAction.java	class	2	3	1	2	2	2	0	0	1	0.5	0.0	0.0	2	0	2	0	0	0	2	0	0	0	2	0	0	2	0	0	0	0	0	10	0	0	0	0	0	0	0	2	0	2	0	0	0	0	10	1
plugins/embeddedjsp/src/main/java/org/apache/struts2/el/parser/AstValue.java	class	12	15	3	12	28	3	0	24	36	0.8888889	0.0	0.0	9	0	7	2	0	0	7	0	1	0	1	1	0	0	1	0	1	0	8	110	11	2	11	1	0	5	7	31	1	22	2	0	1	0	59	17
plugins/embeddedjsp/src/main/java/org/apache/struts2/jasper/JasperException.java	class	0	12	12	0	3	2	0	0	3	0.0	0.0	0.0	3	0	3	0	0	0	3	0	0	0	0	0	0	0	0	0	0	0	0	11	0	0	0	0	0	0	0	0	0	0	0	0	0	0	29	1
core/src/main/java/org/apache/struts2/components/template/Template.java	class	2	12	10	2	20	1	0	8	0	0.4074074	0.5	0.5833333	9	0	8	0	1	0	9	0	0	0	3	0	0	0	0	3	0	0	0	56	13	1	13	1	3	4	6	12	5	8	2	0	0	0	57	1
core/src/main/java/org/apache/struts2/components/MergeIterator.java	class	8	10	2	8	8	3	0	15	4	0.6	0.3	0.3	5	0	5	0	0	0	5	0	0	0	3	1	0	3	0	0	1	0	0	35	2	1	0	0	0	7	0	7	2	5	3	0	0	0	139	1
plugins/javatemplates/src/main/java/org/apache/struts2/views/java/simple/FieldErrorHandler.java	class	4	6	2	4	17	2	0	17	6	0.0	0.0	0.0	4	0	1	3	0	0	1	0	0	0	0	0	0	0	0	0	0	0	0	43	0	4	4	0	0	16	0	5	0	5	4	0	0	0	31	1
core/src/test/java/org/apache/struts2/views/jsp/BeanTagTest.java	class	2	2	0	2	2	5	0	11	0	0.0	0.0	0.0	1	0	1	0	0	0	1	0	0	0	0	0	0	0	0	0	0	0	0	21	0	0	0	1	0	5	2	1	0	1	1	0	0	0	17	1
plugins/oval/src/test/java/org/apache/struts2/oval/interceptor/VoidResult.java	class	2	2	0	2	1	1	0	0	0	0.0	0.0	0.0	1	0	1	0	0	0	1	0	0	0	0	0	0	0	0	0	0	0	0	4	0	0	0	0	0	0	0	0	0	0	0	0	0	0	7	1
core/src/main/java/org/apache/struts2/components/Property.java	class	6	11	5	6	20	2	0	13	0	0.6363636	0.8	0.8	11	0	10	1	0	0	10	0	0	0	7	1	0	7	0	0	1	0	0	77	2	0	3	1	0	26	0	23	1	10	2	0	0	0	97	1
apps/showcase/src/main/java/org/apache/struts2/showcase/tag/nonui/iteratortag/IteratorGeneratorTagDemo.java	class	1	1	0	1	8	2	0	0	22	0.8125	0.10714286	0.10714286	8	0	8	0	0	0	8	0	0	0	4	1	0	4	0	0	1	0	0	30	5	0	0	0	0	0	1	4	0	4	0	0	0	0	28	1
plugins/json/src/main/java/org/apache/struts2/json/smd/SMDMethodParameter.java	class	1	4	3	1	14	1	0	2	0	0.0	1.0	1.0	5	0	5	0	0	0	5	0	0	0	1	0	0	1	0	0	0	0	0	24	9	0	7	0	11	0	4	2	0	1	1	0	0	0	18	1
plugins/osgi/src/main/java/org/apache/struts2/osgi/host/FelixOsgiHost.java	class	8	11	3	8	20	2	0	33	0	0.35714287	0.71428573	0.71428573	7	0	5	0	2	0	7	0	0	0	2	1	0	1	1	0	1	0	4	84	3	2	1	2	0	23	0	11	1	10	2	0	0	0	90	1
plugins/json/src/test/java/org/apache/struts2/json/SMDActionTest2.java	class	4	5	1	4	4	1	0	7	4	0.5	0.16666667	0.16666667	4	0	4	0	0	0	4	0	0	0	1	0	0	1	0	0	0	0	0	22	2	0	0	0	0	7	4	2	0	2	0	0	0	0	19	1
apps/showcase/src/main/java/org/apache/struts2/showcase/ajax/AjaxTestAction.java	class	1	1	0	1	5	1	0	1	8	0.70000005	0.1	0.1	5	0	5	0	0	0	5	0	0	0	2	1	0	2	0	0	0	0	1	19	4	0	0	0	0	0	1	2	0	2	0	0	0	0	18	1
xwork-core/src/test/java/com/opensymphony/xwork2/validator/AnnotationValidationConfigurationBuilderTest.java	class	34	35	1	34	38	3	0	76	190	0.0	0.0	0.0	20	0	2	18	0	0	2	0	0	0	0	0	0	0	0	0	0	0	23	237	1	2	0	0	0	124	11	8	0	8	1	1	0	0	83	1
plugins/json/src/test/java/org/apache/struts2/json/SMDActionTest1.java	class	2	3	1	2	33	1	0	0	448	0.9112554	0.07575758	0.37121212	33	0	33	0	0	0	33	0	0	0	14	0	0	14	0	0	0	0	0	123	14	0	0	0	0	7	0	27	0	14	0	0	0	0	48	1
core/src/test/java/org/apache/struts2/views/jsp/ui/TextareaTest.java	class	4	4	0	4	4	5	0	22	6	0.0	0.0	0.0	4	0	3	0	1	0	4	0	0	0	0	0	0	0	0	0	0	0	0	40	1	0	0	0	0	28	0	5	0	5	0	0	0	0	46	1
plugins/dojo/src/main/java/org/apache/struts2/dojo/views/velocity/components/SubmitDirective.java	class	6	7	1	6	2	3	0	0	1	0.0	0.0	0.0	2	0	1	0	1	0	2	0	0	0	0	0	0	0	0	0	0	0	0	8	2	0	0	0	0	1	0	0	0	0	0	0	0	0	15	1
xwork-core/src/test/java/com/opensymphony/xwork2/util/ClassPathFinderTest.java	class	2	2	0	2	1	3	0	5	0	0.0	0.0	0.0	1	0	1	0	0	0	1	0	0	0	0	0	0	0	0	0	0	0	0	25	0	0	0	0	0	12	0	8	0	8	0	0	0	0	25	1
plugins/embeddedjsp/src/main/java/org/apache/struts2/jasper/servlet/JasperLoader.java	class	1	3	2	1	16	4	0	15	2	0.64	0.4	0.6	5	0	5	0	0	0	5	0	1	0	5	0	0	5	0	0	0	0	1	64	6	0	4	2	2	3	3	13	2	10	4	0	0	0	128	1
apps/showcase/src/main/java/org/apache/struts2/showcase/chat/CrudRoomAction.java	class	3	3	0	3	7	2	0	3	1	0.6666667	0.46666667	1.0	6	0	6	0	0	0	6	0	0	0	4	1	0	4	0	0	1	0	0	30	3	0	0	1	0	0	1	4	0	4	1	0	0	0	28	1
plugins/embeddedjsp/src/main/java/org/apache/struts2/el/parser/ELParser.java	class	47	49	2	47	661	3	0	127	5723	0.94703573	0.54587686	0.6910569	115	3	41	74	0	0	42	0	31	0	21	2	3	16	1	1	3	0	2	2230	153	44	58	39	45	1	287	354	7	157	6	0	2	0	265	1
core/src/main/java/org/apache/struts2/views/freemarker/tags/IfModel.java	class	6	7	1	6	2	2	0	0	1	0.0	0.0	0.0	2	0	1	0	1	0	2	0	0	0	0	0	0	0	0	0	0	0	0	8	1	0	0	0	0	0	0	0	0	0	0	0	0	0	14	1
core/src/main/java/org/apache/struts2/views/freemarker/tags/SetModel.java	class	6	7	1	6	2	2	0	0	1	0.0	0.0	0.0	2	0	1	0	1	0	2	0	0	0	0	0	0	0	0	0	0	0	0	8	1	0	0	0	0	0	0	0	0	0	0	0	0	0	14	1
core/src/main/java/org/apache/struts2/views/util/ContextUtil.java	class	7	10	3	7	6	1	0	11	3	0.6666666	0.0	0.0	3	3	3	0	0	0	3	0	0	0	10	10	10	0	0	0	10	0	0	35	3	0	2	0	4	17	0	12	0	12	1	0	0	0	60	1
plugins/javatemplates/src/main/java/org/apache/struts2/views/java/simple/FormHandler.java	class	3	4	1	3	2	3	0	6	0	0.0	0.0	0.0	1	0	1	0	0	0	1	0	0	0	0	0	0	0	0	0	0	0	0	14	0	0	0	0	0	27	0	2	0	2	0	0	1	0	13	1
core/src/main/java/org/apache/struts2/components/Push.java	class	4	7	3	4	7	2	0	6	2	0.5	0.33333334	0.5	4	0	4	0	0	0	4	0	0	0	2	0	0	0	2	0	0	0	0	29	2	0	2	0	1	6	0	6	0	5	1	0	0	0	105	1
core/src/main/java/org/apache/struts2/views/jsp/ui/SubmitTag.java	class	7	7	0	7	8	6	0	6	14	0.7708333	0.25	0.75	8	0	7	0	1	0	8	0	0	0	6	1	0	1	5	0	1	0	0	38	2	0	0	0	1	0	1	7	0	7	0	0	0	0	36	1
core/src/main/java/org/apache/struts2/views/velocity/components/OptionTransferSelectDirective.java	class	6	7	1	6	2	3	0	0	1	0.0	0.0	0.0	2	0	1	0	1	0	2	0	0	0	0	0	0	0	0	0	0	0	0	8	2	0	0	0	0	1	0	0	0	0	0	0	0	0	16	1
plugins/sitemesh/src/main/java/org/apache/struts2/sitemesh/FreemarkerMapper2DecoratorSelector.java	class	11	13	2	11	4	1	0	3	0	0.0	1.0	1.0	2	0	2	0	0	0	2	0	0	0	1	0	0	1	0	0	1	0	0	17	2	0	2	0	0	0	0	4	0	4	1	0	0	0	41	1
plugins/convention/src/main/java/org/apache/struts2/convention/DefaultInterceptorMapBuilder.java	class	12	14	2	12	10	1	0	17	4	0.625	0.16666667	0.16666667	4	0	2	0	2	0	4	0	0	0	2	1	0	2	0	0	1	0	1	33	3	1	4	0	0	1	2	8	0	8	2	0	0	0	27	1
xwork-core/src/main/java/com/opensymphony/xwork2/validator/validators/FieldExpressionValidator.java	class	4	5	1	4	8	3	0	5	0	0.0	1.0	1.0	3	0	3	0	0	0	3	0	0	0	1	0	0	1	0	0	0	0	0	31	1	0	1	1	2	2	0	6	1	4	1	0	0	0	78	1
plugins/json/src/test/java/org/apache/struts2/json/JSONUtilTest.java	class	5	5	0	5	2	2	0	17	1	0.0	0.0	0.0	2	0	2	0	0	0	2	0	0	0	0	0	0	0	0	0	0	0	2	30	0	0	0	0	0	13	7	6	0	6	0	0	0	0	36	1
core/src/main/java/org/apache/struts2/dispatcher/ng/filter/StrutsPrepareAndExecuteFilter.java	class	15	17	2	15	9	1	0	18	0	0.41666666	0.5	0.5	4	0	3	0	1	0	4	0	0	0	3	0	0	0	3	0	0	0	0	58	0	0	3	2	0	0	0	13	0	10	4	0	0	0	64	1
plugins/convention/src/test/java/org/apache/struts2/convention/PackageBasedActionConfigBuilderTest.java	class	82	83	1	82	33	3	0	84	105	0.0	0.0	0.0	15	0	5	10	0	0	5	0	0	0	0	0	0	0	0	0	0	0	28	509	4	5	11	0	0	353	39	101	0	69	2	1	2	0	131	1
apps/portlet/src/main/java/org/apache/struts2/portlet/example/FormExampleModelDriven.java	class	3	3	0	3	1	2	0	0	0	0.0	0.0	0.0	1	0	1	0	0	0	1	0	0	0	1	0	0	1	0	0	0	0	0	6	1	0	0	0	0	0	0	1	0	1	0	0	0	0	9	1
xwork-core/src/main/java/com/opensymphony/xwork2/ActionContext.java	class	6	88	82	6	29	1	0	12	275	0.91666657	0.07692308	0.092307694	26	2	26	0	0	0	26	0	0	0	12	11	10	1	0	1	10	0	2	108	13	0	3	0	0	10	0	18	0	15	1	0	0	0	157	1
xwork-core/src/test/java/com/opensymphony/xwork2/util/NamedVariablePatternMatcherTest.java	class	3	3	0	3	4	1	0	16	6	0.0	0.0	0.0	4	0	4	0	0	0	4	0	0	0	0	0	0	0	0	0	0	0	2	34	0	0	0	0	0	20	3	9	0	7	0	0	0	0	28	1
plugins/dojo/src/main/java/org/apache/struts2/dojo/views/velocity/components/AnchorDirective.java	class	6	7	1	6	3	3	0	0	3	0.0	0.0	0.0	3	0	2	0	1	0	3	0	0	0	0	0	0	0	0	0	0	0	0	11	3	0	0	0	0	1	0	0	0	0	0	0	0	0	21	1
core/src/test/java/org/apache/struts2/dispatcher/ServletDispatchedTestAssertInterceptor.java	class	3	3	0	3	4	1	0	5	6	1.0	0.0	0.0	4	0	4	0	0	0	4	0	0	0	1	1	0	1	0	0	1	0	0	17	1	0	0	0	0	1	1	3	0	3	0	0	0	0	21	1
core/src/main/java/org/apache/struts2/util/StrutsTypeConverter.java	class	2	7	5	2	7	2	4	5	6	0.0	0.0	0.0	4	0	3	0	1	0	4	2	0	0	0	0	0	0	0	0	0	0	0	21	5	0	0	0	0	0	0	0	0	0	1	0	0	0	114	1025
plugins/jsf/src/main/java/org/apache/struts2/jsf/ApplyRequestValuesInterceptor.java	class	3	3	0	3	8	3	0	8	0	1.0	0.0	0.0	1	0	0	0	1	0	1	0	0	0	1	1	0	1	0	0	1	0	0	25	2	0	0	1	0	6	1	4	0	2	2	0	0	0	45	1
plugins/embeddedjsp/src/main/java/org/apache/struts2/el/parser/AstFloatingPoint.java	class	3	5	2	3	6	3	0	2	4	0.5	0.0	0.0	4	0	4	0	0	0	4	0	0	0	1	0	0	1	0	0	0	0	0	23	3	0	1	1	0	0	0	2	0	1	2	0	0	0	28	17
core/src/main/java/org/apache/struts2/views/velocity/components/TextDirective.java	class	6	7	1	6	2	3	0	0	1	0.0	0.0	0.0	2	0	1	0	1	0	2	0	0	0	0	0	0	0	0	0	0	0	0	8	2	0	0	0	0	1	0	0	0	0	0	0	0	0	15	1
plugins/portlet/src/test/java/org/apache/struts2/portlet/util/PortletUrlHelperTest.java	class	7	7	0	7	6	2	0	20	0	0.055555556	1.0	1.0	6	0	6	0	0	0	6	0	0	0	3	0	0	0	0	3	0	0	0	108	0	0	0	0	4	21	8	5	0	5	0	0	1	0	45	1
plugins/rest/src/main/java/org/apache/struts2/rest/ContentTypeInterceptor.java	class	7	7	0	7	6	1	0	8	4	0.75	0.16666667	0.16666667	4	0	4	0	0	0	4	0	0	0	2	1	0	1	0	1	1	0	0	25	1	0	0	0	1	0	2	8	0	7	1	0	0	0	44	1
plugins/dojo/src/test/java/org/apache/struts2/dojo/views/jsp/ui/AbstractTagTest.java	class	20	22	2	20	3	3	1	26	1	0.59999996	0.33333334	0.33333334	3	0	1	0	2	0	3	0	0	0	10	0	0	0	10	0	0	0	1	55	1	0	0	0	0	3	0	13	0	13	0	0	0	0	82	1025
xwork-core/src/test/java/com/opensymphony/xwork2/validator/DateRangeValidatorTest.java	class	6	6	0	6	4	3	0	23	6	0.0	0.0	0.0	4	0	2	0	2	0	4	0	0	0	0	0	0	0	0	0	0	0	1	35	0	0	0	0	2	5	4	10	0	10	0	0	0	0	70	1
xwork-core/src/test/java/com/opensymphony/xwork2/util/profiling/UtilTimerStackTest.java	class	5	5	0	5	12	2	0	18	13	0.6666667	0.06666667	0.06666667	6	0	4	0	2	0	6	0	0	0	2	0	0	0	2	0	0	0	18	81	0	0	2	1	0	8	4	7	0	5	1	2	1	0	42	1
plugins/rest/src/main/java/org/apache/struts2/rest/RestActionInvocation.java	class	18	22	4	18	63	2	2	67	47	0.8133334	0.13333334	0.33333334	15	0	5	5	5	0	10	0	0	0	10	2	0	6	4	0	2	0	4	216	3	0	18	2	7	34	7	57	12	30	3	0	0	0	164	1
plugins/dojo/src/test/java/org/apache/struts2/dojo/views/jsp/ui/StrutsMockPageContext.java	class	4	5	1	4	11	2	0	5	6	0.5625	0.39285713	0.39285713	8	0	8	0	0	0	8	0	0	0	2	0	0	2	0	0	0	0	0	35	5	0	3	0	3	1	0	4	0	3	1	0	0	0	32	1
core/src/main/java/org/apache/struts2/views/jsp/SetTag.java	class	6	7	1	6	5	5	0	4	6	0.73333335	0.2	0.3	5	0	4	0	1	0	5	0	0	0	3	1	0	1	2	0	1	0	0	23	1	0	0	0	0	0	1	4	0	4	0	0	0	0	31	1
core/src/test/java/org/apache/struts2/views/jsp/ui/DateTagTest.java	class	3	3	0	3	18	4	0	32	0	0.0	1.0	1.0	18	0	16	0	2	0	18	0	0	0	1	0	0	1	0	0	0	0	16	221	0	0	0	0	0	59	20	41	1	40	0	0	0	0	64	1
plugins/javatemplates/src/test/java/org/apache/struts2/views/java/simple/DivTest.java	class	6	7	1	6	4	4	0	16	0	0.25	0.5	0.5	4	0	1	0	3	0	4	0	0	0	1	0	0	1	0	0	0	0	1	28	2	0	0	0	0	9	0	3	1	3	0	0	0	0	28	1
xwork-core/src/main/java/com/opensymphony/xwork2/interceptor/annotations/AnnotationParameterFilterIntereptor.java	class	5	5	0	5	13	2	0	14	0	0.0	0.0	0.0	1	0	1	0	0	0	1	0	0	0	0	0	0	0	0	0	0	0	0	48	1	5	3	0	0	0	0	9	0	7	4	0	0	0	67	1
xwork-core/src/main/java/com/opensymphony/xwork2/util/fs/Revision.java	class	1	5	4	1	3	1	2	0	3	0.0	0.0	0.0	3	1	2	0	1	0	3	0	0	0	0	0	0	0	0	0	0	0	0	10	2	0	0	0	0	0	0	0	0	0	0	0	0	0	23	1
plugins/json/src/main/java/org/apache/struts2/json/smd/SMDGenerator.java	class	12	14	2	12	24	1	0	35	41	0.825	1.0	1.0	10	0	2	8	0	0	2	0	0	0	4	1	0	4	0	0	1	0	1	78	8	4	5	0	2	2	3	18	2	18	3	0	0	0	64	1
xwork-core/src/main/java/com/opensymphony/xwork2/inject/util/ReferenceCache.java	class	8	11	3	8	16	2	0	18	22	0.7916667	0.04761905	0.04761905	8	1	4	1	2	1	7	1	0	0	3	1	0	1	0	2	1	0	1	94	4	0	4	2	1	3	1	12	0	10	4	1	1	0	124	1025
core/src/main/java/org/apache/struts2/views/freemarker/tags/TextModel.java	class	6	7	1	6	2	2	0	0	1	0.0	0.0	0.0	2	0	1	0	1	0	2	0	0	0	0	0	0	0	0	0	0	0	0	8	1	0	0	0	0	0	0	0	0	0	0	0	0	0	14	1
xwork-core/src/main/java/com/opensymphony/xwork2/mock/MockContainer.java	class	3	3	0	3	7	1	0	0	21	0.0	0.0	0.0	7	0	7	0	0	0	7	0	0	0	0	0	0	0	0	0	0	0	0	20	4	0	0	0	0	0	0	0	0	0	0	0	0	0	23	1
plugins/json/src/main/java/org/apache/struts2/json/smd/SMDMethod.java	class	2	5	3	2	18	1	0	4	0	0.35714287	0.71428573	1.0	7	0	7	0	0	0	7	0	0	0	2	0	0	2	0	0	0	0	0	34	11	0	8	0	8	0	4	5	1	4	1	0	0	0	26	1
xwork-core/src/main/java/com/opensymphony/xwork2/util/LocalizedTextUtil.java	class	12	17	5	12	130	2	0	102	302	0.8735632	0.14379086	0.35947713	29	29	17	12	0	0	18	0	0	0	9	9	0	9	0	0	7	0	67	514	45	6	52	9	6	43	22	109	16	70	7	0	3	0	337	1
core/src/main/java/org/apache/struts2/views/freemarker/tags/InputTransferSelectModel.java	class	6	7	1	6	2	2	0	0	1	0.0	0.0	0.0	2	0	1	0	1	0	2	0	0	0	0	0	0	0	0	0	0	0	0	8	1	0	0	0	0	0	0	0	0	0	0	0	0	0	15	1
xwork-core/src/main/java/com/opensymphony/xwork2/conversion/impl/XWorkConverter.java	class	16	32	16	16	102	2	1	75	232	0.9247059	0.14761905	0.37142858	25	3	15	4	5	1	21	0	0	2	17	11	10	7	0	0	11	0	7	326	22	9	30	5	11	37	4	76	8	53	5	0	0	0	372	1
xwork-core/src/main/java/com/opensymphony/xwork2/util/NamedVariablePatternMatcher.java	class	2	3	1	2	16	1	0	16	3	0.0	0.0	0.0	3	0	3	0	0	0	3	0	0	0	0	0	0	0	0	0	0	0	1	63	5	2	6	0	1	2	6	9	1	7	4	0	1	0	136	1
plugins/oval/src/main/java/org/apache/struts2/oval/interceptor/DefaultOValValidationManager.java	class	10	12	2	10	31	1	1	33	35	0.82857144	0.10714286	0.10714286	10	1	3	2	5	0	8	0	0	1	7	2	0	3	4	0	4	0	2	126	9	2	6	2	1	6	0	20	2	18	4	0	0	0	78	1
xwork-core/src/test/java/com/opensymphony/xwork2/config/providers/PrivateConstructorAction.java	class	1	1	0	1	3	1	0	0	3	0.6666667	0.0	0.0	3	0	2	1	0	0	2	0	0	0	1	0	0	1	0	0	0	0	0	11	1	0	0	0	0	0	0	1	0	1	0	0	0	0	23	1
plugins/embeddedjsp/src/main/java/org/apache/struts2/jasper/runtime/JspFragmentHelper.java	class	4	4	0	4	4	2	0	0	0	0.5	0.6666667	1.0	3	0	3	0	0	0	3	0	0	0	4	0	0	0	4	0	0	0	0	21	2	0	0	0	0	0	0	5	0	4	1	0	0	0	50	1025
core/src/test/java/org/apache/struts2/config/PropertiesConfigurationProviderTest.java	class	5	5	0	5	3	2	0	11	3	0.0	0.0	0.0	3	0	3	0	0	0	3	0	0	0	0	0	0	0	0	0	0	0	2	34	0	0	0	0	0	9	0	14	0	14	0	0	0	0	32	1
plugins/convention/src/test/java/org/apache/struts2/convention/actions/parentpackage/PackageLevelParentPackageAction.java	class	0	2	2	0	1	1	1	0	0	0.0	0.0	0.0	1	0	1	0	0	0	1	0	0	0	0	0	0	0	0	0	0	0	0	5	1	0	0	0	0	0	0	0	0	0	0	0	0	0	12	1
core/src/main/java/org/apache/struts2/views/freemarker/tags/TextAreaModel.java	class	6	7	1	6	2	2	0	0	1	0.0	0.0	0.0	2	0	1	0	1	0	2	0	0	0	0	0	0	0	0	0	0	0	0	8	1	0	0	0	0	0	0	0	0	0	0	0	0	0	14	1
core/src/test/java/org/apache/struts2/views/jsp/ActionTagTest.java	class	17	18	1	17	19	4	0	53	91	0.0	0.0	0.0	14	0	12	0	2	0	14	0	0	0	0	0	0	0	0	0	0	0	0	204	0	0	1	4	6	46	4	35	1	35	1	1	0	0	83	1
apps/showcase/src/test/java/it/org/apache/struts2/showcase/FileDownloadTest.java	class	1	1	0	1	2	3	0	2	1	0.0	0.0	0.0	2	0	2	0	0	0	2	0	0	0	0	0	0	0	0	0	0	0	0	12	0	0	0	0	0	4	0	2	0	2	0	0	0	0	32	1
xwork-core/src/main/java/com/opensymphony/xwork2/interceptor/annotations/AnnotationWorkflowInterceptor.java	class	7	11	4	7	13	2	0	8	3	0.0	0.0	0.0	3	1	2	0	1	0	3	0	0	0	0	0	0	0	0	0	0	0	3	66	5	3	1	1	0	0	6	7	0	6	3	3	0	0	126	1
core/src/main/java/org/apache/struts2/components/Radio.java	class	7	10	3	7	5	4	0	3	4	0.625	0.16666667	0.16666667	4	0	3	0	1	0	4	0	0	0	2	1	1	0	1	0	1	0	0	19	1	0	1	0	0	8	0	2	0	2	1	0	0	0	99	1
xwork-core/src/test/java/com/opensymphony/xwork2/test/annotations/PersonActionTest.java	class	6	6	0	6	6	3	0	25	3	0.0	0.0	0.0	3	0	3	0	0	0	3	0	0	0	0	0	0	0	0	0	0	0	3	60	0	3	0	0	4	19	16	9	3	9	1	0	0	0	28	1
xwork-core/src/test/java/com/opensymphony/xwork2/conversion/impl/NumberConverterTest.java	class	3	3	0	3	2	3	0	3	1	0.0	0.0	0.0	2	0	2	0	0	0	2	0	0	0	0	0	0	0	0	0	0	0	0	18	0	0	0	0	0	8	2	8	0	8	0	0	0	0	26	1
plugins/embeddedjsp/src/main/java/org/apache/struts2/el/lang/VariableMapperImpl.java	class	2	3	1	2	5	2	0	4	0	0.6	0.6	0.6	5	0	5	0	0	0	5	0	0	0	2	1	0	2	0	0	1	0	0	19	2	0	0	0	0	0	1	3	0	2	0	0	0	0	31	1
plugins/codebehind/src/test/java/org/apache/struts2/codebehind/CodebehindUnknownHandlerTest.java	class	14	14	0	14	8	2	0	36	0	0.21428572	1.0	1.0	7	0	7	0	0	0	7	0	0	0	2	0	0	0	0	2	0	0	1	72	0	0	0	0	1	60	2	14	0	9	0	0	1	0	64	1
xwork-core/src/main/java/com/opensymphony/xwork2/util/finder/ClassLoaderInterfaceDelegate.java	class	2	4	2	2	7	1	0	5	0	0.0	1.0	1.0	6	0	6	0	0	0	6	0	0	0	1	0	0	1	0	0	0	0	0	21	5	0	1	0	0	0	0	1	0	1	0	0	0	0	32	1
xwork-core/src/main/java/com/opensymphony/xwork2/config/entities/PackageConfig.java	class	8	18	10	8	79	2	0	37	86	0.82758623	0.39408866	1.0	29	0	27	0	2	0	29	0	0	0	15	1	0	1	14	0	1	0	0	384	44	9	40	0	66	7	22	49	23	29	3	0	1	0	113	1
plugins/sitemesh/src/main/java/org/apache/struts2/sitemesh/FreemarkerDecoratorServlet.java	class	20	21	1	20	32	2	0	68	12	0.75	0.13333334	0.2	8	0	3	2	3	0	6	0	0	0	10	2	1	4	5	0	2	0	0	169	5	1	9	6	1	34	2	39	7	33	3	0	0	0	221	1
xwork-core/src/main/java/com/opensymphony/xwork2/DefaultTextProvider.java	class	4	7	3	4	24	1	0	14	66	0.6923077	0.07692308	0.07692308	13	0	13	0	0	0	13	0	0	0	1	1	0	1	0	0	1	0	1	89	16	0	11	0	0	0	2	15	0	11	2	0	0	0	49	1
plugins/dojo/src/test/java/org/apache/struts2/dojo/views/jsp/ui/TabbedPanelTagTest.java	class	2	2	0	2	3	3	0	8	3	0.0	0.0	0.0	3	0	3	0	0	0	3	0	0	0	0	0	0	0	0	0	0	0	0	29	0	0	0	0	0	9	0	3	0	3	0	0	0	0	21	1
plugins/embeddedjsp/src/main/java/org/apache/struts2/el/ValueExpressionLiteral.java	class	7	9	2	7	24	2	0	14	11	0.6666667	0.43956044	0.4945055	14	0	14	0	0	0	14	0	0	0	3	1	0	3	0	0	1	0	3	56	10	0	9	0	8	3	2	6	0	4	1	0	0	0	48	17
xwork-core/src/main/java/com/opensymphony/xwork2/DefaultActionProxy.java	class	12	15	3	12	28	1	1	26	87	0.8611111	0.1985294	0.6691176	18	0	14	1	3	0	17	0	0	0	14	2	0	3	11	0	2	0	2	121	11	0	3	2	2	5	2	24	1	18	2	0	0	0	97	1
plugins/dojo/src/main/java/org/apache/struts2/dojo/views/velocity/components/DivDirective.java	class	6	7	1	6	3	3	0	0	3	0.0	0.0	0.0	3	0	2	0	1	0	3	0	0	0	0	0	0	0	0	0	0	0	0	11	3	0	0	0	0	1	0	0	0	0	0	0	0	0	21	1
plugins/convention/src/test/java/org/apache/struts2/convention/actions/transactions/TransNameAction.java	class	1	2	1	1	2	1	0	0	1	0.0	0.0	0.0	2	0	2	0	0	0	2	0	0	0	0	0	0	0	0	0	0	0	0	8	2	0	0	0	0	2	0	0	0	0	0	0	0	0	11	1
xwork-core/src/test/java/com/opensymphony/xwork2/util/MyBean.java	class	0	1	1	0	5	1	0	0	0	0.4	0.6	1.0	5	0	5	0	0	0	5	0	0	0	2	0	0	2	0	0	0	0	0	19	3	0	0	0	0	3	0	2	2	2	0	0	0	0	15	1
plugins/dojo/src/main/java/org/apache/struts2/dojo/views/jsp/ui/SubmitTag.java	class	6	6	0	6	30	2	0	28	377	0.9345235	0.06666667	0.93333334	30	0	29	0	1	0	30	0	0	0	28	1	0	1	27	0	1	0	0	148	2	0	0	0	1	0	1	29	0	29	0	0	0	0	80	1
plugins/config-browser/src/main/java/org/apache/struts2/config_browser/ShowBeansAction.java	class	15	16	1	15	9	3	0	20	0	0.25	0.16666667	0.16666667	4	0	2	0	1	1	4	0	0	0	1	0	0	0	0	1	0	0	0	83	3	1	1	1	0	4	0	8	0	6	2	0	1	0	45	1
xwork-core/src/test/java/com/opensymphony/xwork2/interceptor/annotations/AllowingByDefaultModel.java	class	1	2	1	1	2	1	0	0	1	0.5	0.0	0.0	2	0	2	0	0	0	2	0	0	0	2	0	0	2	0	0	0	0	0	10	0	0	0	0	0	0	0	2	0	2	0	0	0	0	11	1
core/src/test/java/org/apache/struts2/views/jsp/ui/User.java	class	0	1	1	0	3	1	0	0	1	0.33333334	0.33333334	0.33333334	3	0	3	0	0	0	3	0	0	0	1	0	0	1	0	0	0	0	0	11	1	0	0	0	0	0	0	1	0	1	0	0	0	0	5	1
apps/mailreader/src/main/java/mailreader2/Subscription.java	class	4	6	2	4	11	3	0	15	19	0.71428573	0.04761905	0.04761905	7	0	7	0	0	0	7	0	0	0	1	0	0	1	0	0	0	0	0	45	8	0	1	0	0	4	0	4	0	3	1	0	0	0	91	1
apps/showcase/src/main/java/org/apache/struts2/showcase/UITagExample.java	class	6	6	0	6	44	2	0	6	821	0.9565218	0.023228804	0.026713124	42	0	42	0	0	0	42	0	0	0	23	1	0	1	0	22	1	0	0	241	23	0	1	0	0	26	1	32	0	30	1	0	3	0	86	1
plugins/javatemplates/src/test/java/org/apache/struts2/views/java/simple/FieldErrorTest.java	class	5	6	1	5	9	3	0	18	0	0.48148146	0.6666667	0.7777778	9	0	5	0	4	0	9	0	0	0	3	0	0	3	0	0	0	0	4	76	2	0	0	0	0	14	0	12	0	12	0	1	0	0	42	1
plugins/convention/src/test/java/org/apache/struts2/convention/ReflectionToolsTest.java	class	2	2	0	2	1	2	0	4	0	0.0	0.0	0.0	1	0	1	0	0	0	1	0	0	0	0	0	0	0	0	0	0	0	2	6	0	0	0	0	0	2	0	0	0	0	0	0	0	0	15	1
plugins/dojo/src/main/java/org/apache/struts2/dojo/views/freemarker/tags/DateTimePickerModel.java	class	6	7	1	6	2	2	0	0	1	0.0	0.0	0.0	2	0	1	0	1	0	2	0	0	0	0	0	0	0	0	0	0	0	0	8	1	0	0	0	0	0	0	0	0	0	0	0	0	0	17	1
apps/showcase/src/main/java/org/apache/struts2/showcase/ShowDynamicTreeAction.java	class	2	2	0	2	1	2	0	1	0	0.0	0.0	0.0	1	0	1	0	0	0	1	0	0	0	0	0	0	0	0	0	0	0	0	5	1	0	0	0	0	0	1	0	0	0	0	0	0	0	9	1
plugins/dojo/src/main/java/org/apache/struts2/dojo/views/velocity/components/DateTimePickerDirective.java	class	6	7	1	6	2	3	0	0	1	0.0	0.0	0.0	2	0	1	0	1	0	2	0	0	0	0	0	0	0	0	0	0	0	0	8	2	0	0	0	0	1	0	0	0	0	0	0	0	0	17	1
plugins/convention/src/test/java/org/apache/struts2/convention/actions/interceptor/ActionLevelInterceptorAction.java	class	2	3	1	2	3	1	0	0	3	0.0	0.0	0.0	3	0	3	0	0	0	3	0	0	0	0	0	0	0	0	0	0	0	0	11	3	0	0	0	0	6	0	0	0	0	0	0	0	0	20	1
plugins/embeddedjsp/src/main/java/org/apache/struts2/el/parser/AstBracketSuffix.java	class	3	4	1	3	2	3	0	1	1	0.0	0.0	0.0	2	0	2	0	0	0	2	0	0	0	0	0	0	0	0	0	0	0	0	8	1	0	0	0	0	0	1	0	0	0	0	0	0	0	18	17
plugins/dojo/src/test/java/org/apache/struts2/dojo/views/jsp/ui/AutocompleterTest.java	class	3	4	1	3	2	3	0	30	1	0.0	0.0	0.0	2	0	2	0	0	0	2	0	0	0	0	0	0	0	0	0	0	0	0	56	0	0	0	0	0	42	0	2	0	2	0	0	0	0	14	1
core/src/main/java/org/apache/struts2/views/velocity/components/CheckBoxDirective.java	class	6	7	1	6	2	3	0	0	1	0.0	0.0	0.0	2	0	1	0	1	0	2	0	0	0	0	0	0	0	0	0	0	0	0	8	2	0	0	0	0	1	0	0	0	0	0	0	0	0	16	1
xwork-core/src/test/java/com/opensymphony/xwork2/util/fs/DefaultFileManagerFactoryTest.java	class	4	5	1	4	9	1	0	2	21	0.0	0.0	0.0	7	0	7	0	0	0	7	0	0	0	0	0	0	0	0	0	0	0	1	31	6	0	1	0	0	1	0	0	0	0	1	1	0	0	18	0
plugins/dojo/src/test/java/org/apache/struts2/dojo/views/jsp/ui/StrutsMockJspWriter.java	class	3	5	2	3	31	2	0	23	123	0.38709676	0.36774194	0.36774194	31	0	31	0	0	0	31	0	0	0	1	0	0	0	0	1	0	0	5	104	1	0	0	0	0	2	2	1	0	1	0	0	0	0	66	1
plugins/codebehind/src/test/java/org/apache/struts2/config/cltest/ActionImpl.java	class	1	1	0	1	1	1	0	0	0	0.0	0.0	0.0	1	0	1	0	0	0	1	0	0	0	0	0	0	0	0	0	0	0	0	5	1	0	0	0	0	0	0	0	0	0	0	0	0	0	5	1
xwork-core/src/test/java/com/opensymphony/xwork2/config/providers/XmlConfigurationProviderWildCardIncludeTest.java	class	3	3	0	3	1	4	0	9	0	0.0	0.0	0.0	1	0	1	0	0	0	1	0	0	0	0	0	0	0	0	0	0	0	0	19	0	0	0	0	0	7	0	5	0	5	0	0	0	0	30	1
xwork-core/src/main/java/com/opensymphony/xwork2/util/logging/LoggerFactory.java	class	6	39	33	6	12	1	3	10	13	0.6666667	0.06666667	0.06666667	6	4	3	0	3	0	6	2	0	0	2	2	0	2	0	0	1	0	6	66	4	0	3	6	0	5	0	8	1	4	5	0	0	0	49	1025
plugins/embeddedjsp/src/main/java/org/apache/struts2/el/parser/AstNegative.java	class	4	5	1	4	14	3	0	13	3	0.0	0.0	0.0	3	0	3	0	0	0	3	0	0	0	0	0	0	0	0	0	0	0	4	46	13	0	1	0	8	0	2	2	0	2	2	0	0	0	35	17
xwork-core/src/main/java/com/opensymphony/xwork2/interceptor/MethodFilterInterceptor.java	class	6	10	4	6	10	2	3	12	9	0.6666667	0.2857143	0.47619048	7	0	5	0	2	0	7	1	0	0	3	0	0	0	3	0	0	0	3	34	5	0	0	0	0	2	0	7	1	5	2	0	0	0	87	1025
plugins/rest/src/test/java/org/apache/struts2/rest/RestWorkflowInterceptorTest.java	class	9	9	0	9	1	2	0	8	0	0.0	0.0	0.0	1	0	1	0	0	0	1	0	0	0	0	0	0	0	0	0	0	0	0	31	0	0	0	0	0	6	0	5	0	5	0	2	0	0	28	1
core/src/test/java/org/apache/struts2/interceptor/DateTextFieldInterceptorTest.java	class	3	3	0	3	3	3	0	15	0	0.0	1.0	1.0	3	0	2	0	1	0	3	0	0	0	3	0	0	3	0	0	0	0	0	34	0	0	0	0	0	13	2	4	0	4	0	0	0	0	30	1
apps/showcase/src/main/java/org/apache/struts2/showcase/chat/ChatInterceptor.java	class	6	7	1	6	4	1	0	6	3	0.77777785	0.0	0.0	3	0	3	0	0	0	3	0	0	0	3	3	1	2	0	0	3	0	0	18	2	0	1	0	0	2	1	5	0	5	1	0	0	0	46	1
plugins/embeddedjsp/src/main/java/org/apache/struts2/jasper/runtime/PageContextImpl.java	class	33	48	15	33	155	2	0	79	714	0.8776042	0.07007576	0.25757575	48	2	32	15	0	1	33	0	1	0	16	1	0	16	0	0	1	0	45	652	47	3	45	11	14	40	11	68	3	40	3	13	0	0	227	1
core/src/test/java/org/apache/struts2/factory/StrutsResultFactoryTest.java	class	9	9	0	9	2	3	0	11	1	0.0	0.0	0.0	2	0	2	0	0	0	2	0	0	0	0	0	0	0	0	0	0	0	0	40	0	0	0	0	2	9	0	6	0	6	0	0	1	0	30	1
apps/showcase/src/main/java/org/apache/struts2/showcase/validation/VisitorValidatorsExampleAction.java	class	2	2	0	2	2	3	0	0	0	0.5	1.0	1.0	2	0	2	0	0	0	2	0	0	0	2	1	0	2	0	0	1	0	0	10	1	0	0	0	0	0	1	2	0	2	0	0	0	0	18	1
core/src/main/java/org/apache/struts2/interceptor/StrutsConversionErrorInterceptor.java	class	3	4	1	3	8	2	0	6	1	1.0	0.0	0.0	2	0	0	0	2	0	2	0	0	0	1	1	0	1	0	0	1	0	0	35	7	0	2	1	0	3	4	4	0	4	2	0	0	0	90	1
core/src/test/java/org/apache/struts2/TestActionTagResult.java	class	2	4	2	2	3	1	0	0	0	0.5	1.0	1.0	3	0	3	0	0	0	3	0	0	0	2	1	0	2	0	0	1	0	0	13	1	0	0	0	0	0	1	3	0	2	0	0	0	0	21	1
xwork-core/src/main/java/com/opensymphony/xwork2/config/entities/ResultConfig.java	class	2	16	14	2	16	2	0	4	0	0.25	0.89285713	1.0	8	0	6	0	2	0	8	0	0	0	3	0	0	0	3	0	0	0	0	92	11	0	10	0	18	3	5	11	5	5	1	0	1	0	35	1
core/src/test/java/org/apache/struts2/views/jsp/SetTagTest.java	class	6	6	0	6	7	5	0	13	0	0.35714287	1.0	1.0	7	0	6	0	1	0	7	0	0	0	2	0	0	0	0	2	0	0	0	76	0	0	0	0	0	27	0	2	0	2	0	0	1	0	25	1
core/src/main/java/org/apache/struts2/components/DoubleSelect.java	class	6	9	3	6	4	5	0	8	3	0.6666667	0.0	0.0	3	0	2	0	1	0	3	0	0	0	1	1	1	0	0	0	1	0	0	18	1	0	0	0	0	9	0	2	1	2	1	0	0	0	64	1
plugins/portlet/src/main/java/org/apache/struts2/portlet/servlet/PortletServletContext.java	class	6	10	4	6	26	1	0	19	0	0.1923077	0.64615387	0.64615387	26	0	26	0	0	0	26	0	0	0	1	0	0	1	0	0	0	0	0	81	16	0	0	0	0	4	0	1	0	1	0	0	0	0	70	1
plugins/embeddedjsp/src/main/java/org/apache/struts2/el/parser/AstOr.java	class	4	5	1	4	3	4	0	3	1	0.0	0.0	0.0	2	0	2	0	0	0	2	0	0	0	0	0	0	0	0	0	0	0	2	15	2	0	0	0	0	0	2	4	0	2	1	0	0	0	21	17
xwork-core/src/test/java/com/opensymphony/xwork2/validator/StringLengthFieldValidatorTest.java	class	9	9	0	9	14	4	0	28	0	0.0	1.0	1.0	14	0	12	0	2	0	14	0	0	0	2	0	0	0	2	0	0	0	1	134	0	0	0	0	0	19	8	5	0	3	0	0	1	0	48	1
plugins/oval/src/test/java/org/apache/struts2/oval/interceptor/SimpleFieldOGNLExpression.java	class	2	3	1	2	2	2	0	0	0	0.0	1.0	1.0	2	0	2	0	0	0	2	0	0	0	1	0	0	1	0	0	0	0	0	9	1	0	0	0	0	2	0	1	0	1	0	0	0	0	14	1
xwork-core/src/main/java/com/opensymphony/xwork2/config/ReferenceResolverException.java	class	1	1	0	1	4	5	0	0	6	0.0	0.0	0.0	4	0	4	0	0	0	4	0	0	0	0	0	0	0	0	0	0	0	0	14	0	0	0	0	0	0	0	0	0	0	0	0	0	0	13	1
plugins/convention/src/test/java/org/apache/struts2/convention/actions/parentpackage/sub/ClassLevelParentPackageChildAction.java	class	1	2	1	1	0	2	0	0	0	0.0	-1.0	-1.0	0	0	0	0	0	0	0	0	0	0	0	0	0	0	0	0	0	0	0	2	0	0	0	0	0	0	0	0	0	0	0	0	0	0	15	1
xwork-core/src/test/java/com/opensymphony/xwork2/validator/AnnotationActionValidatorManagerTest.java	class	30	30	0	30	21	3	0	48	0	0.36666667	0.8666667	0.8666667	15	0	13	0	2	0	15	0	0	0	2	0	0	0	1	1	1	0	2	249	0	0	1	5	0	63	52	65	6	59	1	0	0	0	147	1
plugins/config-browser/src/main/java/org/apache/struts2/config_browser/ShowConfigAction.java	class	8	9	1	8	15	3	0	14	54	0.8538462	0.15384616	0.5897436	13	0	13	0	0	0	13	0	0	0	10	2	0	10	0	0	1	0	0	63	9	0	0	1	0	3	2	12	3	11	1	0	0	0	51	1
xwork-core/src/main/java/com/opensymphony/xwork2/util/logging/commons/CommonsLoggerFactory.java	class	3	4	1	3	2	2	0	1	1	0.0	0.0	0.0	2	0	0	0	2	0	2	0	0	0	0	0	0	0	0	0	0	0	0	8	2	0	0	0	0	0	0	0	0	0	0	0	0	0	12	1
plugins/embeddedjsp/src/main/java/org/apache/struts2/jasper/tagplugins/jstl/core/Param.java	class	2	2	0	2	2	1	0	4	0	0.0	0.0	0.0	1	0	1	0	0	0	1	0	0	0	0	0	0	0	0	0	0	0	0	35	1	0	1	0	0	51	0	6	15	6	1	0	0	0	20	1
core/src/test/java/org/apache/struts2/views/jsp/ui/TextfieldTest.java	class	6	6	0	6	15	5	0	25	105	0.0	0.0	0.0	15	0	14	0	1	0	15	0	0	0	0	0	0	0	0	0	0	0	0	191	1	0	0	0	0	107	0	29	0	29	0	0	0	0	71	1
core/src/main/java/org/apache/struts2/util/MergeIteratorFilter.java	class	2	2	0	2	9	2	0	7	2	0.53333336	0.4	0.6	5	0	5	0	0	0	5	0	0	0	3	0	0	0	0	3	0	0	0	40	4	2	0	1	3	1	5	7	3	5	3	0	0	0	47	1
plugins/dojo/src/test/java/org/apache/struts2/dojo/TestAction.java	class	1	3	2	1	23	2	0	0	199	0.90495867	0.06926407	0.08658009	22	0	22	0	0	0	22	0	0	0	11	1	0	11	0	0	1	0	0	82	12	0	1	0	0	0	1	12	0	11	1	0	0	0	40	1
plugins/embeddedjsp/src/main/java/org/apache/struts2/el/parser/AstIdentifier.java	class	9	12	3	9	24	3	0	14	36	0.0	0.0	0.0	9	0	7	2	0	0	7	0	2	0	0	0	0	0	0	0	0	0	0	92	11	0	13	0	0	8	0	15	4	12	2	0	0	0	53	17
apps/showcase/src/main/java/org/apache/struts2/showcase/chat/ExitRoomAction.java	class	4	4	0	4	5	2	0	3	0	0.6	0.5	1.0	5	0	5	0	0	0	5	0	0	0	4	1	0	4	0	0	1	0	0	23	2	0	0	0	0	0	1	5	0	5	0	0	0	0	29	1
xwork-core/src/test/java/com/opensymphony/xwork2/config/impl/ActionConfigMatcherTest.java	class	8	9	1	8	14	3	0	29	0	0.5	0.5714286	0.75	9	0	8	1	0	0	8	0	0	0	2	0	0	2	0	0	0	0	0	82	1	0	5	0	0	103	6	16	7	12	0	0	0	0	50	1
plugins/convention/src/test/java/org/apache/struts2/convention/actions/result/GlobalResultAction.java	class	1	3	2	1	1	1	0	0	0	0.0	0.0	0.0	1	0	1	0	0	0	1	0	0	0	0	0	0	0	0	0	0	0	0	5	1	0	0	0	0	2	0	0	0	0	0	0	0	0	16	1
xwork-core/src/main/java/com/opensymphony/xwork2/test/StubConfigurationProvider.java	class	4	8	4	4	5	1	0	0	10	0.0	0.0	0.0	5	0	5	0	0	0	5	0	0	0	0	0	0	0	0	0	0	0	0	13	1	0	0	0	0	0	0	0	0	0	0	0	0	0	18	1
xwork-core/src/main/java/com/opensymphony/xwork2/validator/validators/ExpressionValidator.java	class	3	8	5	3	9	2	0	5	0	0.0	1.0	1.0	3	0	3	0	0	0	3	0	0	0	1	0	0	1	0	0	0	0	0	33	1	0	1	1	2	2	0	5	0	3	2	0	0	0	70	1
xwork-core/src/main/java/com/opensymphony/xwork2/config/ConfigurationUtil.java	class	4	6	2	4	9	1	0	10	3	1.0	0.0	0.0	3	2	2	1	0	0	2	0	0	0	1	1	0	1	0	0	1	0	2	30	3	2	2	0	2	3	0	7	0	7	2	0	0	0	58	1
core/src/main/java/org/apache/struts2/dispatcher/VelocityResult.java	class	17	19	2	17	18	2	0	29	28	0.84444445	0.11111111	0.11111111	9	0	5	0	4	0	9	0	0	0	5	2	0	5	0	0	2	0	4	81	4	0	5	1	0	7	2	25	2	19	2	0	0	0	174	1
plugins/struts1/src/main/java/org/apache/struts2/s1/WrapperActionMapping.java	class	10	12	2	10	55	2	0	25	1191	0.93	0.0070921984	0.009751773	50	0	48	2	0	0	48	0	0	0	4	0	0	4	0	0	0	0	0	186	11	2	3	0	0	35	0	17	1	11	2	0	0	0	93	0
core/src/main/java/org/apache/struts2/views/freemarker/tags/PropertyModel.java	class	6	7	1	6	2	2	0	0	1	0.0	0.0	0.0	2	0	1	0	1	0	2	0	0	0	0	0	0	0	0	0	0	0	0	8	1	0	0	0	0	0	0	0	0	0	0	0	0	0	14	1
apps/portlet/src/main/java/org/apache/struts2/portlet/example/FormExample.java	class	1	1	0	1	5	2	0	0	6	0.6	0.2	0.2	5	0	5	0	0	0	5	0	0	0	2	0	0	0	0	2	0	0	0	19	3	0	0	0	0	1	0	4	0	2	0	0	0	0	15	1
core/src/main/java/org/apache/struts2/dispatcher/mapper/RestfulActionMapper.java	class	7	9	2	7	12	1	0	20	3	0.6666667	0.0	0.0	3	0	3	0	0	0	3	0	0	0	1	1	0	0	1	0	1	0	3	55	4	1	4	1	3	9	6	16	3	11	4	0	0	0	57	1
core/src/main/java/org/apache/struts2/views/velocity/components/CheckBoxListDirective.java	class	6	7	1	6	2	3	0	0	1	0.0	0.0	0.0	2	0	1	0	1	0	2	0	0	0	0	0	0	0	0	0	0	0	0	8	2	0	0	0	0	1	0	0	0	0	0	0	0	0	17	1
plugins/junit/src/test/java/org/apache/struts2/MySessionBean.java	class	0	1	1	0	1	1	0	0	0	0.0	0.0	0.0	1	0	1	0	0	0	1	0	0	0	0	0	0	0	0	0	0	0	0	4	0	0	0	0	0	0	0	0	0	0	0	0	0	0	5	1
core/src/main/java/org/apache/struts2/views/velocity/components/FileDirective.java	class	6	7	1	6	2	3	0	0	1	0.0	0.0	0.0	2	0	1	0	1	0	2	0	0	0	0	0	0	0	0	0	0	0	0	8	2	0	0	0	0	1	0	0	0	0	0	0	0	0	14	1
core/src/test/java/org/apache/struts2/views/jsp/AppendIteratorTagTest.java	class	6	6	0	6	3	4	0	12	3	0.0	0.0	0.0	3	0	3	0	0	0	3	0	0	0	0	0	0	0	0	0	0	0	0	123	1	0	0	0	0	28	0	10	0	10	0	1	0	0	38	1
core/src/main/java/org/apache/struts2/views/jsp/ComponentTagSupport.java	class	7	20	13	7	7	3	11	13	4	0.4	0.3	0.3	5	0	4	0	1	0	5	1	0	0	1	0	0	0	1	0	0	0	0	28	4	0	0	0	0	0	0	5	0	4	1	0	0	0	46	1025
core/src/main/java/org/apache/struts2/components/Head.java	class	7	11	4	7	4	3	1	2	4	0.625	0.16666667	0.16666667	4	0	3	0	1	0	4	0	0	0	2	1	1	1	0	0	1	0	0	17	1	0	0	0	0	6	0	2	0	2	0	0	0	0	56	1
xwork-core/src/main/java/com/opensymphony/xwork2/util/location/LocationUtils.java	class	10	17	7	10	40	1	0	44	24	0.75	0.0952381	0.0952381	8	7	7	1	0	0	7	0	0	0	2	2	1	1	0	0	1	0	5	164	21	1	17	1	1	10	17	39	5	29	5	0	1	0	161	1
xwork-core/src/test/java/com/opensymphony/xwork2/interceptor/DefaultWorkflowInterceptorTest.java	class	16	17	1	16	15	3	0	24	0	0.5444445	0.74285716	0.74285716	15	0	12	0	3	0	15	0	0	0	6	0	0	5	0	1	0	0	1	133	1	0	0	0	0	37	0	21	0	20	0	1	1	0	61	1
plugins/embeddedjsp/src/main/java/org/apache/struts2/JSPRuntime.java	class	7	10	3	7	7	1	0	16	1	0.33333334	0.33333334	0.33333334	3	3	3	0	0	0	3	0	0	0	1	1	0	0	1	0	1	0	1	26	0	0	1	0	0	1	3	11	1	10	2	0	0	0	49	1025
plugins/junit/src/main/java/org/apache/struts2/StrutsSpringJUnit4TestCase.java	class	4	5	1	4	2	3	0	1	0	0.0	1.0	1.0	2	0	1	0	1	0	2	0	0	0	1	0	0	0	1	0	0	0	0	9	0	0	0	0	0	0	0	1	0	1	0	0	0	0	12	1025
core/src/test/java/org/apache/struts2/views/jsp/ui/JspTemplateTest.java	class	7	7	0	7	1	5	0	11	0	0.0	0.0	0.0	1	0	1	0	0	0	1	0	0	0	0	0	0	0	0	0	0	0	0	16	0	0	0	0	0	3	0	4	0	4	0	0	0	0	22	1
plugins/embeddedjsp/src/main/java/org/apache/struts2/jasper/compiler/JspRuntimeContext.java	class	10	16	6	10	52	1	0	58	44	0.775	0.1904762	0.2952381	16	0	14	2	0	0	15	0	0	2	10	0	0	10	0	0	0	0	9	203	10	4	11	3	3	33	13	48	21	34	5	0	0	0	187	17
plugins/junit/src/test/java/org/apache/struts2/StrutsJUnit4TestCaseTest.java	class	3	3	0	3	2	3	0	2	1	0.0	0.0	0.0	2	0	1	0	1	0	2	0	0	0	0	0	0	0	0	0	0	0	0	9	1	0	0	0	0	3	0	1	0	1	0	0	0	0	21	1
xwork-core/src/main/java/com/opensymphony/xwork2/validator/ValidationException.java	class	0	4	4	0	3	3	0	0	3	0.0	0.0	0.0	3	0	3	0	0	0	3	0	0	0	0	0	0	0	0	0	0	0	0	10	0	0	0	0	0	0	0	0	0	0	0	0	0	0	15	1
plugins/convention/src/test/java/org/apache/struts2/convention/actions/action/ClassNameAction.java	class	1	2	1	1	1	1	0	0	0	0.0	0.0	0.0	1	0	1	0	0	0	1	0	0	0	0	0	0	0	0	0	0	0	0	5	1	0	0	0	0	2	0	0	0	0	0	0	0	0	11	1
core/src/main/java/org/apache/struts2/components/template/TemplateRenderingContext.java	class	3	9	6	3	6	1	0	0	5	0.6666667	0.33333334	1.0	6	0	6	0	0	0	6	0	0	0	5	0	0	0	0	5	0	0	0	29	5	0	0	0	0	0	0	5	0	5	0	0	0	0	30	1
xwork-core/src/test/java/com/opensymphony/xwork2/DefaultActionInvocationTest.java	class	9	9	0	9	3	3	0	17	3	0.0	0.0	0.0	3	0	3	0	0	0	3	0	0	0	0	0	0	0	0	0	0	0	2	40	0	0	0	0	0	9	0	11	0	10	0	0	0	0	46	1
core/src/main/java/org/apache/struts2/views/jsp/ui/AbstractUITagBeanInfo.java	class	3	4	1	3	4	2	0	12	0	0.0	0.0	0.0	1	0	1	0	0	0	1	0	0	0	1	1	0	1	0	0	1	0	0	25	2	1	0	1	0	6	3	7	1	6	3	0	0	0	48	1
plugins/oval/src/test/java/org/apache/struts2/oval/interceptor/SimpleField.java	class	4	5	1	4	6	2	0	0	9	0.6666667	0.2	0.2	6	0	6	0	0	0	6	0	0	0	3	0	0	3	0	0	0	0	0	23	3	0	0	0	0	0	1	3	0	3	0	0	0	0	15	1
apps/showcase/src/test/java/it/org/apache/struts2/showcase/staticcontent/StaticContentTest.java	class	1	1	0	1	4	3	0	2	1	0.0	0.0	0.0	2	0	2	0	0	0	2	0	0	0	0	0	0	0	0	0	0	0	0	18	0	0	0	2	0	4	0	0	0	0	1	0	0	0	23	1
plugins/convention/src/test/java/org/apache/struts2/convention/actions/interceptor/ActionLevelInterceptor3Action.java	class	3	4	1	3	1	1	0	0	0	0.0	0.0	0.0	1	0	1	0	0	0	1	0	0	0	0	0	0	0	0	0	0	0	0	5	1	0	0	0	0	3	0	0	0	0	0	0	0	0	19	1
plugins/json/src/test/java/org/apache/struts2/json/StrutsMockHttpSession.java	class	1	2	1	1	8	2	0	4	16	0.5	0.21428572	0.21428572	8	0	8	0	0	0	8	0	0	0	1	0	0	0	0	1	0	0	0	27	2	0	0	0	0	0	0	1	0	1	0	0	0	0	23	1
xwork-core/src/main/java/com/opensymphony/xwork2/interceptor/ChainingInterceptor.java	class	11	13	2	11	27	2	0	21	71	0.87857133	0.055555556	0.055555556	14	0	9	5	0	0	9	0	0	0	10	4	0	7	3	0	4	0	1	84	7	1	3	0	2	10	2	21	0	17	3	0	0	0	192	1
core/src/main/java/org/apache/struts2/views/velocity/components/AnchorDirective.java	class	6	7	1	6	3	3	0	0	3	0.0	0.0	0.0	3	0	2	0	1	0	3	0	0	0	0	0	0	0	0	0	0	0	0	11	3	0	0	0	0	1	0	0	0	0	0	0	0	0	20	1
core/src/main/java/org/apache/struts2/util/StrutsTestCaseHelper.java	class	6	7	1	6	4	1	0	9	3	0.0	0.0	0.0	3	3	3	0	0	0	3	0	0	0	0	0	0	0	0	0	0	0	0	22	1	0	1	0	0	0	0	4	0	3	1	0	0	0	42	1
xwork-core/src/main/java/com/opensymphony/xwork2/interceptor/LoggingInterceptor.java	class	5	6	1	5	6	2	0	12	1	0.5	0.0	0.0	2	0	1	1	0	0	1	0	0	0	3	3	0	3	0	0	3	0	0	24	1	0	1	0	2	3	1	6	0	6	2	0	0	0	83	1
core/src/main/java/org/apache/struts2/dispatcher/DefaultDispatcherErrorHandler.java	class	13	14	1	13	17	1	0	25	13	0.71428573	0.1904762	0.33333334	7	0	4	0	3	0	7	0	0	0	4	1	0	4	0	0	1	0	1	80	1	1	3	4	1	14	0	11	1	10	3	0	0	0	66	1
core/src/main/java/org/apache/struts2/config/StrutsXmlConfigurationProvider.java	class	8	9	1	8	19	2	0	23	12	0.725	0.2857143	0.75	8	0	6	0	2	0	8	0	0	0	5	1	0	5	0	0	1	0	0	90	7	0	7	1	1	15	0	17	4	13	2	1	0	0	100	1
plugins/embeddedjsp/src/main/java/org/apache/struts2/jasper/compiler/Mark.java	class	5	52	47	5	21	1	0	8	0	0.6060607	0.5904762	0.74285716	15	0	12	0	0	3	15	0	0	0	9	0	0	6	0	3	0	0	0	137	13	1	6	0	0	8	10	57	2	15	1	0	1	0	102	16
core/src/main/java/org/apache/struts2/views/xslt/ProxyTextNodeAdapter.java	class	8	10	2	8	15	3	0	6	105	0.0	0.0	0.0	15	0	14	0	0	1	15	0	0	0	0	0	0	0	0	0	0	0	0	47	5	0	0	0	0	1	0	0	1	0	0	0	0	0	66	1
plugins/convention/src/main/java/org/apache/struts2/convention/ConventionsServiceImpl.java	class	8	11	3	8	11	1	0	13	0	0.25	0.5	0.5	4	0	4	0	0	0	4	0	0	0	1	0	0	1	0	0	0	0	1	52	4	0	2	2	0	31	0	9	4	7	3	0	0	0	77	1
xwork-core/src/test/java/com/opensymphony/xwork2/util/UnknownHandlerManagerTest.java	class	9	9	0	9	3	4	0	13	3	0.0	0.0	0.0	3	0	3	0	0	0	3	0	0	0	0	0	0	0	0	0	0	0	0	47	0	0	0	0	0	6	6	15	0	15	0	0	0	0	43	1
plugins/embeddedjsp/src/main/java/org/apache/struts2/jasper/xmlparser/ASCIIReader.java	class	3	4	1	3	13	2	0	9	0	0.6296297	0.7777778	0.7777778	9	0	9	0	0	0	9	0	0	0	3	1	1	0	2	0	1	0	4	48	5	1	0	0	1	2	6	9	1	7	2	0	0	0	166	1
xwork-core/src/main/java/com/opensymphony/xwork2/interceptor/StaticParametersInterceptor.java	class	14	16	2	14	28	2	0	43	18	0.7708333	0.17857143	0.39285713	8	1	6	0	2	0	8	0	0	0	6	2	0	5	0	1	1	0	4	114	3	1	8	2	5	7	0	26	2	20	6	0	0	0	140	1
xwork-core/src/test/java/com/opensymphony/xwork2/util/Tiger.java	class	1	1	0	1	2	2	0	0	0	0.0	1.0	1.0	2	0	2	0	0	0	2	0	0	0	1	0	0	0	0	1	0	0	0	9	1	0	0	0	0	0	0	1	0	1	0	0	0	0	15	1
plugins/osgi/src/test/java/org/apache/struts2/osgi/interceptor/SomeAction.java	class	1	2	1	1	2	1	0	0	0	0.0	1.0	1.0	2	0	2	0	0	0	2	0	0	0	1	0	0	1	0	0	0	0	0	9	1	0	0	0	0	0	0	1	0	1	0	0	0	0	6	1
plugins/javatemplates/src/main/java/org/apache/struts2/views/java/XHTMLTagSerializer.java	class	5	7	2	5	9	1	0	8	3	0.33333334	0.4	0.4	6	0	6	0	0	0	6	0	0	0	1	0	0	0	1	0	0	0	0	33	0	1	1	0	0	7	0	1	0	1	2	0	0	0	34	1
core/src/main/java/org/apache/struts2/components/Password.java	class	7	10	3	7	5	4	0	3	4	0.625	0.16666667	0.16666667	4	0	3	0	1	0	4	0	0	0	2	1	1	0	1	0	1	0	0	19	1	0	1	0	0	8	0	2	0	2	1	0	0	0	68	1
plugins/portlet/src/main/java/org/apache/struts2/StrutsPortletTestCase.java	class	10	11	1	10	4	2	0	11	4	0.7	0.0	0.0	4	0	0	1	3	0	3	0	0	0	5	1	0	1	4	0	1	0	0	32	2	0	0	0	0	1	1	5	0	5	0	0	0	0	40	1025
xwork-core/src/main/java/com/opensymphony/xwork2/XWorkException.java	class	2	17	15	2	15	4	2	4	39	0.7	0.06666667	0.06666667	10	0	10	0	0	0	10	0	0	0	1	0	0	1	0	0	0	0	0	50	5	0	5	0	0	1	0	4	1	2	2	0	0	0	61	1
plugins/portlet/src/test/java/org/apache/struts2/portlet/interceptor/PortletAwareInterceptorTest.java	class	6	6	0	6	3	2	0	13	1	0.33333334	0.33333334	0.33333334	3	0	1	0	2	0	3	0	0	0	1	0	0	1	0	0	0	0	0	24	0	0	0	0	0	0	0	5	0	5	0	0	0	0	22	1
plugins/config-browser/src/main/java/org/apache/struts2/config_browser/ShowConstantsAction.java	class	3	3	0	3	3	3	0	3	0	0.0	1.0	1.0	2	0	2	0	0	0	2	0	0	0	1	0	0	1	0	0	0	0	0	12	1	1	0	0	0	0	0	1	0	1	1	0	0	0	16	1
plugins/rest/src/main/java/org/apache/struts2/rest/handler/HtmlHandler.java	class	1	2	1	1	4	1	0	0	6	0.0	0.0	0.0	4	0	4	0	0	0	4	0	0	0	0	0	0	0	0	0	0	0	0	13	3	0	0	0	0	2	0	0	0	0	0	0	0	0	31	1
core/src/test/java/org/apache/struts2/dispatcher/mapper/DefaultActionMapperTest.java	class	13	13	0	13	58	3	0	41	531	0.7126437	0.33938295	0.33938295	58	0	57	0	1	0	58	0	0	0	3	0	0	3	0	0	0	0	5	625	0	0	0	0	0	303	0	184	23	171	0	3	0	0	121	1
plugins/convention/src/test/java/org/apache/struts2/convention/actions/interceptor/ActionLevelInterceptor2Action.java	class	3	4	1	3	1	1	0	0	0	0.0	0.0	0.0	1	0	1	0	0	0	1	0	0	0	0	0	0	0	0	0	0	0	0	5	1	0	0	0	0	3	0	0	0	0	0	0	0	0	17	1
plugins/junit/src/test/java/org/apache/struts2/StrutsTestCaseTest.java	class	8	8	0	8	7	4	0	17	21	0.0	0.0	0.0	7	0	6	0	1	0	7	0	0	0	0	0	0	0	0	0	0	0	0	46	0	0	0	0	0	20	0	10	0	10	0	0	0	0	45	1
plugins/portlet/src/test/java/org/apache/struts2/portlet/context/PortletActionContextTest.java	class	11	11	0	11	17	2	0	24	0	0.78321683	0.84615386	0.84615386	13	0	13	0	0	0	13	0	0	0	11	0	0	0	0	11	0	0	19	125	0	0	0	4	0	6	0	15	0	15	1	0	0	0	47	1
core/src/main/java/org/apache/struts2/impl/StrutsActionProxy.java	class	3	4	1	3	7	2	0	12	6	1.0	0.0	0.0	4	0	2	0	2	0	4	0	0	0	1	1	0	1	0	0	1	0	1	28	3	0	1	1	2	1	2	3	0	3	2	0	0	0	25	1
xwork-core/src/main/java/com/opensymphony/xwork2/inject/ConstructionContext.java	class	3	5	2	3	12	1	0	6	10	0.625	0.32142857	0.4642857	8	0	0	0	0	8	8	0	0	0	3	0	0	0	0	3	0	0	1	65	3	1	2	0	0	1	0	7	1	4	2	0	1	0	40	0
plugins/javatemplates/src/test/java/org/apache/struts2/views/java/simple/HeadTest.java	class	5	6	1	5	4	3	0	10	0	0.25	0.5	0.5	4	0	1	0	3	0	4	0	0	0	1	0	0	1	0	0	0	0	1	21	2	0	0	0	0	2	0	3	0	3	0	0	0	0	29	1
apps/showcase/src/main/java/org/apache/struts2/showcase/freemarker/CustomFreemarkerManager.java	class	6	6	0	6	2	2	0	2	0	0.0	1.0	1.0	2	0	1	0	1	0	2	0	0	0	1	0	0	1	0	0	0	0	0	10	0	0	0	0	0	1	0	1	0	1	0	0	0	0	47	1
xwork-core/src/test/java/com/opensymphony/xwork2/util/WildcardUtilTest.java	class	2	2	0	2	1	3	0	5	0	0.0	0.0	0.0	1	0	1	0	0	0	1	0	0	0	0	0	0	0	0	0	0	0	5	26	0	0	0	0	0	22	0	5	0	1	0	0	0	0	12	1
plugins/sitemesh/src/main/java/org/apache/struts2/sitemesh/VelocityMapper2DecoratorSelector.java	class	10	10	0	10	4	1	0	3	0	0.0	1.0	1.0	2	0	2	0	0	0	2	0	0	0	1	0	0	1	0	0	1	0	0	17	2	0	2	0	0	0	0	4	0	4	1	0	0	0	42	1
core/src/main/java/org/apache/struts2/interceptor/TokenInterceptor.java	class	8	10	2	8	10	2	1	14	13	0.8333333	0.06666667	0.06666667	6	0	1	0	5	0	6	0	0	0	5	4	1	4	0	0	4	0	1	46	7	0	0	0	2	4	1	9	0	9	2	0	0	0	201	1
xwork-core/src/main/java/com/opensymphony/xwork2/interceptor/ParameterRemoverInterceptor.java	class	6	7	1	6	12	2	0	13	0	0.5833334	0.6666667	1.0	3	0	3	0	0	0	3	0	0	0	4	2	0	4	0	0	2	0	2	37	1	1	3	1	2	1	2	10	0	8	6	0	0	0	131	1
core/src/main/java/org/apache/struts2/views/velocity/StrutsVelocityContext.java	class	2	3	1	2	18	2	0	7	0	0.41666666	1.0	1.0	4	0	4	0	0	0	4	0	0	0	3	1	0	1	0	2	1	0	0	59	10	2	8	0	0	0	3	10	0	8	3	0	0	0	28	1
core/src/main/java/org/apache/struts2/components/TextArea.java	class	7	11	4	7	11	3	1	4	13	0.74285716	0.1904762	0.47619048	7	0	6	0	1	0	7	0	0	0	5	1	1	0	4	0	1	0	0	40	1	0	4	0	0	16	0	5	0	5	1	0	0	0	58	1
apps/showcase/src/main/java/org/apache/struts2/showcase/tag/nonui/actionPrefix/SubmitAction.java	class	1	1	0	1	4	2	0	0	4	0.75	0.16666667	0.16666667	4	0	4	0	0	0	4	0	0	0	2	1	0	2	0	0	1	0	0	16	3	0	0	0	0	1	1	2	0	2	0	0	0	0	21	1
plugins/osgi/src/main/java/org/apache/struts2/osgi/DefaultBundleAccessor.java	class	12	16	4	12	43	1	0	35	133	0.8508772	0.104575165	0.15686275	19	1	18	1	0	0	18	0	0	0	6	2	0	6	0	0	1	0	2	134	23	2	14	2	0	4	0	24	1	22	3	0	0	0	100	1
core/src/test/java/org/apache/struts2/components/FormTest.java	class	8	8	0	8	2	5	0	23	1	0.0	0.0	0.0	2	0	1	0	1	0	2	0	0	0	0	0	0	0	0	0	0	0	0	25	0	0	0	0	0	7	2	5	0	5	0	0	0	0	26	1
core/src/main/java/org/apache/struts2/views/freemarker/tags/PushModel.java	class	6	7	1	6	2	2	0	0	1	0.0	0.0	0.0	2	0	1	0	1	0	2	0	0	0	0	0	0	0	0	0	0	0	0	8	1	0	0	0	0	0	0	0	0	0	0	0	0	0	14	1
plugins/jsf/src/main/java/org/apache/struts2/jsf/StrutsVariableResolver.java	class	2	2	0	2	4	2	0	7	0	0.25	1.0	1.0	2	0	2	0	0	0	2	0	0	0	2	1	0	2	0	0	1	0	0	19	3	0	1	0	0	1	0	4	0	3	1	0	0	0	55	1
core/src/test/java/org/apache/struts2/util/RegexPatternMatcherTest.java	class	3	3	0	3	14	2	0	15	0	0.0	1.0	1.0	12	0	12	0	0	0	12	0	0	0	1	0	0	1	0	0	0	0	0	121	0	0	0	2	0	70	15	23	0	23	1	0	0	0	53	1
plugins/convention/src/test/java/org/apache/struts2/convention/actions/chain/ChainedAction.java	class	1	2	1	1	2	1	0	0	1	0.0	0.0	0.0	2	0	2	0	0	0	2	0	0	0	0	0	0	0	0	0	0	0	0	8	2	0	0	0	0	3	0	0	0	0	0	0	0	0	5	1
core/src/test/java/org/apache/struts2/views/util/ResourceUtilTest.java	class	3	3	0	3	2	2	0	10	0	0.0	1.0	1.0	2	0	1	0	1	0	2	0	0	0	2	0	0	2	0	0	0	0	0	21	0	0	0	0	0	6	0	2	0	2	0	0	0	0	20	1
xwork-core/src/test/java/com/opensymphony/xwork2/validator/validators/IntRangeFieldValidatorTest.java	class	12	13	1	12	8	3	0	20	10	0.0	0.0	0.0	5	0	3	2	0	0	3	0	0	0	0	0	0	0	0	0	0	0	0	44	2	0	3	0	0	8	10	12	0	12	0	0	0	0	31	1
xwork-core/src/test/java/com/opensymphony/xwork2/config/providers/XmlConfigurationProviderUnknownHandlerStackTest.java	class	7	7	0	7	2	4	0	13	1	0.0	0.0	0.0	2	0	2	0	0	0	2	0	0	0	0	0	0	0	0	0	0	0	0	24	0	0	0	0	0	4	3	7	0	7	0	0	0	0	33	1
core/src/test/java/org/apache/struts2/views/jsp/ui/TokenTagTest.java	class	5	6	1	5	9	5	0	16	10	0.0	0.0	0.0	5	0	4	1	0	0	4	0	0	0	0	0	0	0	0	0	0	0	1	50	1	0	0	1	0	8	3	15	3	14	1	0	0	0	34	1
plugins/plexus/src/main/java/org/apache/struts2/plexus/PlexusUtils.java	class	3	5	2	3	3	1	0	8	0	0.0	0.0	0.0	1	1	1	0	0	0	1	0	0	0	1	1	0	1	0	0	1	0	1	13	0	0	1	0	0	3	0	3	1	2	2	0	0	0	37	1
plugins/embeddedjsp/src/main/java/org/apache/struts2/el/parser/ELParserTokenManager.java	class	7	9	2	7	536	1	0	40	586	0.94111115	0.2857143	0.35714287	36	2	7	28	1	0	8	0	6	0	25	14	4	2	2	17	16	0	12	1062	159	13	151	17	140	49	1022	204	29	59	7	0	0	0	193	1
plugins/cdi/src/test/java/org/apache/struts2/cdi/FooService.java	class	0	1	1	0	1	1	0	0	0	0.0	0.0	0.0	1	0	1	0	0	0	1	0	0	0	0	0	0	0	0	0	0	0	0	5	1	0	0	0	0	1	0	0	0	0	0	0	0	0	4	1
apps/blank/src/test/java/example/HelloWorldTest.java	class	2	2	0	2	1	2	0	5	0	0.0	0.0	0.0	1	0	1	0	0	0	1	0	0	0	0	0	0	0	0	0	0	0	0	8	0	0	0	0	0	2	0	2	0	2	0	0	0	0	16	1
plugins/embeddedjsp/src/main/java/org/apache/struts2/jasper/compiler/SmapStratum.java	class	2	7	5	2	29	1	0	17	6	0.6	0.39285713	0.53571427	8	0	8	0	0	0	8	0	0	0	5	0	0	5	0	0	0	0	0	139	5	4	14	0	0	12	19	23	19	19	3	0	1	0	144	1
plugins/portlet/src/main/java/org/apache/struts2/portlet/result/PortletResultHelperJSR168.java	class	8	9	1	8	3	1	0	4	3	0.0	0.0	0.0	3	0	3	0	0	0	3	0	0	0	0	0	0	0	0	0	0	0	0	14	0	0	0	0	2	0	0	2	0	2	0	0	0	0	57	1
core/src/test/java/org/apache/struts2/views/jsp/AbstractTagTest.java	class	20	37	17	20	4	3	13	28	4	0.5	0.16666667	0.16666667	4	0	1	0	3	0	4	0	0	0	9	0	0	0	9	0	0	0	0	66	1	0	0	0	0	3	0	22	0	12	0	0	0	0	87	1025
plugins/embeddedjsp/src/main/java/org/apache/struts2/jasper/compiler/DefaultErrorHandler.java	class	4	5	1	4	7	1	0	8	6	0.0	0.0	0.0	4	0	4	0	0	0	4	0	0	0	0	0	0	0	0	0	0	0	4	38	1	1	1	0	0	15	2	5	2	3	2	0	0	0	32	0
xwork-core/src/main/java/com/opensymphony/xwork2/util/fs/DefaultFileManager.java	class	7	15	8	7	25	1	0	28	58	0.85	0.07272727	0.18181819	12	0	10	1	1	0	11	0	0	0	5	4	0	3	2	0	2	0	7	99	14	0	5	2	0	11	1	16	3	14	3	0	0	0	75	1
xwork-core/src/test/java/com/opensymphony/xwork2/test/ModelDrivenAction2.java	class	2	4	2	2	1	3	0	0	0	0.0	0.0	0.0	1	0	1	0	0	0	1	0	0	0	1	0	0	1	0	0	0	0	0	6	1	0	0	0	0	0	0	1	0	1	0	0	0	0	23	1
plugins/convention/src/test/java/org/apache/struts2/convention/actions/parentpackage/ClassLevelParentPackageAction.java	class	1	3	2	1	1	1	1	0	0	0.0	0.0	0.0	1	0	1	0	0	0	1	0	0	0	0	0	0	0	0	0	0	0	0	5	1	0	0	0	0	1	0	0	0	0	0	0	0	0	13	1
plugins/embeddedjsp/src/main/java/org/apache/struts2/jasper/JspC.java	class	14	16	2	14	203	1	0	104	2754	0.9746601	0.024864865	0.21873873	77	1	67	2	8	0	75	0	0	0	82	34	1	2	79	0	32	0	18	793	45	17	35	8	16	88	23	210	9	135	5	0	0	0	469	1
apps/showcase/src/main/java/org/apache/struts2/showcase/chat/Room.java	class	3	8	5	3	18	1	0	13	19	0.75757575	0.3272727	0.6727273	11	0	11	0	0	0	11	0	0	0	6	1	0	6	0	0	1	0	1	53	7	0	4	0	5	0	3	6	0	6	1	0	0	0	36	1
xwork-core/src/main/java/com/opensymphony/xwork2/conversion/impl/GenericsObjectTypeDeterminer.java	class	4	4	0	4	1	2	0	0	0	0.0	0.0	0.0	1	0	1	0	0	0	1	0	0	0	0	0	0	0	0	0	0	0	0	5	0	0	0	0	0	0	0	0	0	0	0	0	0	0	24	1
xwork-core/src/main/java/com/opensymphony/xwork2/util/fs/JarEntryRevision.java	class	5	7	2	5	14	2	0	15	0	0.38888893	0.0	0.0	3	1	2	1	0	0	2	0	0	0	6	3	0	6	0	0	2	0	1	61	5	0	6	2	3	8	3	19	1	16	3	0	0	0	57	1
core/src/main/java/org/apache/struts2/views/jsp/iterator/SubsetIteratorTag.java	class	8	9	1	8	30	3	0	21	16	0.796875	0.21428572	0.75	8	0	8	0	0	0	8	0	0	0	8	2	0	2	0	6	2	0	2	104	2	0	6	2	6	19	8	27	3	15	4	0	0	0	148	1
xwork-core/src/main/java/com/opensymphony/xwork2/util/fs/FileRevision.java	class	2	4	2	2	11	2	0	5	0	0.125	0.33333334	0.33333334	4	1	3	1	0	0	3	0	0	0	2	0	0	2	0	0	0	0	0	39	6	0	2	1	0	1	0	5	0	4	2	0	0	0	29	1
xwork-core/src/main/java/com/opensymphony/xwork2/inject/ContainerImpl.java	class	19	35	16	19	48	3	0	67	269	0.8846154	0.0513834	0.05533597	26	1	7	3	0	16	23	0	0	0	6	0	0	0	0	6	4	0	11	448	21	8	11	4	0	7	6	31	1	26	5	10	8	0	126	0
core/src/main/java/org/apache/struts2/dispatcher/mapper/DefaultActionMapper.java	class	13	17	4	13	83	1	2	66	323	0.9382717	0.03988604	0.045584045	27	0	14	0	13	0	27	0	0	0	12	3	0	3	9	0	3	0	5	322	17	4	23	0	3	35	29	71	10	43	4	2	0	0	253	1
core/src/main/java/org/apache/struts2/interceptor/MultiselectInterceptor.java	class	2	3	1	2	4	2	0	14	0	1.0	0.0	0.0	1	0	1	0	0	0	1	0	0	0	1	1	0	1	0	0	1	0	0	20	1	1	0	0	0	2	2	7	0	7	3	0	0	0	51	1
xwork-core/src/main/java/com/opensymphony/xwork2/config/impl/NamespaceMatcher.java	class	3	5	2	3	4	2	0	3	1	0.0	0.0	0.0	2	0	1	0	1	0	2	0	0	0	0	0	0	0	0	0	0	0	0	13	1	1	0	0	0	0	0	0	0	0	2	0	0	0	17	1
core/src/main/java/org/apache/struts2/views/freemarker/tags/ElseModel.java	class	6	7	1	6	2	2	0	0	1	0.0	0.0	0.0	2	0	1	0	1	0	2	0	0	0	0	0	0	0	0	0	0	0	0	8	1	0	0	0	0	0	0	0	0	0	0	0	0	0	14	1
plugins/dojo/src/test/java/org/apache/struts2/dojo/views/jsp/ui/StrutsMockHttpSession.java	class	1	3	2	1	8	2	0	4	16	0.5	0.21428572	0.21428572	8	0	8	0	0	0	8	0	0	0	1	0	0	0	0	1	0	0	0	27	2	0	0	0	0	0	0	1	0	1	0	0	0	0	23	1
xwork-core/src/main/java/com/opensymphony/xwork2/interceptor/DefaultWorkflowInterceptor.java	class	9	12	3	9	15	3	0	23	0	0.65000004	0.6666667	1.0	5	0	1	1	3	0	4	0	0	0	4	3	0	4	0	0	3	0	0	63	5	0	1	0	2	5	2	20	0	12	3	0	0	0	204	1
apps/showcase/src/main/java/org/apache/struts2/showcase/action/ExampleAction.java	class	0	1	1	0	5	1	0	0	0	0.4	0.6	1.0	5	0	5	0	0	0	5	0	0	0	2	0	0	2	0	0	0	0	0	20	2	0	0	0	0	0	0	4	0	2	0	0	0	0	7	0
core/src/main/java/org/apache/struts2/components/UpDownSelect.java	class	11	15	4	11	28	5	0	14	69	0.8333334	0.17142858	0.74285716	15	0	15	0	0	0	15	0	0	0	8	2	1	1	6	0	2	0	0	94	7	0	10	0	0	34	2	11	1	10	2	0	0	0	118	1
apps/showcase/src/main/java/org/apache/struts2/showcase/exception/StorageException.java	class	0	4	4	0	3	3	3	0	3	1.0	0.0	0.0	3	0	3	0	0	0	3	0	0	0	1	1	0	1	0	0	1	0	0	12	0	0	0	0	0	0	1	1	0	1	0	0	0	0	12	1
apps/showcase/src/main/java/org/apache/struts2/showcase/ShowAjaxDynamicTreeAction.java	class	2	2	0	2	3	2	0	1	0	0.0	1.0	1.0	3	0	3	0	0	0	3	0	0	0	1	0	0	1	0	0	0	0	0	12	2	0	0	0	0	0	1	2	0	1	0	0	0	0	12	1
plugins/embeddedjsp/src/main/java/org/apache/struts2/jasper/compiler/JspConfig.java	class	10	16	6	10	87	1	0	47	7	0.7142858	0.33333334	0.33333334	7	0	3	4	0	0	3	0	0	0	11	1	0	11	0	0	1	0	2	350	19	5	39	3	5	23	20	106	7	72	12	0	2	0	155	1
xwork-core/src/main/java/com/opensymphony/xwork2/mock/MockInterceptor.java	class	3	4	1	3	18	1	0	5	5	0.7	0.44444445	0.62222224	10	0	10	0	0	0	10	0	0	0	5	2	1	4	0	0	2	0	0	58	11	0	8	0	14	1	7	12	4	7	1	0	0	0	82	1
plugins/javatemplates/src/test/java/org/apache/struts2/views/java/simple/HiddenTest.java	class	5	6	1	5	4	3	0	18	0	0.25	0.5	0.5	4	0	1	0	3	0	4	0	0	0	1	0	0	1	0	0	0	0	1	29	2	0	0	0	0	10	0	3	0	3	0	0	0	0	26	1
xwork-core/src/main/java/com/opensymphony/xwork2/spring/interceptor/ActionAutowiringInterceptor.java	class	7	8	1	7	9	2	0	15	0	0.625	0.6666667	1.0	4	0	3	0	1	0	4	0	0	0	6	2	1	5	0	0	2	0	0	42	2	0	3	0	0	2	0	9	0	8	3	0	0	0	133	1
core/src/main/java/org/apache/struts2/dispatcher/ServletDispatcherResult.java	class	11	14	3	11	15	2	2	25	8	0.8	0.16666667	0.16666667	5	0	4	1	0	0	4	0	0	0	3	2	0	3	0	0	2	0	3	50	2	0	4	0	1	10	4	11	3	11	3	0	0	0	149	1
xwork-core/src/test/java/com/opensymphony/xwork2/validator/SimpleActionValidationTest.java	class	13	13	0	13	12	3	0	32	21	0.0	0.0	0.0	7	0	6	0	1	0	7	0	0	0	0	0	0	0	0	0	0	0	5	155	0	0	0	5	8	52	14	41	0	38	1	1	0	0	87	1
xwork-core/src/test/java/com/opensymphony/xwork2/conversion/impl/ParentClass.java	class	1	1	0	1	2	1	0	0	0	0.0	1.0	1.0	2	0	2	0	0	0	2	0	0	0	1	0	0	1	0	0	0	0	0	10	1	0	0	0	0	0	0	1	0	1	0	0	1	0	17	1
xwork-core/src/test/java/com/opensymphony/xwork2/validator/VisitorFieldValidatorModelTest.java	class	12	12	0	12	4	3	0	33	0	0.25	0.5	0.5	4	0	3	0	1	0	4	0	0	0	1	0	0	0	1	0	0	0	2	59	0	0	0	0	0	15	10	16	0	16	0	0	0	0	52	1
apps/showcase/src/main/java/org/apache/struts2/showcase/exception/UpdateException.java	class	1	2	1	1	3	4	0	0	3	1.0	0.0	0.0	3	0	3	0	0	0	3	0	0	0	1	1	0	1	0	0	1	0	0	12	0	0	0	0	0	0	1	1	0	1	0	0	0	0	13	1
core/src/test/java/org/apache/struts2/views/jsp/ui/ValidationStylesTest.java	class	4	5	1	4	6	5	0	15	0	0.0	1.0	1.0	6	0	5	0	1	0	6	0	0	0	1	0	0	1	0	0	0	0	0	47	0	0	0	0	0	19	0	2	0	2	0	0	0	0	25	1
plugins/sitegraph/src/main/java/org/apache/struts2/sitegraph/model/SiteGraphNode.java	class	4	13	9	4	10	1	2	8	10	0.5625	0.2857143	0.2857143	8	0	7	1	0	0	7	1	0	0	2	0	0	2	0	0	0	0	0	33	4	0	1	0	1	8	0	5	3	4	2	0	0	0	28	1025
xwork-core/src/main/java/com/opensymphony/xwork2/util/classloader/FileResourceStore.java	class	5	7	2	5	11	1	0	14	7	0.5833334	0.16666667	0.16666667	6	0	4	2	0	0	4	0	0	0	2	1	0	2	0	0	2	0	1	41	4	0	1	2	0	2	0	7	1	6	2	0	0	0	37	17
core/src/main/java/org/apache/struts2/views/jsp/ElseTag.java	class	6	7	1	6	1	4	0	0	0	1.0	0.0	0.0	1	0	1	0	0	0	1	0	0	0	1	1	0	1	0	0	1	0	0	6	1	0	0	0	0	0	1	1	0	1	0	0	0	0	21	1
xwork-core/src/test/java/com/opensymphony/xwork2/util/GetPropertiesTest.java	class	5	6	1	5	2	3	0	8	1	0.0	0.0	0.0	2	0	2	0	0	0	2	0	0	0	0	0	0	0	0	0	0	0	1	16	0	0	0	0	0	4	1	2	0	2	0	0	0	0	42	1
core/src/main/java/org/apache/struts2/interceptor/CookieInterceptor.java	class	10	11	1	10	36	2	0	33	27	0.8181819	0.25454545	0.6545454	11	0	5	0	6	0	11	0	0	0	7	3	0	7	0	0	3	0	5	111	6	1	3	0	1	25	1	17	5	14	5	0	0	0	185	1
core/src/test/java/org/apache/struts2/util/PrefixTrieTest.java	class	2	2	0	2	1	2	0	4	0	0.0	0.0	0.0	1	0	1	0	0	0	1	0	0	0	0	0	0	0	0	0	0	0	0	13	0	0	0	0	0	6	0	3	0	3	0	0	0	0	14	1
xwork-core/src/test/java/com/opensymphony/xwork2/validator/DefaultValidatorFileParserTest.java	class	14	14	0	14	18	2	0	33	0	0.69135803	1.0	1.0	9	0	7	0	2	0	9	0	0	0	9	7	0	9	0	0	7	0	7	155	0	0	5	5	19	72	44	38	2	26	2	0	0	0	96	1
xwork-core/src/main/java/com/opensymphony/xwork2/util/profiling/ObjectProfiler.java	class	1	2	1	1	3	1	0	1	0	0.0	1.0	1.0	2	0	2	0	0	0	2	0	0	0	1	0	0	0	1	0	0	0	1	10	1	0	1	0	0	1	0	1	0	1	1	0	0	0	18	0
plugins/json/src/test/java/org/apache/struts2/json/Bean.java	class	2	10	8	2	26	1	4	0	299	0.92307687	0.04	0.04	26	0	26	0	0	0	26	0	0	0	13	0	0	13	0	0	0	0	0	93	13	0	0	0	0	0	0	13	0	13	0	0	0	0	32	1
core/src/main/java/org/apache/struts2/views/velocity/components/IncludeDirective.java	class	6	7	1	6	2	3	0	0	1	0.0	0.0	0.0	2	0	1	0	1	0	2	0	0	0	0	0	0	0	0	0	0	0	0	8	2	0	0	0	0	1	0	0	0	0	0	0	0	0	14	1
plugins/embeddedjsp/src/main/java/org/apache/struts2/jasper/tagplugins/jstl/core/Url.java	class	3	3	0	3	4	1	0	7	0	0.0	0.0	0.0	1	0	1	0	0	0	1	0	0	0	0	0	0	0	0	0	0	0	1	47	0	0	0	0	0	48	0	12	13	11	1	0	0	0	25	1
plugins/convention/src/test/java/org/apache/struts2/convention/actions/namespace/ClassLevelNamespaceAction.java	class	1	2	1	1	1	1	0	0	0	0.0	0.0	0.0	1	0	1	0	0	0	1	0	0	0	0	0	0	0	0	0	0	0	0	5	1	0	0	0	0	1	0	0	0	0	0	0	0	0	12	1
core/src/main/java/org/apache/struts2/servlet/interceptor/ServletPrincipalProxy.java	class	2	2	0	2	6	1	0	4	0	0.0	1.0	1.0	6	0	6	0	0	0	6	0	0	0	1	0	0	1	0	0	0	0	0	21	5	0	0	0	0	0	0	1	0	1	0	0	0	0	42	1
plugins/osgi/src/main/java/org/apache/struts2/osgi/host/GlassfishOSGiHost.java	class	9	11	2	9	23	2	0	34	0	0.5925926	0.6666667	0.6666667	9	0	5	3	1	0	6	0	0	0	3	2	0	3	0	0	2	0	3	91	4	5	2	3	0	11	0	18	2	16	3	0	0	0	102	1
plugins/dojo/src/main/java/org/apache/struts2/dojo/views/freemarker/tags/AnchorModel.java	class	6	7	1	6	2	2	0	0	1	0.0	0.0	0.0	2	0	1	0	1	0	2	0	0	0	0	0	0	0	0	0	0	0	0	8	1	0	0	0	0	0	0	0	0	0	0	0	0	0	13	1
plugins/embeddedjsp/src/main/java/org/apache/struts2/el/parser/AstDeferredExpression.java	class	3	5	2	3	5	3	0	4	10	0.0	0.0	0.0	5	0	5	0	0	0	5	0	0	0	0	0	0	0	0	0	0	0	0	17	3	0	0	0	0	0	4	0	0	0	0	0	0	0	25	17
plugins/json/src/main/java/org/apache/struts2/json/rpc/RPCResponse.java	class	1	2	1	1	8	1	0	0	20	0.75	0.14285715	0.14285715	8	0	8	0	0	0	8	0	0	0	4	0	0	4	0	0	0	0	0	30	4	0	0	0	0	0	0	4	0	4	0	0	0	0	26	1
plugins/portlet/src/main/java/org/apache/struts2/portlet/result/PortletVelocityResult.java	class	19	20	1	19	21	2	0	38	47	0.8727273	0.08888889	0.08888889	11	0	6	1	4	0	10	0	0	0	5	2	0	5	0	0	2	0	4	93	4	0	5	1	0	10	2	26	3	20	2	0	0	0	183	1
core/src/main/java/org/apache/struts2/util/RegexPatternMatcherExpression.java	class	0	2	2	0	3	1	0	0	0	0.33333334	0.6666667	1.0	3	0	3	0	0	0	3	0	0	0	2	0	0	2	0	0	2	0	0	14	2	0	0	0	0	0	0	2	0	2	0	0	0	0	17	1
core/src/main/java/org/apache/struts2/views/jsp/ui/RadioTag.java	class	6	7	1	6	1	7	0	0	0	1.0	0.0	0.0	1	0	1	0	0	0	1	0	0	0	1	1	0	1	0	0	1	0	0	6	1	0	0	0	0	0	1	1	0	1	0	0	0	0	22	1
plugins/embeddedjsp/src/main/java/org/apache/struts2/jasper/el/JspPropertyNotWritableException.java	class	1	2	1	1	1	2	0	2	0	0.0	0.0	0.0	1	0	1	0	0	0	1	0	0	0	0	0	0	0	0	0	0	0	0	5	0	0	0	0	0	1	0	0	1	0	0	0	0	0	7	1
xwork-core/src/test/java/com/opensymphony/xwork2/test/annotations/Person.java	class	0	4	4	0	4	1	0	0	2	0.5	0.33333334	0.33333334	4	0	4	0	0	0	4	0	0	0	2	0	0	2	0	0	0	0	0	16	2	0	0	0	0	0	0	2	0	2	0	0	0	0	8	1
core/src/test/java/org/apache/struts2/TestAction.java	class	5	41	36	5	36	2	1	6	484	0.9353535	0.041666668	0.049242426	33	0	33	0	0	0	33	0	0	0	15	1	0	15	0	0	2	0	2	127	20	0	1	0	0	1	1	17	0	15	1	0	0	0	88	1
apps/showcase/src/main/java/org/apache/struts2/showcase/ajax/Example5Action.java	class	1	1	0	1	5	2	0	0	6	0.73333335	0.2	0.2	5	0	5	0	0	0	5	0	0	0	3	1	0	3	0	0	1	0	0	20	3	0	0	0	0	0	1	3	0	3	0	0	0	0	22	1
plugins/config-browser/src/main/java/org/apache/struts2/config_browser/ActionNamesAction.java	class	5	10	5	5	15	2	4	10	33	0.8030303	0.2	0.4	11	0	11	0	0	0	11	0	0	0	6	1	0	5	1	0	1	0	0	56	11	0	3	0	0	6	3	8	0	6	1	0	0	0	49	1
plugins/codebehind/src/test/java/org/apache/struts2/config/cltest/TwoResultAction.java	class	4	4	0	4	0	2	0	0	0	0.0	-1.0	-1.0	0	0	0	0	0	0	0	0	0	0	0	0	0	0	0	0	0	0	0	2	0	0	0	0	0	4	0	0	0	0	0	0	0	0	5	1
plugins/javatemplates/src/main/java/org/apache/struts2/views/java/simple/DivHandler.java	class	3	4	1	3	1	3	0	4	0	0.0	0.0	0.0	1	0	1	0	0	0	1	0	0	0	0	0	0	0	0	0	0	0	0	13	0	0	0	0	0	11	0	2	0	2	0	0	1	0	12	1
xwork-core/src/test/java/com/opensymphony/xwork2/interceptor/annotations/AnnotatedAction.java	class	4	6	2	4	4	2	0	0	6	0.0	0.0	0.0	4	0	4	0	0	0	4	0	0	0	0	0	0	0	0	0	0	0	0	16	2	0	0	0	0	4	2	4	4	0	0	0	0	0	19	1
core/src/main/java/org/apache/struts2/views/jsp/NumberTag.java	class	6	6	0	6	12	5	0	11	46	0.8484848	0.15151516	0.8333333	12	0	11	0	1	0	12	0	0	0	11	1	0	11	0	0	1	0	0	60	1	0	0	0	0	0	1	12	0	12	0	0	0	0	51	1
xwork-core/src/test/java/com/opensymphony/xwork2/util/WildcardHelperTest.java	class	3	3	0	3	1	3	0	5	0	0.0	0.0	0.0	1	0	1	0	0	0	1	0	0	0	0	0	0	0	0	0	0	0	0	26	0	0	0	0	0	26	0	7	0	3	0	0	0	0	18	1
plugins/struts1/src/main/java/org/apache/struts2/s1/WrapperMessageResources.java	class	2	3	1	2	2	2	0	1	0	0.0	1.0	1.0	2	0	2	0	0	0	2	0	0	0	1	0	0	1	0	0	0	0	0	11	1	0	0	0	0	0	0	2	0	2	0	0	0	0	18	1
core/src/test/java/org/apache/struts2/views/jsp/TextTagTest.java	class	14	15	1	14	27	4	0	46	0	0.5714286	0.7908497	0.8888889	21	0	16	3	2	0	18	0	0	0	2	0	0	2	0	0	0	0	4	232	9	0	0	1	3	48	5	46	2	46	1	0	0	0	124	1
core/src/main/java/org/apache/struts2/views/velocity/components/TokenDirective.java	class	6	7	1	6	2	3	0	0	1	0.0	0.0	0.0	2	0	1	0	1	0	2	0	0	0	0	0	0	0	0	0	0	0	0	8	2	0	0	0	0	1	0	0	0	0	0	0	0	0	14	1
plugins/embeddedjsp/src/main/java/org/apache/struts2/el/lang/ExpressionBuilder.java	class	25	29	4	25	36	1	0	25	2	0.53125	0.6	0.6	8	2	5	3	0	0	5	0	2	0	4	1	0	4	0	0	1	0	7	123	6	1	10	2	5	9	6	27	4	19	8	0	0	0	62	17
plugins/embeddedjsp/src/main/java/org/apache/struts2/jasper/compiler/TagLibraryInfoImpl.java	class	24	28	4	24	170	2	0	77	32	0.7291667	0.22222222	0.22222222	16	0	5	7	0	4	9	0	1	0	6	0	0	5	1	0	0	0	15	533	16	12	28	9	1	140	29	177	5	109	8	0	0	0	196	0
plugins/embeddedjsp/src/test/java/org/apache/struts2/EmbeddedJSPResultTest.java	class	1	2	1	1	1	2	0	1	0	0.0	0.0	0.0	1	0	1	0	0	0	1	0	0	0	0	0	0	0	0	0	0	0	0	5	1	0	0	0	0	0	0	0	0	0	0	0	0	0	4	0
xwork-core/src/test/java/com/opensymphony/xwork2/validator/StringValidatorTest.java	class	13	13	0	13	5	3	0	33	10	0.0	0.0	0.0	5	0	4	0	1	0	5	0	0	0	0	0	0	0	0	0	0	0	8	124	0	0	0	0	1	49	21	29	0	14	0	0	0	0	57	1
apps/showcase/src/main/java/org/apache/struts2/showcase/conversion/EnumTypeConverter.java	class	2	2	0	2	5	2	0	5	1	0.0	0.0	0.0	2	0	2	0	0	0	2	0	0	0	0	0	0	0	0	0	0	0	1	19	2	2	1	0	0	4	1	8	2	6	2	0	0	0	21	1
apps/rest-showcase/src/main/java/org/demo/rest/example/Order.java	class	1	4	3	1	22	1	0	3	0	0.5	0.53333336	0.8	10	0	10	0	0	0	10	0	0	0	3	0	0	0	0	3	0	0	0	55	13	0	10	0	4	0	4	12	6	6	2	0	0	0	22	1
xwork-core/src/main/java/com/opensymphony/xwork2/ognl/accessor/XWorkIteratorPropertyAccessor.java	class	2	3	1	2	1	2	0	1	0	0.0	0.0	0.0	1	0	1	0	0	0	1	0	0	0	1	0	0	0	0	1	0	0	0	6	0	0	0	0	0	0	0	1	0	1	0	0	0	0	13	1
plugins/embeddedjsp/src/main/java/org/apache/struts2/el/parser/AstLiteralExpression.java	class	2	5	3	2	13	3	0	5	6	0.0	0.0	0.0	4	0	4	0	0	0	4	0	0	0	0	0	0	0	0	0	0	0	0	31	3	1	7	0	0	0	4	8	2	5	3	0	0	0	30	17
plugins/javatemplates/src/test/java/org/apache/struts2/views/java/simple/AbstractTest.java	class	15	36	21	15	20	3	8	43	65	0.88095236	0.14285715	0.3956044	14	1	0	0	14	0	14	2	0	0	12	0	0	3	9	0	0	0	0	123	3	3	3	0	0	68	3	19	6	19	1	0	1	0	80	1025
xwork-core/src/main/java/com/opensymphony/xwork2/util/WildcardUtil.java	class	1	3	2	1	9	1	0	7	0	0.0	0.0	0.0	2	2	2	0	0	0	2	0	0	0	1	1	0	1	0	0	1	0	2	23	2	1	4	0	2	1	6	4	3	4	2	0	0	0	40	1
xwork-core/src/test/java/com/opensymphony/xwork2/AnnotatedTestBean.java	class	3	8	5	3	7	1	1	0	15	0.7142857	0.14285715	0.14285715	7	0	7	0	0	0	7	0	0	0	3	0	0	3	0	0	0	0	0	25	3	0	0	0	0	9	0	3	0	3	0	0	0	0	30	1
apps/showcase/src/main/java/org/apache/struts2/showcase/fileupload/MultipleFileUploadUsingArrayAction.java	class	1	1	0	1	10	2	0	2	3	0.5714286	0.42857143	1.0	7	0	7	0	0	0	7	0	0	0	3	0	0	3	0	0	0	0	0	40	4	3	0	0	0	9	0	3	3	3	1	0	0	0	29	1
core/src/test/java/org/apache/struts2/interceptor/TokenSessionStoreInterceptorTest.java	class	3	4	1	3	3	4	0	6	3	0.0	0.0	0.0	3	0	2	0	1	0	3	0	0	0	0	0	0	0	0	0	0	0	0	17	1	0	0	0	0	0	0	3	0	3	0	0	0	0	25	1
plugins/embeddedjsp/src/main/java/org/apache/struts2/jasper/xmlparser/TreeNode.java	class	1	8	7	1	37	1	0	23	16	0.6875	0.34166667	0.55833334	16	0	15	0	1	0	16	0	0	0	5	0	0	0	5	0	0	0	0	107	14	7	11	0	16	6	6	26	1	21	2	0	0	0	125	1
xwork-core/src/test/java/com/opensymphony/xwork2/config/providers/XmlConfigurationProviderInterceptorStackParamOverridingTest.java	class	10	10	0	10	2	3	0	16	1	0.0	0.0	0.0	2	0	1	0	1	0	2	0	0	0	0	0	0	0	0	0	0	0	0	56	0	0	0	0	12	11	8	14	0	14	0	1	0	0	56	1
plugins/embeddedjsp/src/main/java/org/apache/struts2/el/parser/SimpleNode.java	class	8	30	22	8	30	2	19	8	160	0.85	0.078947365	0.08947369	20	0	20	0	0	0	20	0	0	0	4	0	0	0	4	0	0	0	2	88	8	2	6	0	1	4	8	10	5	8	3	0	0	0	60	1025
plugins/json/src/test/java/org/apache/struts2/json/OtherBean.java	class	0	0	0	0	16	1	0	0	104	0.875	0.06666667	0.06666667	16	0	16	0	0	0	16	0	0	0	8	0	0	8	0	0	0	0	0	58	8	0	0	0	0	0	0	8	0	8	0	0	0	0	24	1
plugins/embeddedjsp/src/main/java/org/apache/struts2/el/parser/SimpleCharStream.java	class	3	6	3	3	69	1	0	12	344	0.84895825	0.22698413	0.3015873	36	0	31	0	5	0	36	0	0	0	16	1	2	0	11	3	1	0	12	275	14	2	12	2	12	0	81	103	47	30	3	0	0	0	111	1
core/src/main/java/org/apache/struts2/views/velocity/components/ResetDirective.java	class	6	7	1	6	2	3	0	0	1	0.0	0.0	0.0	2	0	1	0	1	0	2	0	0	0	0	0	0	0	0	0	0	0	0	8	2	0	0	0	0	1	0	0	0	0	0	0	0	0	14	1
plugins/jsf/src/main/java/org/apache/struts2/jsf/FacesSupport.java	class	7	16	9	7	19	1	3	16	13	0.7619048	0.2	0.2	7	0	0	1	6	0	6	0	0	0	3	2	0	1	2	0	2	0	0	52	3	2	4	0	2	12	2	17	2	15	2	0	0	0	107	1
plugins/convention/src/main/java/org/apache/struts2/convention/StringTools.java	class	1	4	3	1	9	1	0	3	1	0.0	0.0	0.0	2	2	2	0	0	0	2	0	0	0	0	0	0	0	0	0	0	0	0	23	3	2	2	0	1	4	5	6	4	5	3	0	0	0	47	1
plugins/json/src/main/java/org/apache/struts2/json/rpc/RPCError.java	class	3	6	3	3	15	1	0	10	22	0.7076923	0.35897437	0.84615386	13	0	13	0	0	0	13	0	0	0	5	1	0	5	0	0	1	0	0	60	4	1	1	0	0	0	0	14	0	7	1	0	0	0	27	1
plugins/codebehind/src/test/java/org/apache/struts2/config/cltest/OneResultAction.java	class	1	2	1	1	0	1	1	0	0	0.0	-1.0	-1.0	0	0	0	0	0	0	0	0	0	0	0	0	0	0	0	0	0	0	0	2	0	0	0	0	0	2	0	0	0	0	0	0	0	0	4	1
plugins/embeddedjsp/src/main/java/org/apache/struts2/el/parser/AstFunction.java	class	8	11	3	8	19	3	0	12	2	0.44444445	0.4722222	0.5833333	9	0	9	0	0	0	9	0	0	0	2	0	0	0	2	0	0	0	8	77	7	1	5	2	0	12	2	17	2	11	3	0	0	0	49	17
core/src/test/java/org/apache/struts2/dispatcher/StreamResultTest.java	class	7	8	1	7	14	3	0	31	0	0.26666668	1.0	1.0	12	0	10	0	2	0	12	0	0	0	5	0	0	5	0	0	0	0	9	174	0	0	0	2	0	71	11	12	0	6	1	0	1	0	71	1
apps/portlet/src/main/java/org/apache/struts2/portlet/example/spring/SpringAction.java	class	2	2	0	2	6	2	0	3	0	0.4	0.6	1.0	5	0	5	0	0	0	5	0	0	0	2	0	0	2	0	0	0	0	0	22	3	0	0	0	0	0	0	4	0	2	1	0	0	0	16	1
xwork-core/src/test/java/com/opensymphony/xwork2/inject/ContainerImplTest.java	class	5	5	0	5	9	2	0	10	0	0.0	1.0	1.0	5	0	4	0	1	0	5	0	0	0	1	0	0	1	0	0	0	0	1	67	0	0	0	4	0	11	0	6	0	6	1	0	2	0	41	1
xwork-core/src/main/java/com/opensymphony/xwork2/factory/DefaultResultFactory.java	class	7	8	1	7	8	1	0	8	0	0.33333334	0.6666667	1.0	3	0	3	0	0	0	3	0	0	0	2	0	0	2	0	0	0	0	0	31	1	1	2	1	1	0	0	6	0	5	5	0	0	0	24	1
xwork-core/src/test/java/com/opensymphony/xwork2/validator/VisitorFieldValidatorTest.java	class	11	12	1	11	10	3	0	39	0	0.1	0.7777778	0.7777778	10	0	8	1	1	0	9	0	0	0	1	0	0	0	1	0	0	0	4	127	0	0	0	0	0	51	22	29	0	23	0	0	0	0	70	1
plugins/sitemesh/src/main/java/org/apache/struts2/sitemesh/VelocityPageFilter.java	class	10	10	0	10	3	2	0	5	0	0.0	0.33333334	0.33333334	3	1	2	0	1	0	3	0	0	0	1	0	0	1	0	0	0	0	1	15	1	0	0	0	0	0	0	2	0	2	0	0	0	0	28	1
plugins/javatemplates/src/test/java/org/apache/struts2/views/java/simple/LabelTest.java	class	6	7	1	6	4	4	0	17	0	0.25	0.5	0.5	4	0	1	0	3	0	4	0	0	0	1	0	0	1	0	0	0	0	1	28	2	0	0	0	0	9	0	3	0	3	0	0	0	0	27	1
plugins/embeddedjsp/src/main/java/org/apache/struts2/el/parser/AstNotEqual.java	class	4	5	1	4	2	4	0	3	1	0.0	0.0	0.0	2	0	2	0	0	0	2	0	0	0	0	0	0	0	0	0	0	0	2	10	1	0	0	0	0	0	2	2	0	2	0	0	0	0	21	17
plugins/json/src/test/java/org/apache/struts2/json/TestAction.java	class	4	5	1	4	34	2	0	0	494	0.94295895	0.03219697	0.03219697	33	0	33	0	0	0	33	0	0	0	17	1	0	17	0	0	1	0	0	121	17	0	1	0	0	3	1	19	0	17	1	0	0	0	54	1
plugins/pell-multipart/src/main/java/org/apache/struts2/dispatcher/multipart/PellMultiPartRequest.java	class	6	7	1	6	29	1	0	29	0	0.74285716	0.5897436	0.7051282	14	0	13	1	0	0	13	0	0	0	5	1	0	5	0	0	1	0	2	100	10	3	3	1	1	7	0	14	1	12	5	0	0	0	110	1
plugins/convention/src/test/java/org/apache/struts2/convention/actions/skip/Index.java	class	1	2	1	1	1	1	0	0	0	0.0	0.0	0.0	1	0	1	0	0	0	1	0	0	0	0	0	0	0	0	0	0	0	0	5	1	0	0	0	0	0	0	0	0	0	0	0	0	0	5	1
core/src/main/java/org/apache/struts2/views/freemarker/tags/BeanModel.java	class	6	7	1	6	2	2	0	0	1	0.0	0.0	0.0	2	0	1	0	1	0	2	0	0	0	0	0	0	0	0	0	0	0	0	8	1	0	0	0	0	0	0	0	0	0	0	0	0	0	13	1
xwork-core/src/main/java/com/opensymphony/xwork2/util/fs/DefaultFileManagerFactory.java	class	7	13	6	7	17	1	0	14	2	0.6	0.33333334	0.5	5	0	4	1	0	0	4	0	0	0	4	1	0	4	0	0	1	0	2	64	5	3	1	0	0	6	0	9	0	9	3	0	0	0	38	1
core/src/main/java/org/apache/struts2/views/velocity/components/HiddenDirective.java	class	6	7	1	6	2	3	0	0	1	0.0	0.0	0.0	2	0	1	0	1	0	2	0	0	0	0	0	0	0	0	0	0	0	0	8	2	0	0	0	0	1	0	0	0	0	0	0	0	0	14	1
apps/showcase/src/main/java/org/apache/struts2/showcase/conversion/OperationsEnumAction.java	class	2	2	0	2	5	2	0	2	8	0.8	0.1	0.1	5	0	5	0	0	0	5	0	0	0	2	1	0	2	0	0	1	0	2	19	4	0	0	0	0	0	1	3	0	2	0	0	0	0	22	1
apps/showcase/src/main/java/org/apache/struts2/showcase/action/ExampleAction.java	class	2	3	1	2	6	2	1	2	15	1.0	0.0	0.0	6	1	6	0	0	0	6	0	0	0	1	1	1	0	0	0	1	0	1	25	6	0	0	0	0	18	0	2	0	2	0	0	0	0	22	1
core/src/main/java/org/apache/struts2/dispatcher/FilterDispatcherCompatWeblogic61.java	class	7	8	1	7	4	2	0	7	3	0.6666667	0.0	0.0	3	0	2	0	1	0	3	0	0	0	1	1	0	1	0	0	0	0	0	20	2	0	0	1	0	1	0	3	0	3	1	0	0	0	100	1
plugins/dojo/src/main/java/org/apache/struts2/dojo/views/freemarker/tags/AutocompleterModel.java	class	6	7	1	6	2	2	0	0	1	0.0	0.0	0.0	2	0	1	0	1	0	2	0	0	0	0	0	0	0	0	0	0	0	0	8	1	0	0	0	0	0	0	0	0	0	0	0	0	0	13	1
xwork-core/src/main/java/com/opensymphony/xwork2/ognl/OgnlTypeConverterWrapper.java	class	2	4	2	2	4	1	0	1	0	0.0	1.0	1.0	3	0	3	0	0	0	3	0	0	0	1	0	0	1	0	0	0	0	0	15	2	0	1	0	0	1	0	1	0	1	1	0	0	0	32	1
plugins/dojo/src/main/java/org/apache/struts2/dojo/views/jsp/ui/DateTimePickerTag.java	class	6	7	1	6	18	2	0	18	121	0.8954251	0.104575165	0.8888889	18	0	17	0	1	0	18	0	0	0	17	1	0	1	16	0	1	0	0	91	1	0	0	0	0	0	1	18	0	18	0	0	0	0	65	1
core/src/main/java/org/apache/struts2/views/jsp/ui/InputTransferSelectTag.java	class	6	6	0	6	32	6	0	16	406	0.9121094	0.09072581	0.9375	32	0	31	0	1	0	32	0	0	0	16	1	0	1	15	0	1	0	0	130	16	0	0	0	0	0	1	17	0	17	0	0	0	0	58	1
xwork-core/src/main/java/com/opensymphony/xwork2/conversion/TypeConversionException.java	class	1	1	0	1	4	5	0	0	6	0.0	0.0	0.0	4	0	4	0	0	0	4	0	0	0	0	0	0	0	0	0	0	0	0	13	0	0	0	0	0	0	0	0	0	0	0	0	0	0	33	1
plugins/embeddedjsp/src/main/java/org/apache/struts2/el/parser/BooleanNode.java	class	2	12	10	2	2	3	10	0	1	0.0	0.0	0.0	2	0	2	0	0	0	2	0	0	0	0	0	0	0	0	0	0	0	0	8	1	0	0	0	0	0	0	0	0	0	0	0	0	0	16	1
xwork-core/src/main/java/com/opensymphony/xwork2/util/XWorkList.java	class	9	11	2	9	25	4	0	30	54	0.7916667	0.083333336	0.083333336	12	0	9	3	0	0	9	0	0	1	2	1	0	2	0	0	1	0	5	86	9	3	3	1	1	4	1	13	2	6	2	0	0	0	142	1
plugins/embeddedjsp/src/main/java/org/apache/struts2/el/parser/TokenMgrError.java	class	1	3	2	1	19	3	0	11	15	0.9666667	0.0	0.0	6	2	4	0	2	0	6	0	1	0	5	4	0	0	0	5	4	0	5	66	3	1	0	0	4	20	10	9	6	9	3	0	0	0	146	1
plugins/convention/src/test/java/org/apache/struts2/convention/TestInterceptor.java	class	2	3	1	2	3	2	0	0	1	0.33333334	0.33333334	0.33333334	3	0	3	0	0	0	3	0	0	0	1	0	0	1	0	0	0	0	0	12	2	0	0	0	0	0	0	1	0	1	0	0	0	0	13	1
core/src/main/java/org/apache/struts2/views/jsp/ElseIfTag.java	class	6	6	0	6	3	4	0	2	1	0.6666667	0.33333334	0.33333334	3	0	2	0	1	0	3	0	0	0	2	1	0	1	1	0	1	0	0	13	1	0	0	0	1	0	1	2	0	2	0	0	0	0	27	1
core/src/test/java/org/apache/struts2/views/jsp/StrutsMockHttpServletRequest.java	class	4	20	16	4	35	2	0	9	482	0.9292929	0.043560605	0.043560605	33	0	33	0	0	0	33	0	0	0	12	0	0	11	0	1	0	0	1	126	22	0	1	1	0	2	2	20	0	14	1	0	0	0	67	1
apps/showcase/src/main/java/org/apache/struts2/showcase/wait/LongProcessAction.java	class	1	1	0	1	3	2	0	1	0	0.5	1.0	1.0	3	0	3	0	0	0	3	0	0	0	2	1	0	2	0	0	1	0	1	14	2	0	0	0	0	0	1	2	0	2	0	0	0	0	25	1
apps/showcase/src/main/java/org/apache/struts2/showcase/chat/Constants.java	class	0	0	0	0	0	1	0	0	0	0.0	-1.0	-1.0	0	0	0	0	0	0	0	0	0	0	1	1	1	0	0	0	0	0	0	3	0	0	0	0	0	1	0	1	0	1	0	0	0	0	11	1
plugins/portlet/src/main/java/org/apache/struts2/portlet/PortletConstants.java	class	0	0	0	0	0	1	0	0	0	0.0	-1.0	-1.0	0	0	0	0	0	0	0	0	0	0	20	20	20	0	0	0	0	0	0	22	0	0	0	0	0	19	0	20	0	20	0	0	0	0	92	1
xwork-core/src/test/java/com/opensymphony/xwork2/ValidationOrderAction.java	class	1	1	0	1	25	2	0	0	276	0.92	0.04	0.04	25	0	25	0	0	0	25	0	0	0	12	0	0	12	0	0	0	0	0	89	13	0	0	0	0	0	0	12	0	12	0	0	0	0	45	1
xwork-core/src/main/java/com/opensymphony/xwork2/config/entities/ActionConfig.java	class	6	31	25	6	37	2	0	18	0	0.7030302	0.50476193	1.0	15	0	13	0	2	0	15	0	0	0	11	2	2	0	9	0	2	0	0	239	23	0	27	0	31	9	18	31	16	14	1	0	1	0	102	1
core/src/test/java/org/apache/struts2/util/TokenHelperTest.java	class	3	3	0	3	10	2	0	14	8	0.375	0.35714287	0.35714287	8	0	6	0	2	0	8	0	0	0	1	0	0	1	0	0	0	0	12	53	0	0	2	0	0	7	0	19	1	19	0	0	0	0	36	1
xwork-core/src/main/java/com/opensymphony/xwork2/XWork.java	class	7	8	1	7	6	1	0	9	8	0.6	0.1	0.1	5	0	5	0	0	0	5	0	0	0	1	0	0	0	0	1	0	0	1	29	0	0	0	1	0	0	0	4	0	4	1	0	0	0	44	1
xwork-core/src/main/java/com/opensymphony/xwork2/interceptor/ExceptionMappingInterceptor.java	class	8	10	2	8	34	2	0	32	77	0.8571428	0.08974359	0.08974359	14	0	8	1	5	0	13	0	0	0	5	1	0	0	5	0	1	0	0	120	11	1	7	1	0	8	4	18	2	14	3	0	0	0	227	1
core/src/main/java/org/apache/struts2/views/xslt/XSLTResult.java	class	10	12	2	10	42	1	0	46	217	0.9163879	0.06521739	0.18478261	23	0	18	0	5	0	24	0	0	0	13	4	1	11	1	0	4	0	10	173	10	0	10	2	2	17	2	39	6	28	3	1	0	0	324	1
apps/showcase/src/main/java/org/apache/struts2/showcase/chat/UsersAvailableAction.java	class	3	3	0	3	3	2	0	1	0	0.5555556	0.6666667	1.0	3	0	3	0	0	0	3	0	0	0	3	1	0	3	0	0	1	0	0	15	2	0	0	0	0	0	1	4	0	3	0	0	0	0	21	1
core/src/main/java/org/apache/struts2/components/Div.java	class	6	10	4	6	3	4	0	1	3	0.77777785	0.0	0.0	3	0	2	0	1	0	3	0	0	0	3	3	3	0	0	0	3	0	0	14	2	0	0	0	0	5	0	3	0	3	0	0	0	0	38	1
apps/showcase/src/main/java/org/apache/struts2/showcase/chat/ChatLoginAction.java	class	4	4	0	4	6	2	0	5	0	0.65000004	0.5	1.0	5	0	5	0	0	0	5	0	0	0	4	1	0	4	0	0	1	0	0	30	3	0	0	1	0	0	1	4	0	4	1	0	0	0	33	1
core/src/main/java/org/apache/struts2/views/xslt/BeanAdapter.java	class	9	11	2	9	20	3	0	31	9	0.72222215	0.1	0.1	6	0	4	1	1	0	5	0	0	1	3	2	0	3	0	0	1	0	1	81	4	1	6	2	1	12	2	15	7	12	4	0	0	0	108	1
xwork-core/src/test/java/com/opensymphony/xwork2/ognl/OgnlValueStackTest.java	class	21	22	1	21	71	3	0	75	1758	0.93333334	0.00060496066	0.00060496066	60	1	58	2	0	0	58	0	0	0	1	0	0	1	0	0	0	0	3	743	3	0	0	11	14	278	48	150	6	149	1	0	4	0	214	1
plugins/osgi/src/main/java/org/apache/struts2/osgi/loaders/FreeMarkerBundleResourceLoader.java	class	2	3	1	2	1	2	0	2	0	0.0	0.0	0.0	1	0	0	0	1	0	1	0	0	0	0	0	0	0	0	0	0	0	1	5	1	0	0	0	0	0	0	0	0	0	0	0	0	0	15	1
core/src/main/java/org/apache/struts2/impl/PrefixBasedActionProxyFactory.java	class	7	8	1	7	16	2	0	15	2	0.5	0.33333334	0.5	4	0	4	0	0	0	4	0	0	0	3	1	0	3	0	0	1	0	0	50	2	2	5	0	4	8	6	14	3	12	4	0	0	0	74	1
xwork-core/src/test/java/com/opensymphony/xwork2/TestInterceptor.java	class	2	2	0	2	8	1	0	3	14	0.71875	0.25	0.53571427	8	0	8	0	0	0	8	0	0	0	4	1	1	3	0	0	1	0	0	31	4	0	0	0	0	1	0	7	0	4	0	0	0	0	74	1
apps/showcase/src/main/java/org/apache/struts2/showcase/chat/UsersAvailableInRoomAction.java	class	3	3	0	3	6	2	0	3	0	0.65000004	0.5	1.0	5	0	5	0	0	0	5	0	0	0	4	1	0	4	0	0	1	0	0	27	3	0	0	1	0	0	1	5	0	4	1	0	0	0	29	1
core/src/main/java/org/apache/struts2/views/velocity/StrutsResourceLoader.java	class	3	4	1	3	5	2	0	4	0	0.0	0.0	0.0	1	0	1	0	0	0	1	0	0	1	0	0	0	0	0	0	0	0	0	16	1	0	2	1	2	2	2	1	0	0	1	0	0	0	19	1
plugins/dojo/src/main/java/org/apache/struts2/dojo/components/TabbedPanel.java	class	8	12	4	8	32	2	0	14	104	0.8958333	0.06666667	0.3	16	0	14	0	2	0	16	0	0	0	12	4	2	2	8	0	4	0	2	87	4	0	13	0	2	42	1	19	4	15	2	0	0	0	190	1
plugins/jasperreports/src/main/java/org/apache/struts2/views/jasperreports/JasperReportsResult.java	class	23	24	1	23	55	2	0	46	146	0.86813176	0.11764706	0.6862745	21	0	17	3	1	0	18	0	0	0	13	2	0	2	11	0	2	0	1	245	6	0	17	5	1	38	3	55	5	37	3	0	0	0	274	1
apps/showcase/src/main/java/org/apache/struts2/showcase/exception/CreateException.java	class	1	3	2	1	3	4	1	0	3	1.0	0.0	0.0	3	0	3	0	0	0	3	0	0	0	1	1	0	1	0	0	1	0	0	12	0	0	0	0	0	0	1	1	0	1	0	0	0	0	13	1
plugins/javatemplates/src/main/java/org/apache/struts2/views/java/simple/CheckboxHandler.java	class	3	4	1	3	1	2	0	11	0	0.0	0.0	0.0	1	0	1	0	0	0	1	0	0	0	0	0	0	0	0	0	0	0	0	17	0	0	0	0	0	35	0	7	3	6	0	0	0	0	20	1
plugins/junit/src/test/java/org/apache/struts2/session/SessionGetAction.java	class	1	1	0	1	1	2	0	0	0	1.0	0.0	0.0	1	0	1	0	0	0	1	0	0	0	1	1	0	1	0	0	1	0	0	6	1	0	0	0	0	0	1	1	0	1	0	0	0	0	25	1
core/src/test/java/org/apache/struts2/views/jsp/ui/HeadTagTest.java	class	3	4	1	3	1	5	0	5	0	0.0	0.0	0.0	1	0	1	0	0	0	1	0	0	0	0	0	0	0	0	0	0	0	0	9	0	0	0	0	0	1	0	1	0	1	0	0	0	0	27	1
plugins/embeddedjsp/src/main/java/org/apache/struts2/jasper/compiler/SmapUtil.java	class	11	14	3	11	12	3	0	30	10	0.9	0.0	0.0	5	5	3	2	0	0	3	0	0	0	2	1	1	1	0	0	1	0	4	479	4	2	1	2	0	7	14	29	10	20	2	0	3	0	138	1
plugins/convention/src/test/java/org/apache/struts2/convention/actions/exclude/ExcludeAction.java	class	1	2	1	1	1	1	0	0	0	0.0	0.0	0.0	1	0	1	0	0	0	1	0	0	0	0	0	0	0	0	0	0	0	0	5	1	0	0	0	0	1	0	0	0	0	0	0	0	0	9	1
apps/showcase/src/main/java/org/apache/struts2/showcase/conversion/PersonAction.java	class	2	2	0	2	4	2	0	0	4	0.5	0.16666667	0.16666667	4	0	4	0	0	0	4	0	0	0	1	0	0	1	0	0	0	0	0	15	3	0	0	0	0	0	0	1	0	1	0	0	0	0	14	1
core/src/test/java/org/apache/struts2/views/jsp/ui/LocaleTestAction.java	class	3	4	1	3	1	3	0	2	0	0.0	0.0	0.0	1	0	1	0	0	0	1	0	0	0	0	0	0	0	0	0	0	0	2	5	1	0	0	0	0	1	0	0	0	0	0	0	0	0	6	1
core/src/main/java/org/apache/struts2/dispatcher/PlainTextResult.java	class	7	8	1	7	24	2	0	24	52	0.8541667	0.10606061	0.15151516	12	0	4	0	8	0	12	0	0	0	4	3	1	3	0	0	3	0	2	97	5	1	9	1	1	9	5	18	4	14	3	0	0	0	129	1
core/src/test/java/org/apache/struts2/views/jsp/ui/OptGroupTest.java	class	5	5	0	5	7	5	0	14	21	0.0	0.0	0.0	7	0	7	0	0	0	7	0	0	0	0	0	0	0	0	0	0	0	0	176	0	0	0	0	1	68	0	22	0	22	0	1	0	0	36	1
plugins/json/src/test/java/org/apache/struts2/json/WrapperClassBean.java	class	1	2	1	1	34	1	0	0	527	0.9411765	0.030303031	0.030303031	34	0	34	0	0	0	34	0	0	0	17	0	0	17	0	0	0	0	0	121	17	0	0	0	0	0	0	17	0	17	0	0	0	0	40	1
xwork-core/src/main/java/com/opensymphony/xwork2/inject/util/FinalizableSoftReference.java	class	3	6	3	3	1	3	0	1	0	0.0	0.0	0.0	1	0	0	0	1	0	1	0	0	0	0	0	0	0	0	0	0	0	1	5	0	0	0	0	0	0	0	0	0	0	0	0	0	0	27	1025
xwork-core/src/test/java/com/opensymphony/xwork2/util/Owner.java	class	1	2	1	1	2	1	0	0	0	0.0	1.0	1.0	2	0	2	0	0	0	2	0	0	0	1	0	0	1	0	0	0	0	0	9	1	0	0	0	0	0	0	1	0	1	0	0	0	0	13	1
xwork-core/src/main/java/com/opensymphony/xwork2/conversion/impl/DefaultObjectTypeDeterminer.java	class	11	14	3	11	46	1	1	25	0	0.76388896	0.73333335	1.0	9	0	5	3	1	0	6	0	0	0	8	6	5	2	1	0	6	0	0	150	20	0	18	5	5	9	3	34	5	26	3	0	0	0	172	1
core/src/main/java/org/apache/struts2/dispatcher/Dispatcher.java	class	45	70	25	45	124	1	8	113	816	0.91666657	0.072072074	0.4174174	48	4	32	11	5	0	37	0	0	0	17	4	0	15	2	0	2	0	5	508	18	9	23	6	3	49	0	85	8	68	5	1	1	0	396	1
plugins/oval/src/test/java/org/apache/struts2/oval/interceptor/OValValidationInterceptorTest.java	class	19	20	1	19	24	2	0	31	276	0.0	0.0	0.0	24	0	22	1	1	0	23	0	0	0	0	0	0	0	0	0	0	0	25	234	0	0	0	0	10	109	25	62	0	62	0	0	0	0	99	1
plugins/jsf/src/main/java/org/apache/struts2/jsf/UpdateModelValuesInterceptor.java	class	3	3	0	3	8	3	0	8	0	1.0	0.0	0.0	1	0	0	0	1	0	1	0	0	0	1	1	0	1	0	0	1	0	0	25	2	0	0	1	0	6	1	4	0	2	2	0	0	0	45	1
core/src/main/java/org/apache/struts2/util/SubsetIteratorFilter.java	class	5	6	1	5	26	2	0	17	10	0.73015875	0.3611111	1.0	9	0	8	0	1	0	9	0	0	0	7	1	0	1	0	6	1	0	0	94	7	3	5	1	7	3	7	23	2	15	4	0	1	0	75	1
xwork-core/src/test/java/com/opensymphony/xwork2/test/AnnotationUser.java	class	9	11	2	9	12	1	0	0	50	0.8194444	0.121212125	0.15151516	12	0	12	0	0	0	12	0	0	0	6	0	0	6	0	0	0	0	0	44	6	0	0	0	0	15	0	6	0	6	0	0	0	0	45	1
core/src/main/java/org/apache/struts2/util/URLBean.java	class	5	6	1	5	12	1	0	9	7	0.6666667	0.26666668	0.6666667	6	0	6	0	0	0	6	0	0	0	5	0	0	1	0	4	0	0	0	51	4	0	6	0	0	0	0	8	0	6	2	0	0	0	34	1
xwork-core/src/main/java/com/opensymphony/xwork2/ognl/accessor/ObjectAccessor.java	class	1	2	1	1	2	2	0	6	1	0.0	0.0	0.0	2	0	2	0	0	0	2	0	0	0	0	0	0	0	0	0	0	0	0	12	1	0	0	0	0	0	0	1	0	1	0	0	0	0	11	1
core/src/test/java/org/apache/struts2/dispatcher/ng/StrutsPrepareAndExecuteFilterIntegrationTest.java	class	6	6	0	6	6	2	0	12	15	0.0	0.0	0.0	6	0	6	0	0	0	6	0	0	0	0	0	0	0	0	0	0	0	0	137	0	0	0	0	0	12	7	31	0	31	0	8	0	0	41	1
plugins/jsf/src/main/java/org/apache/struts2/jsf/StrutsNavigationHandler.java	class	6	7	1	6	9	2	0	9	1	0.33333334	0.0	0.0	3	0	2	1	0	0	2	0	0	0	1	0	0	1	0	0	0	0	0	38	0	0	5	1	0	1	0	7	0	5	4	0	0	0	62	1
xwork-core/src/main/java/com/opensymphony/xwork2/validator/ValidatorConfig.java	class	2	12	10	2	8	2	0	0	10	0.7083333	0.32142857	1.0	8	0	6	0	2	0	8	0	0	0	6	0	0	6	0	0	0	0	0	91	6	0	0	0	0	0	0	8	0	6	0	0	1	0	49	1
core/src/test/java/org/apache/struts2/components/AnotherActionComponentTest.java	class	3	3	0	3	6	4	0	7	1	0.0	0.0	0.0	2	0	2	0	0	0	2	0	0	0	0	0	0	0	0	0	0	0	0	34	0	0	0	2	0	6	0	6	4	4	2	0	0	0	24	1
core/src/main/java/org/apache/struts2/interceptor/I18nInterceptor.java	class	9	11	2	9	12	3	0	27	4	0.8	0.16666667	0.16666667	4	0	2	0	2	0	4	0	0	0	5	4	3	1	1	0	4	0	1	76	5	1	2	0	0	8	2	16	0	13	3	0	1	0	97	1
xwork-core/src/main/java/com/opensymphony/xwork2/util/classloader/JarResourceStore.java	class	5	6	1	5	11	1	0	14	6	0.6	0.16666667	0.16666667	5	1	4	1	0	0	4	0	0	0	2	1	0	2	0	0	2	0	2	45	3	1	2	2	1	2	6	12	1	9	2	0	0	0	43	1
core/src/main/java/org/apache/struts2/dispatcher/HttpHeaderResult.java	class	7	9	2	7	22	1	0	15	13	0.8	0.35555556	1.0	10	0	10	0	0	0	10	0	0	0	8	3	1	7	0	0	3	0	2	74	2	1	6	1	0	1	6	20	0	14	3	0	0	0	141	1
plugins/dojo/src/main/java/org/apache/struts2/dojo/views/freemarker/tags/HeadModel.java	class	6	7	1	6	2	2	0	0	1	0.0	0.0	0.0	2	0	1	0	1	0	2	0	0	0	0	0	0	0	0	0	0	0	0	8	1	0	0	0	0	0	0	0	0	0	0	0	0	0	13	1
core/src/main/java/org/apache/struts2/views/freemarker/tags/LabelModel.java	class	6	7	1	6	2	2	0	0	1	0.0	0.0	0.0	2	0	1	0	1	0	2	0	0	0	0	0	0	0	0	0	0	0	0	8	1	0	0	0	0	0	0	0	0	0	0	0	0	0	13	1
core/src/main/java/org/apache/struts2/views/jsp/iterator/AppendIteratorTag.java	class	6	6	0	6	1	5	0	0	0	1.0	0.0	0.0	1	0	1	0	0	0	1	0	0	0	1	1	0	1	0	0	1	0	0	6	1	0	0	0	0	0	1	1	0	1	0	0	0	0	34	1
apps/showcase/src/main/java/org/apache/struts2/showcase/validation/AbstractValidationActionSupport.java	class	1	4	3	1	2	2	3	0	1	0.0	0.0	0.0	2	0	2	0	0	0	2	0	0	0	0	0	0	0	0	0	0	0	0	8	2	0	0	0	0	2	0	0	0	0	0	0	0	0	7	1025
plugins/embeddedjsp/src/main/java/org/apache/struts2/jasper/compiler/JspReader.java	class	7	11	4	7	104	1	0	44	308	0.87739456	0.039855074	0.10507246	29	0	2	5	0	22	24	0	1	0	9	0	0	9	0	0	0	0	2	333	45	12	44	3	7	12	31	71	5	46	5	0	0	0	303	0
plugins/plexus/src/main/java/org/apache/struts2/plexus/PlexusObjectFactory.java	class	18	22	4	18	32	2	0	30	15	0.675	0.4642857	0.5714286	10	0	8	2	0	0	8	0	0	0	4	2	0	4	0	0	2	0	4	141	16	0	7	8	1	36	0	30	7	18	5	0	0	0	153	1
plugins/dojo/src/main/java/org/apache/struts2/dojo/views/freemarker/tags/TreeModel.java	class	6	7	1	6	2	2	0	0	1	0.0	0.0	0.0	2	0	1	0	1	0	2	0	0	0	0	0	0	0	0	0	0	0	0	8	1	0	0	0	0	0	0	0	0	0	0	0	0	0	13	1
xwork-core/src/test/java/com/opensymphony/xwork2/DefaultActionInvocationTest.java	class	4	5	1	4	1	2	0	2	0	0.0	0.0	0.0	1	0	0	0	0	1	1	0	0	0	0	0	0	0	0	0	0	0	0	10	0	0	0	0	0	1	0	4	0	1	0	0	0	0	12	0
core/src/main/java/org/apache/struts2/components/Date.java	class	8	13	5	8	35	3	0	36	54	0.8923076	0.18181819	0.4	13	0	11	2	0	0	11	0	0	0	20	16	8	12	0	0	16	0	13	189	10	1	9	2	2	28	13	55	10	45	5	0	0	0	196	1
plugins/convention/src/main/java/org/apache/struts2/convention/DefaultResultMapBuilder.java	class	23	25	2	23	57	1	0	64	43	0.8	0.13333334	0.22222222	11	0	3	1	7	0	10	0	0	0	5	1	0	5	0	0	2	0	4	231	4	4	16	1	0	39	6	39	11	33	5	1	1	0	288	1
core/src/main/java/org/apache/struts2/components/Hidden.java	class	6	9	3	6	3	3	0	2	3	0.6666667	0.0	0.0	3	0	2	0	1	0	3	0	0	0	1	1	1	0	0	0	1	0	0	14	1	0	0	0	0	5	0	2	0	1	0	0	0	0	68	1
xwork-core/src/main/java/com/opensymphony/xwork2/ognl/OgnlNullHandlerWrapper.java	class	2	3	1	2	3	1	0	2	0	0.0	1.0	1.0	3	0	3	0	0	0	3	0	0	0	1	0	0	1	0	0	0	0	0	12	2	0	0	0	0	0	0	1	0	1	0	0	0	0	15	1
core/src/main/java/org/apache/struts2/util/TabbedPane.java	class	0	0	0	0	7	1	0	0	11	0.6666667	0.23809524	0.23809524	7	0	7	0	0	0	7	0	0	0	3	0	0	0	3	0	0	0	0	26	3	0	0	0	0	0	1	7	0	3	0	0	0	0	23	1
core/src/main/java/org/apache/struts2/views/jsp/ui/AbstractDoubleListTag.java	class	2	4	2	2	68	7	2	39	2086	0.95936567	0.04214223	1.0	68	0	67	0	1	0	68	0	0	0	38	0	0	0	38	0	0	0	0	283	29	0	0	0	1	0	0	39	0	39	0	0	0	0	51	1025
core/src/main/java/org/apache/struts2/interceptor/FileUploadInterceptor.java	class	15	17	2	15	59	2	0	58	100	0.875	0.11111111	0.2777778	16	0	6	7	3	0	9	0	0	0	7	2	0	3	4	0	2	0	3	192	16	6	12	0	6	10	4	43	3	37	6	0	0	0	262	1
plugins/convention/src/test/java/org/apache/struts2/convention/actions/resultpath/PackageLevelResultPathAction.java	class	0	1	1	0	1	1	0	0	0	0.0	0.0	0.0	1	0	1	0	0	0	1	0	0	0	0	0	0	0	0	0	0	0	0	5	1	0	0	0	0	0	0	0	0	0	0	0	0	0	16	1
xwork-core/src/main/java/com/opensymphony/xwork2/ActionSupport.java	class	14	56	42	14	47	1	29	40	553	0.8690476	0.18658537	0.18658537	42	0	41	1	0	0	41	0	0	0	4	1	0	3	1	0	1	0	5	155	30	0	3	0	0	1	1	10	0	10	2	0	0	0	182	1
apps/showcase/src/test/java/it/org/apache/struts2/showcase/ITBaseTest.java	class	2	13	11	2	1	2	11	3	0	0.0	0.0	0.0	1	0	1	0	0	0	1	0	0	0	0	0	0	0	0	0	0	0	1	5	0	0	0	0	0	0	0	0	0	0	0	0	0	0	11	1025
plugins/dojo/src/main/java/org/apache/struts2/dojo/views/freemarker/tags/DivModel.java	class	6	7	1	6	2	2	0	0	1	0.0	0.0	0.0	2	0	1	0	1	0	2	0	0	0	0	0	0	0	0	0	0	0	0	8	1	0	0	0	0	0	0	0	0	0	0	0	0	0	13	1
plugins/codebehind/src/test/java/org/apache/struts2/config/parenttest/SomeAction.java	class	1	1	0	1	1	1	0	0	0	0.0	0.0	0.0	1	0	1	0	0	0	1	0	0	0	0	0	0	0	0	0	0	0	0	5	1	0	0	0	0	0	0	0	0	0	0	0	0	0	5	1
xwork-core/src/main/java/com/opensymphony/xwork2/DefaultActionProxyFactory.java	class	8	11	3	8	9	1	0	6	30	0.6666667	0.083333336	0.083333336	9	0	9	0	0	0	9	0	0	0	1	0	0	0	1	0	0	0	0	35	7	0	0	0	0	0	0	3	0	3	0	0	0	0	21	1
core/src/main/java/org/apache/struts2/views/xslt/ServletURIResolver.java	class	2	3	1	2	4	1	0	8	0	0.16666667	1.0	1.0	2	0	2	0	0	0	2	0	0	0	3	1	0	2	0	1	1	0	0	22	1	0	1	0	0	9	0	5	5	5	2	0	0	0	58	1
core/src/main/java/org/apache/struts2/views/freemarker/FreemarkerThemeTemplateLoader.java	class	5	7	2	5	14	1	0	16	0	0.5833333	0.0	0.0	8	0	8	0	0	0	8	0	0	0	3	0	0	3	0	0	0	0	0	50	8	1	3	0	1	5	7	10	4	10	2	0	0	0	50	1
core/src/test/java/org/apache/struts2/views/jsp/NumberTagTest.java	class	3	3	0	3	4	4	0	14	6	0.0	0.0	0.0	4	0	4	0	0	0	4	0	0	0	0	0	0	0	0	0	0	0	2	53	0	0	0	0	0	11	6	12	0	12	0	0	0	0	26	1
plugins/cdi/src/test/java/org/apache/struts2/cdi/CdiObjectFactoryTest.java	class	8	8	0	8	4	1	0	12	6	0.0	0.0	0.0	4	0	4	0	0	0	4	0	0	0	0	0	0	0	0	0	0	0	0	25	0	0	0	0	0	0	1	7	0	7	0	0	0	0	35	1
apps/portlet/src/test/java/JettyPlutoLauncher.java	class	4	4	0	4	1	1	0	7	0	0.0	0.0	0.0	1	1	1	0	0	0	1	0	0	0	0	0	0	0	0	0	0	0	1	14	0	0	0	0	0	8	2	3	0	3	0	0	0	0	26	1
plugins/codebehind/src/test/java/org/apache/struts2/config/CustomParentPackageAction.java	class	1	1	0	1	0	1	0	0	0	0.0	-1.0	-1.0	0	0	0	0	0	0	0	0	0	0	0	0	0	0	0	0	0	0	0	2	0	0	0	0	0	1	0	0	0	0	0	0	0	0	4	1
plugins/struts1/src/main/java/org/apache/struts2/s1/WrapperExceptionConfig.java	class	2	3	1	2	8	2	0	3	22	0.625	0.0	0.0	8	0	8	0	0	0	8	0	0	0	1	0	0	1	0	0	0	0	0	28	2	0	0	0	0	6	0	1	1	1	0	0	0	0	35	0
plugins/codebehind/src/test/java/org/apache/struts2/config/CustomNamespaceAction.java	class	1	1	0	1	0	1	0	0	0	0.0	-1.0	-1.0	0	0	0	0	0	0	0	0	0	0	0	0	0	0	0	0	0	0	0	2	0	0	0	0	0	1	0	0	0	0	0	0	0	0	3	1
apps/showcase/src/main/java/org/apache/struts2/showcase/conversion/Person.java	class	0	1	1	0	4	1	0	0	2	0.5	0.0	0.0	4	0	4	0	0	0	4	0	0	0	2	0	0	2	0	0	0	0	0	16	2	0	0	0	0	0	0	2	0	2	0	0	0	0	9	1
core/src/test/java/org/apache/struts2/StrutsInternalTestCase.java	class	6	68	62	6	8	2	57	18	4	0.625	0.0	0.0	4	0	0	0	4	0	5	0	0	0	2	0	0	0	2	0	0	0	3	57	2	0	2	0	0	3	2	11	0	7	1	1	0	0	63	1025
plugins/convention/src/test/java/org/apache/struts2/convention/actions/parentpackage/sub/PackageLevelParentPackageChildAction.java	class	1	2	1	1	0	2	0	0	0	0.0	-1.0	-1.0	0	0	0	0	0	0	0	0	0	0	0	0	0	0	0	0	0	0	0	2	0	0	0	0	0	0	0	0	0	0	0	0	0	0	11	1
plugins/embeddedjsp/src/main/java/org/apache/struts2/jasper/compiler/Collector.java	class	4	5	1	4	1	2	0	3	0	0.0	0.0	0.0	1	1	1	0	0	0	1	0	0	0	0	0	0	0	0	0	0	0	0	129	0	0	0	0	0	0	0	1	0	1	0	0	1	0	23	0
core/src/main/java/org/apache/struts2/views/jsp/ui/AbstractUITag.java	class	4	22	18	4	47	4	17	51	896	0.9539679	0.0	0.0	45	0	44	0	1	0	45	0	0	0	42	0	0	0	42	0	0	0	1	227	0	0	0	0	0	0	0	45	0	43	1	0	0	0	95	1025
apps/showcase/src/test/java/it/org/apache/struts2/showcase/ConversionTest.java	class	1	1	0	1	3	3	0	5	3	0.0	0.0	0.0	3	0	3	0	0	0	3	0	0	0	0	0	0	0	0	0	0	0	0	36	0	0	0	0	0	36	0	0	0	0	0	0	0	0	20	1
xwork-core/src/test/java/com/opensymphony/xwork2/interceptor/ConversionErrorInterceptorTest.java	class	11	12	1	11	8	3	0	29	0	0.45833334	0.0	0.0	8	0	4	3	1	0	5	0	0	0	6	0	0	0	6	0	0	0	1	87	3	0	0	0	0	26	4	18	0	18	0	0	0	0	53	1
plugins/jsf/src/main/java/org/apache/struts2/jsf/InvokeApplicationInterceptor.java	class	3	3	0	3	8	3	0	8	0	1.0	0.0	0.0	1	0	0	0	1	0	1	0	0	0	1	1	0	1	0	0	1	0	0	25	2	0	0	1	0	6	1	4	0	2	2	0	0	0	41	1
plugins/javatemplates/src/main/java/org/apache/struts2/views/java/simple/AbstractMessageListHandler.java	class	4	7	3	4	7	2	2	15	3	0.0	0.0	0.0	3	0	1	0	2	0	3	2	0	0	0	0	0	0	0	0	0	0	0	26	0	1	1	0	0	12	0	6	0	6	3	0	0	0	35	1025
plugins/rest/src/test/java/org/apache/struts2/rest/DefaultContentTypeHandlerManagerTest.java	class	4	5	1	4	9	1	0	2	26	0.75	0.0	0.0	8	0	7	0	0	1	8	0	0	0	1	0	0	1	0	0	0	0	0	42	5	0	0	0	0	1	0	2	0	2	1	1	0	0	24	0
apps/showcase/src/main/java/org/apache/struts2/showcase/person/ListPeopleAction.java	class	5	5	0	5	3	2	0	3	0	0.5555556	0.0	0.0	3	0	3	0	0	0	3	0	0	0	3	1	0	3	0	0	1	0	0	15	3	0	0	0	0	2	1	2	0	3	0	0	0	0	22	1
core/src/test/java/org/apache/struts2/views/jsp/ui/TooltipTest.java	class	9	10	1	9	10	5	0	22	45	0.0	0.0	0.0	10	0	10	0	0	0	10	0	0	0	0	0	0	0	0	0	0	0	0	213	0	0	0	0	0	119	0	24	9	24	0	1	0	0	49	1
xwork-core/src/main/java/com/opensymphony/xwork2/conversion/impl/DefaultTypeConverterHolder.java	class	2	3	1	2	10	1	0	10	20	0.72222227	0.0	0.0	9	0	9	0	0	0	9	0	0	0	4	0	0	3	1	0	0	0	0	36	5	0	0	0	0	0	0	4	0	4	1	0	0	0	56	1
core/src/main/java/org/apache/struts2/dispatcher/ng/listener/StrutsListener.java	class	6	6	0	6	3	1	0	8	0	0.0	0.0	0.0	2	0	2	0	0	0	2	0	0	0	1	0	0	1	0	0	0	0	0	24	0	0	1	1	0	0	0	5	0	4	2	0	0	0	48	1
plugins/json/src/main/java/org/apache/struts2/json/JSONValidationInterceptor.java	class	8	10	2	8	26	2	0	38	34	0.8703704	0.0	0.0	9	0	1	6	2	0	3	0	0	0	6	5	0	6	0	0	5	0	0	104	10	2	0	0	2	28	6	15	3	14	3	0	0	0	129	1
core/src/main/java/org/apache/struts2/components/TextField.java	class	7	12	5	7	12	3	2	4	0	0.65	0.0	0.0	8	0	6	0	2	0	8	0	0	0	5	1	1	0	4	0	1	0	0	43	1	0	4	0	0	19	0	6	0	5	1	0	0	0	82	1
core/src/main/java/org/apache/struts2/util/VelocityStrutsUtil.java	class	6	6	0	6	2	2	0	2	0	0.0	0.0	0.0	2	0	2	0	0	0	2	0	0	0	2	0	0	2	0	0	0	0	0	14	1	0	0	0	0	1	0	3	1	3	0	0	0	0	26	1
plugins/javatemplates/src/main/java/org/apache/struts2/views/java/simple/HiddenHandler.java	class	3	4	1	3	1	2	0	8	0	0.0	0.0	0.0	1	0	1	0	0	0	1	0	0	0	0	0	0	0	0	0	0	0	0	9	0	0	0	0	0	16	0	2	0	2	0	0	0	0	12	1
plugins/javatemplates/src/main/java/org/apache/struts2/views/java/DefaultTheme.java	class	8	30	22	8	19	1	1	16	1	0.6111111	0.0	0.0	6	0	2	0	4	0	6	0	0	0	3	1	0	2	1	0	1	0	0	57	1	1	8	1	0	5	5	13	4	9	2	0	0	0	63	1
core/src/main/java/org/apache/struts2/views/velocity/components/FormDirective.java	class	6	7	1	6	3	3	0	0	3	0.0	0.0	0.0	3	0	2	0	1	0	3	0	0	0	0	0	0	0	0	0	0	0	0	11	3	0	0	0	0	1	0	0	0	0	0	0	0	0	20	1
plugins/dojo/src/test/java/org/apache/struts2/dojo/views/jsp/ui/StrutsMockServletContext.java	class	3	4	1	3	29	1	0	5	354	0.9071428	0.0	0.0	28	0	28	0	0	0	28	0	0	0	5	0	0	0	0	5	0	0	2	91	20	0	1	0	0	0	2	5	0	5	1	0	0	0	55	1
xwork-core/src/test/java/com/opensymphony/xwork2/config/providers/XmlConfigurationProviderInterceptorsSpringTest.java	class	9	9	0	9	2	4	0	14	0	0.5	0.0	0.0	2	0	1	0	1	0	2	0	0	0	3	0	0	0	0	3	0	0	0	22	0	0	0	0	0	6	1	8	0	8	0	0	0	0	58	1
core/src/main/java/org/apache/struts2/views/jsp/ui/CheckboxListTag.java	class	6	7	1	6	1	7	0	0	0	1.0	0.0	0.0	1	0	1	0	0	0	1	0	0	0	1	1	0	1	0	0	1	0	0	6	1	0	0	0	0	0	1	1	0	1	0	0	0	0	22	1
plugins/portlet/src/main/java/org/apache/struts2/portlet/dispatcher/DirectRenderFromEventAction.java	class	2	4	2	2	3	1	0	1	1	0.6666667	0.0	0.0	3	0	3	0	0	0	3	0	0	0	2	1	0	2	0	0	1	0	0	13	2	0	0	0	0	0	1	3	0	2	0	0	0	0	80	1
apps/blank/src/main/java/example/Login.java	class	2	3	1	2	6	3	0	0	3	0.5	0.0	0.0	6	0	6	0	0	0	6	0	0	0	2	0	0	2	0	0	0	0	0	22	4	0	0	0	0	0	0	2	0	2	0	0	0	0	20	1
xwork-core/src/test/java/com/opensymphony/xwork2/util/ClassLoaderUtilTest.java	class	4	5	1	4	7	2	0	14	21	0.0	0.0	0.0	7	0	7	0	0	0	7	0	0	0	0	0	0	0	0	0	0	0	6	78	0	0	0	0	0	16	0	14	0	12	0	2	0	0	32	1
core/src/main/java/org/apache/struts2/util/Timer.java	class	0	0	0	0	2	1	0	1	1	0.5	0.0	0.0	2	0	2	0	0	0	2	0	0	0	2	0	0	0	0	2	0	0	3	13	2	0	0	0	0	0	0	5	2	4	0	0	0	0	18	1
plugins/oval/src/test/java/org/apache/struts2/oval/interceptor/MemberObject.java	class	3	4	1	3	1	2	0	0	0	0.0	0.0	0.0	1	0	1	0	0	0	1	0	0	0	1	0	0	1	0	0	0	0	0	6	1	0	0	0	0	0	0	1	0	1	0	0	0	0	7	1
plugins/dojo/src/main/java/org/apache/struts2/dojo/components/Head.java	class	7	10	3	7	21	2	0	9	60	0.85470086	0.0	0.0	13	0	12	0	1	0	13	0	0	0	9	2	2	7	0	0	2	0	1	68	3	0	8	0	0	33	0	11	1	11	1	0	0	0	272	1
plugins/javatemplates/src/main/java/org/apache/struts2/views/java/simple/CommonAttributesHandler.java	class	2	3	1	2	1	2	0	4	0	0.0	0.0	0.0	1	0	1	0	0	0	1	0	0	0	0	0	0	0	0	0	0	0	0	6	0	0	0	0	0	2	0	0	0	0	0	0	0	0	14	1
plugins/dojo/src/test/java/org/apache/struts2/dojo/views/jsp/ui/BindTest.java	class	6	7	1	6	1	4	0	26	0	0.0	0.0	0.0	1	0	1	0	0	0	1	0	0	0	0	0	0	0	0	0	0	0	0	31	0	0	0	0	0	22	0	2	0	2	0	0	0	0	15	1
apps/blank/src/test/java/example/LoginTest.java	class	3	3	0	3	3	3	0	9	3	0.0	0.0	0.0	3	0	3	0	0	0	3	0	0	0	0	0	0	0	0	0	0	0	0	22	0	0	0	0	0	11	0	6	0	6	0	0	0	0	27	1
plugins/embeddedjsp/src/main/java/org/apache/struts2/jasper/xmlparser/XMLString.java	class	2	5	3	2	18	1	1	4	0	0.22222222	0.0	0.0	9	0	9	0	0	0	9	0	0	0	3	0	3	0	0	0	0	0	0	57	9	2	6	0	0	1	5	8	3	5	2	0	0	0	101	1
plugins/convention/src/main/java/org/apache/struts2/convention/PackageBasedActionConfigBuilder.java	class	44	48	4	44	212	1	0	164	835	0.9396021	0.0	0.0	47	0	23	2	22	0	45	0	0	0	31	3	0	31	0	0	10	0	15	614	31	25	58	4	7	104	16	151	22	119	6	3	0	0	426	1
core/src/test/java/org/apache/struts2/components/template/BaseTemplateEngineTest.java	class	5	5	0	5	4	3	0	11	1	0.0	0.0	0.0	2	0	2	0	0	0	2	0	0	0	0	0	0	0	0	0	0	0	0	38	0	0	0	0	0	13	2	9	3	9	0	0	1	0	40	1
core/src/main/java/org/apache/struts2/views/velocity/components/RadioDirective.java	class	6	7	1	6	2	3	0	0	1	0.0	0.0	0.0	2	0	1	0	1	0	2	0	0	0	0	0	0	0	0	0	0	0	0	8	2	0	0	0	0	1	0	0	0	0	0	0	0	0	14	1
core/src/test/java/org/apache/struts2/config/TestSettings.java	class	2	3	1	2	3	1	0	2	3	0.0	0.0	0.0	3	0	3	0	0	0	3	0	0	0	0	0	0	0	0	0	0	0	0	14	3	0	0	0	0	2	0	1	0	1	0	0	0	0	28	1
plugins/json/src/test/java/org/apache/struts2/json/JSONInterceptorTest.java	class	17	19	2	17	25	2	0	77	0	0.45454547	0.0	0.0	22	0	19	2	1	0	20	0	0	0	3	0	0	3	0	0	0	0	1	349	0	0	0	3	0	104	89	67	0	62	1	0	0	0	109	1
plugins/plexus/src/main/java/org/apache/struts2/plexus/PlexusThreadLocal.java	class	1	3	2	1	2	1	0	2	0	0.0	0.0	0.0	2	2	2	0	0	0	2	0	0	0	1	1	0	1	0	0	0	0	0	9	1	0	0	0	0	0	0	1	0	1	0	0	0	0	17	1
plugins/dojo/src/main/java/org/apache/struts2/dojo/components/AbstractValidateBean.java	class	6	10	4	6	7	3	2	5	2	0.5	0.0	0.0	4	0	4	0	0	0	4	0	0	0	2	0	0	0	2	0	0	0	0	20	0	0	3	0	0	9	0	3	0	3	1	0	0	0	47	1025
apps/showcase/src/main/java/org/apache/struts2/showcase/xslt/JVMAction.java	class	3	3	0	3	7	1	0	3	7	0.61904764	0.0	0.0	7	0	7	0	0	0	7	0	0	0	3	0	0	3	0	0	0	0	2	50	4	0	0	0	0	1	0	7	0	5	0	0	1	0	31	1
core/src/test/java/org/apache/struts2/views/jsp/IteratorTagTest.java	class	8	9	1	8	51	6	0	47	0	0.027777778	0.0	0.0	36	0	32	2	2	0	34	0	0	0	1	0	0	0	0	1	0	0	1	573	0	1	1	14	0	239	46	82	0	57	1	0	2	0	69	1
core/src/main/java/org/apache/struts2/components/Label.java	class	7	10	3	7	10	3	0	8	4	0.625	0.0	0.0	4	0	2	0	2	0	4	0	0	0	2	1	1	0	1	0	1	0	0	33	1	0	6	0	0	10	1	5	0	5	2	0	0	0	101	1
plugins/embeddedjsp/src/test/java/org/apache/struts2/EmbeddedJSPResultTest.java	class	25	25	0	25	21	2	0	41	0	0.5416667	0.0	0.0	18	0	17	0	1	0	18	0	0	0	4	0	0	4	0	0	0	0	0	166	0	2	0	1	0	35	5	31	2	31	1	1	0	0	124	1
core/src/main/java/org/apache/struts2/views/xslt/ProxyAttrAdapter.java	class	9	11	2	9	10	3	0	7	45	0.0	0.0	0.0	10	0	9	0	1	0	10	0	0	0	0	0	0	0	0	0	0	0	0	32	6	0	0	0	0	1	0	0	1	0	0	0	0	0	56	1
core/src/test/java/org/apache/struts2/views/jsp/ui/StrutsBodyContent.java	class	4	8	4	4	29	2	0	23	166	0.44827586	0.0	0.0	29	0	29	0	0	0	29	0	0	0	1	0	0	1	0	0	0	0	0	99	3	0	0	0	0	1	1	3	0	1	0	0	0	0	56	1
plugins/rest/src/test/java/org/apache/struts2/rest/DefaultContentTypeHandlerManagerTest.java	class	5	5	0	5	3	2	0	8	3	0.0	0.0	0.0	3	0	3	0	0	0	3	0	0	0	0	0	0	0	0	0	0	0	0	31	0	0	0	0	0	12	0	9	0	9	0	0	0	0	35	1
apps/showcase/src/main/java/org/apache/struts2/showcase/chat/DateConverter.java	class	3	4	1	3	7	2	0	6	1	0.5	0.0	0.0	2	0	2	0	0	0	2	0	0	0	1	1	0	1	0	0	1	0	0	22	4	0	1	1	0	4	6	3	1	3	2	0	0	0	28	1
xwork-core/src/test/java/com/opensymphony/xwork2/util/URLUtilTest.java	class	4	4	0	4	10	2	0	8	0	0.11111111	0.0	0.0	9	0	8	0	1	0	9	0	0	0	1	0	0	1	0	0	0	0	9	115	0	0	0	1	0	48	0	43	0	15	1	1	0	0	45	1
xwork-core/src/test/java/com/opensymphony/xwork2/test/User.java	class	1	5	4	1	12	1	0	0	50	0.8194444	0.0	0.0	12	0	12	0	0	0	12	0	0	0	6	0	0	6	0	0	0	0	0	44	6	0	0	0	0	0	0	6	0	6	0	0	0	0	21	1
core/src/main/java/org/apache/struts2/views/freemarker/tags/UpDownSelectModel.java	class	6	7	1	6	2	2	0	0	1	0.0	0.0	0.0	2	0	1	0	1	0	2	0	0	0	0	0	0	0	0	0	0	0	0	8	1	0	0	0	0	0	0	0	0	0	0	0	0	0	15	1
core/src/main/java/org/apache/struts2/config/DelegatingSettings.java	class	2	3	1	2	13	1	0	7	0	0.0	0.0	0.0	4	0	4	0	0	0	4	0	0	0	1	0	0	0	0	1	0	0	0	47	5	4	3	1	1	0	0	9	0	7	3	0	0	0	65	0
core/src/main/java/org/apache/struts2/views/velocity/components/PushDirective.java	class	6	7	1	6	2	3	0	0	1	0.0	0.0	0.0	2	0	1	0	1	0	2	0	0	0	0	0	0	0	0	0	0	0	0	8	2	0	0	0	0	1	0	0	0	0	0	0	0	0	15	1
xwork-core/src/test/java/com/opensymphony/xwork2/interceptor/ValidationErrorAwareTest.java	class	17	18	1	17	5	3	0	25	4	0.6	0.0	0.0	5	0	2	0	3	0	5	0	0	0	4	0	0	4	0	0	0	0	1	58	1	0	0	0	0	7	0	12	0	11	0	2	1	0	45	1
plugins/embeddedjsp/src/main/java/org/apache/struts2/jasper/compiler/PageInfo.java	class	9	30	21	9	118	1	0	24	3080	0.97110003	0.0	0.0	81	0	80	0	0	1	81	0	0	0	44	0	0	44	0	0	0	0	0	365	46	1	8	1	2	32	10	83	3	50	4	0	0	0	177	0
plugins/json/src/test/java/org/apache/struts2/json/StrutsMockHttpServletRequest.java	class	4	5	1	4	35	2	0	9	482	0.9292929	0.0	0.0	33	0	33	0	0	0	33	0	0	0	12	0	0	11	0	1	0	0	1	126	22	0	1	1	0	2	2	20	0	14	1	0	0	0	67	1
core/src/main/java/org/apache/struts2/interceptor/MessageStoreInterceptor.java	class	6	7	1	6	44	2	0	28	38	0.8333333	0.0	0.0	12	0	7	0	5	0	12	0	0	0	12	9	7	5	0	0	9	0	0	133	9	0	10	0	5	20	6	40	5	36	4	0	0	0	200	1
plugins/portlet/src/main/java/org/apache/struts2/portlet/dispatcher/DispatcherServlet.java	class	5	6	1	5	4	2	0	5	1	1.0	0.0	0.0	2	0	0	1	1	0	1	0	0	0	1	1	0	1	0	0	1	0	0	18	2	0	0	0	1	0	1	3	0	3	1	0	0	0	26	1
core/src/main/java/org/apache/struts2/dispatcher/FilterDispatcher.java	class	24	29	5	24	27	1	1	52	41	0.75	0.0	0.0	14	2	7	2	5	0	12	0	0	0	6	1	0	4	2	0	0	0	5	157	8	1	5	7	0	24	0	28	4	24	3	0	0	0	356	1
plugins/tiles/src/main/java/org/apache/struts2/tiles/StrutsTilesContainerFactory.java	class	7	8	1	7	1	2	0	7	0	0.0	0.0	0.0	1	0	0	0	1	0	1	0	0	0	0	0	0	0	0	0	0	0	0	30	0	0	0	0	0	0	0	5	0	4	0	0	1	0	20	1
xwork-core/src/test/java/com/opensymphony/xwork2/util/location/LocationAttributesTest.java	class	8	9	1	8	5	2	0	17	10	0.0	0.0	0.0	5	0	4	1	0	0	4	0	0	0	0	0	0	0	0	0	0	0	4	56	1	0	0	0	0	22	2	9	0	9	0	1	0	0	33	1
plugins/rest/src/main/java/org/apache/struts2/rest/RestActionMapper.java	class	9	11	2	9	63	2	0	40	223	0.91614914	0.0	0.0	23	0	15	1	7	0	22	0	0	0	14	2	1	12	1	0	2	0	0	211	13	1	16	0	3	42	22	53	9	29	5	0	0	0	176	1
plugins/portlet/src/main/java/org/apache/struts2/portlet/servlet/PortletServletResponse.java	class	6	10	4	6	46	1	1	13	351	0.5588235	0.0	0.0	34	0	34	0	0	0	34	0	0	0	1	0	0	0	1	0	0	0	0	165	8	0	0	0	12	31	0	1	0	1	1	0	0	0	62	1
core/src/main/java/org/apache/struts2/components/Anchor.java	class	15	19	4	15	33	4	0	40	0	0.86507934	0.0	0.0	28	0	26	0	2	0	28	0	0	0	9	4	3	1	5	0	4	0	0	127	6	0	1	1	0	33	0	14	0	12	3	0	0	0	181	1
xwork-core/src/main/java/com/opensymphony/xwork2/config/impl/LocatableFactory.java	class	7	7	0	7	3	2	0	9	1	0.5833334	0.0	0.0	3	0	3	0	0	0	3	0	0	0	4	0	0	4	0	0	0	0	1	33	2	0	0	0	0	2	0	7	0	7	0	1	0	0	29	1
apps/showcase/src/main/java/org/apache/struts2/showcase/hangman/Hangman.java	class	3	7	4	3	14	1	0	10	4	0.6875	0.0	0.0	8	0	8	0	0	0	8	0	0	0	6	1	2	4	0	0	1	0	29	53	6	0	1	0	3	3	5	10	2	8	3	0	0	0	38	1
xwork-core/src/test/java/com/opensymphony/xwork2/util/MyBeanAction.java	class	1	2	1	1	5	1	0	0	6	0.6	0.0	0.0	5	0	5	0	0	0	5	0	0	0	2	0	0	2	0	0	0	0	0	19	3	0	0	0	0	0	0	4	0	2	0	0	0	0	19	1
apps/showcase/src/main/java/org/apache/struts2/showcase/modelDriven/ModelDrivenAction.java	class	3	3	0	3	3	2	0	0	3	1.0	0.0	0.0	3	0	3	0	0	0	3	0	0	0	1	1	0	1	0	0	1	0	0	12	3	0	0	0	0	0	1	1	0	1	0	0	0	0	28	1
xwork-core/src/main/java/com/opensymphony/xwork2/util/profiling/UtilTimerStack.java	class	6	9	3	6	20	1	0	26	15	0.7714286	0.0	0.0	7	7	5	2	0	0	6	0	0	0	5	5	2	2	1	0	3	0	13	77	6	0	5	2	0	7	1	10	1	9	3	0	1	0	248	1
xwork-core/src/main/java/com/opensymphony/xwork2/config/entities/ResultTypeConfig.java	class	2	7	5	2	20	2	0	5	0	0.47727275	0.0	0.0	11	0	9	0	2	0	11	0	0	0	4	0	0	0	4	0	0	0	0	97	13	0	12	0	3	5	5	13	5	6	1	0	1	0	48	1
plugins/embeddedjsp/src/main/java/org/apache/struts2/el/parser/AstPlus.java	class	4	5	1	4	2	4	0	2	1	0.0	0.0	0.0	2	0	2	0	0	0	2	0	0	0	0	0	0	0	0	0	0	0	1	10	1	0	0	0	0	0	2	2	0	2	0	0	0	0	19	17
plugins/embeddedjsp/src/main/java/org/apache/struts2/jasper/compiler/ServletWriter.java	class	3	14	11	3	26	1	0	11	0	0.65555555	0.0	0.0	15	0	15	0	0	0	15	0	0	0	6	2	2	3	0	1	0	0	0	73	1	3	4	0	1	5	12	13	2	8	3	0	0	0	93	1
core/src/main/java/org/apache/struts2/views/xslt/SimpleTextNode.java	class	7	9	2	7	17	2	0	7	136	0.0	0.0	0.0	17	0	16	0	1	0	17	0	0	0	0	0	0	0	0	0	0	0	0	53	7	0	0	0	0	7	0	0	0	0	0	0	0	0	43	1
plugins/portlet/src/main/java/org/apache/struts2/portlet/result/PortletActionRedirectResult.java	class	9	10	1	9	20	3	0	22	30	0.8055556	0.0	0.0	12	0	11	1	0	0	11	0	0	0	9	2	1	4	4	0	2	0	2	82	2	1	6	0	1	11	1	24	1	15	3	0	0	0	172	1
xwork-core/src/test/java/com/opensymphony/xwork2/util/XWorkListTest.java	class	2	2	0	2	1	3	0	6	0	0.0	0.0	0.0	1	0	1	0	0	0	1	0	0	0	0	0	0	0	0	0	0	0	0	47	0	0	0	0	0	31	22	6	0	2	0	0	0	0	17	1
xwork-core/src/test/java/com/opensymphony/xwork2/conversion/impl/XWorkBasicConverterTest.java	class	8	9	1	8	19	3	0	26	0	0.11111111	0.0	0.0	18	0	15	1	2	0	17	0	0	0	1	0	0	1	0	0	0	0	6	140	0	0	0	1	4	30	23	42	0	36	1	0	0	0	73	1
xwork-core/src/main/java/com/opensymphony/xwork2/config/entities/InterceptorMapping.java	class	2	15	13	2	11	1	0	4	0	0.33333334	0.0	0.0	6	0	6	0	0	0	6	0	0	0	2	0	0	2	0	0	0	0	0	29	8	0	6	0	1	2	1	4	1	4	1	0	0	0	24	1
plugins/oval/src/test/java/org/apache/struts2/oval/interceptor/SimpleMethod.java	class	4	5	1	4	2	2	0	0	0	0.0	0.0	0.0	2	0	2	0	0	0	2	0	0	0	1	0	0	1	0	0	0	0	0	9	1	0	0	0	0	0	1	1	0	1	0	0	0	0	10	1
xwork-core/src/test/java/com/opensymphony/xwork2/ProxyObjectFactory.java	class	3	4	1	3	2	2	0	6	0	0.0	0.0	0.0	1	0	1	0	0	0	1	0	0	0	0	0	0	0	0	0	0	0	1	18	2	0	0	0	0	0	0	1	0	1	1	0	1	0	27	1
core/src/main/java/org/apache/struts2/views/jsp/ui/UpDownSelectTag.java	class	6	7	1	6	14	8	0	7	55	0.8163265	0.0	0.0	14	0	13	0	1	0	14	0	0	0	7	1	0	1	6	0	1	0	0	58	7	0	0	0	0	0	1	8	0	8	0	0	0	0	33	1
core/src/main/java/org/apache/struts2/views/jsp/ui/SelectTag.java	class	6	8	2	6	7	7	1	6	11	0.7619048	0.0	0.0	7	0	6	0	1	0	7	0	0	0	6	1	0	1	5	0	1	0	0	35	1	0	0	0	1	0	1	7	0	7	0	0	0	0	37	1
plugins/javatemplates/src/main/java/org/apache/struts2/views/java/simple/RadioHandler.java	class	5	7	2	5	13	2	0	22	1	0.0	0.0	0.0	2	0	1	1	0	0	1	0	0	0	0	0	0	0	0	0	0	0	1	50	1	2	7	0	0	29	1	20	1	18	4	0	0	0	49	1
core/src/main/java/org/apache/struts2/views/freemarker/tags/ResetModel.java	class	6	7	1	6	2	2	0	0	1	0.0	0.0	0.0	2	0	1	0	1	0	2	0	0	0	0	0	0	0	0	0	0	0	0	8	1	0	0	0	0	0	0	0	0	0	0	0	0	0	13	1
xwork-core/src/main/java/com/opensymphony/xwork2/DefaultUnknownHandlerManager.java	class	12	15	3	12	21	1	1	12	0	0.42857143	0.0	0.0	7	0	6	0	1	0	7	0	0	0	2	0	0	1	1	0	0	0	0	61	8	5	7	1	0	0	0	11	0	11	3	0	0	0	66	1
core/src/main/java/org/apache/struts2/components/GenericUIBean.java	class	5	8	3	5	3	3	0	1	3	0.6666667	0.0	0.0	3	0	2	0	1	0	3	0	0	0	1	1	0	1	0	0	1	0	0	12	2	0	0	0	0	4	0	1	0	1	0	0	0	0	126	1
apps/showcase/src/main/java/org/apache/struts2/showcase/model/Employee.java	class	3	8	5	3	29	1	0	2	320	0.89655185	0.0	0.0	29	0	29	0	0	0	29	0	0	0	13	1	0	13	0	0	1	0	0	114	13	0	0	0	0	0	1	28	0	13	0	0	0	0	46	1
plugins/embeddedjsp/src/main/java/org/apache/struts2/jasper/compiler/Localizer.java	class	1	27	26	1	11	1	0	5	13	0.6666667	0.0	0.0	6	6	6	0	0	0	7	0	0	0	1	1	0	1	0	0	0	0	5	45	6	0	1	3	0	1	0	8	0	4	2	0	0	0	32	1
core/src/main/java/org/apache/struts2/util/DefaultContentTypeMatcher.java	class	4	4	0	4	2	1	0	2	0	0.0	0.0	0.0	2	0	2	0	0	0	2	0	0	0	1	0	0	1	0	0	0	0	0	9	2	0	0	0	0	0	0	1	0	1	0	0	0	0	12	1
plugins/oval/src/test/java/org/apache/struts2/oval/interceptor/ModelDrivenAction.java	class	4	5	1	4	1	2	0	0	0	0.0	0.0	0.0	1	0	1	0	0	0	1	0	0	0	1	0	0	1	0	0	0	0	0	6	1	0	0	0	0	0	0	1	0	1	0	0	0	0	7	1
core/src/main/java/org/apache/struts2/dispatcher/StrutsResultSupport.java	class	7	26	19	7	18	1	12	7	30	0.8452381	0.0	0.0	12	0	9	0	3	0	12	1	0	0	7	3	2	5	0	0	3	0	0	75	6	0	4	0	0	2	1	11	0	8	1	0	1	0	206	1025
core/src/main/java/org/apache/struts2/components/DateTextField.java	class	7	8	1	7	6	3	0	3	8	0.70000005	0.0	0.0	5	0	2	0	3	0	5	0	0	0	2	1	1	0	1	0	1	0	0	22	2	0	1	0	0	8	0	2	0	2	1	0	0	0	47	1
apps/showcase/src/main/java/org/apache/struts2/showcase/actionchaining/ActionChain3.java	class	1	1	0	1	7	2	0	0	15	0.78571427	0.0	0.0	7	0	7	0	0	0	7	0	0	0	4	1	0	4	0	0	1	0	0	27	4	0	0	0	0	1	1	5	0	4	0	0	0	0	23	1
apps/showcase/src/main/java/org/apache/struts2/showcase/actionchaining/ActionChain2.java	class	1	1	0	1	5	2	0	0	6	0.73333335	0.0	0.0	5	0	5	0	0	0	5	0	0	0	3	1	0	3	0	0	1	0	0	20	3	0	0	0	0	1	1	4	0	3	0	0	0	0	23	1
apps/showcase/src/main/java/org/apache/struts2/showcase/actionchaining/ActionChain1.java	class	1	1	0	1	3	2	0	0	1	0.6666667	0.0	0.0	3	0	3	0	0	0	3	0	0	0	2	1	0	2	0	0	1	0	0	13	2	0	0	0	0	1	1	3	0	2	0	0	0	0	22	1
plugins/dojo/src/main/java/org/apache/struts2/dojo/views/velocity/components/TextAreaDirective.java	class	6	7	1	6	3	3	0	0	3	0.0	0.0	0.0	3	0	2	0	1	0	3	0	0	0	0	0	0	0	0	0	0	0	0	11	3	0	0	0	0	1	0	0	0	0	0	0	0	0	22	1
xwork-core/src/test/java/com/opensymphony/xwork2/conversion/impl/XWorkConverterTest.java	class	24	25	1	24	39	3	0	61	0	0.3783784	0.0	0.0	37	0	36	0	1	0	37	0	0	0	3	0	0	0	0	3	0	0	18	479	0	0	2	1	0	228	77	80	25	72	1	1	3	0	142	1
core/src/test/java/org/apache/struts2/TestConfigurationProvider.java	class	26	32	6	26	8	1	0	22	8	0.7714286	0.0	0.0	5	0	5	0	0	0	5	0	0	0	7	6	6	1	0	0	6	0	0	46	1	0	0	0	0	47	0	17	0	17	1	0	0	0	77	1
plugins/embeddedjsp/src/main/java/org/apache/struts2/jasper/tagplugins/jstl/core/Out.java	class	2	2	0	2	3	1	0	5	0	0.0	0.0	0.0	1	0	1	0	0	0	1	0	0	0	0	0	0	0	0	0	0	0	0	49	0	0	0	0	0	50	0	7	14	5	1	0	0	0	17	17
xwork-core/src/test/java/com/opensymphony/xwork2/GenericsBean.java	class	0	1	1	0	8	1	0	1	15	0.75	0.0	0.0	7	0	7	0	0	0	7	0	0	0	4	0	0	4	0	0	0	0	0	31	4	0	1	0	0	0	2	6	0	4	1	0	0	0	24	1
core/src/test/java/org/apache/struts2/dispatcher/FilterTest.java	class	13	13	0	13	6	5	0	11	0	0.1875	0.0	0.0	4	0	2	0	2	0	4	0	0	0	12	0	0	0	12	0	0	0	0	183	0	0	2	0	0	0	10	22	0	12	0	5	4	0	42	1
plugins/dojo/src/main/java/org/apache/struts2/dojo/views/jsp/ui/TabbedPanelTag.java	class	6	7	1	6	10	2	0	10	29	0.8222223	0.0	0.0	10	0	9	0	1	0	10	0	0	0	9	1	0	9	0	0	1	0	0	51	1	0	0	0	0	0	1	10	0	10	0	0	0	0	54	1
xwork-core/src/main/java/com/opensymphony/xwork2/interceptor/I18nInterceptor.java	class	6	10	4	6	33	2	1	30	28	0.87500006	0.0	0.0	12	0	5	0	7	0	12	0	0	0	8	5	3	1	4	0	5	0	0	133	9	0	8	0	3	14	3	26	0	18	3	0	2	0	189	1
xwork-core/src/main/java/com/opensymphony/xwork2/util/TextParseUtil.java	class	7	12	5	7	21	1	0	19	60	0.75	0.0	0.0	12	12	11	1	0	0	11	0	0	0	1	1	0	1	0	0	1	0	11	90	12	2	2	0	6	2	3	17	0	15	4	2	1	0	156	1
xwork-core/src/main/java/com/opensymphony/xwork2/inject/util/FinalizableWeakReference.java	class	3	6	3	3	1	3	0	1	0	0.0	0.0	0.0	1	0	0	0	1	0	1	0	0	0	0	0	0	0	0	0	0	0	1	5	0	0	0	0	0	0	0	0	0	0	0	0	0	0	27	1025
apps/mailreader/src/main/java/mailreader2/MailreaderSupport.java	class	11	17	6	11	53	2	5	47	566	0.90090096	0.0	0.0	37	0	35	0	2	0	37	0	0	0	9	0	0	8	1	0	0	0	0	191	23	0	12	2	5	5	0	30	1	23	1	0	0	0	217	1
apps/showcase/src/main/java/org/apache/struts2/showcase/LotsOfRichtexteditorAction.java	class	1	1	0	1	10	2	0	0	37	0.8	0.0	0.0	10	0	10	0	0	0	10	0	0	0	4	0	4	0	0	0	0	0	0	36	6	0	0	0	0	2	0	6	0	4	0	0	0	0	24	1
xwork-core/src/test/java/com/opensymphony/xwork2/test/annotations/PersonTypeConverter.java	class	3	4	1	3	5	2	0	8	1	0.0	0.0	0.0	2	0	1	1	0	0	1	0	0	0	0	0	0	0	0	0	0	0	0	21	4	0	0	0	2	2	3	3	1	3	1	0	0	0	14	1
xwork-core/src/main/java/com/opensymphony/xwork2/validator/validators/VisitorFieldValidator.java	class	11	15	4	11	16	4	1	15	14	0.6666667	0.0	0.0	8	0	6	2	0	0	6	0	0	0	3	0	0	3	0	0	0	0	4	95	4	1	4	0	1	3	1	17	1	15	2	0	1	0	145	1
xwork-core/src/test/java/com/opensymphony/xwork2/util/location/LocationImplTest.java	class	5	5	0	5	7	2	0	19	8	0.6	0.0	0.0	5	0	5	0	0	0	5	0	0	0	1	1	0	0	0	1	1	0	3	42	0	0	2	0	0	16	14	14	2	14	0	0	0	0	49	1
apps/showcase/src/main/java/org/apache/struts2/showcase/application/MemoryStorage.java	class	9	10	1	9	26	1	0	12	43	0.9	0.0	0.0	10	0	8	2	0	0	8	0	0	0	2	1	0	2	0	0	1	0	0	94	14	0	15	1	0	8	3	5	0	3	3	0	0	0	52	1
xwork-core/src/test/java/com/opensymphony/xwork2/config/ConfigurationManagerTest.java	class	8	8	0	8	6	3	0	18	0	0.33333334	0.0	0.0	6	0	4	0	2	0	6	0	0	0	2	0	0	1	0	1	0	0	0	126	0	0	0	0	0	18	0	7	0	5	0	4	1	0	34	1
apps/showcase/src/test/java/it/org/apache/struts2/showcase/ExecAndWaitTest.java	class	1	1	0	1	1	3	0	4	0	0.0	0.0	0.0	1	0	1	0	0	0	1	0	0	0	0	0	0	0	0	0	0	0	0	10	0	0	0	0	0	6	0	0	0	0	0	0	0	0	24	1
plugins/jfreechart/src/test/java/org/apache/struts2/dispatcher/ChartResultTest.java	class	12	12	0	12	8	4	0	34	0	0.14285715	0.0	0.0	7	0	5	0	2	0	7	0	0	0	6	0	0	6	0	0	0	0	1	109	0	0	0	1	0	23	5	18	0	13	1	0	1	0	58	1
plugins/embeddedjsp/src/main/java/org/apache/struts2/jasper/xmlparser/ParserUtils.java	class	17	23	6	17	15	1	0	28	3	0.6666667	0.0	0.0	3	0	2	0	1	0	3	0	0	0	3	3	1	0	0	2	0	0	7	63	3	2	3	1	4	4	3	19	0	17	5	0	0	0	111	1
apps/showcase/src/main/java/org/apache/struts2/showcase/hangman/StartHangmanAction.java	class	4	4	0	4	4	2	0	2	0	0.625	0.0	0.0	4	0	4	0	0	0	4	0	0	0	4	1	0	4	0	0	1	0	0	20	2	0	0	0	0	0	1	4	0	4	0	0	0	0	25	1
xwork-core/src/test/java/com/opensymphony/xwork2/config/providers/InterceptorForTestPurpose.java	class	2	4	2	2	7	1	0	1	17	0.71428573	0.0	0.0	7	0	7	0	0	0	7	0	0	0	2	0	0	2	0	0	0	0	0	23	3	0	0	0	0	0	0	2	0	2	0	0	0	0	19	1
plugins/embeddedjsp/src/main/java/org/apache/struts2/jasper/xmlparser/UTF8Reader.java	class	5	7	2	5	104	2	0	14	44	0.78571427	0.0	0.0	12	0	9	3	0	0	9	0	0	0	7	2	1	3	3	0	2	0	10	365	20	2	42	0	57	9	237	120	38	45	5	0	0	0	201	1
xwork-core/src/main/java/com/opensymphony/xwork2/util/classloader/ResourceStoreClassLoader.java	class	5	7	2	5	15	2	0	15	8	0.8	0.0	0.0	5	0	1	1	3	0	4	0	0	1	2	1	0	2	0	0	2	0	2	59	6	1	8	0	0	1	5	11	1	9	3	0	0	0	52	17
plugins/convention/src/test/java/org/apache/struts2/convention/actions/interceptor/InterceptorsAction.java	class	2	3	1	2	4	1	0	0	6	0.0	0.0	0.0	4	0	4	0	0	0	4	0	0	0	0	0	0	0	0	0	0	0	0	14	4	0	0	0	0	10	0	0	0	0	0	0	0	0	16	1
xwork-core/src/main/java/com/opensymphony/xwork2/interceptor/ModelDrivenInterceptor.java	class	6	7	1	6	5	2	0	6	0	0.0	0.0	0.0	2	0	2	0	0	0	2	0	0	0	1	0	0	0	1	0	0	0	0	49	1	0	1	0	0	0	0	6	0	5	2	0	1	0	102	1
core/src/main/java/org/apache/struts2/dispatcher/mapper/CompositeActionMapper.java	class	8	9	1	8	22	1	0	9	0	0.125	0.0	0.0	4	0	4	0	0	0	4	0	0	0	2	1	0	1	1	0	1	0	0	75	6	4	5	0	0	13	0	7	6	7	3	0	0	0	55	1
plugins/embeddedjsp/src/main/java/org/apache/struts2/el/MethodExpressionImpl.java	class	11	13	2	11	15	2	0	16	11	0.60606056	0.0	0.0	11	0	10	1	0	0	10	0	0	0	6	0	0	6	0	0	0	0	4	64	7	0	3	0	3	2	0	16	0	10	1	0	0	0	228	17
xwork-core/src/main/java/com/opensymphony/xwork2/mock/MockActionProxy.java	class	4	5	1	4	21	1	0	1	166	0.9045454	0.0	0.0	20	0	20	0	0	0	20	0	0	0	11	0	0	0	0	11	0	0	0	74	10	0	1	0	0	1	0	11	0	11	0	0	0	0	40	1
xwork-core/src/main/java/com/opensymphony/xwork2/util/logging/slf4j/Slf4jLogger.java	class	3	4	1	3	23	1	0	12	0	0.0	0.0	0.0	23	0	23	0	0	0	23	0	0	0	1	0	0	1	0	0	0	0	16	72	6	0	0	0	0	0	0	1	0	1	0	0	0	0	29	1
plugins/sitegraph/src/main/java/org/apache/struts2/sitegraph/entities/VelocityView.java	class	1	2	1	1	3	2	0	1	3	0.0	0.0	0.0	3	0	1	0	2	0	3	0	0	0	0	0	0	0	0	0	0	0	2	11	2	0	0	0	0	2	0	0	0	0	0	0	0	0	11	1
core/src/test/java/org/apache/struts2/util/StrutsUtilTest.java	class	9	9	0	9	16	5	0	34	0	0.53125	0.0	0.0	16	0	14	0	2	0	16	0	0	0	4	0	0	0	4	0	0	0	0	159	0	0	0	0	9	46	16	19	0	11	0	4	2	0	69	1
plugins/osgi/src/test/java/org/apache/struts2/osgi/host/FelixOsgiHostTest.java	class	3	3	0	3	1	2	0	2	0	0.0	0.0	0.0	1	0	1	0	0	0	1	0	0	0	1	0	0	1	0	0	0	0	0	12	0	0	0	0	0	14	0	1	0	1	0	0	0	0	13	1
plugins/javatemplates/src/test/java/org/apache/struts2/views/java/simple/TextFieldTest.java	class	6	7	1	6	4	4	0	21	0	0.25	0.0	0.0	4	0	1	0	3	0	4	0	0	0	1	0	0	1	0	0	0	0	1	32	2	0	0	0	0	13	0	3	0	3	0	0	0	0	33	1
plugins/rest/src/main/java/org/apache/struts2/rest/handler/JacksonLibHandler.java	class	4	5	1	4	5	1	0	4	6	0.6666667	0.0	0.0	5	0	5	0	0	0	5	0	0	0	3	1	0	3	0	0	1	0	0	24	3	0	0	0	0	4	0	5	1	4	0	0	0	0	47	1
xwork-core/src/test/java/com/opensymphony/xwork2/WildCardResultTest.java	class	7	7	0	7	2	3	0	10	1	0.0	0.0	0.0	2	0	1	0	1	0	2	0	0	0	0	0	0	0	0	0	0	0	3	22	0	0	0	0	0	7	0	4	0	2	0	0	0	0	28	1
plugins/embeddedjsp/src/main/java/org/apache/struts2/jasper/el/JspMethodExpression.java	class	9	9	0	9	22	2	0	10	0	0.3	0.0	0.0	10	0	10	0	0	0	10	0	0	0	2	0	0	2	0	0	0	0	0	65	6	0	0	2	0	0	0	4	0	2	2	0	0	0	38	17
plugins/jsf/src/main/java/org/apache/struts2/jsf/FacesInterceptor.java	class	6	12	6	6	10	2	5	12	10	1.0	0.0	0.0	5	0	3	0	2	0	5	0	0	0	1	1	0	1	0	0	1	0	0	39	7	0	2	0	0	0	1	3	1	3	4	0	0	0	80	1
plugins/embeddedjsp/src/main/java/org/apache/struts2/el/lang/ELArithmetic.java	class	6	17	11	6	53	5	8	18	114	0.7529412	0.0	0.0	17	7	7	0	10	0	17	8	8	0	5	5	4	1	0	0	5	0	3	231	16	0	18	0	2	3	5	34	0	20	3	0	4	0	57	1025
core/src/main/java/org/apache/struts2/views/freemarker/tags/PasswordModel.java	class	6	7	1	6	2	2	0	0	1	0.0	0.0	0.0	2	0	1	0	1	0	2	0	0	0	0	0	0	0	0	0	0	0	0	8	1	0	0	0	0	0	0	0	0	0	0	0	0	0	13	1
xwork-core/src/test/java/com/opensymphony/xwork2/validator/EmailValidatorTest.java	class	10	11	1	10	9	3	0	21	21	0.0	0.0	0.0	7	0	4	2	1	0	5	0	0	0	0	0	0	0	0	0	0	0	4	104	4	0	2	0	2	34	2	15	0	13	0	4	0	0	36	1
plugins/dojo/src/main/java/org/apache/struts2/dojo/views/velocity/components/BindDirective.java	class	6	7	1	6	2	3	0	0	1	0.0	0.0	0.0	2	0	1	0	1	0	2	0	0	0	0	0	0	0	0	0	0	0	0	8	2	0	0	0	0	1	0	0	0	0	0	0	0	0	15	1
xwork-core/src/test/java/com/opensymphony/xwork2/util/annotation/Dummy2Class.java	class	1	2	1	1	1	1	0	0	0	0.0	0.0	0.0	1	0	1	0	0	0	1	0	0	0	0	0	0	0	0	0	0	0	0	4	0	0	0	0	0	1	0	0	0	0	0	0	0	0	5	1
core/src/main/java/org/apache/struts2/views/jsp/ui/AbstractRequiredListTag.java	class	2	6	4	2	1	6	4	2	0	0.0	0.0	0.0	1	0	0	0	1	0	1	0	0	0	0	0	0	0	0	0	0	0	0	7	0	0	0	0	0	0	0	1	0	1	0	0	0	0	12	1025
plugins/json/src/main/java/org/apache/struts2/json/smd/SMD.java	class	1	3	2	1	10	1	0	1	35	0.85714287	0.0	0.0	10	0	10	0	0	0	10	0	0	0	7	2	2	5	0	0	2	0	0	39	5	0	0	0	0	2	0	9	0	7	0	0	0	0	34	1
core/src/main/java/org/apache/struts2/views/velocity/components/PropertyDirective.java	class	6	7	1	6	2	3	0	0	1	0.0	0.0	0.0	2	0	1	0	1	0	2	0	0	0	0	0	0	0	0	0	0	0	0	8	2	0	0	0	0	1	0	0	0	0	0	0	0	0	15	1
xwork-core/src/test/java/com/opensymphony/xwork2/validator/MyValidator.java	class	4	5	1	4	19	1	0	0	155	0.90058476	0.0	0.0	19	0	19	0	0	0	19	0	0	0	9	0	0	9	0	0	0	0	0	67	9	0	0	0	0	1	0	9	0	9	0	0	0	0	38	1
plugins/dojo/src/main/java/org/apache/struts2/dojo/views/jsp/ui/DivTag.java	class	7	8	1	7	11	3	0	10	37	0.8363637	0.0	0.0	11	0	10	0	1	0	11	0	0	0	10	1	0	1	9	0	1	0	0	55	1	0	0	0	0	0	1	11	0	11	0	0	0	0	53	1
xwork-core/src/test/java/com/opensymphony/xwork2/validator/AnnotationValidationAction.java	class	18	19	1	18	1	2	0	0	0	0.0	0.0	0.0	1	0	1	0	0	0	1	0	0	0	0	0	0	0	0	0	0	0	0	5	1	0	0	0	0	115	0	0	0	0	0	0	0	0	44	1
plugins/json/src/main/java/org/apache/struts2/json/JSONResult.java	class	13	15	2	13	60	1	0	30	919	0.9456522	0.0	0.0	46	0	38	0	8	0	46	0	0	0	24	3	1	23	0	0	3	0	11	214	22	2	8	1	4	7	3	52	1	35	2	0	0	0	236	1
xwork-core/src/main/java/com/opensymphony/xwork2/config/FileManagerFactoryProvider.java	class	5	5	0	5	5	1	0	2	8	0.6	0.0	0.0	5	0	5	0	0	0	5	0	0	0	1	0	0	1	0	0	0	0	0	16	1	0	0	0	0	0	0	1	0	1	0	0	0	0	24	1
plugins/json/src/test/java/org/apache/struts2/json/JSONEnumTest.java	class	4	4	0	4	2	2	0	18	1	0.0	0.0	0.0	2	0	2	0	0	0	2	0	0	0	0	0	0	0	0	0	0	0	2	55	0	0	0	0	0	26	14	10	0	10	0	0	0	0	56	1
xwork-core/src/main/java/com/opensymphony/xwork2/util/finder/UrlSet.java	class	5	6	1	5	46	1	0	47	69	0.7121212	0.0	0.0	22	0	17	5	0	0	17	0	0	0	3	1	0	3	0	0	2	0	8	167	18	8	2	1	0	22	0	35	1	29	3	0	1	0	102	1
core/src/main/java/org/apache/struts2/config/DefaultSettings.java	class	6	9	3	6	8	1	0	9	0	0.375	0.0	0.0	4	0	4	0	0	0	4	0	0	0	2	1	0	2	0	0	1	0	0	37	3	1	1	2	0	5	0	7	1	6	3	0	0	0	73	1
core/src/main/java/org/apache/struts2/views/freemarker/tags/ComponentModel.java	class	6	7	1	6	2	2	0	0	1	0.0	0.0	0.0	2	0	1	0	1	0	2	0	0	0	0	0	0	0	0	0	0	0	0	8	1	0	0	0	0	0	0	0	0	0	0	0	0	0	15	1
plugins/dojo/src/test/java/org/apache/struts2/dojo/views/jsp/ui/StrutsMockHttpServletRequest.java	class	4	5	1	4	35	2	0	9	482	0.9292929	0.0	0.0	33	0	33	0	0	0	33	0	0	0	12	0	0	11	0	1	0	0	1	126	22	0	1	1	0	2	2	20	0	14	1	0	0	0	67	1
[truncated: 17,430 more rows]
[truncated: 5 more columns]
