# Supplementary material for: Vulnerable JavaScript functions detection using stacking of convolutional neural networks
Source: PeerJ Comput Sci. 2024 Feb 29;10:e1838. doi: 10.7717/peerj-cs.1838 (PMC10909211; doi:10.7717/peerj-cs.1838)
Supplement: Supplemental Information 1 [file peerj-cs-10-1838-s001.zip › Datasets/JS_Vul/JSVulnerabilityDataSet-1.0.csv]

name	longname	path	full_repo_path	line	column	endline	endcolumn	CC	CCL	CCO	CI	CLC	CLLC	McCC	NL	NLE	CD	CLOC	DLOC	TCD	TCLOC	LLOC	LOC	NOS	NUMPAR	TLLOC	TLOC	TNOS	HOR_D	HOR_T	HON_D	HON_T	HLEN	HVOC	HDIFF	HVOL	HEFF	HBUGS	HTIME	CYCL	PARAMS	CYCL_DENS	Vuln
initFileServer	initializers.initFileServer.initFileServer	initializers/initFileServer.js	https://github.com/actionhero/actionhero/blob/c443e24462ebe23677f8e67e0bc8a89c1a237390/initializers/initFileServer.js	4	21	128	1	0	0	0	0	0	0	3	1	1	0	0	0	0.00862069	1	18	25	10	2	115	125	83	7	37	14	41	78	21	10.25	342.60075897674335	3511.6577795116195	0.11420025299224779	195.09209886175665	3	2	30	1
api.sendFile	initializers.initFileServer.initFileServer.sendFile[0]	initializers/initFileServer.js	https://github.com/actionhero/actionhero/blob/c443e24462ebe23677f8e67e0bc8a89c1a237390/initializers/initFileServer.js	15	16	40	2	0	0	0	0	0	0	11	3	3	0.0416667	1	0	0.0416667	1	23	26	22	3	23	26	22	16	74	32	86	160	48	21.5	893.5940001153849	19212.271002480775	0.2978646667051283	1067.3483890267098	9	3	37.5	1
<anonymous>.followFileToServe	initializers.initFileServer.initFileServer.followFileToServe	initializers/initFileServer.js	https://github.com/actionhero/actionhero/blob/c443e24462ebe23677f8e67e0bc8a89c1a237390/initializers/initFileServer.js	42	36	65	2	0	0	0	0	0	0	1	0	0	0	0	0	0	0	4	4	1	4	24	24	15	3	4	7	9	13	10	1.9285714285714288	43.18506523353572	83.28548295039032	0.014395021744511906	4.626971275021685	1	4	100	1
<anonymous>.sendFile	initializers.initFileServer.initFileServer.sendFile[1]	initializers/initFileServer.js	https://github.com/actionhero/actionhero/blob/c443e24462ebe23677f8e67e0bc8a89c1a237390/initializers/initFileServer.js	67	27	110	2	0	0	0	0	0	0	1	0	0	0	0	0	0	0	4	4	1	4	44	44	27	3	4	7	9	13	10	1.9285714285714288	43.18506523353572	83.28548295039032	0.014395021744511906	4.626971275021685	1	4	100	0
<anonymous>.sendFileNotFound	initializers.initFileServer.initFileServer.sendFileNotFound	initializers/initFileServer.js	https://github.com/actionhero/actionhero/blob/c443e24462ebe23677f8e67e0bc8a89c1a237390/initializers/initFileServer.js	112	35	125	2	0	0	0	0	0	0	3	2	2	0	0	0	0	0	14	14	9	3	14	14	9	10	33	27	47	80	37	8.703703703703704	416.756269250316	3627.3230842157136	0.138918756416772	201.5179491230952	3	3	30	0
<anonymous>	initializers.initFileServer.initFileServer.followFileToServe.stat$1	initializers/initFileServer.js	https://github.com/actionhero/actionhero/blob/c443e24462ebe23677f8e67e0bc8a89c1a237390/initializers/initFileServer.js	43	24	64	3	0	0	0	0	0	0	6	4	3	0	0	0	0	0	17	17	11	2	22	22	14	9	41	23	52	93	32	10.17391304347826	465	4730.869565217391	0.155	262.82608695652175	6	2	40	0
<anonymous>	initializers.initFileServer.initFileServer.sendFile[1].readFile$1	initializers/initFileServer.js	https://github.com/actionhero/actionhero/blob/c443e24462ebe23677f8e67e0bc8a89c1a237390/initializers/initFileServer.js	68	24	109	3	0	0	0	0	0	0	7	3	3	0	0	0	0	0	42	42	25	2	42	42	26	17	106	58	127	233	75	18.612068965517242	1451.3147548855402	27011.970308602427	0.48377158496184675	1500.6650171445792	5	2	14.705882352941178	0
<anonymous>	initializers.initFileServer.initFileServer.followFileToServe.stat$1.readLink$1	initializers/initFileServer.js	https://github.com/actionhero/actionhero/blob/c443e24462ebe23677f8e67e0bc8a89c1a237390/initializers/initFileServer.js	51	31	57	6	0	0	0	0	0	0	2	1	1	0	0	0	0	0	7	7	3	2	7	7	3	5	9	9	17	26	14	4.722222222222222	98.9912279734977	467.45857654151695	0.0329970759911659	25.969920918973163	2	2	50	0
<anonymous>	initializers.initFileServer.initFileServer.sendFile[1].readFile$1.nextTick$0	initializers/initFileServer.js	https://github.com/actionhero/actionhero/blob/c443e24462ebe23677f8e67e0bc8a89c1a237390/initializers/initFileServer.js	108	20	108	59	0	0	0	0	0	0	1	0	0	0	0	0	0	0	1	1	1	0	1	1	1	1	1	3	3	4	4	0.5	8	4	0.0026666666666666666	0.2222222222222222	1	0	100	0
errors	config.errors.errors	config/errors.js	https://github.com/actionhero/actionhero/blob/3957d58f4fce92f00ce89b952b2ff7a9d8b81ff7/config/errors.js	7	10	149	3	0	0	0	0	0	0	1	0	0	0.294872	23	0	0.194915	23	55	103	1	1	95	143	34	4	53	29	54	107	33	3.7241379310344827	539.7501707713545	2010.104084251941	0.17991672359045152	111.67244912510783	1	1	3.7037037037037033	1
web	config.errors.errors.web	config/errors.js	https://github.com/actionhero/actionhero/blob/3957d58f4fce92f00ce89b952b2ff7a9d8b81ff7/config/errors.js	17	15	23	11	0	0	0	0	0	0	2	1	1	0	0	0	0	0	7	7	3	1	7	7	3	5	8	5	8	16	10	4	53.1508495181978	212.6033980727912	0.017716949839399268	11.811299892932844	2	1	50	0
websocket	config.errors.errors.websocket	config/errors.js	https://github.com/actionhero/actionhero/blob/3957d58f4fce92f00ce89b952b2ff7a9d8b81ff7/config/errors.js	24	21	30	11	0	0	0	0	0	0	2	1	1	0	0	0	0	0	7	7	3	1	7	7	3	5	8	5	8	16	10	4	53.1508495181978	212.6033980727912	0.017716949839399268	11.811299892932844	2	1	50	0
socket	config.errors.errors.socket	config/errors.js	https://github.com/actionhero/actionhero/blob/3957d58f4fce92f00ce89b952b2ff7a9d8b81ff7/config/errors.js	31	18	37	11	0	0	0	0	0	0	2	1	1	0	0	0	0	0	7	7	3	1	7	7	3	5	8	5	8	16	10	4	53.1508495181978	212.6033980727912	0.017716949839399268	11.811299892932844	2	1	50	0
specHelper	config.errors.errors.specHelper	config/errors.js	https://github.com/actionhero/actionhero/blob/3957d58f4fce92f00ce89b952b2ff7a9d8b81ff7/config/errors.js	38	22	44	11	0	0	0	0	0	0	2	1	1	0	0	0	0	0	7	7	3	1	7	7	3	6	9	6	9	18	12	4.5	64.52932501298082	290.3819625584137	0.02150977500432694	16.132331253245205	2	1	50	0
invalidParams	config.errors.errors.invalidParams	config/errors.js	https://github.com/actionhero/actionhero/blob/3957d58f4fce92f00ce89b952b2ff7a9d8b81ff7/config/errors.js	53	21	56	7	0	0	0	0	0	0	2	1	1	0	0	0	0	0	4	4	3	2	4	4	3	4	6	5	8	14	9	3.2	44.37895002019238	142.01264006461562	0.014792983340064125	7.889591114700868	2	2	66.66666666666666	0
missingParams	config.errors.errors.missingParams	config/errors.js	https://github.com/actionhero/actionhero/blob/3957d58f4fce92f00ce89b952b2ff7a9d8b81ff7/config/errors.js	59	21	61	7	0	0	0	0	0	0	1	0	0	0	0	0	0	0	3	3	1	2	3	3	1	4	6	7	9	15	11	2.5714285714285716	51.89147427955947	133.43521957601007	0.01729715809318649	7.413067754222782	1	2	100	0
unknownAction	config.errors.errors.unknownAction	config/errors.js	https://github.com/actionhero/actionhero/blob/3957d58f4fce92f00ce89b952b2ff7a9d8b81ff7/config/errors.js	64	21	66	7	0	0	0	0	0	0	1	0	0	0	0	0	0	0	3	3	1	1	3	3	1	3	4	4	5	9	7	1.875	25.26619429851844	47.374114309722074	0.008422064766172813	2.6318952394290043	1	1	100	0
unsupportedServerType	config.errors.errors.unsupportedServerType	config/errors.js	https://github.com/actionhero/actionhero/blob/3957d58f4fce92f00ce89b952b2ff7a9d8b81ff7/config/errors.js	69	29	71	7	0	0	0	0	0	0	1	0	0	0	0	0	0	0	3	3	1	1	3	3	1	4	7	6	9	16	10	3	53.1508495181978	159.45254855459342	0.017716949839399268	8.858474919699635	1	1	100	0
serverShuttingDown	config.errors.errors.serverShuttingDown	config/errors.js	https://github.com/actionhero/actionhero/blob/3957d58f4fce92f00ce89b952b2ff7a9d8b81ff7/config/errors.js	74	26	76	7	0	0	0	0	0	0	1	0	0	0	0	0	0	0	3	3	1	1	3	3	1	3	4	4	5	9	7	1.875	25.26619429851844	47.374114309722074	0.008422064766172813	2.6318952394290043	1	1	100	0
tooManyPendingActions	config.errors.errors.tooManyPendingActions	config/errors.js	https://github.com/actionhero/actionhero/blob/3957d58f4fce92f00ce89b952b2ff7a9d8b81ff7/config/errors.js	80	29	82	7	0	0	0	0	0	0	1	0	0	0	0	0	0	0	3	3	1	1	3	3	1	3	4	4	5	9	7	1.875	25.26619429851844	47.374114309722074	0.008422064766172813	2.6318952394290043	1	1	100	0
dataLengthTooLarge	config.errors.errors.dataLengthTooLarge	config/errors.js	https://github.com/actionhero/actionhero/blob/3957d58f4fce92f00ce89b952b2ff7a9d8b81ff7/config/errors.js	84	26	86	7	0	0	0	0	0	0	1	0	0	0	0	0	0	0	3	3	1	2	3	3	1	4	5	7	9	14	11	2.5714285714285716	48.43204266092217	124.53953827094274	0.016144014220307392	6.918863237274596	1	2	100	0
fileNotFound	config.errors.errors.fileNotFound	config/errors.js	https://github.com/actionhero/actionhero/blob/3957d58f4fce92f00ce89b952b2ff7a9d8b81ff7/config/errors.js	94	20	96	7	0	0	0	0	0	0	1	0	0	0	0	0	0	0	3	3	1	1	3	3	1	4	6	6	8	14	10	2.6666666666666665	46.50699332842308	124.01864887579487	0.01550233110947436	6.889924937544159	1	1	100	1
fileNotProvided	config.errors.errors.fileNotProvided	config/errors.js	https://github.com/actionhero/actionhero/blob/3957d58f4fce92f00ce89b952b2ff7a9d8b81ff7/config/errors.js	99	23	101	7	0	0	0	0	0	0	1	0	0	0	0	0	0	0	3	3	1	1	3	3	1	3	3	3	4	7	6	2	18.094737505048094	36.18947501009619	0.006031579168349364	2.0105263894497885	1	1	100	0
fileReadError	config.errors.errors.fileReadError	config/errors.js	https://github.com/actionhero/actionhero/blob/3957d58f4fce92f00ce89b952b2ff7a9d8b81ff7/config/errors.js	104	21	106	7	0	0	0	0	0	0	1	0	0	0	0	0	0	0	3	3	1	2	3	3	1	4	5	6	8	13	10	2.6666666666666665	43.18506523353572	115.16017395609524	0.014395021744511906	6.397787442005291	1	2	100	0
verbNotFound	config.errors.errors.verbNotFound	config/errors.js	https://github.com/actionhero/actionhero/blob/3957d58f4fce92f00ce89b952b2ff7a9d8b81ff7/config/errors.js	112	20	114	7	0	0	0	0	0	0	1	0	0	0	0	0	0	0	3	3	1	2	3	3	1	4	4	5	7	11	9	2.8	34.86917501586544	97.63369004442322	0.011623058338621813	5.424093891356845	1	2	100	0
verbNotAllowed	config.errors.errors.verbNotAllowed	config/errors.js	https://github.com/actionhero/actionhero/blob/3957d58f4fce92f00ce89b952b2ff7a9d8b81ff7/config/errors.js	116	22	118	7	0	0	0	0	0	0	1	0	0	0	0	0	0	0	3	3	1	2	3	3	1	4	4	5	7	11	9	2.8	34.86917501586544	97.63369004442322	0.011623058338621813	5.424093891356845	1	2	100	0
connectionRoomAndMessage	config.errors.errors.connectionRoomAndMessage	config/errors.js	https://github.com/actionhero/actionhero/blob/3957d58f4fce92f00ce89b952b2ff7a9d8b81ff7/config/errors.js	120	32	122	7	0	0	0	0	0	0	1	0	0	0	0	0	0	0	3	3	1	1	3	3	1	3	3	3	4	7	6	2	18.094737505048094	36.18947501009619	0.006031579168349364	2.0105263894497885	1	1	100	0
connectionNotInRoom	config.errors.errors.connectionNotInRoom	config/errors.js	https://github.com/actionhero/actionhero/blob/3957d58f4fce92f00ce89b952b2ff7a9d8b81ff7/config/errors.js	124	27	126	7	0	0	0	0	0	0	1	0	0	0	0	0	0	0	3	3	1	2	3	3	1	4	4	5	7	11	9	2.8	34.86917501586544	97.63369004442322	0.011623058338621813	5.424093891356845	1	2	100	0
connectionAlreadyInRoom	config.errors.errors.connectionAlreadyInRoom	config/errors.js	https://github.com/actionhero/actionhero/blob/3957d58f4fce92f00ce89b952b2ff7a9d8b81ff7/config/errors.js	128	31	130	7	0	0	0	0	0	0	1	0	0	0	0	0	0	0	3	3	1	2	3	3	1	4	4	5	7	11	9	2.8	34.86917501586544	97.63369004442322	0.011623058338621813	5.424093891356845	1	2	100	0
connectionRoomHasBeenDeleted	config.errors.errors.connectionRoomHasBeenDeleted	config/errors.js	https://github.com/actionhero/actionhero/blob/3957d58f4fce92f00ce89b952b2ff7a9d8b81ff7/config/errors.js	132	36	134	7	0	0	0	0	0	0	1	0	0	0	0	0	0	0	3	3	1	1	3	3	1	3	4	5	5	9	8	1.5	27	40.5	0.009	2.25	1	1	100	0
connectionRoomNotExist	config.errors.errors.connectionRoomNotExist	config/errors.js	https://github.com/actionhero/actionhero/blob/3957d58f4fce92f00ce89b952b2ff7a9d8b81ff7/config/errors.js	136	30	138	7	0	0	0	0	0	0	1	0	0	0	0	0	0	0	3	3	1	1	3	3	1	3	4	5	5	9	8	1.5	27	40.5	0.009	2.25	1	1	100	0
connectionRoomExists	config.errors.errors.connectionRoomExists	config/errors.js	https://github.com/actionhero/actionhero/blob/3957d58f4fce92f00ce89b952b2ff7a9d8b81ff7/config/errors.js	140	28	142	7	0	0	0	0	0	0	1	0	0	0	0	0	0	0	3	3	1	1	3	3	1	3	4	5	5	9	8	1.5	27	40.5	0.009	2.25	1	1	100	0
connectionRoomRequired	config.errors.errors.connectionRoomRequired	config/errors.js	https://github.com/actionhero/actionhero/blob/3957d58f4fce92f00ce89b952b2ff7a9d8b81ff7/config/errors.js	144	30	146	7	0	0	0	0	0	0	1	0	0	0	0	0	0	0	3	3	1	1	3	3	1	3	4	5	5	9	8	1.5	27	40.5	0.009	2.25	1	1	100	0
initialize	initializers.utils.initialize	initializers/utils.js	https://github.com/actionhero/actionhero/blob/3957d58f4fce92f00ce89b952b2ff7a9d8b81ff7/initializers/utils.js	9	14	356	3	0.119628	1	12	2	0.091954	0	2	1	1	0.371429	26	0	0.105096	33	44	92	22	2	281	348	227	7	87	24	88	175	31	12.833333333333332	866.9843543177033	11126.299213743858	0.28899478477256774	618.127734096881	2	2	9.090909090909092	1
<anonymous>.hashMerge	initializers.utils.initialize.hashMerge	initializers/utils.js	https://github.com/actionhero/actionhero/blob/3957d58f4fce92f00ce89b952b2ff7a9d8b81ff7/initializers/utils.js	15	26	53	5	0.936364	1	12	2	0.820513	0	11	4	4	0	0	0	0	0	38	39	22	3	38	39	22	13	94	16	108	202	29	43.875	981.3121610157697	43055.071064566895	0.32710405367192324	2391.948392475939	7	3	25	0
<anonymous>.isPlainObject	initializers.utils.initialize.isPlainObject	initializers/utils.js	https://github.com/actionhero/actionhero/blob/3957d58f4fce92f00ce89b952b2ff7a9d8b81ff7/initializers/utils.js	55	30	71	5	0	0	0	0	0	0	8	2	2	0.0588235	1	0	0.0588235	1	16	17	17	1	16	17	17	13	35	23	45	80	36	12.717391304347826	413.594000115385	5259.836740597831	0.1378646667051283	292.21315225543503	6	1	35.294117647058826	0
<anonymous>.stringToHash	initializers.utils.initialize.stringToHash	initializers/utils.js	https://github.com/actionhero/actionhero/blob/3957d58f4fce92f00ce89b952b2ff7a9d8b81ff7/initializers/utils.js	76	29	80	5	0	0	0	0	0	0	2	1	1	0	0	0	0	0	4	4	3	2	5	5	5	7	9	7	12	21	14	6	79.95445336320968	479.7267201792581	0.026651484454403226	26.651484454403228	2	2	50	0
<anonymous>.arrayUniqueify	initializers.utils.initialize.arrayUniqueify	initializers/utils.js	https://github.com/actionhero/actionhero/blob/3957d58f4fce92f00ce89b952b2ff7a9d8b81ff7/initializers/utils.js	84	31	93	5	0	0	0	0	0	0	4	3	3	0	0	0	0	0	10	10	11	1	10	10	11	13	26	9	27	53	22	19.5	236.34987578777677	4608.822577861647	0.07878329192925893	256.0456987700915	4	1	44.44444444444444	1
<anonymous>.recursiveDirectoryGlob	initializers.utils.initialize.recursiveDirectoryGlob	initializers/utils.js	https://github.com/actionhero/actionhero/blob/3957d58f4fce92f00ce89b952b2ff7a9d8b81ff7/initializers/utils.js	97	39	143	5	0	0	0	0	0	0	4	1	1	0	0	0	0.0681818	3	11	15	9	3	41	47	36	8	22	15	25	47	23	6.666666666666667	212.60741193467962	1417.3827462311974	0.07086913731155987	78.7434859017332	4	3	44.44444444444444	1
<anonymous>.sourceRelativeLinkPath	initializers.utils.initialize.sourceRelativeLinkPath	initializers/utils.js	https://github.com/actionhero/actionhero/blob/3957d58f4fce92f00ce89b952b2ff7a9d8b81ff7/initializers/utils.js	145	39	166	5	0	0	0	0	0	0	2	1	1	0.142857	2	0	0.105263	2	12	17	10	2	17	22	15	10	37	22	37	74	32	8.40909090909091	370	3111.363636363637	0.12333333333333334	172.8535353535354	2	2	20	0
<anonymous>.objClone	initializers.utils.initialize.objClone	initializers/utils.js	https://github.com/actionhero/actionhero/blob/3957d58f4fce92f00ce89b952b2ff7a9d8b81ff7/initializers/utils.js	170	25	174	5	0	0	0	0	0	0	1	0	0	0	0	0	0	0	4	4	1	1	5	5	2	4	10	7	11	21	11	3.142857142857143	72.64806399138325	228.32248683006165	0.024216021330461083	12.684582601670092	1	1	100	0
<anonymous>.collapseObjectToArray	initializers.utils.initialize.collapseObjectToArray	initializers/utils.js	https://github.com/actionhero/actionhero/blob/3957d58f4fce92f00ce89b952b2ff7a9d8b81ff7/initializers/utils.js	178	38	196	5	0	0	0	0	0	0	7	3	3	0	0	0	0	0	17	19	17	1	17	19	17	13	39	15	39	78	28	16.900000000000002	374.9736839204931	6337.055258256334	0.1249912279734977	352.05862545868524	5	1	29.411764705882355	0
<anonymous>.getExternalIPAddress	initializers.utils.initialize.getExternalIPAddress	initializers/utils.js	https://github.com/actionhero/actionhero/blob/3957d58f4fce92f00ce89b952b2ff7a9d8b81ff7/initializers/utils.js	200	37	212	5	0	0	0	0	0	0	2	1	1	0	0	0	0	0	10	10	7	0	13	13	9	7	15	9	14	29	16	5.444444444444445	116	631.5555555555555	0.03866666666666667	35.08641975308642	1	0	14.285714285714285	0
<anonymous>.parseCookies	initializers.utils.initialize.parseCookies	initializers/utils.js	https://github.com/actionhero/actionhero/blob/3957d58f4fce92f00ce89b952b2ff7a9d8b81ff7/initializers/utils.js	216	29	225	5	0	0	0	0	0	0	2	1	1	0	0	0	0	0	8	8	4	1	10	10	6	7	13	8	13	26	15	5.6875	101.57915548582149	577.7314468256097	0.033859718495273826	32.096191490311654	2	1	50	0
<anonymous>.parseIPv6URI	initializers.utils.initialize.parseIPv6URI	initializers/utils.js	https://github.com/actionhero/actionhero/blob/3957d58f4fce92f00ce89b952b2ff7a9d8b81ff7/initializers/utils.js	230	29	246	5	0	0	0	0	0	0	4	2	2	0.0588235	1	0	0.0588235	1	16	17	11	1	16	17	11	15	36	21	39	75	36	13.928571428571429	387.7443751081734	5400.725224720987	0.12924812503605781	300.04029026227704	3	1	21.428571428571427	0
<anonymous>.eventLoopDelay	initializers.utils.initialize.eventLoopDelay	initializers/utils.js	https://github.com/actionhero/actionhero/blob/3957d58f4fce92f00ce89b952b2ff7a9d8b81ff7/initializers/utils.js	250	31	276	5	0	0	0	0	0	0	3	1	1	0	0	0	0	0	13	16	9	2	24	27	20	13	21	12	21	42	25	11.375	195.04195997053841	2218.6022946648745	0.06501398665684614	123.25568303693747	3	2	33.33333333333333	0
<anonymous>.sortGlobalMiddleware	initializers.utils.initialize.sortGlobalMiddleware	initializers/utils.js	https://github.com/actionhero/actionhero/blob/3957d58f4fce92f00ce89b952b2ff7a9d8b81ff7/initializers/utils.js	280	37	288	5	0	0	0	0	0	0	1	0	0	0	0	0	0	0	4	4	1	2	9	9	4	2	2	3	4	6	5	1.3333333333333333	13.931568569324174	18.575424759098897	0.004643856189774725	1.0319680421721609	1	2	100	0
<anonymous>.dirExists	initializers.utils.initialize.dirExists	initializers/utils.js	https://github.com/actionhero/actionhero/blob/3957d58f4fce92f00ce89b952b2ff7a9d8b81ff7/initializers/utils.js	292	26	297	5	0	0	0	0	0	0	3	1	1	0	0	0	0	0	6	6	4	1	6	6	4	6	10	6	9	19	12	4.5	68.11428751370197	306.51429381165883	0.022704762504567322	17.028571878425492	2	1	66.66666666666666	0
<anonymous>.fileExists	initializers.utils.initialize.fileExists	initializers/utils.js	https://github.com/actionhero/actionhero/blob/3957d58f4fce92f00ce89b952b2ff7a9d8b81ff7/initializers/utils.js	299	27	304	5	0	0	0	0	0	0	3	1	1	0	0	0	0	0	6	6	4	1	6	6	4	6	10	6	9	19	12	4.5	68.11428751370197	306.51429381165883	0.022704762504567322	17.028571878425492	2	1	66.66666666666666	0
<anonymous>.createDirSafely	initializers.utils.initialize.createDirSafely	initializers/utils.js	https://github.com/actionhero/actionhero/blob/3957d58f4fce92f00ce89b952b2ff7a9d8b81ff7/initializers/utils.js	306	32	313	5	0	0	0	0	0	0	2	1	1	0	0	0	0	0	8	8	4	1	8	8	4	5	21	15	26	47	20	4.333333333333334	203.13062045970605	880.2326886587264	0.06771020681990202	48.90181603659591	2	1	40	0
<anonymous>.createFileSafely	initializers.utils.initialize.createFileSafely	initializers/utils.js	https://github.com/actionhero/actionhero/blob/3957d58f4fce92f00ce89b952b2ff7a9d8b81ff7/initializers/utils.js	315	33	326	5	0	0	0	0	0	0	5	2	2	0	0	0	0	0	12	12	6	3	12	12	6	7	35	17	41	76	24	8.441176470588236	348.4571500548079	2941.3882960508786	0.11615238335160265	163.41046089171547	3	3	37.5	0
<anonymous>.createLinkfileSafely	initializers.utils.initialize.createLinkfileSafely	initializers/utils.js	https://github.com/actionhero/actionhero/blob/3957d58f4fce92f00ce89b952b2ff7a9d8b81ff7/initializers/utils.js	328	37	335	5	0	0	0	0	0	0	2	1	1	0	0	0	0	0	8	8	4	3	8	8	4	5	15	14	22	37	19	3.9285714285714284	157.17331799741265	617.4666064184069	0.05239110599913755	34.30370035657816	2	3	40	0
<anonymous>.removeLinkfileSafely	initializers.utils.initialize.removeLinkfileSafely	initializers/utils.js	https://github.com/actionhero/actionhero/blob/3957d58f4fce92f00ce89b952b2ff7a9d8b81ff7/initializers/utils.js	337	37	344	5	0	0	0	0	0	0	2	1	1	0	0	0	0	0	8	8	4	3	8	8	4	6	16	14	21	37	20	4.5	159.91133951083242	719.6010277987459	0.05330377983694414	39.977834877708105	2	3	40	0
<anonymous>.createSymlinkSafely	initializers.utils.initialize.createSymlinkSafely	initializers/utils.js	https://github.com/actionhero/actionhero/blob/3957d58f4fce92f00ce89b952b2ff7a9d8b81ff7/initializers/utils.js	346	36	353	5	0	0	0	0	0	0	2	1	1	0	0	0	0	0	8	8	4	2	8	8	4	5	17	15	24	41	20	4	177.19905189038187	708.7962075615275	0.05906635063012729	39.377567086751526	2	2	40	0
_index	initializers.utils.initialize.stringToHash._index	initializers/utils.js	https://github.com/actionhero/actionhero/blob/3957d58f4fce92f00ce89b952b2ff7a9d8b81ff7/initializers/utils.js	78	6	78	47	0	0	0	0	0	0	1	0	0	0	0	0	0	0	1	1	2	2	1	1	2	2	2	2	4	6	4	2	12	24	0.004	1.3333333333333333	1	2	100	0
<anonymous>	initializers.utils.initialize.eventLoopDelay.series$1	initializers/utils.js	https://github.com/actionhero/actionhero/blob/3957d58f4fce92f00ce89b952b2ff7a9d8b81ff7/initializers/utils.js	270	33	275	7	0	0	0	0	0	0	1	0	0	0	0	0	0	0	6	6	4	0	6	6	5	7	14	12	15	29	19	4.375	123.18989788986397	538.9558032681549	0.04106329929662132	29.94198907045305	1	0	25	0
initialize	servers.web.initialize	servers/web.js	https://github.com/actionhero/actionhero/blob/3957d58f4fce92f00ce89b952b2ff7a9d8b81ff7/servers/web.js	14	19	588	1	0	0	0	0	0	0	2	1	1	0.19403	13	0	0.0728346	37	54	94	25	3	471	575	338	12	82	45	83	165	57	11.066666666666666	962.4268523371825	10650.85716586482	0.32080895077906085	591.71428699249	2	3	6.451612903225806	1
server.start	servers.web.initialize.start	servers/web.js	https://github.com/actionhero/actionhero/blob/3957d58f4fce92f00ce89b952b2ff7a9d8b81ff7/servers/web.js	41	17	73	3	0	0	0	0	0	0	2	1	1	0	0	0	0	0	16	18	8	1	31	33	21	8	32	23	36	68	31	6.260869565217392	336.88534910630756	2109.195229187317	0.11229511636876918	117.17751273262873	2	1	22.22222222222222	0
server.stop	servers.web.initialize.stop	servers/web.js	https://github.com/actionhero/actionhero/blob/3957d58f4fce92f00ce89b952b2ff7a9d8b81ff7/servers/web.js	75	16	78	3	0	0	0	0	0	0	1	0	0	0	0	0	0	0	4	4	2	1	4	4	2	2	5	5	7	12	7	1.4	33.68825906469125	47.16356269056775	0.011229419688230418	2.620197927253764	1	1	50	0
server.sendMessage	servers.web.initialize.sendMessage	servers/web.js	https://github.com/actionhero/actionhero/blob/3957d58f4fce92f00ce89b952b2ff7a9d8b81ff7/servers/web.js	80	23	91	3	0	0	0	0	0	0	2	1	1	0	0	0	0	0	10	12	7	2	10	12	7	7	20	15	28	48	22	6.533333333333333	214.05271769459029	1398.4777556046565	0.07135090589819676	77.69320864470313	2	2	28.57142857142857	0
server.sendFile	servers.web.initialize.sendFile	servers/web.js	https://github.com/actionhero/actionhero/blob/3957d58f4fce92f00ce89b952b2ff7a9d8b81ff7/servers/web.js	93	20	174	3	0	0	0	0	0	0	12	2	2	0	0	0	0.0405405	3	36	44	28	6	71	82	59	15	90	42	102	192	57	18.21428571428571	1119.9148827196304	20398.449649536124	0.37330496090654347	1133.2472027520068	9	6	31.03448275862069	0
server.sendWithCompression	servers.web.initialize.sendWithCompression	servers/web.js	https://github.com/actionhero/actionhero/blob/3957d58f4fce92f00ce89b952b2ff7a9d8b81ff7/servers/web.js	176	31	233	3	0	0	0	0	0	0	16	3	2	0.125	6	0	0.113208	6	42	53	30	6	47	58	35	12	109	45	131	240	57	17.466666666666665	1399.893603399538	24451.474939378597	0.46663120113317935	1358.415274409922	10	6	29.411764705882355	0
server.goodbye	servers.web.initialize.goodbye	servers/web.js	https://github.com/actionhero/actionhero/blob/3957d58f4fce92f00ce89b952b2ff7a9d8b81ff7/servers/web.js	235	19	237	3	0	0	0	0	0	0	1	0	0	0.333333	1	0	0.333333	1	2	3	0	0	2	3	0	0	0	0	0	0	0	0	0	0	0	0	1	0	0	0
handleRequest	servers.web.initialize.handleRequest	servers/web.js	https://github.com/actionhero/actionhero/blob/3957d58f4fce92f00ce89b952b2ff7a9d8b81ff7/servers/web.js	265	24	334	3	0	0	0	0	0	0	1	0	0	0	0	0	0.09375	6	4	4	1	2	58	70	36	2	6	9	10	16	11	1.1111111111111112	55.350905898196764	61.50100655355196	0.018450301966065587	3.4167225863084423	1	2	100	0
completeResponse	servers.web.initialize.completeResponse	servers/web.js	https://github.com/actionhero/actionhero/blob/3957d58f4fce92f00ce89b952b2ff7a9d8b81ff7/servers/web.js	336	27	394	3	0	0	0	0	0	0	18	6	4	0	0	0	0	0	52	59	27	1	52	59	27	16	168	63	184	352	79	23.365079365079364	2218.93082335834	51845.49479338852	0.7396436077861134	2880.3052662993623	13	1	37.142857142857146	1
extractHeader	servers.web.initialize.extractHeader	servers/web.js	https://github.com/actionhero/actionhero/blob/3957d58f4fce92f00ce89b952b2ff7a9d8b81ff7/servers/web.js	396	24	405	3	0	0	0	0	0	0	3	2	2	0	0	0	0	0	10	10	6	2	10	10	6	11	25	10	25	50	21	13.75	219.61587113893805	3019.718228160398	0.07320529037964602	167.7621237866888	3	2	50	0
respondToOptions	servers.web.initialize.respondToOptions	servers/web.js	https://github.com/actionhero/actionhero/blob/3957d58f4fce92f00ce89b952b2ff7a9d8b81ff7/servers/web.js	407	27	417	3	0	0	0	0	0	0	5	1	1	0	0	0	0	0	11	11	7	1	11	11	7	8	36	20	41	77	28	8.2	370.16632899843546	3035.3638977871706	0.12338877633281183	168.6313276548428	3	1	42.857142857142854	0
respondToTrace	servers.web.initialize.respondToTrace	servers/web.js	https://github.com/actionhero/actionhero/blob/3957d58f4fce92f00ce89b952b2ff7a9d8b81ff7/servers/web.js	419	25	423	3	0	0	0	0	0	0	1	0	0	0	0	0	0	0	5	5	3	1	5	5	3	4	13	14	18	31	18	2.5714285714285716	129.26767504471167	332.4025929721157	0.043089225014903886	18.466810720673095	1	1	33.33333333333333	0
determineRequestParams	servers.web.initialize.determineRequestParams	servers/web.js	https://github.com/actionhero/actionhero/blob/3957d58f4fce92f00ce89b952b2ff7a9d8b81ff7/servers/web.js	425	33	519	3	0	0	0	0	0	0	28	5	3	0.0533333	4	0	0.045977	4	71	83	58	2	83	95	69	20	260	66	284	544	86	43.03030303030303	3495.8880265579414	150429.12114279627	1.1652960088526472	8357.173396822014	20	2	32.78688524590164	0
fillParamsFromWebRequest	servers.web.initialize.fillParamsFromWebRequest	servers/web.js	https://github.com/actionhero/actionhero/blob/3957d58f4fce92f00ce89b952b2ff7a9d8b81ff7/servers/web.js	521	35	531	3	0	0	0	0	0	0	3	1	1	0.181818	2	0	0.181818	2	9	11	6	2	9	11	6	9	16	11	20	36	20	8.181818181818182	155.58941141594505	1273.0042752213685	0.05186313713864835	70.72245973452047	2	2	28.57142857142857	0
buildRequesterInformation	servers.web.initialize.buildRequesterInformation	servers/web.js	https://github.com/actionhero/actionhero/blob/3957d58f4fce92f00ce89b952b2ff7a9d8b81ff7/servers/web.js	533	36	548	3	0	0	0	0	0	0	4	2	2	0	0	0	0	0	14	16	6	1	14	16	6	12	31	17	35	66	29	12.352941176470587	320.6267456784198	3960.6833289687147	0.1068755818928066	220.03796272048416	3	1	30	0
cleanHeaders	servers.web.initialize.cleanHeaders	servers/web.js	https://github.com/actionhero/actionhero/blob/3957d58f4fce92f00ce89b952b2ff7a9d8b81ff7/servers/web.js	550	23	567	3	0	0	0	0	0	0	6	3	2	0.111111	2	0	0.111111	2	16	18	12	1	16	18	12	13	52	20	49	101	33	15.925	509.4838060552038	8113.52961142912	0.1698279353517346	450.7516450793956	3	1	21.428571428571427	0
cleanSocket	servers.web.initialize.cleanSocket	servers/web.js	https://github.com/actionhero/actionhero/blob/3957d58f4fce92f00ce89b952b2ff7a9d8b81ff7/servers/web.js	569	22	579	3	0	0	0	0	0	0	3	1	1	0	0	0	0	0	6	6	2	2	11	11	5	6	8	7	10	18	13	4.285714285714286	66.60791492653966	285.4624925423128	0.022202638308846556	15.859027363461824	2	2	100	0
chmodSocket	servers.web.initialize.chmodSocket	servers/web.js	https://github.com/actionhero/actionhero/blob/3957d58f4fce92f00ce89b952b2ff7a9d8b81ff7/servers/web.js	581	22	585	3	0	0	0	0	0	0	3	1	1	0	0	0	0	0	5	5	2	2	5	5	2	6	10	9	13	23	15	4.333333333333333	89.85848369899593	389.386762695649	0.02995282789966531	21.632597927536054	2	2	100	0
sendRequestResult	servers.web.initialize.sendFile.sendRequestResult	servers/web.js	https://github.com/actionhero/actionhero/blob/3957d58f4fce92f00ce89b952b2ff7a9d8b81ff7/servers/web.js	117	28	128	5	0	0	0	0	0	0	3	2	1	0	0	0	0	0	12	12	8	0	12	12	8	7	25	18	36	61	25	7	283.2752275762582	1982.9265930338074	0.09442507585875273	110.16258850187819	3	0	30	0
promisifyHooks	src.config.user.promisifyHooks	src/config/user.js	https://github.com/ipfs/aegir/blob/eebd9de703f74de40c09c22a1df9cd21504070a1/src/config/user.js	30	0	36	1	0	0	0	0	0	0	1	0	0	0	0	0	0	0	5	6	3	1	6	7	4	3	5	4	6	11	7	2.25	30.880904142633646	69.4820343209257	0.010293634714211216	3.860113017829206	1	1	50	0
normalizeHooks	src.config.user.normalizeHooks	src/config/user.js	https://github.com/ipfs/aegir/blob/eebd9de703f74de40c09c22a1df9cd21504070a1/src/config/user.js	38	0	67	1	0	0	0	0	0	0	4	1	1	0.130435	3	0	0.12	3	20	28	14	1	22	30	16	10	34	18	35	69	28	9.722222222222221	331.7074896219747	3224.933926880309	0.11056916320732489	179.16299593779496	4	1	30.76923076923077	1
userConfig	src.config.user.userConfig	src/config/user.js	https://github.com/ipfs/aegir/blob/eebd9de703f74de40c09c22a1df9cd21504070a1/src/config/user.js	69	0	82	1	0	0	0	0	0	0	1	0	0	0	0	0	0	0	11	14	5	0	11	14	5	7	26	17	27	53	24	5.5588235294117645	243.00301253822133	1350.8108638154067	0.08100100417940712	75.04504798974482	1	0	12.5	0
Airbrake	lib.airbrake.Airbrake	lib/airbrake.js	https://github.com/airbrake/node-airbrake/blob/210a045148fe5ccd0198757e71ee0563813f8a31/lib/airbrake.js	17	0	47	1	0	0	0	0	0	0	3	0	0	0	0	0	0	0	29	31	14	0	29	31	14	8	40	42	63	103	50	6	581.3171875467966	3487.90312528078	0.19377239584893222	193.7723958489322	3	0	23.076923076923077	1
<anonymous>	lib.airbrake.__anonymusFunctionExpression0__	lib/airbrake.js	https://github.com/airbrake/node-airbrake/blob/210a045148fe5ccd0198757e71ee0563813f8a31/lib/airbrake.js	49	20	52	1	0	0	0	0	0	0	1	0	0	0	0	0	0	0	4	4	2	0	4	4	2	6	8	8	9	17	14	3.375	64.72503367497926	218.446988653055	0.021575011224993085	12.135943814058612	1	0	50	0
Airbrake.createClient	lib.airbrake.createClient	lib/airbrake.js	https://github.com/airbrake/node-airbrake/blob/210a045148fe5ccd0198757e71ee0563813f8a31/lib/airbrake.js	54	24	59	1	0	0	0	0	0	0	2	0	0	0	0	0	0	0	6	6	4	2	6	6	4	6	10	4	13	23	10	9.75	76.40434618240934	744.9423752784911	0.02546811539413645	41.38568751547173	2	2	50	0
<anonymous>.expressHandler	lib.airbrake.expressHandler	lib/airbrake.js	https://github.com/airbrake/node-airbrake/blob/210a045148fe5ccd0198757e71ee0563813f8a31/lib/airbrake.js	61	36	83	1	0	0	0	0	0	0	2	1	1	0	0	0	0	0	9	11	4	1	19	23	15	8	9	8	9	18	16	4.5	72	324	0.024	18	2	1	50	0
<anonymous>._onError	lib.airbrake._onError	lib/airbrake.js	https://github.com/airbrake/node-airbrake/blob/210a045148fe5ccd0198757e71ee0563813f8a31/lib/airbrake.js	85	30	107	1	0	0	0	0	0	0	3	1	1	0	0	0	0	0	10	11	6	2	21	23	14	10	16	10	21	37	20	10.5	159.91133951083242	1679.0690648637403	0.05330377983694414	93.28161471465224	3	2	50	0
<anonymous>.handleExceptions	lib.airbrake.handleExceptions	lib/airbrake.js	https://github.com/airbrake/node-airbrake/blob/210a045148fe5ccd0198757e71ee0563813f8a31/lib/airbrake.js	109	38	117	1	0	0	0	0	0	0	2	1	1	0	0	0	0	0	8	8	4	1	9	9	5	8	9	9	11	20	17	4.888888888888889	81.7492568250068	399.66303336669995	0.027249752275002266	22.203501853705554	2	1	50	0
<anonymous>.log	lib.airbrake.log	lib/airbrake.js	https://github.com/airbrake/node-airbrake/blob/210a045148fe5ccd0198757e71ee0563813f8a31/lib/airbrake.js	119	25	121	1	0	0	0	0	0	0	2	1	1	0	0	0	0	0	3	3	2	1	3	3	2	3	4	5	6	10	8	1.7999999999999998	30	53.99999999999999	0.01	2.9999999999999996	2	1	100	0
<anonymous>._sendRequest	lib.airbrake._sendRequest	lib/airbrake.js	https://github.com/airbrake/node-airbrake/blob/210a045148fe5ccd0198757e71ee0563813f8a31/lib/airbrake.js	123	34	170	1	0	0	0	0	0	0	1	0	0	0	0	0	0.025641	1	17	20	4	2	38	48	16	7	29	24	39	68	31	5.6875	336.88534910630756	1916.0354230421242	0.11229511636876918	106.44641239122912	1	2	8.333333333333332	0
<anonymous>.notify	lib.airbrake.notify	lib/airbrake.js	https://github.com/airbrake/node-airbrake/blob/210a045148fe5ccd0198757e71ee0563813f8a31/lib/airbrake.js	172	28	191	1	0	0	0	0	0	0	3	1	1	0.0666667	1	0	0.0555556	1	14	17	9	2	17	20	11	9	27	18	34	61	27	8.5	290.0481376319716	2465.4091698717584	0.09668271254399054	136.9671761039866	3	2	33.33333333333333	0
<anonymous>._callback	lib.airbrake._callback	lib/airbrake.js	https://github.com/airbrake/node-airbrake/blob/210a045148fe5ccd0198757e71ee0563813f8a31/lib/airbrake.js	193	31	205	1	0	0	0	0	0	0	1	0	0	0	0	0	0	0	5	5	2	1	12	13	7	4	4	4	4	8	8	2	24	48	0.008	2.6666666666666665	1	1	50	0
<anonymous>.url	lib.airbrake.url	lib/airbrake.js	https://github.com/airbrake/node-airbrake/blob/210a045148fe5ccd0198757e71ee0563813f8a31/lib/airbrake.js	207	25	209	1	0	0	0	0	0	0	1	0	0	0	0	0	0	0	3	3	1	1	3	3	1	3	6	5	7	13	8	2.0999999999999996	39	81.89999999999999	0.013	4.55	1	1	100	0
<anonymous>.notifyXml	lib.airbrake.notifyXml	lib/airbrake.js	https://github.com/airbrake/node-airbrake/blob/210a045148fe5ccd0198757e71ee0563813f8a31/lib/airbrake.js	211	31	223	1	0	0	0	0	0	0	1	0	0	0	0	0	0	0	11	13	6	2	11	13	6	8	25	20	33	58	28	6.6	278.826585479341	1840.2554641636507	0.09294219515978033	102.23641467575837	1	2	11.11111111111111	0
<anonymous>.appendHeaderXml	lib.airbrake.appendHeaderXml	lib/airbrake.js	https://github.com/airbrake/node-airbrake/blob/210a045148fe5ccd0198757e71ee0563813f8a31/lib/airbrake.js	225	37	242	1	0	0	0	0	0	0	2	0	0	0	0	0	0	0	18	18	1	1	18	18	1	3	38	19	36	74	22	2.8421052631578947	329.99793977916	937.8888814776126	0.10999931325972	52.10493785986736	2	1	200	0
<anonymous>.appendErrorXml	lib.airbrake.appendErrorXml	lib/airbrake.js	https://github.com/airbrake/node-airbrake/blob/210a045148fe5ccd0198757e71ee0563813f8a31/lib/airbrake.js	244	36	265	1	0	0	0	0	0	0	3	0	0	0	0	0	0	0	15	17	4	2	20	22	5	6	31	21	31	62	27	4.428571428571429	294.8030251341351	1305.5562541654556	0.0982676750447117	72.53090300919197	3	2	75	0
<anonymous>.appendRequestXml	lib.airbrake.appendRequestXml	lib/airbrake.js	https://github.com/airbrake/node-airbrake/blob/210a045148fe5ccd0198757e71ee0563813f8a31/lib/airbrake.js	267	38	291	1	0	0	0	0	0	0	1	0	0	0	0	0	0	0	9	11	6	2	21	25	15	6	22	19	35	57	25	5.526315789473684	264.6998028171593	1462.8146997790382	0.08823326760571977	81.26748332105768	1	2	14.285714285714285	1
<anonymous>.addRequestVars	lib.airbrake.addRequestVars	lib/airbrake.js	https://github.com/airbrake/node-airbrake/blob/210a045148fe5ccd0198757e71ee0563813f8a31/lib/airbrake.js	293	36	315	1	0	0	0	0	0	0	1	0	0	0	0	0	0	0	6	7	3	3	19	23	11	4	8	11	14	22	15	2.5454545454545454	85.95159310338741	218.78587335407704	0.02865053103446247	12.154770741893168	1	3	33.33333333333333	1
<anonymous>.cgiDataVars	lib.airbrake.cgiDataVars	lib/airbrake.js	https://github.com/airbrake/node-airbrake/blob/210a045148fe5ccd0198757e71ee0563813f8a31/lib/airbrake.js	317	33	354	1	0	0	0	0	0	0	3	1	1	0.04	1	0	0.0333333	1	24	32	18	1	29	38	22	9	62	35	66	128	44	8.485714285714286	698.807247185574	5929.8786404033	0.23293574906185802	329.43770224462776	3	1	16.666666666666664	1
<anonymous>.sessionVars	lib.airbrake.sessionVars	lib/airbrake.js	https://github.com/airbrake/node-airbrake/blob/210a045148fe5ccd0198757e71ee0563813f8a31/lib/airbrake.js	356	33	360	1	0	0	0	0	0	0	2	1	1	0	0	0	0	0	5	5	1	1	5	5	1	6	7	4	7	14	10	5.25	46.50699332842308	244.16171497422116	0.01550233110947436	13.564539720790064	2	1	200	0
<anonymous>.paramsVars	lib.airbrake.paramsVars	lib/airbrake.js	https://github.com/airbrake/node-airbrake/blob/210a045148fe5ccd0198757e71ee0563813f8a31/lib/airbrake.js	362	32	366	1	0	0	0	0	0	0	2	1	1	0	0	0	0	0	5	5	1	1	5	5	1	6	7	4	7	14	10	5.25	46.50699332842308	244.16171497422116	0.01550233110947436	13.564539720790064	2	1	200	0
<anonymous>.appendServerEnvironmentXml	lib.airbrake.appendServerEnvironmentXml	lib/airbrake.js	https://github.com/airbrake/node-airbrake/blob/210a045148fe5ccd0198757e71ee0563813f8a31/lib/airbrake.js	368	48	386	1	0	0	0	0	0	0	3	1	1	0	0	0	0	0	16	19	6	1	16	19	6	5	23	12	27	50	17	5.625	204.373142062517	1149.598924101658	0.06812438068750566	63.86660689453655	3	1	50	0
<anonymous>.trackDeployment	lib.airbrake.trackDeployment	lib/airbrake.js	https://github.com/airbrake/node-airbrake/blob/210a045148fe5ccd0198757e71ee0563813f8a31/lib/airbrake.js	388	37	431	1	0	0	0	0	0	0	2	1	1	0	0	0	0	0	27	32	8	2	37	44	14	10	47	32	62	109	42	9.6875	587.7625990828849	5693.950178615447	0.19592086636096162	316.33056547863595	2	2	10	0
<anonymous>.deploymentPostData	lib.airbrake.deploymentPostData	lib/airbrake.js	https://github.com/airbrake/node-airbrake/blob/210a045148fe5ccd0198757e71ee0563813f8a31/lib/airbrake.js	433	40	441	1	0	0	0	0	0	0	1	0	0	0	0	0	0	0	9	9	1	1	9	9	1	5	14	14	19	33	19	3.3928571428571432	140.1816079436383	475.6161698087729	0.04672720264787944	26.423120544931827	1	1	16.666666666666664	0
<anonymous>	lib.airbrake.expressHandler.on$1	lib/airbrake.js	https://github.com/airbrake/node-airbrake/blob/210a045148fe5ccd0198757e71ee0563813f8a31/lib/airbrake.js	65	36	67	5	0	0	0	0	0	0	1	0	0	0	0	0	0	0	3	3	1	1	3	3	1	2	2	4	5	7	6	1.25	18.094737505048094	22.61842188131012	0.006031579168349364	1.2565789934061178	1	1	100	0
errorHandler	lib.airbrake.expressHandler.errorHandler	lib/airbrake.js	https://github.com/airbrake/node-airbrake/blob/210a045148fe5ccd0198757e71ee0563813f8a31/lib/airbrake.js	70	9	82	3	0	0	0	0	0	0	2	1	1	0	0	0	0	0	11	13	10	4	11	13	10	5	27	20	41	68	25	5.125	315.78222090468125	1618.3838821364914	0.10526074030156042	89.91021567424951	2	4	20	0
<anonymous>	lib.airbrake._onError.notify$1	lib/airbrake.js	https://github.com/airbrake/node-airbrake/blob/210a045148fe5ccd0198757e71ee0563813f8a31/lib/airbrake.js	93	19	106	3	0	0	0	0	0	0	4	2	1	0	0	0	0	0	13	14	8	3	13	14	8	5	17	13	23	40	18	4.423076923076923	166.7970000576925	737.7559617936399	0.05559900001923083	40.986442321868886	4	3	40	0
<anonymous>	lib.airbrake.handleExceptions.on$1	lib/airbrake.js	https://github.com/airbrake/node-airbrake/blob/210a045148fe5ccd0198757e71ee0563813f8a31/lib/airbrake.js	114	34	116	3	0	0	0	0	0	0	1	0	0	0	0	0	0	0	3	3	1	1	3	3	1	2	2	4	5	7	6	1.25	18.094737505048094	22.61842188131012	0.006031579168349364	1.2565789934061178	1	1	100	0
<anonymous>	lib.airbrake._sendRequest.request$1	lib/airbrake.js	https://github.com/airbrake/node-airbrake/blob/210a045148fe5ccd0198757e71ee0563813f8a31/lib/airbrake.js	140	19	169	3	0	0	0	0	0	0	6	2	2	0.0416667	1	0	0.0416667	1	23	30	12	3	23	30	12	11	41	22	49	90	33	12.249999999999998	453.9954707422608	5561.4445165926945	0.15133182358075362	308.96913981070526	6	3	50	0
<anonymous>	lib.airbrake.notify.forEach$0	lib/airbrake.js	https://github.com/airbrake/node-airbrake/blob/210a045148fe5ccd0198757e71ee0563813f8a31/lib/airbrake.js	180	33	184	3	0	0	0	0	0	0	2	1	1	0	0	0	0	0	5	5	2	1	5	5	2	3	3	4	5	8	7	1.875	22.458839376460833	42.11032383086406	0.007486279792153611	2.3394624350480036	2	1	100	0
<anonymous>	lib.airbrake._callback.__anonymusFunctionExpression1__	lib/airbrake.js	https://github.com/airbrake/node-airbrake/blob/210a045148fe5ccd0198757e71ee0563813f8a31/lib/airbrake.js	195	9	204	3	0	0	0	0	0	0	3	1	1	0	0	0	0	0	9	10	5	1	9	10	5	4	7	7	11	18	11	3.142857142857143	62.26976913547136	195.7049887114814	0.020756589711823786	10.872499372860078	3	1	60	0
<anonymous>	lib.airbrake.appendErrorXml.forEach$0	lib/airbrake.js	https://github.com/airbrake/node-airbrake/blob/210a045148fe5ccd0198757e71ee0563813f8a31/lib/airbrake.js	258	16	264	3	0	0	0	0	0	0	4	0	0	0	0	0	0	0	7	7	1	1	7	7	1	3	20	15	23	43	18	2.3000000000000003	179.30677506201943	412.40558264264473	0.059768925020673144	22.911421257924708	4	1	400	0
<anonymous>	lib.airbrake.appendRequestXml.forEach$0	lib/airbrake.js	https://github.com/airbrake/node-airbrake/blob/210a045148fe5ccd0198757e71ee0563813f8a31/lib/airbrake.js	271	41	286	3	0	0	0	0	0	0	5	3	2	0	0	0	0	0	14	16	9	1	14	16	9	9	24	14	27	51	23	8.678571428571429	230.70165975890765	2002.160832907663	0.07690055325296921	111.23115738375905	5	1	50	0
<anonymous>	lib.airbrake.addRequestVars.forEach$0	lib/airbrake.js	https://github.com/airbrake/node-airbrake/blob/210a045148fe5ccd0198757e71ee0563813f8a31/lib/airbrake.js	297	28	314	3	0	0	0	0	0	0	4	1	1	0	0	0	0	0	15	18	8	1	15	18	8	10	24	16	28	52	26	8.75	244.4228653433368	2138.700071754197	0.08147428844777893	118.81667065301093	4	1	50	1
<anonymous>	lib.airbrake.cgiDataVars.forEach$0[0]	lib/airbrake.js	https://github.com/airbrake/node-airbrake/blob/210a045148fe5ccd0198757e71ee0563813f8a31/lib/airbrake.js	319	35	321	3	0	0	0	0	0	0	1	0	0	0	0	0	0	0	3	3	1	1	3	3	1	2	4	4	6	10	6	1.5	25.84962500721156	38.77443751081734	0.00861654166907052	2.1541354172676304	1	1	100	1
<anonymous>	lib.airbrake.cgiDataVars.forEach$0[1]	lib/airbrake.js	https://github.com/airbrake/node-airbrake/blob/210a045148fe5ccd0198757e71ee0563813f8a31/lib/airbrake.js	329	27	335	3	0	0	0	0	0	0	2	1	1	0	0	0	0	0	6	7	3	1	6	7	3	7	10	8	11	21	15	4.8125	82.0447025077789	394.8401308186859	0.02734823416925963	21.935562823260327	2	1	66.66666666666666	1
<anonymous>	lib.airbrake.trackDeployment.request$1	lib/airbrake.js	https://github.com/airbrake/node-airbrake/blob/210a045148fe5ccd0198757e71ee0563813f8a31/lib/airbrake.js	417	19	430	3	0	0	0	0	0	0	3	1	1	0	0	0	0	0	12	14	6	3	12	14	6	9	20	14	25	45	23	8.035714285714286	203.5602880225656	1635.7523144670452	0.0678534293408552	90.87512858150251	3	3	50	0
getChromedriverUrl	install.getChromedriverUrl	install.js	https://github.com/tobli/alto-saxophone/blob/aaea13fd1eb9cdddc2a38f55effe25c99f0ead41/install.js	7	0	20	1	0	0	0	0	0	0	6	2	2	0	0	0	0	0	13	14	7	0	13	14	7	13	24	15	21	45	28	9.1	216.33097149259217	1968.6118405825887	0.07211032383086406	109.36732447681048	5	0	50	1
<anonymous>	install.run$0	install.js	https://github.com/tobli/alto-saxophone/blob/aaea13fd1eb9cdddc2a38f55effe25c99f0ead41/install.js	26	9	30	5	0	0	0	0	0	0	2	1	1	0	0	0	0	0	5	5	2	1	5	5	2	2	2	1	3	5	3	3	7.92481250360578	23.774437510817343	0.0026416041678685932	1.3208020839342969	2	1	100	0
$CompileProvider	src.ng.compile.$CompileProvider	src/ng/compile.js	https://github.com/angular/angular.js/blob/1adf29af13890d61286840177607edd552a9df97/src/ng/compile.js	151	0	1239	1	0	0	0	0	0	0	1	0	0	0.711538	37	0	0.210363	203	15	58	5	1	762	1089	485	6	17	24	30	47	30	3.75	230.62385799360038	864.8394674760015	0.07687461933120013	48.04663708200008	1	1	12.5	1
directiveNormalize	src.ng.compile.directiveNormalize	src/ng/compile.js	https://github.com/angular/angular.js/blob/1adf29af13890d61286840177607edd552a9df97/src/ng/compile.js	1253	0	1255	1	0	0	0	0	0	0	1	0	0	0	0	0	0	0	3	3	2	1	3	3	2	3	4	5	6	10	8	1.7999999999999998	30	53.99999999999999	0.01	2.9999999999999996	1	1	100	0
nodesetLinkingFn	src.ng.compile.nodesetLinkingFn	src/ng/compile.js	https://github.com/angular/angular.js/blob/1adf29af13890d61286840177607edd552a9df97/src/ng/compile.js	1300	0	1305	3	0	0	0	0	0	0	1	0	0	0.4	4	0	0.4	4	6	6	1	4	6	6	1	0	0	4	4	4	4	0	8	0	0.0026666666666666666	0	1	4	0	0
directiveLinkingFn	src.ng.compile.directiveLinkingFn	src/ng/compile.js	https://github.com/angular/angular.js/blob/1adf29af13890d61286840177607edd552a9df97/src/ng/compile.js	1307	0	1313	3	0	0	0	0	0	0	1	0	0	0.416667	5	0	0.416667	5	7	7	1	5	7	7	1	0	0	5	5	5	5	0	11.60964047443681	0	0.0038698801581456034	0	1	5	0	0
registerDirective	src.ng.compile.$CompileProvider.registerDirective	src/ng/compile.js	https://github.com/angular/angular.js/blob/1adf29af13890d61286840177607edd552a9df97/src/ng/compile.js	174	20	207	3	0	0	0	0	0	0	3	2	2	0	0	0	0	0	14	14	8	2	34	34	23	10	22	18	30	52	28	8.333333333333334	249.9824559469954	2083.1871328916286	0.08332748531566514	115.73261849397937	3	2	33.33333333333333	0
<anonymous>.urlSanitizationWhitelist	src.ng.compile.$CompileProvider.urlSanitizationWhitelist	src/ng/compile.js	https://github.com/angular/angular.js/blob/1adf29af13890d61286840177607edd552a9df97/src/ng/compile.js	232	34	238	3	0	0	0	0	0	0	2	1	1	0	0	0	0	0	7	7	4	1	7	7	4	4	5	4	7	12	8	3.5	36	126	0.012	7	2	1	50	0
<anonymous>	src.ng.compile.$CompileProvider.__anonymusFunctionExpression1__	src/ng/compile.js	https://github.com/angular/angular.js/blob/1adf29af13890d61286840177607edd552a9df97/src/ng/compile.js	244	4	1238	3	0	0	0	0	0	0	3	1	1	0.459459	17	0	0.189282	166	20	162	4	9	711	995	453	11	45	43	56	101	54	7.162790697674419	581.2436377185104	4163.326521332587	0.19374787923950346	231.29591785181037	3	9	11.538461538461538	1
<anonymous>	src.ng.compile.$CompileProvider.registerDirective.__anonymusFunctionExpression0__	src/ng/compile.js	https://github.com/angular/angular.js/blob/1adf29af13890d61286840177607edd552a9df97/src/ng/compile.js	180	10	200	11	0	0	0	0	0	0	1	0	0	0	0	0	0	0	6	6	3	2	21	21	15	7	7	7	9	16	14	4.5	60.91767875292166	274.1295543881475	0.020305892917640553	15.229419688230415	1	2	33.33333333333333	0
Attributes	src.ng.compile.$CompileProvider.__anonymusFunctionExpression1__.Attributes	src/ng/compile.js	https://github.com/angular/angular.js/blob/1adf29af13890d61286840177607edd552a9df97/src/ng/compile.js	247	21	250	5	0	0	0	0	0	0	2	0	0	0	0	0	0	0	4	4	2	2	4	4	2	4	6	6	9	15	10	3	49.82892142331044	149.4867642699313	0.016609640474436815	8.304820237218406	2	2	100	0
$set	src.ng.compile.$CompileProvider.__anonymusFunctionExpression1__.$set	src/ng/compile.js	https://github.com/angular/angular.js/blob/1adf29af13890d61286840177607edd552a9df97/src/ng/compile.js	265	12	319	7	0	0	0	0	0	0	13	2	2	0.097561	4	0	0.0869565	4	37	50	21	4	42	55	24	13	69	34	90	159	47	17.205882352941178	883.1796274167443	15195.884765846926	0.29439320913891476	844.2158203248292	10	4	38.46153846153847	0
$observe	src.ng.compile.$CompileProvider.__anonymusFunctionExpression1__.$observe	src/ng/compile.js	https://github.com/angular/angular.js/blob/1adf29af13890d61286840177607edd552a9df97/src/ng/compile.js	330	16	343	7	0	0	0	0	0	0	3	0	0	0	0	0	0.0769231	1	9	10	4	2	12	14	6	9	20	10	23	43	19	10.35	182.66088307807416	1890.5401398580675	0.06088696102602472	105.03000776989263	3	2	50	0
denormalizeTemplate	src.ng.compile.$CompileProvider.__anonymusFunctionExpression1__.denormalizeTemplate	src/ng/compile.js	https://github.com/angular/angular.js/blob/1adf29af13890d61286840177607edd552a9df97/src/ng/compile.js	351	14	353	9	0	0	0	0	0	0	1	0	0	0	0	0	0	0	3	3	1	1	3	3	1	3	5	6	8	13	9	2	41.20902501875006	82.41805003750012	0.013736341672916687	4.578780557638896	1	1	100	0
compile	src.ng.compile.$CompileProvider.__anonymusFunctionExpression1__.compile	src/ng/compile.js	https://github.com/angular/angular.js/blob/1adf29af13890d61286840177607edd552a9df97/src/ng/compile.js	361	4	395	5	0	0	0	0	0	0	2	1	1	0.214286	3	0	0.282051	11	11	14	7	3	28	35	23	9	16	12	21	37	21	7.875	162.51574464281416	1279.8114890621614	0.05417191488093805	71.10063828123118	2	3	33.33333333333333	0
safeAddClass	src.ng.compile.$CompileProvider.__anonymusFunctionExpression1__.safeAddClass	src/ng/compile.js	https://github.com/angular/angular.js/blob/1adf29af13890d61286840177607edd552a9df97/src/ng/compile.js	397	4	404	5	0	0	0	0	0	0	2	1	1	0.142857	1	0	0.142857	1	6	8	3	2	6	8	3	2	2	3	5	7	5	1.6666666666666667	16.253496664211536	27.089161107019226	0.005417832221403845	1.5049533948344014	1	2	50	0
compileNodes	src.ng.compile.$CompileProvider.__anonymusFunctionExpression1__.compileNodes	src/ng/compile.js	https://github.com/angular/angular.js/blob/1adf29af13890d61286840177607edd552a9df97/src/ng/compile.js	421	4	490	5	0	0	0	0	0	0	12	3	3	0.472222	17	15	0.243243	18	19	28	13	4	56	70	39	16	50	25	74	124	41	23.68	664.3364485726424	15731.487102200173	0.22144548285754748	873.9715056777874	11	4	64.70588235294117	0
collectDirectives	src.ng.compile.$CompileProvider.__anonymusFunctionExpression1__.collectDirectives	src/ng/compile.js	https://github.com/angular/angular.js/blob/1adf29af13890d61286840177607edd552a9df97/src/ng/compile.js	503	4	581	5	0	0	0	0	0	0	20	4	4	0.218391	19	10	0.218391	19	68	79	46	4	68	79	46	21	136	61	189	325	82	32.532786885245905	2066.2044015008773	67219.3874553851	0.6887348005002925	3734.4104141880616	15	4	26.31578947368421	0
groupScan	src.ng.compile.$CompileProvider.__anonymusFunctionExpression1__.groupScan	src/ng/compile.js	https://github.com/angular/angular.js/blob/1adf29af13890d61286840177607edd552a9df97/src/ng/compile.js	590	4	610	5	0	0	0	0	0	0	9	4	4	0.275862	8	7	0.275862	8	21	21	17	3	21	21	17	16	39	17	45	84	33	21.176470588235293	423.72910602611006	8973.086951141155	0.1412430353420367	498.50483061895306	7	3	38.88888888888889	0
groupElementsLinkFnWrapper	src.ng.compile.$CompileProvider.__anonymusFunctionExpression1__.groupElementsLinkFnWrapper	src/ng/compile.js	https://github.com/angular/angular.js/blob/1adf29af13890d61286840177607edd552a9df97/src/ng/compile.js	620	4	625	5	0	0	0	0	0	0	1	0	0	0.666667	8	8	0.571429	8	4	4	2	3	6	6	4	2	2	4	4	6	6	1	15.509775004326936	15.509775004326936	0.005169925001442312	0.861654166907052	1	3	100	0
applyDirectivesToNode	src.ng.compile.$CompileProvider.__anonymusFunctionExpression1__.applyDirectivesToNode	src/ng/compile.js	https://github.com/angular/angular.js/blob/1adf29af13890d61286840177607edd552a9df97/src/ng/compile.js	642	4	960	5	0	0	0	0	0	0	24	6	4	0.174825	25	15	0.116438	34	118	154	73	5	258	319	160	26	203	92	309	512	118	43.66304347826087	3523.913241273263	153864.77706733366	1.1746377470910876	8548.043170407425	21	5	22.58064516129032	0
addDirective	src.ng.compile.$CompileProvider.__anonymusFunctionExpression1__.addDirective	src/ng/compile.js	https://github.com/angular/angular.js/blob/1adf29af13890d61286840177607edd552a9df97/src/ng/compile.js	977	4	996	5	0	0	0	0	0	0	8	5	5	0.411765	14	14	0.411765	14	20	20	15	6	20	20	15	18	39	29	53	92	47	16.448275862068968	511.02217435434267	8405.433695414535	0.17034072478478088	466.9685386341408	6	6	35.294117647058826	0
mergeTemplateAttributes	src.ng.compile.$CompileProvider.__anonymusFunctionExpression1__.mergeTemplateAttributes	src/ng/compile.js	https://github.com/angular/angular.js/blob/1adf29af13890d61286840177607edd552a9df97/src/ng/compile.js	1007	4	1034	5	0	0	0	0	0	0	1	0	0	0.526316	10	8	0.294118	10	9	13	4	2	24	28	16	5	11	9	17	28	14	4.722222222222222	106.6059378176129	503.416928583172	0.035535312605870964	27.967607143509557	1	2	20	0
compileTemplateUrl	src.ng.compile.$CompileProvider.__anonymusFunctionExpression1__.compileTemplateUrl	src/ng/compile.js	https://github.com/angular/angular.js/blob/1adf29af13890d61286840177607edd552a9df97/src/ng/compile.js	1037	4	1118	5	0	0	0	0	0	0	2	1	1	0.0434783	1	0	0.0285714	2	22	26	5	7	68	82	37	10	37	32	54	91	42	8.4375	490.70088547286724	4140.288721177318	0.1635669618242891	230.01604006540654	2	7	13.333333333333334	0
byPriority	src.ng.compile.$CompileProvider.__anonymusFunctionExpression1__.byPriority	src/ng/compile.js	https://github.com/angular/angular.js/blob/1adf29af13890d61286840177607edd552a9df97/src/ng/compile.js	1124	4	1126	5	0	0	0	0	0	0	1	0	0	0.5	3	3	0.5	3	3	3	2	2	3	3	2	3	4	3	6	10	6	3	25.84962500721156	77.54887502163469	0.00861654166907052	4.308270834535261	1	2	100	0
assertNoDuplicate	src.ng.compile.$CompileProvider.__anonymusFunctionExpression1__.assertNoDuplicate	src/ng/compile.js	https://github.com/angular/angular.js/blob/1adf29af13890d61286840177607edd552a9df97/src/ng/compile.js	1129	4	1134	5	0	0	0	0	0	0	2	1	1	0	0	0	0	0	6	6	3	4	6	6	3	4	6	9	15	21	13	3.3333333333333335	77.70923408096293	259.03078026987646	0.025903078026987644	14.390598903882026	2	4	100	0
addTextInterpolateDirective	src.ng.compile.$CompileProvider.__anonymusFunctionExpression1__.addTextInterpolateDirective	src/ng/compile.js	https://github.com/angular/angular.js/blob/1adf29af13890d61286840177607edd552a9df97/src/ng/compile.js	1137	4	1153	5	0	0	0	0	0	0	2	1	1	0	0	0	0	0	10	10	4	2	17	17	9	8	11	12	15	26	20	5	112.37013046707143	561.8506523353572	0.03745671015569048	31.213925129742066	2	2	40	0
addAttrInterpolateDirective	src.ng.compile.$CompileProvider.__anonymusFunctionExpression1__.addAttrInterpolateDirective	src/ng/compile.js	https://github.com/angular/angular.js/blob/1adf29af13890d61286840177607edd552a9df97/src/ng/compile.js	1156	4	1184	5	0	0	0	0	0	0	2	1	1	0.1	1	0	0.217391	5	9	13	5	4	18	29	13	10	13	14	17	30	24	6.071428571428571	137.5488750216347	835.1181697742106	0.04584962500721157	46.39545387634504	2	4	33.33333333333333	1
replaceWith	src.ng.compile.$CompileProvider.__anonymusFunctionExpression1__.replaceWith	src/ng/compile.js	https://github.com/angular/angular.js/blob/1adf29af13890d61286840177607edd552a9df97/src/ng/compile.js	1197	4	1237	5	0	0	0	0	0	0	8	5	5	0.22449	11	10	0.22449	11	38	41	29	3	38	41	29	15	78	26	96	174	41	27.692307692307693	932.2140488035466	25815.15827455975	0.31073801626784886	1434.175459697764	8	3	24.242424242424242	0
<anonymous>	src.ng.compile.$CompileProvider.registerDirective.__anonymusFunctionExpression0__.forEach$1	src/ng/compile.js	https://github.com/angular/angular.js/blob/1adf29af13890d61286840177607edd552a9df97/src/ng/compile.js	182	41	198	13	0	0	0	0	0	0	10	3	2	0	0	0	0	0	17	17	12	1	17	17	12	11	41	18	47	88	29	14.36111111111111	427.5023275712264	6139.4084265090005	0.14250077585707546	341.07824591716667	7	1	53.84615384615385	0
<anonymous>	src.ng.compile.$CompileProvider.__anonymusFunctionExpression1__.$set.forEach$1	src/ng/compile.js	https://github.com/angular/angular.js/blob/1adf29af13890d61286840177607edd552a9df97/src/ng/compile.js	312	49	318	9	0	0	0	0	0	0	2	1	1	0	0	0	0	0	7	7	3	1	7	7	3	1	1	2	3	4	3	0.75	6.339850002884624	4.754887502163468	0.002113283334294875	0.26416041678685936	1	1	50	0
<anonymous>	src.ng.compile.$CompileProvider.__anonymusFunctionExpression1__.$observe.$evalAsync$0	src/ng/compile.js	https://github.com/angular/angular.js/blob/1adf29af13890d61286840177607edd552a9df97/src/ng/compile.js	336	30	341	9	0	0	0	0	0	0	2	1	1	0.166667	1	0	0.166667	1	5	6	2	0	5	6	2	4	5	5	5	10	9	2	31.699250014423125	63.39850002884625	0.010566416671474375	3.5221388904914583	2	0	100	0
<anonymous>	src.ng.compile.$CompileProvider.__anonymusFunctionExpression1__.compile.forEach$1	src/ng/compile.js	https://github.com/angular/angular.js/blob/1adf29af13890d61286840177607edd552a9df97/src/ng/compile.js	369	29	373	7	0	0	0	0	0	0	3	1	1	0.285714	2	0	0.285714	2	5	5	2	2	5	5	2	6	16	13	18	34	19	4.153846153846153	144.4295354570819	599.9380703601863	0.048143178485693966	33.329892797788126	2	2	100	0
publicLinkFn	src.ng.compile.$CompileProvider.__anonymusFunctionExpression1__.compile.publicLinkFn	src/ng/compile.js	https://github.com/angular/angular.js/blob/1adf29af13890d61286840177607edd552a9df97/src/ng/compile.js	375	13	394	7	0	0	0	0	0	0	7	2	2	0.272727	6	0	0.272727	6	16	20	14	2	16	20	14	12	33	23	48	81	35	12.521739130434781	415.4719243725423	5202.431053012703	0.13849064145751408	289.02394738959464	7	2	50	0
compositeLinkFn	src.ng.compile.$CompileProvider.__anonymusFunctionExpression1__.compileNodes.compositeLinkFn	src/ng/compile.js	https://github.com/angular/angular.js/blob/1adf29af13890d61286840177607edd552a9df97/src/ng/compile.js	448	6	489	7	0	0	0	0	0	0	10	3	3	0.03125	1	0	0.0263158	1	31	35	22	4	37	42	26	14	57	27	88	145	41	22.814814814814813	776.8450406696221	17723.575742684712	0.25894834688987406	984.6430968158173	9	4	30	0
<anonymous>	src.ng.compile.$CompileProvider.__anonymusFunctionExpression1__.groupElementsLinkFnWrapper.__anonymusFunctionExpression4__	src/ng/compile.js	https://github.com/angular/angular.js/blob/1adf29af13890d61286840177607edd552a9df97/src/ng/compile.js	621	13	624	7	0	0	0	0	0	0	1	0	0	0	0	0	0	0	4	4	2	4	4	4	2	4	5	9	15	20	13	3.3333333333333335	74.00879436282185	246.69598120940617	0.024669598120940616	13.705332289411453	1	4	50	0
addLinkFns	src.ng.compile.$CompileProvider.__anonymusFunctionExpression1__.applyDirectivesToNode.addLinkFns	src/ng/compile.js	https://github.com/angular/angular.js/blob/1adf29af13890d61286840177607edd552a9df97/src/ng/compile.js	791	6	802	7	0	0	0	0	0	0	5	2	2	0	0	0	0	0	12	12	11	4	12	12	11	4	18	10	32	50	14	6.4	190.36774610288018	1218.353575058433	0.06345591536762672	67.6863097254685	5	4	50	0
getControllers	src.ng.compile.$CompileProvider.__anonymusFunctionExpression1__.applyDirectivesToNode.getControllers	src/ng/compile.js	https://github.com/angular/angular.js/blob/1adf29af13890d61286840177607edd552a9df97/src/ng/compile.js	805	6	827	7	0	0	0	0	0	0	9	3	3	0	0	0	0	0	22	22	16	2	23	23	17	16	41	24	50	91	40	16.666666666666668	484.29545663475	8071.590943912501	0.16143181887825	448.42171910625007	8	2	44.44444444444444	0
nodeLinkFn	src.ng.compile.$CompileProvider.__anonymusFunctionExpression1__.applyDirectivesToNode.nodeLinkFn	src/ng/compile.js	https://github.com/angular/angular.js/blob/1adf29af13890d61286840177607edd552a9df97/src/ng/compile.js	830	6	959	7	0	0	0	0	0	0	12	2	2	0.0731707	3	0	0.0789474	9	38	49	25	5	105	130	59	14	54	34	90	144	48	18.52941176470588	804.2346001038464	14901.994060747742	0.26807820003461547	827.8885589304301	7	5	26.923076923076923	0
<anonymous>	src.ng.compile.$CompileProvider.__anonymusFunctionExpression1__.mergeTemplateAttributes.forEach$1[0]	src/ng/compile.js	https://github.com/angular/angular.js/blob/1adf29af13890d61286840177607edd552a9df97/src/ng/compile.js	1013	19	1020	7	0	0	0	0	0	0	4	3	3	0	0	0	0	0	8	8	4	2	8	8	4	8	14	13	22	36	21	6.769230769230769	158.12342722003538	1070.3739688740857	0.05270780907334513	59.46522049300476	4	2	100	0
<anonymous>	src.ng.compile.$CompileProvider.__anonymusFunctionExpression1__.mergeTemplateAttributes.forEach$1[1]	src/ng/compile.js	https://github.com/angular/angular.js/blob/1adf29af13890d61286840177607edd552a9df97/src/ng/compile.js	1023	19	1033	7	0	0	0	0	0	0	6	3	2	0	0	0	0	0	11	11	8	2	11	11	8	11	33	17	40	73	28	12.941176470588236	350.93690931020507	4541.536473426183	0.11697896977006836	252.30758185701018	5	2	50	0
<anonymous>	src.ng.compile.$CompileProvider.__anonymusFunctionExpression1__.compileTemplateUrl.success$0	src/ng/compile.js	https://github.com/angular/angular.js/blob/1adf29af13890d61286840177607edd552a9df97/src/ng/compile.js	1055	16	1101	9	0	0	0	0	0	0	6	2	2	0.027027	1	0	0.0263158	1	36	46	23	1	37	47	24	15	66	49	99	165	64	15.153061224489795	990	15001.530612244896	0.33	833.4183673469387	6	1	19.35483870967742	0
<anonymous>	src.ng.compile.$CompileProvider.__anonymusFunctionExpression1__.compileTemplateUrl.error$0	src/ng/compile.js	https://github.com/angular/angular.js/blob/1adf29af13890d61286840177607edd552a9df97/src/ng/compile.js	1102	14	1104	9	0	0	0	0	0	0	1	0	0	0	0	0	0	0	3	3	1	4	3	3	1	3	3	8	9	12	11	1.6875	41.51317942364757	70.05349027740527	0.01383772647454919	3.89186057096696	1	4	100	0
delayedNodeLinkFn	src.ng.compile.$CompileProvider.__anonymusFunctionExpression1__.compileTemplateUrl.delayedNodeLinkFn	src/ng/compile.js	https://github.com/angular/angular.js/blob/1adf29af13890d61286840177607edd552a9df97/src/ng/compile.js	1106	13	1117	7	0	0	0	0	0	0	2	1	1	0	0	0	0	0	11	11	6	5	12	12	7	5	12	9	24	36	14	6.666666666666666	137.06477719407374	913.7651812938249	0.04568825906469125	50.76473229410138	2	5	28.57142857142857	0
textInterpolateLinkFn	src.ng.compile.$CompileProvider.__anonymusFunctionExpression1__.addTextInterpolateDirective.textInterpolateLinkFn	src/ng/compile.js	https://github.com/angular/angular.js/blob/1adf29af13890d61286840177607edd552a9df97/src/ng/compile.js	1142	27	1150	11	0	0	0	0	0	0	2	0	0	0	0	0	0	0	8	8	4	2	9	9	5	7	17	13	23	40	20	6.192307692307692	172.8771237954945	1070.5083435028696	0.0576257079318315	59.47268575015942	2	2	40	0
attrInterpolateLinkFn	src.ng.compile.$CompileProvider.__anonymusFunctionExpression1__.addAttrInterpolateDirective.attrInterpolateLinkFn	src/ng/compile.js	https://github.com/angular/angular.js/blob/1adf29af13890d61286840177607edd552a9df97/src/ng/compile.js	1165	25	1182	9	0	0	0	0	0	0	6	1	1	0.285714	4	0	0.266667	4	10	17	7	3	11	18	8	12	32	13	36	68	25	16.615384615384613	315.78222090468125	5246.843055031626	0.10526074030156042	291.4912808350903	5	3	71.42857142857143	1
<anonymous>	src.ng.compile.$CompileProvider.__anonymusFunctionExpression1__.compileNodes.compositeLinkFn.__anonymusFunctionExpression2__	src/ng/compile.js	https://github.com/angular/angular.js/blob/1adf29af13890d61286840177607edd552a9df97/src/ng/compile.js	472	19	480	19	0	0	0	0	0	0	1	0	0	0	0	0	0	0	4	4	1	1	8	9	4	2	2	2	2	4	4	1	8	8	0.0026666666666666666	0.4444444444444444	1	1	100	0
<anonymous>	src.ng.compile.$CompileProvider.__anonymusFunctionExpression1__.applyDirectivesToNode.getControllers.forEach$1	src/ng/compile.js	https://github.com/angular/angular.js/blob/1adf29af13890d61286840177607edd552a9df97/src/ng/compile.js	822	27	824	11	0	0	0	0	0	0	1	0	0	0	0	0	0	0	3	3	1	1	3	3	1	2	3	5	6	9	7	1.2	25.26619429851844	30.319433158222125	0.008422064766172813	1.6844129532345624	1	1	100	0
<anonymous>	src.ng.compile.$CompileProvider.__anonymusFunctionExpression1__.applyDirectivesToNode.nodeLinkFn.forEach$1[0]	src/ng/compile.js	https://github.com/angular/angular.js/blob/1adf29af13890d61286840177607edd552a9df97/src/ng/compile.js	845	50	912	11	0	0	0	0	0	0	11	2	2	0.0454545	2	0	0.0967742	6	42	49	19	2	56	68	29	18	68	35	80	148	53	20.57142857142857	847.7322272753536	17439.062961092986	0.2825774090917845	968.8368311718326	9	2	31.03448275862069	0
<anonymous>	src.ng.compile.$CompileProvider.__anonymusFunctionExpression1__.applyDirectivesToNode.nodeLinkFn.forEach$1[1]	src/ng/compile.js	https://github.com/angular/angular.js/blob/1adf29af13890d61286840177607edd552a9df97/src/ng/compile.js	916	40	932	11	0	0	0	0	0	0	2	1	1	0	0	0	0	0	15	17	5	1	15	17	5	9	20	17	29	49	26	7.6764705882352935	230.32154618891354	1768.0565751560714	0.07677384872963784	98.22536528644841	2	1	22.22222222222222	0
<anonymous>	src.ng.compile.$CompileProvider.__anonymusFunctionExpression1__.compileTemplateUrl.success$0.afterTemplateNodeLinkFn$0	src/ng/compile.js	https://github.com/angular/angular.js/blob/1adf29af13890d61286840177607edd552a9df97/src/ng/compile.js	1096	36	1098	13	0	0	0	0	0	0	1	0	0	0	0	0	0	0	3	3	1	0	3	3	1	1	1	6	6	7	7	0.5	19.651484454403228	9.825742227201614	0.00655049481813441	0.5458745681778674	1	0	100	0
<anonymous>	src.ng.compile.$CompileProvider.__anonymusFunctionExpression1__.compileTemplateUrl.delayedNodeLinkFn.afterTemplateNodeLinkFn$0	src/ng/compile.js	https://github.com/angular/angular.js/blob/1adf29af13890d61286840177607edd552a9df97/src/ng/compile.js	1113	34	1115	11	0	0	0	0	0	0	1	0	0	0	0	0	0	0	3	3	1	0	3	3	1	1	1	6	6	7	7	0.5	19.651484454403228	9.825742227201614	0.00655049481813441	0.5458745681778674	1	0	100	0
interpolateFnWatchAction	src.ng.compile.$CompileProvider.__anonymusFunctionExpression1__.addTextInterpolateDirective.textInterpolateLinkFn.interpolateFnWatchAction	src/ng/compile.js	https://github.com/angular/angular.js/blob/1adf29af13890d61286840177607edd552a9df97/src/ng/compile.js	1147	40	1149	13	0	0	0	0	0	0	1	0	0	0	0	0	0	0	3	3	1	1	3	3	1	2	3	4	5	8	6	1.25	20.67970000576925	25.84962500721156	0.006893233335256416	1.43609027817842	1	1	100	0
interpolateFnWatchAction	src.ng.compile.$CompileProvider.__anonymusFunctionExpression1__.addAttrInterpolateDirective.attrInterpolateLinkFn.interpolateFnWatchAction	src/ng/compile.js	https://github.com/angular/angular.js/blob/1adf29af13890d61286840177607edd552a9df97/src/ng/compile.js	1179	34	1181	13	0	0	0	0	0	0	1	0	0	0	0	0	0	0	3	3	1	1	3	3	1	2	2	4	5	7	6	1.25	18.094737505048094	22.61842188131012	0.006031579168349364	1.2565789934061178	1	1	100	0
<anonymous>	src.ng.compile.$CompileProvider.__anonymusFunctionExpression1__.compileNodes.compositeLinkFn.__anonymusFunctionExpression2__.__anonymusFunctionExpression3__	src/ng/compile.js	https://github.com/angular/angular.js/blob/1adf29af13890d61286840177607edd552a9df97/src/ng/compile.js	473	27	479	21	0	0	0	0	0	0	1	0	0	0	0	0	0	0	6	7	3	1	6	7	3	5	12	11	16	28	16	3.6363636363636367	112	407.2727272727273	0.037333333333333336	22.62626262626263	1	1	33.33333333333333	0
<anonymous>	src.ng.compile.$CompileProvider.__anonymusFunctionExpression1__.applyDirectivesToNode.nodeLinkFn.forEach$1.$observe$1	src/ng/compile.js	https://github.com/angular/angular.js/blob/1adf29af13890d61286840177607edd552a9df97/src/ng/compile.js	858	41	860	17	0	0	0	0	0	0	1	0	0	0	0	0	0	0	3	3	1	1	3	3	1	2	2	3	4	6	5	1.3333333333333333	13.931568569324174	18.575424759098897	0.004643856189774725	1.0319680421721609	1	1	100	0
<anonymous>	src.ng.compile.$CompileProvider.__anonymusFunctionExpression1__.applyDirectivesToNode.nodeLinkFn.forEach$1.__anonymusFunctionExpression5__	src/ng/compile.js	https://github.com/angular/angular.js/blob/1adf29af13890d61286840177607edd552a9df97/src/ng/compile.js	874	48	879	17	0	0	0	0	0	0	1	0	0	0.166667	1	0	0.166667	1	5	6	2	0	5	6	2	4	8	12	12	20	16	2	80	160	0.02666666666666667	8.88888888888889	1	0	50	0
parentValueWatch	src.ng.compile.$CompileProvider.__anonymusFunctionExpression1__.applyDirectivesToNode.nodeLinkFn.forEach$1.parentValueWatch	src/ng/compile.js	https://github.com/angular/angular.js/blob/1adf29af13890d61286840177607edd552a9df97/src/ng/compile.js	881	29	895	17	0	0	0	0	0	0	3	2	2	0.214286	3	0	0.214286	3	11	15	6	0	11	15	6	8	17	7	19	36	15	10.857142857142858	140.64806144190666	1527.0360956549866	0.04688268714730222	84.83533864749926	3	0	42.857142857142854	0
scope.scopeName	src.ng.compile.$CompileProvider.__anonymusFunctionExpression1__.applyDirectivesToNode.nodeLinkFn.forEach$1.scopeName	src/ng/compile.js	https://github.com/angular/angular.js/blob/1adf29af13890d61286840177607edd552a9df97/src/ng/compile.js	901	35	903	17	0	0	0	0	0	0	1	0	0	0	0	0	0	0	3	3	1	1	3	3	1	2	2	3	4	6	5	1.3333333333333333	13.931568569324174	18.575424759098897	0.004643856189774725	1.0319680421721609	1	1	100	0
$CompileProvider	src.ng.compile.$CompileProvider	src/ng/compile.js	https://github.com/angular/angular.js/blob/39841f2ec9b17b3b2920fd1eb548d444251f4f56/src/ng/compile.js	151	0	1249	1	0	0	0	0	0	0	1	0	0	0.714286	40	0	0.211499	206	16	62	6	1	768	1099	488	6	19	26	32	51	32	3.6923076923076925	255	941.5384615384615	0.085	52.30769230769231	1	1	11.11111111111111	1
directiveNormalize	src.ng.compile.directiveNormalize	src/ng/compile.js	https://github.com/angular/angular.js/blob/39841f2ec9b17b3b2920fd1eb548d444251f4f56/src/ng/compile.js	1263	0	1265	1	0	0	0	0	0	0	1	0	0	0	0	0	0	0	3	3	2	1	3	3	2	3	4	5	6	10	8	1.7999999999999998	30	53.99999999999999	0.01	2.9999999999999996	1	1	100	0
nodesetLinkingFn	src.ng.compile.nodesetLinkingFn	src/ng/compile.js	https://github.com/angular/angular.js/blob/39841f2ec9b17b3b2920fd1eb548d444251f4f56/src/ng/compile.js	1310	0	1315	3	0	0	0	0	0	0	1	0	0	0.4	4	0	0.4	4	6	6	1	4	6	6	1	0	0	4	4	4	4	0	8	0	0.0026666666666666666	0	1	4	0	0
directiveLinkingFn	src.ng.compile.directiveLinkingFn	src/ng/compile.js	https://github.com/angular/angular.js/blob/39841f2ec9b17b3b2920fd1eb548d444251f4f56/src/ng/compile.js	1317	0	1323	3	0	0	0	0	0	0	1	0	0	0.416667	5	0	0.416667	5	7	7	1	5	7	7	1	0	0	5	5	5	5	0	11.60964047443681	0	0.0038698801581456034	0	1	5	0	0
registerDirective	src.ng.compile.$CompileProvider.registerDirective	src/ng/compile.js	https://github.com/angular/angular.js/blob/39841f2ec9b17b3b2920fd1eb548d444251f4f56/src/ng/compile.js	178	20	211	3	0	0	0	0	0	0	3	2	2	0	0	0	0	0	14	14	8	2	34	34	23	10	22	18	30	52	28	8.333333333333334	249.9824559469954	2083.1871328916286	0.08332748531566514	115.73261849397937	3	2	33.33333333333333	0
<anonymous>.urlSanitizationWhitelist	src.ng.compile.$CompileProvider.urlSanitizationWhitelist	src/ng/compile.js	https://github.com/angular/angular.js/blob/39841f2ec9b17b3b2920fd1eb548d444251f4f56/src/ng/compile.js	236	34	242	3	0	0	0	0	0	0	2	1	1	0	0	0	0	0	7	7	4	1	7	7	4	4	5	4	7	12	8	3.5	36	126	0.012	7	2	1	50	0
<anonymous>	src.ng.compile.$CompileProvider.__anonymusFunctionExpression1__	src/ng/compile.js	https://github.com/angular/angular.js/blob/39841f2ec9b17b3b2920fd1eb548d444251f4f56/src/ng/compile.js	248	4	1248	3	0	0	0	0	0	0	3	1	1	0.459459	17	0	0.188209	166	20	162	4	9	716	1001	455	11	45	43	56	101	54	7.162790697674419	581.2436377185104	4163.326521332587	0.19374787923950346	231.29591785181037	3	9	11.538461538461538	1
<anonymous>	src.ng.compile.$CompileProvider.registerDirective.__anonymusFunctionExpression0__	src/ng/compile.js	https://github.com/angular/angular.js/blob/39841f2ec9b17b3b2920fd1eb548d444251f4f56/src/ng/compile.js	184	10	204	11	0	0	0	0	0	0	1	0	0	0	0	0	0	0	6	6	3	2	21	21	15	7	7	7	9	16	14	4.5	60.91767875292166	274.1295543881475	0.020305892917640553	15.229419688230415	1	2	33.33333333333333	0
Attributes	src.ng.compile.$CompileProvider.__anonymusFunctionExpression1__.Attributes	src/ng/compile.js	https://github.com/angular/angular.js/blob/39841f2ec9b17b3b2920fd1eb548d444251f4f56/src/ng/compile.js	251	21	254	5	0	0	0	0	0	0	2	0	0	0	0	0	0	0	4	4	2	2	4	4	2	4	6	6	9	15	10	3	49.82892142331044	149.4867642699313	0.016609640474436815	8.304820237218406	2	2	100	0
$set	src.ng.compile.$CompileProvider.__anonymusFunctionExpression1__.$set	src/ng/compile.js	https://github.com/angular/angular.js/blob/39841f2ec9b17b3b2920fd1eb548d444251f4f56/src/ng/compile.js	269	12	323	7	0	0	0	0	0	0	13	2	2	0.097561	4	0	0.0869565	4	37	50	21	4	42	55	24	13	69	34	90	159	47	17.205882352941178	883.1796274167443	15195.884765846926	0.29439320913891476	844.2158203248292	10	4	38.46153846153847	0
$observe	src.ng.compile.$CompileProvider.__anonymusFunctionExpression1__.$observe	src/ng/compile.js	https://github.com/angular/angular.js/blob/39841f2ec9b17b3b2920fd1eb548d444251f4f56/src/ng/compile.js	334	16	347	7	0	0	0	0	0	0	3	0	0	0	0	0	0.0769231	1	9	10	4	2	12	14	6	9	20	10	23	43	19	10.35	182.66088307807416	1890.5401398580675	0.06088696102602472	105.03000776989263	3	2	50	0
denormalizeTemplate	src.ng.compile.$CompileProvider.__anonymusFunctionExpression1__.denormalizeTemplate	src/ng/compile.js	https://github.com/angular/angular.js/blob/39841f2ec9b17b3b2920fd1eb548d444251f4f56/src/ng/compile.js	355	14	357	9	0	0	0	0	0	0	1	0	0	0	0	0	0	0	3	3	1	1	3	3	1	3	5	6	8	13	9	2	41.20902501875006	82.41805003750012	0.013736341672916687	4.578780557638896	1	1	100	0
compile	src.ng.compile.$CompileProvider.__anonymusFunctionExpression1__.compile	src/ng/compile.js	https://github.com/angular/angular.js/blob/39841f2ec9b17b3b2920fd1eb548d444251f4f56/src/ng/compile.js	365	4	399	5	0	0	0	0	0	0	2	1	1	0.214286	3	0	0.282051	11	11	14	7	3	28	35	23	9	16	12	21	37	21	7.875	162.51574464281416	1279.8114890621614	0.05417191488093805	71.10063828123118	2	3	33.33333333333333	0
safeAddClass	src.ng.compile.$CompileProvider.__anonymusFunctionExpression1__.safeAddClass	src/ng/compile.js	https://github.com/angular/angular.js/blob/39841f2ec9b17b3b2920fd1eb548d444251f4f56/src/ng/compile.js	401	4	408	5	0	0	0	0	0	0	2	1	1	0.142857	1	0	0.142857	1	6	8	3	2	6	8	3	2	2	3	5	7	5	1.6666666666666667	16.253496664211536	27.089161107019226	0.005417832221403845	1.5049533948344014	1	2	50	0
compileNodes	src.ng.compile.$CompileProvider.__anonymusFunctionExpression1__.compileNodes	src/ng/compile.js	https://github.com/angular/angular.js/blob/39841f2ec9b17b3b2920fd1eb548d444251f4f56/src/ng/compile.js	425	4	494	5	0	0	0	0	0	0	12	3	3	0.472222	17	15	0.243243	18	19	28	13	4	56	70	39	16	50	25	74	124	41	23.68	664.3364485726424	15731.487102200173	0.22144548285754748	873.9715056777874	11	4	64.70588235294117	0
collectDirectives	src.ng.compile.$CompileProvider.__anonymusFunctionExpression1__.collectDirectives	src/ng/compile.js	https://github.com/angular/angular.js/blob/39841f2ec9b17b3b2920fd1eb548d444251f4f56/src/ng/compile.js	507	4	585	5	0	0	0	0	0	0	20	4	4	0.218391	19	10	0.218391	19	68	79	46	4	68	79	46	21	136	61	189	325	82	32.532786885245905	2066.2044015008773	67219.3874553851	0.6887348005002925	3734.4104141880616	15	4	26.31578947368421	0
groupScan	src.ng.compile.$CompileProvider.__anonymusFunctionExpression1__.groupScan	src/ng/compile.js	https://github.com/angular/angular.js/blob/39841f2ec9b17b3b2920fd1eb548d444251f4f56/src/ng/compile.js	594	4	614	5	0	0	0	0	0	0	9	4	4	0.275862	8	7	0.275862	8	21	21	17	3	21	21	17	16	39	17	45	84	33	21.176470588235293	423.72910602611006	8973.086951141155	0.1412430353420367	498.50483061895306	7	3	38.88888888888889	0
groupElementsLinkFnWrapper	src.ng.compile.$CompileProvider.__anonymusFunctionExpression1__.groupElementsLinkFnWrapper	src/ng/compile.js	https://github.com/angular/angular.js/blob/39841f2ec9b17b3b2920fd1eb548d444251f4f56/src/ng/compile.js	624	4	629	5	0	0	0	0	0	0	1	0	0	0.666667	8	8	0.571429	8	4	4	2	3	6	6	4	2	2	4	4	6	6	1	15.509775004326936	15.509775004326936	0.005169925001442312	0.861654166907052	1	3	100	0
applyDirectivesToNode	src.ng.compile.$CompileProvider.__anonymusFunctionExpression1__.applyDirectivesToNode	src/ng/compile.js	https://github.com/angular/angular.js/blob/39841f2ec9b17b3b2920fd1eb548d444251f4f56/src/ng/compile.js	646	4	964	5	0	0	0	0	0	0	24	6	4	0.174825	25	15	0.116438	34	118	154	73	5	258	319	160	26	203	92	309	512	118	43.66304347826087	3523.913241273263	153864.77706733366	1.1746377470910876	8548.043170407425	21	5	22.58064516129032	0
addDirective	src.ng.compile.$CompileProvider.__anonymusFunctionExpression1__.addDirective	src/ng/compile.js	https://github.com/angular/angular.js/blob/39841f2ec9b17b3b2920fd1eb548d444251f4f56/src/ng/compile.js	981	4	1000	5	0	0	0	0	0	0	8	5	5	0.411765	14	14	0.411765	14	20	20	15	6	20	20	15	18	39	29	53	92	47	16.448275862068968	511.02217435434267	8405.433695414535	0.17034072478478088	466.9685386341408	6	6	35.294117647058826	0
mergeTemplateAttributes	src.ng.compile.$CompileProvider.__anonymusFunctionExpression1__.mergeTemplateAttributes	src/ng/compile.js	https://github.com/angular/angular.js/blob/39841f2ec9b17b3b2920fd1eb548d444251f4f56/src/ng/compile.js	1011	4	1038	5	0	0	0	0	0	0	1	0	0	0.526316	10	8	0.294118	10	9	13	4	2	24	28	16	5	11	9	17	28	14	4.722222222222222	106.6059378176129	503.416928583172	0.035535312605870964	27.967607143509557	1	2	20	0
compileTemplateUrl	src.ng.compile.$CompileProvider.__anonymusFunctionExpression1__.compileTemplateUrl	src/ng/compile.js	https://github.com/angular/angular.js/blob/39841f2ec9b17b3b2920fd1eb548d444251f4f56/src/ng/compile.js	1041	4	1122	5	0	0	0	0	0	0	2	1	1	0.0434783	1	0	0.0285714	2	22	26	5	7	68	82	37	10	37	32	54	91	42	8.4375	490.70088547286724	4140.288721177318	0.1635669618242891	230.01604006540654	2	7	13.333333333333334	0
byPriority	src.ng.compile.$CompileProvider.__anonymusFunctionExpression1__.byPriority	src/ng/compile.js	https://github.com/angular/angular.js/blob/39841f2ec9b17b3b2920fd1eb548d444251f4f56/src/ng/compile.js	1128	4	1130	5	0	0	0	0	0	0	1	0	0	0.5	3	3	0.5	3	3	3	2	2	3	3	2	3	4	3	6	10	6	3	25.84962500721156	77.54887502163469	0.00861654166907052	4.308270834535261	1	2	100	0
assertNoDuplicate	src.ng.compile.$CompileProvider.__anonymusFunctionExpression1__.assertNoDuplicate	src/ng/compile.js	https://github.com/angular/angular.js/blob/39841f2ec9b17b3b2920fd1eb548d444251f4f56/src/ng/compile.js	1133	4	1138	5	0	0	0	0	0	0	2	1	1	0	0	0	0	0	6	6	3	4	6	6	3	4	6	9	15	21	13	3.3333333333333335	77.70923408096293	259.03078026987646	0.025903078026987644	14.390598903882026	2	4	100	0
addTextInterpolateDirective	src.ng.compile.$CompileProvider.__anonymusFunctionExpression1__.addTextInterpolateDirective	src/ng/compile.js	https://github.com/angular/angular.js/blob/39841f2ec9b17b3b2920fd1eb548d444251f4f56/src/ng/compile.js	1141	4	1157	5	0	0	0	0	0	0	2	1	1	0	0	0	0	0	10	10	4	2	17	17	9	8	11	12	15	26	20	5	112.37013046707143	561.8506523353572	0.03745671015569048	31.213925129742066	2	2	40	1
addAttrInterpolateDirective	src.ng.compile.$CompileProvider.__anonymusFunctionExpression1__.addAttrInterpolateDirective	src/ng/compile.js	https://github.com/angular/angular.js/blob/39841f2ec9b17b3b2920fd1eb548d444251f4f56/src/ng/compile.js	1160	4	1194	5	0	0	0	0	0	0	2	1	1	0.1	1	0	0.178571	5	9	13	5	4	23	35	15	10	13	14	17	30	24	6.071428571428571	137.5488750216347	835.1181697742106	0.04584962500721157	46.39545387634504	2	4	33.33333333333333	1
replaceWith	src.ng.compile.$CompileProvider.__anonymusFunctionExpression1__.replaceWith	src/ng/compile.js	https://github.com/angular/angular.js/blob/39841f2ec9b17b3b2920fd1eb548d444251f4f56/src/ng/compile.js	1207	4	1247	5	0	0	0	0	0	0	8	5	5	0.22449	11	10	0.22449	11	38	41	29	3	38	41	29	15	78	26	96	174	41	27.692307692307693	932.2140488035466	25815.15827455975	0.31073801626784886	1434.175459697764	8	3	24.242424242424242	0
<anonymous>	src.ng.compile.$CompileProvider.registerDirective.__anonymusFunctionExpression0__.forEach$1	src/ng/compile.js	https://github.com/angular/angular.js/blob/39841f2ec9b17b3b2920fd1eb548d444251f4f56/src/ng/compile.js	186	41	202	13	0	0	0	0	0	0	10	3	2	0	0	0	0	0	17	17	12	1	17	17	12	11	41	18	47	88	29	14.36111111111111	427.5023275712264	6139.4084265090005	0.14250077585707546	341.07824591716667	7	1	53.84615384615385	0
<anonymous>	src.ng.compile.$CompileProvider.__anonymusFunctionExpression1__.$set.forEach$1	src/ng/compile.js	https://github.com/angular/angular.js/blob/39841f2ec9b17b3b2920fd1eb548d444251f4f56/src/ng/compile.js	316	49	322	9	0	0	0	0	0	0	2	1	1	0	0	0	0	0	7	7	3	1	7	7	3	1	1	2	3	4	3	0.75	6.339850002884624	4.754887502163468	0.002113283334294875	0.26416041678685936	1	1	50	0
<anonymous>	src.ng.compile.$CompileProvider.__anonymusFunctionExpression1__.$observe.$evalAsync$0	src/ng/compile.js	https://github.com/angular/angular.js/blob/39841f2ec9b17b3b2920fd1eb548d444251f4f56/src/ng/compile.js	340	30	345	9	0	0	0	0	0	0	2	1	1	0.166667	1	0	0.166667	1	5	6	2	0	5	6	2	4	5	5	5	10	9	2	31.699250014423125	63.39850002884625	0.010566416671474375	3.5221388904914583	2	0	100	0
<anonymous>	src.ng.compile.$CompileProvider.__anonymusFunctionExpression1__.compile.forEach$1	src/ng/compile.js	https://github.com/angular/angular.js/blob/39841f2ec9b17b3b2920fd1eb548d444251f4f56/src/ng/compile.js	373	29	377	7	0	0	0	0	0	0	3	1	1	0.285714	2	0	0.285714	2	5	5	2	2	5	5	2	6	16	13	18	34	19	4.153846153846153	144.4295354570819	599.9380703601863	0.048143178485693966	33.329892797788126	2	2	100	0
publicLinkFn	src.ng.compile.$CompileProvider.__anonymusFunctionExpression1__.compile.publicLinkFn	src/ng/compile.js	https://github.com/angular/angular.js/blob/39841f2ec9b17b3b2920fd1eb548d444251f4f56/src/ng/compile.js	379	13	398	7	0	0	0	0	0	0	7	2	2	0.272727	6	0	0.272727	6	16	20	14	2	16	20	14	12	33	23	48	81	35	12.521739130434781	415.4719243725423	5202.431053012703	0.13849064145751408	289.02394738959464	7	2	50	0
compositeLinkFn	src.ng.compile.$CompileProvider.__anonymusFunctionExpression1__.compileNodes.compositeLinkFn	src/ng/compile.js	https://github.com/angular/angular.js/blob/39841f2ec9b17b3b2920fd1eb548d444251f4f56/src/ng/compile.js	452	6	493	7	0	0	0	0	0	0	10	3	3	0.03125	1	0	0.0263158	1	31	35	22	4	37	42	26	14	57	27	88	145	41	22.814814814814813	776.8450406696221	17723.575742684712	0.25894834688987406	984.6430968158173	9	4	30	0
<anonymous>	src.ng.compile.$CompileProvider.__anonymusFunctionExpression1__.groupElementsLinkFnWrapper.__anonymusFunctionExpression4__	src/ng/compile.js	https://github.com/angular/angular.js/blob/39841f2ec9b17b3b2920fd1eb548d444251f4f56/src/ng/compile.js	625	13	628	7	0	0	0	0	0	0	1	0	0	0	0	0	0	0	4	4	2	4	4	4	2	4	5	9	15	20	13	3.3333333333333335	74.00879436282185	246.69598120940617	0.024669598120940616	13.705332289411453	1	4	50	0
addLinkFns	src.ng.compile.$CompileProvider.__anonymusFunctionExpression1__.applyDirectivesToNode.addLinkFns	src/ng/compile.js	https://github.com/angular/angular.js/blob/39841f2ec9b17b3b2920fd1eb548d444251f4f56/src/ng/compile.js	795	6	806	7	0	0	0	0	0	0	5	2	2	0	0	0	0	0	12	12	11	4	12	12	11	4	18	10	32	50	14	6.4	190.36774610288018	1218.353575058433	0.06345591536762672	67.6863097254685	5	4	50	0
getControllers	src.ng.compile.$CompileProvider.__anonymusFunctionExpression1__.applyDirectivesToNode.getControllers	src/ng/compile.js	https://github.com/angular/angular.js/blob/39841f2ec9b17b3b2920fd1eb548d444251f4f56/src/ng/compile.js	809	6	831	7	0	0	0	0	0	0	9	3	3	0	0	0	0	0	22	22	16	2	23	23	17	16	41	24	50	91	40	16.666666666666668	484.29545663475	8071.590943912501	0.16143181887825	448.42171910625007	8	2	44.44444444444444	0
nodeLinkFn	src.ng.compile.$CompileProvider.__anonymusFunctionExpression1__.applyDirectivesToNode.nodeLinkFn	src/ng/compile.js	https://github.com/angular/angular.js/blob/39841f2ec9b17b3b2920fd1eb548d444251f4f56/src/ng/compile.js	834	6	963	7	0	0	0	0	0	0	12	2	2	0.0731707	3	0	0.0789474	9	38	49	25	5	105	130	59	14	54	34	90	144	48	18.52941176470588	804.2346001038464	14901.994060747742	0.26807820003461547	827.8885589304301	7	5	26.923076923076923	0
<anonymous>	src.ng.compile.$CompileProvider.__anonymusFunctionExpression1__.mergeTemplateAttributes.forEach$1[0]	src/ng/compile.js	https://github.com/angular/angular.js/blob/39841f2ec9b17b3b2920fd1eb548d444251f4f56/src/ng/compile.js	1017	19	1024	7	0	0	0	0	0	0	4	3	3	0	0	0	0	0	8	8	4	2	8	8	4	8	14	13	22	36	21	6.769230769230769	158.12342722003538	1070.3739688740857	0.05270780907334513	59.46522049300476	4	2	100	0
<anonymous>	src.ng.compile.$CompileProvider.__anonymusFunctionExpression1__.mergeTemplateAttributes.forEach$1[1]	src/ng/compile.js	https://github.com/angular/angular.js/blob/39841f2ec9b17b3b2920fd1eb548d444251f4f56/src/ng/compile.js	1027	19	1037	7	0	0	0	0	0	0	6	3	2	0	0	0	0	0	11	11	8	2	11	11	8	11	33	17	40	73	28	12.941176470588236	350.93690931020507	4541.536473426183	0.11697896977006836	252.30758185701018	5	2	50	0
<anonymous>	src.ng.compile.$CompileProvider.__anonymusFunctionExpression1__.compileTemplateUrl.success$0	src/ng/compile.js	https://github.com/angular/angular.js/blob/39841f2ec9b17b3b2920fd1eb548d444251f4f56/src/ng/compile.js	1059	16	1105	9	0	0	0	0	0	0	6	2	2	0.027027	1	0	0.0263158	1	36	46	23	1	37	47	24	15	66	49	99	165	64	15.153061224489795	990	15001.530612244896	0.33	833.4183673469387	6	1	19.35483870967742	0
<anonymous>	src.ng.compile.$CompileProvider.__anonymusFunctionExpression1__.compileTemplateUrl.error$0	src/ng/compile.js	https://github.com/angular/angular.js/blob/39841f2ec9b17b3b2920fd1eb548d444251f4f56/src/ng/compile.js	1106	14	1108	9	0	0	0	0	0	0	1	0	0	0	0	0	0	0	3	3	1	4	3	3	1	3	3	8	9	12	11	1.6875	41.51317942364757	70.05349027740527	0.01383772647454919	3.89186057096696	1	4	100	0
delayedNodeLinkFn	src.ng.compile.$CompileProvider.__anonymusFunctionExpression1__.compileTemplateUrl.delayedNodeLinkFn	src/ng/compile.js	https://github.com/angular/angular.js/blob/39841f2ec9b17b3b2920fd1eb548d444251f4f56/src/ng/compile.js	1110	13	1121	7	0	0	0	0	0	0	2	1	1	0	0	0	0	0	11	11	6	5	12	12	7	5	12	9	24	36	14	6.666666666666666	137.06477719407374	913.7651812938249	0.04568825906469125	50.76473229410138	2	5	28.57142857142857	0
textInterpolateLinkFn	src.ng.compile.$CompileProvider.__anonymusFunctionExpression1__.addTextInterpolateDirective.textInterpolateLinkFn	src/ng/compile.js	https://github.com/angular/angular.js/blob/39841f2ec9b17b3b2920fd1eb548d444251f4f56/src/ng/compile.js	1146	27	1154	11	0	0	0	0	0	0	2	0	0	0	0	0	0	0	8	8	4	2	9	9	5	7	17	13	23	40	20	6.192307692307692	172.8771237954945	1070.5083435028696	0.0576257079318315	59.47268575015942	2	2	40	0
attrInterpolateLinkFn	src.ng.compile.$CompileProvider.__anonymusFunctionExpression1__.addAttrInterpolateDirective.attrInterpolateLinkFn	src/ng/compile.js	https://github.com/angular/angular.js/blob/39841f2ec9b17b3b2920fd1eb548d444251f4f56/src/ng/compile.js	1169	25	1192	9	0	0	0	0	0	0	7	1	1	0.210526	4	0	0.2	4	15	23	9	3	16	24	10	14	38	19	43	81	33	15.842105263157894	408.59592366803474	6473.019632846234	0.13619864122267825	359.6122018247908	6	3	66.66666666666666	1
<anonymous>	src.ng.compile.$CompileProvider.__anonymusFunctionExpression1__.compileNodes.compositeLinkFn.__anonymusFunctionExpression2__	src/ng/compile.js	https://github.com/angular/angular.js/blob/39841f2ec9b17b3b2920fd1eb548d444251f4f56/src/ng/compile.js	476	19	484	19	0	0	0	0	0	0	1	0	0	0	0	0	0	0	4	4	1	1	8	9	4	2	2	2	2	4	4	1	8	8	0.0026666666666666666	0.4444444444444444	1	1	100	0
<anonymous>	src.ng.compile.$CompileProvider.__anonymusFunctionExpression1__.applyDirectivesToNode.getControllers.forEach$1	src/ng/compile.js	https://github.com/angular/angular.js/blob/39841f2ec9b17b3b2920fd1eb548d444251f4f56/src/ng/compile.js	826	27	828	11	0	0	0	0	0	0	1	0	0	0	0	0	0	0	3	3	1	1	3	3	1	2	3	5	6	9	7	1.2	25.26619429851844	30.319433158222125	0.008422064766172813	1.6844129532345624	1	1	100	0
<anonymous>	src.ng.compile.$CompileProvider.__anonymusFunctionExpression1__.applyDirectivesToNode.nodeLinkFn.forEach$1[0]	src/ng/compile.js	https://github.com/angular/angular.js/blob/39841f2ec9b17b3b2920fd1eb548d444251f4f56/src/ng/compile.js	849	50	916	11	0	0	0	0	0	0	11	2	2	0.0454545	2	0	0.0967742	6	42	49	19	2	56	68	29	18	68	35	80	148	53	20.57142857142857	847.7322272753536	17439.062961092986	0.2825774090917845	968.8368311718326	9	2	31.03448275862069	0
<anonymous>	src.ng.compile.$CompileProvider.__anonymusFunctionExpression1__.applyDirectivesToNode.nodeLinkFn.forEach$1[1]	src/ng/compile.js	https://github.com/angular/angular.js/blob/39841f2ec9b17b3b2920fd1eb548d444251f4f56/src/ng/compile.js	920	40	936	11	0	0	0	0	0	0	2	1	1	0	0	0	0	0	15	17	5	1	15	17	5	9	20	17	29	49	26	7.6764705882352935	230.32154618891354	1768.0565751560714	0.07677384872963784	98.22536528644841	2	1	22.22222222222222	0
<anonymous>	src.ng.compile.$CompileProvider.__anonymusFunctionExpression1__.compileTemplateUrl.success$0.afterTemplateNodeLinkFn$0	src/ng/compile.js	https://github.com/angular/angular.js/blob/39841f2ec9b17b3b2920fd1eb548d444251f4f56/src/ng/compile.js	1100	36	1102	13	0	0	0	0	0	0	1	0	0	0	0	0	0	0	3	3	1	0	3	3	1	1	1	6	6	7	7	0.5	19.651484454403228	9.825742227201614	0.00655049481813441	0.5458745681778674	1	0	100	0
<anonymous>	src.ng.compile.$CompileProvider.__anonymusFunctionExpression1__.compileTemplateUrl.delayedNodeLinkFn.afterTemplateNodeLinkFn$0	src/ng/compile.js	https://github.com/angular/angular.js/blob/39841f2ec9b17b3b2920fd1eb548d444251f4f56/src/ng/compile.js	1117	34	1119	11	0	0	0	0	0	0	1	0	0	0	0	0	0	0	3	3	1	0	3	3	1	1	1	6	6	7	7	0.5	19.651484454403228	9.825742227201614	0.00655049481813441	0.5458745681778674	1	0	100	0
interpolateFnWatchAction	src.ng.compile.$CompileProvider.__anonymusFunctionExpression1__.addTextInterpolateDirective.textInterpolateLinkFn.interpolateFnWatchAction	src/ng/compile.js	https://github.com/angular/angular.js/blob/39841f2ec9b17b3b2920fd1eb548d444251f4f56/src/ng/compile.js	1151	40	1153	13	0	0	0	0	0	0	1	0	0	0	0	0	0	0	3	3	1	1	3	3	1	2	3	4	5	8	6	1.25	20.67970000576925	25.84962500721156	0.006893233335256416	1.43609027817842	1	1	100	0
interpolateFnWatchAction	src.ng.compile.$CompileProvider.__anonymusFunctionExpression1__.addAttrInterpolateDirective.attrInterpolateLinkFn.interpolateFnWatchAction	src/ng/compile.js	https://github.com/angular/angular.js/blob/39841f2ec9b17b3b2920fd1eb548d444251f4f56/src/ng/compile.js	1189	34	1191	13	0	0	0	0	0	0	1	0	0	0	0	0	0	0	3	3	1	1	3	3	1	2	2	4	5	7	6	1.25	18.094737505048094	22.61842188131012	0.006031579168349364	1.2565789934061178	1	1	100	0
<anonymous>	src.ng.compile.$CompileProvider.__anonymusFunctionExpression1__.compileNodes.compositeLinkFn.__anonymusFunctionExpression2__.__anonymusFunctionExpression3__	src/ng/compile.js	https://github.com/angular/angular.js/blob/39841f2ec9b17b3b2920fd1eb548d444251f4f56/src/ng/compile.js	477	27	483	21	0	0	0	0	0	0	1	0	0	0	0	0	0	0	6	7	3	1	6	7	3	5	12	11	16	28	16	3.6363636363636367	112	407.2727272727273	0.037333333333333336	22.62626262626263	1	1	33.33333333333333	0
<anonymous>	src.ng.compile.$CompileProvider.__anonymusFunctionExpression1__.applyDirectivesToNode.nodeLinkFn.forEach$1.$observe$1	src/ng/compile.js	https://github.com/angular/angular.js/blob/39841f2ec9b17b3b2920fd1eb548d444251f4f56/src/ng/compile.js	862	41	864	17	0	0	0	0	0	0	1	0	0	0	0	0	0	0	3	3	1	1	3	3	1	2	2	3	4	6	5	1.3333333333333333	13.931568569324174	18.575424759098897	0.004643856189774725	1.0319680421721609	1	1	100	0
<anonymous>	src.ng.compile.$CompileProvider.__anonymusFunctionExpression1__.applyDirectivesToNode.nodeLinkFn.forEach$1.__anonymusFunctionExpression5__	src/ng/compile.js	https://github.com/angular/angular.js/blob/39841f2ec9b17b3b2920fd1eb548d444251f4f56/src/ng/compile.js	878	48	883	17	0	0	0	0	0	0	1	0	0	0.166667	1	0	0.166667	1	5	6	2	0	5	6	2	4	8	12	12	20	16	2	80	160	0.02666666666666667	8.88888888888889	1	0	50	0
parentValueWatch	src.ng.compile.$CompileProvider.__anonymusFunctionExpression1__.applyDirectivesToNode.nodeLinkFn.forEach$1.parentValueWatch	src/ng/compile.js	https://github.com/angular/angular.js/blob/39841f2ec9b17b3b2920fd1eb548d444251f4f56/src/ng/compile.js	885	29	899	17	0	0	0	0	0	0	3	2	2	0.214286	3	0	0.214286	3	11	15	6	0	11	15	6	8	17	7	19	36	15	10.857142857142858	140.64806144190666	1527.0360956549866	0.04688268714730222	84.83533864749926	3	0	42.857142857142854	0
scope.scopeName	src.ng.compile.$CompileProvider.__anonymusFunctionExpression1__.applyDirectivesToNode.nodeLinkFn.forEach$1.scopeName	src/ng/compile.js	https://github.com/angular/angular.js/blob/39841f2ec9b17b3b2920fd1eb548d444251f4f56/src/ng/compile.js	905	35	907	17	0	0	0	0	0	0	1	0	0	0	0	0	0	0	3	3	1	1	3	3	1	2	2	3	4	6	5	1.3333333333333333	13.931568569324174	18.575424759098897	0.004643856189774725	1.0319680421721609	1	1	100	0
$InterpolateProvider	src.ng.interpolate.$InterpolateProvider	src/ng/interpolate.js	https://github.com/angular/angular.js/blob/39841f2ec9b17b3b2920fd1eb548d444251f4f56/src/ng/interpolate.js	12	0	188	1	0	0	0	0	0	0	1	0	0	0.74359	29	9	0.508671	88	10	34	6	0	85	177	54	5	14	9	16	30	14	4.444444444444445	114.22064766172811	507.64732294101384	0.038073549220576035	28.202629052278546	1	0	20	1
<anonymous>.startSymbol	src.ng.interpolate.$InterpolateProvider.startSymbol	src/ng/interpolate.js	https://github.com/angular/angular.js/blob/39841f2ec9b17b3b2920fd1eb548d444251f4f56/src/ng/interpolate.js	26	21	33	3	0	0	0	0	0	0	2	1	1	0	0	0	0	0	8	8	4	1	8	8	4	4	5	3	6	11	7	4	30.880904142633646	123.52361657053459	0.010293634714211216	6.862423142807477	2	1	40	0
<anonymous>.endSymbol	src.ng.interpolate.$InterpolateProvider.endSymbol	src/ng/interpolate.js	https://github.com/angular/angular.js/blob/39841f2ec9b17b3b2920fd1eb548d444251f4f56/src/ng/interpolate.js	45	19	52	3	0	0	0	0	0	0	2	1	1	0	0	0	0	0	8	8	4	1	8	8	4	4	5	3	6	11	7	4	30.880904142633646	123.52361657053459	0.010293634714211216	6.862423142807477	2	1	40	0
<anonymous>	src.ng.interpolate.$InterpolateProvider.__anonymusFunctionExpression0__	src/ng/interpolate.js	https://github.com/angular/angular.js/blob/39841f2ec9b17b3b2920fd1eb548d444251f4f56/src/ng/interpolate.js	55	46	187	3	0	0	0	0	0	0	1	0	0	0.727273	24	0	0.475806	59	9	72	4	2	65	133	40	5	13	9	16	29	14	4.444444444444445	110.41329273967051	490.72574550964674	0.0368044309132235	27.2625414172026	1	2	16.666666666666664	1
$interpolate	src.ng.interpolate.$InterpolateProvider.__anonymusFunctionExpression0__.$interpolate	src/ng/interpolate.js	https://github.com/angular/angular.js/blob/39841f2ec9b17b3b2920fd1eb548d444251f4f56/src/ng/interpolate.js	92	4	150	5	0	0	0	0	0	0	9	2	2	0.492958	35	33	0.393258	35	36	41	20	2	54	59	34	17	70	25	89	159	42	30.26	857.3784702218229	25944.272508912363	0.2857928234072743	1441.3484727173536	6	2	21.428571428571427	1
$interpolate.startSymbol	src.ng.interpolate.$InterpolateProvider.__anonymusFunctionExpression0__.startSymbol	src/ng/interpolate.js	https://github.com/angular/angular.js/blob/39841f2ec9b17b3b2920fd1eb548d444251f4f56/src/ng/interpolate.js	165	31	167	5	0	0	0	0	0	0	1	0	0	0	0	0	0	0	3	3	1	0	3	3	1	1	1	1	1	2	2	0.5	2	1	0.0006666666666666666	0.05555555555555555	1	0	100	0
$interpolate.endSymbol	src.ng.interpolate.$InterpolateProvider.__anonymusFunctionExpression0__.endSymbol	src/ng/interpolate.js	https://github.com/angular/angular.js/blob/39841f2ec9b17b3b2920fd1eb548d444251f4f56/src/ng/interpolate.js	182	29	184	5	0	0	0	0	0	0	1	0	0	0	0	0	0	0	3	3	1	0	3	3	1	1	1	1	1	2	2	0.5	2	1	0.0006666666666666666	0.05555555555555555	1	0	100	0
<anonymous>	src.ng.interpolate.$InterpolateProvider.__anonymusFunctionExpression0__.$interpolate.__anonymusFunctionExpression1__	src/ng/interpolate.js	https://github.com/angular/angular.js/blob/39841f2ec9b17b3b2920fd1eb548d444251f4f56/src/ng/interpolate.js	126	13	145	9	0	0	0	0	0	0	7	5	4	0	0	0	0	0	20	20	14	1	20	20	14	14	29	15	33	62	29	15.400000000000002	301.1948216979095	4638.400254147807	0.10039827389930317	257.68890300821147	6	1	42.857142857142854	1
<anonymous>	src.ng.parse.__anonymusFunctionExpression0__	src/ng/parse.js	https://github.com/angular/angular.js/blob/fd87eb0ca5e14f213d8b31280d444dbc29c20c50/src/ng/parse.js	4	11	4	35	0	0	0	0	0	0	1	0	0	0	0	0	0	0	1	1	1	0	1	1	1	1	1	1	1	2	2	0.5	2	1	0.0006666666666666666	0.05555555555555555	1	0	100	1
<anonymous>	src.ng.parse.__anonymusFunctionExpression1__	src/ng/parse.js	https://github.com/angular/angular.js/blob/fd87eb0ca5e14f213d8b31280d444dbc29c20c50/src/ng/parse.js	5	11	5	35	0	0	0	0	0	0	1	0	0	0	0	0	0	0	1	1	1	0	1	1	1	1	1	1	1	2	2	0.5	2	1	0.0006666666666666666	0.05555555555555555	1	0	100	1
<anonymous>	src.ng.parse.__anonymusFunctionExpression2__	src/ng/parse.js	https://github.com/angular/angular.js/blob/fd87eb0ca5e14f213d8b31280d444dbc29c20c50/src/ng/parse.js	6	12	6	37	0	0	0	0	0	0	1	0	0	0	0	0	0	0	1	1	1	0	1	1	1	1	1	1	1	2	2	0.5	2	1	0.0006666666666666666	0.05555555555555555	1	0	100	0
<anonymous>	src.ng.parse.__anonymusFunctionExpression3__	src/ng/parse.js	https://github.com/angular/angular.js/blob/fd87eb0ca5e14f213d8b31280d444dbc29c20c50/src/ng/parse.js	8	8	16	39	0	0	0	0	0	0	4	2	2	0	0	0	0	0	9	9	7	4	9	9	7	6	14	6	23	37	12	11.5	132.6436125266828	1525.4015440568521	0.044214537508894265	84.74453022538067	4	4	57.14285714285714	0
<anonymous>	src.ng.parse.__anonymusFunctionExpression4__	src/ng/parse.js	https://github.com/angular/angular.js/blob/fd87eb0ca5e14f213d8b31280d444dbc29c20c50/src/ng/parse.js	17	8	17	120	0	0	0	0	0	0	3	1	1	0	0	0	0	0	1	1	3	4	1	1	3	5	10	6	20	30	11	8.333333333333334	103.78294855911894	864.8579046593245	0.03459431618637298	48.04766136996247	3	4	100	0
<anonymous>	src.ng.parse.__anonymusFunctionExpression5__	src/ng/parse.js	https://github.com/angular/angular.js/blob/fd87eb0ca5e14f213d8b31280d444dbc29c20c50/src/ng/parse.js	18	8	18	76	0	0	0	0	0	0	1	0	0	0	0	0	0	0	1	1	1	4	1	1	1	3	4	4	10	14	7	3.75	39.302968908806456	147.38613340802422	0.01310098963626882	8.188118522668013	1	4	100	0
<anonymous>	src.ng.parse.__anonymusFunctionExpression6__	src/ng/parse.js	https://github.com/angular/angular.js/blob/fd87eb0ca5e14f213d8b31280d444dbc29c20c50/src/ng/parse.js	19	8	19	76	0	0	0	0	0	0	1	0	0	0	0	0	0	0	1	1	1	4	1	1	1	3	4	4	10	14	7	3.75	39.302968908806456	147.38613340802422	0.01310098963626882	8.188118522668013	1	4	100	0
<anonymous>	src.ng.parse.__anonymusFunctionExpression7__	src/ng/parse.js	https://github.com/angular/angular.js/blob/fd87eb0ca5e14f213d8b31280d444dbc29c20c50/src/ng/parse.js	20	8	20	76	0	0	0	0	0	0	1	0	0	0	0	0	0	0	1	1	1	4	1	1	1	3	4	4	10	14	7	3.75	39.302968908806456	147.38613340802422	0.01310098963626882	8.188118522668013	1	4	100	0
<anonymous>	src.ng.parse.__anonymusFunctionExpression8__	src/ng/parse.js	https://github.com/angular/angular.js/blob/fd87eb0ca5e14f213d8b31280d444dbc29c20c50/src/ng/parse.js	21	8	21	76	0	0	0	0	0	0	1	0	0	0	0	0	0	0	1	1	1	4	1	1	1	3	4	4	10	14	7	3.75	39.302968908806456	147.38613340802422	0.01310098963626882	8.188118522668013	1	4	100	0
<anonymous>	src.ng.parse.__anonymusFunctionExpression9__	src/ng/parse.js	https://github.com/angular/angular.js/blob/fd87eb0ca5e14f213d8b31280d444dbc29c20c50/src/ng/parse.js	23	10	23	81	0	0	0	0	0	0	1	0	0	0	0	0	0	0	1	1	1	4	1	1	1	3	4	4	10	14	7	3.75	39.302968908806456	147.38613340802422	0.01310098963626882	8.188118522668013	1	4	100	0
<anonymous>	src.ng.parse.__anonymusFunctionExpression10__	src/ng/parse.js	https://github.com/angular/angular.js/blob/fd87eb0ca5e14f213d8b31280d444dbc29c20c50/src/ng/parse.js	24	10	24	81	0	0	0	0	0	0	1	0	0	0	0	0	0	0	1	1	1	4	1	1	1	3	4	4	10	14	7	3.75	39.302968908806456	147.38613340802422	0.01310098963626882	8.188118522668013	1	4	100	0
<anonymous>	src.ng.parse.__anonymusFunctionExpression11__	src/ng/parse.js	https://github.com/angular/angular.js/blob/fd87eb0ca5e14f213d8b31280d444dbc29c20c50/src/ng/parse.js	25	9	25	78	0	0	0	0	0	0	1	0	0	0	0	0	0	0	1	1	1	4	1	1	1	3	4	4	10	14	7	3.75	39.302968908806456	147.38613340802422	0.01310098963626882	8.188118522668013	1	4	100	0
<anonymous>	src.ng.parse.__anonymusFunctionExpression12__	src/ng/parse.js	https://github.com/angular/angular.js/blob/fd87eb0ca5e14f213d8b31280d444dbc29c20c50/src/ng/parse.js	26	9	26	78	0	0	0	0	0	0	1	0	0	0	0	0	0	0	1	1	1	4	1	1	1	3	4	4	10	14	7	3.75	39.302968908806456	147.38613340802422	0.01310098963626882	8.188118522668013	1	4	100	0
<anonymous>	src.ng.parse.__anonymusFunctionExpression13__	src/ng/parse.js	https://github.com/angular/angular.js/blob/fd87eb0ca5e14f213d8b31280d444dbc29c20c50/src/ng/parse.js	27	8	27	76	0	0	0	0	0	0	1	0	0	0	0	0	0	0	1	1	1	4	1	1	1	3	4	4	10	14	7	3.75	39.302968908806456	147.38613340802422	0.01310098963626882	8.188118522668013	1	4	100	0
<anonymous>	src.ng.parse.__anonymusFunctionExpression14__	src/ng/parse.js	https://github.com/angular/angular.js/blob/fd87eb0ca5e14f213d8b31280d444dbc29c20c50/src/ng/parse.js	28	8	28	76	0	0	0	0	0	0	1	0	0	0	0	0	0	0	1	1	1	4	1	1	1	3	4	4	10	14	7	3.75	39.302968908806456	147.38613340802422	0.01310098963626882	8.188118522668013	1	4	100	0
<anonymous>	src.ng.parse.__anonymusFunctionExpression15__	src/ng/parse.js	https://github.com/angular/angular.js/blob/fd87eb0ca5e14f213d8b31280d444dbc29c20c50/src/ng/parse.js	29	9	29	78	0	0	0	0	0	0	1	0	0	0	0	0	0	0	1	1	1	4	1	1	1	3	4	4	10	14	7	3.75	39.302968908806456	147.38613340802422	0.01310098963626882	8.188118522668013	1	4	100	0
<anonymous>	src.ng.parse.__anonymusFunctionExpression16__	src/ng/parse.js	https://github.com/angular/angular.js/blob/fd87eb0ca5e14f213d8b31280d444dbc29c20c50/src/ng/parse.js	30	9	30	78	0	0	0	0	0	0	1	0	0	0	0	0	0	0	1	1	1	4	1	1	1	3	4	4	10	14	7	3.75	39.302968908806456	147.38613340802422	0.01310098963626882	8.188118522668013	1	4	100	0
<anonymous>	src.ng.parse.__anonymusFunctionExpression17__	src/ng/parse.js	https://github.com/angular/angular.js/blob/fd87eb0ca5e14f213d8b31280d444dbc29c20c50/src/ng/parse.js	31	9	31	78	0	0	0	0	0	0	2	0	0	0	0	0	0	0	1	1	1	4	1	1	1	3	4	4	10	14	7	3.75	39.302968908806456	147.38613340802422	0.01310098963626882	8.188118522668013	1	4	100	0
<anonymous>	src.ng.parse.__anonymusFunctionExpression18__	src/ng/parse.js	https://github.com/angular/angular.js/blob/fd87eb0ca5e14f213d8b31280d444dbc29c20c50/src/ng/parse.js	32	9	32	78	0	0	0	0	0	0	2	0	0	0	0	0	0	0	1	1	1	4	1	1	1	3	4	4	10	14	7	3.75	39.302968908806456	147.38613340802422	0.01310098963626882	8.188118522668013	2	4	200	0
<anonymous>	src.ng.parse.__anonymusFunctionExpression19__	src/ng/parse.js	https://github.com/angular/angular.js/blob/fd87eb0ca5e14f213d8b31280d444dbc29c20c50/src/ng/parse.js	33	8	33	76	0	0	0	0	0	0	1	0	0	0	0	0	0	0	1	1	1	4	1	1	1	3	4	4	10	14	7	3.75	39.302968908806456	147.38613340802422	0.01310098963626882	8.188118522668013	1	4	100	0
<anonymous>	src.ng.parse.__anonymusFunctionExpression20__	src/ng/parse.js	https://github.com/angular/angular.js/blob/fd87eb0ca5e14f213d8b31280d444dbc29c20c50/src/ng/parse.js	35	8	35	91	0	0	0	0	0	0	1	0	0	0	0	0	0	0	1	1	1	4	1	1	1	2	4	4	12	16	6	3	41.3594000115385	124.07820003461549	0.013786466670512832	6.893233335256416	1	4	100	0
<anonymous>	src.ng.parse.__anonymusFunctionExpression21__	src/ng/parse.js	https://github.com/angular/angular.js/blob/fd87eb0ca5e14f213d8b31280d444dbc29c20c50/src/ng/parse.js	36	8	36	59	0	0	0	0	0	0	1	0	0	0	0	0	0	0	1	1	1	3	1	1	1	3	3	3	6	9	6	3	23.264662506490403	69.79398751947122	0.007754887502163467	3.877443751081734	1	3	100	1
lex	src.ng.parse.lex	src/ng/parse.js	https://github.com/angular/angular.js/blob/fd87eb0ca5e14f213d8b31280d444dbc29c20c50/src/ng/parse.js	41	0	277	1	0	0	0	0	0	0	20	9	3	0.0357143	2	0	0.0177778	4	54	62	35	2	221	237	137	22	134	49	155	289	71	34.79591836734694	1777.2769175368533	61841.98253878235	0.5924256391789511	3435.6656965990196	15	2	20	1
parser	src.ng.parse.parser	src/ng/parse.js	https://github.com/angular/angular.js/blob/fd87eb0ca5e14f213d8b31280d444dbc29c20c50/src/ng/parse.js	281	0	703	1	0.0455433	1	6	2	0.0520095	0	3	1	1	0.0689655	2	0	0.0179028	7	27	60	12	4	384	423	255	10	65	47	77	142	57	8.191489361702128	828.2703820113934	6784.768022859287	0.2760901273371311	376.93155682551594	3	4	6.521739130434782	1
setter	src.ng.parse.setter	src/ng/parse.js	https://github.com/angular/angular.js/blob/fd87eb0ca5e14f213d8b31280d444dbc29c20c50/src/ng/parse.js	709	0	722	1	0	0	0	0	0	0	3	2	2	0	0	0	0	0	14	14	13	3	14	14	13	11	29	14	32	61	25	12.571428571428571	283.2752275762582	3561.174289530103	0.09442507585875273	197.84301608500573	3	3	27.27272727272727	1
cspSafeGetterFn	src.ng.parse.cspSafeGetterFn	src/ng/parse.js	https://github.com/angular/angular.js/blob/fd87eb0ca5e14f213d8b31280d444dbc29c20c50/src/ng/parse.js	731	0	793	1	0.670769	1	20	2	0.634921	0	1	0	0	0.555556	5	5	0.0806452	5	4	4	2	5	57	63	54	2	2	6	6	8	8	1	24	24	0.008	1.3333333333333333	1	5	100	1
getterFn	src.ng.parse.getterFn	src/ng/parse.js	https://github.com/angular/angular.js/blob/fd87eb0ca5e14f213d8b31280d444dbc29c20c50/src/ng/parse.js	795	0	844	1	0	0	0	0	0	0	4	2	2	0.0454545	1	0	0.0833333	4	21	24	12	2	44	50	20	11	36	26	49	85	37	10.365384615384615	442.80353607846075	4589.828960505583	0.14760117869282025	254.99049780586574	4	2	28.57142857142857	1
$ParseProvider	src.ng.parse.$ParseProvider	src/ng/parse.js	https://github.com/angular/angular.js/blob/fd87eb0ca5e14f213d8b31280d444dbc29c20c50/src/ng/parse.js	887	0	903	1	0	0	0	0	0	0	1	0	0	0.886364	39	39	0.696429	39	5	5	3	0	17	17	8	6	7	6	8	15	12	4	53.77443751081735	215.0977500432694	0.017924812503605784	11.949875002403855	1	0	50	0
is	src.ng.parse.lex.is	src/ng/parse.js	https://github.com/angular/angular.js/blob/fd87eb0ca5e14f213d8b31280d444dbc29c20c50/src/ng/parse.js	97	2	99	3	0	0	0	0	0	0	1	0	0	0	0	0	0	0	3	3	2	1	3	3	2	5	5	4	5	10	9	3.125	31.699250014423125	99.06015629507226	0.010566416671474375	5.503342016392903	1	1	100	0
was	src.ng.parse.lex.was	src/ng/parse.js	https://github.com/angular/angular.js/blob/fd87eb0ca5e14f213d8b31280d444dbc29c20c50/src/ng/parse.js	101	2	103	3	0	0	0	0	0	0	1	0	0	0	0	0	0	0	3	3	2	1	3	3	2	5	5	4	5	10	9	3.125	31.699250014423125	99.06015629507226	0.010566416671474375	5.503342016392903	1	1	100	0
peek	src.ng.parse.lex.peek	src/ng/parse.js	https://github.com/angular/angular.js/blob/fd87eb0ca5e14f213d8b31280d444dbc29c20c50/src/ng/parse.js	105	2	108	3	0	0	0	0	0	0	3	1	1	0	0	0	0	0	4	4	3	1	4	4	3	9	11	8	13	24	17	7.3125	98.09910819000817	717.3497286394347	0.03269970273000272	39.852762702190816	3	1	150	0
isNumber	src.ng.parse.lex.isNumber	src/ng/parse.js	https://github.com/angular/angular.js/blob/fd87eb0ca5e14f213d8b31280d444dbc29c20c50/src/ng/parse.js	109	2	111	3	0	0	0	0	0	0	2	0	0	0	0	0	0	0	3	3	2	1	3	3	2	3	4	3	5	9	6	2.5	23.264662506490403	58.161656266226004	0.007754887502163467	3.2312031259014447	1	1	100	0
isWhitespace	src.ng.parse.lex.isWhitespace	src/ng/parse.js	https://github.com/angular/angular.js/blob/fd87eb0ca5e14f213d8b31280d444dbc29c20c50/src/ng/parse.js	112	2	115	3	0	0	0	0	0	0	6	0	0	0.2	1	0	0.2	1	4	4	2	1	4	4	2	3	12	7	13	25	10	2.7857142857142856	83.04820237218406	231.34856375108416	0.027682734124061355	12.852697986171343	6	1	600	0
isIdent	src.ng.parse.lex.isIdent	src/ng/parse.js	https://github.com/angular/angular.js/blob/fd87eb0ca5e14f213d8b31280d444dbc29c20c50/src/ng/parse.js	116	2	120	3	0	0	0	0	0	0	6	0	0	0	0	0	0	0	5	5	2	1	5	5	2	5	12	7	13	25	12	4.642857142857143	89.62406251802891	416.11171883370565	0.029874687506009637	23.11731771298365	4	1	400	0
isExpOperator	src.ng.parse.lex.isExpOperator	src/ng/parse.js	https://github.com/angular/angular.js/blob/fd87eb0ca5e14f213d8b31280d444dbc29c20c50/src/ng/parse.js	121	2	123	3	0	0	0	0	0	0	3	0	0	0	0	0	0	0	3	3	2	1	3	3	2	4	6	4	7	13	8	3.5	39	136.5	0.013	7.583333333333333	3	1	300	0
throwError	src.ng.parse.lex.throwError	src/ng/parse.js	https://github.com/angular/angular.js/blob/fd87eb0ca5e14f213d8b31280d444dbc29c20c50/src/ng/parse.js	125	2	132	3	0	0	0	0	0	0	3	1	1	0	0	0	0	0	8	8	4	3	8	8	4	8	17	16	27	44	24	6.75	201.7383500317309	1361.7338627141835	0.06724611667724363	75.65188126189908	3	3	100	0
readNumber	src.ng.parse.lex.readNumber	src/ng/parse.js	https://github.com/angular/angular.js/blob/fd87eb0ca5e14f213d8b31280d444dbc29c20c50/src/ng/parse.js	134	2	162	3	0	0	0	0	0	0	14	5	3	0	0	0	0	0	29	29	18	0	29	29	19	20	67	24	67	134	44	27.916666666666664	731.5638368973979	20422.823780052357	0.24385461229913263	1134.6013211140198	8	0	32	0
readIdent	src.ng.parse.lex.readIdent	src/ng/parse.js	https://github.com/angular/angular.js/blob/fd87eb0ca5e14f213d8b31280d444dbc29c20c50/src/ng/parse.js	163	2	231	3	0	0	0	0	0	0	12	3	3	0.0166667	1	0	0.016129	1	59	66	31	0	61	69	33	18	88	33	106	194	51	28.909090909090907	1100.4505163424703	31813.024017900505	0.36681683878082344	1767.3902232166947	12	0	25.53191489361702	1
readString	src.ng.parse.lex.readString	src/ng/parse.js	https://github.com/angular/angular.js/blob/fd87eb0ca5e14f213d8b31280d444dbc29c20c50/src/ng/parse.js	233	2	276	3	0	0	0	0	0	0	8	4	4	0	0	0	0	0	44	44	30	1	44	44	31	17	69	37	80	149	54	18.37837837837838	857.4782378223568	15759.059505924397	0.28582607927411896	875.5033058846888	8	1	20.51282051282051	0
<anonymous>	src.ng.parse.parser.__anonymusFunctionExpression22__	src/ng/parse.js	https://github.com/angular/angular.js/blob/fd87eb0ca5e14f213d8b31280d444dbc29c20c50/src/ng/parse.js	299	8	299	77	0	0	0	0	0	0	1	0	0	0	0	0	0	0	1	1	1	0	1	1	1	3	4	6	7	11	9	1.75	34.86917501586544	61.021056277764515	0.011623058338621813	3.3900586820980285	1	0	33.33333333333333	0
throwError	src.ng.parse.parser.throwError	src/ng/parse.js	https://github.com/angular/angular.js/blob/fd87eb0ca5e14f213d8b31280d444dbc29c20c50/src/ng/parse.js	312	2	316	3	0	0	0	0	0	0	1	0	0	0.166667	1	1	0.166667	1	5	5	2	2	5	5	2	4	8	9	16	24	13	3.5555555555555554	88.81055323538621	315.7708559480398	0.029603517745128736	17.542825330446657	1	2	100	0
peekToken	src.ng.parse.parser.peekToken	src/ng/parse.js	https://github.com/angular/angular.js/blob/fd87eb0ca5e14f213d8b31280d444dbc29c20c50/src/ng/parse.js	318	2	322	3	0	0	0	0	0	0	2	1	1	0	0	0	0	0	5	5	4	0	5	5	4	6	7	7	9	16	13	3.8571428571428577	59.207035490257475	228.3699940338503	0.019735678496752493	12.687221890769461	2	0	66.66666666666666	0
peek	src.ng.parse.parser.peek	src/ng/parse.js	https://github.com/angular/angular.js/blob/fd87eb0ca5e14f213d8b31280d444dbc29c20c50/src/ng/parse.js	324	2	334	3	0	0	0	0	0	0	10	2	2	0	0	0	0	0	11	11	7	4	11	11	7	10	27	11	27	54	21	12.272727272727273	237.1851408300531	2910.908546550652	0.0790617136100177	161.71714147503621	7	4	116.66666666666667	0
expect	src.ng.parse.parser.expect	src/ng/parse.js	https://github.com/angular/angular.js/blob/fd87eb0ca5e14f213d8b31280d444dbc29c20c50/src/ng/parse.js	336	2	346	3	0	0	0	0	0	0	4	2	2	0	0	0	0	0	11	11	8	4	11	11	8	8	13	12	21	34	20	7	146.94555522617034	1028.6188865831923	0.048981851742056784	57.145493699066236	3	4	42.857142857142854	0
consume	src.ng.parse.parser.consume	src/ng/parse.js	https://github.com/angular/angular.js/blob/fd87eb0ca5e14f213d8b31280d444dbc29c20c50/src/ng/parse.js	348	2	352	3	0	0	0	0	0	0	2	1	1	0	0	0	0	0	5	5	3	1	5	5	3	4	7	6	8	15	10	2.6666666666666665	49.82892142331044	132.8771237954945	0.016609640474436815	7.382062433083028	2	1	100	0
unaryFn	src.ng.parse.parser.unaryFn	src/ng/parse.js	https://github.com/angular/angular.js/blob/fd87eb0ca5e14f213d8b31280d444dbc29c20c50/src/ng/parse.js	354	2	360	3	0	0	0	0	0	0	1	0	0	0	0	0	0	0	6	5	2	2	7	7	3	6	6	5	8	14	11	4.800000000000001	48.43204266092217	232.47380477242646	0.016144014220307392	12.915211376245914	1	2	50	0
ternaryFn	src.ng.parse.parser.ternaryFn	src/ng/parse.js	https://github.com/angular/angular.js/blob/fd87eb0ca5e14f213d8b31280d444dbc29c20c50/src/ng/parse.js	362	2	368	3	0	0	0	0	0	0	3	0	0	0	0	0	0	0	6	5	2	3	7	7	3	7	10	6	13	23	13	7.583333333333333	85.11011351724513	645.4183608391088	0.028370037839081708	35.85657560217271	1	3	50	0
binaryFn	src.ng.parse.parser.binaryFn	src/ng/parse.js	https://github.com/angular/angular.js/blob/fd87eb0ca5e14f213d8b31280d444dbc29c20c50/src/ng/parse.js	370	2	376	3	0	0	0	0	0	0	2	0	0	0	0	0	0	0	6	5	2	3	7	7	3	7	8	6	11	19	13	6.416666666666666	70.30835464468075	451.1452756367014	0.02343611821489358	25.063626424261187	1	3	50	0
statements	src.ng.parse.parser.statements	src/ng/parse.js	https://github.com/angular/angular.js/blob/fd87eb0ca5e14f213d8b31280d444dbc29c20c50/src/ng/parse.js	378	2	399	3	0	0	0	0	0	0	6	3	3	0.142857	2	0	0.0909091	2	12	14	7	0	20	22	15	14	22	15	22	44	29	10.266666666666666	213.7511637856132	2194.511948198962	0.07125038792853773	121.91733045549788	5	0	83.33333333333334	0
_filterChain	src.ng.parse.parser._filterChain	src/ng/parse.js	https://github.com/angular/angular.js/blob/fd87eb0ca5e14f213d8b31280d444dbc29c20c50/src/ng/parse.js	401	2	411	3	1	1	3	1	1	0	3	2	2	0	0	0	0	0	11	11	7	0	11	11	7	8	14	9	14	28	17	6.222222222222222	114.44895955500952	712.1268594533926	0.03814965318500317	39.56260330296626	3	0	42.857142857142854	0
filter	src.ng.parse.parser.filter	src/ng/parse.js	https://github.com/angular/angular.js/blob/fd87eb0ca5e14f213d8b31280d444dbc29c20c50/src/ng/parse.js	413	2	433	3	0	0	0	0	0	0	3	2	2	0	0	0	0	0	15	15	9	0	21	21	16	10	23	12	18	41	22	7.5	182.83669636412918	1371.2752227309688	0.06094556545470973	76.18195681838716	3	0	33.33333333333333	0
expression	src.ng.parse.parser.expression	src/ng/parse.js	https://github.com/angular/angular.js/blob/fd87eb0ca5e14f213d8b31280d444dbc29c20c50/src/ng/parse.js	435	2	437	3	0	0	0	0	0	0	1	0	0	0	0	0	0	0	3	3	2	0	3	3	2	2	2	1	1	3	3	1	4.754887502163468	4.754887502163468	0.001584962500721156	0.26416041678685936	1	0	100	0
_assignment	src.ng.parse.parser._assignment	src/ng/parse.js	https://github.com/angular/angular.js/blob/fd87eb0ca5e14f213d8b31280d444dbc29c20c50/src/ng/parse.js	439	2	455	3	0	0	0	0	0	0	3	2	2	0	0	0	0	0	16	16	10	0	17	17	11	10	23	15	22	45	25	7.333333333333333	208.9735285398626	1532.472542625659	0.06965784284662087	85.13736347920327	3	0	30	0
ternary	src.ng.parse.parser.ternary	src/ng/parse.js	https://github.com/angular/angular.js/blob/fd87eb0ca5e14f213d8b31280d444dbc29c20c50/src/ng/parse.js	457	2	473	3	0	0	0	0	0	0	3	2	2	0	0	0	0	0	17	17	10	0	17	17	10	6	20	11	20	40	17	5.454545454545454	163.4985136500136	891.8100744546196	0.05449950455000453	49.54500413636775	3	0	27.27272727272727	0
logicalOR	src.ng.parse.parser.logicalOR	src/ng/parse.js	https://github.com/angular/angular.js/blob/fd87eb0ca5e14f213d8b31280d444dbc29c20c50/src/ng/parse.js	475	2	485	3	1	1	3	1	1	0	3	2	2	0	0	0	0	0	11	11	7	0	11	11	7	8	14	8	14	28	16	7	112	784	0.037333333333333336	43.55555555555556	3	0	42.857142857142854	0
logicalAND	src.ng.parse.parser.logicalAND	src/ng/parse.js	https://github.com/angular/angular.js/blob/fd87eb0ca5e14f213d8b31280d444dbc29c20c50/src/ng/parse.js	487	2	494	3	0	0	0	0	0	0	2	1	1	0	0	0	0	0	8	8	6	0	8	8	6	6	12	8	13	25	14	4.875	95.18387305144009	464.0213811257704	0.03172795768381336	25.778965618098354	2	0	40	0
equality	src.ng.parse.parser.equality	src/ng/parse.js	https://github.com/angular/angular.js/blob/fd87eb0ca5e14f213d8b31280d444dbc29c20c50/src/ng/parse.js	496	2	503	3	0	0	0	0	0	0	2	1	1	0	0	0	0	0	8	8	6	0	8	8	6	6	12	11	16	28	17	4.363636363636363	114.44895955500952	499.413641694587	0.03814965318500317	27.745202316365944	2	0	40	0
relational	src.ng.parse.parser.relational	src/ng/parse.js	https://github.com/angular/angular.js/blob/fd87eb0ca5e14f213d8b31280d444dbc29c20c50/src/ng/parse.js	505	2	512	3	0	0	0	0	0	0	2	1	1	0	0	0	0	0	8	8	6	0	8	8	6	6	12	11	16	28	17	4.363636363636363	114.44895955500952	499.413641694587	0.03814965318500317	27.745202316365944	2	0	40	0
additive	src.ng.parse.parser.additive	src/ng/parse.js	https://github.com/angular/angular.js/blob/fd87eb0ca5e14f213d8b31280d444dbc29c20c50/src/ng/parse.js	514	2	521	3	0	0	0	0	0	0	2	1	1	0	0	0	0	0	8	8	6	0	8	8	6	6	12	8	14	26	14	5.25	98.9912279734977	519.703946860863	0.0329970759911659	28.872441492270166	2	0	40	0
multiplicative	src.ng.parse.parser.multiplicative	src/ng/parse.js	https://github.com/angular/angular.js/blob/fd87eb0ca5e14f213d8b31280d444dbc29c20c50/src/ng/parse.js	523	2	530	3	0	0	0	0	0	0	2	1	1	0	0	0	0	0	8	8	6	0	8	8	6	6	12	9	15	27	15	5	105.48604608143	527.43023040715	0.03516201536047667	29.30167946706389	2	0	40	0
unary	src.ng.parse.parser.unary	src/ng/parse.js	https://github.com/angular/angular.js/blob/fd87eb0ca5e14f213d8b31280d444dbc29c20c50/src/ng/parse.js	532	2	543	3	0	0	0	0	0	0	4	3	1	0	0	0	0	0	12	12	9	0	12	12	9	7	24	11	20	44	18	6.363636363636363	183.47670006346175	1167.5790004038474	0.061158900021153914	64.86550002243597	4	0	36.36363636363637	0
primary	src.ng.parse.parser.primary	src/ng/parse.js	https://github.com/angular/angular.js/blob/fd87eb0ca5e14f213d8b31280d444dbc29c20c50/src/ng/parse.js	546	2	582	3	0	0	0	0	0	0	10	4	2	0	0	0	0	0	36	37	28	0	36	37	28	10	58	27	66	124	37	12.222222222222223	645.9722173379898	7895.215989686543	0.2153240724459966	438.6231105381413	10	0	29.411764705882355	0
_fieldAccess	src.ng.parse.parser._fieldAccess	src/ng/parse.js	https://github.com/angular/angular.js/blob/fd87eb0ca5e14f213d8b31280d444dbc29c20c50/src/ng/parse.js	584	2	597	3	0	0	0	0	0	0	1	0	0	0	0	0	0	0	10	10	4	1	14	14	6	8	13	10	13	26	18	5.2	108.41805003750011	563.7738601950006	0.036139350012500036	31.320770010833364	1	1	25	1
_objectIndex	src.ng.parse.parser._objectIndex	src/ng/parse.js	https://github.com/angular/angular.js/blob/fd87eb0ca5e14f213d8b31280d444dbc29c20c50/src/ng/parse.js	599	2	624	3	0	0	0	0	0	0	1	0	0	0	0	0	0	0	9	8	4	1	25	26	17	7	10	8	10	20	15	4.375	78.13781191217038	341.8529271157454	0.026045937304056792	18.991829284208077	1	1	25	1
_functionCall	src.ng.parse.parser._functionCall	src/ng/parse.js	https://github.com/angular/angular.js/blob/fd87eb0ca5e14f213d8b31280d444dbc29c20c50/src/ng/parse.js	626	2	647	3	0	0	0	0	0	0	3	2	2	0	0	0	0.047619	1	11	11	7	2	20	22	14	10	15	12	15	30	22	6.25	133.78294855911892	836.1434284944933	0.044594316186372975	46.452412694138516	3	2	42.857142857142854	0
arrayDeclaration	src.ng.parse.parser.arrayDeclaration	src/ng/parse.js	https://github.com/angular/angular.js/blob/fd87eb0ca5e14f213d8b31280d444dbc29c20c50/src/ng/parse.js	650	2	673	3	0	0	0	0	0	0	4	3	3	0.05	1	1	0.04	1	19	18	11	0	24	24	17	13	27	17	27	54	30	10.323529411764705	264.97209216286	2735.4471867401135	0.08832403072095334	151.96928815222853	4	0	30.76923076923077	0
object	src.ng.parse.parser.object	src/ng/parse.js	https://github.com/angular/angular.js/blob/fd87eb0ca5e14f213d8b31280d444dbc29c20c50/src/ng/parse.js	675	2	702	3	0	0	0	0	0	0	5	3	3	0	0	0	0	0	22	21	13	0	28	28	20	14	38	21	40	78	35	13.333333333333332	400.08407532170736	5334.454337622764	0.13336135844056912	296.35857431237577	5	0	27.77777777777778	0
<anonymous>	src.ng.parse.cspSafeGetterFn.__anonymusFunctionExpression27__	src/ng/parse.js	https://github.com/angular/angular.js/blob/fd87eb0ca5e14f213d8b31280d444dbc29c20c50/src/ng/parse.js	732	9	792	3	0.679128	1	20	2	0.655738	0	32	2	2	0	0	0	0	0	55	61	47	2	55	61	52	13	120	16	135	255	29	54.84375	1238.7851537575311	67939.6232763896	0.4129283845858437	3774.4235153549776	26	2	54.166666666666664	1
<anonymous>	src.ng.parse.getterFn.__anonymusFunctionExpression28__	src/ng/parse.js	https://github.com/angular/angular.js/blob/fd87eb0ca5e14f213d8b31280d444dbc29c20c50/src/ng/parse.js	807	10	818	9	0	0	0	0	0	0	2	1	1	0.0833333	1	0	0.0833333	1	11	12	6	2	11	12	6	8	20	9	26	46	17	11.555555555555555	188.02329069751565	2172.7135813935142	0.06267443023250521	120.70631007741746	2	2	25	1
<anonymous>	src.ng.parse.getterFn.forEach$1	src/ng/parse.js	https://github.com/angular/angular.js/blob/fd87eb0ca5e14f213d8b31280d444dbc29c20c50/src/ng/parse.js	821	22	837	5	0	0	0	0	0	0	2	1	1	0.117647	2	0	0.117647	2	15	17	1	2	15	17	1	3	19	19	23	42	22	1.8157894736842106	187.29612798276648	340.0903376529181	0.06243204266092216	18.89390764738434	2	2	200	1
fn.toString	src.ng.parse.getterFn.toString	src/ng/parse.js	https://github.com/angular/angular.js/blob/fd87eb0ca5e14f213d8b31280d444dbc29c20c50/src/ng/parse.js	840	18	840	45	0	0	0	0	0	0	1	0	0	0	0	0	0	0	1	1	1	0	1	1	1	1	1	1	1	2	2	0.5	2	1	0.0006666666666666666	0.05555555555555555	1	0	100	0
<anonymous>	src.ng.parse.$ParseProvider.__anonymusFunctionExpression29__	src/ng/parse.js	https://github.com/angular/angular.js/blob/fd87eb0ca5e14f213d8b31280d444dbc29c20c50/src/ng/parse.js	889	38	902	3	0	0	0	0	0	0	1	0	0	0	0	0	0	0	4	4	1	2	14	14	5	2	2	3	3	5	5	1	11.60964047443681	11.60964047443681	0.0038698801581456034	0.6449800263576005	1	2	100	0
fn	src.ng.parse.lex.readNumber.fn	src/ng/parse.js	https://github.com/angular/angular.js/blob/fd87eb0ca5e14f213d8b31280d444dbc29c20c50/src/ng/parse.js	161	9	161	36	0	0	0	0	0	0	1	0	0	0	0	0	0	0	1	1	1	0	1	1	1	1	1	1	1	2	2	0.5	2	1	0.0006666666666666666	0.05555555555555555	1	0	100	0
<anonymous>	src.ng.parse.lex.readIdent.extend$0	src/ng/parse.js	https://github.com/angular/angular.js/blob/fd87eb0ca5e14f213d8b31280d444dbc29c20c50/src/ng/parse.js	208	24	210	7	0	0	0	0	0	0	1	0	0	0	0	0	0	0	3	3	1	2	3	3	1	2	2	3	5	7	5	1.6666666666666667	16.253496664211536	27.089161107019226	0.005417832221403845	1.5049533948344014	1	2	100	1
assign	src.ng.parse.lex.readIdent.assign	src/ng/parse.js	https://github.com/angular/angular.js/blob/fd87eb0ca5e14f213d8b31280d444dbc29c20c50/src/ng/parse.js	211	16	213	9	0	0	0	0	0	0	1	0	0	0	0	0	0	0	3	3	1	2	3	3	1	2	2	4	6	8	6	1.5	20.67970000576925	31.019550008653873	0.006893233335256416	1.723308333814104	1	2	100	1
fn	src.ng.parse.lex.readString.fn	src/ng/parse.js	https://github.com/angular/angular.js/blob/fd87eb0ca5e14f213d8b31280d444dbc29c20c50/src/ng/parse.js	267	13	267	42	0	0	0	0	0	0	1	0	0	0	0	0	0	0	1	1	1	0	1	1	1	1	1	1	1	2	2	0.5	2	1	0.0006666666666666666	0.05555555555555555	1	0	100	0
<anonymous>	src.ng.parse.parser.unaryFn.extend$0	src/ng/parse.js	https://github.com/angular/angular.js/blob/fd87eb0ca5e14f213d8b31280d444dbc29c20c50/src/ng/parse.js	355	18	357	5	0	0	0	0	0	0	1	0	0	0	0	0	0	0	3	3	1	2	3	3	1	2	2	4	6	8	6	1.5	20.67970000576925	31.019550008653873	0.006893233335256416	1.723308333814104	1	2	100	0
<anonymous>	src.ng.parse.parser.ternaryFn.extend$0	src/ng/parse.js	https://github.com/angular/angular.js/blob/fd87eb0ca5e14f213d8b31280d444dbc29c20c50/src/ng/parse.js	363	18	365	5	0	0	0	0	0	0	2	1	1	0	0	0	0	0	3	3	1	2	3	3	1	3	5	5	11	16	8	3.3000000000000003	48	158.4	0.016	8.8	2	2	200	0
<anonymous>	src.ng.parse.parser.binaryFn.extend$0	src/ng/parse.js	https://github.com/angular/angular.js/blob/fd87eb0ca5e14f213d8b31280d444dbc29c20c50/src/ng/parse.js	371	18	373	5	0	0	0	0	0	0	1	0	0	0	0	0	0	0	3	3	1	2	3	3	1	2	2	5	7	9	7	1.4	25.26619429851844	35.372672017925815	0.008422064766172813	1.965148445440323	1	2	100	0
<anonymous>	src.ng.parse.parser.statements.__anonymusFunctionExpression23__	src/ng/parse.js	https://github.com/angular/angular.js/blob/fd87eb0ca5e14f213d8b31280d444dbc29c20c50/src/ng/parse.js	388	12	396	11	0	0	0	0	0	0	3	2	2	0	0	0	0	0	9	9	8	2	9	9	8	9	14	8	18	32	17	10.125	130.79881092001088	1324.33796056511	0.04359960364000363	73.57433114250611	3	2	42.857142857142854	0
fnInvoke	src.ng.parse.parser.filter.fnInvoke	src/ng/parse.js	https://github.com/angular/angular.js/blob/fd87eb0ca5e14f213d8b31280d444dbc29c20c50/src/ng/parse.js	421	23	427	9	0	0	0	0	0	0	2	1	1	0	0	0	0	0	7	7	6	3	7	7	6	9	16	12	22	38	21	8.25	166.9080620655929	1376.9915120411415	0.05563602068853097	76.49952844673008	2	3	40	0
<anonymous>	src.ng.parse.parser.filter.__anonymusFunctionExpression24__	src/ng/parse.js	https://github.com/angular/angular.js/blob/fd87eb0ca5e14f213d8b31280d444dbc29c20c50/src/ng/parse.js	428	15	430	9	0	0	0	0	0	0	1	0	0	0	0	0	0	0	3	3	1	0	3	3	1	1	1	1	1	2	2	0.5	2	1	0.0006666666666666666	0.05555555555555555	1	0	100	0
<anonymous>	src.ng.parse.parser._assignment.__anonymusFunctionExpression25__	src/ng/parse.js	https://github.com/angular/angular.js/blob/fd87eb0ca5e14f213d8b31280d444dbc29c20c50/src/ng/parse.js	449	13	451	7	0	0	0	0	0	0	1	0	0	0	0	0	0	0	3	3	1	2	3	3	1	3	4	5	9	13	8	2.7	39	105.30000000000001	0.013	5.8500000000000005	1	2	100	0
<anonymous>	src.ng.parse.parser._fieldAccess.extend$0	src/ng/parse.js	https://github.com/angular/angular.js/blob/fd87eb0ca5e14f213d8b31280d444dbc29c20c50/src/ng/parse.js	588	8	590	9	0	0	0	0	0	0	2	0	0	0	0	0	0	0	3	3	1	3	3	3	1	3	4	5	9	13	8	2.7	39	105.30000000000001	0.013	5.8500000000000005	2	3	200	1
assign	src.ng.parse.parser._fieldAccess.assign	src/ng/parse.js	https://github.com/angular/angular.js/blob/fd87eb0ca5e14f213d8b31280d444dbc29c20c50/src/ng/parse.js	592	17	594	11	0	0	0	0	0	0	1	0	0	0	0	0	0	0	3	3	1	3	3	3	1	2	3	6	9	12	8	1.5	36	54	0.012	3	1	3	100	1
<anonymous>	src.ng.parse.parser._objectIndex.extend$0	src/ng/parse.js	https://github.com/angular/angular.js/blob/fd87eb0ca5e14f213d8b31280d444dbc29c20c50/src/ng/parse.js	603	6	619	7	0	0	0	0	0	0	5	2	2	0	0	0	0	0	16	17	11	2	16	17	12	10	25	13	34	59	23	13.076923076923077	266.89015540736375	3490.1020322501413	0.08896338513578791	193.89455734723006	4	2	28.57142857142857	1
assign	src.ng.parse.parser._objectIndex.assign	src/ng/parse.js	https://github.com/angular/angular.js/blob/fd87eb0ca5e14f213d8b31280d444dbc29c20c50/src/ng/parse.js	620	15	622	9	0	0	0	0	0	0	1	0	0	0	0	0	0	0	3	3	1	3	3	3	1	4	5	5	10	15	9	4	47.548875021634686	190.19550008653874	0.01584962500721156	10.566416671474375	1	3	100	1
<anonymous>	src.ng.parse.parser._functionCall.__anonymusFunctionExpression26__	src/ng/parse.js	https://github.com/angular/angular.js/blob/fd87eb0ca5e14f213d8b31280d444dbc29c20c50/src/ng/parse.js	634	11	646	5	0	0	0	0	0	0	5	1	1	0.0833333	1	0	0.0833333	1	11	13	7	2	11	13	7	11	31	19	45	76	30	13.026315789473683	372.92368526624745	4857.821689652434	0.12430789508874915	269.8789827584685	5	2	71.42857142857143	0
<anonymous>	src.ng.parse.parser.arrayDeclaration.extend$0	src/ng/parse.js	https://github.com/angular/angular.js/blob/fd87eb0ca5e14f213d8b31280d444dbc29c20c50/src/ng/parse.js	663	18	669	5	0	0	0	0	0	0	2	1	1	0	0	0	0	0	7	7	6	2	7	7	6	9	14	9	17	31	18	8.5	129.26767504471167	1098.7752378800492	0.043089225014903886	61.043068771113845	2	2	40	0
<anonymous>	src.ng.parse.parser.object.extend$0	src/ng/parse.js	https://github.com/angular/angular.js/blob/fd87eb0ca5e14f213d8b31280d444dbc29c20c50/src/ng/parse.js	691	18	698	5	0	0	0	0	0	0	2	1	1	0	0	0	0	0	8	8	7	2	8	8	7	9	18	11	21	39	20	8.590909090909092	168.55519570060713	1448.0423630643068	0.05618506523353571	80.44679794801704	2	2	33.33333333333333	0
<anonymous>	src.ng.parse.cspSafeGetterFn.__anonymusFunctionExpression27__.then$0[0]	src/ng/parse.js	https://github.com/angular/angular.js/blob/fd87eb0ca5e14f213d8b31280d444dbc29c20c50/src/ng/parse.js	743	21	743	57	1	1	10	1	1	0	1	0	0	0	0	0	0	0	1	1	1	1	1	1	1	2	2	3	4	6	5	1.3333333333333333	13.931568569324174	18.575424759098897	0.004643856189774725	1.0319680421721609	1	1	100	0
<anonymous>	src.ng.parse.cspSafeGetterFn.__anonymusFunctionExpression27__.then$0[1]	src/ng/parse.js	https://github.com/angular/angular.js/blob/fd87eb0ca5e14f213d8b31280d444dbc29c20c50/src/ng/parse.js	754	21	754	57	1	1	10	1	1	0	1	0	0	0	0	0	0	0	1	1	1	1	1	1	1	2	2	3	4	6	5	1.3333333333333333	13.931568569324174	18.575424759098897	0.004643856189774725	1.0319680421721609	1	1	100	0
<anonymous>	src.ng.parse.cspSafeGetterFn.__anonymusFunctionExpression27__.then$0[2]	src/ng/parse.js	https://github.com/angular/angular.js/blob/fd87eb0ca5e14f213d8b31280d444dbc29c20c50/src/ng/parse.js	765	21	765	57	1	1	10	1	1	0	1	0	0	0	0	0	0	0	1	1	1	1	1	1	1	2	2	3	4	6	5	1.3333333333333333	13.931568569324174	18.575424759098897	0.004643856189774725	1.0319680421721609	1	1	100	0
<anonymous>	src.ng.parse.cspSafeGetterFn.__anonymusFunctionExpression27__.then$0[3]	src/ng/parse.js	https://github.com/angular/angular.js/blob/fd87eb0ca5e14f213d8b31280d444dbc29c20c50/src/ng/parse.js	776	21	776	57	1	1	10	1	1	0	1	0	0	0	0	0	0	0	1	1	1	1	1	1	1	2	2	3	4	6	5	1.3333333333333333	13.931568569324174	18.575424759098897	0.004643856189774725	1.0319680421721609	1	1	100	0
<anonymous>	src.ng.parse.cspSafeGetterFn.__anonymusFunctionExpression27__.then$0[4]	src/ng/parse.js	https://github.com/angular/angular.js/blob/fd87eb0ca5e14f213d8b31280d444dbc29c20c50/src/ng/parse.js	787	21	787	57	0	0	0	0	0	0	1	0	0	0	0	0	0	0	1	1	1	1	1	1	1	2	2	3	4	6	5	1.3333333333333333	13.931568569324174	18.575424759098897	0.004643856189774725	1.0319680421721609	1	1	100	0
<anonymous>	src.ng.parse.$ParseProvider.__anonymusFunctionExpression29__.__anonymusFunctionExpression30__	src/ng/parse.js	https://github.com/angular/angular.js/blob/fd87eb0ca5e14f213d8b31280d444dbc29c20c50/src/ng/parse.js	890	11	901	5	0	0	0	0	0	0	5	2	2	0	0	0	0	0	12	12	4	1	12	12	4	9	16	11	19	35	20	7.7727272727272725	151.26748332105768	1175.7608930864028	0.05042249444035256	65.32004961591127	4	1	57.14285714285714	0
<anonymous>	src.ng.parse.parser._objectIndex.extend$0.then$0	src/ng/parse.js	https://github.com/angular/angular.js/blob/fd87eb0ca5e14f213d8b31280d444dbc29c20c50/src/ng/parse.js	614	19	614	49	0	0	0	0	0	0	1	0	0	0	0	0	0	0	1	1	1	1	1	1	1	2	2	3	4	6	5	1.3333333333333333	13.931568569324174	18.575424759098897	0.004643856189774725	1.0319680421721609	1	1	100	0
ensureSafeMemberName	src.ng.parse.ensureSafeMemberName	src/ng/parse.js	https://github.com/angular/angular.js/blob/2df721965bccdfbbaeed5d5624892accf698e768/src/ng/parse.js	34	0	41	1	0	0	0	0	0	0	2	1	1	0	0	0	0	0	8	8	4	2	8	8	4	5	5	6	9	14	11	3.75	48.43204266092217	181.62015997845813	0.016144014220307392	10.090008887692118	2	2	66.66666666666666	1
ensureSafeObject	src.ng.parse.ensureSafeObject	src/ng/parse.js	https://github.com/angular/angular.js/blob/2df721965bccdfbbaeed5d5624892accf698e768/src/ng/parse.js	43	0	63	1	0	0	0	0	0	0	12	4	2	0.130435	3	0	0.130435	3	20	21	9	2	20	21	9	9	31	19	37	68	28	8.763157894736842	326.90013469991703	2864.677496186115	0.10896671156663901	159.1487497881175	6	2	60	1
<anonymous>	src.ng.parse.__anonymusFunctionExpression0__	src/ng/parse.js	https://github.com/angular/angular.js/blob/2df721965bccdfbbaeed5d5624892accf698e768/src/ng/parse.js	67	11	67	35	0	0	0	0	0	0	1	0	0	0	0	0	0	0	1	1	1	0	1	1	1	1	1	1	1	2	2	0.5	2	1	0.0006666666666666666	0.05555555555555555	1	0	100	0
<anonymous>	src.ng.parse.__anonymusFunctionExpression1__	src/ng/parse.js	https://github.com/angular/angular.js/blob/2df721965bccdfbbaeed5d5624892accf698e768/src/ng/parse.js	68	11	68	35	0	0	0	0	0	0	1	0	0	0	0	0	0	0	1	1	1	0	1	1	1	1	1	1	1	2	2	0.5	2	1	0.0006666666666666666	0.05555555555555555	1	0	100	0
<anonymous>	src.ng.parse.__anonymusFunctionExpression2__	src/ng/parse.js	https://github.com/angular/angular.js/blob/2df721965bccdfbbaeed5d5624892accf698e768/src/ng/parse.js	69	12	69	37	0	0	0	0	0	0	1	0	0	0	0	0	0	0	1	1	1	0	1	1	1	1	1	1	1	2	2	0.5	2	1	0.0006666666666666666	0.05555555555555555	1	0	100	0
<anonymous>	src.ng.parse.__anonymusFunctionExpression3__	src/ng/parse.js	https://github.com/angular/angular.js/blob/2df721965bccdfbbaeed5d5624892accf698e768/src/ng/parse.js	71	8	79	39	0	0	0	0	0	0	4	2	2	0	0	0	0	0	9	9	7	4	9	9	7	6	14	6	23	37	12	11.5	132.6436125266828	1525.4015440568521	0.044214537508894265	84.74453022538067	4	4	57.14285714285714	0
<anonymous>	src.ng.parse.__anonymusFunctionExpression4__	src/ng/parse.js	https://github.com/angular/angular.js/blob/2df721965bccdfbbaeed5d5624892accf698e768/src/ng/parse.js	80	8	83	9	0	0	0	0	0	0	3	1	1	0	0	0	0	0	4	4	3	4	4	4	3	5	10	6	20	30	11	8.333333333333334	103.78294855911894	864.8579046593245	0.03459431618637298	48.04766136996247	3	4	100	0
<anonymous>	src.ng.parse.__anonymusFunctionExpression5__	src/ng/parse.js	https://github.com/angular/angular.js/blob/2df721965bccdfbbaeed5d5624892accf698e768/src/ng/parse.js	84	8	84	76	0	0	0	0	0	0	1	0	0	0	0	0	0	0	1	1	1	4	1	1	1	3	4	4	10	14	7	3.75	39.302968908806456	147.38613340802422	0.01310098963626882	8.188118522668013	1	4	100	0
<anonymous>	src.ng.parse.__anonymusFunctionExpression6__	src/ng/parse.js	https://github.com/angular/angular.js/blob/2df721965bccdfbbaeed5d5624892accf698e768/src/ng/parse.js	85	8	85	76	0	0	0	0	0	0	1	0	0	0	0	0	0	0	1	1	1	4	1	1	1	3	4	4	10	14	7	3.75	39.302968908806456	147.38613340802422	0.01310098963626882	8.188118522668013	1	4	100	0
<anonymous>	src.ng.parse.__anonymusFunctionExpression7__	src/ng/parse.js	https://github.com/angular/angular.js/blob/2df721965bccdfbbaeed5d5624892accf698e768/src/ng/parse.js	86	8	86	76	0	0	0	0	0	0	1	0	0	0	0	0	0	0	1	1	1	4	1	1	1	3	4	4	10	14	7	3.75	39.302968908806456	147.38613340802422	0.01310098963626882	8.188118522668013	1	4	100	0
<anonymous>	src.ng.parse.__anonymusFunctionExpression8__	src/ng/parse.js	https://github.com/angular/angular.js/blob/2df721965bccdfbbaeed5d5624892accf698e768/src/ng/parse.js	87	8	87	76	0	0	0	0	0	0	1	0	0	0	0	0	0	0	1	1	1	4	1	1	1	3	4	4	10	14	7	3.75	39.302968908806456	147.38613340802422	0.01310098963626882	8.188118522668013	1	4	100	0
<anonymous>	src.ng.parse.__anonymusFunctionExpression9__	src/ng/parse.js	https://github.com/angular/angular.js/blob/2df721965bccdfbbaeed5d5624892accf698e768/src/ng/parse.js	89	10	89	81	0	0	0	0	0	0	1	0	0	0	0	0	0	0	1	1	1	4	1	1	1	3	4	4	10	14	7	3.75	39.302968908806456	147.38613340802422	0.01310098963626882	8.188118522668013	1	4	100	0
<anonymous>	src.ng.parse.__anonymusFunctionExpression10__	src/ng/parse.js	https://github.com/angular/angular.js/blob/2df721965bccdfbbaeed5d5624892accf698e768/src/ng/parse.js	90	10	90	81	0	0	0	0	0	0	1	0	0	0	0	0	0	0	1	1	1	4	1	1	1	3	4	4	10	14	7	3.75	39.302968908806456	147.38613340802422	0.01310098963626882	8.188118522668013	1	4	100	0
<anonymous>	src.ng.parse.__anonymusFunctionExpression11__	src/ng/parse.js	https://github.com/angular/angular.js/blob/2df721965bccdfbbaeed5d5624892accf698e768/src/ng/parse.js	91	9	91	78	0	0	0	0	0	0	1	0	0	0	0	0	0	0	1	1	1	4	1	1	1	3	4	4	10	14	7	3.75	39.302968908806456	147.38613340802422	0.01310098963626882	8.188118522668013	1	4	100	0
<anonymous>	src.ng.parse.__anonymusFunctionExpression12__	src/ng/parse.js	https://github.com/angular/angular.js/blob/2df721965bccdfbbaeed5d5624892accf698e768/src/ng/parse.js	92	9	92	78	0	0	0	0	0	0	1	0	0	0	0	0	0	0	1	1	1	4	1	1	1	3	4	4	10	14	7	3.75	39.302968908806456	147.38613340802422	0.01310098963626882	8.188118522668013	1	4	100	0
<anonymous>	src.ng.parse.__anonymusFunctionExpression13__	src/ng/parse.js	https://github.com/angular/angular.js/blob/2df721965bccdfbbaeed5d5624892accf698e768/src/ng/parse.js	93	8	93	76	0	0	0	0	0	0	1	0	0	0	0	0	0	0	1	1	1	4	1	1	1	3	4	4	10	14	7	3.75	39.302968908806456	147.38613340802422	0.01310098963626882	8.188118522668013	1	4	100	0
<anonymous>	src.ng.parse.__anonymusFunctionExpression14__	src/ng/parse.js	https://github.com/angular/angular.js/blob/2df721965bccdfbbaeed5d5624892accf698e768/src/ng/parse.js	94	8	94	76	0	0	0	0	0	0	1	0	0	0	0	0	0	0	1	1	1	4	1	1	1	3	4	4	10	14	7	3.75	39.302968908806456	147.38613340802422	0.01310098963626882	8.188118522668013	1	4	100	0
<anonymous>	src.ng.parse.__anonymusFunctionExpression15__	src/ng/parse.js	https://github.com/angular/angular.js/blob/2df721965bccdfbbaeed5d5624892accf698e768/src/ng/parse.js	95	9	95	78	0	0	0	0	0	0	1	0	0	0	0	0	0	0	1	1	1	4	1	1	1	3	4	4	10	14	7	3.75	39.302968908806456	147.38613340802422	0.01310098963626882	8.188118522668013	1	4	100	0
<anonymous>	src.ng.parse.__anonymusFunctionExpression16__	src/ng/parse.js	https://github.com/angular/angular.js/blob/2df721965bccdfbbaeed5d5624892accf698e768/src/ng/parse.js	96	9	96	78	0	0	0	0	0	0	1	0	0	0	0	0	0	0	1	1	1	4	1	1	1	3	4	4	10	14	7	3.75	39.302968908806456	147.38613340802422	0.01310098963626882	8.188118522668013	1	4	100	0
<anonymous>	src.ng.parse.__anonymusFunctionExpression17__	src/ng/parse.js	https://github.com/angular/angular.js/blob/2df721965bccdfbbaeed5d5624892accf698e768/src/ng/parse.js	97	9	97	78	0	0	0	0	0	0	2	0	0	0	0	0	0	0	1	1	1	4	1	1	1	3	4	4	10	14	7	3.75	39.302968908806456	147.38613340802422	0.01310098963626882	8.188118522668013	1	4	100	0
<anonymous>	src.ng.parse.__anonymusFunctionExpression18__	src/ng/parse.js	https://github.com/angular/angular.js/blob/2df721965bccdfbbaeed5d5624892accf698e768/src/ng/parse.js	98	9	98	78	0	0	0	0	0	0	2	0	0	0	0	0	0	0	1	1	1	4	1	1	1	3	4	4	10	14	7	3.75	39.302968908806456	147.38613340802422	0.01310098963626882	8.188118522668013	2	4	200	0
<anonymous>	src.ng.parse.__anonymusFunctionExpression19__	src/ng/parse.js	https://github.com/angular/angular.js/blob/2df721965bccdfbbaeed5d5624892accf698e768/src/ng/parse.js	99	8	99	76	0	0	0	0	0	0	1	0	0	0	0	0	0	0	1	1	1	4	1	1	1	3	4	4	10	14	7	3.75	39.302968908806456	147.38613340802422	0.01310098963626882	8.188118522668013	1	4	100	0
<anonymous>	src.ng.parse.__anonymusFunctionExpression20__	src/ng/parse.js	https://github.com/angular/angular.js/blob/2df721965bccdfbbaeed5d5624892accf698e768/src/ng/parse.js	101	8	101	91	0	0	0	0	0	0	1	0	0	0	0	0	0	0	1	1	1	4	1	1	1	2	4	4	12	16	6	3	41.3594000115385	124.07820003461549	0.013786466670512832	6.893233335256416	1	4	100	0
<anonymous>	src.ng.parse.__anonymusFunctionExpression21__	src/ng/parse.js	https://github.com/angular/angular.js/blob/2df721965bccdfbbaeed5d5624892accf698e768/src/ng/parse.js	102	8	102	59	0	0	0	0	0	0	1	0	0	0	0	0	0	0	1	1	1	3	1	1	1	3	3	3	6	9	6	3	23.264662506490403	69.79398751947122	0.007754887502163467	3.877443751081734	1	3	100	0
Lexer	src.ng.parse.Lexer	src/ng/parse.js	https://github.com/angular/angular.js/blob/2df721965bccdfbbaeed5d5624892accf698e768/src/ng/parse.js	114	12	116	1	0	0	0	0	0	0	1	0	0	0	0	0	0	0	3	3	1	1	3	3	1	2	2	2	4	6	4	2	12	24	0.004	1.3333333333333333	1	1	100	0
lex	src.ng.parse.lex	src/ng/parse.js	https://github.com/angular/angular.js/blob/2df721965bccdfbbaeed5d5624892accf698e768/src/ng/parse.js	121	7	168	3	0	0	0	0	0	0	12	9	3	0	0	0	0	0	47	48	33	1	47	48	33	17	135	33	148	283	50	38.12121212121212	1597.211301706247	60887.63083474117	0.5324037672354157	3382.6461574856203	11	1	21.153846153846153	0
is	src.ng.parse.is	src/ng/parse.js	https://github.com/angular/angular.js/blob/2df721965bccdfbbaeed5d5624892accf698e768/src/ng/parse.js	170	6	172	3	0	0	0	0	0	0	1	0	0	0	0	0	0	0	3	3	1	1	3	3	1	5	6	5	6	12	10	3	39.863137138648355	119.58941141594507	0.013287712379549451	6.643856189774726	1	1	100	0
peek	src.ng.parse.peek[0]	src/ng/parse.js	https://github.com/angular/angular.js/blob/2df721965bccdfbbaeed5d5624892accf698e768/src/ng/parse.js	174	8	177	3	0	0	0	0	0	0	3	1	1	0	0	0	0	0	4	4	2	1	4	4	2	9	15	9	17	32	18	8.5	133.437600046154	1134.2196003923088	0.04447920001538466	63.01220002179494	3	1	150	0
isNumber	src.ng.parse.isNumber	src/ng/parse.js	https://github.com/angular/angular.js/blob/2df721965bccdfbbaeed5d5624892accf698e768/src/ng/parse.js	179	12	181	3	0	0	0	0	0	0	2	0	0	0	0	0	0	0	3	3	1	1	3	3	1	3	4	3	5	9	6	2.5	23.264662506490403	58.161656266226004	0.007754887502163467	3.2312031259014447	1	1	100	0
isWhitespace	src.ng.parse.isWhitespace	src/ng/parse.js	https://github.com/angular/angular.js/blob/2df721965bccdfbbaeed5d5624892accf698e768/src/ng/parse.js	183	16	187	3	0	0	0	0	0	0	6	0	0	0.2	1	0	0.2	1	4	5	1	1	4	5	1	3	12	7	13	25	10	2.7857142857142856	83.04820237218406	231.34856375108416	0.027682734124061355	12.852697986171343	6	1	600	0
isIdent	src.ng.parse.isIdent	src/ng/parse.js	https://github.com/angular/angular.js/blob/2df721965bccdfbbaeed5d5624892accf698e768/src/ng/parse.js	189	11	193	3	0	0	0	0	0	0	6	0	0	0	0	0	0	0	5	5	1	1	5	5	1	5	12	7	13	25	12	4.642857142857143	89.62406251802891	416.11171883370565	0.029874687506009637	23.11731771298365	4	1	400	0
isExpOperator	src.ng.parse.isExpOperator	src/ng/parse.js	https://github.com/angular/angular.js/blob/2df721965bccdfbbaeed5d5624892accf698e768/src/ng/parse.js	195	17	197	3	0	0	0	0	0	0	3	0	0	0	0	0	0	0	3	3	1	1	3	3	1	5	7	5	8	15	10	4	49.82892142331044	199.31568569324176	0.016609640474436815	11.073093649624543	3	1	300	0
throwError	src.ng.parse.throwError[0]	src/ng/parse.js	https://github.com/angular/angular.js/blob/2df721965bccdfbbaeed5d5624892accf698e768/src/ng/parse.js	199	14	206	3	0	0	0	0	0	0	3	1	1	0	0	0	0	0	8	8	3	3	8	8	3	8	21	17	31	52	25	7.294117647058823	241.48052186828568	1761.3873359804368	0.08049350728942856	97.85485199891315	3	3	100	0
readNumber	src.ng.parse.readNumber	src/ng/parse.js	https://github.com/angular/angular.js/blob/2df721965bccdfbbaeed5d5624892accf698e768/src/ng/parse.js	208	14	240	3	0	0	0	0	0	0	14	5	3	0	0	0	0	0	33	33	17	0	33	33	18	20	82	25	82	164	45	32.8	900.6639077980667	29541.776175776584	0.3002213025993556	1641.2097875431436	8	0	32	0
readIdent	src.ng.parse.readIdent	src/ng/parse.js	https://github.com/angular/angular.js/blob/2df721965bccdfbbaeed5d5624892accf698e768/src/ng/parse.js	242	13	313	3	0	0	0	0	0	0	12	3	3	0.0327869	2	0	0.031746	2	59	69	34	0	61	72	36	18	109	35	125	234	53	32.142857142857146	1340.3333863677888	43082.144561821784	0.4467777954559296	2393.4524756567657	12	0	25.53191489361702	0
readString	src.ng.parse.readString	src/ng/parse.js	https://github.com/angular/angular.js/blob/2df721965bccdfbbaeed5d5624892accf698e768/src/ng/parse.js	315	14	358	3	0	0	0	0	0	0	8	4	4	0	0	0	0	0	44	44	29	1	44	44	30	17	84	38	95	179	55	21.25	1034.8633887209141	21990.847010319427	0.3449544629069714	1221.7137227955236	8	1	20.51282051282051	0
Parser	src.ng.parse.Parser	src/ng/parse.js	https://github.com/angular/angular.js/blob/2df721965bccdfbbaeed5d5624892accf698e768/src/ng/parse.js	365	13	369	1	0	0	0	0	0	0	1	0	0	0	0	0	0	0	5	5	3	3	5	5	3	2	6	4	12	18	6	3	46.529325012980806	139.58797503894243	0.015509775004326935	7.754887502163468	1	3	33.33333333333333	0
<anonymous>	src.ng.parse.extend$0	src/ng/parse.js	https://github.com/angular/angular.js/blob/2df721965bccdfbbaeed5d5624892accf698e768/src/ng/parse.js	371	21	373	1	0	0	0	0	0	0	1	0	0	0	0	0	0	0	3	3	1	0	3	3	1	1	1	1	1	2	2	0.5	2	1	0.0006666666666666666	0.05555555555555555	1	0	100	0
parse	src.ng.parse.parse	src/ng/parse.js	https://github.com/angular/angular.js/blob/2df721965bccdfbbaeed5d5624892accf698e768/src/ng/parse.js	380	9	394	3	0	0	0	0	0	0	2	1	1	0	0	0	0	0	11	15	8	1	11	15	8	8	30	13	32	62	21	9.846153846153847	272.32368021228314	2681.340851320942	0.09077456007076104	148.96338062894122	2	1	25	0
primary	src.ng.parse.primary	src/ng/parse.js	https://github.com/angular/angular.js/blob/2df721965bccdfbbaeed5d5624892accf698e768/src/ng/parse.js	396	11	433	3	0	0	0	0	0	0	10	4	2	0	0	0	0	0	37	38	28	0	37	38	28	10	72	27	81	153	37	15	797.0463649412294	11955.695474118442	0.26568212164707644	664.2053041176912	10	0	28.57142857142857	0
throwError	src.ng.parse.throwError[1]	src/ng/parse.js	https://github.com/angular/angular.js/blob/2df721965bccdfbbaeed5d5624892accf698e768/src/ng/parse.js	435	14	439	3	0	0	0	0	0	0	1	0	0	0	0	0	0	0	5	5	1	2	5	5	1	4	10	10	18	28	14	3.6	106.6059378176129	383.7813761434064	0.035535312605870964	21.321187563522578	1	2	100	0
peekToken	src.ng.parse.peekToken	src/ng/parse.js	https://github.com/angular/angular.js/blob/2df721965bccdfbbaeed5d5624892accf698e768/src/ng/parse.js	441	13	445	3	0	0	0	0	0	0	2	1	1	0	0	0	0	0	5	5	3	0	5	5	3	6	10	8	12	22	14	4.5	83.76180828526728	376.92813728370277	0.02792060276175576	20.94045207131682	2	0	66.66666666666666	0
peek	src.ng.parse.peek[1]	src/ng/parse.js	https://github.com/angular/angular.js/blob/2df721965bccdfbbaeed5d5624892accf698e768/src/ng/parse.js	447	8	457	3	0	0	0	0	0	0	10	2	2	0	0	0	0	0	11	11	6	4	11	11	6	10	29	12	29	58	22	12.083333333333332	258.64703388096325	3125.318326061639	0.08621567796032108	173.62879589231326	7	4	116.66666666666667	0
expect	src.ng.parse.expect	src/ng/parse.js	https://github.com/angular/angular.js/blob/2df721965bccdfbbaeed5d5624892accf698e768/src/ng/parse.js	459	10	466	3	0	0	0	0	0	0	2	1	1	0	0	0	0	0	8	8	5	4	8	8	5	6	10	10	17	27	16	5.1	108	550.8	0.036	30.599999999999998	2	4	40	0
consume	src.ng.parse.consume	src/ng/parse.js	https://github.com/angular/angular.js/blob/2df721965bccdfbbaeed5d5624892accf698e768/src/ng/parse.js	468	11	472	3	0	0	0	0	0	0	2	1	1	0	0	0	0	0	5	5	2	1	5	5	2	5	10	7	11	21	12	3.9285714285714284	75.28421251514429	295.75940630949543	0.025094737505048096	16.431078128305302	2	1	100	0
unaryFn	src.ng.parse.unaryFn	src/ng/parse.js	https://github.com/angular/angular.js/blob/2df721965bccdfbbaeed5d5624892accf698e768/src/ng/parse.js	474	11	480	3	0	0	0	0	0	0	1	0	0	0	0	0	0	0	6	5	1	2	7	7	2	6	6	5	8	14	11	4.800000000000001	48.43204266092217	232.47380477242646	0.016144014220307392	12.915211376245914	1	2	50	0
ternaryFn	src.ng.parse.ternaryFn	src/ng/parse.js	https://github.com/angular/angular.js/blob/2df721965bccdfbbaeed5d5624892accf698e768/src/ng/parse.js	482	13	488	3	0	0	0	0	0	0	3	0	0	0	0	0	0	0	6	5	1	3	7	7	2	7	10	6	13	23	13	7.583333333333333	85.11011351724513	645.4183608391088	0.028370037839081708	35.85657560217271	1	3	50	0
binaryFn	src.ng.parse.binaryFn	src/ng/parse.js	https://github.com/angular/angular.js/blob/2df721965bccdfbbaeed5d5624892accf698e768/src/ng/parse.js	490	12	496	3	0	0	0	0	0	0	2	0	0	0	0	0	0	0	6	5	1	3	7	7	2	7	8	6	11	19	13	6.416666666666666	70.30835464468075	451.1452756367014	0.02343611821489358	25.063626424261187	1	3	50	0
statements	src.ng.parse.statements	src/ng/parse.js	https://github.com/angular/angular.js/blob/2df721965bccdfbbaeed5d5624892accf698e768/src/ng/parse.js	498	14	520	3	0	0	0	0	0	0	6	3	3	0.142857	2	0	0.0869565	2	12	14	6	0	21	23	14	14	26	16	26	52	30	11.375	255.15831097164298	2902.425787302439	0.08505277032388099	161.24587707235773	5	0	83.33333333333334	0
filterChain	src.ng.parse.filterChain	src/ng/parse.js	https://github.com/angular/angular.js/blob/2df721965bccdfbbaeed5d5624892accf698e768/src/ng/parse.js	522	15	532	3	1	1	3	1	1	0	3	2	2	0	0	0	0	0	11	11	6	0	11	11	6	8	18	10	18	36	18	7.2	150.11730005192322	1080.8445603738473	0.05003910001730774	60.0469200207693	3	0	42.857142857142854	0
filter	src.ng.parse.filter	src/ng/parse.js	https://github.com/angular/angular.js/blob/2df721965bccdfbbaeed5d5624892accf698e768/src/ng/parse.js	534	10	550	3	0	0	0	0	0	0	2	1	1	0	0	0	0	0	9	10	6	0	16	17	13	8	22	13	20	42	21	6.153846153846154	184.47733175670794	1135.245118502818	0.06149244391890265	63.06917325015656	2	0	28.57142857142857	0
expression	src.ng.parse.expression	src/ng/parse.js	https://github.com/angular/angular.js/blob/2df721965bccdfbbaeed5d5624892accf698e768/src/ng/parse.js	552	14	554	3	0	0	0	0	0	0	1	0	0	0	0	0	0	0	3	3	1	0	3	3	1	3	3	2	2	5	5	1.5	11.60964047443681	17.414460711655217	0.0038698801581456034	0.9674700395364009	1	0	100	0
assignment	src.ng.parse.assignment	src/ng/parse.js	https://github.com/angular/angular.js/blob/2df721965bccdfbbaeed5d5624892accf698e768/src/ng/parse.js	556	14	571	3	0	0	0	0	0	0	3	2	2	0	0	0	0	0	15	15	9	0	16	16	10	9	27	16	27	54	25	7.59375	250.76823424783512	1904.2712788194979	0.08358941141594504	105.79284882330543	3	0	33.33333333333333	0
ternary	src.ng.parse.ternary	src/ng/parse.js	https://github.com/angular/angular.js/blob/2df721965bccdfbbaeed5d5624892accf698e768/src/ng/parse.js	573	11	587	3	0	0	0	0	0	0	3	2	2	0	0	0	0	0	15	15	9	0	15	15	9	7	27	12	27	54	19	7.875	229.3880857259536	1806.4311750918846	0.07646269524198454	100.3572875051047	3	0	27.27272727272727	0
logicalOR	src.ng.parse.logicalOR	src/ng/parse.js	https://github.com/angular/angular.js/blob/2df721965bccdfbbaeed5d5624892accf698e768/src/ng/parse.js	589	13	599	3	1	1	3	1	1	0	3	2	2	0	0	0	0	0	11	11	6	0	11	11	6	8	18	9	18	36	17	8	147.14866228501225	1177.189298280098	0.04904955409500408	65.39940546000544	3	0	42.857142857142854	0
logicalAND	src.ng.parse.logicalAND	src/ng/parse.js	https://github.com/angular/angular.js/blob/2df721965bccdfbbaeed5d5624892accf698e768/src/ng/parse.js	601	14	608	3	0	0	0	0	0	0	2	1	1	0	0	0	0	0	8	8	5	0	8	8	5	6	16	9	17	33	15	5.666666666666666	128.92738965508113	730.588541378793	0.04297579655169371	40.588252298821835	2	0	40	0
equality	src.ng.parse.equality	src/ng/parse.js	https://github.com/angular/angular.js/blob/2df721965bccdfbbaeed5d5624892accf698e768/src/ng/parse.js	610	12	617	3	0	0	0	0	0	0	2	1	1	0	0	0	0	0	8	8	5	0	8	8	5	6	16	12	20	36	18	5	150.11730005192322	750.5865002596161	0.05003910001730774	41.699250014423114	2	0	40	0
relational	src.ng.parse.relational	src/ng/parse.js	https://github.com/angular/angular.js/blob/2df721965bccdfbbaeed5d5624892accf698e768/src/ng/parse.js	619	14	626	3	0	0	0	0	0	0	2	1	1	0	0	0	0	0	8	8	5	0	8	8	5	6	16	12	20	36	18	5	150.11730005192322	750.5865002596161	0.05003910001730774	41.699250014423114	2	0	40	0
additive	src.ng.parse.additive	src/ng/parse.js	https://github.com/angular/angular.js/blob/2df721965bccdfbbaeed5d5624892accf698e768/src/ng/parse.js	628	12	635	3	0	0	0	0	0	0	2	1	1	0	0	0	0	0	8	8	5	0	8	8	5	6	16	9	18	34	15	6	132.83428025068963	797.0056815041378	0.04427809341689654	44.278093416896546	2	0	40	0
multiplicative	src.ng.parse.multiplicative	src/ng/parse.js	https://github.com/angular/angular.js/blob/2df721965bccdfbbaeed5d5624892accf698e768/src/ng/parse.js	637	18	644	3	0	0	0	0	0	0	2	1	1	0	0	0	0	0	8	8	5	0	8	8	5	6	16	10	19	35	16	5.699999999999999	140	797.9999999999999	0.04666666666666667	44.33333333333333	2	0	40	0
unary	src.ng.parse.unary	src/ng/parse.js	https://github.com/angular/angular.js/blob/2df721965bccdfbbaeed5d5624892accf698e768/src/ng/parse.js	646	9	657	3	0	0	0	0	0	0	4	3	1	0	0	0	0	0	12	12	8	0	12	12	8	7	34	13	30	64	20	8.076923076923077	276.6033980727912	2234.1043690494676	0.0922011326909304	124.11690939163708	4	0	36.36363636363637	0
fieldAccess	src.ng.parse.fieldAccess	src/ng/parse.js	https://github.com/angular/angular.js/blob/2df721965bccdfbbaeed5d5624892accf698e768/src/ng/parse.js	659	15	671	3	0	0	0	0	0	0	1	0	0	0	0	0	0	0	10	10	4	1	12	13	6	8	18	12	19	37	20	6.333333333333333	159.91133951083242	1012.7718169019386	0.05330377983694414	56.26510093899659	1	1	20	0
objectIndex	src.ng.parse.objectIndex	src/ng/parse.js	https://github.com/angular/angular.js/blob/2df721965bccdfbbaeed5d5624892accf698e768/src/ng/parse.js	673	15	695	3	0	0	0	0	0	0	1	0	0	0	0	0	0.05	1	10	11	4	1	19	23	12	8	14	10	14	28	18	5.6	116.75790004038474	653.8442402261545	0.03891930001346158	36.32468001256414	1	1	20	0
functionCall	src.ng.parse.functionCall	src/ng/parse.js	https://github.com/angular/angular.js/blob/2df721965bccdfbbaeed5d5624892accf698e768/src/ng/parse.js	697	16	727	3	0	0	0	0	0	0	3	2	2	0	0	0	0.04	1	12	14	7	2	24	31	18	10	21	14	21	42	24	7.5	192.56842503028858	1444.2631877271644	0.0641894750100962	80.23684376262025	3	2	37.5	0
arrayDeclaration	src.ng.parse.arrayDeclaration	src/ng/parse.js	https://github.com/angular/angular.js/blob/2df721965bccdfbbaeed5d5624892accf698e768/src/ng/parse.js	730	20	758	3	0	0	0	0	0	0	5	3	3	0.0434783	1	0	0.0357143	1	22	23	12	0	27	29	18	14	35	19	34	69	33	12.526315789473685	348.0631942357333	4359.949485689712	0.11602106474524443	242.21941587165065	5	0	33.33333333333333	0
object	src.ng.parse.object	src/ng/parse.js	https://github.com/angular/angular.js/blob/2df721965bccdfbbaeed5d5624892accf698e768/src/ng/parse.js	760	10	792	3	0	0	0	0	0	0	6	3	3	0.0384615	1	0	0.03125	1	25	26	14	0	31	33	21	15	48	23	49	97	38	15.978260869565219	509.04896880402777	8133.717218933923	0.1696829896013426	451.8731788296624	6	0	30	0
setter	src.ng.parse.setter	src/ng/parse.js	https://github.com/angular/angular.js/blob/2df721965bccdfbbaeed5d5624892accf698e768/src/ng/parse.js	800	0	815	1	0	0	0	0	0	0	3	2	2	0	0	0	0	0	15	16	14	4	15	16	14	11	31	16	40	71	27	13.75	337.5970126536063	4641.958923987087	0.11253233755120211	257.88660688817146	3	4	23.076923076923077	0
cspSafeGetterFn	src.ng.parse.cspSafeGetterFn	src/ng/parse.js	https://github.com/angular/angular.js/blob/2df721965bccdfbbaeed5d5624892accf698e768/src/ng/parse.js	824	0	855	1	0	0	0	0	0	0	1	0	0	0.357143	5	5	0.166667	5	9	10	7	6	25	32	32	3	7	8	22	29	11	4.125	100.32351694048164	413.83450737948675	0.03344117231349388	22.99080596552704	1	6	16.666666666666664	0
simpleGetterFn1	src.ng.parse.simpleGetterFn1	src/ng/parse.js	https://github.com/angular/angular.js/blob/2df721965bccdfbbaeed5d5624892accf698e768/src/ng/parse.js	857	0	864	1	0	0	0	0	0	0	1	0	0	0	0	0	0	0	5	6	3	2	7	8	6	3	3	4	6	9	7	2.25	25.26619429851844	56.848937171666485	0.008422064766172813	3.158274287314805	1	2	50	0
simpleGetterFn2	src.ng.parse.simpleGetterFn2	src/ng/parse.js	https://github.com/angular/angular.js/blob/2df721965bccdfbbaeed5d5624892accf698e768/src/ng/parse.js	866	0	875	1	0	0	0	0	0	0	1	0	0	0	0	0	0	0	6	7	4	3	9	10	8	3	4	5	10	14	8	3	42	126	0.014	7	1	3	33.33333333333333	0
getterFn	src.ng.parse.getterFn	src/ng/parse.js	https://github.com/angular/angular.js/blob/2df721965bccdfbbaeed5d5624892accf698e768/src/ng/parse.js	877	0	937	1	0	0	0	0	0	0	7	4	2	0.238095	10	0	0.224138	13	32	45	21	3	45	61	29	13	56	33	75	131	46	14.772727272727273	723.5866162434687	10689.347739960334	0.2411955387478229	593.8526522200186	7	3	26.923076923076923	0
$ParseProvider	src.ng.parse.$ParseProvider	src/ng/parse.js	https://github.com/angular/angular.js/blob/2df721965bccdfbbaeed5d5624892accf698e768/src/ng/parse.js	991	0	1066	1	0	0	0	0	0	0	1	0	0	0.529412	9	9	0.171429	12	8	11	4	0	58	76	37	7	11	9	12	23	16	4.666666666666666	92	429.33333333333326	0.030666666666666665	23.851851851851848	1	0	25	0
fn	src.ng.parse.readNumber.fn	src/ng/parse.js	https://github.com/angular/angular.js/blob/2df721965bccdfbbaeed5d5624892accf698e768/src/ng/parse.js	238	10	238	39	0	0	0	0	0	0	1	0	0	0	0	0	0	0	1	1	1	0	1	1	1	1	1	1	1	2	2	0.5	2	1	0.0006666666666666666	0.05555555555555555	1	0	100	0
<anonymous>	src.ng.parse.readIdent.extend$0	src/ng/parse.js	https://github.com/angular/angular.js/blob/2df721965bccdfbbaeed5d5624892accf698e768/src/ng/parse.js	292	24	294	7	0	0	0	0	0	0	1	0	0	0	0	0	0	0	3	3	1	2	3	3	1	2	2	3	5	7	5	1.6666666666666667	16.253496664211536	27.089161107019226	0.005417832221403845	1.5049533948344014	1	2	100	0
assign	src.ng.parse.readIdent.assign	src/ng/parse.js	https://github.com/angular/angular.js/blob/2df721965bccdfbbaeed5d5624892accf698e768/src/ng/parse.js	295	16	297	9	0	0	0	0	0	0	1	0	0	0	0	0	0	0	3	3	1	2	3	3	1	3	3	6	8	11	9	2	34.86917501586544	69.73835003173087	0.011623058338621813	3.874352779540604	1	2	100	0
fn	src.ng.parse.readString.fn	src/ng/parse.js	https://github.com/angular/angular.js/blob/2df721965bccdfbbaeed5d5624892accf698e768/src/ng/parse.js	349	14	349	43	0	0	0	0	0	0	1	0	0	0	0	0	0	0	1	1	1	0	1	1	1	1	1	1	1	2	2	0.5	2	1	0.0006666666666666666	0.05555555555555555	1	0	100	0
<anonymous>	src.ng.parse.unaryFn.extend$0	src/ng/parse.js	https://github.com/angular/angular.js/blob/2df721965bccdfbbaeed5d5624892accf698e768/src/ng/parse.js	475	18	477	5	0	0	0	0	0	0	1	0	0	0	0	0	0	0	3	3	1	2	3	3	1	2	2	4	6	8	6	1.5	20.67970000576925	31.019550008653873	0.006893233335256416	1.723308333814104	1	2	100	0
<anonymous>	src.ng.parse.ternaryFn.extend$0	src/ng/parse.js	https://github.com/angular/angular.js/blob/2df721965bccdfbbaeed5d5624892accf698e768/src/ng/parse.js	483	18	485	5	0	0	0	0	0	0	2	1	1	0	0	0	0	0	3	3	1	2	3	3	1	3	5	5	11	16	8	3.3000000000000003	48	158.4	0.016	8.8	2	2	200	0
<anonymous>	src.ng.parse.binaryFn.extend$0	src/ng/parse.js	https://github.com/angular/angular.js/blob/2df721965bccdfbbaeed5d5624892accf698e768/src/ng/parse.js	491	18	493	5	0	0	0	0	0	0	1	0	0	0	0	0	0	0	3	3	1	2	3	3	1	2	2	5	7	9	7	1.4	25.26619429851844	35.372672017925815	0.008422064766172813	1.965148445440323	1	2	100	0
<anonymous>	src.ng.parse.statements.__anonymusFunctionExpression22__	src/ng/parse.js	https://github.com/angular/angular.js/blob/2df721965bccdfbbaeed5d5624892accf698e768/src/ng/parse.js	508	14	517	15	0	0	0	0	0	0	3	2	2	0	0	0	0	0	10	10	8	2	10	10	8	9	14	8	18	32	17	10.125	130.79881092001088	1324.33796056511	0.04359960364000363	73.57433114250611	3	2	42.857142857142854	0
fnInvoke	src.ng.parse.filter.fnInvoke	src/ng/parse.js	https://github.com/angular/angular.js/blob/2df721965bccdfbbaeed5d5624892accf698e768/src/ng/parse.js	543	4	549	5	0	0	0	0	0	0	2	1	1	0	0	0	0	0	7	7	7	3	7	7	7	9	16	12	22	38	21	8.25	166.9080620655929	1376.9915120411415	0.05563602068853097	76.49952844673008	2	3	40	0
<anonymous>	src.ng.parse.assignment.__anonymusFunctionExpression23__	src/ng/parse.js	https://github.com/angular/angular.js/blob/2df721965bccdfbbaeed5d5624892accf698e768/src/ng/parse.js	566	13	568	7	0	0	0	0	0	0	1	0	0	0	0	0	0	0	3	3	1	2	3	3	1	3	4	5	9	13	8	2.7	39	105.30000000000001	0.013	5.8500000000000005	1	2	100	0
<anonymous>	src.ng.parse.fieldAccess.extend$0	src/ng/parse.js	https://github.com/angular/angular.js/blob/2df721965bccdfbbaeed5d5624892accf698e768/src/ng/parse.js	664	18	666	5	0	0	0	0	0	0	2	0	0	0	0	0	0	0	3	3	1	3	3	3	1	3	4	5	8	12	8	2.4000000000000004	36	86.4	0.012	4.800000000000001	2	3	200	0
assign	src.ng.parse.fieldAccess.assign	src/ng/parse.js	https://github.com/angular/angular.js/blob/2df721965bccdfbbaeed5d5624892accf698e768/src/ng/parse.js	667	14	669	7	0	0	0	0	0	0	1	0	0	0	0	0	0	0	3	3	1	3	3	3	1	3	4	8	11	15	11	2.0625	51.89147427955947	107.0261657015914	0.01729715809318649	5.945898094532855	1	3	100	0
<anonymous>	src.ng.parse.objectIndex.extend$0	src/ng/parse.js	https://github.com/angular/angular.js/blob/2df721965bccdfbbaeed5d5624892accf698e768/src/ng/parse.js	679	18	687	5	0	0	0	0	0	0	2	1	1	0	0	0	0	0	8	9	5	2	8	9	5	7	13	11	20	33	18	6.363636363636363	137.6075250475963	875.6842503028856	0.04586917501586544	48.64912501682698	2	2	28.57142857142857	0
assign	src.ng.parse.objectIndex.assign	src/ng/parse.js	https://github.com/angular/angular.js/blob/2df721965bccdfbbaeed5d5624892accf698e768/src/ng/parse.js	688	14	693	7	0	0	0	0	0	0	1	0	0	0.166667	1	0	0.166667	1	5	6	3	3	5	6	3	5	11	10	17	28	15	4.25	109.39293667703852	464.9199808774137	0.03646431222567951	25.828887826522983	1	3	33.33333333333333	0
<anonymous>	src.ng.parse.functionCall.__anonymusFunctionExpression24__	src/ng/parse.js	https://github.com/angular/angular.js/blob/2df721965bccdfbbaeed5d5624892accf698e768/src/ng/parse.js	708	11	726	5	0	0	0	0	0	0	5	1	1	0.0666667	1	0	0.0666667	1	14	19	11	2	14	19	11	11	40	23	58	98	34	13.869565217391305	498.5713584425333	6914.967971442093	0.16619045281417777	384.16488730233846	5	2	50	0
<anonymous>	src.ng.parse.arrayDeclaration.extend$0	src/ng/parse.js	https://github.com/angular/angular.js/blob/2df721965bccdfbbaeed5d5624892accf698e768/src/ng/parse.js	748	18	754	5	0	0	0	0	0	0	2	1	1	0	0	0	0	0	7	7	6	2	7	7	6	9	14	9	17	31	18	8.5	129.26767504471167	1098.7752378800492	0.043089225014903886	61.043068771113845	2	2	40	0
<anonymous>	src.ng.parse.object.extend$0	src/ng/parse.js	https://github.com/angular/angular.js/blob/2df721965bccdfbbaeed5d5624892accf698e768/src/ng/parse.js	781	18	788	5	0	0	0	0	0	0	2	1	1	0	0	0	0	0	8	8	7	2	8	8	7	9	18	11	21	39	20	8.590909090909092	168.55519570060713	1448.0423630643068	0.05618506523353571	80.44679794801704	2	2	33.33333333333333	0
cspSafeGetter	src.ng.parse.cspSafeGetterFn.cspSafeGetter	src/ng/parse.js	https://github.com/angular/angular.js/blob/2df721965bccdfbbaeed5d5624892accf698e768/src/ng/parse.js	831	9	854	3	0	0	0	0	0	0	12	1	1	0	0	0	0	0	18	24	25	2	18	24	25	10	44	11	48	92	21	21.818181818181817	404.09320289564596	8816.578972268639	0.13469773429854864	489.80994290381324	11	2	44	0
simpleGetterFn1	src.ng.parse.simpleGetterFn1.simpleGetterFn1	src/ng/parse.js	https://github.com/angular/angular.js/blob/2df721965bccdfbbaeed5d5624892accf698e768/src/ng/parse.js	860	9	863	3	0	0	0	0	0	0	4	1	1	0	0	0	0	0	4	4	3	2	4	4	3	7	9	6	12	21	13	7	77.70923408096293	543.9646385667405	0.025903078026987644	30.220257698152253	3	2	100	0
simpleGetterFn2	src.ng.parse.simpleGetterFn2.simpleGetterFn2	src/ng/parse.js	https://github.com/angular/angular.js/blob/2df721965bccdfbbaeed5d5624892accf698e768/src/ng/parse.js	870	9	874	3	0	0	0	0	0	0	5	1	1	0	0	0	0	0	5	5	4	2	5	5	4	8	13	7	18	31	15	10.285714285714286	121.11360846386408	1245.7399727711736	0.040371202821288026	69.2077762650652	4	2	100	0
<anonymous>	src.ng.parse.getterFn.__anonymusFunctionExpression25__	src/ng/parse.js	https://github.com/angular/angular.js/blob/2df721965bccdfbbaeed5d5624892accf698e768/src/ng/parse.js	899	11	909	7	0	0	0	0	0	0	2	1	1	0.0909091	1	0	0.0909091	1	10	11	6	2	10	11	6	8	20	10	27	47	18	10.8	195.98647506778866	2116.6539307321177	0.06532882502259622	117.5918850406732	2	2	25	0
<anonymous>	src.ng.parse.getterFn.forEach$1	src/ng/parse.js	https://github.com/angular/angular.js/blob/2df721965bccdfbbaeed5d5624892accf698e768/src/ng/parse.js	913	22	921	5	0	0	0	0	0	0	2	1	1	0.222222	2	0	0.222222	2	7	9	2	2	7	9	2	4	11	13	17	28	17	2.6153846153846154	114.44895955500952	299.328048066948	0.03814965318500317	16.62933600371933	2	2	100	0
<anonymous>	src.ng.parse.$ParseProvider.__anonymusFunctionExpression26__	src/ng/parse.js	https://github.com/angular/angular.js/blob/2df721965bccdfbbaeed5d5624892accf698e768/src/ng/parse.js	999	38	1065	3	0	0	0	0	0	0	1	0	0	0	0	0	0.0545455	3	5	6	2	2	52	67	33	4	5	5	7	12	9	2.8	38.03910001730775	106.5094800484617	0.012679700005769252	5.91719333602565	1	2	50	0
<anonymous>	src.ng.parse.$ParseProvider.__anonymusFunctionExpression26__.__anonymusFunctionExpression27__	src/ng/parse.js	https://github.com/angular/angular.js/blob/2df721965bccdfbbaeed5d5624892accf698e768/src/ng/parse.js	1002	11	1064	5	0	0	0	0	0	0	11	3	3	0.0714286	2	0	0.0576923	3	26	38	16	1	49	63	31	17	49	26	58	107	43	18.961538461538463	580.6103287531245	11009.26507981886	0.1935367762510415	611.6258377677145	9	1	42.857142857142854	0
oneTimeWrapper	src.ng.parse.$ParseProvider.__anonymusFunctionExpression26__.__anonymusFunctionExpression27__.oneTimeWrapper	src/ng/parse.js	https://github.com/angular/angular.js/blob/2df721965bccdfbbaeed5d5624892accf698e768/src/ng/parse.js	1039	6	1063	7	0	0	0	0	0	0	1	0	0	0	0	0	0.0416667	1	8	9	6	1	23	25	15	5	13	8	18	31	13	5.625	114.71363126237385	645.2641758508529	0.038237877087457954	35.848009769491824	1	1	14.285714285714285	0
oneTimeParseFn	src.ng.parse.$ParseProvider.__anonymusFunctionExpression26__.__anonymusFunctionExpression27__.oneTimeWrapper.oneTimeParseFn	src/ng/parse.js	https://github.com/angular/angular.js/blob/2df721965bccdfbbaeed5d5624892accf698e768/src/ng/parse.js	1047	8	1062	9	0	0	0	0	0	0	7	2	2	0	0	0	0.0625	1	11	11	7	2	15	16	9	9	20	12	25	45	21	9.375	197.65428402504423	1853.0089127347896	0.0658847613416814	102.9449395963772	4	2	66.66666666666666	0
<anonymous>	src.ng.parse.$ParseProvider.__anonymusFunctionExpression26__.__anonymusFunctionExpression27__.oneTimeWrapper.oneTimeParseFn.push$0	src/ng/parse.js	https://github.com/angular/angular.js/blob/2df721965bccdfbbaeed5d5624892accf698e768/src/ng/parse.js	1052	42	1058	15	0	0	0	0	0	0	4	1	1	0.142857	1	0	0.142857	1	6	7	2	0	6	7	2	8	10	6	11	21	14	7.333333333333333	79.95445336320968	586.3326579968709	0.026651484454403226	32.57403655538172	3	0	150	0
$CompileProvider	src.ng.compile.$CompileProvider	src/ng/compile.js	https://github.com/angular/angular.js/blob/f6aa1c55616b34215f562e0445e436210860ef04/src/ng/compile.js	565	0	2252	1	0.0136183	1	6	2	0.0118483	0	1	0	0	0.792079	80	0	0.25	371	21	109	9	2	1113	1688	706	7	28	34	44	72	41	4.529411764705882	385.74374433250205	1747.1922537413327	0.12858124811083402	97.06623631896292	1	2	8.333333333333332	1
directiveNormalize	src.ng.compile.directiveNormalize	src/ng/compile.js	https://github.com/angular/angular.js/blob/f6aa1c55616b34215f562e0445e436210860ef04/src/ng/compile.js	2266	0	2268	1	0	0	0	0	0	0	1	0	0	0	0	0	0	0	3	3	2	1	3	3	2	3	4	5	6	10	8	1.7999999999999998	30	53.99999999999999	0.01	2.9999999999999996	1	1	100	0
nodesetLinkingFn	src.ng.compile.nodesetLinkingFn	src/ng/compile.js	https://github.com/angular/angular.js/blob/f6aa1c55616b34215f562e0445e436210860ef04/src/ng/compile.js	2315	0	2320	3	0	0	0	0	0	0	1	0	0	0.4	4	0	0.4	4	6	6	1	4	6	6	1	0	0	4	4	4	4	0	8	0	0.0026666666666666666	0	1	4	0	0
directiveLinkingFn	src.ng.compile.directiveLinkingFn	src/ng/compile.js	https://github.com/angular/angular.js/blob/f6aa1c55616b34215f562e0445e436210860ef04/src/ng/compile.js	2322	0	2328	3	0	0	0	0	0	0	1	0	0	0.416667	5	0	0.416667	5	7	7	1	5	7	7	1	0	0	5	5	5	5	0	11.60964047443681	0	0.0038698801581456034	0	1	5	0	0
tokenDifference	src.ng.compile.tokenDifference	src/ng/compile.js	https://github.com/angular/angular.js/blob/f6aa1c55616b34215f562e0445e436210860ef04/src/ng/compile.js	2330	0	2344	1	0	0	0	0	0	0	5	3	3	0	0	0	0	0	14	15	14	2	14	15	14	5	9	9	13	22	14	3.611111111111111	83.76180828526728	302.4731965856874	0.02792060276175576	16.804066476982634	1	2	25	0
registerDirective	src.ng.compile.$CompileProvider.registerDirective	src/ng/compile.js	https://github.com/angular/angular.js/blob/f6aa1c55616b34215f562e0445e436210860ef04/src/ng/compile.js	592	20	627	3	0	0	0	0	0	0	3	2	2	0	0	0	0	0	15	15	9	2	36	36	25	10	23	20	33	56	30	8.25	274.78587335407707	2266.983455171136	0.0915952911180257	125.94352528728534	3	2	30	0
<anonymous>.aHrefSanitizationWhitelist	src.ng.compile.$CompileProvider.aHrefSanitizationWhitelist	src/ng/compile.js	https://github.com/angular/angular.js/blob/f6aa1c55616b34215f562e0445e436210860ef04/src/ng/compile.js	650	36	657	3	0	0	0	0	0	0	2	1	1	0	0	0	0	0	8	8	4	1	8	8	4	5	9	5	9	18	10	4.5	59.794705707972525	269.07617568587636	0.019931568569324175	14.948676426993131	2	1	40	0
<anonymous>.imgSrcSanitizationWhitelist	src.ng.compile.$CompileProvider.imgSrcSanitizationWhitelist	src/ng/compile.js	https://github.com/angular/angular.js/blob/f6aa1c55616b34215f562e0445e436210860ef04/src/ng/compile.js	680	37	687	3	0	0	0	0	0	0	2	1	1	0	0	0	0	0	8	8	4	1	8	8	4	5	9	5	9	18	10	4.5	59.794705707972525	269.07617568587636	0.019931568569324175	14.948676426993131	2	1	40	0
<anonymous>.debugInfoEnabled	src.ng.compile.$CompileProvider.debugInfoEnabled	src/ng/compile.js	https://github.com/angular/angular.js/blob/f6aa1c55616b34215f562e0445e436210860ef04/src/ng/compile.js	712	26	718	3	0	0	0	0	0	0	2	1	1	0	0	0	0	0	7	7	4	1	7	7	4	4	5	4	7	12	8	3.5	36	126	0.012	7	2	1	50	0
<anonymous>	src.ng.compile.$CompileProvider.__anonymusFunctionExpression1__	src/ng/compile.js	https://github.com/angular/angular.js/blob/f6aa1c55616b34215f562e0445e436210860ef04/src/ng/compile.js	723	4	2251	3	0.0144636	1	6	2	0.0130804	0	7	1	1	0.648936	61	0	0.218305	291	33	254	8	11	1042	1529	660	11	71	58	87	158	69	8.25	965.1468641709508	7962.461629410344	0.32171562139031695	442.3589794116858	7	11	17.5	1
<anonymous>	src.ng.compile.$CompileProvider.registerDirective.__anonymusFunctionExpression0__	src/ng/compile.js	https://github.com/angular/angular.js/blob/f6aa1c55616b34215f562e0445e436210860ef04/src/ng/compile.js	599	10	620	11	0	0	0	0	0	0	1	0	0	0	0	0	0	0	6	6	3	2	22	22	16	7	7	7	9	16	14	4.5	60.91767875292166	274.1295543881475	0.020305892917640553	15.229419688230415	1	2	33.33333333333333	0
Attributes	src.ng.compile.$CompileProvider.__anonymusFunctionExpression1__.Attributes	src/ng/compile.js	https://github.com/angular/angular.js/blob/f6aa1c55616b34215f562e0445e436210860ef04/src/ng/compile.js	726	21	740	5	0	0	0	0	0	0	3	2	2	0	0	0	0	0	13	15	9	2	13	15	9	10	23	13	31	54	23	11.923076923076923	244.2723456270787	2912.477967092092	0.08142411520902623	161.80433150511624	3	2	27.27272727272727	0
$addClass	src.ng.compile.$CompileProvider.__anonymusFunctionExpression1__.$addClass	src/ng/compile.js	https://github.com/angular/angular.js/blob/f6aa1c55616b34215f562e0445e436210860ef04/src/ng/compile.js	757	18	761	7	0	0	0	0	0	0	3	1	1	0	0	0	0	0	5	5	2	1	5	5	2	5	7	7	10	17	12	3.5714285714285716	60.94436251225966	217.65843754378452	0.020314787504086555	12.09213541909914	2	1	100	0
$removeClass	src.ng.compile.$CompileProvider.__anonymusFunctionExpression1__.$removeClass	src/ng/compile.js	https://github.com/angular/angular.js/blob/f6aa1c55616b34215f562e0445e436210860ef04/src/ng/compile.js	774	21	778	7	0	0	0	0	0	0	3	1	1	0	0	0	0	0	5	5	2	1	5	5	2	5	7	7	10	17	12	3.5714285714285716	60.94436251225966	217.65843754378452	0.020314787504086555	12.09213541909914	2	1	100	0
$updateClass	src.ng.compile.$CompileProvider.__anonymusFunctionExpression1__.$updateClass	src/ng/compile.js	https://github.com/angular/angular.js/blob/f6aa1c55616b34215f562e0445e436210860ef04/src/ng/compile.js	792	21	802	7	0	0	0	0	0	0	5	1	1	0	0	0	0	0	10	11	6	2	10	11	6	6	18	11	26	44	17	7.090909090909092	179.84836501501496	1275.2884064701063	0.05994945500500499	70.8493559150059	3	2	50	0
$set	src.ng.compile.$CompileProvider.__anonymusFunctionExpression1__.$set	src/ng/compile.js	https://github.com/angular/angular.js/blob/f6aa1c55616b34215f562e0445e436210860ef04/src/ng/compile.js	813	12	870	7	0	0	0	0	0	0	13	2	2	0.133333	6	0	0.12	6	39	53	22	4	44	58	25	12	72	33	96	168	45	17.454545454545453	922.6313201833854	16104.11031592818	0.30754377339446176	894.6727953293433	10	4	33.33333333333333	1
$observe	src.ng.compile.$CompileProvider.__anonymusFunctionExpression1__.$observe	src/ng/compile.js	https://github.com/angular/angular.js/blob/f6aa1c55616b34215f562e0445e436210860ef04/src/ng/compile.js	891	16	907	7	0	0	0	0	0	0	3	0	0	0	0	0	0.0666667	1	10	12	4	2	14	17	7	9	21	10	23	44	19	10.35	186.90881059151775	1934.5061896222087	0.062302936863839246	107.47256609012271	3	2	50	0
safeAddClass	src.ng.compile.$CompileProvider.__anonymusFunctionExpression1__.safeAddClass	src/ng/compile.js	https://github.com/angular/angular.js/blob/f6aa1c55616b34215f562e0445e436210860ef04/src/ng/compile.js	911	4	918	5	0	0	0	0	0	0	2	1	1	0.142857	1	0	0.142857	1	6	8	3	2	6	8	3	2	2	3	5	7	5	1.6666666666666667	16.253496664211536	27.089161107019226	0.005417832221403845	1.5049533948344014	1	2	50	0
denormalizeTemplate	src.ng.compile.$CompileProvider.__anonymusFunctionExpression1__.denormalizeTemplate	src/ng/compile.js	https://github.com/angular/angular.js/blob/f6aa1c55616b34215f562e0445e436210860ef04/src/ng/compile.js	925	14	927	9	0	0	0	0	0	0	1	0	0	0	0	0	0	0	3	3	1	1	3	3	1	3	5	6	8	13	9	2	41.20902501875006	82.41805003750012	0.013736341672916687	4.578780557638896	1	1	100	0
$$addBindingInfo	src.ng.compile.$CompileProvider.__anonymusFunctionExpression1__.$$addBindingInfo	src/ng/compile.js	https://github.com/angular/angular.js/blob/f6aa1c55616b34215f562e0445e436210860ef04/src/ng/compile.js	930	50	940	5	0	0	0	0	0	0	3	1	1	0	0	0	0	0	9	11	5	2	9	11	5	8	16	9	20	36	17	8.88888888888889	147.14866228501225	1307.988109200109	0.04904955409500408	72.66600606667272	3	2	50	0
$$addBindingClass	src.ng.compile.$CompileProvider.__anonymusFunctionExpression1__.$$addBindingClass	src/ng/compile.js	https://github.com/angular/angular.js/blob/f6aa1c55616b34215f562e0445e436210860ef04/src/ng/compile.js	942	51	944	5	0	0	0	0	0	0	1	0	0	0	0	0	0	0	3	3	1	1	3	3	1	1	1	3	4	5	4	0.6666666666666666	10	6.666666666666666	0.0033333333333333335	0.37037037037037035	1	1	100	0
$$addScopeInfo	src.ng.compile.$CompileProvider.__anonymusFunctionExpression1__.$$addScopeInfo	src/ng/compile.js	https://github.com/angular/angular.js/blob/f6aa1c55616b34215f562e0445e436210860ef04/src/ng/compile.js	946	48	949	5	0	0	0	0	0	0	3	2	2	0	0	0	0	0	4	4	2	4	4	4	2	5	6	9	14	20	14	3.888888888888889	76.14709844115208	296.12760504892475	0.025382366147050694	16.451533613829152	3	4	150	0
$$addScopeClass	src.ng.compile.$CompileProvider.__anonymusFunctionExpression1__.$$addScopeClass	src/ng/compile.js	https://github.com/angular/angular.js/blob/f6aa1c55616b34215f562e0445e436210860ef04/src/ng/compile.js	951	49	953	5	0	0	0	0	0	0	2	1	1	0	0	0	0	0	3	3	1	2	3	3	1	2	2	5	7	9	7	1.4	25.26619429851844	35.372672017925815	0.008422064766172813	1.965148445440323	2	2	200	0
compile	src.ng.compile.$CompileProvider.__anonymusFunctionExpression1__.compile	src/ng/compile.js	https://github.com/angular/angular.js/blob/f6aa1c55616b34215f562e0445e436210860ef04/src/ng/compile.js	959	4	1016	5	0	0	0	0	0	0	2	1	1	0.190476	4	0	0.196429	11	17	21	10	5	45	58	31	9	19	17	30	49	26	7.9411764705882355	230.32154618891354	1829.0240432649018	0.07677384872963784	101.6124468480501	2	5	22.22222222222222	0
detectNamespaceForChildElements	src.ng.compile.$CompileProvider.__anonymusFunctionExpression1__.detectNamespaceForChildElements	src/ng/compile.js	https://github.com/angular/angular.js/blob/f6aa1c55616b34215f562e0445e436210860ef04/src/ng/compile.js	1018	4	1026	5	0	0	0	0	0	0	5	2	2	0.111111	1	0	0.111111	1	8	9	5	1	8	9	5	11	17	10	16	33	21	8.8	144.94647495169912	1275.5289795749522	0.048315491650566374	70.86272108749735	3	1	60	0
compileNodes	src.ng.compile.$CompileProvider.__anonymusFunctionExpression1__.compileNodes	src/ng/compile.js	https://github.com/angular/angular.js/blob/f6aa1c55616b34215f562e0445e436210860ef04/src/ng/compile.js	1043	4	1141	5	0	0	0	0	0	0	17	3	3	0.36	18	15	0.223404	21	32	44	17	6	73	99	48	17	61	35	95	156	52	23.071428571428573	889.2685960300105	20516.696894120956	0.29642286534333684	1139.8164941178309	14	6	60.86956521739131	0
createBoundTranscludeFn	src.ng.compile.$CompileProvider.__anonymusFunctionExpression1__.createBoundTranscludeFn	src/ng/compile.js	https://github.com/angular/angular.js/blob/f6aa1c55616b34215f562e0445e436210860ef04/src/ng/compile.js	1143	4	1162	5	0	0	0	0	0	0	1	0	0	0	0	0	0	0	5	7	3	4	16	20	13	4	4	6	7	11	10	2.3333333333333335	36.541209043760986	85.26282110210897	0.012180403014586996	4.736823394561609	1	4	50	0
collectDirectives	src.ng.compile.$CompileProvider.__anonymusFunctionExpression1__.collectDirectives	src/ng/compile.js	https://github.com/angular/angular.js/blob/f6aa1c55616b34215f562e0445e436210860ef04/src/ng/compile.js	1174	4	1260	5	0	0	0	0	0	0	22	5	5	0.208791	19	10	0.208791	19	72	87	49	5	72	87	49	21	137	67	199	336	88	31.186567164179102	2170.369023862132	67686.35933373022	0.7234563412873773	3760.353296318345	19	5	31.147540983606557	0
groupScan	src.ng.compile.$CompileProvider.__anonymusFunctionExpression1__.groupScan	src/ng/compile.js	https://github.com/angular/angular.js/blob/f6aa1c55616b34215f562e0445e436210860ef04/src/ng/compile.js	1270	4	1293	5	0	0	0	0	0	0	9	4	4	0.28125	9	8	0.28125	9	23	24	17	3	23	24	17	16	39	17	45	84	33	21.176470588235293	423.72910602611006	8973.086951141155	0.1412430353420367	498.50483061895306	7	3	38.88888888888889	0
groupElementsLinkFnWrapper	src.ng.compile.$CompileProvider.__anonymusFunctionExpression1__.groupElementsLinkFnWrapper	src/ng/compile.js	https://github.com/angular/angular.js/blob/f6aa1c55616b34215f562e0445e436210860ef04/src/ng/compile.js	1303	4	1308	5	0	0	0	0	0	0	1	0	0	0.666667	8	8	0.571429	8	4	4	2	3	6	6	4	2	2	4	4	6	6	1	15.509775004326936	15.509775004326936	0.005169925001442312	0.861654166907052	1	3	100	0
applyDirectivesToNode	src.ng.compile.$CompileProvider.__anonymusFunctionExpression1__.applyDirectivesToNode	src/ng/compile.js	https://github.com/angular/angular.js/blob/f6aa1c55616b34215f562e0445e436210860ef04/src/ng/compile.js	1333	4	1798	5	0.0426035	1	6	2	0.0429185	0	33	6	4	0.241379	49	23	0.160839	69	154	216	93	9	360	466	223	28	258	106	384	642	134	50.716981132075475	4536.42926027389	230073.99720030595	1.5121430867579633	12781.88873335033	28	9	22.76422764227642	0
markDirectivesAsIsolate	src.ng.compile.$CompileProvider.__anonymusFunctionExpression1__.markDirectivesAsIsolate	src/ng/compile.js	https://github.com/angular/angular.js/blob/f6aa1c55616b34215f562e0445e436210860ef04/src/ng/compile.js	1800	4	1805	5	0	0	0	0	0	0	2	1	1	0.166667	1	0	0.166667	1	5	6	5	1	5	6	5	9	13	9	17	30	18	8.5	125.09775004326937	1063.3308753677898	0.04169925001442312	59.073937520432764	2	1	40	0
addDirective	src.ng.compile.$CompileProvider.__anonymusFunctionExpression1__.addDirective	src/ng/compile.js	https://github.com/angular/angular.js/blob/f6aa1c55616b34215f562e0445e436210860ef04/src/ng/compile.js	1821	4	1842	5	0	0	0	0	0	0	9	5	5	0.388889	14	14	0.388889	14	22	22	17	7	22	22	17	18	42	30	57	99	48	17.099999999999998	552.9112875713945	9454.783017470845	0.18430376252379815	525.2657231928247	7	7	36.84210526315789	0
directiveIsMultiElement	src.ng.compile.$CompileProvider.__anonymusFunctionExpression1__.directiveIsMultiElement	src/ng/compile.js	https://github.com/angular/angular.js/blob/f6aa1c55616b34215f562e0445e436210860ef04/src/ng/compile.js	1853	4	1864	5	0	0	0	0	0	0	4	3	3	0.4	8	8	0.4	8	12	12	9	1	12	12	9	10	20	15	25	45	25	8.333333333333334	208.9735285398626	1741.4460711655217	0.06965784284662087	96.7470039536401	4	1	40	0
mergeTemplateAttributes	src.ng.compile.$CompileProvider.__anonymusFunctionExpression1__.mergeTemplateAttributes	src/ng/compile.js	https://github.com/angular/angular.js/blob/f6aa1c55616b34215f562e0445e436210860ef04/src/ng/compile.js	1874	4	1905	5	0	0	0	0	0	0	1	0	0	0.526316	10	8	0.305556	11	9	13	4	2	25	32	17	5	11	9	17	28	14	4.722222222222222	106.6059378176129	503.416928583172	0.035535312605870964	27.967607143509557	1	2	20	0
compileTemplateUrl	src.ng.compile.$CompileProvider.__anonymusFunctionExpression1__.compileTemplateUrl	src/ng/compile.js	https://github.com/angular/angular.js/blob/f6aa1c55616b34215f562e0445e436210860ef04/src/ng/compile.js	1908	4	2017	5	0	0	0	0	0	0	2	1	1	0.0454545	1	0	0.03125	3	21	25	5	8	93	110	51	10	35	31	53	88	41	8.548387096774194	471.46457640639136	4030.261701538507	0.15715485880213045	223.90342786325039	2	8	13.333333333333334	0
byPriority	src.ng.compile.$CompileProvider.__anonymusFunctionExpression1__.byPriority	src/ng/compile.js	https://github.com/angular/angular.js/blob/f6aa1c55616b34215f562e0445e436210860ef04/src/ng/compile.js	2023	4	2028	5	0	0	0	0	0	0	4	2	2	0.333333	3	3	0.333333	3	6	6	7	2	6	6	7	10	22	8	24	46	18	15	191.81655006634637	2877.2482509951956	0.06393885002211545	159.84712505528864	4	2	66.66666666666666	0
assertNoDuplicate	src.ng.compile.$CompileProvider.__anonymusFunctionExpression1__.assertNoDuplicate	src/ng/compile.js	https://github.com/angular/angular.js/blob/f6aa1c55616b34215f562e0445e436210860ef04/src/ng/compile.js	2031	4	2036	5	0	0	0	0	0	0	2	1	1	0	0	0	0	0	6	6	3	4	6	6	3	4	6	9	15	21	13	3.3333333333333335	77.70923408096293	259.03078026987646	0.025903078026987644	14.390598903882026	2	4	100	0
addTextInterpolateDirective	src.ng.compile.$CompileProvider.__anonymusFunctionExpression1__.addTextInterpolateDirective	src/ng/compile.js	https://github.com/angular/angular.js/blob/f6aa1c55616b34215f562e0445e436210860ef04/src/ng/compile.js	2039	4	2063	5	0	0	0	0	0	0	2	1	1	0	0	0	0.0869565	2	10	10	4	2	21	25	14	8	10	11	14	24	19	5.090909090909091	101.95026032264605	519.0195070971072	0.03398342010754868	28.8344170609504	2	2	40	0
wrapTemplate	src.ng.compile.$CompileProvider.__anonymusFunctionExpression1__.wrapTemplate	src/ng/compile.js	https://github.com/angular/angular.js/blob/f6aa1c55616b34215f562e0445e436210860ef04/src/ng/compile.js	2066	4	2077	5	0	0	0	0	0	0	5	1	1	0	0	0	0	0	12	12	7	2	12	12	7	10	24	16	27	51	26	8.4375	239.7224256251957	2022.657966212589	0.07990747520839857	112.36988701181049	4	2	44.44444444444444	0
getTrustedContext	src.ng.compile.$CompileProvider.__anonymusFunctionExpression1__.getTrustedContext	src/ng/compile.js	https://github.com/angular/angular.js/blob/f6aa1c55616b34215f562e0445e436210860ef04/src/ng/compile.js	2080	4	2092	5	0	0	0	0	0	0	8	1	1	0.0769231	1	0	0.0769231	1	12	13	6	2	12	13	6	10	21	14	23	44	24	8.214285714285714	201.7383500317309	1657.136446689218	0.06724611667724363	92.06313592717878	6	2	120	0
addAttrInterpolateDirective	src.ng.compile.$CompileProvider.__anonymusFunctionExpression1__.addAttrInterpolateDirective	src/ng/compile.js	https://github.com/angular/angular.js/blob/f6aa1c55616b34215f562e0445e436210860ef04/src/ng/compile.js	2095	4	2154	5	0	0	0	0	0	0	4	1	1	0.0666667	1	0	0.27451	14	14	19	7	5	37	60	20	13	20	20	27	47	33	8.775	237.08652360984732	2080.4342446764103	0.07902884120328244	115.57968025980057	3	5	37.5	0
replaceWith	src.ng.compile.$CompileProvider.__anonymusFunctionExpression1__.replaceWith	src/ng/compile.js	https://github.com/angular/angular.js/blob/f6aa1c55616b34215f562e0445e436210860ef04/src/ng/compile.js	2167	4	2236	5	0	0	0	0	0	0	10	5	5	0.364865	27	10	0.364865	27	47	70	35	3	47	70	35	18	96	34	114	210	52	30.176470588235293	1197.0923408096294	36124.02181384352	0.3990307802698765	2006.8901007690847	10	3	25	0
cloneAndAnnotateFn	src.ng.compile.$CompileProvider.__anonymusFunctionExpression1__.cloneAndAnnotateFn	src/ng/compile.js	https://github.com/angular/angular.js/blob/f6aa1c55616b34215f562e0445e436210860ef04/src/ng/compile.js	2239	4	2241	5	0	0	0	0	0	0	1	0	0	0	0	0	0	0	3	3	2	2	3	3	3	3	3	4	6	9	7	2.25	25.26619429851844	56.848937171666485	0.008422064766172813	3.158274287314805	1	2	100	0
invokeLinkFn	src.ng.compile.$CompileProvider.__anonymusFunctionExpression1__.invokeLinkFn	src/ng/compile.js	https://github.com/angular/angular.js/blob/f6aa1c55616b34215f562e0445e436210860ef04/src/ng/compile.js	2244	4	2250	5	0	0	0	0	0	0	2	1	1	0	0	0	0	0	7	7	4	6	7	7	4	1	1	6	12	13	7	1	36.49561398674886	36.49561398674886	0.012165204662249619	2.0275341103749365	1	6	50	0
<anonymous>	src.ng.compile.$CompileProvider.registerDirective.__anonymusFunctionExpression0__.forEach$1	src/ng/compile.js	https://github.com/angular/angular.js/blob/f6aa1c55616b34215f562e0445e436210860ef04/src/ng/compile.js	601	41	618	13	0	0	0	0	0	0	10	3	2	0	0	0	0	0	18	18	13	2	18	18	13	11	43	19	51	94	30	14.763157894736842	461.24771598720076	6809.47285970578	0.15374923866240026	378.30404776143223	7	2	50	0
<anonymous>	src.ng.compile.$CompileProvider.__anonymusFunctionExpression1__.$set.forEach$1	src/ng/compile.js	https://github.com/angular/angular.js/blob/f6aa1c55616b34215f562e0445e436210860ef04/src/ng/compile.js	863	54	869	9	0	0	0	0	0	0	2	1	1	0	0	0	0	0	7	7	3	1	7	7	3	1	1	2	3	4	3	0.75	6.339850002884624	4.754887502163468	0.002113283334294875	0.26416041678685936	1	1	50	0
<anonymous>	src.ng.compile.$CompileProvider.__anonymusFunctionExpression1__.$observe.$evalAsync$0	src/ng/compile.js	https://github.com/angular/angular.js/blob/f6aa1c55616b34215f562e0445e436210860ef04/src/ng/compile.js	897	30	902	9	0	0	0	0	0	0	2	1	1	0.166667	1	0	0.166667	1	5	6	2	0	5	6	2	4	5	5	5	10	9	2	31.699250014423125	63.39850002884625	0.010566416671474375	3.5221388904914583	2	0	100	0
<anonymous>	src.ng.compile.$CompileProvider.__anonymusFunctionExpression1__.$observe.__anonymusFunctionExpression2__	src/ng/compile.js	https://github.com/angular/angular.js/blob/f6aa1c55616b34215f562e0445e436210860ef04/src/ng/compile.js	904	15	906	9	0	0	0	0	0	0	1	0	0	0	0	0	0	0	3	3	1	0	3	3	1	1	1	3	3	4	4	0.5	8	4	0.0026666666666666666	0.2222222222222222	1	0	100	0
<anonymous>	src.ng.compile.$CompileProvider.__anonymusFunctionExpression1__.compile.forEach$1	src/ng/compile.js	https://github.com/angular/angular.js/blob/f6aa1c55616b34215f562e0445e436210860ef04/src/ng/compile.js	968	29	972	7	0	0	0	0	0	0	3	1	1	0.285714	2	0	0.285714	2	5	5	2	2	5	5	2	6	15	13	17	32	19	3.9230769230769234	135.93368043019473	533.2782847646101	0.04531122681006491	29.626571375811675	2	2	100	0
publicLinkFn	src.ng.compile.$CompileProvider.__anonymusFunctionExpression1__.compile.publicLinkFn	src/ng/compile.js	https://github.com/angular/angular.js/blob/f6aa1c55616b34215f562e0445e436210860ef04/src/ng/compile.js	980	13	1015	7	0	0	0	0	0	0	11	2	2	0.15625	5	0	0.15625	5	27	36	19	5	27	36	19	13	48	32	69	117	45	14.015625	642.546812270572	9005.695165729736	0.21418227075685733	500.31639809609646	8	5	42.10526315789473	0
compositeLinkFn	src.ng.compile.$CompileProvider.__anonymusFunctionExpression1__.compileNodes.compositeLinkFn	src/ng/compile.js	https://github.com/angular/angular.js/blob/f6aa1c55616b34215f562e0445e436210860ef04/src/ng/compile.js	1086	6	1140	7	0	0	0	0	0	0	12	5	3	0.0681818	3	0	0.0681818	3	41	55	31	4	41	55	31	13	71	33	102	173	46	20.09090909090909	955.5762183978633	19198.39493326616	0.3185254061326211	1066.5774962925645	10	4	24.390243902439025	0
boundTranscludeFn	src.ng.compile.$CompileProvider.__anonymusFunctionExpression1__.createBoundTranscludeFn.boundTranscludeFn	src/ng/compile.js	https://github.com/angular/angular.js/blob/f6aa1c55616b34215f562e0445e436210860ef04/src/ng/compile.js	1145	30	1159	7	0	0	0	0	0	0	4	1	1	0	0	0	0	0	13	15	9	4	13	15	10	9	20	17	29	49	26	7.6764705882352935	230.32154618891354	1768.0565751560714	0.07677384872963784	98.22536528644841	3	4	33.33333333333333	0
<anonymous>	src.ng.compile.$CompileProvider.__anonymusFunctionExpression1__.groupElementsLinkFnWrapper.__anonymusFunctionExpression3__	src/ng/compile.js	https://github.com/angular/angular.js/blob/f6aa1c55616b34215f562e0445e436210860ef04/src/ng/compile.js	1304	13	1307	7	0	0	0	0	0	0	1	0	0	0	0	0	0	0	4	4	2	5	4	4	2	4	5	10	17	22	14	3.4	83.76180828526728	284.7901481699087	0.02792060276175576	15.821674898328261	1	5	50	0
addLinkFns	src.ng.compile.$CompileProvider.__anonymusFunctionExpression1__.applyDirectivesToNode.addLinkFns	src/ng/compile.js	https://github.com/angular/angular.js/blob/f6aa1c55616b34215f562e0445e436210860ef04/src/ng/compile.js	1544	6	1563	7	0	0	0	0	0	0	9	2	2	0	0	0	0	0	20	20	17	4	20	20	17	8	38	17	58	96	25	13.647058823529411	445.81019421837357	6083.9979446272155	0.1486033980727912	337.99988581262306	9	4	50	0
getControllers	src.ng.compile.$CompileProvider.__anonymusFunctionExpression1__.applyDirectivesToNode.getControllers	src/ng/compile.js	https://github.com/angular/angular.js/blob/f6aa1c55616b34215f562e0445e436210860ef04/src/ng/compile.js	1566	6	1598	7	0	0	0	0	0	0	13	3	3	0	0	0	0	0	30	32	20	4	31	33	21	17	51	27	64	115	44	20.148148148148145	627.8346361432892	12649.705261553678	0.2092782120477631	702.7614034196488	11	4	50	0
nodeLinkFn	src.ng.compile.$CompileProvider.__anonymusFunctionExpression1__.applyDirectivesToNode.nodeLinkFn	src/ng/compile.js	https://github.com/angular/angular.js/blob/f6aa1c55616b34215f562e0445e436210860ef04/src/ng/compile.js	1601	6	1797	7	0.0991736	1	6	2	0.101523	0	23	2	2	0.084507	6	0	0.114286	20	65	83	38	5	155	197	92	20	104	55	163	267	75	29.63636363636364	1663.0945903624001	49288.07604164932	0.5543648634541334	2738.2264467582954	14	5	31.11111111111111	0
<anonymous>	src.ng.compile.$CompileProvider.__anonymusFunctionExpression1__.mergeTemplateAttributes.forEach$1[0]	src/ng/compile.js	https://github.com/angular/angular.js/blob/f6aa1c55616b34215f562e0445e436210860ef04/src/ng/compile.js	1880	19	1887	7	0	0	0	0	0	0	5	3	3	0	0	0	0	0	8	8	4	2	8	8	4	10	17	13	25	42	23	9.615384615384615	189.98960215439456	1826.823097638409	0.06332986738479819	101.49017209102273	4	2	100	0
<anonymous>	src.ng.compile.$CompileProvider.__anonymusFunctionExpression1__.mergeTemplateAttributes.forEach$1[1]	src/ng/compile.js	https://github.com/angular/angular.js/blob/f6aa1c55616b34215f562e0445e436210860ef04/src/ng/compile.js	1890	19	1904	7	0	0	0	0	0	0	7	3	2	0.0769231	1	0	0.0769231	1	12	15	9	2	12	15	9	11	40	17	49	89	28	15.852941176470589	427.85458806312676	6782.753616647804	0.14261819602104225	376.8196453693224	6	2	54.54545454545454	0
<anonymous>	src.ng.compile.$CompileProvider.__anonymusFunctionExpression1__.compileTemplateUrl.then$0	src/ng/compile.js	https://github.com/angular/angular.js/blob/f6aa1c55616b34215f562e0445e436210860ef04/src/ng/compile.js	1927	14	2001	9	0	0	0	0	0	0	11	3	3	0.0327869	2	0	0.03125	2	59	72	35	1	62	75	37	17	98	65	144	242	82	18.83076923076923	1538.5275851175766	28971.65791052175	0.5128425283725255	1609.5365505845416	10	1	21.73913043478261	0
delayedNodeLinkFn	src.ng.compile.$CompileProvider.__anonymusFunctionExpression1__.compileTemplateUrl.delayedNodeLinkFn	src/ng/compile.js	https://github.com/angular/angular.js/blob/f6aa1c55616b34215f562e0445e436210860ef04/src/ng/compile.js	2003	13	2016	7	0	0	0	0	0	0	3	2	2	0	0	0	0	0	14	14	9	5	14	14	9	6	18	13	34	52	19	7.846153846153847	220.89223069906643	1733.154425484983	0.07363074356635547	96.28635697138795	3	5	30	0
textInterpolateCompileFn	src.ng.compile.$CompileProvider.__anonymusFunctionExpression1__.addTextInterpolateDirective.textInterpolateCompileFn	src/ng/compile.js	https://github.com/angular/angular.js/blob/f6aa1c55616b34215f562e0445e436210860ef04/src/ng/compile.js	2044	19	2060	11	0	0	0	0	0	0	2	1	1	0.222222	2	0	0.133333	2	7	11	4	1	13	17	10	8	13	8	12	25	16	6	100	600	0.03333333333333333	33.333333333333336	2	1	40	0
compile	src.ng.compile.$CompileProvider.__anonymusFunctionExpression1__.addAttrInterpolateDirective.compile	src/ng/compile.js	https://github.com/angular/angular.js/blob/f6aa1c55616b34215f562e0445e436210860ef04/src/ng/compile.js	2110	17	2152	11	0	0	0	0	0	0	1	0	0	0	0	0	0.342105	13	6	6	1	0	25	43	13	4	4	3	3	7	7	2	19.651484454403228	39.302968908806456	0.00655049481813441	2.1834982727114696	1	0	50	0
<anonymous>	src.ng.compile.$CompileProvider.__anonymusFunctionExpression1__.cloneAndAnnotateFn.extend$0	src/ng/compile.js	https://github.com/angular/angular.js/blob/f6aa1c55616b34215f562e0445e436210860ef04/src/ng/compile.js	2240	20	2240	68	0	0	0	0	0	0	1	0	0	0	0	0	0	0	1	1	1	0	1	1	1	3	3	4	4	7	7	1.5	19.651484454403228	29.47722668160484	0.00655049481813441	1.6376237045336022	1	0	100	0
<anonymous>	src.ng.compile.$CompileProvider.__anonymusFunctionExpression1__.createBoundTranscludeFn.boundTranscludeFn.on$1	src/ng/compile.js	https://github.com/angular/angular.js/blob/f6aa1c55616b34215f562e0445e436210860ef04/src/ng/compile.js	1156	31	1156	74	0	0	0	0	0	0	1	0	0	0	0	0	0	0	1	1	1	0	1	1	1	2	2	2	2	4	4	1	8	8	0.0026666666666666666	0.4444444444444444	1	0	100	0
<anonymous>	src.ng.compile.$CompileProvider.__anonymusFunctionExpression1__.applyDirectivesToNode.getControllers.forEach$1	src/ng/compile.js	https://github.com/angular/angular.js/blob/f6aa1c55616b34215f562e0445e436210860ef04/src/ng/compile.js	1593	27	1595	11	0	0	0	0	0	0	1	0	0	0	0	0	0	0	3	3	1	1	3	3	1	2	3	7	8	11	9	1.1428571428571428	34.86917501586544	39.85048573241764	0.011623058338621813	2.2139158740232023	1	1	100	0
<anonymous>	src.ng.compile.$CompileProvider.__anonymusFunctionExpression1__.applyDirectivesToNode.nodeLinkFn.forEach$1[0]	src/ng/compile.js	https://github.com/angular/angular.js/blob/f6aa1c55616b34215f562e0445e436210860ef04/src/ng/compile.js	1622	40	1648	11	0	0	0	0	0	0	5	1	1	0.217391	5	0	0.217391	5	18	27	9	1	18	27	9	13	35	27	50	85	40	12.037037037037036	452.36388806542584	5445.120874861607	0.15078796268847527	302.5067152700893	5	1	35.714285714285715	0
<anonymous>	src.ng.compile.$CompileProvider.__anonymusFunctionExpression1__.applyDirectivesToNode.nodeLinkFn.forEach$1[1]	src/ng/compile.js	https://github.com/angular/angular.js/blob/f6aa1c55616b34215f562e0445e436210860ef04/src/ng/compile.js	1664	50	1735	11	0	0	0	0	0	0	12	2	2	0.0612245	3	0	0.104478	7	46	54	23	2	60	72	33	19	82	44	99	181	63	21.375	1081.887666153485	23125.348864030744	0.36062922205116166	1284.7416035572635	10	2	28.57142857142857	0
<anonymous>	src.ng.compile.$CompileProvider.__anonymusFunctionExpression1__.applyDirectivesToNode.nodeLinkFn.forEach$1[2]	src/ng/compile.js	https://github.com/angular/angular.js/blob/f6aa1c55616b34215f562e0445e436210860ef04/src/ng/compile.js	1738	31	1740	11	0	0	0	0	0	0	1	0	0	0	0	0	0	0	3	3	1	1	3	3	1	1	1	1	2	3	2	1	3	3	0.001	0.16666666666666666	1	1	100	0
controllersBoundTransclude	src.ng.compile.$CompileProvider.__anonymusFunctionExpression1__.applyDirectivesToNode.nodeLinkFn.controllersBoundTransclude	src/ng/compile.js	https://github.com/angular/angular.js/blob/f6aa1c55616b34215f562e0445e436210860ef04/src/ng/compile.js	1779	8	1796	9	0	0	0	0	0	0	5	2	2	0.117647	2	1	0.117647	2	15	18	11	3	15	18	11	8	17	11	26	43	19	9.454545454545455	182.66088307807416	1726.975621829065	0.06088696102602472	95.94309010161471	5	3	50	0
<anonymous>	src.ng.compile.$CompileProvider.__anonymusFunctionExpression1__.compileTemplateUrl.then$0.forEach$1	src/ng/compile.js	https://github.com/angular/angular.js/blob/f6aa1c55616b34215f562e0445e436210860ef04/src/ng/compile.js	1965	32	1969	11	0	0	0	0	0	0	2	1	1	0	0	0	0	0	5	5	2	2	5	5	2	4	5	6	8	13	10	2.6666666666666665	43.18506523353572	115.16017395609524	0.014395021744511906	6.397787442005291	2	2	100	0
textInterpolateLinkFn	src.ng.compile.$CompileProvider.__anonymusFunctionExpression1__.addTextInterpolateDirective.textInterpolateCompileFn.textInterpolateLinkFn	src/ng/compile.js	https://github.com/angular/angular.js/blob/f6aa1c55616b34215f562e0445e436210860ef04/src/ng/compile.js	2052	19	2059	13	0	0	0	0	0	0	2	1	1	0	0	0	0	0	7	7	5	2	8	8	6	7	14	11	18	32	18	5.7272727272727275	133.437600046154	764.2335275370638	0.04447920001538466	42.45741819650354	2	2	40	0
attrInterpolatePreLinkFn	src.ng.compile.$CompileProvider.__anonymusFunctionExpression1__.addAttrInterpolateDirective.compile.attrInterpolatePreLinkFn	src/ng/compile.js	https://github.com/angular/angular.js/blob/f6aa1c55616b34215f562e0445e436210860ef04/src/ng/compile.js	2112	19	2150	15	0	0	0	0	0	0	8	1	1	0.304348	7	0	0.382353	13	16	28	9	3	21	39	12	14	41	23	49	90	37	14.913043478260871	468.8508029066055	6991.992408563727	0.1562836009688685	388.4440226979848	7	3	77.77777777777779	0
<anonymous>	src.ng.compile.$CompileProvider.__anonymusFunctionExpression1__.applyDirectivesToNode.nodeLinkFn.forEach$1[1].$observe$1	src/ng/compile.js	https://github.com/angular/angular.js/blob/f6aa1c55616b34215f562e0445e436210860ef04/src/ng/compile.js	1677	41	1679	17	0	0	0	0	0	0	1	0	0	0	0	0	0	0	3	3	1	1	3	3	1	2	2	3	4	6	5	1.3333333333333333	13.931568569324174	18.575424759098897	0.004643856189774725	1.0319680421721609	1	1	100	0
<anonymous>	src.ng.compile.$CompileProvider.__anonymusFunctionExpression1__.applyDirectivesToNode.nodeLinkFn.forEach$1[1].__anonymusFunctionExpression4__	src/ng/compile.js	https://github.com/angular/angular.js/blob/f6aa1c55616b34215f562e0445e436210860ef04/src/ng/compile.js	1696	28	1696	85	0	0	0	0	0	0	3	0	0	0	0	0	0	0	1	1	1	2	1	1	1	5	6	2	8	14	7	10	39.302968908806456	393.0296890880646	0.01310098963626882	21.8349827271147	2	2	200	0
<anonymous>	src.ng.compile.$CompileProvider.__anonymusFunctionExpression1__.applyDirectivesToNode.nodeLinkFn.forEach$1[1].__anonymusFunctionExpression5__	src/ng/compile.js	https://github.com/angular/angular.js/blob/f6aa1c55616b34215f562e0445e436210860ef04/src/ng/compile.js	1698	48	1704	17	0	0	0	0	0	0	1	0	0	0.142857	1	0	0.142857	1	6	7	2	0	6	7	2	4	8	12	12	20	16	2	80	160	0.02666666666666667	8.88888888888889	1	0	50	0
parentValueWatch	src.ng.compile.$CompileProvider.__anonymusFunctionExpression1__.applyDirectivesToNode.nodeLinkFn.forEach$1[1].parentValueWatch	src/ng/compile.js	https://github.com/angular/angular.js/blob/f6aa1c55616b34215f562e0445e436210860ef04/src/ng/compile.js	1706	67	1718	17	0	0	0	0	0	0	3	2	2	0.230769	3	0	0.230769	3	10	13	5	1	10	13	5	7	15	7	18	33	14	9	125.64271242790092	1130.7844118511082	0.04188090414263364	62.82135621395045	3	1	50	0
isolateBindingContext.scopeName	src.ng.compile.$CompileProvider.__anonymusFunctionExpression1__.applyDirectivesToNode.nodeLinkFn.forEach$1[1].scopeName	src/ng/compile.js	https://github.com/angular/angular.js/blob/f6aa1c55616b34215f562e0445e436210860ef04/src/ng/compile.js	1724	51	1726	17	0	0	0	0	0	0	1	0	0	0	0	0	0	0	3	3	1	1	3	3	1	2	2	3	4	6	5	1.3333333333333333	13.931568569324174	18.575424759098897	0.004643856189774725	1.0319680421721609	1	1	100	0
interpolateFnWatchAction	src.ng.compile.$CompileProvider.__anonymusFunctionExpression1__.addTextInterpolateDirective.textInterpolateCompileFn.textInterpolateLinkFn.interpolateFnWatchAction	src/ng/compile.js	https://github.com/angular/angular.js/blob/f6aa1c55616b34215f562e0445e436210860ef04/src/ng/compile.js	2056	42	2058	15	0	0	0	0	0	0	1	0	0	0	0	0	0	0	3	3	1	1	3	3	1	2	3	4	5	8	6	1.25	20.67970000576925	25.84962500721156	0.006893233335256416	1.43609027817842	1	1	100	0
interpolateFnWatchAction	src.ng.compile.$CompileProvider.__anonymusFunctionExpression1__.addAttrInterpolateDirective.compile.attrInterpolatePreLinkFn.interpolateFnWatchAction	src/ng/compile.js	https://github.com/angular/angular.js/blob/f6aa1c55616b34215f562e0445e436210860ef04/src/ng/compile.js	2137	40	2149	19	0	0	0	0	0	0	3	1	1	0.461538	6	0	0.461538	6	7	13	3	2	7	13	3	7	9	7	14	23	14	7	87.56916320732489	612.9841424512742	0.029189721069108297	34.05467458062635	2	2	50	0
ensureSafeMemberName	src.ng.parse.ensureSafeMemberName	src/ng/parse.js	https://github.com/angular/angular.js/blob/5061d2c97c9dde0c6f51d60a09c800320d4e6406/src/ng/parse.js	29	0	38	1	0	0	0	0	0	0	6	1	1	0	0	0	0	0	10	10	4	2	10	10	4	7	14	11	18	32	18	5.7272727272727275	133.437600046154	764.2335275370638	0.04447920001538466	42.45741819650354	6	2	200	0
ensureSafeObject	src.ng.parse.ensureSafeObject	src/ng/parse.js	https://github.com/angular/angular.js/blob/5061d2c97c9dde0c6f51d60a09c800320d4e6406/src/ng/parse.js	40	0	65	1	0	0	0	0	0	0	13	5	2	0.137931	4	0	0.137931	4	25	26	11	2	25	26	11	9	36	22	43	79	31	8.795454545454545	391.3815085205632	3442.3782681240446	0.13046050284018773	191.24323711800247	7	2	53.84615384615385	0
ensureSafeFunction	src.ng.parse.ensureSafeFunction	src/ng/parse.js	https://github.com/angular/angular.js/blob/5061d2c97c9dde0c6f51d60a09c800320d4e6406/src/ng/parse.js	71	0	83	1	0	0	0	0	0	0	7	3	2	0	0	0	0	0	13	13	6	2	13	13	6	8	16	11	21	37	19	7.636363636363637	157.17331799741265	1200.2326101620604	0.05239110599913755	66.6795894534478	6	2	100	0
<anonymous>	src.ng.parse.__anonymusFunctionExpression0__	src/ng/parse.js	https://github.com/angular/angular.js/blob/5061d2c97c9dde0c6f51d60a09c800320d4e6406/src/ng/parse.js	87	11	87	35	0	0	0	0	0	0	1	0	0	0	0	0	0	0	1	1	1	0	1	1	1	1	1	1	1	2	2	0.5	2	1	0.0006666666666666666	0.05555555555555555	1	0	100	0
<anonymous>	src.ng.parse.__anonymusFunctionExpression1__	src/ng/parse.js	https://github.com/angular/angular.js/blob/5061d2c97c9dde0c6f51d60a09c800320d4e6406/src/ng/parse.js	88	11	88	35	0	0	0	0	0	0	1	0	0	0	0	0	0	0	1	1	1	0	1	1	1	1	1	1	1	2	2	0.5	2	1	0.0006666666666666666	0.05555555555555555	1	0	100	0
<anonymous>	src.ng.parse.__anonymusFunctionExpression2__	src/ng/parse.js	https://github.com/angular/angular.js/blob/5061d2c97c9dde0c6f51d60a09c800320d4e6406/src/ng/parse.js	89	12	89	37	0	0	0	0	0	0	1	0	0	0	0	0	0	0	1	1	1	0	1	1	1	1	1	1	1	2	2	0.5	2	1	0.0006666666666666666	0.05555555555555555	1	0	100	0
<anonymous>	src.ng.parse.__anonymusFunctionExpression3__	src/ng/parse.js	https://github.com/angular/angular.js/blob/5061d2c97c9dde0c6f51d60a09c800320d4e6406/src/ng/parse.js	91	8	99	39	0	0	0	0	0	0	4	2	2	0	0	0	0	0	9	9	7	4	9	9	7	6	14	6	23	37	12	11.5	132.6436125266828	1525.4015440568521	0.044214537508894265	84.74453022538067	4	4	57.14285714285714	0
<anonymous>	src.ng.parse.__anonymusFunctionExpression4__	src/ng/parse.js	https://github.com/angular/angular.js/blob/5061d2c97c9dde0c6f51d60a09c800320d4e6406/src/ng/parse.js	100	8	103	9	0	0	0	0	0	0	3	1	1	0	0	0	0	0	4	4	3	4	4	4	3	5	10	6	20	30	11	8.333333333333334	103.78294855911894	864.8579046593245	0.03459431618637298	48.04766136996247	3	4	100	0
<anonymous>	src.ng.parse.__anonymusFunctionExpression5__	src/ng/parse.js	https://github.com/angular/angular.js/blob/5061d2c97c9dde0c6f51d60a09c800320d4e6406/src/ng/parse.js	104	8	104	76	0	0	0	0	0	0	1	0	0	0	0	0	0	0	1	1	1	4	1	1	1	3	4	4	10	14	7	3.75	39.302968908806456	147.38613340802422	0.01310098963626882	8.188118522668013	1	4	100	0
<anonymous>	src.ng.parse.__anonymusFunctionExpression6__	src/ng/parse.js	https://github.com/angular/angular.js/blob/5061d2c97c9dde0c6f51d60a09c800320d4e6406/src/ng/parse.js	105	8	105	76	0	0	0	0	0	0	1	0	0	0	0	0	0	0	1	1	1	4	1	1	1	3	4	4	10	14	7	3.75	39.302968908806456	147.38613340802422	0.01310098963626882	8.188118522668013	1	4	100	0
<anonymous>	src.ng.parse.__anonymusFunctionExpression7__	src/ng/parse.js	https://github.com/angular/angular.js/blob/5061d2c97c9dde0c6f51d60a09c800320d4e6406/src/ng/parse.js	106	8	106	76	0	0	0	0	0	0	1	0	0	0	0	0	0	0	1	1	1	4	1	1	1	3	4	4	10	14	7	3.75	39.302968908806456	147.38613340802422	0.01310098963626882	8.188118522668013	1	4	100	0
<anonymous>	src.ng.parse.__anonymusFunctionExpression8__	src/ng/parse.js	https://github.com/angular/angular.js/blob/5061d2c97c9dde0c6f51d60a09c800320d4e6406/src/ng/parse.js	107	8	107	76	0	0	0	0	0	0	1	0	0	0	0	0	0	0	1	1	1	4	1	1	1	3	4	4	10	14	7	3.75	39.302968908806456	147.38613340802422	0.01310098963626882	8.188118522668013	1	4	100	0
<anonymous>	src.ng.parse.__anonymusFunctionExpression9__	src/ng/parse.js	https://github.com/angular/angular.js/blob/5061d2c97c9dde0c6f51d60a09c800320d4e6406/src/ng/parse.js	109	10	109	81	0	0	0	0	0	0	1	0	0	0	0	0	0	0	1	1	1	4	1	1	1	3	4	4	10	14	7	3.75	39.302968908806456	147.38613340802422	0.01310098963626882	8.188118522668013	1	4	100	0
<anonymous>	src.ng.parse.__anonymusFunctionExpression10__	src/ng/parse.js	https://github.com/angular/angular.js/blob/5061d2c97c9dde0c6f51d60a09c800320d4e6406/src/ng/parse.js	110	10	110	81	0	0	0	0	0	0	1	0	0	0	0	0	0	0	1	1	1	4	1	1	1	3	4	4	10	14	7	3.75	39.302968908806456	147.38613340802422	0.01310098963626882	8.188118522668013	1	4	100	0
<anonymous>	src.ng.parse.__anonymusFunctionExpression11__	src/ng/parse.js	https://github.com/angular/angular.js/blob/5061d2c97c9dde0c6f51d60a09c800320d4e6406/src/ng/parse.js	111	9	111	78	0	0	0	0	0	0	1	0	0	0	0	0	0	0	1	1	1	4	1	1	1	3	4	4	10	14	7	3.75	39.302968908806456	147.38613340802422	0.01310098963626882	8.188118522668013	1	4	100	0
<anonymous>	src.ng.parse.__anonymusFunctionExpression12__	src/ng/parse.js	https://github.com/angular/angular.js/blob/5061d2c97c9dde0c6f51d60a09c800320d4e6406/src/ng/parse.js	112	9	112	78	0	0	0	0	0	0	1	0	0	0	0	0	0	0	1	1	1	4	1	1	1	3	4	4	10	14	7	3.75	39.302968908806456	147.38613340802422	0.01310098963626882	8.188118522668013	1	4	100	0
<anonymous>	src.ng.parse.__anonymusFunctionExpression13__	src/ng/parse.js	https://github.com/angular/angular.js/blob/5061d2c97c9dde0c6f51d60a09c800320d4e6406/src/ng/parse.js	113	8	113	76	0	0	0	0	0	0	1	0	0	0	0	0	0	0	1	1	1	4	1	1	1	3	4	4	10	14	7	3.75	39.302968908806456	147.38613340802422	0.01310098963626882	8.188118522668013	1	4	100	0
<anonymous>	src.ng.parse.__anonymusFunctionExpression14__	src/ng/parse.js	https://github.com/angular/angular.js/blob/5061d2c97c9dde0c6f51d60a09c800320d4e6406/src/ng/parse.js	114	8	114	76	0	0	0	0	0	0	1	0	0	0	0	0	0	0	1	1	1	4	1	1	1	3	4	4	10	14	7	3.75	39.302968908806456	147.38613340802422	0.01310098963626882	8.188118522668013	1	4	100	0
<anonymous>	src.ng.parse.__anonymusFunctionExpression15__	src/ng/parse.js	https://github.com/angular/angular.js/blob/5061d2c97c9dde0c6f51d60a09c800320d4e6406/src/ng/parse.js	115	9	115	78	0	0	0	0	0	0	1	0	0	0	0	0	0	0	1	1	1	4	1	1	1	3	4	4	10	14	7	3.75	39.302968908806456	147.38613340802422	0.01310098963626882	8.188118522668013	1	4	100	0
<anonymous>	src.ng.parse.__anonymusFunctionExpression16__	src/ng/parse.js	https://github.com/angular/angular.js/blob/5061d2c97c9dde0c6f51d60a09c800320d4e6406/src/ng/parse.js	116	9	116	78	0	0	0	0	0	0	1	0	0	0	0	0	0	0	1	1	1	4	1	1	1	3	4	4	10	14	7	3.75	39.302968908806456	147.38613340802422	0.01310098963626882	8.188118522668013	1	4	100	0
<anonymous>	src.ng.parse.__anonymusFunctionExpression17__	src/ng/parse.js	https://github.com/angular/angular.js/blob/5061d2c97c9dde0c6f51d60a09c800320d4e6406/src/ng/parse.js	117	9	117	78	0	0	0	0	0	0	2	0	0	0	0	0	0	0	1	1	1	4	1	1	1	3	4	4	10	14	7	3.75	39.302968908806456	147.38613340802422	0.01310098963626882	8.188118522668013	1	4	100	0
<anonymous>	src.ng.parse.__anonymusFunctionExpression18__	src/ng/parse.js	https://github.com/angular/angular.js/blob/5061d2c97c9dde0c6f51d60a09c800320d4e6406/src/ng/parse.js	118	9	118	78	0	0	0	0	0	0	2	0	0	0	0	0	0	0	1	1	1	4	1	1	1	3	4	4	10	14	7	3.75	39.302968908806456	147.38613340802422	0.01310098963626882	8.188118522668013	2	4	200	0
<anonymous>	src.ng.parse.__anonymusFunctionExpression19__	src/ng/parse.js	https://github.com/angular/angular.js/blob/5061d2c97c9dde0c6f51d60a09c800320d4e6406/src/ng/parse.js	119	8	119	76	0	0	0	0	0	0	1	0	0	0	0	0	0	0	1	1	1	4	1	1	1	3	4	4	10	14	7	3.75	39.302968908806456	147.38613340802422	0.01310098963626882	8.188118522668013	1	4	100	0
<anonymous>	src.ng.parse.__anonymusFunctionExpression20__	src/ng/parse.js	https://github.com/angular/angular.js/blob/5061d2c97c9dde0c6f51d60a09c800320d4e6406/src/ng/parse.js	121	8	121	91	0	0	0	0	0	0	1	0	0	0	0	0	0	0	1	1	1	4	1	1	1	2	4	4	12	16	6	3	41.3594000115385	124.07820003461549	0.013786466670512832	6.893233335256416	1	4	100	0
<anonymous>	src.ng.parse.__anonymusFunctionExpression21__	src/ng/parse.js	https://github.com/angular/angular.js/blob/5061d2c97c9dde0c6f51d60a09c800320d4e6406/src/ng/parse.js	122	8	122	59	0	0	0	0	0	0	1	0	0	0	0	0	0	0	1	1	1	3	1	1	1	3	3	3	6	9	6	3	23.264662506490403	69.79398751947122	0.007754887502163467	3.877443751081734	1	3	100	0
Lexer	src.ng.parse.Lexer	src/ng/parse.js	https://github.com/angular/angular.js/blob/5061d2c97c9dde0c6f51d60a09c800320d4e6406/src/ng/parse.js	134	12	136	1	0	0	0	0	0	0	1	0	0	0	0	0	0	0	3	3	1	1	3	3	1	2	2	2	4	6	4	2	12	24	0.004	1.3333333333333333	1	1	100	0
lex	src.ng.parse.lex	src/ng/parse.js	https://github.com/angular/angular.js/blob/5061d2c97c9dde0c6f51d60a09c800320d4e6406/src/ng/parse.js	141	7	193	3	0	0	0	0	0	0	12	9	3	0.0196078	1	0	0.0196078	1	50	53	36	1	50	53	36	18	141	35	155	296	53	39.85714285714286	1695.4644545507072	67576.36897423533	0.565154818183569	3754.2427207908518	11	1	20	0
is	src.ng.parse.is	src/ng/parse.js	https://github.com/angular/angular.js/blob/5061d2c97c9dde0c6f51d60a09c800320d4e6406/src/ng/parse.js	195	6	197	3	0	0	0	0	0	0	1	0	0	0	0	0	0	0	3	3	1	1	3	3	1	5	6	5	6	12	10	3	39.863137138648355	119.58941141594507	0.013287712379549451	6.643856189774726	1	1	100	0
was	src.ng.parse.was	src/ng/parse.js	https://github.com/angular/angular.js/blob/5061d2c97c9dde0c6f51d60a09c800320d4e6406/src/ng/parse.js	199	7	201	3	0	0	0	0	0	0	1	0	0	0	0	0	0	0	3	3	1	1	3	3	1	5	6	5	6	12	10	3	39.863137138648355	119.58941141594507	0.013287712379549451	6.643856189774726	1	1	100	0
peek	src.ng.parse.peek[0]	src/ng/parse.js	https://github.com/angular/angular.js/blob/5061d2c97c9dde0c6f51d60a09c800320d4e6406/src/ng/parse.js	203	8	206	3	0	0	0	0	0	0	3	1	1	0	0	0	0	0	4	4	2	1	4	4	2	9	15	9	17	32	18	8.5	133.437600046154	1134.2196003923088	0.04447920001538466	63.01220002179494	3	1	150	0
isNumber	src.ng.parse.isNumber	src/ng/parse.js	https://github.com/angular/angular.js/blob/5061d2c97c9dde0c6f51d60a09c800320d4e6406/src/ng/parse.js	208	12	210	3	0	0	0	0	0	0	2	0	0	0	0	0	0	0	3	3	1	1	3	3	1	3	4	3	5	9	6	2.5	23.264662506490403	58.161656266226004	0.007754887502163467	3.2312031259014447	1	1	100	0
isWhitespace	src.ng.parse.isWhitespace	src/ng/parse.js	https://github.com/angular/angular.js/blob/5061d2c97c9dde0c6f51d60a09c800320d4e6406/src/ng/parse.js	212	16	216	3	0	0	0	0	0	0	6	0	0	0.2	1	0	0.2	1	4	5	1	1	4	5	1	3	12	7	13	25	10	2.7857142857142856	83.04820237218406	231.34856375108416	0.027682734124061355	12.852697986171343	6	1	600	0
isIdent	src.ng.parse.isIdent	src/ng/parse.js	https://github.com/angular/angular.js/blob/5061d2c97c9dde0c6f51d60a09c800320d4e6406/src/ng/parse.js	218	11	222	3	0	0	0	0	0	0	6	0	0	0	0	0	0	0	5	5	1	1	5	5	1	5	12	7	13	25	12	4.642857142857143	89.62406251802891	416.11171883370565	0.029874687506009637	23.11731771298365	4	1	400	0
isExpOperator	src.ng.parse.isExpOperator	src/ng/parse.js	https://github.com/angular/angular.js/blob/5061d2c97c9dde0c6f51d60a09c800320d4e6406/src/ng/parse.js	224	17	226	3	0	0	0	0	0	0	3	0	0	0	0	0	0	0	3	3	1	1	3	3	1	5	7	5	8	15	10	4	49.82892142331044	199.31568569324176	0.016609640474436815	11.073093649624543	3	1	300	0
throwError	src.ng.parse.throwError[0]	src/ng/parse.js	https://github.com/angular/angular.js/blob/5061d2c97c9dde0c6f51d60a09c800320d4e6406/src/ng/parse.js	228	14	235	3	0	0	0	0	0	0	3	1	1	0	0	0	0	0	8	8	3	3	8	8	3	8	21	17	31	52	25	7.294117647058823	241.48052186828568	1761.3873359804368	0.08049350728942856	97.85485199891315	3	3	100	0
readNumber	src.ng.parse.readNumber	src/ng/parse.js	https://github.com/angular/angular.js/blob/5061d2c97c9dde0c6f51d60a09c800320d4e6406/src/ng/parse.js	237	14	270	3	0	0	0	0	0	0	14	5	3	0	0	0	0	0	34	34	17	0	34	34	18	20	83	26	84	167	46	32.30769230769231	922.4348466615212	29801.74119983376	0.30747828222050705	1655.6522888796533	8	0	30.76923076923077	0
readIdent	src.ng.parse.readIdent	src/ng/parse.js	https://github.com/angular/angular.js/blob/5061d2c97c9dde0c6f51d60a09c800320d4e6406/src/ng/parse.js	272	13	344	3	0	0	0	0	0	0	12	3	3	0.0322581	2	0	0.03125	2	60	70	35	0	62	73	37	18	111	36	128	239	54	32	1375.4181130170691	44013.37961654621	0.45847270433902304	2445.1877564747897	12	0	25	0
readString	src.ng.parse.readString	src/ng/parse.js	https://github.com/angular/angular.js/blob/5061d2c97c9dde0c6f51d60a09c800320d4e6406/src/ng/parse.js	346	14	386	3	0	0	0	0	0	0	8	4	4	0	0	0	0	0	41	41	27	1	41	41	28	18	84	39	96	180	57	22.153846153846153	1049.9202025496536	23259.770641100018	0.34997340084988454	1292.2094800611121	8	1	21.62162162162162	0
Parser	src.ng.parse.Parser	src/ng/parse.js	https://github.com/angular/angular.js/blob/5061d2c97c9dde0c6f51d60a09c800320d4e6406/src/ng/parse.js	393	13	397	1	0	0	0	0	0	0	1	0	0	0	0	0	0	0	5	5	3	3	5	5	3	2	6	4	12	18	6	3	46.529325012980806	139.58797503894243	0.015509775004326935	7.754887502163468	1	3	33.33333333333333	0
<anonymous>	src.ng.parse.extend$0	src/ng/parse.js	https://github.com/angular/angular.js/blob/5061d2c97c9dde0c6f51d60a09c800320d4e6406/src/ng/parse.js	399	21	401	1	0	0	0	0	0	0	1	0	0	0	0	0	0	0	3	3	1	0	3	3	1	1	1	1	1	2	2	0.5	2	1	0.0006666666666666666	0.05555555555555555	1	0	100	0
parse	src.ng.parse.parse	src/ng/parse.js	https://github.com/angular/angular.js/blob/5061d2c97c9dde0c6f51d60a09c800320d4e6406/src/ng/parse.js	408	9	423	3	0	0	0	0	0	0	2	1	1	0	0	0	0	0	11	16	8	1	11	16	8	8	30	13	32	62	21	9.846153846153847	272.32368021228314	2681.340851320942	0.09077456007076104	148.96338062894122	2	1	25	0
primary	src.ng.parse.primary	src/ng/parse.js	https://github.com/angular/angular.js/blob/5061d2c97c9dde0c6f51d60a09c800320d4e6406/src/ng/parse.js	425	11	460	3	0	0	0	0	0	0	9	4	2	0	0	0	0	0	35	36	27	0	35	36	27	10	76	26	81	157	36	15.576923076923077	811.678225226443	12643.449277565747	0.2705594084088143	702.4138487536526	9	0	26.47058823529412	0
throwError	src.ng.parse.throwError[1]	src/ng/parse.js	https://github.com/angular/angular.js/blob/5061d2c97c9dde0c6f51d60a09c800320d4e6406/src/ng/parse.js	462	14	466	3	0	0	0	0	0	0	1	0	0	0	0	0	0	0	5	5	1	2	5	5	1	4	10	10	18	28	14	3.6	106.6059378176129	383.7813761434064	0.035535312605870964	21.321187563522578	1	2	100	0
peekToken	src.ng.parse.peekToken	src/ng/parse.js	https://github.com/angular/angular.js/blob/5061d2c97c9dde0c6f51d60a09c800320d4e6406/src/ng/parse.js	468	13	472	3	0	0	0	0	0	0	2	1	1	0	0	0	0	0	5	5	3	0	5	5	3	6	10	8	12	22	14	4.5	83.76180828526728	376.92813728370277	0.02792060276175576	20.94045207131682	2	0	66.66666666666666	0
peek	src.ng.parse.peek[1]	src/ng/parse.js	https://github.com/angular/angular.js/blob/5061d2c97c9dde0c6f51d60a09c800320d4e6406/src/ng/parse.js	474	8	484	3	0	0	0	0	0	0	10	2	2	0	0	0	0	0	11	11	6	4	11	11	6	10	29	12	29	58	22	12.083333333333332	258.64703388096325	3125.318326061639	0.08621567796032108	173.62879589231326	7	4	116.66666666666667	0
expect	src.ng.parse.expect	src/ng/parse.js	https://github.com/angular/angular.js/blob/5061d2c97c9dde0c6f51d60a09c800320d4e6406/src/ng/parse.js	486	10	493	3	0	0	0	0	0	0	2	1	1	0	0	0	0	0	8	8	5	4	8	8	5	6	10	10	17	27	16	5.1	108	550.8	0.036	30.599999999999998	2	4	40	0
consume	src.ng.parse.consume	src/ng/parse.js	https://github.com/angular/angular.js/blob/5061d2c97c9dde0c6f51d60a09c800320d4e6406/src/ng/parse.js	495	11	499	3	0	0	0	0	0	0	2	1	1	0	0	0	0	0	5	5	2	1	5	5	2	5	10	7	11	21	12	3.9285714285714284	75.28421251514429	295.75940630949543	0.025094737505048096	16.431078128305302	2	1	100	0
unaryFn	src.ng.parse.unaryFn	src/ng/parse.js	https://github.com/angular/angular.js/blob/5061d2c97c9dde0c6f51d60a09c800320d4e6406/src/ng/parse.js	501	11	507	3	0	0	0	0	0	0	1	0	0	0	0	0	0	0	6	5	1	2	7	7	2	6	6	5	8	14	11	4.800000000000001	48.43204266092217	232.47380477242646	0.016144014220307392	12.915211376245914	1	2	50	0
ternaryFn	src.ng.parse.ternaryFn	src/ng/parse.js	https://github.com/angular/angular.js/blob/5061d2c97c9dde0c6f51d60a09c800320d4e6406/src/ng/parse.js	509	13	515	3	0	0	0	0	0	0	3	0	0	0	0	0	0	0	6	5	1	3	7	7	2	7	10	6	13	23	13	7.583333333333333	85.11011351724513	645.4183608391088	0.028370037839081708	35.85657560217271	1	3	50	0
binaryFn	src.ng.parse.binaryFn	src/ng/parse.js	https://github.com/angular/angular.js/blob/5061d2c97c9dde0c6f51d60a09c800320d4e6406/src/ng/parse.js	517	12	523	3	0	0	0	0	0	0	2	0	0	0	0	0	0	0	6	5	1	3	7	7	2	7	8	6	11	19	13	6.416666666666666	70.30835464468075	451.1452756367014	0.02343611821489358	25.063626424261187	1	3	50	0
statements	src.ng.parse.statements	src/ng/parse.js	https://github.com/angular/angular.js/blob/5061d2c97c9dde0c6f51d60a09c800320d4e6406/src/ng/parse.js	525	14	547	3	0	0	0	0	0	0	6	3	3	0.142857	2	0	0.0869565	2	12	14	6	0	21	23	14	14	26	16	26	52	30	11.375	255.15831097164298	2902.425787302439	0.08505277032388099	161.24587707235773	5	0	83.33333333333334	0
filterChain	src.ng.parse.filterChain	src/ng/parse.js	https://github.com/angular/angular.js/blob/5061d2c97c9dde0c6f51d60a09c800320d4e6406/src/ng/parse.js	549	15	559	3	1	1	3	1	1	0	3	2	2	0	0	0	0	0	11	11	6	0	11	11	6	8	18	10	18	36	18	7.2	150.11730005192322	1080.8445603738473	0.05003910001730774	60.0469200207693	3	0	42.857142857142854	0
filter	src.ng.parse.filter	src/ng/parse.js	https://github.com/angular/angular.js/blob/5061d2c97c9dde0c6f51d60a09c800320d4e6406/src/ng/parse.js	561	10	581	3	0	0	0	0	0	0	3	2	2	0	0	0	0	0	15	15	8	0	21	21	15	10	27	13	22	49	23	8.461538461538462	221.65453584679364	1875.5383802421	0.07388484528226455	104.19657668011666	3	0	33.33333333333333	0
expression	src.ng.parse.expression	src/ng/parse.js	https://github.com/angular/angular.js/blob/5061d2c97c9dde0c6f51d60a09c800320d4e6406/src/ng/parse.js	583	14	585	3	0	0	0	0	0	0	1	0	0	0	0	0	0	0	3	3	1	0	3	3	1	3	3	2	2	5	5	1.5	11.60964047443681	17.414460711655217	0.0038698801581456034	0.9674700395364009	1	0	100	0
assignment	src.ng.parse.assignment	src/ng/parse.js	https://github.com/angular/angular.js/blob/5061d2c97c9dde0c6f51d60a09c800320d4e6406/src/ng/parse.js	587	14	602	3	0	0	0	0	0	0	3	2	2	0	0	0	0	0	15	15	9	0	16	16	10	9	27	16	27	54	25	7.59375	250.76823424783512	1904.2712788194979	0.08358941141594504	105.79284882330543	3	0	33.33333333333333	0
ternary	src.ng.parse.ternary	src/ng/parse.js	https://github.com/angular/angular.js/blob/5061d2c97c9dde0c6f51d60a09c800320d4e6406/src/ng/parse.js	604	11	618	3	0	0	0	0	0	0	3	2	2	0	0	0	0	0	15	15	9	0	15	15	9	7	27	12	27	54	19	7.875	229.3880857259536	1806.4311750918846	0.07646269524198454	100.3572875051047	3	0	27.27272727272727	0
logicalOR	src.ng.parse.logicalOR	src/ng/parse.js	https://github.com/angular/angular.js/blob/5061d2c97c9dde0c6f51d60a09c800320d4e6406/src/ng/parse.js	620	13	630	3	1	1	3	1	1	0	3	2	2	0	0	0	0	0	11	11	6	0	11	11	6	8	18	9	18	36	17	8	147.14866228501225	1177.189298280098	0.04904955409500408	65.39940546000544	3	0	42.857142857142854	0
logicalAND	src.ng.parse.logicalAND	src/ng/parse.js	https://github.com/angular/angular.js/blob/5061d2c97c9dde0c6f51d60a09c800320d4e6406/src/ng/parse.js	632	14	639	3	0	0	0	0	0	0	2	1	1	0	0	0	0	0	8	8	5	0	8	8	5	6	16	9	17	33	15	5.666666666666666	128.92738965508113	730.588541378793	0.04297579655169371	40.588252298821835	2	0	40	0
equality	src.ng.parse.equality	src/ng/parse.js	https://github.com/angular/angular.js/blob/5061d2c97c9dde0c6f51d60a09c800320d4e6406/src/ng/parse.js	641	12	648	3	0	0	0	0	0	0	2	1	1	0	0	0	0	0	8	8	5	0	8	8	5	6	16	12	20	36	18	5	150.11730005192322	750.5865002596161	0.05003910001730774	41.699250014423114	2	0	40	0
relational	src.ng.parse.relational	src/ng/parse.js	https://github.com/angular/angular.js/blob/5061d2c97c9dde0c6f51d60a09c800320d4e6406/src/ng/parse.js	650	14	657	3	0	0	0	0	0	0	2	1	1	0	0	0	0	0	8	8	5	0	8	8	5	6	16	12	20	36	18	5	150.11730005192322	750.5865002596161	0.05003910001730774	41.699250014423114	2	0	40	0
additive	src.ng.parse.additive	src/ng/parse.js	https://github.com/angular/angular.js/blob/5061d2c97c9dde0c6f51d60a09c800320d4e6406/src/ng/parse.js	659	12	666	3	0	0	0	0	0	0	2	1	1	0	0	0	0	0	8	8	5	0	8	8	5	6	16	9	18	34	15	6	132.83428025068963	797.0056815041378	0.04427809341689654	44.278093416896546	2	0	40	0
multiplicative	src.ng.parse.multiplicative	src/ng/parse.js	https://github.com/angular/angular.js/blob/5061d2c97c9dde0c6f51d60a09c800320d4e6406/src/ng/parse.js	668	18	675	3	0	0	0	0	0	0	2	1	1	0	0	0	0	0	8	8	5	0	8	8	5	6	16	10	19	35	16	5.699999999999999	140	797.9999999999999	0.04666666666666667	44.33333333333333	2	0	40	0
unary	src.ng.parse.unary	src/ng/parse.js	https://github.com/angular/angular.js/blob/5061d2c97c9dde0c6f51d60a09c800320d4e6406/src/ng/parse.js	677	9	688	3	0	0	0	0	0	0	4	3	1	0	0	0	0	0	12	12	8	0	12	12	8	7	34	13	30	64	20	8.076923076923077	276.6033980727912	2234.1043690494676	0.0922011326909304	124.11690939163708	4	0	36.36363636363637	0
fieldAccess	src.ng.parse.fieldAccess	src/ng/parse.js	https://github.com/angular/angular.js/blob/5061d2c97c9dde0c6f51d60a09c800320d4e6406/src/ng/parse.js	690	15	704	3	0	0	0	0	0	0	1	0	0	0	0	0	0	0	10	10	4	1	14	15	9	8	18	12	19	37	20	6.333333333333333	159.91133951083242	1012.7718169019386	0.05330377983694414	56.26510093899659	1	1	20	0
objectIndex	src.ng.parse.objectIndex	src/ng/parse.js	https://github.com/angular/angular.js/blob/5061d2c97c9dde0c6f51d60a09c800320d4e6406/src/ng/parse.js	706	15	738	3	0	0	0	0	0	0	1	0	0	0	0	0	0.0333333	1	10	11	4	1	29	33	22	8	14	10	14	28	18	5.6	116.75790004038474	653.8442402261545	0.03891930001346158	36.32468001256414	1	1	20	0
functionCall	src.ng.parse.functionCall	src/ng/parse.js	https://github.com/angular/angular.js/blob/5061d2c97c9dde0c6f51d60a09c800320d4e6406/src/ng/parse.js	740	16	770	3	0	0	0	0	0	0	3	2	2	0	0	0	0.04	1	12	14	7	2	24	31	18	10	21	14	21	42	24	7.5	192.56842503028858	1444.2631877271644	0.0641894750100962	80.23684376262025	3	2	37.5	1
arrayDeclaration	src.ng.parse.arrayDeclaration	src/ng/parse.js	https://github.com/angular/angular.js/blob/5061d2c97c9dde0c6f51d60a09c800320d4e6406/src/ng/parse.js	773	20	801	3	0	0	0	0	0	0	5	3	3	0.0434783	1	0	0.0357143	1	22	23	12	0	27	29	18	14	35	19	34	69	33	12.526315789473685	348.0631942357333	4359.949485689712	0.11602106474524443	242.21941587165065	5	0	33.33333333333333	0
object	src.ng.parse.object	src/ng/parse.js	https://github.com/angular/angular.js/blob/5061d2c97c9dde0c6f51d60a09c800320d4e6406/src/ng/parse.js	803	10	835	3	0	0	0	0	0	0	6	3	3	0.0384615	1	0	0.03125	1	25	26	14	0	31	33	21	15	48	23	49	97	38	15.978260869565219	509.04896880402777	8133.717218933923	0.1696829896013426	451.8731788296624	6	0	30	0
setter	src.ng.parse.setter	src/ng/parse.js	https://github.com/angular/angular.js/blob/5061d2c97c9dde0c6f51d60a09c800320d4e6406/src/ng/parse.js	843	0	874	1	0	0	0	0	0	0	8	3	3	0.0333333	1	0	0.0322581	1	29	31	24	5	30	32	26	16	55	24	70	125	40	23.333333333333332	665.2410118609204	15522.290276754808	0.2217470039536401	862.3494598197116	7	5	29.166666666666668	1
cspSafeGetterFn	src.ng.parse.cspSafeGetterFn	src/ng/parse.js	https://github.com/angular/angular.js/blob/5061d2c97c9dde0c6f51d60a09c800320d4e6406/src/ng/parse.js	883	0	985	1	0.649351	2	45	7	0.582524	0	2	1	1	0.357143	5	5	0.0526316	5	9	10	7	7	90	103	97	6	11	11	26	37	17	7.090909090909092	151.23612512626258	1072.4016145316803	0.05041204170875419	59.57786747398224	2	7	33.33333333333333	0
getterFn	src.ng.parse.getterFn	src/ng/parse.js	https://github.com/angular/angular.js/blob/5061d2c97c9dde0c6f51d60a09c800320d4e6406/src/ng/parse.js	987	0	1056	1	0	0	0	0	0	0	6	2	2	0.230769	9	0	0.179104	12	30	42	17	3	55	70	26	13	46	33	64	110	46	12.606060606060606	607.5918151662714	7659.339245732391	0.2025306050554238	425.5188469851328	6	3	30	0
$ParseProvider	src.ng.parse.$ParseProvider	src/ng/parse.js	https://github.com/angular/angular.js/blob/5061d2c97c9dde0c6f51d60a09c800320d4e6406/src/ng/parse.js	1110	0	1241	1	0	0	0	0	0	0	1	0	0	0.833333	70	9	0.576	72	14	82	6	0	53	132	33	7	19	13	23	42	20	6.192307692307692	181.52097998526924	1124.0337606780133	0.060506993328423075	62.446320037667405	1	0	12.5	0
fn	src.ng.parse.readNumber.fn	src/ng/parse.js	https://github.com/angular/angular.js/blob/5061d2c97c9dde0c6f51d60a09c800320d4e6406/src/ng/parse.js	268	10	268	39	0	0	0	0	0	0	1	0	0	0	0	0	0	0	1	1	1	0	1	1	1	1	1	1	1	2	2	0.5	2	1	0.0006666666666666666	0.05555555555555555	1	0	100	0
<anonymous>	src.ng.parse.readIdent.extend$0	src/ng/parse.js	https://github.com/angular/angular.js/blob/5061d2c97c9dde0c6f51d60a09c800320d4e6406/src/ng/parse.js	323	24	325	7	0	0	0	0	0	0	1	0	0	0	0	0	0	0	3	3	1	2	3	3	1	2	2	3	5	7	5	1.6666666666666667	16.253496664211536	27.089161107019226	0.005417832221403845	1.5049533948344014	1	2	100	0
assign	src.ng.parse.readIdent.assign	src/ng/parse.js	https://github.com/angular/angular.js/blob/5061d2c97c9dde0c6f51d60a09c800320d4e6406/src/ng/parse.js	326	16	328	9	0	0	0	0	0	0	1	0	0	0	0	0	0	0	3	3	1	2	3	3	1	3	4	7	10	14	10	2.142857142857143	46.50699332842308	99.65784284662088	0.01550233110947436	5.536546824812271	1	2	100	0
fn	src.ng.parse.readString.fn	src/ng/parse.js	https://github.com/angular/angular.js/blob/5061d2c97c9dde0c6f51d60a09c800320d4e6406/src/ng/parse.js	377	14	377	43	0	0	0	0	0	0	1	0	0	0	0	0	0	0	1	1	1	0	1	1	1	1	1	1	1	2	2	0.5	2	1	0.0006666666666666666	0.05555555555555555	1	0	100	0
<anonymous>	src.ng.parse.unaryFn.extend$0	src/ng/parse.js	https://github.com/angular/angular.js/blob/5061d2c97c9dde0c6f51d60a09c800320d4e6406/src/ng/parse.js	502	18	504	5	0	0	0	0	0	0	1	0	0	0	0	0	0	0	3	3	1	2	3	3	1	2	2	4	6	8	6	1.5	20.67970000576925	31.019550008653873	0.006893233335256416	1.723308333814104	1	2	100	0
<anonymous>	src.ng.parse.ternaryFn.extend$0	src/ng/parse.js	https://github.com/angular/angular.js/blob/5061d2c97c9dde0c6f51d60a09c800320d4e6406/src/ng/parse.js	510	18	512	5	0	0	0	0	0	0	2	1	1	0	0	0	0	0	3	3	1	2	3	3	1	3	5	5	11	16	8	3.3000000000000003	48	158.4	0.016	8.8	2	2	200	0
<anonymous>	src.ng.parse.binaryFn.extend$0	src/ng/parse.js	https://github.com/angular/angular.js/blob/5061d2c97c9dde0c6f51d60a09c800320d4e6406/src/ng/parse.js	518	18	520	5	0	0	0	0	0	0	1	0	0	0	0	0	0	0	3	3	1	2	3	3	1	2	2	5	7	9	7	1.4	25.26619429851844	35.372672017925815	0.008422064766172813	1.965148445440323	1	2	100	0
<anonymous>	src.ng.parse.statements.__anonymusFunctionExpression22__	src/ng/parse.js	https://github.com/angular/angular.js/blob/5061d2c97c9dde0c6f51d60a09c800320d4e6406/src/ng/parse.js	535	14	544	15	0	0	0	0	0	0	3	2	2	0	0	0	0	0	10	10	8	2	10	10	8	9	14	8	18	32	17	10.125	130.79881092001088	1324.33796056511	0.04359960364000363	73.57433114250611	3	2	42.857142857142854	0
fnInvoke	src.ng.parse.filter.fnInvoke	src/ng/parse.js	https://github.com/angular/angular.js/blob/5061d2c97c9dde0c6f51d60a09c800320d4e6406/src/ng/parse.js	569	23	575	9	0	0	0	0	0	0	2	1	1	0	0	0	0	0	7	7	6	3	7	7	6	9	16	12	22	38	21	8.25	166.9080620655929	1376.9915120411415	0.05563602068853097	76.49952844673008	2	3	40	0
<anonymous>	src.ng.parse.filter.__anonymusFunctionExpression23__	src/ng/parse.js	https://github.com/angular/angular.js/blob/5061d2c97c9dde0c6f51d60a09c800320d4e6406/src/ng/parse.js	576	15	578	9	0	0	0	0	0	0	1	0	0	0	0	0	0	0	3	3	1	0	3	3	1	1	1	1	1	2	2	0.5	2	1	0.0006666666666666666	0.05555555555555555	1	0	100	0
<anonymous>	src.ng.parse.assignment.__anonymusFunctionExpression24__	src/ng/parse.js	https://github.com/angular/angular.js/blob/5061d2c97c9dde0c6f51d60a09c800320d4e6406/src/ng/parse.js	597	13	599	7	0	0	0	0	0	0	1	0	0	0	0	0	0	0	3	3	1	2	3	3	1	3	4	5	9	13	8	2.7	39	105.30000000000001	0.013	5.8500000000000005	1	2	100	0
<anonymous>	src.ng.parse.fieldAccess.extend$0	src/ng/parse.js	https://github.com/angular/angular.js/blob/5061d2c97c9dde0c6f51d60a09c800320d4e6406/src/ng/parse.js	695	18	697	5	0	0	0	0	0	0	2	0	0	0	0	0	0	0	3	3	1	3	3	3	1	3	4	5	8	12	8	2.4000000000000004	36	86.4	0.012	4.800000000000001	2	3	200	0
assign	src.ng.parse.fieldAccess.assign	src/ng/parse.js	https://github.com/angular/angular.js/blob/5061d2c97c9dde0c6f51d60a09c800320d4e6406/src/ng/parse.js	698	14	702	7	0	0	0	0	0	0	2	1	1	0	0	0	0	0	5	5	4	3	5	5	4	8	13	12	21	34	20	7	146.94555522617034	1028.6188865831923	0.048981851742056784	57.145493699066236	2	3	50	0
<anonymous>	src.ng.parse.objectIndex.extend$0	src/ng/parse.js	https://github.com/angular/angular.js/blob/5061d2c97c9dde0c6f51d60a09c800320d4e6406/src/ng/parse.js	712	18	729	5	0	0	0	0	0	0	6	2	2	0	0	0	0	0	17	18	12	2	17	18	13	10	32	19	44	76	29	11.578947368421053	369.2065556296955	4275.023275712264	0.12306885187656517	237.5012930951258	4	2	26.666666666666668	0
assign	src.ng.parse.objectIndex.assign	src/ng/parse.js	https://github.com/angular/angular.js/blob/5061d2c97c9dde0c6f51d60a09c800320d4e6406/src/ng/parse.js	730	14	736	7	0	0	0	0	0	0	2	1	1	0.142857	1	0	0.142857	1	6	7	5	3	6	7	5	8	19	13	26	45	21	8	197.65428402504423	1581.2342722003539	0.0658847613416814	87.84634845557521	2	3	40	0
<anonymous>	src.ng.parse.functionCall.__anonymusFunctionExpression25__	src/ng/parse.js	https://github.com/angular/angular.js/blob/5061d2c97c9dde0c6f51d60a09c800320d4e6406/src/ng/parse.js	751	11	769	5	0	0	0	0	0	0	5	1	1	0.0666667	1	0	0.0666667	1	14	19	11	2	14	19	11	11	40	24	58	98	35	13.291666666666666	502.6697356606067	6681.3185698222305	0.16755657855353556	371.1843649901239	5	2	50	1
<anonymous>	src.ng.parse.arrayDeclaration.extend$0	src/ng/parse.js	https://github.com/angular/angular.js/blob/5061d2c97c9dde0c6f51d60a09c800320d4e6406/src/ng/parse.js	791	18	797	5	0	0	0	0	0	0	2	1	1	0	0	0	0	0	7	7	6	2	7	7	6	9	14	9	17	31	18	8.5	129.26767504471167	1098.7752378800492	0.043089225014903886	61.043068771113845	2	2	40	0
<anonymous>	src.ng.parse.object.extend$0	src/ng/parse.js	https://github.com/angular/angular.js/blob/5061d2c97c9dde0c6f51d60a09c800320d4e6406/src/ng/parse.js	824	18	831	5	0	0	0	0	0	0	2	1	1	0	0	0	0	0	8	8	7	2	8	8	7	9	18	11	21	39	20	8.590909090909092	168.55519570060713	1448.0423630643068	0.05618506523353571	80.44679794801704	2	2	33.33333333333333	0
<anonymous>	src.ng.parse.setter.__anonymusFunctionExpression26__	src/ng/parse.js	https://github.com/angular/angular.js/blob/5061d2c97c9dde0c6f51d60a09c800320d4e6406/src/ng/parse.js	859	9	860	63	0	0	0	0	0	0	1	0	0	0	0	0	0	0	2	2	1	1	2	2	2	3	3	3	4	7	6	2	18.094737505048094	36.18947501009619	0.006031579168349364	2.0105263894497885	1	1	100	0
cspSafePromiseEnabledGetter	src.ng.parse.cspSafeGetterFn.cspSafePromiseEnabledGetter	src/ng/parse.js	https://github.com/angular/angular.js/blob/5061d2c97c9dde0c6f51d60a09c800320d4e6406/src/ng/parse.js	915	8	984	9	0.909091	2	45	7	0.857143	0	27	2	2	0	0	0	0	0	64	70	60	2	64	70	65	12	119	18	139	258	30	46.333333333333336	1265.9777736669978	58656.97017990423	0.4219925912223326	3258.720565550235	21	2	34.42622950819672	0
cspSafeGetter	src.ng.parse.cspSafeGetterFn.cspSafeGetter	src/ng/parse.js	https://github.com/angular/angular.js/blob/5061d2c97c9dde0c6f51d60a09c800320d4e6406/src/ng/parse.js	891	8	914	9	0	0	0	0	0	0	12	1	1	0	0	0	0	0	18	24	25	2	18	24	25	10	44	11	48	92	21	21.818181818181817	404.09320289564596	8816.578972268639	0.13469773429854864	489.80994290381324	11	2	44	0
<anonymous>	src.ng.parse.getterFn.__anonymusFunctionExpression27__	src/ng/parse.js	https://github.com/angular/angular.js/blob/5061d2c97c9dde0c6f51d60a09c800320d4e6406/src/ng/parse.js	1005	11	1015	7	0	0	0	0	0	0	2	1	1	0.0909091	1	0	0.0909091	1	10	11	6	2	10	11	6	8	20	11	28	48	19	10.181818181818182	203.9005206452921	2076.0780283884287	0.06796684021509736	115.3376682438016	2	2	25	0
<anonymous>	src.ng.parse.getterFn.forEach$1	src/ng/parse.js	https://github.com/angular/angular.js/blob/5061d2c97c9dde0c6f51d60a09c800320d4e6406/src/ng/parse.js	1019	22	1038	5	0	0	0	0	0	0	3	1	1	0.1	2	0	0.1	2	18	20	2	2	18	20	2	5	26	28	34	60	33	3.0357142857142856	302.6636471615072	918.8003574545753	0.10088788238716906	51.04446430303196	3	2	150	0
<anonymous>	src.ng.parse.getterFn.__anonymusFunctionExpression28__	src/ng/parse.js	https://github.com/angular/angular.js/blob/5061d2c97c9dde0c6f51d60a09c800320d4e6406/src/ng/parse.js	1045	34	1047	5	0	0	0	0	0	0	1	0	0	0	0	0	0	0	3	3	1	2	3	3	1	2	2	4	6	8	6	1.5	20.67970000576925	31.019550008653873	0.006893233335256416	1.723308333814104	1	2	100	0
<anonymous>.unwrapPromises	src.ng.parse.$ParseProvider.unwrapPromises	src/ng/parse.js	https://github.com/angular/angular.js/blob/5061d2c97c9dde0c6f51d60a09c800320d4e6406/src/ng/parse.js	1164	24	1171	3	0	0	0	0	0	0	2	1	1	0	0	0	0	0	8	8	4	1	8	8	4	7	10	5	9	19	12	6.3	68.11428751370197	429.12001133632236	0.022704762504567322	23.840000629795686	2	1	40	0
<anonymous>.logPromiseWarnings	src.ng.parse.$ParseProvider.logPromiseWarnings	src/ng/parse.js	https://github.com/angular/angular.js/blob/5061d2c97c9dde0c6f51d60a09c800320d4e6406/src/ng/parse.js	1191	27	1198	3	0	0	0	0	0	0	2	1	1	0	0	0	0	0	8	8	4	1	8	8	4	6	8	5	9	17	11	5.4	58.81033751683406	317.57582259090395	0.019603445838944685	17.64310125505022	2	1	40	0
<anonymous>	src.ng.parse.$ParseProvider.__anonymusFunctionExpression29__	src/ng/parse.js	https://github.com/angular/angular.js/blob/5061d2c97c9dde0c6f51d60a09c800320d4e6406/src/ng/parse.js	1201	46	1240	3	0	0	0	0	0	0	1	0	0	0	0	0	0.0645161	2	7	9	3	3	29	40	19	4	7	8	10	17	12	2.5	60.94436251225966	152.36090628064915	0.020314787504086555	8.464494793369397	1	3	33.33333333333333	0
<anonymous>	src.ng.parse.objectIndex.extend$0.then$0	src/ng/parse.js	https://github.com/angular/angular.js/blob/5061d2c97c9dde0c6f51d60a09c800320d4e6406/src/ng/parse.js	724	17	724	47	0	0	0	0	0	0	1	0	0	0	0	0	0	0	1	1	1	1	1	1	1	2	2	3	4	6	5	1.3333333333333333	13.931568569324174	18.575424759098897	0.004643856189774725	1.0319680421721609	1	1	100	0
<anonymous>	src.ng.parse.setter.__anonymusFunctionExpression26__.then$0	src/ng/parse.js	https://github.com/angular/angular.js/blob/5061d2c97c9dde0c6f51d60a09c800320d4e6406/src/ng/parse.js	860	23	860	59	0	0	0	0	0	0	1	0	0	0	0	0	0	0	1	1	1	1	1	1	1	2	2	3	4	6	5	1.3333333333333333	13.931568569324174	18.575424759098897	0.004643856189774725	1.0319680421721609	1	1	100	0
<anonymous>	src.ng.parse.cspSafeGetterFn.cspSafePromiseEnabledGetter.then$0[0]	src/ng/parse.js	https://github.com/angular/angular.js/blob/5061d2c97c9dde0c6f51d60a09c800320d4e6406/src/ng/parse.js	927	27	927	63	1	2	15	2	1	0	1	0	0	0	0	0	0	0	1	1	1	1	1	1	1	2	2	3	4	6	5	1.3333333333333333	13.931568569324174	18.575424759098897	0.004643856189774725	1.0319680421721609	1	1	100	0
<anonymous>	src.ng.parse.cspSafeGetterFn.cspSafePromiseEnabledGetter.then$0[1]	src/ng/parse.js	https://github.com/angular/angular.js/blob/5061d2c97c9dde0c6f51d60a09c800320d4e6406/src/ng/parse.js	940	27	940	63	1	2	15	2	1	0	1	0	0	0	0	0	0	0	1	1	1	1	1	1	1	2	2	3	4	6	5	1.3333333333333333	13.931568569324174	18.575424759098897	0.004643856189774725	1.0319680421721609	1	1	100	0
<anonymous>	src.ng.parse.cspSafeGetterFn.cspSafePromiseEnabledGetter.then$0[2]	src/ng/parse.js	https://github.com/angular/angular.js/blob/5061d2c97c9dde0c6f51d60a09c800320d4e6406/src/ng/parse.js	953	27	953	63	1	2	15	2	1	0	1	0	0	0	0	0	0	0	1	1	1	1	1	1	1	2	2	3	4	6	5	1.3333333333333333	13.931568569324174	18.575424759098897	0.004643856189774725	1.0319680421721609	1	1	100	0
<anonymous>	src.ng.parse.cspSafeGetterFn.cspSafePromiseEnabledGetter.then$0[3]	src/ng/parse.js	https://github.com/angular/angular.js/blob/5061d2c97c9dde0c6f51d60a09c800320d4e6406/src/ng/parse.js	966	27	966	63	1	2	15	2	1	0	1	0	0	0	0	0	0	0	1	1	1	1	1	1	1	2	2	3	4	6	5	1.3333333333333333	13.931568569324174	18.575424759098897	0.004643856189774725	1.0319680421721609	1	1	100	0
<anonymous>	src.ng.parse.cspSafeGetterFn.cspSafePromiseEnabledGetter.then$0[4]	src/ng/parse.js	https://github.com/angular/angular.js/blob/5061d2c97c9dde0c6f51d60a09c800320d4e6406/src/ng/parse.js	979	27	979	63	1	1	5	1	1	0	1	0	0	0	0	0	0	0	1	1	1	1	1	1	1	2	2	3	4	6	5	1.3333333333333333	13.931568569324174	18.575424759098897	0.004643856189774725	1.0319680421721609	1	1	100	0
promiseWarningFn	src.ng.parse.$ParseProvider.__anonymusFunctionExpression29__.promiseWarningFn	src/ng/parse.js	https://github.com/angular/angular.js/blob/5061d2c97c9dde0c6f51d60a09c800320d4e6406/src/ng/parse.js	1204	21	1209	5	0	0	0	0	0	0	3	1	1	0	0	0	0	0	6	6	4	1	6	6	4	8	14	11	15	29	19	5.454545454545454	123.18989788986397	671.9448975810761	0.04106329929662132	37.330272087837564	3	1	75	0
<anonymous>	src.ng.parse.$ParseProvider.__anonymusFunctionExpression29__.__anonymusFunctionExpression30__	src/ng/parse.js	https://github.com/angular/angular.js/blob/5061d2c97c9dde0c6f51d60a09c800320d4e6406/src/ng/parse.js	1211	11	1239	5	0	0	0	0	0	0	6	2	2	0.0909091	2	0	0.0909091	2	20	29	12	1	20	29	12	12	27	15	30	57	27	12	271.0285876233177	3252.343051479813	0.0903428625411059	180.68572508221183	5	1	33.33333333333333	0
<anonymous>	benchmarks.parsed-expressions-bp.app.config$0	benchmarks/parsed-expressions-bp/app.js	https://github.com/angular/angular.js/blob/288b5316262edd373a218f45cb5a6e6434d1bb7e/benchmarks/parsed-expressions-bp/app.js	3	11	7	1	0	0	0	0	0	0	2	1	1	0	0	0	0	0	5	5	2	1	5	5	2	3	4	3	6	10	6	3	25.84962500721156	77.54887502163469	0.00861654166907052	4.308270834535261	2	1	100	0
<anonymous>	benchmarks.parsed-expressions-bp.app.filter$1	benchmarks/parsed-expressions-bp/app.js	https://github.com/angular/angular.js/blob/288b5316262edd373a218f45cb5a6e6434d1bb7e/benchmarks/parsed-expressions-bp/app.js	9	19	13	1	0	0	0	0	0	0	1	0	0	0	0	0	0	0	4	4	1	0	5	5	2	2	2	1	1	3	3	1	4.754887502163468	4.754887502163468	0.001584962500721156	0.26416041678685936	1	0	100	0
<anonymous>	benchmarks.parsed-expressions-bp.app.directive$1[0]	benchmarks/parsed-expressions-bp/app.js	https://github.com/angular/angular.js/blob/288b5316262edd373a218f45cb5a6e6434d1bb7e/benchmarks/parsed-expressions-bp/app.js	16	27	29	1	0	0	0	0	0	0	1	0	0	0	0	0	0	0	7	7	1	0	13	14	5	4	5	4	5	10	8	2.5	30	75	0.01	4.166666666666667	1	0	33.33333333333333	0
<anonymous>	benchmarks.parsed-expressions-bp.app.directive$1[1]	benchmarks/parsed-expressions-bp/app.js	https://github.com/angular/angular.js/blob/288b5316262edd373a218f45cb5a6e6434d1bb7e/benchmarks/parsed-expressions-bp/app.js	33	34	47	1	0	0	0	0	0	0	1	0	0	0	0	0	0	0	7	8	1	1	14	15	6	4	6	6	7	13	10	2.3333333333333335	43.18506523353572	100.76515221158334	0.014395021744511906	5.59806401175463	1	1	25	0
<anonymous>	benchmarks.parsed-expressions-bp.app.controller$1	benchmarks/parsed-expressions-bp/app.js	https://github.com/angular/angular.js/blob/288b5316262edd373a218f45cb5a6e6434d1bb7e/benchmarks/parsed-expressions-bp/app.js	49	33	86	1	0	0	0	0	0	0	4	1	1	0	0	0	0	0	30	35	9	2	33	38	15	19	110	40	108	218	59	25.650000000000002	1282.4161847608814	32893.975139116614	0.42747206158696044	1827.4430632842564	3	2	12	1
<anonymous>	benchmarks.parsed-expressions-bp.app.filter$1.__anonymusFunctionExpression0__	benchmarks/parsed-expressions-bp/app.js	https://github.com/angular/angular.js/blob/288b5316262edd373a218f45cb5a6e6434d1bb7e/benchmarks/parsed-expressions-bp/app.js	10	9	12	3	0	0	0	0	0	0	1	0	0	0	0	0	0	0	3	3	1	1	3	3	1	1	1	1	2	3	2	1	3	3	0.001	0.16666666666666666	1	1	100	0
compile	benchmarks.parsed-expressions-bp.app.directive$1.compile	benchmarks/parsed-expressions-bp/app.js	https://github.com/angular/angular.js/blob/288b5316262edd373a218f45cb5a6e6434d1bb7e/benchmarks/parsed-expressions-bp/app.js	19	13	27	5	0	0	0	0	0	0	1	0	0	0	0	0	0	0	5	5	2	2	8	9	4	4	5	5	7	12	9	2.8	38.03910001730775	106.5094800484617	0.012679700005769252	5.91719333602565	1	2	50	0
retZero	benchmarks.parsed-expressions-bp.app.directive$1[1].retZero	benchmarks/parsed-expressions-bp/app.js	https://github.com/angular/angular.js/blob/288b5316262edd373a218f45cb5a6e6434d1bb7e/benchmarks/parsed-expressions-bp/app.js	34	2	36	3	0	0	0	0	0	0	1	0	0	0	0	0	0	0	3	3	2	0	3	3	2	1	1	1	1	2	2	0.5	2	1	0.0006666666666666666	0.05555555555555555	1	0	100	0
compile	benchmarks.parsed-expressions-bp.app.directive$1[1].compile	benchmarks/parsed-expressions-bp/app.js	https://github.com/angular/angular.js/blob/288b5316262edd373a218f45cb5a6e6434d1bb7e/benchmarks/parsed-expressions-bp/app.js	40	13	45	5	0	0	0	0	0	0	1	0	0	0	0	0	0	0	5	5	2	2	6	6	3	4	5	5	7	12	9	2.8	38.03910001730775	106.5094800484617	0.012679700005769252	5.91719333602565	1	2	50	0
$scope.func	benchmarks.parsed-expressions-bp.app.controller$1.func[0]	benchmarks/parsed-expressions-bp/app.js	https://github.com/angular/angular.js/blob/288b5316262edd373a218f45cb5a6e6434d1bb7e/benchmarks/parsed-expressions-bp/app.js	56	16	56	42	0	0	0	0	0	0	1	0	0	0	0	0	0	0	1	1	1	0	1	1	1	1	1	1	1	2	2	0.5	2	1	0.0006666666666666666	0.05555555555555555	1	0	100	0
func	benchmarks.parsed-expressions-bp.app.controller$1.func[1]	benchmarks/parsed-expressions-bp/app.js	https://github.com/angular/angular.js/blob/288b5316262edd373a218f45cb5a6e6434d1bb7e/benchmarks/parsed-expressions-bp/app.js	72	12	72	38	0	0	0	0	0	0	1	0	0	0	0	0	0	0	1	1	1	0	1	1	1	1	1	1	1	2	2	0.5	2	1	0.0006666666666666666	0.05555555555555555	1	0	100	1
fn	benchmarks.parsed-expressions-bp.app.controller$1.fn	benchmarks/parsed-expressions-bp/app.js	https://github.com/angular/angular.js/blob/288b5316262edd373a218f45cb5a6e6434d1bb7e/benchmarks/parsed-expressions-bp/app.js	80	8	84	5	0	0	0	0	0	0	2	1	1	0	0	0	0	0	5	5	4	0	5	5	4	7	7	5	7	14	12	4.8999999999999995	50.18947501009619	245.9284275494713	0.016729825003365395	13.662690419415073	2	0	66.66666666666666	0
<anonymous>	benchmarks.parsed-expressions-bp.app.directive$1.compile.__anonymusFunctionExpression1__	benchmarks/parsed-expressions-bp/app.js	https://github.com/angular/angular.js/blob/288b5316262edd373a218f45cb5a6e6434d1bb7e/benchmarks/parsed-expressions-bp/app.js	21	13	26	7	0	0	0	0	0	0	1	0	0	0	0	0	0	0	4	4	1	3	5	6	2	3	4	6	8	12	9	2	38.03910001730775	76.0782000346155	0.012679700005769252	4.226566668589751	1	3	100	0
<anonymous>	benchmarks.parsed-expressions-bp.app.directive$1[1].compile.__anonymusFunctionExpression2__	benchmarks/parsed-expressions-bp/app.js	https://github.com/angular/angular.js/blob/288b5316262edd373a218f45cb5a6e6434d1bb7e/benchmarks/parsed-expressions-bp/app.js	42	13	44	7	0	0	0	0	0	0	1	0	0	0	0	0	0	0	3	3	1	3	3	3	1	2	4	7	9	13	9	1.2857142857142858	41.20902501875006	52.98303216696437	0.013736341672916687	2.943501787053576	1	3	100	0
<anonymous>	benchmarks.parsed-expressions-bp.app.directive$1.compile.__anonymusFunctionExpression1__.$watch$1	benchmarks/parsed-expressions-bp/app.js	https://github.com/angular/angular.js/blob/288b5316262edd373a218f45cb5a6e6434d1bb7e/benchmarks/parsed-expressions-bp/app.js	22	40	25	9	0	0	0	0	0	0	1	0	0	0	0	0	0	0	3	4	1	1	3	4	1	2	2	3	4	6	5	1.3333333333333333	13.931568569324174	18.575424759098897	0.004643856189774725	1.0319680421721609	1	1	100	0
ensureSafeMemberName	src.ng.parse.ensureSafeMemberName	src/ng/parse.js	https://github.com/angular/angular.js/blob/288b5316262edd373a218f45cb5a6e6434d1bb7e/src/ng/parse.js	27	0	36	1	0	0	0	0	0	0	6	1	1	0	0	0	0	0	10	10	4	2	10	10	4	7	14	11	18	32	18	5.7272727272727275	133.437600046154	764.2335275370638	0.04447920001538466	42.45741819650354	6	2	200	0
ensureSafeObject	src.ng.parse.ensureSafeObject	src/ng/parse.js	https://github.com/angular/angular.js/blob/288b5316262edd373a218f45cb5a6e6434d1bb7e/src/ng/parse.js	38	0	63	1	0	0	0	0	0	0	10	5	2	0.137931	4	0	0.137931	4	25	26	11	2	25	26	11	9	31	19	38	69	28	9	331.7074896219747	2985.367406597772	0.11056916320732489	165.85374481098734	7	2	53.84615384615385	0
ensureSafeFunction	src.ng.parse.ensureSafeFunction	src/ng/parse.js	https://github.com/angular/angular.js/blob/288b5316262edd373a218f45cb5a6e6434d1bb7e/src/ng/parse.js	69	0	81	1	0	0	0	0	0	0	6	3	2	0	0	0	0	0	13	13	6	2	13	13	6	7	15	11	20	35	18	6.363636363636363	145.94737505048093	928.756023048515	0.04864912501682698	51.59755683602861	6	2	100	0
<anonymous>	src.ng.parse.__anonymusFunctionExpression0__	src/ng/parse.js	https://github.com/angular/angular.js/blob/288b5316262edd373a218f45cb5a6e6434d1bb7e/src/ng/parse.js	86	10	86	37	0	0	0	0	0	0	1	0	0	0	0	0	0	0	1	1	1	0	1	1	1	1	1	1	1	2	2	0.5	2	1	0.0006666666666666666	0.05555555555555555	1	0	100	0
<anonymous>	src.ng.parse.__anonymusFunctionExpression1__	src/ng/parse.js	https://github.com/angular/angular.js/blob/288b5316262edd373a218f45cb5a6e6434d1bb7e/src/ng/parse.js	87	10	87	37	0	0	0	0	0	0	1	0	0	0	0	0	0	0	1	1	1	0	1	1	1	1	1	1	1	2	2	0.5	2	1	0.0006666666666666666	0.05555555555555555	1	0	100	0
<anonymous>	src.ng.parse.__anonymusFunctionExpression2__	src/ng/parse.js	https://github.com/angular/angular.js/blob/288b5316262edd373a218f45cb5a6e6434d1bb7e/src/ng/parse.js	88	11	88	39	0	0	0	0	0	0	1	0	0	0	0	0	0	0	1	1	1	0	1	1	1	1	1	1	1	2	2	0.5	2	1	0.0006666666666666666	0.05555555555555555	1	0	100	0
<anonymous>	src.ng.parse.__anonymusFunctionExpression3__	src/ng/parse.js	https://github.com/angular/angular.js/blob/288b5316262edd373a218f45cb5a6e6434d1bb7e/src/ng/parse.js	89	15	89	28	0	0	0	0	0	0	1	0	0	0	0	0	0	0	1	1	0	0	1	1	0	0	0	0	0	0	0	0	0	0	0	0	1	0	0	0
<anonymous>	src.ng.parse.forEach$1	src/ng/parse.js	https://github.com/angular/angular.js/blob/288b5316262edd373a218f45cb5a6e6434d1bb7e/src/ng/parse.js	90	3	93	1	0	0	0	0	0	0	1	0	0	0	0	0	0	0	4	4	2	2	4	4	2	2	8	7	12	20	9	1.7142857142857142	63.39850002884625	108.68314290659356	0.02113283334294875	6.0379523836996425	1	2	50	0
CONSTANTS.undefined	src.ng.parse.__anonymusFunctionExpression4__	src/ng/parse.js	https://github.com/angular/angular.js/blob/288b5316262edd373a218f45cb5a6e6434d1bb7e/src/ng/parse.js	96	20	96	51	0	0	0	0	0	0	1	0	0	0	0	0	0	0	1	1	1	1	1	1	1	1	1	1	2	3	2	1	3	3	0.001	0.16666666666666666	1	1	100	0
<anonymous>	src.ng.parse.__anonymusFunctionExpression5__	src/ng/parse.js	https://github.com/angular/angular.js/blob/288b5316262edd373a218f45cb5a6e6434d1bb7e/src/ng/parse.js	102	8	110	39	0	0	0	0	0	0	4	2	2	0	0	0	0	0	9	9	7	4	9	9	7	6	14	6	23	37	12	11.5	132.6436125266828	1525.4015440568521	0.044214537508894265	84.74453022538067	4	4	57.14285714285714	0
<anonymous>	src.ng.parse.__anonymusFunctionExpression6__	src/ng/parse.js	https://github.com/angular/angular.js/blob/288b5316262edd373a218f45cb5a6e6434d1bb7e/src/ng/parse.js	111	8	114	9	0	0	0	0	0	0	3	1	1	0	0	0	0	0	4	4	3	4	4	4	3	5	10	6	20	30	11	8.333333333333334	103.78294855911894	864.8579046593245	0.03459431618637298	48.04766136996247	3	4	100	0
<anonymous>	src.ng.parse.__anonymusFunctionExpression7__	src/ng/parse.js	https://github.com/angular/angular.js/blob/288b5316262edd373a218f45cb5a6e6434d1bb7e/src/ng/parse.js	115	8	115	78	0	0	0	0	0	0	1	0	0	0	0	0	0	0	1	1	1	4	1	1	1	3	4	4	10	14	7	3.75	39.302968908806456	147.38613340802422	0.01310098963626882	8.188118522668013	1	4	100	0
<anonymous>	src.ng.parse.__anonymusFunctionExpression8__	src/ng/parse.js	https://github.com/angular/angular.js/blob/288b5316262edd373a218f45cb5a6e6434d1bb7e/src/ng/parse.js	116	8	116	78	0	0	0	0	0	0	1	0	0	0	0	0	0	0	1	1	1	4	1	1	1	3	4	4	10	14	7	3.75	39.302968908806456	147.38613340802422	0.01310098963626882	8.188118522668013	1	4	100	0
<anonymous>	src.ng.parse.__anonymusFunctionExpression9__	src/ng/parse.js	https://github.com/angular/angular.js/blob/288b5316262edd373a218f45cb5a6e6434d1bb7e/src/ng/parse.js	117	8	117	78	0	0	0	0	0	0	1	0	0	0	0	0	0	0	1	1	1	4	1	1	1	3	4	4	10	14	7	3.75	39.302968908806456	147.38613340802422	0.01310098963626882	8.188118522668013	1	4	100	0
<anonymous>	src.ng.parse.__anonymusFunctionExpression10__	src/ng/parse.js	https://github.com/angular/angular.js/blob/288b5316262edd373a218f45cb5a6e6434d1bb7e/src/ng/parse.js	118	10	118	82	0	0	0	0	0	0	1	0	0	0	0	0	0	0	1	1	1	4	1	1	1	3	4	4	10	14	7	3.75	39.302968908806456	147.38613340802422	0.01310098963626882	8.188118522668013	1	4	100	0
<anonymous>	src.ng.parse.__anonymusFunctionExpression11__	src/ng/parse.js	https://github.com/angular/angular.js/blob/288b5316262edd373a218f45cb5a6e6434d1bb7e/src/ng/parse.js	119	10	119	82	0	0	0	0	0	0	1	0	0	0	0	0	0	0	1	1	1	4	1	1	1	3	4	4	10	14	7	3.75	39.302968908806456	147.38613340802422	0.01310098963626882	8.188118522668013	1	4	100	0
<anonymous>	src.ng.parse.__anonymusFunctionExpression12__	src/ng/parse.js	https://github.com/angular/angular.js/blob/288b5316262edd373a218f45cb5a6e6434d1bb7e/src/ng/parse.js	120	9	120	80	0	0	0	0	0	0	1	0	0	0	0	0	0	0	1	1	1	4	1	1	1	3	4	4	10	14	7	3.75	39.302968908806456	147.38613340802422	0.01310098963626882	8.188118522668013	1	4	100	0
<anonymous>	src.ng.parse.__anonymusFunctionExpression13__	src/ng/parse.js	https://github.com/angular/angular.js/blob/288b5316262edd373a218f45cb5a6e6434d1bb7e/src/ng/parse.js	121	9	121	80	0	0	0	0	0	0	1	0	0	0	0	0	0	0	1	1	1	4	1	1	1	3	4	4	10	14	7	3.75	39.302968908806456	147.38613340802422	0.01310098963626882	8.188118522668013	1	4	100	0
<anonymous>	src.ng.parse.__anonymusFunctionExpression14__	src/ng/parse.js	https://github.com/angular/angular.js/blob/288b5316262edd373a218f45cb5a6e6434d1bb7e/src/ng/parse.js	122	8	122	78	0	0	0	0	0	0	1	0	0	0	0	0	0	0	1	1	1	4	1	1	1	3	4	4	10	14	7	3.75	39.302968908806456	147.38613340802422	0.01310098963626882	8.188118522668013	1	4	100	0
<anonymous>	src.ng.parse.__anonymusFunctionExpression15__	src/ng/parse.js	https://github.com/angular/angular.js/blob/288b5316262edd373a218f45cb5a6e6434d1bb7e/src/ng/parse.js	123	8	123	78	0	0	0	0	0	0	1	0	0	0	0	0	0	0	1	1	1	4	1	1	1	3	4	4	10	14	7	3.75	39.302968908806456	147.38613340802422	0.01310098963626882	8.188118522668013	1	4	100	0
<anonymous>	src.ng.parse.__anonymusFunctionExpression16__	src/ng/parse.js	https://github.com/angular/angular.js/blob/288b5316262edd373a218f45cb5a6e6434d1bb7e/src/ng/parse.js	124	9	124	80	0	0	0	0	0	0	1	0	0	0	0	0	0	0	1	1	1	4	1	1	1	3	4	4	10	14	7	3.75	39.302968908806456	147.38613340802422	0.01310098963626882	8.188118522668013	1	4	100	0
<anonymous>	src.ng.parse.__anonymusFunctionExpression17__	src/ng/parse.js	https://github.com/angular/angular.js/blob/288b5316262edd373a218f45cb5a6e6434d1bb7e/src/ng/parse.js	125	9	125	80	0	0	0	0	0	0	1	0	0	0	0	0	0	0	1	1	1	4	1	1	1	3	4	4	10	14	7	3.75	39.302968908806456	147.38613340802422	0.01310098963626882	8.188118522668013	1	4	100	0
<anonymous>	src.ng.parse.__anonymusFunctionExpression18__	src/ng/parse.js	https://github.com/angular/angular.js/blob/288b5316262edd373a218f45cb5a6e6434d1bb7e/src/ng/parse.js	126	9	126	80	0	0	0	0	0	0	2	0	0	0	0	0	0	0	1	1	1	4	1	1	1	3	4	4	10	14	7	3.75	39.302968908806456	147.38613340802422	0.01310098963626882	8.188118522668013	1	4	100	0
<anonymous>	src.ng.parse.__anonymusFunctionExpression19__	src/ng/parse.js	https://github.com/angular/angular.js/blob/288b5316262edd373a218f45cb5a6e6434d1bb7e/src/ng/parse.js	127	9	127	80	0	0	0	0	0	0	2	0	0	0	0	0	0	0	1	1	1	4	1	1	1	3	4	4	10	14	7	3.75	39.302968908806456	147.38613340802422	0.01310098963626882	8.188118522668013	2	4	200	0
<anonymous>	src.ng.parse.__anonymusFunctionExpression20__	src/ng/parse.js	https://github.com/angular/angular.js/blob/288b5316262edd373a218f45cb5a6e6434d1bb7e/src/ng/parse.js	128	8	128	60	0	0	0	0	0	0	1	0	0	0	0	0	0	0	1	1	1	3	1	1	1	3	3	3	6	9	6	3	23.264662506490403	69.79398751947122	0.007754887502163467	3.877443751081734	1	3	100	0
Lexer	src.ng.parse.Lexer	src/ng/parse.js	https://github.com/angular/angular.js/blob/288b5316262edd373a218f45cb5a6e6434d1bb7e/src/ng/parse.js	143	12	145	1	0	0	0	0	0	0	1	0	0	0	0	0	0	0	3	3	1	1	3	3	1	2	2	2	4	6	4	2	12	24	0.004	1.3333333333333333	1	1	100	0
lex	src.ng.parse.lex	src/ng/parse.js	https://github.com/angular/angular.js/blob/288b5316262edd373a218f45cb5a6e6434d1bb7e/src/ng/parse.js	150	7	197	3	0	0	0	0	0	0	12	9	3	0	0	0	0	0	47	48	33	1	47	48	33	17	135	33	148	283	50	38.12121212121212	1597.211301706247	60887.63083474117	0.5324037672354157	3382.6461574856203	11	1	21.153846153846153	0
is	src.ng.parse.is	src/ng/parse.js	https://github.com/angular/angular.js/blob/288b5316262edd373a218f45cb5a6e6434d1bb7e/src/ng/parse.js	199	6	201	3	0	0	0	0	0	0	1	0	0	0	0	0	0	0	3	3	1	1	3	3	1	5	6	5	6	12	10	3	39.863137138648355	119.58941141594507	0.013287712379549451	6.643856189774726	1	1	100	0
peek	src.ng.parse.peek[0]	src/ng/parse.js	https://github.com/angular/angular.js/blob/288b5316262edd373a218f45cb5a6e6434d1bb7e/src/ng/parse.js	203	8	206	3	0	0	0	0	0	0	3	1	1	0	0	0	0	0	4	4	2	1	4	4	2	9	15	9	17	32	18	8.5	133.437600046154	1134.2196003923088	0.04447920001538466	63.01220002179494	3	1	150	0
isNumber	src.ng.parse.isNumber	src/ng/parse.js	https://github.com/angular/angular.js/blob/288b5316262edd373a218f45cb5a6e6434d1bb7e/src/ng/parse.js	208	12	210	3	0	0	0	0	0	0	2	0	0	0	0	0	0	0	3	3	1	1	3	3	1	3	4	3	5	9	6	2.5	23.264662506490403	58.161656266226004	0.007754887502163467	3.2312031259014447	1	1	100	0
isWhitespace	src.ng.parse.isWhitespace	src/ng/parse.js	https://github.com/angular/angular.js/blob/288b5316262edd373a218f45cb5a6e6434d1bb7e/src/ng/parse.js	212	16	216	3	0	0	0	0	0	0	6	0	0	0.2	1	0	0.2	1	4	5	1	1	4	5	1	3	12	7	13	25	10	2.7857142857142856	83.04820237218406	231.34856375108416	0.027682734124061355	12.852697986171343	6	1	600	0
isIdent	src.ng.parse.isIdent	src/ng/parse.js	https://github.com/angular/angular.js/blob/288b5316262edd373a218f45cb5a6e6434d1bb7e/src/ng/parse.js	218	11	222	3	0	0	0	0	0	0	6	0	0	0	0	0	0	0	5	5	1	1	5	5	1	5	12	7	13	25	12	4.642857142857143	89.62406251802891	416.11171883370565	0.029874687506009637	23.11731771298365	4	1	400	0
isExpOperator	src.ng.parse.isExpOperator	src/ng/parse.js	https://github.com/angular/angular.js/blob/288b5316262edd373a218f45cb5a6e6434d1bb7e/src/ng/parse.js	224	17	226	3	0	0	0	0	0	0	3	0	0	0	0	0	0	0	3	3	1	1	3	3	1	5	7	5	8	15	10	4	49.82892142331044	199.31568569324176	0.016609640474436815	11.073093649624543	3	1	300	0
throwError	src.ng.parse.throwError[0]	src/ng/parse.js	https://github.com/angular/angular.js/blob/288b5316262edd373a218f45cb5a6e6434d1bb7e/src/ng/parse.js	228	14	235	3	0	0	0	0	0	0	3	1	1	0	0	0	0	0	8	8	3	3	8	8	3	8	21	17	31	52	25	7.294117647058823	241.48052186828568	1761.3873359804368	0.08049350728942856	97.85485199891315	3	3	100	0
readNumber	src.ng.parse.readNumber	src/ng/parse.js	https://github.com/angular/angular.js/blob/288b5316262edd373a218f45cb5a6e6434d1bb7e/src/ng/parse.js	237	14	269	3	0	0	0	0	0	0	14	5	3	0	0	0	0	0	33	33	17	0	33	33	18	20	82	25	82	164	45	32.8	900.6639077980667	29541.776175776584	0.3002213025993556	1641.2097875431436	8	0	32	0
readIdent	src.ng.parse.readIdent	src/ng/parse.js	https://github.com/angular/angular.js/blob/288b5316262edd373a218f45cb5a6e6434d1bb7e/src/ng/parse.js	271	13	335	3	0	0	0	0	0	0	15	3	3	0.0344828	2	0	0.0344828	2	56	65	34	0	56	65	34	20	111	31	129	240	51	41.61290322580645	1361.3820820731592	56651.06083465726	0.45379402735771973	3147.281157480959	14	0	30.434782608695656	0
readString	src.ng.parse.readString	src/ng/parse.js	https://github.com/angular/angular.js/blob/288b5316262edd373a218f45cb5a6e6434d1bb7e/src/ng/parse.js	337	14	376	3	0	0	0	0	0	0	8	4	4	0	0	0	0	0	40	40	27	1	40	40	28	18	83	38	94	177	56	22.263157894736842	1027.901821204196	22884.340545756575	0.34263394040139866	1271.352252542032	8	1	22.22222222222222	0
isConstant	src.ng.parse.isConstant	src/ng/parse.js	https://github.com/angular/angular.js/blob/288b5316262edd373a218f45cb5a6e6434d1bb7e/src/ng/parse.js	380	0	382	1	0	0	0	0	0	0	1	0	0	0	0	0	0	0	3	3	2	1	3	3	2	2	2	2	3	5	4	1.5	10	15	0.0033333333333333335	0.8333333333333334	1	1	100	0
Parser	src.ng.parse.Parser	src/ng/parse.js	https://github.com/angular/angular.js/blob/288b5316262edd373a218f45cb5a6e6434d1bb7e/src/ng/parse.js	387	13	391	1	0	0	0	0	0	0	1	0	0	0	0	0	0	0	5	5	3	3	5	5	3	2	6	4	12	18	6	3	46.529325012980806	139.58797503894243	0.015509775004326935	7.754887502163468	1	3	33.33333333333333	0
<anonymous>	src.ng.parse.extend$0	src/ng/parse.js	https://github.com/angular/angular.js/blob/288b5316262edd373a218f45cb5a6e6434d1bb7e/src/ng/parse.js	393	21	395	1	0	0	0	0	0	0	1	0	0	0	0	0	0	0	3	3	1	0	3	3	1	1	1	1	1	2	2	0.5	2	1	0.0006666666666666666	0.05555555555555555	1	0	100	0
parse	src.ng.parse.parse	src/ng/parse.js	https://github.com/angular/angular.js/blob/288b5316262edd373a218f45cb5a6e6434d1bb7e/src/ng/parse.js	403	9	417	3	0	0	0	0	0	0	2	1	1	0	0	0	0	0	11	15	8	1	11	15	8	8	30	13	32	62	21	9.846153846153847	272.32368021228314	2681.340851320942	0.09077456007076104	148.96338062894122	2	1	25	0
primary	src.ng.parse.primary	src/ng/parse.js	https://github.com/angular/angular.js/blob/288b5316262edd373a218f45cb5a6e6434d1bb7e/src/ng/parse.js	419	11	456	3	0	0	0	0	0	0	10	4	2	0	0	0	0	0	37	38	28	0	37	38	28	10	72	27	81	153	37	15	797.0463649412294	11955.695474118442	0.26568212164707644	664.2053041176912	10	0	28.57142857142857	0
throwError	src.ng.parse.throwError[1]	src/ng/parse.js	https://github.com/angular/angular.js/blob/288b5316262edd373a218f45cb5a6e6434d1bb7e/src/ng/parse.js	458	14	462	3	0	0	0	0	0	0	1	0	0	0	0	0	0	0	5	5	1	2	5	5	1	4	10	10	18	28	14	3.6	106.6059378176129	383.7813761434064	0.035535312605870964	21.321187563522578	1	2	100	0
peekToken	src.ng.parse.peekToken	src/ng/parse.js	https://github.com/angular/angular.js/blob/288b5316262edd373a218f45cb5a6e6434d1bb7e/src/ng/parse.js	464	13	468	3	0	0	0	0	0	0	2	1	1	0	0	0	0	0	5	5	3	0	5	5	3	6	10	8	12	22	14	4.5	83.76180828526728	376.92813728370277	0.02792060276175576	20.94045207131682	2	0	66.66666666666666	0
peek	src.ng.parse.peek[1]	src/ng/parse.js	https://github.com/angular/angular.js/blob/288b5316262edd373a218f45cb5a6e6434d1bb7e/src/ng/parse.js	470	8	480	3	0	0	0	0	0	0	10	2	2	0	0	0	0	0	11	11	6	4	11	11	6	10	29	12	29	58	22	12.083333333333332	258.64703388096325	3125.318326061639	0.08621567796032108	173.62879589231326	7	4	116.66666666666667	0
expect	src.ng.parse.expect	src/ng/parse.js	https://github.com/angular/angular.js/blob/288b5316262edd373a218f45cb5a6e6434d1bb7e/src/ng/parse.js	482	10	489	3	0	0	0	0	0	0	2	1	1	0	0	0	0	0	8	8	5	4	8	8	5	6	10	10	17	27	16	5.1	108	550.8	0.036	30.599999999999998	2	4	40	0
consume	src.ng.parse.consume	src/ng/parse.js	https://github.com/angular/angular.js/blob/288b5316262edd373a218f45cb5a6e6434d1bb7e/src/ng/parse.js	491	11	495	3	0	0	0	0	0	0	2	1	1	0	0	0	0	0	5	5	2	1	5	5	2	5	10	7	11	21	12	3.9285714285714284	75.28421251514429	295.75940630949543	0.025094737505048096	16.431078128305302	2	1	100	0
unaryFn	src.ng.parse.unaryFn	src/ng/parse.js	https://github.com/angular/angular.js/blob/288b5316262edd373a218f45cb5a6e6434d1bb7e/src/ng/parse.js	497	11	504	3	0	0	0	0	0	0	1	0	0	0	0	0	0	0	7	6	1	2	8	8	2	7	8	7	11	19	14	5.5	72.33974351909447	397.8685893550196	0.024113247839698156	22.10381051972331	1	2	33.33333333333333	0
binaryFn	src.ng.parse.binaryFn	src/ng/parse.js	https://github.com/angular/angular.js/blob/288b5316262edd373a218f45cb5a6e6434d1bb7e/src/ng/parse.js	506	12	513	3	0	0	0	0	0	0	3	0	0	0	0	0	0	0	7	6	1	4	8	8	2	9	12	9	17	29	18	8.5	120.92782504182705	1027.8865128555299	0.04030927501394235	57.10480626975166	1	4	33.33333333333333	0
statements	src.ng.parse.statements	src/ng/parse.js	https://github.com/angular/angular.js/blob/288b5316262edd373a218f45cb5a6e6434d1bb7e/src/ng/parse.js	515	14	534	3	0	0	0	0	0	0	6	3	3	0.142857	2	0	0.1	2	12	14	6	0	18	20	12	14	26	17	26	52	31	10.705882352941176	257.61820814011753	2758.030228323611	0.08587273604670584	153.22390157353394	5	0	83.33333333333334	0
filterChain	src.ng.parse.filterChain	src/ng/parse.js	https://github.com/angular/angular.js/blob/288b5316262edd373a218f45cb5a6e6434d1bb7e/src/ng/parse.js	536	15	543	3	0	0	0	0	0	0	2	1	1	0	0	0	0	0	8	8	5	0	8	8	5	6	13	7	13	26	13	5.571428571428571	96.21143267166839	536.0351248850096	0.032070477557222796	29.77972916027831	2	0	40	0
filter	src.ng.parse.filter	src/ng/parse.js	https://github.com/angular/angular.js/blob/288b5316262edd373a218f45cb5a6e6434d1bb7e/src/ng/parse.js	545	10	579	3	0	0	0	0	0	0	6	2	2	0.05	1	0	0.0333333	1	19	21	11	1	29	35	19	14	46	22	44	90	36	14	465.2932501298081	6514.105501817313	0.15509775004326937	361.8947501009618	4	1	28.57142857142857	0
expression	src.ng.parse.expression	src/ng/parse.js	https://github.com/angular/angular.js/blob/288b5316262edd373a218f45cb5a6e6434d1bb7e/src/ng/parse.js	581	14	583	3	0	0	0	0	0	0	1	0	0	0	0	0	0	0	3	3	1	0	3	3	1	3	3	2	2	5	5	1.5	11.60964047443681	17.414460711655217	0.0038698801581456034	0.9674700395364009	1	0	100	0
assignment	src.ng.parse.assignment	src/ng/parse.js	https://github.com/angular/angular.js/blob/288b5316262edd373a218f45cb5a6e6434d1bb7e/src/ng/parse.js	585	14	602	3	0	0	0	0	0	0	3	2	2	0	0	0	0	0	17	16	9	0	18	18	10	12	31	19	33	64	31	10.421052631578949	317.06856386476005	3304.1881918538156	0.10568952128825335	183.5660106585453	3	0	30	0
ternary	src.ng.parse.ternary	src/ng/parse.js	https://github.com/angular/angular.js/blob/288b5316262edd373a218f45cb5a6e6434d1bb7e/src/ng/parse.js	604	11	625	3	0	0	0	0	0	0	5	2	2	0	0	0	0	0	18	20	10	0	19	22	11	11	35	16	34	69	27	11.6875	328.08723764927936	3834.5195900259523	0.10936241254975979	213.02886611255292	3	0	25	0
logicalOR	src.ng.parse.logicalOR	src/ng/parse.js	https://github.com/angular/angular.js/blob/288b5316262edd373a218f45cb5a6e6434d1bb7e/src/ng/parse.js	627	13	634	3	0	0	0	0	0	0	2	1	1	0	0	0	0	0	8	8	5	0	8	8	5	6	16	9	18	34	15	6	132.83428025068963	797.0056815041378	0.04427809341689654	44.278093416896546	2	0	40	0
logicalAND	src.ng.parse.logicalAND	src/ng/parse.js	https://github.com/angular/angular.js/blob/288b5316262edd373a218f45cb5a6e6434d1bb7e/src/ng/parse.js	636	14	643	3	0	0	0	0	0	0	2	1	1	0	0	0	0	0	8	8	5	0	8	8	5	6	16	10	18	34	16	5.4	136	734.4000000000001	0.04533333333333334	40.800000000000004	2	0	40	0
equality	src.ng.parse.equality	src/ng/parse.js	https://github.com/angular/angular.js/blob/288b5316262edd373a218f45cb5a6e6434d1bb7e/src/ng/parse.js	645	12	652	3	0	0	0	0	0	0	2	1	1	0	0	0	0	0	8	8	5	0	8	8	5	6	16	12	20	36	18	5	150.11730005192322	750.5865002596161	0.05003910001730774	41.699250014423114	2	0	40	0
relational	src.ng.parse.relational	src/ng/parse.js	https://github.com/angular/angular.js/blob/288b5316262edd373a218f45cb5a6e6434d1bb7e/src/ng/parse.js	654	14	661	3	0	0	0	0	0	0	2	1	1	0	0	0	0	0	8	8	5	0	8	8	5	6	16	12	20	36	18	5	150.11730005192322	750.5865002596161	0.05003910001730774	41.699250014423114	2	0	40	0
additive	src.ng.parse.additive	src/ng/parse.js	https://github.com/angular/angular.js/blob/288b5316262edd373a218f45cb5a6e6434d1bb7e/src/ng/parse.js	663	12	670	3	0	0	0	0	0	0	2	1	1	0	0	0	0	0	8	8	5	0	8	8	5	6	16	9	18	34	15	6	132.83428025068963	797.0056815041378	0.04427809341689654	44.278093416896546	2	0	40	0
multiplicative	src.ng.parse.multiplicative	src/ng/parse.js	https://github.com/angular/angular.js/blob/288b5316262edd373a218f45cb5a6e6434d1bb7e/src/ng/parse.js	672	18	679	3	0	0	0	0	0	0	2	1	1	0	0	0	0	0	8	8	5	0	8	8	5	6	16	10	19	35	16	5.699999999999999	140	797.9999999999999	0.04666666666666667	44.33333333333333	2	0	40	0
unary	src.ng.parse.unary	src/ng/parse.js	https://github.com/angular/angular.js/blob/288b5316262edd373a218f45cb5a6e6434d1bb7e/src/ng/parse.js	681	9	692	3	0	0	0	0	0	0	4	3	1	0	0	0	0	0	12	12	8	0	12	12	8	7	34	13	30	64	20	8.076923076923077	276.6033980727912	2234.1043690494676	0.0922011326909304	124.11690939163708	4	0	36.36363636363637	0
fieldAccess	src.ng.parse.fieldAccess	src/ng/parse.js	https://github.com/angular/angular.js/blob/288b5316262edd373a218f45cb5a6e6434d1bb7e/src/ng/parse.js	694	15	708	3	0	0	0	0	0	0	1	0	0	0	0	0	0	0	10	10	4	1	14	15	9	8	18	13	19	37	21	5.846153846153846	162.51574464281416	950.0920456041442	0.05417191488093805	52.78289142245246	1	1	20	0
objectIndex	src.ng.parse.objectIndex	src/ng/parse.js	https://github.com/angular/angular.js/blob/288b5316262edd373a218f45cb5a6e6434d1bb7e/src/ng/parse.js	710	15	734	3	0	0	0	0	0	0	1	0	0	0	0	0	0.0454545	1	10	11	4	1	21	25	15	8	15	11	15	30	19	5.454545454545454	127.43782540330756	695.1154112907684	0.042479275134435855	38.61752284948713	1	1	20	0
functionCall	src.ng.parse.functionCall	src/ng/parse.js	https://github.com/angular/angular.js/blob/288b5316262edd373a218f45cb5a6e6434d1bb7e/src/ng/parse.js	736	16	770	3	0	0	0	0	0	0	4	2	2	0.0714286	1	0	0.0689655	2	13	16	8	2	27	35	18	11	27	18	27	54	29	8.25	262.33097373688895	2164.230533329334	0.08744365791229632	120.23502962940744	4	2	44.44444444444444	0
arrayDeclaration	src.ng.parse.arrayDeclaration	src/ng/parse.js	https://github.com/angular/angular.js/blob/288b5316262edd373a218f45cb5a6e6434d1bb7e/src/ng/parse.js	773	20	798	3	0	0	0	0	0	0	4	3	3	0.05	1	0	0.04	1	19	20	9	0	24	26	15	13	32	21	32	64	34	9.904761904761905	325.59762184002176	3224.9669210821203	0.10853254061334058	179.16482894900668	4	0	30.76923076923077	0
object	src.ng.parse.object	src/ng/parse.js	https://github.com/angular/angular.js/blob/288b5316262edd373a218f45cb5a6e6434d1bb7e/src/ng/parse.js	800	10	828	3	0	0	0	0	0	0	5	3	3	0.0434783	1	0	0.0357143	1	22	23	12	0	27	29	18	14	45	25	46	91	39	12.88	480.97160191646464	6194.914232684065	0.1603238673054882	344.1619018157814	5	0	29.411764705882355	0
setter	src.ng.parse.setter	src/ng/parse.js	https://github.com/angular/angular.js/blob/288b5316262edd373a218f45cb5a6e6434d1bb7e/src/ng/parse.js	836	0	853	1	0	0	0	0	0	0	3	2	2	0	0	0	0	0	17	18	16	4	17	18	16	11	35	17	49	84	28	15.852941176470589	403.8178134528387	6401.700042678825	0.1346059378176129	355.65000237104584	3	4	20	0
cspSafeGetterFn	src.ng.parse.cspSafeGetterFn	src/ng/parse.js	https://github.com/angular/angular.js/blob/288b5316262edd373a218f45cb5a6e6434d1bb7e/src/ng/parse.js	862	0	893	1	0	0	0	0	0	0	1	0	0	0.357143	5	5	0.166667	5	9	10	7	6	25	32	32	3	7	8	22	29	11	4.125	100.32351694048164	413.83450737948675	0.03344117231349388	22.99080596552704	1	6	16.666666666666664	1
getterFn	src.ng.parse.getterFn	src/ng/parse.js	https://github.com/angular/angular.js/blob/288b5316262edd373a218f45cb5a6e6434d1bb7e/src/ng/parse.js	895	0	947	1	0	0	0	0	0	0	4	2	2	0.129032	4	0	0.145833	7	27	36	19	3	41	53	28	11	46	33	62	108	44	10.333333333333334	589.6186148128281	6092.725686399224	0.1965395382709427	338.48476035551244	4	3	19.047619047619047	1
getValueOf	src.ng.parse.getValueOf	src/ng/parse.js	https://github.com/angular/angular.js/blob/288b5316262edd373a218f45cb5a6e6434d1bb7e/src/ng/parse.js	951	0	953	1	0	0	0	0	0	0	2	1	1	0	0	0	0	0	3	3	2	1	3	3	2	4	8	5	9	17	9	3.6	53.88872502451932	193.99941008826954	0.017962908341506437	10.777745004903863	2	1	200	0
$ParseProvider	src.ng.parse.$ParseProvider	src/ng/parse.js	https://github.com/angular/angular.js/blob/288b5316262edd373a218f45cb5a6e6434d1bb7e/src/ng/parse.js	1006	0	1238	1	0	0	0	0	0	0	1	0	0	0.5	8	8	0.115942	24	8	11	4	0	183	233	132	8	11	10	12	23	18	4.8	95.90827503317318	460.35972015923124	0.03196942501105773	25.57554000884618	1	0	25	0
fn	src.ng.parse.readNumber.fn	src/ng/parse.js	https://github.com/angular/angular.js/blob/288b5316262edd373a218f45cb5a6e6434d1bb7e/src/ng/parse.js	267	10	267	39	0	0	0	0	0	0	1	0	0	0	0	0	0	0	1	1	1	0	1	1	1	1	1	1	1	2	2	0.5	2	1	0.0006666666666666666	0.05555555555555555	1	0	100	0
fn	src.ng.parse.readString.fn	src/ng/parse.js	https://github.com/angular/angular.js/blob/288b5316262edd373a218f45cb5a6e6434d1bb7e/src/ng/parse.js	367	14	367	43	0	0	0	0	0	0	1	0	0	0	0	0	0	0	1	1	1	0	1	1	1	1	1	1	1	2	2	0.5	2	1	0.0006666666666666666	0.05555555555555555	1	0	100	0
$parseUnaryFn	src.ng.parse.unaryFn.$parseUnaryFn	src/ng/parse.js	https://github.com/angular/angular.js/blob/288b5316262edd373a218f45cb5a6e6434d1bb7e/src/ng/parse.js	498	18	500	5	0	0	0	0	0	0	1	0	0	0	0	0	0	0	3	3	1	2	3	3	1	2	2	4	6	8	6	1.5	20.67970000576925	31.019550008653873	0.006893233335256416	1.723308333814104	1	2	100	0
$parseBinaryFn	src.ng.parse.binaryFn.$parseBinaryFn	src/ng/parse.js	https://github.com/angular/angular.js/blob/288b5316262edd373a218f45cb5a6e6434d1bb7e/src/ng/parse.js	507	18	509	5	0	0	0	0	0	0	1	0	0	0	0	0	0	0	3	3	1	2	3	3	1	2	2	5	7	9	7	1.4	25.26619429851844	35.372672017925815	0.008422064766172813	1.965148445440323	1	2	100	0
$parseStatements	src.ng.parse.statements.$parseStatements	src/ng/parse.js	https://github.com/angular/angular.js/blob/288b5316262edd373a218f45cb5a6e6434d1bb7e/src/ng/parse.js	525	14	531	15	0	0	0	0	0	0	2	1	1	0	0	0	0	0	7	7	6	2	7	7	6	8	12	8	17	29	16	8.5	116	986	0.03866666666666667	54.77777777777778	2	2	33.33333333333333	0
$parseFilter	src.ng.parse.filter.$parseFilter	src/ng/parse.js	https://github.com/angular/angular.js/blob/288b5316262edd373a218f45cb5a6e6434d1bb7e/src/ng/parse.js	561	18	575	5	0	0	0	0	0	0	3	2	2	0	0	0	0	0	12	15	8	2	12	15	8	9	21	13	27	48	22	9.346153846153847	214.05271769459029	2000.5696307609785	0.07135090589819676	111.14275726449881	3	2	37.5	0
$parseAssignment	src.ng.parse.assignment.$parseAssignment	src/ng/parse.js	https://github.com/angular/angular.js/blob/288b5316262edd373a218f45cb5a6e6434d1bb7e/src/ng/parse.js	595	20	597	7	0	0	0	0	0	0	1	0	0	0	0	0	0	0	3	3	1	2	3	3	1	3	4	5	9	13	8	2.7	39	105.30000000000001	0.013	5.8500000000000005	1	2	100	0
$parseTernary	src.ng.parse.ternary.$parseTernary	src/ng/parse.js	https://github.com/angular/angular.js/blob/288b5316262edd373a218f45cb5a6e6434d1bb7e/src/ng/parse.js	613	22	615	9	0	0	0	0	0	0	2	1	1	0	0	0	0	0	3	3	1	2	3	3	1	3	5	5	11	16	8	3.3000000000000003	48	158.4	0.016	8.8	2	2	200	0
$parseFieldAccess	src.ng.parse.fieldAccess.$parseFieldAccess	src/ng/parse.js	https://github.com/angular/angular.js/blob/288b5316262edd373a218f45cb5a6e6434d1bb7e/src/ng/parse.js	699	18	701	5	0	0	0	0	0	0	2	0	0	0	0	0	0	0	3	3	1	3	3	3	1	3	4	5	8	12	8	2.4000000000000004	36	86.4	0.012	4.800000000000001	2	3	200	0
assign	src.ng.parse.fieldAccess.assign	src/ng/parse.js	https://github.com/angular/angular.js/blob/288b5316262edd373a218f45cb5a6e6434d1bb7e/src/ng/parse.js	702	14	706	7	0	0	0	0	0	0	2	1	1	0	0	0	0	0	5	5	4	3	5	5	4	8	11	10	18	29	18	7.2	120.92782504182705	870.6803403011547	0.04030927501394235	48.37113001673082	2	3	50	0
$parseObjectIndex	src.ng.parse.objectIndex.$parseObjectIndex	src/ng/parse.js	https://github.com/angular/angular.js/blob/288b5316262edd373a218f45cb5a6e6434d1bb7e/src/ng/parse.js	716	18	725	5	0	0	0	0	0	0	2	1	1	0	0	0	0	0	9	10	6	2	9	10	6	7	13	11	22	35	18	7	145.94737505048093	1021.6316253533665	0.04864912501682698	56.757312519631476	2	2	25	0
assign	src.ng.parse.objectIndex.assign	src/ng/parse.js	https://github.com/angular/angular.js/blob/288b5316262edd373a218f45cb5a6e6434d1bb7e/src/ng/parse.js	726	14	732	7	0	0	0	0	0	0	2	1	1	0.142857	1	0	0.142857	1	6	7	5	3	6	7	5	8	17	12	24	41	20	8	177.19905189038187	1417.592415123055	0.05906635063012729	78.75513417350305	2	3	40	0
$parseFunctionCall	src.ng.parse.functionCall.$parseFunctionCall	src/ng/parse.js	https://github.com/angular/angular.js/blob/288b5316262edd373a218f45cb5a6e6434d1bb7e/src/ng/parse.js	749	11	769	5	0	0	0	0	0	0	6	2	2	0.0588235	1	0	0.0588235	1	16	21	10	2	16	21	10	10	35	21	54	89	31	12.857142857142858	440.92347162443195	5669.016063742697	0.14697449054147732	314.94533687459426	6	2	60	0
$parseArrayLiteral	src.ng.parse.arrayDeclaration.$parseArrayLiteral	src/ng/parse.js	https://github.com/angular/angular.js/blob/288b5316262edd373a218f45cb5a6e6434d1bb7e/src/ng/parse.js	787	18	793	5	0	0	0	0	0	0	2	1	1	0	0	0	0	0	7	7	6	2	7	7	6	9	15	10	19	34	19	8.549999999999999	144.4295354570819	1234.87252815805	0.048143178485693966	68.60402934211389	2	2	33.33333333333333	0
$parseObjectLiteral	src.ng.parse.object.$parseObjectLiteral	src/ng/parse.js	https://github.com/angular/angular.js/blob/288b5316262edd373a218f45cb5a6e6434d1bb7e/src/ng/parse.js	817	18	823	5	0	0	0	0	0	0	2	1	1	0	0	0	0	0	7	7	6	2	7	7	6	9	16	10	20	36	19	9	152.92539048396907	1376.3285143557216	0.050975130161323025	76.46269524198453	2	2	33.33333333333333	0
cspSafeGetter	src.ng.parse.cspSafeGetterFn.cspSafeGetter	src/ng/parse.js	https://github.com/angular/angular.js/blob/288b5316262edd373a218f45cb5a6e6434d1bb7e/src/ng/parse.js	869	9	892	3	0	0	0	0	0	0	12	1	1	0	0	0	0	0	18	24	25	2	18	24	25	10	44	11	48	92	21	21.818181818181817	404.09320289564596	8816.578972268639	0.13469773429854864	489.80994290381324	11	2	44	1
cspSafeGetter	src.ng.parse.getterFn.cspSafeGetter	src/ng/parse.js	https://github.com/angular/angular.js/blob/288b5316262edd373a218f45cb5a6e6434d1bb7e/src/ng/parse.js	908	11	918	7	0	0	0	0	0	0	2	1	1	0.0909091	1	0	0.0909091	1	10	11	6	2	10	11	6	8	20	10	27	47	18	10.8	195.98647506778866	2116.6539307321177	0.06532882502259622	117.5918850406732	2	2	25	0
<anonymous>	src.ng.parse.getterFn.forEach$1	src/ng/parse.js	https://github.com/angular/angular.js/blob/288b5316262edd373a218f45cb5a6e6434d1bb7e/src/ng/parse.js	922	22	930	5	0	0	0	0	0	0	2	1	1	0.222222	2	0	0.222222	2	7	9	2	2	7	9	2	4	10	12	16	26	16	2.6666666666666665	104	277.3333333333333	0.034666666666666665	15.407407407407407	2	2	100	1
fn.assign	src.ng.parse.getterFn.assign	src/ng/parse.js	https://github.com/angular/angular.js/blob/288b5316262edd373a218f45cb5a6e6434d1bb7e/src/ng/parse.js	942	14	944	3	0	0	0	0	0	0	1	0	0	0	0	0	0	0	3	3	1	2	3	3	1	2	2	4	7	9	6	1.75	23.264662506490403	40.71315938635821	0.007754887502163467	2.2618421881310113	1	2	100	0
<anonymous>	src.ng.parse.$ParseProvider.__anonymusFunctionExpression21__	src/ng/parse.js	https://github.com/angular/angular.js/blob/288b5316262edd373a218f45cb5a6e6434d1bb7e/src/ng/parse.js	1014	38	1237	3	0	0	0	0	0	0	1	0	0	0	0	0	0.0829016	16	5	14	2	2	177	224	128	4	13	13	15	28	17	2.3076923076923075	114.44895955500952	264.1129835884835	0.03814965318500317	14.672943532693527	1	2	10	0
wrapSharedExpression	src.ng.parse.$ParseProvider.__anonymusFunctionExpression21__.wrapSharedExpression	src/ng/parse.js	https://github.com/angular/angular.js/blob/288b5316262edd373a218f45cb5a6e6434d1bb7e/src/ng/parse.js	1017	4	1030	5	0	0	0	0	0	0	2	1	1	0	0	0	0	0	11	13	8	1	12	14	9	6	16	7	20	36	13	8.571428571428571	133.21582985307933	1141.8499701692513	0.04440527661769311	63.436109453847294	2	1	28.57142857142857	0
$parse	src.ng.parse.$ParseProvider.__anonymusFunctionExpression21__.$parse	src/ng/parse.js	https://github.com/angular/angular.js/blob/288b5316262edd373a218f45cb5a6e6434d1bb7e/src/ng/parse.js	1032	11	1073	5	0	0	0	0	0	0	11	5	4	0.0588235	2	0	0.0588235	2	32	42	22	2	32	42	22	16	60	34	74	134	50	17.41176470588235	756.276729429813	13168.112465366155	0.252092243143271	731.5618036314531	9	2	31.03448275862069	0
collectExpressionInputs	src.ng.parse.$ParseProvider.__anonymusFunctionExpression21__.collectExpressionInputs	src/ng/parse.js	https://github.com/angular/angular.js/blob/288b5316262edd373a218f45cb5a6e6434d1bb7e/src/ng/parse.js	1075	4	1088	5	0	0	0	0	0	0	5	4	3	0.0714286	1	0	0.0714286	1	13	14	11	2	13	14	11	13	26	12	29	55	25	15.708333333333332	255.41209043760983	4012.0982539574543	0.08513736347920328	222.8943474420808	5	2	45.45454545454545	0
expressionInputDirtyCheck	src.ng.parse.$ParseProvider.__anonymusFunctionExpression21__.expressionInputDirtyCheck	src/ng/parse.js	https://github.com/angular/angular.js/blob/288b5316262edd373a218f45cb5a6e6434d1bb7e/src/ng/parse.js	1090	4	1113	5	0	0	0	0	0	0	7	2	2	0.333333	6	0	0.333333	6	12	24	8	2	12	24	8	10	21	6	22	43	16	18.333333333333332	172	3153.333333333333	0.05733333333333333	175.18518518518516	6	2	85.71428571428571	0
inputsWatchDelegate	src.ng.parse.$ParseProvider.__anonymusFunctionExpression21__.inputsWatchDelegate	src/ng/parse.js	https://github.com/angular/angular.js/blob/288b5316262edd373a218f45cb5a6e6434d1bb7e/src/ng/parse.js	1115	4	1155	5	0	0	0	0	0	0	4	1	1	0.105263	2	0	0.0555556	2	17	21	13	4	34	41	28	13	37	21	45	82	34	13.928571428571429	417.1719529825279	5810.609345113781	0.13905731766084264	322.81163028409895	4	4	33.33333333333333	0
oneTimeWatchDelegate	src.ng.parse.$ParseProvider.__anonymusFunctionExpression21__.oneTimeWatchDelegate	src/ng/parse.js	https://github.com/angular/angular.js/blob/288b5316262edd373a218f45cb5a6e6434d1bb7e/src/ng/parse.js	1157	4	1174	5	0	0	0	0	0	0	1	0	0	0	0	0	0	0	5	4	3	4	19	18	11	6	7	9	12	19	15	4	74.23092131656186	296.92368526624745	0.024743640438853954	16.4957602925693	1	4	33.33333333333333	0
oneTimeLiteralWatchDelegate	src.ng.parse.$ParseProvider.__anonymusFunctionExpression21__.oneTimeLiteralWatchDelegate	src/ng/parse.js	https://github.com/angular/angular.js/blob/288b5316262edd373a218f45cb5a6e6434d1bb7e/src/ng/parse.js	1176	4	1199	5	0	0	0	0	0	0	1	0	0	0	0	0	0	0	5	5	3	4	24	24	17	6	8	10	13	21	16	3.9000000000000004	84	327.6	0.028	18.200000000000003	1	4	25	0
constantWatchDelegate	src.ng.parse.$ParseProvider.__anonymusFunctionExpression21__.constantWatchDelegate	src/ng/parse.js	https://github.com/angular/angular.js/blob/288b5316262edd373a218f45cb5a6e6434d1bb7e/src/ng/parse.js	1201	4	1211	5	0	0	0	0	0	0	1	0	0	0	0	0	0	0	5	4	3	4	12	11	7	6	7	8	11	18	14	4.125	68.53238859703687	282.6961029627771	0.022844129532345624	15.705339053487616	1	4	50	0
addInterceptor	src.ng.parse.$ParseProvider.__anonymusFunctionExpression21__.addInterceptor	src/ng/parse.js	https://github.com/angular/angular.js/blob/288b5316262edd373a218f45cb5a6e6434d1bb7e/src/ng/parse.js	1213	4	1236	5	0	0	0	0	0	0	5	2	1	0.1875	3	0	0.238095	5	13	19	10	2	16	24	13	11	24	9	25	49	20	15.277777777777777	211.77447664948076	3235.443393255956	0.07059149221649359	179.74685518088643	4	2	40	0
$parseWrapper	src.ng.parse.$ParseProvider.__anonymusFunctionExpression21__.wrapSharedExpression.$parseWrapper	src/ng/parse.js	https://github.com/angular/angular.js/blob/288b5316262edd373a218f45cb5a6e6434d1bb7e/src/ng/parse.js	1021	18	1023	9	0	0	0	0	0	0	1	0	0	0	0	0	0	0	3	3	1	2	3	3	1	2	2	3	5	7	5	1.6666666666666667	16.253496664211536	27.089161107019226	0.005417832221403845	1.5049533948344014	1	2	100	0
expressionInputWatch	src.ng.parse.$ParseProvider.__anonymusFunctionExpression21__.inputsWatchDelegate.expressionInputWatch	src/ng/parse.js	https://github.com/angular/angular.js/blob/288b5316262edd373a218f45cb5a6e6434d1bb7e/src/ng/parse.js	1124	28	1131	9	0	0	0	0	0	0	3	1	1	0	0	0	0	0	8	8	5	1	8	8	5	7	12	8	15	27	15	6.5625	105.48604608143	692.2521774093844	0.03516201536047667	38.45845430052136	2	1	40	0
expressionInputsWatch	src.ng.parse.$ParseProvider.__anonymusFunctionExpression21__.inputsWatchDelegate.expressionInputsWatch	src/ng/parse.js	https://github.com/angular/angular.js/blob/288b5316262edd373a218f45cb5a6e6434d1bb7e/src/ng/parse.js	1139	26	1154	7	0	0	0	0	0	0	6	2	2	0	0	0	0	0	13	16	10	1	13	16	10	12	27	14	31	58	26	13.285714285714286	272.6255036521834	3622.024548521865	0.09087516788406114	201.22358602899251	5	1	50	0
oneTimeWatch	src.ng.parse.$ParseProvider.__anonymusFunctionExpression21__.oneTimeWatchDelegate.oneTimeWatch	src/ng/parse.js	https://github.com/angular/angular.js/blob/288b5316262edd373a218f45cb5a6e6434d1bb7e/src/ng/parse.js	1159	36	1161	7	0	0	0	0	0	0	1	0	0	0	0	0	0	0	3	3	1	1	3	3	1	2	2	2	3	5	4	1.5	10	15	0.0033333333333333335	0.8333333333333334	1	1	100	0
oneTimeListener	src.ng.parse.$ParseProvider.__anonymusFunctionExpression21__.oneTimeWatchDelegate.oneTimeListener	src/ng/parse.js	https://github.com/angular/angular.js/blob/288b5316262edd373a218f45cb5a6e6434d1bb7e/src/ng/parse.js	1161	9	1173	7	0	0	0	0	0	0	3	1	1	0	0	0	0	0	10	10	5	3	13	13	7	5	10	12	16	26	17	3.333333333333333	106.27403387250884	354.24677957502945	0.03542467795750295	19.68037664305719	3	3	60	0
oneTimeWatch	src.ng.parse.$ParseProvider.__anonymusFunctionExpression21__.oneTimeLiteralWatchDelegate.oneTimeWatch	src/ng/parse.js	https://github.com/angular/angular.js/blob/288b5316262edd373a218f45cb5a6e6434d1bb7e/src/ng/parse.js	1178	36	1180	7	0	0	0	0	0	0	1	0	0	0	0	0	0	0	3	3	1	1	3	3	1	2	2	2	3	5	4	1.5	10	15	0.0033333333333333335	0.8333333333333334	1	1	100	0
oneTimeListener	src.ng.parse.$ParseProvider.__anonymusFunctionExpression21__.oneTimeLiteralWatchDelegate.oneTimeListener	src/ng/parse.js	https://github.com/angular/angular.js/blob/288b5316262edd373a218f45cb5a6e6434d1bb7e/src/ng/parse.js	1180	9	1190	7	0	0	0	0	0	0	3	1	1	0	0	0	0	0	10	10	5	3	11	11	7	5	10	11	18	28	16	4.090909090909091	112	458.1818181818182	0.037333333333333336	25.454545454545453	3	3	60	0
isAllDefined	src.ng.parse.$ParseProvider.__anonymusFunctionExpression21__.oneTimeLiteralWatchDelegate.isAllDefined	src/ng/parse.js	https://github.com/angular/angular.js/blob/288b5316262edd373a218f45cb5a6e6434d1bb7e/src/ng/parse.js	1192	6	1198	7	0	0	0	0	0	0	1	0	0	0	0	0	0	0	6	6	4	1	7	7	6	5	5	5	7	12	10	3.5	39.863137138648355	139.52097998526924	0.013287712379549451	7.75116555473718	1	1	33.33333333333333	0
constantWatch	src.ng.parse.$ParseProvider.__anonymusFunctionExpression21__.constantWatchDelegate.constantWatch	src/ng/parse.js	https://github.com/angular/angular.js/blob/288b5316262edd373a218f45cb5a6e6434d1bb7e/src/ng/parse.js	1203	36	1205	7	0	0	0	0	0	0	1	0	0	0	0	0	0	0	3	3	1	1	3	3	1	2	2	2	3	5	4	1.5	10	15	0.0033333333333333335	0.8333333333333334	1	1	100	0
constantListener	src.ng.parse.$ParseProvider.__anonymusFunctionExpression21__.constantWatchDelegate.constantListener	src/ng/parse.js	https://github.com/angular/angular.js/blob/288b5316262edd373a218f45cb5a6e6434d1bb7e/src/ng/parse.js	1205	9	1210	7	0	0	0	0	0	0	2	1	1	0	0	0	0	0	6	6	3	3	6	6	3	3	5	9	10	15	12	1.6666666666666667	53.77443751081735	89.62406251802892	0.017924812503605784	4.9791145843349405	2	3	66.66666666666666	0
interceptedExpression	src.ng.parse.$ParseProvider.__anonymusFunctionExpression21__.addInterceptor.interceptedExpression	src/ng/parse.js	https://github.com/angular/angular.js/blob/288b5316262edd373a218f45cb5a6e6434d1bb7e/src/ng/parse.js	1216	15	1222	7	0	0	0	0	0	0	2	1	1	0.285714	2	0	0.285714	2	5	7	3	2	5	7	3	5	9	7	15	24	12	5.357142857142857	86.03910001730776	460.9237500927201	0.028679700005769252	25.606875005151117	2	2	66.66666666666666	0
<anonymous>	src.ng.parse.$ParseProvider.__anonymusFunctionExpression21__.oneTimeWatchDelegate.oneTimeListener.$$postDigest$0	src/ng/parse.js	https://github.com/angular/angular.js/blob/288b5316262edd373a218f45cb5a6e6434d1bb7e/src/ng/parse.js	1167	29	1171	11	0	0	0	0	0	0	2	1	1	0	0	0	0	0	5	5	2	0	5	5	2	2	3	3	3	6	5	1	13.931568569324174	13.931568569324174	0.004643856189774725	0.7739760316291208	2	0	100	0
<anonymous>	src.ng.parse.$ParseProvider.__anonymusFunctionExpression21__.oneTimeLiteralWatchDelegate.oneTimeListener.$$postDigest$0	src/ng/parse.js	https://github.com/angular/angular.js/blob/288b5316262edd373a218f45cb5a6e6434d1bb7e/src/ng/parse.js	1186	29	1188	11	0	0	0	0	0	0	2	1	1	0	0	0	0	0	3	3	2	0	3	3	2	2	3	3	3	6	5	1	13.931568569324174	13.931568569324174	0.004643856189774725	0.7739760316291208	2	0	100	0
<anonymous>	src.ng.parse.$ParseProvider.__anonymusFunctionExpression21__.oneTimeLiteralWatchDelegate.isAllDefined.forEach$1	src/ng/parse.js	https://github.com/angular/angular.js/blob/288b5316262edd373a218f45cb5a6e6434d1bb7e/src/ng/parse.js	1194	23	1196	9	0	0	0	0	0	0	2	1	1	0	0	0	0	0	3	3	2	1	3	3	2	4	4	4	5	9	8	2.5	27	67.5	0.009	3.75	2	1	100	0
addEventListenerFn	src.jqLite.addEventListenerFn	src/jqLite.js	https://github.com/angular/angular.js/blob/fb7db4a07bd1b0b67824d3808fe315419b272689/src/jqLite.js	107	25	109	5	0	0	0	0	0	0	1	0	0	0	0	0	0	0	3	3	1	3	3	3	1	2	2	5	8	10	7	1.6	28.07354922057604	44.91767875292167	0.009357849740192013	2.495426597384537	1	3	100	0
removeEventListenerFn	src.jqLite.removeEventListenerFn	src/jqLite.js	https://github.com/angular/angular.js/blob/fb7db4a07bd1b0b67824d3808fe315419b272689/src/jqLite.js	110	28	112	5	0	0	0	0	0	0	1	0	0	0	0	0	0	0	3	3	1	3	3	3	1	2	2	5	8	10	7	1.6	28.07354922057604	44.91767875292167	0.009357849740192013	2.495426597384537	1	3	100	0
JQLite._data	src.jqLite._data	src/jqLite.js	https://github.com/angular/angular.js/blob/fb7db4a07bd1b0b67824d3808fe315419b272689/src/jqLite.js	117	15	120	1	0	0	0	0	0	0	2	0	0	0.25	1	0	0.25	1	3	4	1	1	3	4	1	4	7	5	7	14	9	2.8	44.37895002019238	124.26106005653865	0.014792983340064125	6.903392225363259	2	1	200	0
jqNextId	src.jqLite.jqNextId	src/jqLite.js	https://github.com/angular/angular.js/blob/fb7db4a07bd1b0b67824d3808fe315419b272689/src/jqLite.js	122	0	122	38	0	0	0	0	0	0	1	0	0	0	0	0	0	0	1	1	2	0	1	1	2	2	2	1	1	3	3	1	4.754887502163468	4.754887502163468	0.001584962500721156	0.26416041678685936	1	0	100	0
camelCase	src.jqLite.camelCase	src/jqLite.js	https://github.com/angular/angular.js/blob/fb7db4a07bd1b0b67824d3808fe315419b272689/src/jqLite.js	135	0	141	1	0	0	0	0	0	0	1	0	0	0.454545	5	5	0.416667	5	6	6	2	1	7	7	3	4	6	6	8	14	10	2.6666666666666665	46.50699332842308	124.01864887579487	0.01550233110947436	6.889924937544159	1	1	100	0
jqLiteIsTextNode	src.jqLite.jqLiteIsTextNode	src/jqLite.js	https://github.com/angular/angular.js/blob/fb7db4a07bd1b0b67824d3808fe315419b272689/src/jqLite.js	163	0	165	1	0	0	0	0	0	0	1	0	0	0	0	0	0	0	3	3	2	1	3	3	2	4	4	3	4	8	7	2.6666666666666665	22.458839376460833	59.89023833722889	0.007486279792153611	3.327235463179383	1	1	100	0
jqLiteAcceptsData	src.jqLite.jqLiteAcceptsData	src/jqLite.js	https://github.com/angular/angular.js/blob/fb7db4a07bd1b0b67824d3808fe315419b272689/src/jqLite.js	167	0	172	1	0	0	0	0	0	0	3	0	0	0.333333	2	0	0.333333	2	4	6	3	1	4	6	3	7	9	4	9	18	11	7.875	62.26976913547136	490.3744319418369	0.020756589711823786	27.243023996768716	3	1	150	0
jqLiteBuildFragment	src.jqLite.jqLiteBuildFragment	src/jqLite.js	https://github.com/angular/angular.js/blob/fb7db4a07bd1b0b67824d3808fe315419b272689/src/jqLite.js	174	0	209	1	0	0	0	0	0	0	6	2	2	0.166667	5	0	0.16129	5	25	35	18	2	26	36	19	13	59	35	77	136	48	14.3	759.5549000980773	10861.635071402505	0.2531849666993591	603.4241706334725	6	2	26.08695652173913	0
jqLiteParseHTML	src.jqLite.jqLiteParseHTML	src/jqLite.js	https://github.com/angular/angular.js/blob/fb7db4a07bd1b0b67824d3808fe315419b272689/src/jqLite.js	211	0	224	1	0	0	0	0	0	0	4	1	1	0	0	0	0	0	11	14	8	2	11	14	8	8	19	11	22	41	19	8	174.165028051187	1393.320224409496	0.05805500935039566	77.40667913386089	4	2	57.14285714285714	0
JQLite	src.jqLite.JQLite	src/jqLite.js	https://github.com/angular/angular.js/blob/fb7db4a07bd1b0b67824d3808fe315419b272689/src/jqLite.js	227	0	250	1	0	0	0	0	0	0	7	2	2	0.0454545	1	1	0.0454545	1	21	24	14	1	21	24	14	13	26	15	32	58	28	13.866666666666667	278.826585479341	3866.395318646862	0.09294219515978033	214.79973992482567	6	1	42.857142857142854	0
jqLiteClone	src.jqLite.jqLiteClone	src/jqLite.js	https://github.com/angular/angular.js/blob/fb7db4a07bd1b0b67824d3808fe315419b272689/src/jqLite.js	252	0	254	1	0	0	0	0	0	0	1	0	0	0	0	0	0	0	3	3	2	1	3	3	2	3	3	3	4	7	6	2	18.094737505048094	36.18947501009619	0.006031579168349364	2.0105263894497885	1	1	100	0
jqLiteDealoc	src.jqLite.jqLiteDealoc	src/jqLite.js	https://github.com/angular/angular.js/blob/fb7db4a07bd1b0b67824d3808fe315419b272689/src/jqLite.js	256	0	265	1	0	0	0	0	0	0	4	2	2	0	0	0	0	0	9	10	9	2	9	10	9	9	18	10	22	40	19	9.9	169.9171005377434	1682.1792953236597	0.056639033512581136	93.45440529575887	4	2	50	0
jqLiteOff	src.jqLite.jqLiteOff	src/jqLite.js	https://github.com/angular/angular.js/blob/fb7db4a07bd1b0b67824d3808fe315419b272689/src/jqLite.js	267	0	297	1	0	0	0	0	0	0	8	3	3	0.0526316	1	0	0.0357143	1	18	21	14	4	27	31	21	14	31	18	37	68	32	14.388888888888888	340	4892.222222222222	0.11333333333333333	271.79012345679007	5	4	35.714285714285715	0
jqLiteRemoveData	src.jqLite.jqLiteRemoveData	src/jqLite.js	https://github.com/angular/angular.js/blob/fb7db4a07bd1b0b67824d3808fe315419b272689/src/jqLite.js	299	0	318	1	0	0	0	0	0	0	6	3	3	0.0526316	1	0	0.0526316	1	18	20	13	2	18	20	13	9	26	14	30	56	23	9.642857142857142	253.31946953919274	2442.723456270787	0.08443982317973091	135.7068586817104	5	2	41.66666666666667	0
jqLiteExpandoStore	src.jqLite.jqLiteExpandoStore	src/jqLite.js	https://github.com/angular/angular.js/blob/fb7db4a07bd1b0b67824d3808fe315419b272689/src/jqLite.js	321	0	331	1	0	0	0	0	0	0	4	1	1	0	0	0	0	0	9	11	6	2	9	11	6	10	23	12	26	49	22	10.833333333333332	218.51214931322758	2367.2149508932985	0.0728373831044092	131.51194171629436	2	2	22.22222222222222	0
jqLiteData	src.jqLite.jqLiteData	src/jqLite.js	https://github.com/angular/angular.js/blob/fb7db4a07bd1b0b67824d3808fe315419b272689/src/jqLite.js	334	0	358	1	0	0	0	0	0	0	9	4	4	0.185185	5	0	0.185185	5	22	25	14	3	22	25	14	9	36	13	36	72	22	12.461538461538462	321.0790765418854	4001.1392615219565	0.10702635884729514	222.2855145289976	5	3	31.25	0
jqLiteHasClass	src.jqLite.jqLiteHasClass	src/jqLite.js	https://github.com/angular/angular.js/blob/fb7db4a07bd1b0b67824d3808fe315419b272689/src/jqLite.js	360	0	364	1	0	0	0	0	0	0	3	1	1	0	0	0	0	0	5	5	4	2	5	5	4	9	18	11	19	37	20	7.7727272727272725	159.91133951083242	1242.9472298341975	0.05330377983694414	69.05262387967764	3	2	100	0
jqLiteRemoveClass	src.jqLite.jqLiteRemoveClass	src/jqLite.js	https://github.com/angular/angular.js/blob/fb7db4a07bd1b0b67824d3808fe315419b272689/src/jqLite.js	366	0	376	1	0	0	0	0	0	0	3	1	1	0	0	0	0	0	6	6	3	2	11	11	4	5	7	7	10	17	12	3.5714285714285716	60.94436251225966	217.65843754378452	0.020314787504086555	12.09213541909914	2	2	100	0
jqLiteAddClass	src.jqLite.jqLiteAddClass	src/jqLite.js	https://github.com/angular/angular.js/blob/fb7db4a07bd1b0b67824d3808fe315419b272689/src/jqLite.js	378	0	392	1	0	0	0	0	0	0	4	1	1	0	0	0	0	0	9	11	5	2	13	15	8	9	19	14	25	44	23	8.035714285714286	199.03672606650858	1599.402263034444	0.06634557535550285	88.85568127969134	3	2	75	0
jqLiteAddNodes	src.jqLite.jqLiteAddNodes	src/jqLite.js	https://github.com/angular/angular.js/blob/fb7db4a07bd1b0b67824d3808fe315419b272689/src/jqLite.js	395	0	418	1	0	0	0	0	0	0	7	5	5	0.142857	3	0	0.142857	3	18	24	12	2	18	24	12	12	33	8	32	65	20	24	280.9253261676786	6742.207828024286	0.09364177538922619	374.5671015569048	6	2	50	0
jqLiteController	src.jqLite.jqLiteController	src/jqLite.js	https://github.com/angular/angular.js/blob/fb7db4a07bd1b0b67824d3808fe315419b272689/src/jqLite.js	421	0	423	1	0	0	0	0	0	0	2	0	0	0	0	0	0	0	3	3	2	2	3	3	2	4	5	6	8	13	10	2.6666666666666665	43.18506523353572	115.16017395609524	0.014395021744511906	6.397787442005291	2	2	200	0
jqLiteInheritedData	src.jqLite.jqLiteInheritedData	src/jqLite.js	https://github.com/angular/angular.js/blob/fb7db4a07bd1b0b67824d3808fe315419b272689/src/jqLite.js	425	0	443	1	0	0	0	0	0	0	8	3	3	0.294118	5	0	0.294118	5	12	19	11	3	12	19	11	17	32	19	40	72	36	17.894736842105264	372.23460010384645	6661.040212384621	0.12407820003461548	370.05778957692337	7	3	70	0
jqLiteEmpty	src.jqLite.jqLiteEmpty	src/jqLite.js	https://github.com/angular/angular.js/blob/fb7db4a07bd1b0b67824d3808fe315419b272689/src/jqLite.js	445	0	450	1	0	0	0	0	0	0	2	1	1	0	0	0	0	0	6	6	4	1	6	6	4	3	6	5	10	16	8	3	48	144	0.016	8	2	1	66.66666666666666	0
jqLiteRemove	src.jqLite.jqLiteRemove	src/jqLite.js	https://github.com/angular/angular.js/blob/fb7db4a07bd1b0b67824d3808fe315419b272689/src/jqLite.js	452	0	456	1	0	0	0	0	0	0	3	1	1	0	0	0	0	0	5	5	6	2	5	5	6	6	9	6	12	21	12	6	75.28421251514429	451.7052750908657	0.025094737505048096	25.094737505048094	3	2	60	0
jqLiteDocumentLoaded	src.jqLite.jqLiteDocumentLoaded	src/jqLite.js	https://github.com/angular/angular.js/blob/fb7db4a07bd1b0b67824d3808fe315419b272689/src/jqLite.js	459	0	470	1	0	0	0	0	0	0	3	1	1	0.333333	4	0	0.333333	4	8	12	5	2	8	12	5	7	12	10	17	29	17	5.95	118.53642239625987	705.2917132577462	0.03951214079875329	39.18287295876368	3	2	60	0
ready	src.jqLite.ready	src/jqLite.js	https://github.com/angular/angular.js/blob/fb7db4a07bd1b0b67824d3808fe315419b272689/src/jqLite.js	476	9	495	3	0	0	0	0	0	0	2	1	1	0.4	6	0	0.3	6	9	15	5	1	14	20	10	8	13	14	18	31	22	5.142857142857143	138.24238017775622	710.9608123427463	0.046080793392585404	39.49782290793035	2	1	28.57142857142857	0
toString	src.jqLite.toString	src/jqLite.js	https://github.com/angular/angular.js/blob/fb7db4a07bd1b0b67824d3808fe315419b272689/src/jqLite.js	496	12	500	3	0	0	0	0	0	0	1	0	0	0	0	0	0	0	5	5	3	0	5	5	4	8	10	8	10	20	16	5	80	400	0.02666666666666667	22.22222222222222	1	0	33.33333333333333	0
eq	src.jqLite.eq	src/jqLite.js	https://github.com/angular/angular.js/blob/fb7db4a07bd1b0b67824d3808fe315419b272689/src/jqLite.js	502	6	504	3	0	0	0	0	0	0	2	1	1	0	0	0	0	0	3	3	1	1	3	3	1	6	9	5	11	20	11	6.6000000000000005	69.18863237274596	456.64497366012336	0.023062877457581985	25.369165203340188	2	1	200	0
<anonymous>	src.jqLite.forEach$1[0]	src/jqLite.js	https://github.com/angular/angular.js/blob/fb7db4a07bd1b0b67824d3808fe315419b272689/src/jqLite.js	518	80	520	1	0	0	0	0	0	0	1	0	0	0	0	0	0	0	3	3	1	1	3	3	1	3	3	3	5	8	6	2.5	20.67970000576925	51.69925001442312	0.006893233335256416	2.87218055635684	1	1	100	0
<anonymous>	src.jqLite.forEach$1[1]	src/jqLite.js	https://github.com/angular/angular.js/blob/fb7db4a07bd1b0b67824d3808fe315419b272689/src/jqLite.js	522	71	524	1	0	0	0	0	0	0	1	0	0	0	0	0	0	0	3	3	1	1	3	3	1	2	2	3	4	6	5	1.3333333333333333	13.931568569324174	18.575424759098897	0.004643856189774725	1.0319680421721609	1	1	100	0
getBooleanAttrName	src.jqLite.getBooleanAttrName	src/jqLite.js	https://github.com/angular/angular.js/blob/fb7db4a07bd1b0b67824d3808fe315419b272689/src/jqLite.js	533	0	539	1	0	0	0	0	0	0	3	0	0	0.333333	2	0	0.333333	2	4	7	3	2	4	7	3	6	10	7	11	21	13	4.714285714285714	77.70923408096293	366.3435320959681	0.025903078026987644	20.352418449776007	1	2	50	0
getAliasedAttrName	src.jqLite.getAliasedAttrName	src/jqLite.js	https://github.com/angular/angular.js/blob/fb7db4a07bd1b0b67824d3808fe315419b272689/src/jqLite.js	541	0	544	1	0	0	0	0	0	0	3	0	0	0	0	0	0	0	4	4	3	2	4	4	3	7	9	6	11	20	13	6.416666666666666	74.00879436282185	474.8897638281068	0.024669598120940616	26.382764657117047	2	2	100	0
<anonymous>	src.jqLite.forEach$1[2]	src/jqLite.js	https://github.com/angular/angular.js/blob/fb7db4a07bd1b0b67824d3808fe315419b272689/src/jqLite.js	549	3	551	1	0	0	0	0	0	0	1	0	0	0	0	0	0	0	3	3	1	2	3	3	1	2	2	3	5	7	5	1.6666666666666667	16.253496664211536	27.089161107019226	0.005417832221403845	1.5049533948344014	1	2	100	0
scope	src.jqLite.scope	src/jqLite.js	https://github.com/angular/angular.js/blob/fb7db4a07bd1b0b67824d3808fe315419b272689/src/jqLite.js	557	9	560	3	0	0	0	0	0	0	3	0	0	0.25	1	0	0.25	1	3	4	1	1	3	4	1	5	8	8	12	20	13	3.75	74.00879436282185	277.5329788605819	0.024669598120940616	15.418498825587884	3	1	300	0
isolateScope	src.jqLite.isolateScope	src/jqLite.js	https://github.com/angular/angular.js/blob/fb7db4a07bd1b0b67824d3808fe315419b272689/src/jqLite.js	562	16	565	3	0	0	0	0	0	0	2	0	0	0.25	1	0	0.25	1	3	4	1	1	3	4	1	4	6	5	9	15	9	3.6	47.548875021634686	171.17595007788486	0.01584962500721156	9.509775004326936	2	1	200	0
injector	src.jqLite.injector	src/jqLite.js	https://github.com/angular/angular.js/blob/fb7db4a07bd1b0b67824d3808fe315419b272689/src/jqLite.js	569	12	571	3	0	0	0	0	0	0	1	0	0	0	0	0	0	0	3	3	1	1	3	3	1	2	2	3	4	6	5	1.3333333333333333	13.931568569324174	18.575424759098897	0.004643856189774725	1.0319680421721609	1	1	100	0
removeAttr	src.jqLite.removeAttr	src/jqLite.js	https://github.com/angular/angular.js/blob/fb7db4a07bd1b0b67824d3808fe315419b272689/src/jqLite.js	573	14	575	3	0	0	0	0	0	0	1	0	0	0	0	0	0	0	3	3	1	2	3	3	1	2	2	3	5	7	5	1.6666666666666667	16.253496664211536	27.089161107019226	0.005417832221403845	1.5049533948344014	1	2	100	0
css	src.jqLite.css	src/jqLite.js	https://github.com/angular/angular.js/blob/fb7db4a07bd1b0b67824d3808fe315419b272689/src/jqLite.js	579	7	587	3	0	0	0	0	0	0	2	1	1	0	0	0	0	0	8	9	4	3	8	9	4	6	11	6	15	26	12	7.5	93.20902501875007	699.0676876406255	0.031069675006250023	38.83709375781253	2	3	40	0
attr	src.jqLite.attr	src/jqLite.js	https://github.com/angular/angular.js/blob/fb7db4a07bd1b0b67824d3808fe315419b272689/src/jqLite.js	589	8	615	3	0	0	0	0	0	0	10	4	3	0.111111	3	0	0.111111	3	24	27	14	3	24	27	14	11	44	20	51	95	31	14.024999999999999	470.6486494867532	6600.847309051713	0.15688288316225107	366.7137393917618	10	3	55.55555555555556	0
prop	src.jqLite.prop	src/jqLite.js	https://github.com/angular/angular.js/blob/fb7db4a07bd1b0b67824d3808fe315419b272689/src/jqLite.js	617	8	623	3	0	0	0	0	0	0	2	1	1	0	0	0	0	0	7	7	3	3	7	7	3	6	7	4	10	17	10	7.5	56.472777613085164	423.5458320981387	0.01882425920436172	23.53032400545215	2	3	50	0
<anonymous>	src.jqLite.__anonymusFunctionExpression0__	src/jqLite.js	https://github.com/angular/angular.js/blob/fb7db4a07bd1b0b67824d3808fe315419b272689/src/jqLite.js	625	9	636	3	0	0	0	0	0	0	1	0	0	0	0	0	0	0	4	5	2	0	11	12	7	4	4	3	5	9	7	3.3333333333333335	25.26619429851844	84.22064766172814	0.008422064766172813	4.678924870096008	1	0	33.33333333333333	0
val	src.jqLite.val	src/jqLite.js	https://github.com/angular/angular.js/blob/fb7db4a07bd1b0b67824d3808fe315419b272689/src/jqLite.js	638	7	652	3	0	0	0	0	0	0	5	3	3	0	0	0	0	0	12	12	7	2	15	15	9	11	21	13	25	46	24	10.576923076923077	210.90827503317323	2230.760601312409	0.07030275834439108	123.93114451735606	4	2	57.14285714285714	0
html	src.jqLite.html	src/jqLite.js	https://github.com/angular/angular.js/blob/fb7db4a07bd1b0b67824d3808fe315419b272689/src/jqLite.js	654	8	660	3	0	0	0	0	0	0	2	1	1	0	0	0	0	0	7	7	4	2	7	7	4	5	7	6	12	19	11	5	65.72920075410866	328.6460037705433	0.021909733584702887	18.25811132058574	2	2	50	0
<anonymous>	src.jqLite.forEach$1[3]	src/jqLite.js	https://github.com/angular/angular.js/blob/fb7db4a07bd1b0b67824d3808fe315419b272689/src/jqLite.js	663	3	712	1	0	0	0	0	0	0	1	0	0	0.428571	3	0	0.291667	14	4	7	1	2	34	50	24	3	4	5	6	10	8	1.7999999999999998	30	53.99999999999999	0.01	2.9999999999999996	1	2	100	0
createEventHandler	src.jqLite.createEventHandler	src/jqLite.js	https://github.com/angular/angular.js/blob/fb7db4a07bd1b0b67824d3808fe315419b272689/src/jqLite.js	714	0	761	1	0	0	0	0	0	0	1	0	0	0.25	2	0	0.102564	4	6	9	4	2	35	48	27	5	6	5	8	14	10	4	46.50699332842308	186.0279733136923	0.01550233110947436	10.33488740631624	1	2	33.33333333333333	0
jqLiteOn	src.jqLite.jqLiteOn	src/jqLite.js	https://github.com/angular/angular.js/blob/fb7db4a07bd1b0b67824d3808fe315419b272689/src/jqLite.js	771	6	821	3	0	0	0	0	0	0	10	4	4	0.138889	5	0	0.166667	7	31	45	22	4	35	51	25	18	62	31	73	135	49	21.193548387096776	757.9858289555531	16064.409342703175	0.25266194298518435	892.4671857057319	10	4	43.47826086956522	0
one	src.jqLite.one	src/jqLite.js	https://github.com/angular/angular.js/blob/fb7db4a07bd1b0b67824d3808fe315419b272689/src/jqLite.js	825	7	836	3	0	0	0	0	0	0	1	0	0	0.333333	3	0	0.272727	3	6	10	3	3	8	12	5	4	7	6	14	21	10	4.666666666666667	69.76048999263462	325.5489532989616	0.02325349666421154	18.086052961053422	1	3	33.33333333333333	0
replaceWith	src.jqLite.replaceWith	src/jqLite.js	https://github.com/angular/angular.js/blob/fb7db4a07bd1b0b67824d3808fe315419b272689/src/jqLite.js	838	15	849	3	0	0	0	0	0	0	1	0	0	0	0	0	0	0	6	6	3	2	12	12	7	6	7	9	12	19	15	4	74.23092131656186	296.92368526624745	0.024743640438853954	16.4957602925693	1	2	25	0
children	src.jqLite.children	src/jqLite.js	https://github.com/angular/angular.js/blob/fb7db4a07bd1b0b67824d3808fe315419b272689/src/jqLite.js	851	12	859	3	0	0	0	0	0	0	1	0	0	0	0	0	0	0	6	6	3	1	9	9	5	7	7	5	8	15	12	5.6000000000000005	53.77443751081735	301.1368500605772	0.017924812503605784	16.729825003365402	1	1	33.33333333333333	0
contents	src.jqLite.contents	src/jqLite.js	https://github.com/angular/angular.js/blob/fb7db4a07bd1b0b67824d3808fe315419b272689/src/jqLite.js	861	12	863	3	0	0	0	0	0	0	3	0	0	0	0	0	0	0	3	3	1	1	3	3	1	4	6	4	6	12	8	3	36	108	0.012	6	3	1	300	0
append	src.jqLite.append	src/jqLite.js	https://github.com/angular/angular.js/blob/fb7db4a07bd1b0b67824d3808fe315419b272689/src/jqLite.js	865	10	875	3	0	0	0	0	0	0	4	1	1	0	0	0	0	0	9	11	9	2	9	11	9	12	22	12	26	48	24	13	220.07820003461552	2861.0166004500015	0.07335940001153851	158.94536669166675	3	2	33.33333333333333	0
prepend	src.jqLite.prepend	src/jqLite.js	https://github.com/angular/angular.js/blob/fb7db4a07bd1b0b67824d3808fe315419b272689/src/jqLite.js	877	11	884	3	0	0	0	0	0	0	2	1	1	0	0	0	0	0	7	7	3	2	8	8	4	8	9	9	12	21	17	5.333333333333333	85.83671966625714	457.79583822003804	0.02861223988875238	25.433102123335445	2	2	66.66666666666666	0
wrap	src.jqLite.wrap	src/jqLite.js	https://github.com/angular/angular.js/blob/fb7db4a07bd1b0b67824d3808fe315419b272689/src/jqLite.js	886	8	893	3	0	0	0	0	0	0	2	1	1	0	0	0	0	0	8	8	5	2	8	8	5	5	15	10	20	35	15	5	136.74117084629816	683.7058542314908	0.045580390282099384	37.98365856841615	2	2	40	0
detach	src.jqLite.detach	src/jqLite.js	https://github.com/angular/angular.js/blob/fb7db4a07bd1b0b67824d3808fe315419b272689/src/jqLite.js	897	10	899	3	0	0	0	0	0	0	1	0	0	0	0	0	0	0	3	3	1	1	3	3	1	1	1	3	4	5	4	0.6666666666666666	10	6.666666666666666	0.0033333333333333335	0.37037037037037035	1	1	100	0
after	src.jqLite.after	src/jqLite.js	https://github.com/angular/angular.js/blob/fb7db4a07bd1b0b67824d3808fe315419b272689/src/jqLite.js	901	9	910	3	0	0	0	0	0	0	2	1	1	0	0	0	0	0	9	10	8	2	9	10	8	8	20	13	28	48	21	8.615384615384615	210.83123629338053	1816.392189604509	0.07027707876446018	100.9106772002505	2	2	22.22222222222222	0
toggleClass	src.jqLite.toggleClass	src/jqLite.js	https://github.com/angular/angular.js/blob/fb7db4a07bd1b0b67824d3808fe315419b272689/src/jqLite.js	915	15	925	3	0	0	0	0	0	0	2	1	1	0	0	0	0	0	6	6	2	3	11	11	6	4	5	7	9	14	11	2.5714285714285716	48.43204266092217	124.53953827094274	0.016144014220307392	6.918863237274596	2	3	100	0
parent	src.jqLite.parent	src/jqLite.js	https://github.com/angular/angular.js/blob/fb7db4a07bd1b0b67824d3808fe315419b272689/src/jqLite.js	927	10	930	3	0	0	0	0	0	0	3	1	1	0	0	0	0	0	4	4	2	1	4	4	2	7	8	6	10	18	13	5.833333333333334	66.60791492653966	388.54617040481475	0.022202638308846556	21.58589835582304	2	1	100	0
next	src.jqLite.next	src/jqLite.js	https://github.com/angular/angular.js/blob/fb7db4a07bd1b0b67824d3808fe315419b272689/src/jqLite.js	932	8	934	3	0	0	0	0	0	0	1	0	0	0	0	0	0	0	3	3	1	1	3	3	1	2	2	2	3	5	4	1.5	10	15	0.0033333333333333335	0.8333333333333334	1	1	100	0
find	src.jqLite.find	src/jqLite.js	https://github.com/angular/angular.js/blob/fb7db4a07bd1b0b67824d3808fe315419b272689/src/jqLite.js	936	8	942	3	0	0	0	0	0	0	2	1	1	0	0	0	0	0	7	7	3	2	7	7	3	6	8	4	8	16	10	6	53.1508495181978	318.90509710918684	0.017716949839399268	17.71694983939927	2	2	50	0
triggerHandler	src.jqLite.triggerHandler	src/jqLite.js	https://github.com/angular/angular.js/blob/fb7db4a07bd1b0b67824d3808fe315419b272689/src/jqLite.js	946	18	981	3	0	0	0	0	0	0	7	2	2	0.107143	3	0	0.0967742	3	25	33	12	3	28	36	18	12	44	24	58	102	36	14.5	527.3323501471158	7646.319077133179	0.1757774500490386	424.7955042851766	5	3	22.727272727272727	0
<anonymous>	src.jqLite.forEach$1[4]	src/jqLite.js	https://github.com/angular/angular.js/blob/fb7db4a07bd1b0b67824d3808fe315419b272689/src/jqLite.js	982	3	1006	1	0	0	0	0	0	0	1	0	0	0.4	4	0	0.217391	5	6	11	3	2	18	25	13	3	14	9	18	32	12	3	114.71880002307701	344.15640006923104	0.03823960000769234	19.11980000384617	1	2	33.33333333333333	0
$$jqLiteProvider	src.jqLite.$$jqLiteProvider	src/jqLite.js	https://github.com/angular/angular.js/blob/fb7db4a07bd1b0b67824d3808fe315419b272689/src/jqLite.js	1010	0	1027	1	0	0	0	0	0	0	1	0	0	0.2	1	1	0.0526316	1	4	4	2	0	18	18	12	3	3	3	3	6	6	1.5	15.509775004326936	23.264662506490403	0.005169925001442312	1.292481250360578	1	0	100	0
<anonymous>	src.jqLite.camelCase.replace$1	src/jqLite.js	https://github.com/angular/angular.js/blob/fb7db4a07bd1b0b67824d3808fe315419b272689/src/jqLite.js	137	34	139	5	0	0	0	0	0	0	2	1	1	0	0	0	0	0	3	3	1	4	3	3	1	4	4	5	8	12	9	3.2	38.03910001730775	121.72512005538482	0.012679700005769252	6.762506669743601	2	4	200	0
<anonymous>	src.jqLite.jqLiteBuildFragment.forEach$1	src/jqLite.js	https://github.com/angular/angular.js/blob/fb7db4a07bd1b0b67824d3808fe315419b272689/src/jqLite.js	204	17	206	3	0	0	0	0	0	0	1	0	0	0	0	0	0	0	3	3	1	1	3	3	1	2	2	3	4	6	5	1.3333333333333333	13.931568569324174	18.575424759098897	0.004643856189774725	1.0319680421721609	1	1	100	0
<anonymous>	src.jqLite.jqLiteOff.forEach$1	src/jqLite.js	https://github.com/angular/angular.js/blob/fb7db4a07bd1b0b67824d3808fe315419b272689/src/jqLite.js	284	29	295	5	0	0	0	0	0	0	5	2	2	0	0	0	0	0	11	12	7	1	11	12	7	11	16	12	20	36	23	9.166666666666668	162.84823041805248	1492.7754454988146	0.05428274347268416	82.9319691943786	4	1	57.14285714285714	0
<anonymous>	src.jqLite.jqLiteRemoveClass.forEach$1	src/jqLite.js	https://github.com/angular/angular.js/blob/fb7db4a07bd1b0b67824d3808fe315419b272689/src/jqLite.js	368	35	374	5	0	0	0	0	0	0	2	0	0	0	0	0	0	0	7	7	1	1	7	7	1	4	15	10	20	35	14	4	133.25742227201613	533.0296890880645	0.04441914075733871	29.612760504892474	2	1	200	0
<anonymous>	src.jqLite.jqLiteAddClass.forEach$1	src/jqLite.js	https://github.com/angular/angular.js/blob/fb7db4a07bd1b0b67824d3808fe315419b272689/src/jqLite.js	383	35	388	5	0	0	0	0	0	0	2	1	1	0	0	0	0	0	6	6	3	1	6	6	3	8	11	6	13	24	14	8.666666666666666	91.37651812938249	791.9298237879815	0.03045883937646083	43.99610132155453	2	1	66.66666666666666	0
trigger	src.jqLite.ready.trigger	src/jqLite.js	https://github.com/angular/angular.js/blob/fb7db4a07bd1b0b67824d3808fe315419b272689/src/jqLite.js	479	4	483	5	0	0	0	0	0	0	2	1	1	0	0	0	0	0	5	5	5	0	5	5	5	4	4	3	4	8	7	2.6666666666666665	22.458839376460833	59.89023833722889	0.007486279792153611	3.327235463179383	2	0	50	0
<anonymous>	src.jqLite.toString.forEach$1	src/jqLite.js	https://github.com/angular/angular.js/blob/fb7db4a07bd1b0b67824d3808fe315419b272689/src/jqLite.js	498	18	498	52	0	0	0	0	0	0	1	0	0	0	0	0	0	0	1	1	1	1	1	1	1	3	3	4	5	8	7	1.875	22.458839376460833	42.11032383086406	0.007486279792153611	2.3394624350480036	1	1	100	0
getText	src.jqLite.__anonymusFunctionExpression0__.getText	src/jqLite.js	https://github.com/angular/angular.js/blob/fb7db4a07bd1b0b67824d3808fe315419b272689/src/jqLite.js	629	4	635	5	0	0	0	0	0	0	4	2	2	0	0	0	0	0	7	7	5	2	7	7	5	9	13	8	17	30	17	9.5625	122.6238852375102	1172.5909025836913	0.040874628412503396	65.1439390324273	4	2	100	0
<anonymous>	src.jqLite.val.forEach$1	src/jqLite.js	https://github.com/angular/angular.js/blob/fb7db4a07bd1b0b67824d3808fe315419b272689/src/jqLite.js	642	33	646	9	0	0	0	0	0	0	3	1	1	0	0	0	0	0	5	5	2	1	5	5	2	4	7	6	9	16	10	3	53.1508495181978	159.45254855459342	0.017716949839399268	8.858474919699635	3	1	150	0
<anonymous>.name	src.jqLite.forEach$1[3].name	src/jqLite.js	https://github.com/angular/angular.js/blob/fb7db4a07bd1b0b67824d3808fe315419b272689/src/jqLite.js	667	27	711	3	0	0	0	0	0	0	14	5	5	0.255814	11	0	0.255814	11	32	45	23	2	32	45	23	17	62	24	80	142	41	28.333333333333336	760.772384655768	21555.21756524676	0.253590794885256	1197.5120869581533	10	2	41.66666666666667	0
eventHandler	src.jqLite.createEventHandler.eventHandler	src/jqLite.js	https://github.com/angular/angular.js/blob/fb7db4a07bd1b0b67824d3808fe315419b272689/src/jqLite.js	715	21	755	3	0	0	0	0	0	0	8	2	2	0.0833333	2	0	0.0606061	2	22	30	16	2	31	41	23	14	43	19	45	88	33	16.57894736842105	443.9066825035439	7359.505525716648	0.14796889416784798	408.86141809536934	8	2	53.333333333333336	0
<anonymous>	src.jqLite.jqLiteOn.jqLiteOn$2	src/jqLite.js	https://github.com/angular/angular.js/blob/fb7db4a07bd1b0b67824d3808fe315419b272689/src/jqLite.js	803	51	810	11	0	0	0	0	0	0	4	1	1	0.25	2	0	0.25	2	6	8	3	1	6	8	3	9	13	8	15	28	17	8.4375	114.44895955500952	965.6630962453928	0.03814965318500317	53.64794979141071	3	1	75	0
onFn	src.jqLite.one.onFn	src/jqLite.js	https://github.com/angular/angular.js/blob/fb7db4a07bd1b0b67824d3808fe315419b272689/src/jqLite.js	831	21	834	5	0	0	0	0	0	0	1	0	0	0	0	0	0	0	4	4	2	0	4	4	2	2	4	5	8	12	7	1.6	33.68825906469125	53.901214503506004	0.011229419688230418	2.9945119168614447	1	0	50	0
<anonymous>	src.jqLite.replaceWith.forEach$1	src/jqLite.js	https://github.com/angular/angular.js/blob/fb7db4a07bd1b0b67824d3808fe315419b272689/src/jqLite.js	841	37	848	5	0	0	0	0	0	0	2	1	1	0	0	0	0	0	8	8	4	1	8	8	4	5	8	7	13	21	12	4.642857142857143	75.28421251514429	349.5338438203128	0.025094737505048096	19.41854687890627	2	1	40	0
<anonymous>	src.jqLite.children.forEach$1	src/jqLite.js	https://github.com/angular/angular.js/blob/fb7db4a07bd1b0b67824d3808fe315419b272689/src/jqLite.js	853	32	857	5	0	0	0	0	0	0	2	1	1	0	0	0	0	0	5	5	2	1	5	5	2	4	5	5	7	12	9	2.8	38.03910001730775	106.5094800484617	0.012679700005769252	5.91719333602565	2	1	100	0
<anonymous>	src.jqLite.prepend.forEach$1	src/jqLite.js	https://github.com/angular/angular.js/blob/fb7db4a07bd1b0b67824d3808fe315419b272689/src/jqLite.js	880	32	882	7	0	0	0	0	0	0	1	0	0	0	0	0	0	0	3	3	1	1	3	3	1	2	2	4	5	7	6	1.25	18.094737505048094	22.61842188131012	0.006031579168349364	1.2565789934061178	1	1	100	0
<anonymous>	src.jqLite.toggleClass.forEach$1	src/jqLite.js	https://github.com/angular/angular.js/blob/fb7db4a07bd1b0b67824d3808fe315419b272689/src/jqLite.js	917	35	923	7	0	0	0	0	0	0	3	1	1	0	0	0	0	0	7	7	4	1	7	7	4	6	9	8	14	23	14	5.25	87.56916320732489	459.7381068384557	0.029189721069108297	25.54100593546976	3	1	75	0
preventDefault	src.jqLite.triggerHandler.preventDefault	src/jqLite.js	https://github.com/angular/angular.js/blob/fb7db4a07bd1b0b67824d3808fe315419b272689/src/jqLite.js	957	24	957	68	0	0	0	0	0	0	1	0	0	0	0	0	0	0	1	1	1	0	1	1	1	2	2	3	3	5	5	1	11.60964047443681	11.60964047443681	0.0038698801581456034	0.6449800263576005	1	0	100	0
isDefaultPrevented	src.jqLite.triggerHandler.isDefaultPrevented	src/jqLite.js	https://github.com/angular/angular.js/blob/fb7db4a07bd1b0b67824d3808fe315419b272689/src/jqLite.js	958	28	958	81	0	0	0	0	0	0	1	0	0	0	0	0	0	0	1	1	1	0	1	1	1	3	3	3	3	6	6	1.5	15.509775004326936	23.264662506490403	0.005169925001442312	1.292481250360578	1	0	100	0
stopImmediatePropagation	src.jqLite.triggerHandler.stopImmediatePropagation	src/jqLite.js	https://github.com/angular/angular.js/blob/fb7db4a07bd1b0b67824d3808fe315419b272689/src/jqLite.js	959	34	959	89	0	0	0	0	0	0	1	0	0	0	0	0	0	0	1	1	1	0	1	1	1	2	2	3	3	5	5	1	11.60964047443681	11.60964047443681	0.0038698801581456034	0.6449800263576005	1	0	100	0
isImmediatePropagationStopped	src.jqLite.triggerHandler.isImmediatePropagationStopped	src/jqLite.js	https://github.com/angular/angular.js/blob/fb7db4a07bd1b0b67824d3808fe315419b272689/src/jqLite.js	960	39	960	103	0	0	0	0	0	0	1	0	0	0	0	0	0	0	1	1	1	0	1	1	1	3	3	3	3	6	6	1.5	15.509775004326936	23.264662506490403	0.005169925001442312	1.292481250360578	1	0	100	0
<anonymous>	src.jqLite.triggerHandler.forEach$1	src/jqLite.js	https://github.com/angular/angular.js/blob/fb7db4a07bd1b0b67824d3808fe315419b272689/src/jqLite.js	975	28	979	7	0	0	0	0	0	0	2	1	1	0	0	0	0	0	5	5	2	1	5	5	2	4	6	6	7	13	10	2.3333333333333335	43.18506523353572	100.76515221158334	0.014395021744511906	5.59806401175463	2	1	100	0
<anonymous>.name	src.jqLite.forEach$1[4].name	src/jqLite.js	https://github.com/angular/angular.js/blob/fb7db4a07bd1b0b67824d3808fe315419b272689/src/jqLite.js	986	27	1001	3	0	0	0	0	0	0	5	3	3	0.0666667	1	0	0.0666667	1	14	16	10	3	14	16	10	11	24	14	38	62	25	14.928571428571429	287.9190837660329	4298.220607650062	0.09597302792201096	238.7900337583368	5	3	45.45454545454545	0
$$jqLite	src.jqLite.$$jqLiteProvider.$$jqLite	src/jqLite.js	https://github.com/angular/angular.js/blob/fb7db4a07bd1b0b67824d3808fe315419b272689/src/jqLite.js	1011	14	1026	3	0	0	0	0	0	0	1	0	0	0	0	0	0	0	10	10	1	0	16	16	10	5	9	6	9	18	11	3.75	62.26976913547136	233.51163425801758	0.020756589711823786	12.972868569889865	1	0	25	0
event.isDefaultPrevented	src.jqLite.createEventHandler.eventHandler.isDefaultPrevented	src/jqLite.js	https://github.com/angular/angular.js/blob/fb7db4a07bd1b0b67824d3808fe315419b272689/src/jqLite.js	717	31	719	5	0	0	0	0	0	0	1	0	0	0	0	0	0	0	3	3	1	0	3	3	1	2	2	2	2	4	4	1	8	8	0.0026666666666666666	0.4444444444444444	1	0	100	0
event.stopImmediatePropagation	src.jqLite.createEventHandler.eventHandler.stopImmediatePropagation	src/jqLite.js	https://github.com/angular/angular.js/blob/fb7db4a07bd1b0b67824d3808fe315419b272689/src/jqLite.js	728	39	738	7	0	0	0	0	0	0	3	1	1	0	0	0	0	0	9	11	5	0	9	11	5	4	9	6	11	20	10	3.6666666666666665	66.43856189774725	243.6080602917399	0.02214618729924908	13.533781127318882	3	0	60	0
event.isImmediatePropagationStopped	src.jqLite.createEventHandler.eventHandler.isImmediatePropagationStopped	src/jqLite.js	https://github.com/angular/angular.js/blob/fb7db4a07bd1b0b67824d3808fe315419b272689/src/jqLite.js	741	42	743	5	0	0	0	0	0	0	1	0	0	0	0	0	0	0	3	3	1	0	3	3	1	3	3	3	3	6	6	1.5	15.509775004326936	23.264662506490403	0.005169925001442312	1.292481250360578	1	0	100	0
hasClass	src.jqLite.$$jqLiteProvider.$$jqLite.hasClass	src/jqLite.js	https://github.com/angular/angular.js/blob/fb7db4a07bd1b0b67824d3808fe315419b272689/src/jqLite.js	1013	16	1016	7	0	0	0	0	0	0	2	1	1	0	0	0	0	0	4	4	3	2	4	4	3	5	6	5	10	16	10	5	53.1508495181978	265.754247590989	0.017716949839399268	14.764124866166055	2	2	66.66666666666666	0
addClass	src.jqLite.$$jqLiteProvider.$$jqLite.addClass	src/jqLite.js	https://github.com/angular/angular.js/blob/fb7db4a07bd1b0b67824d3808fe315419b272689/src/jqLite.js	1017	16	1020	7	0	0	0	0	0	0	2	1	1	0	0	0	0	0	4	4	3	2	4	4	3	5	6	5	10	16	10	5	53.1508495181978	265.754247590989	0.017716949839399268	14.764124866166055	2	2	66.66666666666666	0
removeClass	src.jqLite.$$jqLiteProvider.$$jqLite.removeClass	src/jqLite.js	https://github.com/angular/angular.js/blob/fb7db4a07bd1b0b67824d3808fe315419b272689/src/jqLite.js	1021	19	1024	7	0	0	0	0	0	0	2	1	1	0	0	0	0	0	4	4	3	2	4	4	3	5	6	5	10	16	10	5	53.1508495181978	265.754247590989	0.017716949839399268	14.764124866166055	2	2	66.66666666666666	0
$CompileProvider	src.ng.compile.$CompileProvider	src/ng/compile.js	https://github.com/angular/angular.js/blob/fb7db4a07bd1b0b67824d3808fe315419b272689/src/ng/compile.js	704	0	2598	1	0.0122283	1	6	2	0.0105541	0	1	0	0	0.784314	80	0	0.248798	414	22	112	9	2	1250	1895	795	7	31	38	48	79	45	4.421052631578947	433.85639461004433	1918.1019551180905	0.1446187982033481	106.5612197287828	1	2	6.666666666666667	0
directiveNormalize	src.ng.compile.directiveNormalize	src/ng/compile.js	https://github.com/angular/angular.js/blob/fb7db4a07bd1b0b67824d3808fe315419b272689/src/ng/compile.js	2605	0	2607	1	0	0	0	0	0	0	1	0	0	0	0	0	0	0	3	3	2	1	3	3	2	3	4	5	6	10	8	1.7999999999999998	30	53.99999999999999	0.01	2.9999999999999996	1	1	100	0
nodesetLinkingFn	src.ng.compile.nodesetLinkingFn	src/ng/compile.js	https://github.com/angular/angular.js/blob/fb7db4a07bd1b0b67824d3808fe315419b272689/src/ng/compile.js	2654	0	2659	4	0	0	0	0	0	0	1	0	0	0.4	4	0	0.4	4	6	6	1	4	6	6	1	0	0	4	4	4	4	0	8	0	0.0026666666666666666	0	1	4	0	0
directiveLinkingFn	src.ng.compile.directiveLinkingFn	src/ng/compile.js	https://github.com/angular/angular.js/blob/fb7db4a07bd1b0b67824d3808fe315419b272689/src/ng/compile.js	2661	0	2667	4	0	0	0	0	0	0	1	0	0	0.416667	5	0	0.416667	5	7	7	1	5	7	7	1	0	0	5	5	5	5	0	11.60964047443681	0	0.0038698801581456034	0	1	5	0	0
tokenDifference	src.ng.compile.tokenDifference	src/ng/compile.js	https://github.com/angular/angular.js/blob/fb7db4a07bd1b0b67824d3808fe315419b272689/src/ng/compile.js	2669	0	2683	1	0	0	0	0	0	0	5	3	3	0	0	0	0	0	14	15	14	2	14	15	14	5	9	9	13	22	14	3.611111111111111	83.76180828526728	302.4731965856874	0.02792060276175576	16.804066476982634	1	2	25	0
removeComments	src.ng.compile.removeComments	src/ng/compile.js	https://github.com/angular/angular.js/blob/fb7db4a07bd1b0b67824d3808fe315419b272689/src/ng/compile.js	2685	0	2700	1	0	0	0	0	0	0	4	2	2	0	0	0	0	0	14	16	10	1	14	16	10	10	19	10	23	42	20	11.5	181.52097998526924	2087.491269830596	0.060506993328423075	115.9717372128109	4	1	44.44444444444444	0
parseIsolateBindings	src.ng.compile.$CompileProvider.parseIsolateBindings	src/ng/compile.js	https://github.com/angular/angular.js/blob/fb7db4a07bd1b0b67824d3808fe315419b272689/src/ng/compile.js	717	2	743	3	0	0	0	0	0	0	1	0	0	0	0	0	0	0	7	10	5	3	22	27	9	6	8	8	11	19	14	4.125	72.33974351909447	298.4014420162647	0.024113247839698156	16.577857889792483	1	3	25	0
parseDirectiveBindings	src.ng.compile.$CompileProvider.parseDirectiveBindings	src/ng/compile.js	https://github.com/angular/angular.js/blob/fb7db4a07bd1b0b67824d3808fe315419b272689/src/ng/compile.js	745	2	780	3	0	0	0	0	0	0	7	3	2	0.0555556	2	0	0.0555556	2	34	36	17	2	34	36	17	12	50	20	63	113	32	18.9	565	10678.5	0.18833333333333332	593.25	7	2	35	0
registerDirective	src.ng.compile.$CompileProvider.registerDirective	src/ng/compile.js	https://github.com/angular/angular.js/blob/fb7db4a07bd1b0b67824d3808fe315419b272689/src/ng/compile.js	797	20	837	3	0	0	0	0	0	0	3	2	2	0	0	0	0	0	15	15	9	2	41	41	28	10	23	20	33	56	30	8.25	274.78587335407707	2266.983455171136	0.0915952911180257	125.94352528728534	3	2	30	0
<anonymous>.aHrefSanitizationWhitelist	src.ng.compile.$CompileProvider.aHrefSanitizationWhitelist	src/ng/compile.js	https://github.com/angular/angular.js/blob/fb7db4a07bd1b0b67824d3808fe315419b272689/src/ng/compile.js	860	36	867	3	0	0	0	0	0	0	2	1	1	0	0	0	0	0	8	8	4	1	8	8	4	5	9	5	9	18	10	4.5	59.794705707972525	269.07617568587636	0.019931568569324175	14.948676426993131	2	1	40	0
<anonymous>.imgSrcSanitizationWhitelist	src.ng.compile.$CompileProvider.imgSrcSanitizationWhitelist	src/ng/compile.js	https://github.com/angular/angular.js/blob/fb7db4a07bd1b0b67824d3808fe315419b272689/src/ng/compile.js	890	37	897	3	0	0	0	0	0	0	2	1	1	0	0	0	0	0	8	8	4	1	8	8	4	5	9	5	9	18	10	4.5	59.794705707972525	269.07617568587636	0.019931568569324175	14.948676426993131	2	1	40	0
<anonymous>.debugInfoEnabled	src.ng.compile.$CompileProvider.debugInfoEnabled	src/ng/compile.js	https://github.com/angular/angular.js/blob/fb7db4a07bd1b0b67824d3808fe315419b272689/src/ng/compile.js	922	26	928	3	0	0	0	0	0	0	2	1	1	0	0	0	0	0	7	7	4	1	7	7	4	4	5	4	7	12	8	3.5	36	126	0.012	7	2	1	50	0
<anonymous>	src.ng.compile.$CompileProvider.__anonymusFunctionExpression1__	src/ng/compile.js	https://github.com/angular/angular.js/blob/fb7db4a07bd1b0b67824d3808fe315419b272689/src/ng/compile.js	933	4	2597	3	0.013463	1	6	2	0.012012	0	7	1	1	0.697248	76	0	0.229124	332	33	273	8	11	1117	1665	720	11	72	59	88	160	70	8.203389830508474	980.6852827111948	8044.943675122343	0.3268950942370649	446.9413152845746	7	11	17.073170731707318	0
<anonymous>	src.ng.compile.$CompileProvider.parseIsolateBindings.forEach$1	src/ng/compile.js	https://github.com/angular/angular.js/blob/fb7db4a07bd1b0b67824d3808fe315419b272689/src/ng/compile.js	722	19	740	5	0	0	0	0	0	0	4	2	2	0	0	0	0	0	17	19	4	2	17	19	4	13	25	25	36	61	38	9.36	320.1235783200587	2996.3566930757493	0.10670785944001956	166.46426072643052	4	2	50	0
<anonymous>	src.ng.compile.$CompileProvider.registerDirective.__anonymusFunctionExpression0__	src/ng/compile.js	https://github.com/angular/angular.js/blob/fb7db4a07bd1b0b67824d3808fe315419b272689/src/ng/compile.js	804	10	830	11	0	0	0	0	0	0	1	0	0	0	0	0	0	0	6	6	3	2	27	27	19	7	7	7	9	16	14	4.5	60.91767875292166	274.1295543881475	0.020305892917640553	15.229419688230415	1	2	33.33333333333333	0
Attributes	src.ng.compile.$CompileProvider.__anonymusFunctionExpression1__.Attributes	src/ng/compile.js	https://github.com/angular/angular.js/blob/fb7db4a07bd1b0b67824d3808fe315419b272689/src/ng/compile.js	936	21	950	5	0	0	0	0	0	0	3	2	2	0	0	0	0	0	13	15	9	2	13	15	9	10	23	13	31	54	23	11.923076923076923	244.2723456270787	2912.477967092092	0.08142411520902623	161.80433150511624	3	2	27.27272727272727	0
$addClass	src.ng.compile.$CompileProvider.__anonymusFunctionExpression1__.$addClass	src/ng/compile.js	https://github.com/angular/angular.js/blob/fb7db4a07bd1b0b67824d3808fe315419b272689/src/ng/compile.js	982	17	986	7	0	0	0	0	0	0	3	1	1	0	0	0	0	0	5	5	2	1	5	5	2	5	7	7	10	17	12	3.5714285714285716	60.94436251225966	217.65843754378452	0.020314787504086555	12.09213541909914	2	1	100	0
$removeClass	src.ng.compile.$CompileProvider.__anonymusFunctionExpression1__.$removeClass	src/ng/compile.js	https://github.com/angular/angular.js/blob/fb7db4a07bd1b0b67824d3808fe315419b272689/src/ng/compile.js	999	20	1003	7	0	0	0	0	0	0	3	1	1	0	0	0	0	0	5	5	2	1	5	5	2	5	7	7	10	17	12	3.5714285714285716	60.94436251225966	217.65843754378452	0.020314787504086555	12.09213541909914	2	1	100	0
$updateClass	src.ng.compile.$CompileProvider.__anonymusFunctionExpression1__.$updateClass	src/ng/compile.js	https://github.com/angular/angular.js/blob/fb7db4a07bd1b0b67824d3808fe315419b272689/src/ng/compile.js	1017	20	1027	7	0	0	0	0	0	0	5	1	1	0	0	0	0	0	10	11	6	2	10	11	6	6	18	11	26	44	17	7.090909090909092	179.84836501501496	1275.2884064701063	0.05994945500500499	70.8493559150059	3	2	50	0
$set	src.ng.compile.$CompileProvider.__anonymusFunctionExpression1__.$set	src/ng/compile.js	https://github.com/angular/angular.js/blob/fb7db4a07bd1b0b67824d3808fe315419b272689/src/ng/compile.js	1038	12	1128	7	0	0	0	0	0	0	18	3	2	0.222222	16	0	0.207792	16	56	86	40	4	61	91	43	20	137	57	167	304	77	29.298245614035086	1905.10310837125	55816.17878912258	0.6350343694570834	3100.8988216179214	14	4	29.78723404255319	0
$observe	src.ng.compile.$CompileProvider.__anonymusFunctionExpression1__.$observe	src/ng/compile.js	https://github.com/angular/angular.js/blob/fb7db4a07bd1b0b67824d3808fe315419b272689/src/ng/compile.js	1149	16	1165	7	0	0	0	0	0	0	3	0	0	0	0	0	0.0666667	1	10	12	4	2	14	17	7	8	21	11	23	44	19	8.363636363636363	186.90881059151775	1563.2373249472394	0.062302936863839246	86.8465180526244	3	2	50	0
safeAddClass	src.ng.compile.$CompileProvider.__anonymusFunctionExpression1__.safeAddClass	src/ng/compile.js	https://github.com/angular/angular.js/blob/fb7db4a07bd1b0b67824d3808fe315419b272689/src/ng/compile.js	1169	4	1176	5	0	0	0	0	0	0	2	1	1	0.142857	1	0	0.142857	1	6	8	3	2	6	8	3	2	2	3	5	7	5	1.6666666666666667	16.253496664211536	27.089161107019226	0.005417832221403845	1.5049533948344014	1	2	50	0
denormalizeTemplate	src.ng.compile.$CompileProvider.__anonymusFunctionExpression1__.denormalizeTemplate	src/ng/compile.js	https://github.com/angular/angular.js/blob/fb7db4a07bd1b0b67824d3808fe315419b272689/src/ng/compile.js	1183	14	1185	9	0	0	0	0	0	0	1	0	0	0	0	0	0	0	3	3	1	1	3	3	1	3	5	6	8	13	9	2	41.20902501875006	82.41805003750012	0.013736341672916687	4.578780557638896	1	1	100	0
$$addBindingInfo	src.ng.compile.$CompileProvider.__anonymusFunctionExpression1__.$$addBindingInfo	src/ng/compile.js	https://github.com/angular/angular.js/blob/fb7db4a07bd1b0b67824d3808fe315419b272689/src/ng/compile.js	1188	50	1198	5	0	0	0	0	0	0	3	1	1	0	0	0	0	0	9	11	5	2	9	11	5	8	16	9	20	36	17	8.88888888888889	147.14866228501225	1307.988109200109	0.04904955409500408	72.66600606667272	3	2	50	0
$$addBindingClass	src.ng.compile.$CompileProvider.__anonymusFunctionExpression1__.$$addBindingClass	src/ng/compile.js	https://github.com/angular/angular.js/blob/fb7db4a07bd1b0b67824d3808fe315419b272689/src/ng/compile.js	1200	51	1202	5	0	0	0	0	0	0	1	0	0	0	0	0	0	0	3	3	1	1	3	3	1	1	1	3	4	5	4	0.6666666666666666	10	6.666666666666666	0.0033333333333333335	0.37037037037037035	1	1	100	0
$$addScopeInfo	src.ng.compile.$CompileProvider.__anonymusFunctionExpression1__.$$addScopeInfo	src/ng/compile.js	https://github.com/angular/angular.js/blob/fb7db4a07bd1b0b67824d3808fe315419b272689/src/ng/compile.js	1204	48	1207	5	0	0	0	0	0	0	3	2	2	0	0	0	0	0	4	4	2	4	4	4	2	5	6	9	14	20	14	3.888888888888889	76.14709844115208	296.12760504892475	0.025382366147050694	16.451533613829152	3	4	150	0
$$addScopeClass	src.ng.compile.$CompileProvider.__anonymusFunctionExpression1__.$$addScopeClass	src/ng/compile.js	https://github.com/angular/angular.js/blob/fb7db4a07bd1b0b67824d3808fe315419b272689/src/ng/compile.js	1209	49	1211	5	0	0	0	0	0	0	2	1	1	0	0	0	0	0	3	3	1	2	3	3	1	2	2	5	7	9	7	1.4	25.26619429851844	35.372672017925815	0.008422064766172813	1.965148445440323	2	2	200	0
compile	src.ng.compile.$CompileProvider.__anonymusFunctionExpression1__.compile	src/ng/compile.js	https://github.com/angular/angular.js/blob/fb7db4a07bd1b0b67824d3808fe315419b272689/src/ng/compile.js	1217	4	1285	5	0	0	0	0	0	0	2	1	1	0.210526	4	0	0.25	16	15	19	8	5	48	69	33	9	16	15	27	43	24	8.1	197.15338753100974	1596.9424390011789	0.06571779584366991	88.71902438895438	2	5	28.57142857142857	0
detectNamespaceForChildElements	src.ng.compile.$CompileProvider.__anonymusFunctionExpression1__.detectNamespaceForChildElements	src/ng/compile.js	https://github.com/angular/angular.js/blob/fb7db4a07bd1b0b67824d3808fe315419b272689/src/ng/compile.js	1287	4	1295	5	0	0	0	0	0	0	5	2	2	0.111111	1	0	0.111111	1	8	9	5	1	8	9	5	11	17	10	16	33	21	8.8	144.94647495169912	1275.5289795749522	0.048315491650566374	70.86272108749735	3	1	60	0
compileNodes	src.ng.compile.$CompileProvider.__anonymusFunctionExpression1__.compileNodes	src/ng/compile.js	https://github.com/angular/angular.js/blob/fb7db4a07bd1b0b67824d3808fe315419b272689/src/ng/compile.js	1312	4	1416	5	0	0	0	0	0	0	17	3	3	0.36	18	15	0.21	21	32	44	17	6	79	105	52	17	61	35	95	156	52	23.071428571428573	889.2685960300105	20516.696894120956	0.29642286534333684	1139.8164941178309	14	6	60.86956521739131	0
createBoundTranscludeFn	src.ng.compile.$CompileProvider.__anonymusFunctionExpression1__.createBoundTranscludeFn	src/ng/compile.js	https://github.com/angular/angular.js/blob/fb7db4a07bd1b0b67824d3808fe315419b272689/src/ng/compile.js	1418	4	1435	5	0	0	0	0	0	0	1	0	0	0	0	0	0	0	5	7	3	4	14	18	7	4	4	6	7	11	10	2.3333333333333335	36.541209043760986	85.26282110210897	0.012180403014586996	4.736823394561609	1	4	50	0
collectDirectives	src.ng.compile.$CompileProvider.__anonymusFunctionExpression1__.collectDirectives	src/ng/compile.js	https://github.com/angular/angular.js/blob/fb7db4a07bd1b0b67824d3808fe315419b272689/src/ng/compile.js	1447	4	1538	5	0	0	0	0	0	0	20	4	4	0.210526	20	10	0.208333	20	75	91	50	5	76	92	51	21	139	71	203	342	92	30.021126760563384	2231.0581889714986	66978.88070130633	0.7436860629904996	3721.048927850352	17	5	27.419354838709676	0
groupScan	src.ng.compile.$CompileProvider.__anonymusFunctionExpression1__.groupScan	src/ng/compile.js	https://github.com/angular/angular.js/blob/fb7db4a07bd1b0b67824d3808fe315419b272689/src/ng/compile.js	1548	4	1570	5	0	0	0	0	0	0	9	4	4	0.266667	8	8	0.266667	8	22	23	16	3	22	23	16	16	37	16	43	80	32	21.5	400	8600	0.13333333333333333	477.77777777777777	7	3	41.17647058823529	0
groupElementsLinkFnWrapper	src.ng.compile.$CompileProvider.__anonymusFunctionExpression1__.groupElementsLinkFnWrapper	src/ng/compile.js	https://github.com/angular/angular.js/blob/fb7db4a07bd1b0b67824d3808fe315419b272689/src/ng/compile.js	1580	4	1585	5	0	0	0	0	0	0	1	0	0	0.666667	8	8	0.571429	8	4	4	2	3	6	6	4	2	2	4	4	6	6	1	15.509775004326936	15.509775004326936	0.005169925001442312	0.861654166907052	1	3	100	0
applyDirectivesToNode	src.ng.compile.$CompileProvider.__anonymusFunctionExpression1__.applyDirectivesToNode	src/ng/compile.js	https://github.com/angular/angular.js/blob/fb7db4a07bd1b0b67824d3808fe315419b272689/src/ng/compile.js	1610	4	2035	5	0.0474308	1	6	2	0.0469484	0	33	6	4	0.242574	49	23	0.173913	68	153	215	93	9	323	426	205	28	259	109	384	643	137	49.321100917431195	4564.034629343619	225103.2125445073	1.521344876447873	12505.734030250405	28	9	22.76422764227642	0
markDirectivesAsIsolate	src.ng.compile.$CompileProvider.__anonymusFunctionExpression1__.markDirectivesAsIsolate	src/ng/compile.js	https://github.com/angular/angular.js/blob/fb7db4a07bd1b0b67824d3808fe315419b272689/src/ng/compile.js	2037	4	2042	5	0	0	0	0	0	0	2	1	1	0.166667	1	0	0.166667	1	5	6	5	1	5	6	5	9	13	9	17	30	18	8.5	125.09775004326937	1063.3308753677898	0.04169925001442312	59.073937520432764	2	1	40	0
addDirective	src.ng.compile.$CompileProvider.__anonymusFunctionExpression1__.addDirective	src/ng/compile.js	https://github.com/angular/angular.js/blob/fb7db4a07bd1b0b67824d3808fe315419b272689/src/ng/compile.js	2058	4	2079	5	0	0	0	0	0	0	9	5	5	0.388889	14	14	0.388889	14	22	22	17	7	22	22	17	18	42	30	57	99	48	17.099999999999998	552.9112875713945	9454.783017470845	0.18430376252379815	525.2657231928247	7	7	36.84210526315789	0
directiveIsMultiElement	src.ng.compile.$CompileProvider.__anonymusFunctionExpression1__.directiveIsMultiElement	src/ng/compile.js	https://github.com/angular/angular.js/blob/fb7db4a07bd1b0b67824d3808fe315419b272689/src/ng/compile.js	2090	4	2101	5	0	0	0	0	0	0	4	3	3	0.4	8	8	0.4	8	12	12	9	1	12	12	9	10	20	15	25	45	25	8.333333333333334	208.9735285398626	1741.4460711655217	0.06965784284662087	96.7470039536401	4	1	40	0
mergeTemplateAttributes	src.ng.compile.$CompileProvider.__anonymusFunctionExpression1__.mergeTemplateAttributes	src/ng/compile.js	https://github.com/angular/angular.js/blob/fb7db4a07bd1b0b67824d3808fe315419b272689/src/ng/compile.js	2111	4	2142	5	0	0	0	0	0	0	1	0	0	0.526316	10	8	0.305556	11	9	13	4	2	25	32	17	5	11	9	17	28	14	4.722222222222222	106.6059378176129	503.416928583172	0.035535312605870964	27.967607143509557	1	2	20	0
compileTemplateUrl	src.ng.compile.$CompileProvider.__anonymusFunctionExpression1__.compileTemplateUrl	src/ng/compile.js	https://github.com/angular/angular.js/blob/fb7db4a07bd1b0b67824d3808fe315419b272689/src/ng/compile.js	2145	4	2257	5	0	0	0	0	0	0	2	1	1	0	0	0	0.0204082	2	21	24	5	8	96	113	52	10	34	31	52	86	41	8.387096774193548	460.7494723971552	3864.35041365356	0.1535831574657184	214.68613409186443	2	8	13.333333333333334	0
byPriority	src.ng.compile.$CompileProvider.__anonymusFunctionExpression1__.byPriority	src/ng/compile.js	https://github.com/angular/angular.js/blob/fb7db4a07bd1b0b67824d3808fe315419b272689/src/ng/compile.js	2263	4	2268	5	0	0	0	0	0	0	4	2	2	0.333333	3	3	0.333333	3	6	6	7	2	6	6	7	10	22	8	24	46	18	15	191.81655006634637	2877.2482509951956	0.06393885002211545	159.84712505528864	4	2	66.66666666666666	0
assertNoDuplicate	src.ng.compile.$CompileProvider.__anonymusFunctionExpression1__.assertNoDuplicate	src/ng/compile.js	https://github.com/angular/angular.js/blob/fb7db4a07bd1b0b67824d3808fe315419b272689/src/ng/compile.js	2271	4	2276	5	0	0	0	0	0	0	2	1	1	0	0	0	0	0	6	6	3	4	6	6	3	4	6	9	15	21	13	3.3333333333333335	77.70923408096293	259.03078026987646	0.025903078026987644	14.390598903882026	2	4	100	0
addTextInterpolateDirective	src.ng.compile.$CompileProvider.__anonymusFunctionExpression1__.addTextInterpolateDirective	src/ng/compile.js	https://github.com/angular/angular.js/blob/fb7db4a07bd1b0b67824d3808fe315419b272689/src/ng/compile.js	2279	4	2303	5	0	0	0	0	0	0	2	1	1	0	0	0	0.0869565	2	10	10	4	2	21	25	14	8	10	11	14	24	19	5.090909090909091	101.95026032264605	519.0195070971072	0.03398342010754868	28.8344170609504	2	2	40	0
wrapTemplate	src.ng.compile.$CompileProvider.__anonymusFunctionExpression1__.wrapTemplate	src/ng/compile.js	https://github.com/angular/angular.js/blob/fb7db4a07bd1b0b67824d3808fe315419b272689/src/ng/compile.js	2306	4	2317	5	0	0	0	0	0	0	5	1	1	0	0	0	0	0	12	12	7	2	12	12	7	10	24	16	27	51	26	8.4375	239.7224256251957	2022.657966212589	0.07990747520839857	112.36988701181049	4	2	44.44444444444444	0
getTrustedContext	src.ng.compile.$CompileProvider.__anonymusFunctionExpression1__.getTrustedContext	src/ng/compile.js	https://github.com/angular/angular.js/blob/fb7db4a07bd1b0b67824d3808fe315419b272689/src/ng/compile.js	2320	4	2332	5	0	0	0	0	0	0	8	1	1	0.0769231	1	0	0.0769231	1	12	13	6	2	12	13	6	10	21	14	23	44	24	8.214285714285714	201.7383500317309	1657.136446689218	0.06724611667724363	92.06313592717878	6	2	120	0
addAttrInterpolateDirective	src.ng.compile.$CompileProvider.__anonymusFunctionExpression1__.addAttrInterpolateDirective	src/ng/compile.js	https://github.com/angular/angular.js/blob/fb7db4a07bd1b0b67824d3808fe315419b272689/src/ng/compile.js	2335	4	2402	5	0	0	0	0	0	0	5	1	1	0.0588235	1	0	0.275862	16	16	22	9	5	42	68	25	14	26	23	37	63	37	11.26086956521739	328.19556203462383	3695.7674159551116	0.10939852067820795	205.3204119975062	4	5	40	0
replaceWith	src.ng.compile.$CompileProvider.__anonymusFunctionExpression1__.replaceWith	src/ng/compile.js	https://github.com/angular/angular.js/blob/fb7db4a07bd1b0b67824d3808fe315419b272689/src/ng/compile.js	2415	4	2486	5	0	0	0	0	0	0	10	5	5	0.373333	28	10	0.373333	28	47	72	35	3	47	72	35	18	96	34	114	210	52	30.176470588235293	1197.0923408096294	36124.02181384352	0.3990307802698765	2006.8901007690847	10	3	25	0
cloneAndAnnotateFn	src.ng.compile.$CompileProvider.__anonymusFunctionExpression1__.cloneAndAnnotateFn	src/ng/compile.js	https://github.com/angular/angular.js/blob/fb7db4a07bd1b0b67824d3808fe315419b272689/src/ng/compile.js	2489	4	2491	5	0	0	0	0	0	0	1	0	0	0	0	0	0	0	3	3	2	2	3	3	3	3	3	4	6	9	7	2.25	25.26619429851844	56.848937171666485	0.008422064766172813	3.158274287314805	1	2	100	0
invokeLinkFn	src.ng.compile.$CompileProvider.__anonymusFunctionExpression1__.invokeLinkFn	src/ng/compile.js	https://github.com/angular/angular.js/blob/fb7db4a07bd1b0b67824d3808fe315419b272689/src/ng/compile.js	2494	4	2500	5	0	0	0	0	0	0	2	1	1	0	0	0	0	0	7	7	4	6	7	7	4	1	1	6	12	13	7	1	36.49561398674886	36.49561398674886	0.012165204662249619	2.0275341103749365	1	6	50	0
initializeDirectiveBindings	src.ng.compile.$CompileProvider.__anonymusFunctionExpression1__.initializeDirectiveBindings	src/ng/compile.js	https://github.com/angular/angular.js/blob/fb7db4a07bd1b0b67824d3808fe315419b272689/src/ng/compile.js	2505	4	2596	5	0	0	0	0	0	0	4	1	1	0.0714286	1	1	0.114943	10	13	13	8	6	77	92	53	10	14	13	23	37	23	8.846153846153847	167.37179237410948	1480.5966248478917	0.055790597458036495	82.2553680471051	3	6	42.857142857142854	0
<anonymous>	src.ng.compile.$CompileProvider.registerDirective.__anonymusFunctionExpression0__.forEach$1	src/ng/compile.js	https://github.com/angular/angular.js/blob/fb7db4a07bd1b0b67824d3808fe315419b272689/src/ng/compile.js	806	41	828	13	0	0	0	0	0	0	11	3	2	0	0	0	0	0	23	23	16	2	23	23	16	11	55	25	65	120	36	14.3	620.3910001730775	8871.591302475008	0.2067970000576925	492.8661834708338	8	2	47.05882352941176	0
<anonymous>	src.ng.compile.$CompileProvider.__anonymusFunctionExpression1__.$set.forEach$1	src/ng/compile.js	https://github.com/angular/angular.js/blob/fb7db4a07bd1b0b67824d3808fe315419b272689/src/ng/compile.js	1121	54	1127	9	0	0	0	0	0	0	2	1	1	0	0	0	0	0	7	7	3	1	7	7	3	1	1	2	3	4	3	0.75	6.339850002884624	4.754887502163468	0.002113283334294875	0.26416041678685936	1	1	50	0
<anonymous>	src.ng.compile.$CompileProvider.__anonymusFunctionExpression1__.$observe.$evalAsync$0	src/ng/compile.js	https://github.com/angular/angular.js/blob/fb7db4a07bd1b0b67824d3808fe315419b272689/src/ng/compile.js	1155	30	1160	9	0	0	0	0	0	0	3	1	1	0.166667	1	0	0.166667	1	5	6	2	0	5	6	2	5	8	6	8	16	11	3.333333333333333	55.350905898196764	184.50301966065587	0.018450301966065587	10.250167758925326	2	0	100	0
<anonymous>	src.ng.compile.$CompileProvider.__anonymusFunctionExpression1__.$observe.__anonymusFunctionExpression2__	src/ng/compile.js	https://github.com/angular/angular.js/blob/fb7db4a07bd1b0b67824d3808fe315419b272689/src/ng/compile.js	1162	15	1164	9	0	0	0	0	0	0	1	0	0	0	0	0	0	0	3	3	1	0	3	3	1	1	1	3	3	4	4	0.5	8	4	0.0026666666666666666	0.2222222222222222	1	0	100	0
<anonymous>	src.ng.compile.$CompileProvider.__anonymusFunctionExpression1__.compile.forEach$1	src/ng/compile.js	https://github.com/angular/angular.js/blob/fb7db4a07bd1b0b67824d3808fe315419b272689/src/ng/compile.js	1226	29	1230	7	0	0	0	0	0	0	3	1	1	0.166667	1	0	0.166667	1	5	5	2	2	5	5	2	6	15	13	17	32	19	3.9230769230769234	135.93368043019473	533.2782847646101	0.04531122681006491	29.626571375811675	2	2	100	0
publicLinkFn	src.ng.compile.$CompileProvider.__anonymusFunctionExpression1__.compile.publicLinkFn	src/ng/compile.js	https://github.com/angular/angular.js/blob/fb7db4a07bd1b0b67824d3808fe315419b272689/src/ng/compile.js	1236	13	1284	7	0	0	0	0	0	0	11	2	2	0.255814	11	0	0.255814	11	32	49	23	3	32	49	23	14	55	31	74	129	45	16.70967741935484	708.4490494265281	11837.955083965857	0.23614968314217602	657.6641713314365	9	3	33.33333333333333	0
compositeLinkFn	src.ng.compile.$CompileProvider.__anonymusFunctionExpression1__.compileNodes.compositeLinkFn	src/ng/compile.js	https://github.com/angular/angular.js/blob/fb7db4a07bd1b0b67824d3808fe315419b272689/src/ng/compile.js	1355	6	1415	7	0	0	0	0	0	0	13	5	4	0.06	3	0	0.06	3	47	61	35	4	47	61	35	13	79	37	114	193	50	20.027027027027028	1089.2642446265218	21814.724466709533	0.3630880815421739	1211.9291370394185	11	4	24.444444444444443	0
boundTranscludeFn	src.ng.compile.$CompileProvider.__anonymusFunctionExpression1__.createBoundTranscludeFn.boundTranscludeFn	src/ng/compile.js	https://github.com/angular/angular.js/blob/fb7db4a07bd1b0b67824d3808fe315419b272689/src/ng/compile.js	1420	30	1432	7	0	0	0	0	0	0	2	1	1	0	0	0	0	0	11	13	4	5	11	13	4	8	13	15	24	37	23	6.4	167.37179237410948	1071.1794711943007	0.055790597458036495	59.509970621905595	2	5	28.57142857142857	0
<anonymous>	src.ng.compile.$CompileProvider.__anonymusFunctionExpression1__.collectDirectives.replace$1	src/ng/compile.js	https://github.com/angular/angular.js/blob/fb7db4a07bd1b0b67824d3808fe315419b272689/src/ng/compile.js	1473	44	1475	17	0	0	0	0	0	0	1	0	0	0	0	0	0	0	3	3	1	2	3	3	1	3	3	3	4	7	6	2	18.094737505048094	36.18947501009619	0.006031579168349364	2.0105263894497885	1	2	100	0
<anonymous>	src.ng.compile.$CompileProvider.__anonymusFunctionExpression1__.groupElementsLinkFnWrapper.__anonymusFunctionExpression3__	src/ng/compile.js	https://github.com/angular/angular.js/blob/fb7db4a07bd1b0b67824d3808fe315419b272689/src/ng/compile.js	1581	13	1584	7	0	0	0	0	0	0	1	0	0	0	0	0	0	0	4	4	2	5	4	4	2	4	5	10	17	22	14	3.4	83.76180828526728	284.7901481699087	0.02792060276175576	15.821674898328261	1	5	50	0
addLinkFns	src.ng.compile.$CompileProvider.__anonymusFunctionExpression1__.applyDirectivesToNode.addLinkFns	src/ng/compile.js	https://github.com/angular/angular.js/blob/fb7db4a07bd1b0b67824d3808fe315419b272689/src/ng/compile.js	1820	6	1839	7	0	0	0	0	0	0	9	2	2	0	0	0	0	0	20	20	17	4	20	20	17	8	38	17	58	96	25	13.647058823529411	445.81019421837357	6083.9979446272155	0.1486033980727912	337.99988581262306	9	4	50	0
getControllers	src.ng.compile.$CompileProvider.__anonymusFunctionExpression1__.applyDirectivesToNode.getControllers	src/ng/compile.js	https://github.com/angular/angular.js/blob/fb7db4a07bd1b0b67824d3808fe315419b272689/src/ng/compile.js	1842	6	1879	7	0	0	0	0	0	0	13	3	3	0.0625	2	0	0.0625	2	30	38	23	4	30	38	23	18	70	35	81	151	53	20.82857142857143	864.9159886390431	18014.964449081785	0.2883053295463477	1000.8313582823214	10	4	41.66666666666667	0
setupControllers	src.ng.compile.$CompileProvider.__anonymusFunctionExpression1__.applyDirectivesToNode.setupControllers	src/ng/compile.js	https://github.com/angular/angular.js/blob/fb7db4a07bd1b0b67824d3808fe315419b272689/src/ng/compile.js	1881	6	1910	7	0	0	0	0	0	0	6	2	2	0.185185	5	0	0.185185	5	22	30	14	6	22	30	14	15	43	29	58	101	44	15	551.402593482367	8271.038902235505	0.18380086449412233	459.50216123530583	5	6	29.411764705882355	0
nodeLinkFn	src.ng.compile.$CompileProvider.__anonymusFunctionExpression1__.applyDirectivesToNode.nodeLinkFn	src/ng/compile.js	https://github.com/angular/angular.js/blob/fb7db4a07bd1b0b67824d3808fe315419b272689/src/ng/compile.js	1912	6	2034	7	0.167832	1	6	2	0.162602	0	28	3	3	0.107527	10	0	0.109091	12	83	105	47	6	98	123	58	21	124	60	207	331	81	36.225	2098.4903509548108	76017.81296333802	0.6994967836516036	4223.211831296557	18	6	33.33333333333333	0
<anonymous>	src.ng.compile.$CompileProvider.__anonymusFunctionExpression1__.mergeTemplateAttributes.forEach$1[0]	src/ng/compile.js	https://github.com/angular/angular.js/blob/fb7db4a07bd1b0b67824d3808fe315419b272689/src/ng/compile.js	2117	19	2124	7	0	0	0	0	0	0	5	3	3	0	0	0	0	0	8	8	4	2	8	8	4	10	17	13	25	42	23	9.615384615384615	189.98960215439456	1826.823097638409	0.06332986738479819	101.49017209102273	4	2	100	0
<anonymous>	src.ng.compile.$CompileProvider.__anonymusFunctionExpression1__.mergeTemplateAttributes.forEach$1[1]	src/ng/compile.js	https://github.com/angular/angular.js/blob/fb7db4a07bd1b0b67824d3808fe315419b272689/src/ng/compile.js	2127	19	2141	7	0	0	0	0	0	0	7	3	2	0.0769231	1	0	0.0769231	1	12	15	9	2	12	15	9	11	40	17	49	89	28	15.852941176470589	427.85458806312676	6782.753616647804	0.14261819602104225	376.8196453693224	6	2	54.54545454545454	0
<anonymous>	src.ng.compile.$CompileProvider.__anonymusFunctionExpression1__.compileTemplateUrl.then$0	src/ng/compile.js	https://github.com/angular/angular.js/blob/fb7db4a07bd1b0b67824d3808fe315419b272689/src/ng/compile.js	2163	14	2239	9	0	0	0	0	0	0	12	3	3	0.0322581	2	0	0.0307692	2	60	74	37	1	63	77	39	18	101	68	147	248	86	19.455882352941174	1593.7136591661204	31007.105457011425	0.5312378863887068	1722.6169698339681	11	1	22.916666666666664	0
delayedNodeLinkFn	src.ng.compile.$CompileProvider.__anonymusFunctionExpression1__.compileTemplateUrl.delayedNodeLinkFn	src/ng/compile.js	https://github.com/angular/angular.js/blob/fb7db4a07bd1b0b67824d3808fe315419b272689/src/ng/compile.js	2241	13	2256	7	0	0	0	0	0	0	4	2	2	0	0	0	0	0	16	16	8	5	16	16	8	7	15	14	31	46	21	7.75	202.04660144782298	1565.861161220628	0.06734886714927432	86.99228673447934	4	5	44.44444444444444	0
textInterpolateCompileFn	src.ng.compile.$CompileProvider.__anonymusFunctionExpression1__.addTextInterpolateDirective.textInterpolateCompileFn	src/ng/compile.js	https://github.com/angular/angular.js/blob/fb7db4a07bd1b0b67824d3808fe315419b272689/src/ng/compile.js	2284	19	2300	11	0	0	0	0	0	0	2	1	1	0.222222	2	0	0.133333	2	7	11	4	1	13	17	10	8	13	8	12	25	16	6	100	600	0.03333333333333333	33.333333333333336	2	1	40	0
compile	src.ng.compile.$CompileProvider.__anonymusFunctionExpression1__.addAttrInterpolateDirective.compile	src/ng/compile.js	https://github.com/angular/angular.js/blob/fb7db4a07bd1b0b67824d3808fe315419b272689/src/ng/compile.js	2353	17	2400	11	0	0	0	0	0	0	1	0	0	0	0	0	0.348837	15	6	6	1	0	28	48	16	4	4	3	3	7	7	2	19.651484454403228	39.302968908806456	0.00655049481813441	2.1834982727114696	1	0	50	0
<anonymous>	src.ng.compile.$CompileProvider.__anonymusFunctionExpression1__.cloneAndAnnotateFn.extend$0	src/ng/compile.js	https://github.com/angular/angular.js/blob/fb7db4a07bd1b0b67824d3808fe315419b272689/src/ng/compile.js	2490	20	2490	68	0	0	0	0	0	0	1	0	0	0	0	0	0	0	1	1	1	0	1	1	1	3	3	4	4	7	7	1.5	19.651484454403228	29.47722668160484	0.00655049481813441	1.6376237045336022	1	0	100	0
<anonymous>	src.ng.compile.$CompileProvider.__anonymusFunctionExpression1__.initializeDirectiveBindings.forEach$1	src/ng/compile.js	https://github.com/angular/angular.js/blob/fb7db4a07bd1b0b67824d3808fe315419b272689/src/ng/compile.js	2508	24	2585	7	0	0	0	0	0	0	15	2	2	0.0925926	5	0	0.125	9	49	60	31	2	63	78	41	16	90	36	102	192	52	22.666666666666668	1094.48442588309	24808.31365335004	0.36482814196103	1378.2396474083355	12	2	28.57142857142857	0
destroyBindings	src.ng.compile.$CompileProvider.__anonymusFunctionExpression1__.initializeDirectiveBindings.destroyBindings	src/ng/compile.js	https://github.com/angular/angular.js/blob/fb7db4a07bd1b0b67824d3808fe315419b272689/src/ng/compile.js	2586	50	2590	7	0	0	0	0	0	0	2	1	1	0	0	0	0	0	5	5	4	0	5	5	4	7	9	5	10	19	12	7	68.11428751370197	476.80001259591376	0.022704762504567322	26.488889588661877	2	0	50	0
controllersBoundTransclude	src.ng.compile.$CompileProvider.__anonymusFunctionExpression1__.applyDirectivesToNode.nodeLinkFn.controllersBoundTransclude	src/ng/compile.js	https://github.com/angular/angular.js/blob/fb7db4a07bd1b0b67824d3808fe315419b272689/src/ng/compile.js	2016	8	2033	9	0	0	0	0	0	0	5	2	2	0.117647	2	1	0.117647	2	15	18	11	3	15	18	11	8	17	12	27	44	20	9	190.16483617504394	1711.4835255753956	0.06338827872501465	95.08241808752197	5	3	50	0
<anonymous>	src.ng.compile.$CompileProvider.__anonymusFunctionExpression1__.compileTemplateUrl.then$0.forEach$1	src/ng/compile.js	https://github.com/angular/angular.js/blob/fb7db4a07bd1b0b67824d3808fe315419b272689/src/ng/compile.js	2201	32	2205	11	0	0	0	0	0	0	2	1	1	0	0	0	0	0	5	5	2	2	5	5	2	4	5	6	8	13	10	2.6666666666666665	43.18506523353572	115.16017395609524	0.014395021744511906	6.397787442005291	2	2	100	0
textInterpolateLinkFn	src.ng.compile.$CompileProvider.__anonymusFunctionExpression1__.addTextInterpolateDirective.textInterpolateCompileFn.textInterpolateLinkFn	src/ng/compile.js	https://github.com/angular/angular.js/blob/fb7db4a07bd1b0b67824d3808fe315419b272689/src/ng/compile.js	2292	19	2299	13	0	0	0	0	0	0	2	1	1	0	0	0	0	0	7	7	5	2	8	8	6	7	14	11	18	32	18	5.7272727272727275	133.437600046154	764.2335275370638	0.04447920001538466	42.45741819650354	2	2	40	0
attrInterpolatePreLinkFn	src.ng.compile.$CompileProvider.__anonymusFunctionExpression1__.addAttrInterpolateDirective.compile.attrInterpolatePreLinkFn	src/ng/compile.js	https://github.com/angular/angular.js/blob/fb7db4a07bd1b0b67824d3808fe315419b272689/src/ng/compile.js	2355	19	2398	15	0	0	0	0	0	0	9	1	1	0.321429	9	0	0.384615	15	19	33	12	3	24	44	15	15	44	23	52	96	38	16.956521739130434	503.8010412905842	8542.71330884034	0.16793368043019472	474.5951838244634	7	3	58.333333333333336	0
<anonymous>	src.ng.compile.$CompileProvider.__anonymusFunctionExpression1__.initializeDirectiveBindings.forEach$1.$observe$1	src/ng/compile.js	https://github.com/angular/angular.js/blob/fb7db4a07bd1b0b67824d3808fe315419b272689/src/ng/compile.js	2518	37	2520	13	0	0	0	0	0	0	1	0	0	0	0	0	0	0	3	3	1	1	3	3	1	2	2	3	4	6	5	1.3333333333333333	13.931568569324174	18.575424759098897	0.004643856189774725	1.0319680421721609	1	1	100	0
<anonymous>	src.ng.compile.$CompileProvider.__anonymusFunctionExpression1__.initializeDirectiveBindings.forEach$1.__anonymusFunctionExpression4__	src/ng/compile.js	https://github.com/angular/angular.js/blob/fb7db4a07bd1b0b67824d3808fe315419b272689/src/ng/compile.js	2537	24	2537	82	0	0	0	0	0	0	3	0	0	0	0	0	0	0	1	1	1	2	1	1	1	5	6	2	8	14	7	10	39.302968908806456	393.0296890880646	0.01310098963626882	21.8349827271147	2	2	200	0
<anonymous>	src.ng.compile.$CompileProvider.__anonymusFunctionExpression1__.initializeDirectiveBindings.forEach$1.__anonymusFunctionExpression5__	src/ng/compile.js	https://github.com/angular/angular.js/blob/fb7db4a07bd1b0b67824d3808fe315419b272689/src/ng/compile.js	2539	44	2545	13	0	0	0	0	0	0	1	0	0	0.142857	1	0	0.142857	1	6	7	2	0	6	7	2	4	8	12	12	20	16	2	80	160	0.02666666666666667	8.88888888888889	1	0	50	0
parentValueWatch	src.ng.compile.$CompileProvider.__anonymusFunctionExpression1__.initializeDirectiveBindings.forEach$1.parentValueWatch	src/ng/compile.js	https://github.com/angular/angular.js/blob/fb7db4a07bd1b0b67824d3808fe315419b272689/src/ng/compile.js	2547	35	2559	13	0	0	0	0	0	0	3	2	2	0.230769	3	0	0.230769	3	10	13	5	1	10	13	5	7	15	7	18	33	14	9	125.64271242790092	1130.7844118511082	0.04188090414263364	62.82135621395045	3	1	50	0
destination.scopeName	src.ng.compile.$CompileProvider.__anonymusFunctionExpression1__.initializeDirectiveBindings.forEach$1.scopeName	src/ng/compile.js	https://github.com/angular/angular.js/blob/fb7db4a07bd1b0b67824d3808fe315419b272689/src/ng/compile.js	2580	37	2582	13	0	0	0	0	0	0	1	0	0	0	0	0	0	0	3	3	1	1	3	3	1	2	2	3	4	6	5	1.3333333333333333	13.931568569324174	18.575424759098897	0.004643856189774725	1.0319680421721609	1	1	100	0
interpolateFnWatchAction	src.ng.compile.$CompileProvider.__anonymusFunctionExpression1__.addTextInterpolateDirective.textInterpolateCompileFn.textInterpolateLinkFn.interpolateFnWatchAction	src/ng/compile.js	https://github.com/angular/angular.js/blob/fb7db4a07bd1b0b67824d3808fe315419b272689/src/ng/compile.js	2296	42	2298	15	0	0	0	0	0	0	1	0	0	0	0	0	0	0	3	3	1	1	3	3	1	2	3	4	5	8	6	1.25	20.67970000576925	25.84962500721156	0.006893233335256416	1.43609027817842	1	1	100	0
interpolateFnWatchAction	src.ng.compile.$CompileProvider.__anonymusFunctionExpression1__.addAttrInterpolateDirective.compile.attrInterpolatePreLinkFn.interpolateFnWatchAction	src/ng/compile.js	https://github.com/angular/angular.js/blob/fb7db4a07bd1b0b67824d3808fe315419b272689/src/ng/compile.js	2385	40	2397	19	0	0	0	0	0	0	3	1	1	0.461538	6	0	0.461538	6	7	13	3	2	7	13	3	7	9	7	14	23	14	7	87.56916320732489	612.9841424512742	0.029189721069108297	34.05467458062635	2	2	50	0
ensureSafeMemberName	src.ng.parse.ensureSafeMemberName[0]	src/ng/parse.js	https://github.com/angular/angular.js/blob/fb7db4a07bd1b0b67824d3808fe315419b272689/src/ng/parse.js	29	0	38	1	0	0	0	0	0	0	6	1	1	0	0	0	0	0	10	10	4	2	10	10	4	7	14	11	18	32	18	5.7272727272727275	133.437600046154	764.2335275370638	0.04447920001538466	42.45741819650354	6	2	200	0
ensureSafeObject	src.ng.parse.ensureSafeObject[0]	src/ng/parse.js	https://github.com/angular/angular.js/blob/fb7db4a07bd1b0b67824d3808fe315419b272689/src/ng/parse.js	40	0	65	1	0	0	0	0	0	0	10	5	2	0.137931	4	0	0.137931	4	25	26	11	2	25	26	11	9	31	19	38	69	28	9	331.7074896219747	2985.367406597772	0.11056916320732489	165.85374481098734	7	2	53.84615384615385	0
ensureSafeFunction	src.ng.parse.ensureSafeFunction[0]	src/ng/parse.js	https://github.com/angular/angular.js/blob/fb7db4a07bd1b0b67824d3808fe315419b272689/src/ng/parse.js	71	0	83	1	0	0	0	0	0	0	6	3	2	0	0	0	0	0	13	13	6	2	13	13	6	7	15	11	20	35	18	6.363636363636363	145.94737505048093	928.756023048515	0.04864912501682698	51.59755683602861	6	2	100	0
<anonymous>	src.ng.parse.forEach$1	src/ng/parse.js	https://github.com/angular/angular.js/blob/fb7db4a07bd1b0b67824d3808fe315419b272689/src/ng/parse.js	86	68	86	118	0	0	0	0	0	0	1	0	0	0	0	0	0	0	1	1	1	1	1	1	1	2	2	3	4	6	5	1.3333333333333333	13.931568569324174	18.575424759098897	0.004643856189774725	1.0319680421721609	1	1	100	0
Lexer	src.ng.parse.Lexer	src/ng/parse.js	https://github.com/angular/angular.js/blob/fb7db4a07bd1b0b67824d3808fe315419b272689/src/ng/parse.js	96	12	98	1	0	0	0	0	0	0	1	0	0	0	0	0	0	0	3	3	1	1	3	3	1	2	2	2	4	6	4	2	12	24	0.004	1.3333333333333333	1	1	100	0
lex	src.ng.parse.lex	src/ng/parse.js	https://github.com/angular/angular.js/blob/fb7db4a07bd1b0b67824d3808fe315419b272689/src/ng/parse.js	103	7	137	3	0	0	0	0	0	0	15	9	5	0	0	0	0	0	34	35	27	1	34	35	27	19	108	35	116	224	54	31.485714285714288	1289.094800484617	40588.07057525852	0.42969826682820567	2254.8928097365842	14	1	36.84210526315789	0
is	src.ng.parse.is	src/ng/parse.js	https://github.com/angular/angular.js/blob/fb7db4a07bd1b0b67824d3808fe315419b272689/src/ng/parse.js	139	6	141	3	0	0	0	0	0	0	1	0	0	0	0	0	0	0	3	3	1	2	3	3	1	5	5	4	6	11	9	3.75	34.86917501586544	130.75940630949538	0.011623058338621813	7.264411461638632	1	2	100	0
peek	src.ng.parse.peek[0]	src/ng/parse.js	https://github.com/angular/angular.js/blob/fb7db4a07bd1b0b67824d3808fe315419b272689/src/ng/parse.js	143	8	146	3	0	0	0	0	0	0	3	1	1	0	0	0	0	0	4	4	2	1	4	4	2	9	15	9	17	32	18	8.5	133.437600046154	1134.2196003923088	0.04447920001538466	63.01220002179494	3	1	150	0
isNumber	src.ng.parse.isNumber	src/ng/parse.js	https://github.com/angular/angular.js/blob/fb7db4a07bd1b0b67824d3808fe315419b272689/src/ng/parse.js	148	12	150	3	0	0	0	0	0	0	3	0	0	0	0	0	0	0	3	3	1	1	3	3	1	5	7	4	7	14	9	4.375	44.37895002019238	194.15790633834166	0.014792983340064125	10.786550352130092	1	1	100	0
isWhitespace	src.ng.parse.isWhitespace	src/ng/parse.js	https://github.com/angular/angular.js/blob/fb7db4a07bd1b0b67824d3808fe315419b272689/src/ng/parse.js	152	16	156	3	0	0	0	0	0	0	6	0	0	0.2	1	0	0.2	1	4	5	1	1	4	5	1	3	12	7	13	25	10	2.7857142857142856	83.04820237218406	231.34856375108416	0.027682734124061355	12.852697986171343	6	1	600	0
isIdent	src.ng.parse.isIdent	src/ng/parse.js	https://github.com/angular/angular.js/blob/fb7db4a07bd1b0b67824d3808fe315419b272689/src/ng/parse.js	158	11	162	3	0	0	0	0	0	0	6	0	0	0	0	0	0	0	5	5	1	1	5	5	1	5	12	7	13	25	12	4.642857142857143	89.62406251802891	416.11171883370565	0.029874687506009637	23.11731771298365	4	1	400	0
isExpOperator	src.ng.parse.isExpOperator	src/ng/parse.js	https://github.com/angular/angular.js/blob/fb7db4a07bd1b0b67824d3808fe315419b272689/src/ng/parse.js	164	17	166	3	0	0	0	0	0	0	3	0	0	0	0	0	0	0	3	3	1	1	3	3	1	5	7	5	8	15	10	4	49.82892142331044	199.31568569324176	0.016609640474436815	11.073093649624543	3	1	300	0
throwError	src.ng.parse.throwError[0]	src/ng/parse.js	https://github.com/angular/angular.js/blob/fb7db4a07bd1b0b67824d3808fe315419b272689/src/ng/parse.js	168	14	175	3	0	0	0	0	0	0	3	1	1	0	0	0	0	0	8	8	3	3	8	8	3	8	21	17	31	52	25	7.294117647058823	241.48052186828568	1761.3873359804368	0.08049350728942856	97.85485199891315	3	3	100	0
readNumber	src.ng.parse.readNumber	src/ng/parse.js	https://github.com/angular/angular.js/blob/fb7db4a07bd1b0b67824d3808fe315419b272689/src/ng/parse.js	177	14	208	3	0	0	0	0	0	0	14	5	3	0	0	0	0	0	32	32	16	0	32	32	16	18	80	26	80	160	44	27.692307692307693	873.5090589819675	24189.481633346793	0.29116968632732254	1343.8600907414884	8	0	33.33333333333333	0
readIdent	src.ng.parse.readIdent	src/ng/parse.js	https://github.com/angular/angular.js/blob/fb7db4a07bd1b0b67824d3808fe315419b272689/src/ng/parse.js	210	13	224	3	0	0	0	0	0	0	4	2	2	0	0	0	0	0	15	15	7	0	15	15	7	13	35	15	37	72	28	16.033333333333335	346.1295543881475	5549.6105220232985	0.11537651812938249	308.31169566796103	4	0	40	0
readString	src.ng.parse.readString	src/ng/parse.js	https://github.com/angular/angular.js/blob/fb7db4a07bd1b0b67824d3808fe315419b272689/src/ng/parse.js	226	14	265	3	0	0	0	0	0	0	8	4	4	0	0	0	0	0	40	40	27	1	40	40	27	17	81	38	92	173	55	20.57894736842105	1000.1752304397662	20582.553426418344	0.33339174347992206	1143.4751903565748	8	1	22.857142857142858	0
AST	src.ng.parse.AST	src/ng/parse.js	https://github.com/angular/angular.js/blob/fb7db4a07bd1b0b67824d3808fe315419b272689/src/ng/parse.js	268	10	271	1	0	0	0	0	0	0	1	0	0	0	0	0	0	0	4	4	2	2	4	4	2	2	4	3	8	12	5	2.6666666666666665	27.863137138648348	74.30169903639559	0.00928771237954945	4.1278721686886435	1	2	50	0
ast	src.ng.parse.ast	src/ng/parse.js	https://github.com/angular/angular.js/blob/fb7db4a07bd1b0b67824d3808fe315419b272689/src/ng/parse.js	293	7	304	3	0	0	0	0	0	0	2	1	1	0	0	0	0	0	9	12	6	1	9	12	6	7	20	11	24	44	18	7.636363636363636	183.47670006346175	1401.0948004846168	0.061158900021153914	77.83860002692316	2	1	33.33333333333333	0
program	src.ng.parse.program	src/ng/parse.js	https://github.com/angular/angular.js/blob/fb7db4a07bd1b0b67824d3808fe315419b272689/src/ng/parse.js	306	11	315	3	0	0	0	0	0	0	5	2	2	0	0	0	0	0	10	10	6	0	10	10	6	13	25	18	26	51	31	9.38888888888889	252.66401182973067	2372.234333290249	0.0842213372765769	131.79079629390273	4	0	50	0
expressionStatement	src.ng.parse.expressionStatement	src/ng/parse.js	https://github.com/angular/angular.js/blob/fb7db4a07bd1b0b67824d3808fe315419b272689/src/ng/parse.js	317	23	319	3	0	0	0	0	0	0	1	0	0	0	0	0	0	0	3	3	1	0	3	3	1	5	7	7	7	14	12	2.5	50.18947501009619	125.47368752524048	0.016729825003365395	6.970760418068916	1	0	33.33333333333333	0
filterChain	src.ng.parse.filterChain	src/ng/parse.js	https://github.com/angular/angular.js/blob/fb7db4a07bd1b0b67824d3808fe315419b272689/src/ng/parse.js	321	15	328	3	0	0	0	0	0	0	2	1	1	0	0	0	0	0	8	8	5	0	8	8	5	6	13	7	13	26	13	5.571428571428571	96.21143267166839	536.0351248850096	0.032070477557222796	29.77972916027831	2	0	40	0
expression	src.ng.parse.expression	src/ng/parse.js	https://github.com/angular/angular.js/blob/fb7db4a07bd1b0b67824d3808fe315419b272689/src/ng/parse.js	330	14	332	3	0	0	0	0	0	0	1	0	0	0	0	0	0	0	3	3	1	0	3	3	1	3	3	2	2	5	5	1.5	11.60964047443681	17.414460711655217	0.0038698801581456034	0.9674700395364009	1	0	100	0
assignment	src.ng.parse.assignment	src/ng/parse.js	https://github.com/angular/angular.js/blob/fb7db4a07bd1b0b67824d3808fe315419b272689/src/ng/parse.js	334	14	340	3	0	0	0	0	0	0	2	1	1	0	0	0	0	0	7	7	4	0	7	7	4	8	17	13	19	36	21	5.846153846153846	158.12342722003538	924.4138822094376	0.05270780907334513	51.3563267894132	2	0	25	0
ternary	src.ng.parse.ternary	src/ng/parse.js	https://github.com/angular/angular.js/blob/fb7db4a07bd1b0b67824d3808fe315419b272689/src/ng/parse.js	342	11	354	3	0	0	0	0	0	0	3	2	2	0	0	0	0	0	13	13	9	0	13	13	9	8	26	14	28	54	22	8	240.80930740641406	1926.4744592513125	0.08026976913547136	107.02635884729514	3	0	23.076923076923077	0
logicalOR	src.ng.parse.logicalOR	src/ng/parse.js	https://github.com/angular/angular.js/blob/fb7db4a07bd1b0b67824d3808fe315419b272689/src/ng/parse.js	356	13	362	3	0	0	0	0	0	0	2	1	1	0	0	0	0	0	7	7	4	0	7	7	4	8	17	11	19	36	19	6.909090909090909	152.92539048396907	1056.575425161968	0.050975130161323025	58.698634731220444	2	0	25	0
logicalAND	src.ng.parse.logicalAND	src/ng/parse.js	https://github.com/angular/angular.js/blob/fb7db4a07bd1b0b67824d3808fe315419b272689/src/ng/parse.js	364	14	370	3	0	0	0	0	0	0	2	1	1	0	0	0	0	0	7	7	4	0	7	7	4	8	17	11	19	36	19	6.909090909090909	152.92539048396907	1056.575425161968	0.050975130161323025	58.698634731220444	2	0	25	0
equality	src.ng.parse.equality	src/ng/parse.js	https://github.com/angular/angular.js/blob/fb7db4a07bd1b0b67824d3808fe315419b272689/src/ng/parse.js	372	12	379	3	0	0	0	0	0	0	2	1	1	0	0	0	0	0	8	8	5	0	8	8	5	8	20	16	25	45	24	6.25	206.32331253245206	1289.5207033278255	0.06877443751081735	71.64003907376808	2	0	22.22222222222222	0
relational	src.ng.parse.relational	src/ng/parse.js	https://github.com/angular/angular.js/blob/fb7db4a07bd1b0b67824d3808fe315419b272689/src/ng/parse.js	381	14	388	3	0	0	0	0	0	0	2	1	1	0	0	0	0	0	8	8	5	0	8	8	5	8	20	16	25	45	24	6.25	206.32331253245206	1289.5207033278255	0.06877443751081735	71.64003907376808	2	0	22.22222222222222	0
additive	src.ng.parse.additive	src/ng/parse.js	https://github.com/angular/angular.js/blob/fb7db4a07bd1b0b67824d3808fe315419b272689/src/ng/parse.js	390	12	397	3	0	0	0	0	0	0	2	1	1	0	0	0	0	0	8	8	5	0	8	8	5	8	20	14	23	43	22	6.571428571428571	191.75555960140377	1260.1079630949391	0.0639185198671346	70.00599794971885	2	0	22.22222222222222	0
multiplicative	src.ng.parse.multiplicative	src/ng/parse.js	https://github.com/angular/angular.js/blob/fb7db4a07bd1b0b67824d3808fe315419b272689/src/ng/parse.js	399	18	406	3	0	0	0	0	0	0	2	1	1	0	0	0	0	0	8	8	5	0	8	8	5	8	20	15	24	44	23	6.4	199.03672606650858	1273.835046825655	0.06634557535550285	70.76861371253638	2	0	22.22222222222222	0
unary	src.ng.parse.unary	src/ng/parse.js	https://github.com/angular/angular.js/blob/fb7db4a07bd1b0b67824d3808fe315419b272689/src/ng/parse.js	408	9	415	3	0	0	0	0	0	0	2	1	1	0	0	0	0	0	8	8	4	0	8	8	4	9	19	17	21	40	26	5.5588235294117645	188.0175887256437	1045.1565961513722	0.06267252957521456	58.0642553417429	2	0	22.22222222222222	0
primary	src.ng.parse.primary	src/ng/parse.js	https://github.com/angular/angular.js/blob/fb7db4a07bd1b0b67824d3808fe315419b272689/src/ng/parse.js	417	11	451	3	0	0	0	0	0	0	11	6	2	0	0	0	0	0	34	35	27	0	34	35	27	11	109	37	112	221	48	16.64864864864865	1234.2767126593756	20549.03932427501	0.41142557088645854	1141.613295793056	11	0	23.404255319148938	0
filter	src.ng.parse.filter[0]	src/ng/parse.js	https://github.com/angular/angular.js/blob/fb7db4a07bd1b0b67824d3808fe315419b272689/src/ng/parse.js	453	10	462	3	0	0	0	0	0	0	2	1	1	0	0	0	0	0	8	10	5	1	8	10	5	9	21	17	24	45	26	6.352941176470589	211.51978731634918	1343.772766480336	0.07050659577211639	74.65404258224089	2	1	22.22222222222222	0
parseArguments	src.ng.parse.parseArguments	src/ng/parse.js	https://github.com/angular/angular.js/blob/fb7db4a07bd1b0b67824d3808fe315419b272689/src/ng/parse.js	464	18	472	3	0	0	0	0	0	0	3	2	2	0	0	0	0	0	9	9	5	0	9	9	5	9	16	10	14	30	19	6.3	127.43782540330756	802.8583000408375	0.042479275134435855	44.603238891157645	3	0	50	0
identifier	src.ng.parse.identifier[0]	src/ng/parse.js	https://github.com/angular/angular.js/blob/fb7db4a07bd1b0b67824d3808fe315419b272689/src/ng/parse.js	474	14	480	3	0	0	0	0	0	0	2	1	1	0	0	0	0	0	7	7	4	0	7	7	4	9	15	12	16	31	21	6	136.16184010614157	816.9710406368495	0.04538728003538052	45.38728003538053	2	0	33.33333333333333	0
constant	src.ng.parse.constant	src/ng/parse.js	https://github.com/angular/angular.js/blob/fb7db4a07bd1b0b67824d3808fe315419b272689/src/ng/parse.js	482	12	485	3	0	0	0	0	0	0	1	0	0	0.25	1	0	0.25	1	3	4	1	0	3	4	1	5	8	7	8	16	12	2.8571428571428568	57.359400011538504	163.88400003296712	0.01911980000384617	9.104666668498174	1	0	33.33333333333333	0
arrayDeclaration	src.ng.parse.arrayDeclaration	src/ng/parse.js	https://github.com/angular/angular.js/blob/fb7db4a07bd1b0b67824d3808fe315419b272689/src/ng/parse.js	487	20	501	3	0	0	0	0	0	0	4	3	3	0.0714286	1	0	0.0714286	1	13	15	8	0	13	15	8	12	26	15	25	51	27	10	242.49926261033693	2424.9926261033693	0.08083308753677898	134.7218125612983	4	0	36.36363636363637	0
object	src.ng.parse.object	src/ng/parse.js	https://github.com/angular/angular.js/blob/fb7db4a07bd1b0b67824d3808fe315419b272689/src/ng/parse.js	503	10	527	3	0	0	0	0	0	0	6	4	3	0.0416667	1	0	0.0416667	1	23	25	16	0	23	25	16	13	57	26	58	115	39	14.5	607.8212551691586	8813.408199952799	0.2026070850563862	489.6337888862666	6	0	25	0
throwError	src.ng.parse.throwError[1]	src/ng/parse.js	https://github.com/angular/angular.js/blob/fb7db4a07bd1b0b67824d3808fe315419b272689/src/ng/parse.js	529	14	533	3	0	0	0	0	0	0	1	0	0	0	0	0	0	0	5	5	1	2	5	5	1	4	10	10	18	28	14	3.6	106.6059378176129	383.7813761434064	0.035535312605870964	21.321187563522578	1	2	100	0
consume	src.ng.parse.consume	src/ng/parse.js	https://github.com/angular/angular.js/blob/fb7db4a07bd1b0b67824d3808fe315419b272689/src/ng/parse.js	535	11	545	3	0	0	0	0	0	0	3	1	1	0	0	0	0	0	10	11	6	1	10	11	6	10	20	15	23	43	25	7.666666666666667	199.68581616031315	1530.924590562401	0.06656193872010438	85.0513661423556	3	1	50	0
peekToken	src.ng.parse.peekToken	src/ng/parse.js	https://github.com/angular/angular.js/blob/fb7db4a07bd1b0b67824d3808fe315419b272689/src/ng/parse.js	547	13	552	3	0	0	0	0	0	0	2	1	1	0	0	0	0	0	6	6	3	0	6	6	3	6	10	8	12	22	14	4.5	83.76180828526728	376.92813728370277	0.02792060276175576	20.94045207131682	2	0	66.66666666666666	0
peek	src.ng.parse.peek[1]	src/ng/parse.js	https://github.com/angular/angular.js/blob/fb7db4a07bd1b0b67824d3808fe315419b272689/src/ng/parse.js	554	8	556	3	0	0	0	0	0	0	1	0	0	0	0	0	0	0	3	3	1	4	3	3	1	3	3	7	11	14	10	2.357142857142857	46.50699332842308	109.62362713128297	0.01550233110947436	6.090201507293498	1	4	100	0
peekAhead	src.ng.parse.peekAhead	src/ng/parse.js	https://github.com/angular/angular.js/blob/fb7db4a07bd1b0b67824d3808fe315419b272689/src/ng/parse.js	558	13	568	3	0	0	0	0	0	0	10	2	2	0	0	0	0	0	11	11	6	5	11	11	6	10	29	12	30	59	22	12.5	263.1064654996005	3288.8308187450066	0.0877021551665335	182.71282326361148	7	5	116.66666666666667	0
expect	src.ng.parse.expect	src/ng/parse.js	https://github.com/angular/angular.js/blob/fb7db4a07bd1b0b67824d3808fe315419b272689/src/ng/parse.js	570	10	577	3	0	0	0	0	0	0	2	1	1	0	0	0	0	0	8	8	5	4	8	8	5	6	10	10	17	27	16	5.1	108	550.8	0.036	30.599999999999998	2	4	40	0
ifDefined	src.ng.parse.ifDefined[0]	src/ng/parse.js	https://github.com/angular/angular.js/blob/fb7db4a07bd1b0b67824d3808fe315419b272689/src/ng/parse.js	592	0	594	1	0	0	0	0	0	0	2	1	1	0	0	0	0	0	3	3	2	2	3	3	2	4	4	3	6	10	7	4	28.07354922057604	112.29419688230416	0.009357849740192013	6.2385664934613425	2	2	200	0
plusFn	src.ng.parse.plusFn	src/ng/parse.js	https://github.com/angular/angular.js/blob/fb7db4a07bd1b0b67824d3808fe315419b272689/src/ng/parse.js	596	0	600	1	0	0	0	0	0	0	3	1	1	0	0	0	0	0	5	5	6	2	5	5	6	5	10	3	10	20	8	8.333333333333334	60	500.00000000000006	0.02	27.777777777777782	3	2	60	0
isStateless	src.ng.parse.isStateless	src/ng/parse.js	https://github.com/angular/angular.js/blob/fb7db4a07bd1b0b67824d3808fe315419b272689/src/ng/parse.js	602	0	605	1	0	0	0	0	0	0	1	0	0	0	0	0	0	0	4	4	3	2	4	4	3	6	6	4	7	13	10	5.25	43.18506523353572	226.7215924760625	0.014395021744511906	12.595644026447918	1	2	50	0
findConstantAndWatchExpressions	src.ng.parse.findConstantAndWatchExpressions	src/ng/parse.js	https://github.com/angular/angular.js/blob/fb7db4a07bd1b0b67824d3808fe315419b272689/src/ng/parse.js	607	0	709	1	0	0	0	0	0	0	27	2	2	0	0	0	0	0	86	86	66	2	103	103	80	14	207	44	254	461	58	40.40909090909091	2700.5292387538107	109125.9315114608	0.9001764129179369	6062.551750636711	20	2	25.64102564102564	0
getInputs	src.ng.parse.getInputs	src/ng/parse.js	https://github.com/angular/angular.js/blob/fb7db4a07bd1b0b67824d3808fe315419b272689/src/ng/parse.js	711	0	717	1	0	0	0	0	0	0	4	1	1	0	0	0	0	0	7	7	8	1	7	7	8	8	19	9	20	39	17	8.88888888888889	159.41105080876326	1416.987118300118	0.05313701693625442	78.72150657222878	4	1	57.14285714285714	0
isAssignable	src.ng.parse.isAssignable	src/ng/parse.js	https://github.com/angular/angular.js/blob/fb7db4a07bd1b0b67824d3808fe315419b272689/src/ng/parse.js	719	0	721	1	0	0	0	0	0	0	2	0	0	0	0	0	0	0	3	3	2	1	3	3	2	4	8	5	9	17	9	3.6	53.88872502451932	193.99941008826954	0.017962908341506437	10.777745004903863	2	1	200	0
assignableAST	src.ng.parse.assignableAST	src/ng/parse.js	https://github.com/angular/angular.js/blob/fb7db4a07bd1b0b67824d3808fe315419b272689/src/ng/parse.js	723	0	727	1	0	0	0	0	0	0	3	1	1	0	0	0	0	0	5	5	3	1	5	5	3	8	22	16	26	48	24	6.5	220.07820003461552	1430.5083002250008	0.07335940001153851	79.47268334583337	2	1	28.57142857142857	0
isLiteral	src.ng.parse.isLiteral	src/ng/parse.js	https://github.com/angular/angular.js/blob/fb7db4a07bd1b0b67824d3808fe315419b272689/src/ng/parse.js	729	0	735	1	0	0	0	0	0	0	5	0	0	0	0	0	0	0	7	7	2	1	7	7	2	5	29	11	30	59	16	6.8181818181818175	236	1609.090909090909	0.07866666666666666	89.39393939393939	4	1	400	0
isConstant	src.ng.parse.isConstant	src/ng/parse.js	https://github.com/angular/angular.js/blob/fb7db4a07bd1b0b67824d3808fe315419b272689/src/ng/parse.js	737	0	739	1	0	0	0	0	0	0	1	0	0	0	0	0	0	0	3	3	2	1	3	3	2	2	2	2	3	5	4	1.5	10	15	0.0033333333333333335	0.8333333333333334	1	1	100	0
ASTCompiler	src.ng.parse.ASTCompiler	src/ng/parse.js	https://github.com/angular/angular.js/blob/fb7db4a07bd1b0b67824d3808fe315419b272689/src/ng/parse.js	741	0	744	1	0	0	0	0	0	0	1	0	0	0	0	0	0	0	4	4	3	2	4	4	3	2	4	3	8	12	5	2.6666666666666665	27.863137138648348	74.30169903639559	0.00928771237954945	4.1278721686886435	1	2	50	0
compile	src.ng.parse.compile[0]	src/ng/parse.js	https://github.com/angular/angular.js/blob/fb7db4a07bd1b0b67824d3808fe315419b272689/src/ng/parse.js	747	11	814	3	0	0	0	0	0	0	2	1	1	0.0677966	4	0	0.0597015	4	55	60	24	2	63	68	32	12	106	66	137	243	78	12.454545454545453	1527.3527391835264	19022.484115285737	0.5091175797278421	1056.8046730714298	2	2	5.555555555555555	0
watchFns	src.ng.parse.watchFns	src/ng/parse.js	https://github.com/angular/angular.js/blob/fb7db4a07bd1b0b67824d3808fe315419b272689/src/ng/parse.js	820	12	831	3	0	0	0	0	0	0	2	1	1	0	0	0	0	0	11	11	7	0	12	12	8	9	22	15	23	45	24	6.9	206.32331253245206	1423.6308564739193	0.06877443751081735	79.09060313743996	2	0	28.57142857142857	0
generateFunction	src.ng.parse.generateFunction	src/ng/parse.js	https://github.com/angular/angular.js/blob/fb7db4a07bd1b0b67824d3808fe315419b272689/src/ng/parse.js	833	20	838	3	0	0	0	0	0	0	1	0	0	0	0	0	0	0	6	6	1	2	6	6	1	4	10	8	12	22	12	3	78.86917501586544	236.6075250475963	0.026289725005288478	13.144862502644239	1	2	100	0
filterPrefix	src.ng.parse.filterPrefix	src/ng/parse.js	https://github.com/angular/angular.js/blob/fb7db4a07bd1b0b67824d3808fe315419b272689/src/ng/parse.js	840	16	848	3	0	0	0	0	0	0	2	1	1	0	0	0	0	0	8	8	6	0	9	9	7	9	17	13	17	34	22	5.884615384615385	151.6206750336681	892.2293569288931	0.050540225011222704	49.56829760716073	2	0	33.33333333333333	0
varsPrefix	src.ng.parse.varsPrefix	src/ng/parse.js	https://github.com/angular/angular.js/blob/fb7db4a07bd1b0b67824d3808fe315419b272689/src/ng/parse.js	850	14	852	3	0	0	0	0	0	0	2	1	1	0	0	0	0	0	3	3	1	1	3	3	1	5	13	10	15	28	15	3.75	109.39293667703852	410.22351253889445	0.03646431222567951	22.790195141049693	2	1	200	0
body	src.ng.parse.body	src/ng/parse.js	https://github.com/angular/angular.js/blob/fb7db4a07bd1b0b67824d3808fe315419b272689/src/ng/parse.js	854	8	856	3	0	0	0	0	0	0	1	0	0	0	0	0	0	0	3	3	1	1	3	3	1	3	6	6	7	13	9	1.75	41.20902501875006	72.1157937828126	0.013736341672916687	4.0064329879340335	1	1	100	0
recurse	src.ng.parse.recurse[0]	src/ng/parse.js	https://github.com/angular/angular.js/blob/fb7db4a07bd1b0b67824d3808fe315419b272689/src/ng/parse.js	858	11	1068	3	0	0	0	0	0	0	37	3	3	0	0	0	0	0	127	126	90	6	211	211	151	20	317	94	405	722	114	43.08510638297872	4933.346590226944	212553.76266403322	1.644448863408981	11808.542370224068	34	6	30.630630630630627	0
getHasOwnProperty	src.ng.parse.getHasOwnProperty	src/ng/parse.js	https://github.com/angular/angular.js/blob/fb7db4a07bd1b0b67824d3808fe315419b272689/src/ng/parse.js	1070	21	1077	3	0	0	0	0	0	0	2	1	1	0	0	0	0	0	8	8	5	2	8	8	5	8	26	14	28	54	22	8	240.80930740641406	1926.4744592513125	0.08026976913547136	107.02635884729514	2	2	40	0
assign	src.ng.parse.assign	src/ng/parse.js	https://github.com/angular/angular.js/blob/fb7db4a07bd1b0b67824d3808fe315419b272689/src/ng/parse.js	1079	10	1083	3	0	0	0	0	0	0	2	1	1	0	0	0	0	0	5	5	4	2	5	5	4	5	9	8	12	21	13	3.75	77.70923408096293	291.409627803611	0.025903078026987644	16.18942376686728	2	2	50	0
filter	src.ng.parse.filter[1]	src/ng/parse.js	https://github.com/angular/angular.js/blob/fb7db4a07bd1b0b67824d3808fe315419b272689/src/ng/parse.js	1085	10	1090	3	0	0	0	0	0	0	2	1	1	0	0	0	0	0	6	6	3	1	6	6	3	6	16	7	17	33	13	7.285714285714285	122.11451069865605	889.6914350902082	0.04070483689955202	49.42730194945601	2	1	66.66666666666666	0
ifDefined	src.ng.parse.ifDefined[1]	src/ng/parse.js	https://github.com/angular/angular.js/blob/fb7db4a07bd1b0b67824d3808fe315419b272689/src/ng/parse.js	1092	13	1094	3	0	0	0	0	0	0	1	0	0	0	0	0	0	0	3	3	1	2	3	3	1	4	7	7	9	16	11	2.5714285714285716	55.350905898196764	142.3309008810774	0.018450301966065587	7.907272271170967	1	2	100	0
plus	src.ng.parse.plus	src/ng/parse.js	https://github.com/angular/angular.js/blob/fb7db4a07bd1b0b67824d3808fe315419b272689/src/ng/parse.js	1096	8	1098	3	0	0	0	0	0	0	1	0	0	0	0	0	0	0	3	3	1	2	3	3	1	2	5	5	7	12	7	1.4	33.68825906469125	47.16356269056775	0.011229419688230418	2.620197927253764	1	2	100	0
<anonymous>	src.ng.parse.__anonymusFunctionExpression0__	src/ng/parse.js	https://github.com/angular/angular.js/blob/fb7db4a07bd1b0b67824d3808fe315419b272689/src/ng/parse.js	1100	12	1102	3	0	0	0	0	0	0	1	0	0	0	0	0	0	0	3	3	1	1	3	3	1	2	5	7	8	13	9	1.1428571428571428	41.20902501875006	47.09602859285721	0.013736341672916687	2.6164460329365116	1	1	100	0
<anonymous>	src.ng.parse.__anonymusFunctionExpression1__	src/ng/parse.js	https://github.com/angular/angular.js/blob/fb7db4a07bd1b0b67824d3808fe315419b272689/src/ng/parse.js	1104	8	1118	3	0	0	0	0	0	0	3	2	2	0	0	0	0	0	15	15	10	3	15	15	10	7	20	12	27	47	19	7.875	199.6525931318485	1572.264170913307	0.06655086437728283	87.34800949518372	3	3	27.27272727272727	0
not	src.ng.parse.not	src/ng/parse.js	https://github.com/angular/angular.js/blob/fb7db4a07bd1b0b67824d3808fe315419b272689/src/ng/parse.js	1120	7	1122	3	0	0	0	0	0	0	1	0	0	0	0	0	0	0	3	3	1	1	3	3	1	2	3	3	4	7	5	1.3333333333333333	16.253496664211536	21.67132888561538	0.005417832221403845	1.2039627158675212	1	1	100	0
notNull	src.ng.parse.notNull	src/ng/parse.js	https://github.com/angular/angular.js/blob/fb7db4a07bd1b0b67824d3808fe315419b272689/src/ng/parse.js	1124	11	1126	3	0	0	0	0	0	0	1	0	0	0	0	0	0	0	3	3	1	1	3	3	1	2	2	2	3	5	4	1.5	10	15	0.0033333333333333335	0.8333333333333334	1	1	100	0
nonComputedMember	src.ng.parse.nonComputedMember[0]	src/ng/parse.js	https://github.com/angular/angular.js/blob/fb7db4a07bd1b0b67824d3808fe315419b272689/src/ng/parse.js	1128	21	1130	3	0	0	0	0	0	0	1	0	0	0	0	0	0	0	3	3	1	2	3	3	1	2	3	3	5	8	5	1.6666666666666667	18.575424759098897	30.95904126516483	0.006191808253032966	1.7199467369536017	1	2	100	0
computedMember	src.ng.parse.computedMember[0]	src/ng/parse.js	https://github.com/angular/angular.js/blob/fb7db4a07bd1b0b67824d3808fe315419b272689/src/ng/parse.js	1132	18	1134	3	0	0	0	0	0	0	1	0	0	0	0	0	0	0	3	3	1	2	3	3	1	2	4	4	6	10	6	1.5	25.84962500721156	38.77443751081734	0.00861654166907052	2.1541354172676304	1	2	100	0
member	src.ng.parse.member	src/ng/parse.js	https://github.com/angular/angular.js/blob/fb7db4a07bd1b0b67824d3808fe315419b272689/src/ng/parse.js	1136	10	1139	3	0	0	0	0	0	0	2	1	1	0	0	0	0	0	4	4	3	3	4	4	3	4	7	6	12	19	10	4	63.11663380285989	252.46653521143955	0.021038877934286628	14.025918622857752	2	3	66.66666666666666	0
addEnsureSafeObject	src.ng.parse.addEnsureSafeObject	src/ng/parse.js	https://github.com/angular/angular.js/blob/fb7db4a07bd1b0b67824d3808fe315419b272689/src/ng/parse.js	1141	23	1143	3	0	0	0	0	0	0	1	0	0	0	0	0	0	0	3	3	1	1	3	3	1	2	7	7	9	16	9	1.2857142857142858	50.718800023077	65.20988574395615	0.016906266674359	3.622771430219786	1	1	100	0
addEnsureSafeMemberName	src.ng.parse.addEnsureSafeMemberName	src/ng/parse.js	https://github.com/angular/angular.js/blob/fb7db4a07bd1b0b67824d3808fe315419b272689/src/ng/parse.js	1145	27	1147	3	0	0	0	0	0	0	1	0	0	0	0	0	0	0	3	3	1	1	3	3	1	2	7	7	9	16	9	1.2857142857142858	50.718800023077	65.20988574395615	0.016906266674359	3.622771430219786	1	1	100	0
addEnsureSafeFunction	src.ng.parse.addEnsureSafeFunction	src/ng/parse.js	https://github.com/angular/angular.js/blob/fb7db4a07bd1b0b67824d3808fe315419b272689/src/ng/parse.js	1149	25	1151	3	0	0	0	0	0	0	1	0	0	0	0	0	0	0	3	3	1	1	3	3	1	2	7	7	9	16	9	1.2857142857142858	50.718800023077	65.20988574395615	0.016906266674359	3.622771430219786	1	1	100	0
ensureSafeObject	src.ng.parse.ensureSafeObject[1]	src/ng/parse.js	https://github.com/angular/angular.js/blob/fb7db4a07bd1b0b67824d3808fe315419b272689/src/ng/parse.js	1153	20	1155	3	0	0	0	0	0	0	1	0	0	0	0	0	0	0	3	3	1	1	3	3	1	2	3	3	4	7	5	1.3333333333333333	16.253496664211536	21.67132888561538	0.005417832221403845	1.2039627158675212	1	1	100	0
ensureSafeMemberName	src.ng.parse.ensureSafeMemberName[1]	src/ng/parse.js	https://github.com/angular/angular.js/blob/fb7db4a07bd1b0b67824d3808fe315419b272689/src/ng/parse.js	1157	24	1159	3	0	0	0	0	0	0	1	0	0	0	0	0	0	0	3	3	1	1	3	3	1	2	3	3	4	7	5	1.3333333333333333	16.253496664211536	21.67132888561538	0.005417832221403845	1.2039627158675212	1	1	100	0
ensureSafeFunction	src.ng.parse.ensureSafeFunction[1]	src/ng/parse.js	https://github.com/angular/angular.js/blob/fb7db4a07bd1b0b67824d3808fe315419b272689/src/ng/parse.js	1161	22	1163	3	0	0	0	0	0	0	1	0	0	0	0	0	0	0	3	3	1	1	3	3	1	2	3	3	4	7	5	1.3333333333333333	16.253496664211536	21.67132888561538	0.005417832221403845	1.2039627158675212	1	1	100	0
lazyRecurse	src.ng.parse.lazyRecurse	src/ng/parse.js	https://github.com/angular/angular.js/blob/fb7db4a07bd1b0b67824d3808fe315419b272689/src/ng/parse.js	1165	15	1170	3	0	0	0	0	0	0	1	0	0	0	0	0	0	0	5	5	2	6	6	6	3	4	4	9	9	13	13	2	48.105716335834195	96.21143267166839	0.016035238778611398	5.345079592870466	1	6	50	0
lazyAssign	src.ng.parse.lazyAssign	src/ng/parse.js	https://github.com/angular/angular.js/blob/fb7db4a07bd1b0b67824d3808fe315419b272689/src/ng/parse.js	1172	14	1177	3	0	0	0	0	0	0	1	0	0	0	0	0	0	0	5	5	2	2	6	6	3	4	4	5	5	9	9	2	28.529325012980813	57.058650025961626	0.009509775004326938	3.1699250014423126	1	2	50	0
stringEscapeFn	src.ng.parse.stringEscapeFn	src/ng/parse.js	https://github.com/angular/angular.js/blob/fb7db4a07bd1b0b67824d3808fe315419b272689/src/ng/parse.js	1181	18	1183	3	0	0	0	0	0	0	1	0	0	0	0	0	0	0	3	3	1	1	3	3	1	5	10	9	10	20	14	2.7777777777777777	76.14709844115208	211.51971789208912	0.025382366147050694	11.751095438449395	1	1	100	0
escape	src.ng.parse.escape	src/ng/parse.js	https://github.com/angular/angular.js/blob/fb7db4a07bd1b0b67824d3808fe315419b272689/src/ng/parse.js	1185	10	1194	3	0	0	0	0	0	0	7	1	1	0	0	0	0	0	9	10	13	1	9	10	13	8	29	19	30	59	27	6.315789473684211	280.5383626276447	1771.8212376482822	0.09351278754254823	98.43451320268235	7	1	53.84615384615385	0
nextId	src.ng.parse.nextId	src/ng/parse.js	https://github.com/angular/angular.js/blob/fb7db4a07bd1b0b67824d3808fe315419b272689/src/ng/parse.js	1196	10	1202	3	0	0	0	0	0	0	3	2	2	0	0	0	0	0	7	7	4	2	7	7	4	10	17	12	18	35	22	7.5	156.0801066523054	1170.6007998922905	0.05202670221743513	65.03337777179392	3	2	75	0
current	src.ng.parse.current	src/ng/parse.js	https://github.com/angular/angular.js/blob/fb7db4a07bd1b0b67824d3808fe315419b272689/src/ng/parse.js	1204	11	1206	3	0	0	0	0	0	0	1	0	0	0	0	0	0	0	3	3	1	0	3	3	1	2	5	3	5	10	5	1.6666666666666667	23.21928094887362	38.69880158145604	0.007739760316291207	2.149933421192002	1	0	100	0
ASTInterpreter	src.ng.parse.ASTInterpreter	src/ng/parse.js	https://github.com/angular/angular.js/blob/fb7db4a07bd1b0b67824d3808fe315419b272689/src/ng/parse.js	1210	0	1213	1	0	0	0	0	0	0	1	0	0	0	0	0	0	0	4	4	3	2	4	4	3	2	4	3	8	12	5	2.6666666666666665	27.863137138648348	74.30169903639559	0.00928771237954945	4.1278721686886435	1	2	50	0
compile	src.ng.parse.compile[1]	src/ng/parse.js	https://github.com/angular/angular.js/blob/fb7db4a07bd1b0b67824d3808fe315419b272689/src/ng/parse.js	1216	11	1262	3	0	0	0	0	0	0	7	2	2	0	0	0	0	0	35	35	24	2	47	47	34	10	64	27	75	139	37	13.88888888888889	724.1140178224241	10057.139136422556	0.24137133927414137	558.7299520234753	7	2	29.166666666666668	0
recurse	src.ng.parse.recurse[1]	src/ng/parse.js	https://github.com/angular/angular.js/blob/fb7db4a07bd1b0b67824d3808fe315419b272689/src/ng/parse.js	1264	11	1382	3	0	0	0	0	0	0	22	2	2	0	0	0	0	0	74	74	41	3	119	119	82	14	184	58	229	413	72	27.637931034482758	2548.179025595675	70426.39617292874	0.8493930085318916	3912.5775651627077	22	3	37.93103448275862	0
<anonymous>	src.ng.parse.__anonymusFunctionExpression13__	src/ng/parse.js	https://github.com/angular/angular.js/blob/fb7db4a07bd1b0b67824d3808fe315419b272689/src/ng/parse.js	1384	12	1394	3	1	1	3	1	1	0	1	0	0	0	0	0	0	0	4	4	1	2	11	11	6	2	2	3	3	5	5	1	11.60964047443681	11.60964047443681	0.0038698801581456034	0.6449800263576005	1	2	100	0
<anonymous>	src.ng.parse.__anonymusFunctionExpression15__	src/ng/parse.js	https://github.com/angular/angular.js/blob/fb7db4a07bd1b0b67824d3808fe315419b272689/src/ng/parse.js	1395	12	1405	3	1	1	3	1	1	0	1	0	0	0	0	0	0	0	4	4	1	2	11	11	6	2	2	3	3	5	5	1	11.60964047443681	11.60964047443681	0.0038698801581456034	0.6449800263576005	1	2	100	0
<anonymous>	src.ng.parse.__anonymusFunctionExpression17__	src/ng/parse.js	https://github.com/angular/angular.js/blob/fb7db4a07bd1b0b67824d3808fe315419b272689/src/ng/parse.js	1406	12	1411	3	0	0	0	0	0	0	1	0	0	0	0	0	0	0	4	4	1	2	6	6	3	2	2	3	3	5	5	1	11.60964047443681	11.60964047443681	0.0038698801581456034	0.6449800263576005	1	2	100	0
<anonymous>	src.ng.parse.__anonymusFunctionExpression19__	src/ng/parse.js	https://github.com/angular/angular.js/blob/fb7db4a07bd1b0b67824d3808fe315419b272689/src/ng/parse.js	1412	13	1419	3	0	0	0	0	0	0	1	0	0	0	0	0	0	0	4	4	1	3	8	8	5	2	2	4	4	6	6	1	15.509775004326936	15.509775004326936	0.005169925001442312	0.861654166907052	1	3	100	0
<anonymous>	src.ng.parse.__anonymusFunctionExpression21__	src/ng/parse.js	https://github.com/angular/angular.js/blob/fb7db4a07bd1b0b67824d3808fe315419b272689/src/ng/parse.js	1420	13	1427	3	0	0	0	0	0	0	1	0	0	0	0	0	0	0	4	4	1	3	8	8	5	2	2	4	4	6	6	1	15.509775004326936	15.509775004326936	0.005169925001442312	0.861654166907052	1	3	100	0
<anonymous>	src.ng.parse.__anonymusFunctionExpression23__	src/ng/parse.js	https://github.com/angular/angular.js/blob/fb7db4a07bd1b0b67824d3808fe315419b272689/src/ng/parse.js	1428	13	1433	3	0	0	0	0	0	0	1	0	0	0	0	0	0	0	4	4	1	3	6	6	3	2	2	4	4	6	6	1	15.509775004326936	15.509775004326936	0.005169925001442312	0.861654166907052	1	3	100	0
<anonymous>	src.ng.parse.__anonymusFunctionExpression25__	src/ng/parse.js	https://github.com/angular/angular.js/blob/fb7db4a07bd1b0b67824d3808fe315419b272689/src/ng/parse.js	1434	13	1439	3	0	0	0	0	0	0	1	0	0	0	0	0	0	0	4	4	1	3	6	6	3	2	2	4	4	6	6	1	15.509775004326936	15.509775004326936	0.005169925001442312	0.861654166907052	1	3	100	0
<anonymous>	src.ng.parse.__anonymusFunctionExpression27__	src/ng/parse.js	https://github.com/angular/angular.js/blob/fb7db4a07bd1b0b67824d3808fe315419b272689/src/ng/parse.js	1440	13	1445	3	0	0	0	0	0	0	1	0	0	0	0	0	0	0	4	4	1	3	6	6	3	2	2	4	4	6	6	1	15.509775004326936	15.509775004326936	0.005169925001442312	0.861654166907052	1	3	100	0
<anonymous>	src.ng.parse.__anonymusFunctionExpression29__	src/ng/parse.js	https://github.com/angular/angular.js/blob/fb7db4a07bd1b0b67824d3808fe315419b272689/src/ng/parse.js	1446	15	1451	3	0	0	0	0	0	0	1	0	0	0	0	0	0	0	4	4	1	3	6	6	3	2	2	4	4	6	6	1	15.509775004326936	15.509775004326936	0.005169925001442312	0.861654166907052	1	3	100	0
<anonymous>	src.ng.parse.__anonymusFunctionExpression31__	src/ng/parse.js	https://github.com/angular/angular.js/blob/fb7db4a07bd1b0b67824d3808fe315419b272689/src/ng/parse.js	1452	15	1457	3	0	0	0	0	0	0	1	0	0	0	0	0	0	0	4	4	1	3	6	6	3	2	2	4	4	6	6	1	15.509775004326936	15.509775004326936	0.005169925001442312	0.861654166907052	1	3	100	0
<anonymous>	src.ng.parse.__anonymusFunctionExpression33__	src/ng/parse.js	https://github.com/angular/angular.js/blob/fb7db4a07bd1b0b67824d3808fe315419b272689/src/ng/parse.js	1458	14	1463	3	0	0	0	0	0	0	1	0	0	0	0	0	0	0	4	4	1	3	6	6	3	2	2	4	4	6	6	1	15.509775004326936	15.509775004326936	0.005169925001442312	0.861654166907052	1	3	100	0
<anonymous>	src.ng.parse.__anonymusFunctionExpression35__	src/ng/parse.js	https://github.com/angular/angular.js/blob/fb7db4a07bd1b0b67824d3808fe315419b272689/src/ng/parse.js	1464	14	1469	3	0	0	0	0	0	0	1	0	0	0	0	0	0	0	4	4	1	3	6	6	3	2	2	4	4	6	6	1	15.509775004326936	15.509775004326936	0.005169925001442312	0.861654166907052	1	3	100	0
<anonymous>	src.ng.parse.__anonymusFunctionExpression37__	src/ng/parse.js	https://github.com/angular/angular.js/blob/fb7db4a07bd1b0b67824d3808fe315419b272689/src/ng/parse.js	1470	13	1475	3	0	0	0	0	0	0	1	0	0	0	0	0	0	0	4	4	1	3	6	6	3	2	2	4	4	6	6	1	15.509775004326936	15.509775004326936	0.005169925001442312	0.861654166907052	1	3	100	0
<anonymous>	src.ng.parse.__anonymusFunctionExpression39__	src/ng/parse.js	https://github.com/angular/angular.js/blob/fb7db4a07bd1b0b67824d3808fe315419b272689/src/ng/parse.js	1476	13	1481	3	0	0	0	0	0	0	1	0	0	0	0	0	0	0	4	4	1	3	6	6	3	2	2	4	4	6	6	1	15.509775004326936	15.509775004326936	0.005169925001442312	0.861654166907052	1	3	100	0
<anonymous>	src.ng.parse.__anonymusFunctionExpression41__	src/ng/parse.js	https://github.com/angular/angular.js/blob/fb7db4a07bd1b0b67824d3808fe315419b272689/src/ng/parse.js	1482	14	1487	3	0	0	0	0	0	0	1	0	0	0	0	0	0	0	4	4	1	3	6	6	3	2	2	4	4	6	6	1	15.509775004326936	15.509775004326936	0.005169925001442312	0.861654166907052	1	3	100	0
<anonymous>	src.ng.parse.__anonymusFunctionExpression43__	src/ng/parse.js	https://github.com/angular/angular.js/blob/fb7db4a07bd1b0b67824d3808fe315419b272689/src/ng/parse.js	1488	14	1493	3	0	0	0	0	0	0	1	0	0	0	0	0	0	0	4	4	1	3	6	6	3	2	2	4	4	6	6	1	15.509775004326936	15.509775004326936	0.005169925001442312	0.861654166907052	1	3	100	0
<anonymous>	src.ng.parse.__anonymusFunctionExpression45__	src/ng/parse.js	https://github.com/angular/angular.js/blob/fb7db4a07bd1b0b67824d3808fe315419b272689/src/ng/parse.js	1494	14	1499	3	0	0	0	0	0	0	1	0	0	0	0	0	0	0	4	4	1	3	6	6	3	2	2	4	4	6	6	1	15.509775004326936	15.509775004326936	0.005169925001442312	0.861654166907052	1	3	100	0
<anonymous>	src.ng.parse.__anonymusFunctionExpression47__	src/ng/parse.js	https://github.com/angular/angular.js/blob/fb7db4a07bd1b0b67824d3808fe315419b272689/src/ng/parse.js	1500	14	1505	3	0	0	0	0	0	0	1	0	0	0	0	0	0	0	4	4	1	3	6	6	3	2	2	4	4	6	6	1	15.509775004326936	15.509775004326936	0.005169925001442312	0.861654166907052	1	3	100	0
<anonymous>	src.ng.parse.__anonymusFunctionExpression49__	src/ng/parse.js	https://github.com/angular/angular.js/blob/fb7db4a07bd1b0b67824d3808fe315419b272689/src/ng/parse.js	1506	15	1511	3	0	0	0	0	0	0	1	0	0	0	0	0	0	0	4	4	1	4	6	6	3	2	2	5	5	7	7	1	19.651484454403228	19.651484454403228	0.00655049481813441	1.0917491363557348	1	4	100	0
value	src.ng.parse.value	src/ng/parse.js	https://github.com/angular/angular.js/blob/fb7db4a07bd1b0b67824d3808fe315419b272689/src/ng/parse.js	1512	9	1514	3	0	0	0	0	0	0	1	0	0	0	0	0	0	0	3	3	1	2	3	3	2	2	2	3	3	5	5	1	11.60964047443681	11.60964047443681	0.0038698801581456034	0.6449800263576005	1	2	100	0
identifier	src.ng.parse.identifier[1]	src/ng/parse.js	https://github.com/angular/angular.js/blob/fb7db4a07bd1b0b67824d3808fe315419b272689/src/ng/parse.js	1515	14	1531	3	0	0	0	0	0	0	1	0	0	0	0	0	0	0	4	4	1	5	17	17	10	2	2	6	6	8	8	1	24	24	0.008	1.3333333333333333	1	5	100	0
computedMember	src.ng.parse.computedMember[1]	src/ng/parse.js	https://github.com/angular/angular.js/blob/fb7db4a07bd1b0b67824d3808fe315419b272689/src/ng/parse.js	1532	18	1552	3	0	0	0	0	0	0	1	0	0	0	0	0	0	0	4	4	1	5	21	21	14	2	2	6	6	8	8	1	24	24	0.008	1.3333333333333333	1	5	100	0
nonComputedMember	src.ng.parse.nonComputedMember[1]	src/ng/parse.js	https://github.com/angular/angular.js/blob/fb7db4a07bd1b0b67824d3808fe315419b272689/src/ng/parse.js	1553	21	1569	3	0	0	0	0	0	0	1	0	0	0	0	0	0	0	4	4	1	6	17	17	10	2	2	7	7	9	9	1	28.529325012980813	28.529325012980813	0.009509775004326938	1.5849625007211563	1	6	100	0
inputs	src.ng.parse.inputs	src/ng/parse.js	https://github.com/angular/angular.js/blob/fb7db4a07bd1b0b67824d3808fe315419b272689/src/ng/parse.js	1570	10	1575	3	0	0	0	0	0	0	1	0	0	0	0	0	0	0	4	4	1	2	6	6	4	2	2	3	3	5	5	1	11.60964047443681	11.60964047443681	0.0038698801581456034	0.6449800263576005	1	2	100	0
Parser	src.ng.parse.Parser	src/ng/parse.js	https://github.com/angular/angular.js/blob/fb7db4a07bd1b0b67824d3808fe315419b272689/src/ng/parse.js	1581	13	1588	1	0	0	0	0	0	0	2	1	1	0	0	0	0	0	8	8	5	3	8	8	5	4	18	10	29	47	14	5.8	178.94568133670737	1037.8849517529027	0.05964856044556912	57.66027509738348	2	3	40	0
parse	src.ng.parse.parse	src/ng/parse.js	https://github.com/angular/angular.js/blob/fb7db4a07bd1b0b67824d3808fe315419b272689/src/ng/parse.js	1593	9	1595	3	0	0	0	0	0	0	1	0	0	0	0	0	0	0	3	3	1	1	3	3	1	3	6	6	8	14	9	2	44.37895002019238	88.75790004038475	0.014792983340064125	4.930994446688042	1	1	100	0
setter	src.ng.parse.setter	src/ng/parse.js	https://github.com/angular/angular.js/blob/fb7db4a07bd1b0b67824d3808fe315419b272689/src/ng/parse.js	1602	0	1619	1	0	0	0	0	0	0	3	2	2	0	0	0	0	0	17	18	16	4	17	18	16	11	35	17	49	84	28	15.852941176470589	403.8178134528387	6401.700042678825	0.1346059378176129	355.65000237104584	3	4	20	0
isPossiblyDangerousMemberName	src.ng.parse.isPossiblyDangerousMemberName	src/ng/parse.js	https://github.com/angular/angular.js/blob/fb7db4a07bd1b0b67824d3808fe315419b272689/src/ng/parse.js	1624	0	1626	1	0	0	0	0	0	0	1	0	0	0	0	0	0	0	3	3	2	1	3	3	2	2	2	2	3	5	4	1.5	10	15	0.0033333333333333335	0.8333333333333334	1	1	100	0
getValueOf	src.ng.parse.getValueOf	src/ng/parse.js	https://github.com/angular/angular.js/blob/fb7db4a07bd1b0b67824d3808fe315419b272689/src/ng/parse.js	1630	0	1632	1	0	0	0	0	0	0	2	1	1	0	0	0	0	0	3	3	2	1	3	3	2	4	8	5	9	17	9	3.6	53.88872502451932	193.99941008826954	0.017962908341506437	10.777745004903863	2	1	200	0
$ParseProvider	src.ng.parse.$ParseProvider	src/ng/parse.js	https://github.com/angular/angular.js/blob/fb7db4a07bd1b0b67824d3808fe315419b272689/src/ng/parse.js	1685	0	1896	1	0	0	0	0	0	0	1	0	0	0.571429	8	8	0.107143	21	6	7	4	0	175	212	121	6	10	8	10	20	14	3.75	76.14709844115208	285.5516191543203	0.025382366147050694	15.863978841906683	1	0	33.33333333333333	0
<anonymous>	src.ng.parse.findConstantAndWatchExpressions.forEach$1[0]	src/ng/parse.js	https://github.com/angular/angular.js/blob/fb7db4a07bd1b0b67824d3808fe315419b272689/src/ng/parse.js	613	22	616	5	0	0	0	0	0	0	2	0	0	0	0	0	0	0	4	4	2	1	4	4	2	4	6	6	10	16	10	3.3333333333333335	53.1508495181978	177.16949839399268	0.017716949839399268	9.842749910777371	1	1	50	0
<anonymous>	src.ng.parse.findConstantAndWatchExpressions.forEach$1[1]	src/ng/parse.js	https://github.com/angular/angular.js/blob/fb7db4a07bd1b0b67824d3808fe315419b272689/src/ng/parse.js	662	27	668	5	0	0	0	0	0	0	3	1	1	0	0	0	0	0	7	7	4	1	7	7	4	6	11	9	16	27	15	5.333333333333333	105.48604608143	562.5922457676267	0.03516201536047667	31.255124764868146	2	1	50	0
<anonymous>	src.ng.parse.findConstantAndWatchExpressions.forEach$1[2]	src/ng/parse.js	https://github.com/angular/angular.js/blob/fb7db4a07bd1b0b67824d3808fe315419b272689/src/ng/parse.js	681	26	687	5	0	0	0	0	0	0	3	1	1	0	0	0	0	0	7	7	4	1	7	7	4	6	11	9	16	27	15	5.333333333333333	105.48604608143	562.5922457676267	0.03516201536047667	31.255124764868146	2	1	50	0
<anonymous>	src.ng.parse.findConstantAndWatchExpressions.forEach$1[3]	src/ng/parse.js	https://github.com/angular/angular.js/blob/fb7db4a07bd1b0b67824d3808fe315419b272689/src/ng/parse.js	694	28	700	5	0	0	0	0	0	0	3	1	1	0	0	0	0	0	7	7	4	1	7	7	4	6	15	10	20	35	16	6	140	840	0.04666666666666667	46.666666666666664	2	1	50	0
<anonymous>	src.ng.parse.compile.forEach$1	src/ng/parse.js	https://github.com/angular/angular.js/blob/fb7db4a07bd1b0b67824d3808fe315419b272689/src/ng/parse.js	770	21	779	5	0	0	0	0	0	0	1	0	0	0	0	0	0	0	10	10	8	2	10	10	8	8	30	18	37	67	26	8.222222222222221	314.9294611154532	2589.4200136159484	0.1049764870384844	143.85666742310823	1	2	9.090909090909092	0
<anonymous>	src.ng.parse.watchFns.forEach$1	src/ng/parse.js	https://github.com/angular/angular.js/blob/fb7db4a07bd1b0b67824d3808fe315419b272689/src/ng/parse.js	824	17	826	5	0	0	0	0	0	0	1	0	0	0	0	0	0	0	3	3	1	1	3	3	1	3	7	8	10	17	11	1.875	58.81033751683406	110.26938284406387	0.019603445838944685	6.126076824670215	1	1	100	0
<anonymous>	src.ng.parse.filterPrefix.forEach$1	src/ng/parse.js	https://github.com/angular/angular.js/blob/fb7db4a07bd1b0b67824d3808fe315419b272689/src/ng/parse.js	843	32	845	5	0	0	0	0	0	0	1	0	0	0	0	0	0	0	3	3	1	2	3	3	1	3	7	8	10	17	11	1.875	58.81033751683406	110.26938284406387	0.019603445838944685	6.126076824670215	1	2	100	0
<anonymous>	src.ng.parse.recurse.forEach$1[0]	src/ng/parse.js	https://github.com/angular/angular.js/blob/fb7db4a07bd1b0b67824d3808fe315419b272689/src/ng/parse.js	871	24	878	7	0	0	0	0	0	0	2	1	1	0	0	0	0	0	8	8	4	2	8	8	5	7	17	15	23	40	22	5.366666666666667	178.37726474549189	957.2913208008065	0.05945908824849729	53.18285115560036	2	2	40	0
<anonymous>	src.ng.parse.recurse.recurse$3[0]	src/ng/parse.js	https://github.com/angular/angular.js/blob/fb7db4a07bd1b0b67824d3808fe315419b272689/src/ng/parse.js	886	55	886	87	0	0	0	0	0	0	1	0	0	0	0	0	0	0	1	1	1	1	1	1	1	1	1	2	3	4	3	0.75	6.339850002884624	4.754887502163468	0.002113283334294875	0.26416041678685936	1	1	100	0
<anonymous>	src.ng.parse.recurse.recurse$3[1]	src/ng/parse.js	https://github.com/angular/angular.js/blob/fb7db4a07bd1b0b67824d3808fe315419b272689/src/ng/parse.js	892	51	892	82	0	0	0	0	0	0	1	0	0	0	0	0	0	0	1	1	1	1	1	1	1	1	1	2	3	4	3	0.75	6.339850002884624	4.754887502163468	0.002113283334294875	0.26416041678685936	1	1	100	0
<anonymous>	src.ng.parse.recurse.recurse$3[2]	src/ng/parse.js	https://github.com/angular/angular.js/blob/fb7db4a07bd1b0b67824d3808fe315419b272689/src/ng/parse.js	893	52	893	84	0	0	0	0	0	0	1	0	0	0	0	0	0	0	1	1	1	1	1	1	1	1	1	2	3	4	3	0.75	6.339850002884624	4.754887502163468	0.002113283334294875	0.26416041678685936	1	1	100	0
<anonymous>	src.ng.parse.recurse.if$1	src/ng/parse.js	https://github.com/angular/angular.js/blob/fb7db4a07bd1b0b67824d3808fe315419b272689/src/ng/parse.js	925	8	934	9	0	0	0	0	0	0	2	0	0	0	0	0	0	0	4	4	1	0	10	10	4	5	6	6	7	13	11	2.916666666666667	44.97261104228487	131.17011553999754	0.01499087034742829	7.287228641110975	2	0	200	0
<anonymous>	src.ng.parse.recurse.recurse$3[3]	src/ng/parse.js	https://github.com/angular/angular.js/blob/fb7db4a07bd1b0b67824d3808fe315419b272689/src/ng/parse.js	944	48	976	7	0	0	0	0	0	0	1	0	0	0	0	0	0	0	4	4	1	0	33	33	23	3	5	5	6	11	8	1.7999999999999998	33	59.39999999999999	0.011	3.2999999999999994	1	0	100	0
<anonymous>	src.ng.parse.recurse.forEach$1[1]	src/ng/parse.js	https://github.com/angular/angular.js/blob/fb7db4a07bd1b0b67824d3808fe315419b272689/src/ng/parse.js	983	31	987	9	0	0	0	0	0	0	1	0	0	0	0	0	0	0	5	5	3	1	5	5	3	4	8	7	11	19	11	3.142857142857143	65.72920075410866	206.5774880843415	0.021909733584702887	11.476527115796749	1	1	33.33333333333333	0
<anonymous>	src.ng.parse.recurse.recurse$3[4]	src/ng/parse.js	https://github.com/angular/angular.js/blob/fb7db4a07bd1b0b67824d3808fe315419b272689/src/ng/parse.js	995	46	1015	9	0	0	0	0	0	0	1	0	0	0	0	0	0	0	4	4	1	0	21	21	13	3	5	5	6	11	8	1.7999999999999998	33	59.39999999999999	0.011	3.2999999999999994	1	0	100	0
<anonymous>	src.ng.parse.recurse.recurse$3[5]	src/ng/parse.js	https://github.com/angular/angular.js/blob/fb7db4a07bd1b0b67824d3808fe315419b272689/src/ng/parse.js	1024	46	1032	7	0	0	0	0	0	0	1	0	0	0	0	0	0	0	4	4	1	0	9	9	6	3	6	6	7	13	9	1.75	41.20902501875006	72.1157937828126	0.013736341672916687	4.0064329879340335	1	0	100	0
<anonymous>	src.ng.parse.recurse.forEach$1[2]	src/ng/parse.js	https://github.com/angular/angular.js/blob/fb7db4a07bd1b0b67824d3808fe315419b272689/src/ng/parse.js	1036	28	1040	7	0	0	0	0	0	0	1	0	0	0	0	0	0	0	4	4	1	1	5	5	2	3	5	6	8	13	9	2	41.20902501875006	82.41805003750012	0.013736341672916687	4.578780557638896	1	1	100	0
<anonymous>	src.ng.parse.recurse.forEach$1[3]	src/ng/parse.js	https://github.com/angular/angular.js/blob/fb7db4a07bd1b0b67824d3808fe315419b272689/src/ng/parse.js	1047	30	1054	7	0	0	0	0	0	0	1	0	0	0	0	0	0	0	4	4	1	1	8	8	2	3	6	7	9	15	10	1.9285714285714288	49.82892142331044	96.09863417352729	0.016609640474436815	5.338813009640405	1	1	100	0
<anonymous>	src.ng.parse.lazyRecurse.__anonymusFunctionExpression2__	src/ng/parse.js	https://github.com/angular/angular.js/blob/fb7db4a07bd1b0b67824d3808fe315419b272689/src/ng/parse.js	1167	11	1169	5	0	0	0	0	0	0	1	0	0	0	0	0	0	0	3	3	1	0	3	3	1	2	2	8	8	10	10	1	33.219280948873624	33.219280948873624	0.01107309364962454	1.845515608270757	1	0	100	0
<anonymous>	src.ng.parse.lazyAssign.__anonymusFunctionExpression3__	src/ng/parse.js	https://github.com/angular/angular.js/blob/fb7db4a07bd1b0b67824d3808fe315419b272689/src/ng/parse.js	1174	11	1176	5	0	0	0	0	0	0	1	0	0	0	0	0	0	0	3	3	1	0	3	3	1	2	2	4	4	6	6	1	15.509775004326936	15.509775004326936	0.005169925001442312	0.861654166907052	1	0	100	0
<anonymous>	src.ng.parse.compile[1].forEach$1[0]	src/ng/parse.js	https://github.com/angular/angular.js/blob/fb7db4a07bd1b0b67824d3808fe315419b272689/src/ng/parse.js	1231	23	1236	7	0	0	0	0	0	0	1	0	0	0	0	0	0	0	6	6	4	2	6	6	4	4	10	8	15	25	12	3.75	89.62406251802891	336.0902344426084	0.029874687506009637	18.67167969125602	1	2	25	0
<anonymous>	src.ng.parse.compile[1].forEach$1[1]	src/ng/parse.js	https://github.com/angular/angular.js/blob/fb7db4a07bd1b0b67824d3808fe315419b272689/src/ng/parse.js	1239	22	1241	5	0	0	0	0	0	0	1	0	0	0	0	0	0	0	3	3	1	1	3	3	1	2	5	5	7	12	7	1.4	33.68825906469125	47.16356269056775	0.011229419688230418	2.620197927253764	1	1	100	0
<anonymous>	src.ng.parse.compile[1].__anonymusFunctionExpression4__	src/ng/parse.js	https://github.com/angular/angular.js/blob/fb7db4a07bd1b0b67824d3808fe315419b272689/src/ng/parse.js	1244	13	1250	14	0	0	0	0	0	0	1	0	0	0	0	0	0	0	6	6	3	2	7	7	4	4	4	6	7	11	10	2.3333333333333335	36.541209043760986	85.26282110210897	0.012180403014586996	4.736823394561609	1	2	33.33333333333333	0
<anonymous>	src.ng.parse.compile[1].__anonymusFunctionExpression5__	src/ng/parse.js	https://github.com/angular/angular.js/blob/fb7db4a07bd1b0b67824d3808fe315419b272689/src/ng/parse.js	1242	37	1242	50	0	0	0	0	0	0	1	0	0	0	0	0	0	0	1	1	0	0	1	1	0	0	0	0	0	0	0	0	0	0	0	0	1	0	0	0
fn.assign	src.ng.parse.compile[1].assign	src/ng/parse.js	https://github.com/angular/angular.js/blob/fb7db4a07bd1b0b67824d3808fe315419b272689/src/ng/parse.js	1252	18	1254	7	0	0	0	0	0	0	1	0	0	0	0	0	0	0	3	3	1	3	3	3	1	2	2	4	7	9	6	1.75	23.264662506490403	40.71315938635821	0.007754887502163467	2.2618421881310113	1	3	100	0
<anonymous>	src.ng.parse.recurse[1].forEach$1[0]	src/ng/parse.js	https://github.com/angular/angular.js/blob/fb7db4a07bd1b0b67824d3808fe315419b272689/src/ng/parse.js	1307	29	1309	7	0	0	0	0	0	0	1	0	0	0	0	0	0	0	3	3	1	1	3	3	1	2	4	5	6	10	7	1.2	28.07354922057604	33.688259064691245	0.009357849740192013	1.8715699480384025	1	1	100	0
<anonymous>	src.ng.parse.recurse[1].__anonymusFunctionExpression6__	src/ng/parse.js	https://github.com/angular/angular.js/blob/fb7db4a07bd1b0b67824d3808fe315419b272689/src/ng/parse.js	1321	8	1334	9	0	0	0	0	0	0	4	2	2	0	0	0	0	0	14	14	12	4	14	14	12	14	39	21	58	97	35	19.333333333333332	497.54045264366175	9619.11541777746	0.16584681754788724	534.3953009876367	4	4	33.33333333333333	0
<anonymous>	src.ng.parse.recurse[1].__anonymusFunctionExpression7__	src/ng/parse.js	https://github.com/angular/angular.js/blob/fb7db4a07bd1b0b67824d3808fe315419b272689/src/ng/parse.js	1313	8	1320	9	0	0	0	0	0	0	3	1	1	0	0	0	0	0	8	8	7	4	8	8	7	12	23	17	35	58	29	12.352941176470587	281.7628977173992	3480.600501214931	0.09392096590579974	193.3666945119406	3	4	33.33333333333333	0
<anonymous>	src.ng.parse.recurse[1].__anonymusFunctionExpression8__	src/ng/parse.js	https://github.com/angular/angular.js/blob/fb7db4a07bd1b0b67824d3808fe315419b272689/src/ng/parse.js	1338	13	1344	7	0	0	0	0	0	0	2	1	1	0	0	0	0	0	7	7	5	4	7	7	5	8	17	15	31	48	23	8.266666666666667	217.13097389073664	1794.949384163423	0.07237699129691222	99.71941023130128	2	4	33.33333333333333	0
<anonymous>	src.ng.parse.recurse[1].forEach$1[1]	src/ng/parse.js	https://github.com/angular/angular.js/blob/fb7db4a07bd1b0b67824d3808fe315419b272689/src/ng/parse.js	1347	28	1349	7	0	0	0	0	0	0	1	0	0	0	0	0	0	0	3	3	1	1	3	3	1	2	4	5	6	10	7	1.2	28.07354922057604	33.688259064691245	0.009357849740192013	1.8715699480384025	1	1	100	0
<anonymous>	src.ng.parse.recurse[1].__anonymusFunctionExpression9__	src/ng/parse.js	https://github.com/angular/angular.js/blob/fb7db4a07bd1b0b67824d3808fe315419b272689/src/ng/parse.js	1350	13	1356	7	0	0	0	0	0	0	3	1	1	0	0	0	0	0	7	7	6	4	7	7	6	12	17	12	25	42	24	12.5	192.56842503028858	2407.105312878607	0.0641894750100962	133.7280729377004	3	4	50	0
<anonymous>	src.ng.parse.recurse[1].forEach$1[2]	src/ng/parse.js	https://github.com/angular/angular.js/blob/fb7db4a07bd1b0b67824d3808fe315419b272689/src/ng/parse.js	1359	30	1365	7	0	0	0	0	0	0	2	1	1	0	0	0	0	0	7	7	1	1	7	7	1	7	18	13	22	40	20	5.923076923076923	172.8771237954945	1023.9645024810059	0.0576257079318315	56.88691680450032	2	1	66.66666666666666	0
<anonymous>	src.ng.parse.recurse[1].__anonymusFunctionExpression10__	src/ng/parse.js	https://github.com/angular/angular.js/blob/fb7db4a07bd1b0b67824d3808fe315419b272689/src/ng/parse.js	1366	13	1372	7	0	0	0	0	0	0	3	1	1	0	0	0	0	0	7	7	6	4	7	7	6	11	20	12	28	48	23	12.833333333333334	217.13097389073664	2786.5141649311204	0.07237699129691222	154.80634249617336	3	4	50	0
<anonymous>	src.ng.parse.recurse[1].__anonymusFunctionExpression11__	src/ng/parse.js	https://github.com/angular/angular.js/blob/fb7db4a07bd1b0b67824d3808fe315419b272689/src/ng/parse.js	1374	13	1376	7	0	0	0	0	0	0	2	1	1	0	0	0	0	0	3	3	1	1	3	3	1	4	4	4	6	10	8	3	30	90	0.01	5	2	1	100	0
<anonymous>	src.ng.parse.recurse[1].__anonymusFunctionExpression12__	src/ng/parse.js	https://github.com/angular/angular.js/blob/fb7db4a07bd1b0b67824d3808fe315419b272689/src/ng/parse.js	1378	13	1380	7	0	0	0	0	0	0	2	1	1	0	0	0	0	0	3	3	1	4	3	3	1	4	4	7	9	13	11	2.5714285714285716	44.97261104228487	115.64385696587539	0.01499087034742829	6.42465872032641	2	4	100	0
<anonymous>	src.ng.parse.__anonymusFunctionExpression13__.__anonymusFunctionExpression14__	src/ng/parse.js	https://github.com/angular/angular.js/blob/fb7db4a07bd1b0b67824d3808fe315419b272689/src/ng/parse.js	1385	11	1393	5	1	1	3	1	1	0	3	1	1	0	0	0	0	0	9	9	5	4	9	9	5	10	13	11	21	34	21	9.545454545454547	149.33879237447786	1425.5066544836525	0.04977959745815929	79.1948141379807	3	4	42.857142857142854	0
<anonymous>	src.ng.parse.__anonymusFunctionExpression15__.__anonymusFunctionExpression16__	src/ng/parse.js	https://github.com/angular/angular.js/blob/fb7db4a07bd1b0b67824d3808fe315419b272689/src/ng/parse.js	1396	11	1404	5	1	1	3	1	1	0	3	1	1	0	0	0	0	0	9	9	5	4	9	9	5	10	13	11	21	34	21	9.545454545454547	149.33879237447786	1425.5066544836525	0.04977959745815929	79.1948141379807	3	4	42.857142857142854	0
<anonymous>	src.ng.parse.__anonymusFunctionExpression17__.__anonymusFunctionExpression18__	src/ng/parse.js	https://github.com/angular/angular.js/blob/fb7db4a07bd1b0b67824d3808fe315419b272689/src/ng/parse.js	1407	11	1410	5	0	0	0	0	0	0	2	1	1	0	0	0	0	0	4	4	2	4	4	4	2	8	8	9	15	23	17	6.666666666666667	94.01164534875782	626.7443023250522	0.031337215116252606	34.819127906947344	2	4	66.66666666666666	0
<anonymous>	src.ng.parse.__anonymusFunctionExpression19__.__anonymusFunctionExpression20__	src/ng/parse.js	https://github.com/angular/angular.js/blob/fb7db4a07bd1b0b67824d3808fe315419b272689/src/ng/parse.js	1413	11	1418	5	0	0	0	0	0	0	2	1	1	0	0	0	0	0	6	6	4	4	6	6	4	7	13	13	25	38	20	6.730769230769231	164.2332676057198	1105.4162242692678	0.05474442253523993	61.41201245940377	2	4	40	0
<anonymous>	src.ng.parse.__anonymusFunctionExpression21__.__anonymusFunctionExpression22__	src/ng/parse.js	https://github.com/angular/angular.js/blob/fb7db4a07bd1b0b67824d3808fe315419b272689/src/ng/parse.js	1421	11	1426	5	0	0	0	0	0	0	4	1	1	0	0	0	0	0	6	6	4	4	6	6	4	8	17	14	30	47	22	8.571428571428571	209.59328607595296	1796.5138806510254	0.06986442869198432	99.80632670283474	4	4	80	0
<anonymous>	src.ng.parse.__anonymusFunctionExpression23__.__anonymusFunctionExpression24__	src/ng/parse.js	https://github.com/angular/angular.js/blob/fb7db4a07bd1b0b67824d3808fe315419b272689/src/ng/parse.js	1429	11	1432	5	0	0	0	0	0	0	2	1	1	0	0	0	0	0	4	4	2	4	4	4	2	8	9	10	20	29	18	8	120.92782504182705	967.4226003346164	0.04030927501394235	53.7457000185898	2	4	66.66666666666666	0
<anonymous>	src.ng.parse.__anonymusFunctionExpression25__.__anonymusFunctionExpression26__	src/ng/parse.js	https://github.com/angular/angular.js/blob/fb7db4a07bd1b0b67824d3808fe315419b272689/src/ng/parse.js	1435	11	1438	5	0	0	0	0	0	0	2	1	1	0	0	0	0	0	4	4	2	4	4	4	2	8	9	10	20	29	18	8	120.92782504182705	967.4226003346164	0.04030927501394235	53.7457000185898	2	4	66.66666666666666	0
<anonymous>	src.ng.parse.__anonymusFunctionExpression27__.__anonymusFunctionExpression28__	src/ng/parse.js	https://github.com/angular/angular.js/blob/fb7db4a07bd1b0b67824d3808fe315419b272689/src/ng/parse.js	1441	11	1444	5	0	0	0	0	0	0	2	1	1	0	0	0	0	0	4	4	2	4	4	4	2	8	9	10	20	29	18	8	120.92782504182705	967.4226003346164	0.04030927501394235	53.7457000185898	2	4	66.66666666666666	0
<anonymous>	src.ng.parse.__anonymusFunctionExpression29__.__anonymusFunctionExpression30__	src/ng/parse.js	https://github.com/angular/angular.js/blob/fb7db4a07bd1b0b67824d3808fe315419b272689/src/ng/parse.js	1447	11	1450	5	0	0	0	0	0	0	2	1	1	0	0	0	0	0	4	4	2	4	4	4	2	8	9	10	20	29	18	8	120.92782504182705	967.4226003346164	0.04030927501394235	53.7457000185898	2	4	66.66666666666666	0
<anonymous>	src.ng.parse.__anonymusFunctionExpression31__.__anonymusFunctionExpression32__	src/ng/parse.js	https://github.com/angular/angular.js/blob/fb7db4a07bd1b0b67824d3808fe315419b272689/src/ng/parse.js	1453	11	1456	5	0	0	0	0	0	0	2	1	1	0	0	0	0	0	4	4	2	4	4	4	2	8	9	10	20	29	18	8	120.92782504182705	967.4226003346164	0.04030927501394235	53.7457000185898	2	4	66.66666666666666	0
<anonymous>	src.ng.parse.__anonymusFunctionExpression33__.__anonymusFunctionExpression34__	src/ng/parse.js	https://github.com/angular/angular.js/blob/fb7db4a07bd1b0b67824d3808fe315419b272689/src/ng/parse.js	1459	11	1462	5	0	0	0	0	0	0	2	1	1	0	0	0	0	0	4	4	2	4	4	4	2	8	9	10	20	29	18	8	120.92782504182705	967.4226003346164	0.04030927501394235	53.7457000185898	2	4	66.66666666666666	0
<anonymous>	src.ng.parse.__anonymusFunctionExpression35__.__anonymusFunctionExpression36__	src/ng/parse.js	https://github.com/angular/angular.js/blob/fb7db4a07bd1b0b67824d3808fe315419b272689/src/ng/parse.js	1465	11	1468	5	0	0	0	0	0	0	2	1	1	0	0	0	0	0	4	4	2	4	4	4	2	8	9	10	20	29	18	8	120.92782504182705	967.4226003346164	0.04030927501394235	53.7457000185898	2	4	66.66666666666666	0
<anonymous>	src.ng.parse.__anonymusFunctionExpression37__.__anonymusFunctionExpression38__	src/ng/parse.js	https://github.com/angular/angular.js/blob/fb7db4a07bd1b0b67824d3808fe315419b272689/src/ng/parse.js	1471	11	1474	5	0	0	0	0	0	0	2	1	1	0	0	0	0	0	4	4	2	4	4	4	2	8	9	10	20	29	18	8	120.92782504182705	967.4226003346164	0.04030927501394235	53.7457000185898	2	4	66.66666666666666	0
<anonymous>	src.ng.parse.__anonymusFunctionExpression39__.__anonymusFunctionExpression40__	src/ng/parse.js	https://github.com/angular/angular.js/blob/fb7db4a07bd1b0b67824d3808fe315419b272689/src/ng/parse.js	1477	11	1480	5	0	0	0	0	0	0	2	1	1	0	0	0	0	0	4	4	2	4	4	4	2	8	9	10	20	29	18	8	120.92782504182705	967.4226003346164	0.04030927501394235	53.7457000185898	2	4	66.66666666666666	0
<anonymous>	src.ng.parse.__anonymusFunctionExpression41__.__anonymusFunctionExpression42__	src/ng/parse.js	https://github.com/angular/angular.js/blob/fb7db4a07bd1b0b67824d3808fe315419b272689/src/ng/parse.js	1483	11	1486	5	0	0	0	0	0	0	2	1	1	0	0	0	0	0	4	4	2	4	4	4	2	8	9	10	20	29	18	8	120.92782504182705	967.4226003346164	0.04030927501394235	53.7457000185898	2	4	66.66666666666666	0
<anonymous>	src.ng.parse.__anonymusFunctionExpression43__.__anonymusFunctionExpression44__	src/ng/parse.js	https://github.com/angular/angular.js/blob/fb7db4a07bd1b0b67824d3808fe315419b272689/src/ng/parse.js	1489	11	1492	5	0	0	0	0	0	0	2	1	1	0	0	0	0	0	4	4	2	4	4	4	2	8	9	10	20	29	18	8	120.92782504182705	967.4226003346164	0.04030927501394235	53.7457000185898	2	4	66.66666666666666	0
<anonymous>	src.ng.parse.__anonymusFunctionExpression45__.__anonymusFunctionExpression46__	src/ng/parse.js	https://github.com/angular/angular.js/blob/fb7db4a07bd1b0b67824d3808fe315419b272689/src/ng/parse.js	1495	11	1498	5	0	0	0	0	0	0	3	1	1	0	0	0	0	0	4	4	2	4	4	4	2	8	9	10	20	29	18	8	120.92782504182705	967.4226003346164	0.04030927501394235	53.7457000185898	2	4	66.66666666666666	0
<anonymous>	src.ng.parse.__anonymusFunctionExpression47__.__anonymusFunctionExpression48__	src/ng/parse.js	https://github.com/angular/angular.js/blob/fb7db4a07bd1b0b67824d3808fe315419b272689/src/ng/parse.js	1501	11	1504	5	0	0	0	0	0	0	3	1	1	0	0	0	0	0	4	4	2	4	4	4	2	8	9	10	20	29	18	8	120.92782504182705	967.4226003346164	0.04030927501394235	53.7457000185898	3	4	100	0
<anonymous>	src.ng.parse.__anonymusFunctionExpression49__.__anonymusFunctionExpression50__	src/ng/parse.js	https://github.com/angular/angular.js/blob/fb7db4a07bd1b0b67824d3808fe315419b272689/src/ng/parse.js	1507	11	1510	5	0	0	0	0	0	0	3	1	1	0	0	0	0	0	4	4	2	4	4	4	2	7	10	11	25	35	18	7.954545454545455	145.94737505048093	1160.9450288106439	0.04864912501682698	64.49694604503577	3	4	100	0
<anonymous>	src.ng.parse.value.__anonymusFunctionExpression51__	src/ng/parse.js	https://github.com/angular/angular.js/blob/fb7db4a07bd1b0b67824d3808fe315419b272689/src/ng/parse.js	1513	11	1513	103	0	0	0	0	0	0	2	1	1	0	0	0	0	0	1	1	1	0	1	1	1	4	6	5	9	15	9	3.6	47.548875021634686	171.17595007788486	0.01584962500721156	9.509775004326936	2	0	50	0
<anonymous>	src.ng.parse.identifier[1].__anonymusFunctionExpression52__	src/ng/parse.js	https://github.com/angular/angular.js/blob/fb7db4a07bd1b0b67824d3808fe315419b272689/src/ng/parse.js	1516	11	1530	5	0	0	0	0	0	0	10	1	1	0	0	0	0	0	15	15	9	4	15	15	9	14	29	15	37	66	29	17.266666666666666	320.6267456784198	5536.155142047382	0.1068755818928066	307.56417455818786	6	4	46.15384615384615	0
<anonymous>	src.ng.parse.computedMember[1].__anonymusFunctionExpression53__	src/ng/parse.js	https://github.com/angular/angular.js/blob/fb7db4a07bd1b0b67824d3808fe315419b272689/src/ng/parse.js	1533	11	1551	5	0	0	0	0	0	0	7	2	2	0	0	0	0	0	19	19	13	4	19	19	13	13	31	18	47	78	31	16.97222222222222	386.4273122101763	6558.530215567159	0.12880910407005877	364.362789753731	4	4	23.52941176470588	0
<anonymous>	src.ng.parse.nonComputedMember[1].__anonymusFunctionExpression54__	src/ng/parse.js	https://github.com/angular/angular.js/blob/fb7db4a07bd1b0b67824d3808fe315419b272689/src/ng/parse.js	1554	11	1568	5	0	0	0	0	0	0	9	1	1	0	0	0	0	0	15	15	9	4	15	15	9	15	30	19	40	70	34	15.789473684210526	356.1223988875238	5622.98524559248	0.11870746629584127	312.3880691995822	6	4	46.15384615384615	0
<anonymous>	src.ng.parse.inputs.__anonymusFunctionExpression55__	src/ng/parse.js	https://github.com/angular/angular.js/blob/fb7db4a07bd1b0b67824d3808fe315419b272689/src/ng/parse.js	1571	11	1574	5	0	0	0	0	0	0	2	1	1	0	0	0	0	0	4	4	3	4	4	4	3	4	5	6	11	16	10	3.6666666666666665	53.1508495181978	194.88644823339195	0.017716949839399268	10.827024901855108	2	4	66.66666666666666	0
<anonymous>	src.ng.parse.$ParseProvider.__anonymusFunctionExpression56__	src/ng/parse.js	https://github.com/angular/angular.js/blob/fb7db4a07bd1b0b67824d3808fe315419b272689/src/ng/parse.js	1689	38	1895	3	0	0	0	0	0	0	1	0	0	0	0	0	0.0706522	13	12	19	2	2	171	207	117	7	19	16	23	42	23	5.03125	189.98960215439456	955.8851858392976	0.06332986738479819	53.104732546627645	1	2	7.6923076923076925	0
<anonymous>	src.ng.parse.recurse.forEach$1.recurse$3	src/ng/parse.js	https://github.com/angular/angular.js/blob/fb7db4a07bd1b0b67824d3808fe315419b272689/src/ng/parse.js	872	66	872	98	0	0	0	0	0	0	1	0	0	0	0	0	0	0	1	1	1	1	1	1	1	1	1	2	3	4	3	0.75	6.339850002884624	4.754887502163468	0.002113283334294875	0.26416041678685936	1	1	100	0
<anonymous>	src.ng.parse.recurse.if$1.if$1	src/ng/parse.js	https://github.com/angular/angular.js/blob/fb7db4a07bd1b0b67824d3808fe315419b272689/src/ng/parse.js	926	50	933	11	0	0	0	0	0	0	3	1	1	0	0	0	0	0	8	8	3	0	8	8	3	5	20	13	28	48	18	5.384615384615384	200.15640006923098	1077.765231142013	0.066718800023077	59.87584617455627	2	0	66.66666666666666	0
<anonymous>	src.ng.parse.recurse.recurse$3[3].if$1	src/ng/parse.js	https://github.com/angular/angular.js/blob/fb7db4a07bd1b0b67824d3808fe315419b272689/src/ng/parse.js	945	36	975	9	0	0	0	0	0	0	10	2	2	0	0	0	0	0	31	31	22	0	31	31	22	8	81	30	108	189	38	14.4	991.8583000408375	14282.75952058806	0.3306194333469458	793.48664003267	8	0	34.78260869565217	0
<anonymous>	src.ng.parse.recurse.recurse$3[4].if$1	src/ng/parse.js	https://github.com/angular/angular.js/blob/fb7db4a07bd1b0b67824d3808fe315419b272689/src/ng/parse.js	996	39	1014	11	0	0	0	0	0	0	3	2	2	0	0	0	0	0	16	16	10	0	19	19	12	8	38	25	47	85	33	7.52	428.7735001454685	3224.376721093923	0.1429245000484895	179.1320400607735	3	0	27.27272727272727	0
<anonymous>	src.ng.parse.recurse.recurse$3[5].if$1	src/ng/parse.js	https://github.com/angular/angular.js/blob/fb7db4a07bd1b0b67824d3808fe315419b272689/src/ng/parse.js	1025	44	1031	9	0	0	0	0	0	0	2	0	0	0	0	0	0	0	7	7	5	0	7	7	5	5	23	15	34	57	20	5.666666666666666	246.34990140857968	1395.982774648618	0.0821166338028599	77.5545985915899	2	0	40	0
<anonymous>	src.ng.parse.recurse.forEach$1[2].recurse$3	src/ng/parse.js	https://github.com/angular/angular.js/blob/fb7db4a07bd1b0b67824d3808fe315419b272689/src/ng/parse.js	1037	53	1039	9	0	0	0	0	0	0	1	0	0	0	0	0	0	0	3	3	1	1	3	3	1	2	2	3	4	6	5	1.3333333333333333	13.931568569324174	18.575424759098897	0.004643856189774725	1.0319680421721609	1	1	100	0
<anonymous>	src.ng.parse.recurse.forEach$1[3].recurse$3	src/ng/parse.js	https://github.com/angular/angular.js/blob/fb7db4a07bd1b0b67824d3808fe315419b272689/src/ng/parse.js	1048	63	1053	9	0	0	0	0	0	0	2	1	1	0	0	0	0	0	6	6	1	1	6	6	1	5	16	14	19	35	19	3.3928571428571432	148.67746297052548	504.4413922214258	0.04955915432350849	28.024521790079213	2	1	200	0
<anonymous>	src.ng.parse.compile[1].__anonymusFunctionExpression4__.forEach$1	src/ng/parse.js	https://github.com/angular/angular.js/blob/fb7db4a07bd1b0b67824d3808fe315419b272689/src/ng/parse.js	1246	36	1248	16	0	0	0	0	0	0	1	0	0	0	0	0	0	0	3	3	1	1	3	3	1	2	2	4	5	7	6	1.25	18.094737505048094	22.61842188131012	0.006031579168349364	1.2565789934061178	1	1	100	0
$parse	src.ng.parse.$ParseProvider.__anonymusFunctionExpression56__.$parse	src/ng/parse.js	https://github.com/angular/angular.js/blob/fb7db4a07bd1b0b67824d3808fe315419b272689/src/ng/parse.js	1699	11	1737	5	0	0	0	0	0	0	13	5	4	0	0	0	0	0	34	39	24	3	34	39	24	16	63	38	79	142	54	16.63157894736842	817.1940253072127	13591.226947214695	0.2723980084357375	755.0681637341497	11	3	35.483870967741936	0
expressionInputDirtyCheck	src.ng.parse.$ParseProvider.__anonymusFunctionExpression56__.expressionInputDirtyCheck	src/ng/parse.js	https://github.com/angular/angular.js/blob/fb7db4a07bd1b0b67824d3808fe315419b272689/src/ng/parse.js	1739	4	1762	5	0	0	0	0	0	0	7	2	2	0.333333	6	0	0.333333	6	12	24	8	2	12	24	8	10	21	6	22	43	16	18.333333333333332	172	3153.333333333333	0.05733333333333333	175.18518518518516	6	2	85.71428571428571	0
[truncated: 11,010 more rows]
