# Supplementary material for: Vulnerable JavaScript functions detection using stacking of convolutional neural networks
Source: PeerJ Comput Sci. 2024 Feb 29;10:e1838. doi: 10.7717/peerj-cs.1838 (PMC10909211; doi:10.7717/peerj-cs.1838)
Supplement: Supplemental Information 1 [file peerj-cs-10-1838-s001.zip › Datasets/JS_Vul/pm_uom_all_full.csv]

AVGNOAL	AVGNODL	AVGNOEMT	AVGNOML	AVGTBC	CC	CCL	CCO	CChurn	CD	CI	CLC	CLLC	CLOC	CYCL	CYCL_DENS	DLOC	HBUGS	HDIFF	HEFF	HLEN	HON_D	HON_T	HOR_D	HOR_T	HTIME	HVOC	HVOL	LDC	LLDC	LLOC	LOC	MNOAL	MNODL	MNOEMT	MNOML	McCC	NII	NL	NLE	NOADD	NOCC	NOCHG	NOContr	NODEL	NOI	NOMOD	NOS	NUMPAR	PARAMS
8.0	0.0	84.0	0.0	0.0	0.0	0.0	0.0	8.0	0.0	0.0	0.0	0.0	0.0	4	80.0	0.0	0.03465463750697118	5.7142857142857135	594.0795001195057	29	7	16	5	13	33.004416673305876	12	103.96391252091354	0.0	0.0	8.0	8.0	8.0	0.0	84.0	0.0	4.0	0.0	0.0	0.0	1.0	0.0	1.0	1.0	0.0	0.0	0.0	1.0	0.0	0
19.0	0.0	84.0	0.0	0.0	1.0	1.0	5.0	19.0	0.13333334	1.0	1.0	1.0	2.0	5	62.5	0.0	0.06371891270165378	13.333333333333332	2548.756508066151	45	9	24	10	21	141.59758378145284	19	191.1567381049613	19.0	13.0	13.0	19.0	19.0	0.0	84.0	0.0	5.0	3.0	4.0	4.0	1.0	0.0	1.0	1.0	0.0	0.0	0.0	8.0	0.0	0
10.5	0.0	28.666665999999996	6.5	71.5	0.0	0.0	0.0	21.0	0.1764706	0.0	0.0	0.0	3.0	3	27.27272727272727	0.0	0.08823326760571977	6.611111111111112	1749.959807513442	57	18	34	7	23	97.21998930630234	25	264.6998028171593	0.0	0.0	14.0	21.0	17.0	0.0	84.0	12.0	3.0	0.0	2.0	2.0	2.0	0.0	3.0	1.0	0.0	0.0	2.0	11.0	2.0	2
4.5	1.0	44.0	0.0	0.0	0.0	0.0	0.0	8.0	0.0	0.0	0.0	0.0	0.0	2	40.0	0.0	0.026651484454403226	7.333333333333332	586.3326579968709	21	6	11	8	10	32.57403655538172	14	79.95445336320968	0.0	0.0	6.0	7.0	6.0	1.0	84.0	0.0	2.0	0.0	1.0	1.0	2.0	0.0	2.0	1.0	1.0	1.0	0.0	4.0	0.0	0
10.0	0.0	84.0	0.0	0.0	0.0	0.0	0.0	10.0	0.0	0.0	0.0	0.0	0.0	1	14.285714285714285	0.0	0.03943458750793272	4.75	561.9428719880414	33	8	19	4	14	31.219048443780075	12	118.30376252379816	0.0	0.0	10.0	10.0	10.0	0.0	84.0	0.0	1.0	0.0	0.0	0.0	1.0	0.0	1.0	1.0	0.0	0.0	0.0	1.0	0.0	0
6.0	0.0	84.0	0.0	0.0	0.0	0.0	0.0	6.0	0.0	0.0	0.0	0.0	0.0	3	100.0	0.0	0.037333333333333336	7.5	840.0	28	8	15	8	13	46.66666666666666	16	112.0	0.0	0.0	5.0	6.0	6.0	0.0	84.0	0.0	3.0	0.0	1.0	1.0	1.0	0.0	1.0	1.0	0.0	1.0	0.0	2.0	0.0	0
6.0	0.0	44.5	3.0	620.0	0.0	0.0	0.0	6.0	0.625	0.0	0.0	0.0	10.0	5	125.0	10.0	0.035433899678798536	4.285714285714286	455.5787101559811	32	7	20	3	12	25.309928341998948	10	106.30169903639559	0.0	0.0	6.0	6.0	6.0	0.0	84.0	3.0	5.0	0.0	0.0	0.0	1.0	1.0	2.0	2.0	0.0	0.0	1.0	5.0	4.0	4
7.0	0.0	84.0	0.0	0.0	0.0	0.0	0.0	7.0	0.6111111	0.0	0.0	0.0	11.0	6	120.0	11.0	0.04779950000961542	4.166666666666666	597.4937501201928	40	9	25	3	15	33.194097228899594	12	143.39850002884626	0.0	0.0	7.0	7.0	7.0	0.0	84.0	0.0	6.0	0.0	0.0	0.0	1.0	0.0	1.0	1.0	0.0	0.0	0.0	6.0	5.0	5
26.0	0.0	84.0	0.0	0.0	0.0	0.0	0.0	26.0	0.18181819	0.0	0.0	0.0	4.0	5	35.714285714285715	0.0	0.15383535750584332	19.5	8999.368414091834	96	16	52	12	44	499.9649118939908	28	461.50607251752996	0.0	0.0	18.0	26.0	26.0	0.0	84.0	0.0	6.0	0.0	2.0	2.0	1.0	0.0	1.0	1.0	0.0	1.0	0.0	11.0	1.0	1
19.0	0.0	4.0	0.0	0.0	1.0	1.0	5.0	19.0	0.13333334	1.0	1.0	1.0	2.0	5	62.5	0.0	0.06371891270165378	13.333333333333332	2548.756508066151	45	9	24	10	21	141.59758378145284	19	191.1567381049613	19.0	13.0	13.0	19.0	19.0	0.0	4.0	0.0	5.0	0.0	4.0	4.0	1.0	0.0	1.0	1.0	0.0	0.0	0.0	8.0	0.0	0
19.0	0.0	84.0	0.0	0.0	1.0	1.0	5.0	19.0	0.13333334	1.0	1.0	1.0	2.0	5	62.5	0.0	0.06371891270165378	13.333333333333332	2548.756508066151	45	9	24	10	21	141.59758378145284	19	191.1567381049613	19.0	13.0	13.0	19.0	19.0	0.0	84.0	0.0	5.0	0.0	4.0	4.0	1.0	0.0	1.0	1.0	0.0	0.0	0.0	8.0	0.0	0
7.0	0.0	84.0	0.0	0.0	0.0	0.0	0.0	7.0	0.0	0.0	0.0	0.0	0.0	2	50.0	0.0	0.029974727502502494	5.333333333333333	479.5956400400399	22	9	12	8	10	26.64420222444666	17	89.92418250750748	0.0	0.0	6.0	7.0	7.0	0.0	84.0	0.0	2.0	1.0	1.0	1.0	1.0	0.0	1.0	1.0	0.0	0.0	0.0	3.0	1.0	1
7.0	0.0	84.0	0.0	0.0	0.0	0.0	0.0	7.0	0.0	0.0	0.0	0.0	0.0	2	40.0	0.0	0.026651484454403226	7.333333333333332	586.3326579968709	21	6	11	8	10	32.57403655538172	14	79.95445336320968	0.0	0.0	6.0	7.0	7.0	0.0	84.0	0.0	2.0	1.0	1.0	1.0	1.0	0.0	1.0	1.0	0.0	1.0	0.0	4.0	0.0	0
4.5	0.0	42.0	2.0	45.0	0.0	0.0	0.0	9.0	0.0	0.0	0.0	0.0	0.0	4	66.66666666666666	0.0	0.05281905001826929	8.8	1394.4229204823093	38	10	22	8	16	77.46794002679495	18	158.45715005480787	0.0	0.0	7.0	9.0	5.0	0.0	84.0	2.0	4.0	0.0	1.0	1.0	2.0	0.0	2.0	1.0	0.0	2.0	1.0	5.0	2.0	2
7.0	0.0	84.0	0.0	0.0	0.0	0.0	0.0	7.0	0.0	0.0	0.0	0.0	0.0	2	40.0	0.0	0.026651484454403226	7.333333333333332	586.3326579968709	21	6	11	8	10	32.57403655538172	14	79.95445336320968	0.0	0.0	6.0	7.0	7.0	0.0	84.0	0.0	2.0	0.0	1.0	1.0	1.0	0.0	1.0	1.0	0.0	1.0	0.0	4.0	0.0	0
51.0	0.0	84.0	0.0	0.0	0.0	0.0	0.0	51.0	0.13953489	0.0	0.0	0.0	6.0	15	62.5	0.0	0.35513983356265233	29.24137931034483	31154.335744254746	194	29	106	16	88	1730.7964302363748	45	1065.419500687957	0.0	0.0	37.0	51.0	51.0	0.0	84.0	0.0	17.0	2.0	3.0	3.0	1.0	0.0	1.0	1.0	0.0	0.0	0.0	21.0	2.0	2
28.0	0.0	84.0	0.0	0.0	1.0	1.0	9.0	28.0	0.0	1.0	1.0	1.0	0.0	9	64.28571428571429	0.0	0.18930017082983894	18.56	10540.233511805434	106	25	58	16	48	585.5685284336353	41	567.9005124895169	28.0	25.0	25.0	28.0	28.0	0.0	84.0	0.0	9.0	0.0	3.0	3.0	1.0	0.0	1.0	1.0	0.0	0.0	0.0	9.0	0.0	0
3.0	0.0	31.0	3.0	310.0	0.0	0.0	0.0	6.0	0.625	0.0	0.0	0.0	10.0	5	125.0	10.0	0.035433899678798536	4.285714285714286	455.5787101559811	32	7	20	3	12	25.309928341998948	10	106.30169903639559	0.0	0.0	6.0	6.0	3.0	0.0	84.0	3.0	5.0	0.0	0.0	0.0	2.0	1.0	3.0	2.0	0.0	0.0	1.0	5.0	4.0	4
4.0	0.0	44.0	1.0	0.0	0.0	0.0	0.0	8.0	0.0	0.0	0.0	0.0	0.0	4	80.0	0.0	0.03465463750697118	5.7142857142857135	594.0795001195057	29	7	16	5	13	33.004416673305876	12	103.96391252091354	0.0	0.0	8.0	8.0	5.0	0.0	84.0	1.0	4.0	0.0	0.0	0.0	2.0	0.0	2.0	1.0	0.0	0.0	1.0	1.0	0.0	0
10.0	0.0	21.5	6.3333335	47.333332	0.0	0.0	0.0	30.0	0.0	0.0	0.0	0.0	0.0	1	50.0	0.0	0.007486279792153611	1.5	33.688259064691245	8	4	4	3	4	1.8715699480384032	7	22.458839376460837	0.0	0.0	11.0	11.0	19.0	0.0	84.0	13.0	2.0	0.0	1.0	1.0	3.0	2.0	4.0	2.0	0.0	0.0	3.0	6.0	0.0	0
7.0	0.0	84.0	0.0	0.0	0.0	0.0	0.0	7.0	0.0	0.0	0.0	0.0	0.0	2	50.0	0.0	0.029974727502502494	5.333333333333333	479.5956400400399	22	9	12	8	10	26.64420222444666	17	89.92418250750748	0.0	0.0	6.0	7.0	7.0	0.0	84.0	0.0	2.0	0.0	1.0	1.0	1.0	0.0	1.0	1.0	0.0	0.0	0.0	3.0	1.0	1
28.0	0.0	84.0	0.0	0.0	1.0	1.0	9.0	28.0	0.0	1.0	1.0	1.0	0.0	9	64.28571428571429	0.0	0.18930017082983894	18.56	10540.233511805434	106	25	58	16	48	585.5685284336353	41	567.9005124895169	28.0	25.0	25.0	28.0	28.0	0.0	84.0	0.0	9.0	0.0	3.0	3.0	1.0	0.0	1.0	1.0	0.0	0.0	0.0	9.0	0.0	0
15.0	1.0	21.4	1.3333334	209.75	0.0	0.0	0.0	44.0	0.0	0.0	0.0	0.0	0.0	13	37.142857142857146	0.0	0.370528581679171	18.236842105263158	20271.81371871044	195	38	99	14	96	1126.211873261691	52	1111.5857450375129	0.0	0.0	37.0	44.0	38.0	1.0	84.0	2.0	15.0	0.0	5.0	3.0	3.0	1.0	5.0	2.0	1.0	0.0	3.0	20.0	1.0	1
7.0	0.0	1410.0	0.0	0.0	0.0	0.0	0.0	7.0	0.0	0.0	0.0	0.0	0.0	2	50.0	0.0	0.0329970759911659	4.722222222222221	467.45857654151695	26	9	17	5	9	25.969920918973166	14	98.9912279734977	0.0	0.0	7.0	7.0	7.0	0.0	1410.0	0.0	2.0	0.0	1.0	1.0	1.0	0.0	1.0	1.0	0.0	0.0	0.0	3.0	2.0	2
44.0	0.0	1410.0	0.0	0.0	0.0	0.0	0.0	44.0	0.0	0.0	0.0	0.0	0.0	1	100.0	0.0	0.014395021744511906	1.9285714285714288	83.2854829503903	13	7	9	3	4	4.626971275021685	10	43.18506523353572	0.0	0.0	4.0	4.0	44.0	0.0	1410.0	0.0	1.0	0.0	0.0	0.0	1.0	0.0	1.0	1.0	0.0	0.0	0.0	1.0	4.0	4
42.0	0.0	1410.0	0.0	0.0	0.0	0.0	0.0	42.0	0.0	0.0	0.0	0.0	0.0	5	14.705882352941178	0.0	0.4837715849618468	18.61206896551724	27011.970308602427	233	58	127	17	106	1500.6650171445792	75	1451.3147548855402	0.0	0.0	42.0	42.0	42.0	0.0	1410.0	0.0	7.0	0.0	3.0	3.0	1.0	0.0	1.0	1.0	0.0	0.0	0.0	25.0	2.0	2
125.0	0.0	1410.0	0.0	0.0	0.0	0.0	0.0	125.0	0.0	0.0	0.0	0.0	0.0	3	30.0	0.0	0.1142002529922478	10.25	3511.657779511619	78	14	41	7	37	195.09209886175663	21	342.6007589767433	0.0	0.0	18.0	25.0	125.0	0.0	1410.0	0.0	3.0	0.0	1.0	1.0	1.0	0.0	1.0	1.0	0.0	0.0	0.0	10.0	2.0	2
24.0	0.0	1410.0	0.0	0.0	0.0	0.0	0.0	24.0	0.0	0.0	0.0	0.0	0.0	1	100.0	0.0	0.014395021744511906	1.9285714285714288	83.2854829503903	13	7	9	3	4	4.626971275021685	10	43.18506523353572	0.0	0.0	4.0	4.0	24.0	0.0	1410.0	0.0	1.0	0.0	0.0	0.0	1.0	0.0	1.0	1.0	0.0	0.0	0.0	1.0	4.0	4
1.0	0.0	1410.0	0.0	0.0	0.0	0.0	0.0	1.0	0.0	0.0	0.0	0.0	0.0	1	100.0	0.0	0.0026666666666666666	0.5	4.0	4	3	3	1	1	0.2222222222222222	4	8.0	0.0	0.0	1.0	1.0	1.0	0.0	1410.0	0.0	1.0	0.0	0.0	0.0	1.0	0.0	1.0	1.0	0.0	0.0	0.0	1.0	0.0	0
26.0	0.0	1410.0	0.0	0.0	0.0	0.0	0.0	26.0	0.041666668	0.0	0.0	0.0	1.0	9	37.5	0.0	0.2978646667051283	21.5	19212.27100248077	160	32	86	16	74	1067.3483890267098	48	893.5940001153848	0.0	0.0	23.0	26.0	26.0	0.0	1410.0	0.0	11.0	0.0	3.0	3.0	1.0	0.0	1.0	1.0	0.0	0.0	0.0	22.0	3.0	3
22.0	0.0	1410.0	0.0	0.0	0.0	0.0	0.0	22.0	0.0	0.0	0.0	0.0	0.0	6	40.0	0.0	0.155	10.17391304347826	4730.869565217391	93	23	52	9	41	262.82608695652175	32	465.0	0.0	0.0	17.0	17.0	22.0	0.0	1410.0	0.0	6.0	0.0	4.0	3.0	1.0	0.0	1.0	1.0	0.0	0.0	0.0	11.0	2.0	2
14.0	0.0	1410.0	0.0	0.0	0.0	0.0	0.0	14.0	0.0	0.0	0.0	0.0	0.0	3	30.0	0.0	0.138918756416772	8.703703703703704	3627.3230842157136	80	27	47	10	33	201.51794912309518	37	416.756269250316	0.0	0.0	14.0	14.0	14.0	0.0	1410.0	0.0	3.0	0.0	2.0	2.0	1.0	0.0	1.0	1.0	0.0	0.0	0.0	9.0	3.0	3
11.0	0.0	669.0	0.0	0.0	0.0	0.0	0.0	11.0	0.125	0.0	0.0	0.0	1.0	2	40.0	0.0	0.030458839376460833	5.25	479.72672017925805	24	8	14	6	10	26.651484454403228	14	91.37651812938248	0.0	0.0	7.0	11.0	11.0	0.0	669.0	0.0	2.0	0.0	1.0	1.0	1.0	0.0	1.0	1.0	0.0	0.0	0.0	5.0	2.0	2
26.0	0.0	669.0	0.0	0.0	0.0	0.0	0.0	26.0	0.12	0.0	0.0	0.0	3.0	7	46.66666666666666	0.0	0.15387849050834898	13.565217391304348	6262.1855267745495	90	23	52	12	38	347.8991959319194	35	461.6354715250469	0.0	0.0	22.0	26.0	26.0	0.0	669.0	0.0	7.0	0.0	2.0	2.0	1.0	0.0	1.0	1.0	0.0	0.0	0.0	15.0	3.0	3
77.0	0.0	669.0	0.0	0.0	0.0	0.0	0.0	77.0	0.125	0.0	0.0	0.0	6.0	12	42.857142857142854	0.0	0.3993363140625677	23.976190476190478	28723.69059007183	202	42	106	19	96	1595.760588337324	61	1198.008942187703	0.0	0.0	42.0	53.0	77.0	0.0	669.0	0.0	15.0	0.0	3.0	3.0	1.0	0.0	1.0	1.0	0.0	0.0	0.0	27.0	4.0	4
7.0	0.0	669.0	0.0	0.0	0.0	0.0	0.0	7.0	0.0	0.0	0.0	0.0	0.0	1	33.33333333333333	0.0	0.013000000000000001	2.4000000000000004	93.6	13	5	8	3	5	5.2	8	39.0	0.0	0.0	5.0	7.0	7.0	0.0	669.0	0.0	1.0	0.0	0.0	0.0	1.0	0.0	1.0	1.0	0.0	0.0	0.0	3.0	1.0	1
13.0	0.0	669.0	0.0	0.0	0.0	0.0	0.0	13.0	0.0	0.0	0.0	0.0	0.0	1	100.0	0.0	0.006031579168349364	2.0	36.18947501009619	7	3	4	3	3	2.0105263894497885	6	18.094737505048094	0.0	0.0	4.0	4.0	13.0	0.0	669.0	0.0	1.0	0.0	0.0	0.0	1.0	0.0	1.0	1.0	0.0	0.0	0.0	1.0	1.0	1
9.0	0.0	669.0	0.0	0.0	0.0	0.0	0.0	9.0	0.0	0.0	0.0	0.0	0.0	1	100.0	0.0	0.006031579168349364	2.0	36.18947501009619	7	3	4	3	3	2.0105263894497885	6	18.094737505048094	0.0	0.0	4.0	4.0	9.0	0.0	669.0	0.0	1.0	0.0	0.0	0.0	1.0	0.0	1.0	1.0	0.0	0.0	0.0	1.0	1.0	1
84.0	0.0	669.0	0.0	0.0	0.0	0.0	0.0	84.0	0.0	0.0	0.0	0.0	0.0	2	50.0	0.0	0.011229419688230418	8.75	294.77226681604844	12	2	7	5	5	16.376237045336026	7	33.688259064691245	0.0	0.0	6.0	7.0	84.0	0.0	669.0	0.0	2.0	0.0	1.0	1.0	1.0	0.0	1.0	1.0	0.0	0.0	0.0	3.0	1.0	1
1.0	0.0	5793.0	0.0	0.0	0.0	0.0	0.0	1.0	0.0	0.0	0.0	0.0	0.0	1	100.0	0.0	0.013100989636268821	3.75	147.38613340802422	14	4	10	3	4	8.188118522668013	7	39.302968908806456	0.0	0.0	1.0	1.0	1.0	0.0	5793.0	0.0	1.0	0.0	0.0	0.0	1.0	0.0	1.0	1.0	0.0	0.0	0.0	1.0	4.0	4
16.0	0.0	6100.0	0.0	0.0	0.0	0.0	0.0	16.0	0.0	0.0	0.0	0.0	0.0	3	33.33333333333333	0.0	0.08358941141594503	7.59375	1904.2712788194974	54	16	27	9	27	105.79284882330543	25	250.76823424783512	0.0	0.0	15.0	15.0	16.0	0.0	6100.0	0.0	3.0	2.0	2.0	2.0	1.0	0.0	1.0	1.0	0.0	3.0	0.0	9.0	0.0	0
1.0	0.0	5793.0	0.0	0.0	0.0	0.0	0.0	1.0	0.0	0.0	0.0	0.0	0.0	1	100.0	0.0	0.013100989636268821	3.75	147.38613340802422	14	4	10	3	4	8.188118522668013	7	39.302968908806456	0.0	0.0	1.0	1.0	1.0	0.0	5793.0	0.0	1.0	0.0	0.0	0.0	1.0	0.0	1.0	1.0	0.0	0.0	0.0	1.0	4.0	4
6.0	0.0	8235.0	0.0	0.0	0.0	0.0	0.0	6.0	0.0	0.0	0.0	0.0	0.0	3	75.0	0.0	0.041063299296621315	5.454545454545454	671.9448975810761	29	11	15	8	14	37.33027208783757	19	123.18989788986394	0.0	0.0	6.0	6.0	6.0	0.0	8235.0	0.0	3.0	0.0	1.0	1.0	1.0	0.0	1.0	1.0	0.0	0.0	0.0	4.0	1.0	1
3.0	0.0	7601.0	0.0	0.0	0.0	0.0	0.0	3.0	0.09090909	0.0	0.0	0.0	1.0	2	25.0	0.0	0.06796684021509736	10.181818181818182	2076.0780283884287	48	11	28	8	20	115.33766824380159	19	203.9005206452921	0.0	0.0	10.0	11.0	3.0	0.0	7601.0	0.0	2.0	0.0	1.0	1.0	1.0	0.0	1.0	1.0	0.0	1.0	0.0	6.0	2.0	2
2.0	0.0	8235.0	0.0	0.0	0.0	0.0	0.0	2.0	0.0	0.0	0.0	0.0	0.0	1	100.0	0.0	0.006031579168349364	2.0	36.18947501009619	7	3	4	3	3	2.0105263894497885	6	18.094737505048094	0.0	0.0	2.0	2.0	2.0	0.0	8235.0	0.0	1.0	0.0	0.0	0.0	1.0	0.0	1.0	1.0	0.0	0.0	0.0	1.0	1.0	1
10.0	0.0	8235.0	0.0	0.0	0.0	0.0	0.0	10.0	0.0	0.0	0.0	0.0	0.0	3	42.857142857142854	0.0	0.043599603640003634	10.125	1324.33796056511	32	8	18	9	14	73.57433114250611	17	130.79881092001088	0.0	0.0	10.0	10.0	10.0	0.0	8235.0	0.0	3.0	0.0	2.0	2.0	1.0	0.0	1.0	1.0	0.0	0.0	0.0	8.0	2.0	2
32.0	16.0	6521.0	1.0	115.0	0.0	0.0	0.0	16.0	0.0	0.0	0.0	0.0	0.0	2	25.0	0.0	0.09077456007076104	9.846153846153848	2681.340851320942	62	13	32	8	30	148.96338062894122	21	272.3236802122832	0.0	0.0	11.0	16.0	32.0	16.0	7261.0	1.0	2.0	1.0	1.0	1.0	1.0	2.0	3.0	3.0	1.0	3.0	2.0	8.0	1.0	1
3.0	0.0	8235.0	0.0	0.0	0.0	0.0	0.0	3.0	0.0	0.0	0.0	0.0	0.0	2	200.0	0.0	0.012	2.4000000000000004	86.4	12	5	8	3	4	4.800000000000002	8	36.0	0.0	0.0	3.0	3.0	3.0	0.0	8235.0	0.0	2.0	0.0	0.0	0.0	1.0	0.0	1.0	1.0	0.0	1.0	0.0	1.0	3.0	3
5.0	0.0	6100.0	0.0	0.0	0.0	0.0	0.0	5.0	0.0	0.0	0.0	0.0	0.0	2	100.0	0.0	0.025094737505048096	3.928571428571429	295.75940630949543	21	7	11	5	10	16.431078128305302	12	75.2842125151443	0.0	0.0	5.0	5.0	5.0	0.0	6100.0	0.0	2.0	5.0	1.0	1.0	1.0	0.0	1.0	1.0	0.0	3.0	0.0	2.0	1.0	1
11.0	0.0	6100.0	0.0	0.0	0.0	0.0	0.0	11.0	0.0	0.0	0.0	0.0	0.0	7	116.66666666666669	0.0	0.08621567796032108	12.083333333333332	3125.318326061639	58	12	29	10	29	173.62879589231324	22	258.64703388096325	0.0	0.0	11.0	11.0	11.0	0.0	6100.0	0.0	10.0	0.0	2.0	2.0	1.0	0.0	1.0	1.0	0.0	0.0	0.0	6.0	4.0	4
1.0	0.0	5793.0	0.0	0.0	0.0	0.0	0.0	1.0	0.0	0.0	0.0	0.0	0.0	1	100.0	0.0	0.013100989636268821	3.75	147.38613340802422	14	4	10	3	4	8.188118522668013	7	39.302968908806456	0.0	0.0	1.0	1.0	1.0	0.0	5793.0	0.0	1.0	0.0	0.0	0.0	1.0	0.0	1.0	1.0	0.0	0.0	0.0	1.0	4.0	4
4.0	0.0	6100.0	0.0	0.0	0.0	0.0	0.0	4.0	0.0	0.0	0.0	0.0	0.0	3	150.0	0.0	0.04447920001538466	8.5	1134.2196003923088	32	9	17	9	15	63.01220002179494	18	133.43760004615402	0.0	0.0	4.0	4.0	4.0	0.0	6100.0	0.0	3.0	7.0	1.0	1.0	1.0	0.0	1.0	1.0	0.0	0.0	0.0	2.0	1.0	1
9.5	3.0	2637.5	5.076923000000001	64.76923000000001	0.0	0.0	0.0	70.0	0.23076923	0.0	0.0	0.0	9.0	6	30.0	0.0	0.2025306050554238	12.606060606060606	7659.339245732392	110	33	64	13	46	425.5188469851328	46	607.5918151662713	0.0	0.0	30.0	42.0	29.0	5.0	6770.0	21.0	6.0	2.0	2.0	2.0	8.0	12.0	14.0	9.0	2.0	1.0	13.0	17.0	3.0	3
1.0	0.0	5793.0	0.0	0.0	0.0	0.0	0.0	1.0	0.0	0.0	0.0	0.0	0.0	1	100.0	0.0	0.013100989636268821	3.75	147.38613340802422	14	4	10	3	4	8.188118522668013	7	39.302968908806456	0.0	0.0	1.0	1.0	1.0	0.0	5793.0	0.0	1.0	0.0	0.0	0.0	1.0	0.0	1.0	1.0	0.0	0.0	0.0	1.0	4.0	4
5.0	0.0	6100.0	0.0	0.0	0.0	0.0	0.0	5.0	0.0	0.0	0.0	0.0	0.0	4	400.0	0.0	0.029874687506009637	4.642857142857143	416.11171883370565	25	7	13	5	12	23.117317712983645	12	89.62406251802891	0.0	0.0	5.0	5.0	5.0	0.0	6100.0	0.0	6.0	2.0	0.0	0.0	1.0	0.0	1.0	1.0	0.0	0.0	0.0	1.0	1.0	1
3.0	0.0	8235.0	0.0	0.0	0.0	0.0	0.0	3.0	0.0	0.0	0.0	0.0	0.0	1	100.0	0.0	0.005417832221403845	1.6666666666666667	27.08916110701923	7	3	5	2	2	1.5049533948344014	5	16.253496664211536	0.0	0.0	3.0	3.0	3.0	0.0	8235.0	0.0	1.0	0.0	0.0	0.0	1.0	0.0	1.0	1.0	0.0	0.0	0.0	1.0	2.0	2
1.0	0.0	5793.0	0.0	0.0	0.0	0.0	0.0	1.0	0.0	0.0	0.0	0.0	0.0	1	100.0	0.0	0.013100989636268821	3.75	147.38613340802422	14	4	10	3	4	8.188118522668013	7	39.302968908806456	0.0	0.0	1.0	1.0	1.0	0.0	5793.0	0.0	1.0	0.0	0.0	0.0	1.0	0.0	1.0	1.0	0.0	0.0	0.0	1.0	4.0	4
7.5	0.0	4254.0	1.3333334	98.333336	0.0	0.0	0.0	15.0	0.0	0.0	0.0	0.0	0.0	1	20.0	0.0	0.053303779836944135	6.333333333333332	1012.7718169019387	37	12	19	8	18	56.26510093899659	20	159.9113395108324	0.0	0.0	10.0	10.0	13.0	0.0	6202.0	2.0	1.0	1.0	0.0	0.0	2.0	3.0	4.0	4.0	0.0	2.0	3.0	4.0	1.0	1
3.0	0.0	8235.0	0.0	0.0	0.0	0.0	0.0	3.0	0.0	0.0	0.0	0.0	0.0	1	100.0	0.0	0.0006666666666666666	0.5	1.0	2	1	1	1	1	0.05555555555555555	2	2.0	0.0	0.0	3.0	3.0	3.0	0.0	8235.0	0.0	1.0	0.0	0.0	0.0	1.0	0.0	1.0	1.0	0.0	0.0	0.0	1.0	0.0	0
1.0	0.0	5793.0	0.0	0.0	0.0	0.0	0.0	1.0	0.0	0.0	0.0	0.0	0.0	1	100.0	0.0	0.013100989636268821	3.75	147.38613340802422	14	4	10	3	4	8.188118522668013	7	39.302968908806456	0.0	0.0	1.0	1.0	1.0	0.0	5793.0	0.0	2.0	0.0	0.0	0.0	1.0	0.0	1.0	1.0	0.0	0.0	0.0	1.0	4.0	4
8.0	0.0	6100.0	0.0	0.0	0.0	0.0	0.0	8.0	0.0	0.0	0.0	0.0	0.0	2	40.0	0.0	0.050039100017307735	5.0	750.5865002596161	36	12	20	6	16	41.699250014423114	18	150.11730005192322	0.0	0.0	8.0	8.0	8.0	0.0	6100.0	0.0	2.0	1.0	1.0	1.0	1.0	0.0	1.0	1.0	0.0	3.0	0.0	5.0	0.0	0
7.0	0.0	6100.0	0.0	0.0	0.0	0.0	0.0	7.0	0.0	0.0	0.0	0.0	0.0	1	50.0	0.0	0.016144014220307392	4.800000000000002	232.47380477242646	14	5	8	6	6	12.915211376245914	11	48.43204266092217	0.0	0.0	6.0	5.0	7.0	0.0	6100.0	0.0	1.0	1.0	0.0	0.0	1.0	0.0	1.0	1.0	0.0	0.0	0.0	1.0	2.0	2
1.0	0.0	5793.0	0.0	0.0	0.0	0.0	0.0	1.0	0.0	0.0	0.0	0.0	0.0	1	100.0	0.0	0.013100989636268821	3.75	147.38613340802422	14	4	10	3	4	8.188118522668013	7	39.302968908806456	0.0	0.0	1.0	1.0	1.0	0.0	5793.0	0.0	1.0	0.0	0.0	0.0	1.0	0.0	1.0	1.0	0.0	0.0	0.0	1.0	4.0	4
38.0	2.0	6680.5	2.0	230.0	0.0	0.0	0.0	36.0	0.0	0.0	0.0	0.0	0.0	9	26.470588235294123	0.0	0.2705594084088143	15.576923076923075	12643.449277565747	157	26	81	10	76	702.4138487536527	36	811.678225226443	0.0	0.0	35.0	36.0	38.0	2.0	7261.0	2.0	9.0	1.0	4.0	2.0	1.0	1.0	2.0	2.0	1.0	9.0	1.0	27.0	0.0	0
8.0	0.0	8235.0	0.0	0.0	0.0	0.0	0.0	8.0	0.0	0.0	0.0	0.0	0.0	2	33.33333333333333	0.0	0.05618506523353571	8.590909090909092	1448.0423630643065	39	11	21	9	18	80.44679794801705	20	168.55519570060713	0.0	0.0	8.0	8.0	8.0	0.0	8235.0	0.0	2.0	0.0	1.0	1.0	1.0	0.0	1.0	1.0	0.0	0.0	0.0	7.0	2.0	2
8.0	0.0	6100.0	0.0	0.0	0.0	0.0	0.0	8.0	0.0	0.0	0.0	0.0	0.0	2	40.0	0.0	0.044278093416896536	6.0	797.0056815041377	34	9	18	6	16	44.278093416896546	15	132.83428025068963	0.0	0.0	8.0	8.0	8.0	0.0	6100.0	0.0	2.0	1.0	1.0	1.0	1.0	0.0	1.0	1.0	0.0	3.0	0.0	5.0	0.0	0
14.5	0.0	3053.5	0.0	144.0	0.0	0.0	0.0	29.0	0.04347826	0.0	0.0	0.0	1.0	5	33.33333333333333	0.0	0.11602106474524446	12.526315789473687	4359.949485689712	69	19	34	14	35	242.21941587165063	33	348.06319423573336	0.0	0.0	22.0	23.0	25.0	0.0	6100.0	0.0	5.0	1.0	3.0	3.0	2.0	1.0	2.0	2.0	0.0	5.0	0.0	12.0	0.0	0
5.3333335	3.0	1963.5	4.8	39.88889	0.0	0.0	0.0	26.0	0.13793103	0.0	0.0	0.0	4.0	7	53.846153846153854	0.0	0.13046050284018773	8.795454545454545	3442.378268124045	79	22	43	9	36	191.24323711800247	31	391.3815085205632	0.0	0.0	25.0	26.0	9.0	5.0	6100.0	16.0	13.0	4.0	5.0	2.0	6.0	7.0	10.0	8.0	2.0	0.0	5.0	11.0	2.0	2
9.75	3.0	3412.1428	1.8	49.0	0.0	0.0	0.0	33.0	0.0	0.0	0.0	0.0	0.0	1	20.0	0.0	0.03891930001346158	5.6	653.8442402261545	28	10	14	8	14	36.32468001256414	18	116.75790004038473	0.0	0.0	10.0	11.0	31.0	3.0	6202.0	3.0	1.0	1.0	0.0	0.0	4.0	5.0	7.0	6.0	2.0	2.0	5.0	4.0	1.0	1
1.0	0.0	5793.0	0.0	0.0	0.0	0.0	0.0	1.0	0.0	0.0	0.0	0.0	0.0	1	100.0	0.0	0.013100989636268821	3.75	147.38613340802422	14	4	10	3	4	8.188118522668013	7	39.302968908806456	0.0	0.0	1.0	1.0	1.0	0.0	5793.0	0.0	1.0	0.0	0.0	0.0	1.0	0.0	1.0	1.0	0.0	0.0	0.0	1.0	4.0	4
29.0	0.0	8235.0	0.0	0.0	0.0	0.0	0.0	29.0	0.09090909	0.0	0.0	0.0	2.0	5	33.33333333333333	0.0	0.0903428625411059	12.0	3252.3430514798133	57	15	30	12	27	180.68572508221183	27	271.02858762331766	0.0	0.0	20.0	29.0	29.0	0.0	8235.0	0.0	6.0	0.0	2.0	2.0	1.0	0.0	1.0	1.0	0.0	1.0	0.0	12.0	1.0	1
8.0	0.0	6100.0	0.0	0.0	0.0	0.0	0.0	8.0	0.0	0.0	0.0	0.0	0.0	3	100.0	0.0	0.08049350728942856	7.294117647058822	1761.3873359804368	52	17	31	8	21	97.85485199891315	25	241.48052186828568	0.0	0.0	8.0	8.0	8.0	0.0	6100.0	0.0	3.0	8.0	1.0	1.0	1.0	0.0	1.0	1.0	0.0	0.0	0.0	3.0	3.0	3
15.0	0.0	4327.5	2.0	310.0	0.0	0.0	0.0	15.0	0.0	0.0	0.0	0.0	0.0	3	27.27272727272727	0.0	0.07646269524198454	7.875	1806.4311750918848	54	12	27	7	27	100.3572875051047	19	229.3880857259536	0.0	0.0	15.0	15.0	15.0	0.0	6100.0	2.0	3.0	1.0	2.0	2.0	1.0	1.0	2.0	2.0	0.0	5.0	1.0	9.0	0.0	0
7.0	0.0	8235.0	0.0	0.0	0.0	0.0	0.0	7.0	0.0	0.0	0.0	0.0	0.0	2	40.0	0.0	0.043089225014903886	8.5	1098.7752378800492	31	9	17	9	14	61.04306877111385	18	129.2676750447117	0.0	0.0	7.0	7.0	7.0	0.0	8235.0	0.0	2.0	0.0	1.0	1.0	1.0	0.0	1.0	1.0	0.0	0.0	0.0	6.0	2.0	2
6.5	0.0	1673.3334	1.0	0.0	0.0	0.0	0.0	13.0	0.0	0.0	0.0	0.0	0.0	6	100.0	0.0	0.05239110599913755	7.636363636363638	1200.2326101620606	37	11	21	8	16	66.6795894534478	19	157.17331799741262	0.0	0.0	13.0	13.0	9.0	0.0	2514.0	1.0	7.0	1.0	3.0	2.0	2.0	1.0	3.0	2.0	0.0	0.0	1.0	6.0	2.0	2
1.0	0.0	8235.0	0.0	0.0	1.0	2.0	15.0	1.0	0.0	2.0	1.0	1.0	0.0	1	100.0	0.0	0.004643856189774725	1.3333333333333333	18.575424759098894	6	3	4	2	2	1.0319680421721609	5	13.931568569324176	1.0	1.0	1.0	1.0	1.0	0.0	8235.0	0.0	1.0	0.0	0.0	0.0	1.0	0.0	1.0	1.0	0.0	0.0	0.0	1.0	1.0	1
1.0	0.0	5793.0	0.0	0.0	0.0	0.0	0.0	1.0	0.0	0.0	0.0	0.0	0.0	1	100.0	0.0	0.013100989636268821	3.75	147.38613340802422	14	4	10	3	4	8.188118522668013	7	39.302968908806456	0.0	0.0	1.0	1.0	1.0	0.0	5793.0	0.0	1.0	0.0	0.0	0.0	1.0	0.0	1.0	1.0	0.0	0.0	0.0	1.0	4.0	4
3.0	0.0	8235.0	0.0	0.0	0.0	0.0	0.0	3.0	0.0	0.0	0.0	0.0	0.0	1	100.0	0.0	0.006893233335256416	1.5	31.019550008653873	8	4	6	2	2	1.723308333814104	6	20.679700005769252	0.0	0.0	3.0	3.0	3.0	0.0	8235.0	0.0	1.0	0.0	0.0	0.0	1.0	0.0	1.0	1.0	0.0	0.0	0.0	1.0	2.0	2
4.3333335	8.0	1927.4286	1.5	60.16666800000001	0.0	0.0	0.0	10.0	0.0	0.0	0.0	0.0	0.0	6	200.0	0.0	0.04447920001538466	5.727272727272728	764.2335275370638	32	11	18	7	14	42.45741819650354	18	133.43760004615402	0.0	0.0	10.0	10.0	8.0	8.0	2514.0	2.0	6.0	5.0	1.0	1.0	6.0	5.0	7.0	4.0	2.0	0.0	4.0	4.0	2.0	2
3.0	0.0	8235.0	0.0	0.0	0.0	0.0	0.0	3.0	0.0	0.0	0.0	0.0	0.0	2	200.0	0.0	0.016	3.3000000000000003	158.4	16	5	11	3	5	8.8	8	48.0	0.0	0.0	3.0	3.0	3.0	0.0	8235.0	0.0	2.0	0.0	1.0	1.0	1.0	0.0	1.0	1.0	0.0	0.0	0.0	1.0	2.0	2
2.0	0.0	3080.0	0.0	573.0	0.0	0.0	0.0	4.0	0.0	0.0	0.0	0.0	0.0	3	100.0	0.0	0.03459431618637298	8.333333333333334	864.8579046593245	30	6	20	5	10	48.047661369962476	11	103.78294855911894	0.0	0.0	4.0	4.0	3.0	0.0	5793.0	0.0	3.0	0.0	1.0	1.0	2.0	1.0	2.0	2.0	0.0	0.0	0.0	3.0	4.0	4
8.0	0.0	6100.0	0.0	0.0	0.0	0.0	0.0	8.0	0.0	0.0	0.0	0.0	0.0	2	40.0	0.0	0.050039100017307735	5.0	750.5865002596161	36	12	20	6	16	41.699250014423114	18	150.11730005192322	0.0	0.0	8.0	8.0	8.0	0.0	6100.0	0.0	2.0	1.0	1.0	1.0	1.0	0.0	1.0	1.0	0.0	3.0	0.0	5.0	0.0	0
5.0	0.0	8235.0	0.0	0.0	0.0	0.0	0.0	5.0	0.0	0.0	0.0	0.0	0.0	1	33.33333333333333	0.0	0.015509775004326938	3.0	139.58797503894243	18	4	12	2	6	7.754887502163467	6	46.52932501298081	0.0	0.0	5.0	5.0	5.0	0.0	8235.0	0.0	1.0	0.0	0.0	0.0	1.0	0.0	1.0	1.0	0.0	0.0	0.0	3.0	3.0	3
3.0	0.0	8235.0	0.0	0.0	0.0	0.0	0.0	3.0	0.0	0.0	0.0	0.0	0.0	1	100.0	0.0	0.013000000000000001	2.7	105.3	13	5	9	3	4	5.8500000000000005	8	39.0	0.0	0.0	3.0	3.0	3.0	0.0	8235.0	0.0	1.0	0.0	0.0	0.0	1.0	0.0	1.0	1.0	0.0	1.0	0.0	1.0	2.0	2
65.0	59.5	3783.9167	5.8	71.09091	0.0	0.0	0.0	141.0	0.019607844	0.0	0.0	0.0	1.0	11	20.0	0.0	0.5651548181835689	39.85714285714286	67576.36897423532	296	35	155	18	141	3754.242720790852	53	1695.4644545507074	0.0	0.0	50.0	53.0	231.0	107.0	7261.0	38.0	12.0	1.0	9.0	3.0	4.0	10.0	12.0	9.0	2.0	9.0	10.0	36.0	1.0	1
11.0	3.0	6680.5	0.0	230.0	0.0	0.0	0.0	8.0	0.0	0.0	0.0	0.0	0.0	2	40.0	0.0	0.036000000000000004	5.1	550.8	27	10	17	6	10	30.6	16	108.0	0.0	0.0	8.0	8.0	11.0	3.0	7261.0	0.0	2.0	18.0	1.0	1.0	1.0	1.0	2.0	2.0	1.0	1.0	0.0	5.0	4.0	4
3.0	0.0	8235.0	0.0	0.0	0.0	0.0	0.0	3.0	0.0	0.0	0.0	0.0	0.0	1	100.0	0.0	0.006893233335256416	1.5	31.019550008653873	8	4	6	2	2	1.723308333814104	6	20.679700005769252	0.0	0.0	3.0	3.0	3.0	0.0	8235.0	0.0	1.0	0.0	0.0	0.0	1.0	0.0	1.0	1.0	0.0	1.0	0.0	1.0	2.0	2
3.5	0.0	3189.25	1.6666666	98.0	0.0	0.0	0.0	7.0	0.14285715	0.0	0.0	0.0	1.0	2	40.0	0.0	0.0658847613416814	8.0	1581.234272200354	45	13	26	8	19	87.8463484555752	21	197.65428402504426	0.0	0.0	6.0	7.0	6.0	0.0	6100.0	3.0	2.0	0.0	1.0	1.0	2.0	3.0	4.0	4.0	0.0	3.0	3.0	5.0	3.0	3
1.0	0.0	5793.0	0.0	0.0	0.0	0.0	0.0	1.0	0.0	0.0	0.0	0.0	0.0	1	100.0	0.0	0.013100989636268821	3.75	147.38613340802422	14	4	10	3	4	8.188118522668013	7	39.302968908806456	0.0	0.0	1.0	1.0	1.0	0.0	5793.0	0.0	1.0	0.0	0.0	0.0	1.0	0.0	1.0	1.0	0.0	0.0	0.0	1.0	4.0	4
1.0	0.0	5793.0	0.0	0.0	0.0	0.0	0.0	1.0	0.0	0.0	0.0	0.0	0.0	2	200.0	0.0	0.013100989636268821	3.75	147.38613340802422	14	4	10	3	4	8.188118522668013	7	39.302968908806456	0.0	0.0	1.0	1.0	1.0	0.0	5793.0	0.0	2.0	0.0	0.0	0.0	1.0	0.0	1.0	1.0	0.0	0.0	0.0	1.0	4.0	4
5.0	0.0	6100.0	0.0	0.0	0.0	0.0	0.0	5.0	0.0	0.0	0.0	0.0	0.0	1	100.0	0.0	0.035535312605870964	3.6	383.78137614340636	28	10	18	4	10	21.321187563522574	14	106.60593781761291	0.0	0.0	5.0	5.0	5.0	0.0	6100.0	0.0	1.0	0.0	0.0	0.0	1.0	0.0	1.0	1.0	0.0	0.0	0.0	1.0	2.0	2
20.5	10.0	4605.2	1.0	67.0	0.0	0.0	0.0	31.0	0.0	0.0	0.0	0.0	0.0	3	37.5	0.0	0.0641894750100962	7.5	1444.2631877271647	42	14	21	10	21	80.23684376262025	24	192.56842503028855	0.0	0.0	12.0	14.0	40.0	10.0	6202.0	1.0	3.0	1.0	2.0	2.0	2.0	3.0	5.0	4.0	1.0	4.0	2.0	7.0	2.0	2
3.0	0.0	6100.0	0.0	0.0	0.0	0.0	0.0	3.0	0.0	0.0	0.0	0.0	0.0	1	100.0	0.0	0.013287712379549451	3.0	119.58941141594507	12	5	6	5	6	6.643856189774727	10	39.863137138648355	0.0	0.0	3.0	3.0	3.0	0.0	6100.0	0.0	1.0	1.0	0.0	0.0	1.0	0.0	1.0	1.0	0.0	0.0	0.0	1.0	1.0	1
12.0	0.0	4381.75	4.3333335	28.333334000000004	0.0	0.0	0.0	24.0	0.0	0.0	0.0	0.0	0.0	11	44.0	0.0	0.13469773429854864	21.818181818181817	8816.578972268639	92	11	48	10	44	489.80994290381324	21	404.09320289564596	0.0	0.0	18.0	24.0	20.0	0.0	6770.0	5.0	12.0	0.0	1.0	1.0	2.0	3.0	4.0	4.0	0.0	0.0	3.0	25.0	2.0	2
1.0	0.0	5793.0	0.0	0.0	0.0	0.0	0.0	1.0	0.0	0.0	0.0	0.0	0.0	1	100.0	0.0	0.013100989636268821	3.75	147.38613340802422	14	4	10	3	4	8.188118522668013	7	39.302968908806456	0.0	0.0	1.0	1.0	1.0	0.0	5793.0	0.0	1.0	0.0	0.0	0.0	1.0	0.0	1.0	1.0	0.0	0.0	0.0	1.0	4.0	4
3.0	0.0	6100.0	0.0	0.0	0.0	0.0	0.0	3.0	0.0	0.0	0.0	0.0	0.0	1	100.0	0.0	0.013287712379549451	3.0	119.58941141594507	12	5	6	5	6	6.643856189774727	10	39.863137138648355	0.0	0.0	3.0	3.0	3.0	0.0	6100.0	0.0	1.0	0.0	0.0	0.0	1.0	0.0	1.0	1.0	0.0	0.0	0.0	1.0	1.0	1
1.0	0.0	11.0	0.0	0.0	0.0	0.0	0.0	1.0	0.0	0.0	0.0	0.0	0.0	1	100.0	0.0	0.013786466670512832	3.0	124.07820003461548	16	4	12	2	4	6.893233335256416	6	41.359400011538504	0.0	0.0	1.0	1.0	1.0	0.0	11.0	0.0	1.0	0.0	0.0	0.0	1.0	0.0	1.0	1.0	0.0	0.0	0.0	1.0	4.0	4
23.0	0.0	6100.0	0.0	0.0	0.0	0.0	0.0	23.0	0.14285715	0.0	0.0	0.0	2.0	5	83.33333333333334	0.0	0.08505277032388099	11.375	2902.425787302439	52	16	26	14	26	161.2458770723577	30	255.15831097164295	0.0	0.0	12.0	14.0	23.0	0.0	6100.0	0.0	6.0	1.0	3.0	3.0	1.0	0.0	1.0	1.0	0.0	3.0	0.0	6.0	0.0	0
40.0	0.0	8235.0	0.0	0.0	0.0	0.0	0.0	40.0	0.0	0.0	0.0	0.0	0.0	1	33.33333333333333	0.0	0.020314787504086555	2.5	152.36090628064915	17	8	10	4	7	8.464494793369397	12	60.94436251225965	0.0	0.0	7.0	9.0	40.0	0.0	8235.0	0.0	1.0	0.0	0.0	0.0	1.0	0.0	1.0	1.0	0.0	0.0	0.0	3.0	3.0	3
5.0	0.0	6100.0	0.0	0.0	0.0	0.0	0.0	5.0	0.0	0.0	0.0	0.0	0.0	2	66.66666666666666	0.0	0.02792060276175576	4.5	376.9281372837028	22	8	12	6	10	20.94045207131682	14	83.76180828526728	0.0	0.0	5.0	5.0	5.0	0.0	6100.0	0.0	2.0	3.0	1.0	1.0	1.0	0.0	1.0	1.0	0.0	0.0	0.0	3.0	0.0	0
1.0	0.0	5793.0	0.0	0.0	0.0	0.0	0.0	1.0	0.0	0.0	0.0	0.0	0.0	1	100.0	0.0	0.0006666666666666666	0.5	1.0	2	1	1	1	1	0.05555555555555555	2	2.0	0.0	0.0	1.0	1.0	1.0	0.0	5793.0	0.0	1.0	0.0	0.0	0.0	1.0	0.0	1.0	1.0	0.0	0.0	0.0	1.0	0.0	0
1.0	0.0	8235.0	0.0	0.0	1.0	1.0	5.0	1.0	0.0	1.0	1.0	1.0	0.0	1	100.0	0.0	0.004643856189774725	1.3333333333333333	18.575424759098894	6	3	4	2	2	1.0319680421721609	5	13.931568569324176	1.0	1.0	1.0	1.0	1.0	0.0	8235.0	0.0	1.0	0.0	0.0	0.0	1.0	0.0	1.0	1.0	0.0	0.0	0.0	1.0	1.0	1
25.0	2.0	6525.75	2.5	76.333336	0.0	0.0	0.0	73.0	0.032258063999999996	0.0	0.0	0.0	2.0	12	25.0	0.0	0.458472704339023	32.0	44013.37961654621	239	36	128	18	111	2445.1877564747892	54	1375.4181130170693	0.0	0.0	60.0	70.0	73.0	2.0	7261.0	3.0	12.0	1.0	3.0	3.0	3.0	3.0	4.0	4.0	1.0	4.0	2.0	35.0	0.0	0
1.0	0.0	7601.0	0.0	0.0	1.0	2.0	15.0	1.0	0.0	2.0	1.0	1.0	0.0	1	100.0	0.0	0.004643856189774725	1.3333333333333333	18.575424759098894	6	3	4	2	2	1.0319680421721609	5	13.931568569324176	1.0	1.0	1.0	1.0	1.0	0.0	7601.0	0.0	1.0	0.0	0.0	0.0	1.0	0.0	1.0	1.0	0.0	0.0	0.0	1.0	1.0	1
8.0	0.0	8235.0	0.0	0.0	0.0	0.0	0.0	8.0	0.0	0.0	0.0	0.0	0.0	2	40.0	0.0	0.019603445838944685	5.4	317.57582259090395	17	5	9	6	8	17.64310125505022	11	58.81033751683406	0.0	0.0	8.0	8.0	8.0	0.0	8235.0	0.0	2.0	0.0	1.0	1.0	1.0	0.0	1.0	1.0	0.0	0.0	0.0	4.0	1.0	1
3.0	0.0	6100.0	0.0	0.0	0.0	0.0	0.0	3.0	0.0	0.0	0.0	0.0	0.0	1	100.0	0.0	0.007754887502163467	2.5	58.161656266226	9	3	5	3	4	3.2312031259014447	6	23.264662506490406	0.0	0.0	3.0	3.0	3.0	0.0	6100.0	0.0	2.0	4.0	0.0	0.0	1.0	0.0	1.0	1.0	0.0	0.0	0.0	1.0	1.0	1
40.0	0.0	7601.0	0.0	0.0	0.0	0.0	0.0	40.0	0.0	0.0	0.0	0.0	0.0	2	40.0	0.0	0.02270476250456732	6.3	429.1200113363224	19	5	9	7	10	23.84000062979569	12	68.11428751370197	0.0	0.0	8.0	8.0	40.0	0.0	7601.0	0.0	2.0	0.0	1.0	1.0	1.0	0.0	1.0	1.0	0.0	0.0	0.0	4.0	1.0	1
3.0	0.0	8235.0	0.0	0.0	0.0	0.0	0.0	3.0	0.0	0.0	0.0	0.0	0.0	1	100.0	0.0	0.008422064766172813	1.4	35.37267201792581	9	5	7	2	2	1.9651484454403234	7	25.266194298518442	0.0	0.0	3.0	3.0	3.0	0.0	8235.0	0.0	1.0	0.0	0.0	0.0	1.0	0.0	1.0	1.0	0.0	1.0	0.0	1.0	2.0	2
7.0	0.0	8235.0	0.0	0.0	0.0	0.0	0.0	7.0	0.0	0.0	0.0	0.0	0.0	2	40.0	0.0	0.05563602068853097	8.25	1376.9915120411413	38	12	22	9	16	76.49952844673008	21	166.9080620655929	0.0	0.0	7.0	7.0	7.0	0.0	8235.0	0.0	2.0	0.0	1.0	1.0	1.0	0.0	1.0	1.0	0.0	0.0	0.0	6.0	3.0	3
1.0	0.0	5793.0	0.0	0.0	0.0	0.0	0.0	1.0	0.0	0.0	0.0	0.0	0.0	1	100.0	0.0	0.013100989636268821	3.75	147.38613340802422	14	4	10	3	4	8.188118522668013	7	39.302968908806456	0.0	0.0	1.0	1.0	1.0	0.0	5793.0	0.0	1.0	0.0	0.0	0.0	1.0	0.0	1.0	1.0	0.0	0.0	0.0	1.0	4.0	4
8.0	0.0	6100.0	0.0	0.0	0.0	0.0	0.0	8.0	0.0	0.0	0.0	0.0	0.0	2	40.0	0.0	0.04666666666666667	5.699999999999998	797.9999999999999	35	10	19	6	16	44.33333333333333	16	140.0	0.0	0.0	8.0	8.0	8.0	0.0	6100.0	0.0	2.0	1.0	1.0	1.0	1.0	0.0	1.0	1.0	0.0	3.0	0.0	5.0	0.0	0
7.0	0.0	6100.0	0.0	0.0	0.0	0.0	0.0	7.0	0.0	0.0	0.0	0.0	0.0	1	50.0	0.0	0.02343611821489358	6.416666666666666	451.14527563670134	19	6	11	7	8	25.063626424261194	13	70.30835464468075	0.0	0.0	6.0	5.0	7.0	0.0	6100.0	0.0	2.0	8.0	0.0	0.0	1.0	0.0	1.0	1.0	0.0	0.0	0.0	1.0	3.0	3
35.5	19.5	2744.4443	7.0	76.5	0.64935064	2.0	45.0	103.0	0.35714287	7.0	0.5825243	0.6333333000000001	5.0	2	33.33333333333333	5.0	0.050412041708754185	7.090909090909093	1072.4016145316805	37	11	26	6	11	59.57786747398224	17	151.23612512626258	60.0	57.0	9.0	10.0	63.0	35.0	6770.0	20.0	2.0	2.0	1.0	1.0	4.0	8.0	9.0	7.0	2.0	1.0	7.0	7.0	7.0	7
2.5	0.0	3233.5	1.0	18.0	0.0	0.0	0.0	5.0	0.2	0.0	0.0	0.0	1.0	6	600.0	0.0	0.027682734124061355	2.7857142857142856	231.34856375108419	25	7	13	3	12	12.852697986171346	10	83.04820237218406	0.0	0.0	4.0	5.0	4.0	0.0	6100.0	1.0	6.0	2.0	0.0	0.0	2.0	1.0	2.0	2.0	0.0	0.0	1.0	1.0	1.0	1
1.0	0.0	8228.0	0.0	0.0	1.0	2.0	15.0	1.0	0.0	2.0	1.0	1.0	0.0	1	100.0	0.0	0.004643856189774725	1.3333333333333333	18.575424759098894	6	3	4	2	2	1.0319680421721609	5	13.931568569324176	1.0	1.0	1.0	1.0	1.0	0.0	8228.0	0.0	1.0	0.0	0.0	0.0	1.0	0.0	1.0	1.0	0.0	0.0	0.0	1.0	1.0	1
8.0	0.0	6100.0	0.0	0.0	0.0	0.0	0.0	8.0	0.0	0.0	0.0	0.0	0.0	2	40.0	0.0	0.042975796551693715	5.666666666666666	730.588541378793	33	9	17	6	16	40.58825229882184	15	128.92738965508113	0.0	0.0	8.0	8.0	8.0	0.0	6100.0	0.0	2.0	1.0	1.0	1.0	1.0	0.0	1.0	1.0	0.0	3.0	0.0	5.0	0.0	0
37.0	4.0	3578.8	3.3333333	21.25	0.90909094	2.0	45.0	70.0	0.0	7.0	0.85714287	0.890625	0.0	21	34.42622950819672	0.0	0.4219925912223326	46.33333333333334	58656.97017990423	258	18	139	12	119	3258.720565550235	30	1265.9777736669978	60.0	57.0	64.0	70.0	66.0	4.0	6770.0	5.0	27.0	0.0	2.0	2.0	2.0	4.0	5.0	5.0	1.0	0.0	3.0	60.0	2.0	2
4.5	0.0	3631.5	0.0	162.0	0.0	0.0	0.0	9.0	0.0	0.0	0.0	0.0	0.0	4	57.14285714285714	0.0	0.044214537508894265	11.5	1525.4015440568521	37	6	23	6	14	84.74453022538067	12	132.6436125266828	0.0	0.0	9.0	9.0	8.0	0.0	5793.0	0.0	4.0	0.0	2.0	2.0	2.0	1.0	2.0	2.0	0.0	0.0	0.0	7.0	4.0	4
1.0	0.0	5793.0	0.0	0.0	0.0	0.0	0.0	1.0	0.0	0.0	0.0	0.0	0.0	1	100.0	0.0	0.013100989636268821	3.75	147.38613340802422	14	4	10	3	4	8.188118522668013	7	39.302968908806456	0.0	0.0	1.0	1.0	1.0	0.0	5793.0	0.0	1.0	0.0	0.0	0.0	1.0	0.0	1.0	1.0	0.0	0.0	0.0	1.0	4.0	4
1.0	0.0	6100.0	0.0	0.0	0.0	0.0	0.0	1.0	0.0	0.0	0.0	0.0	0.0	1	100.0	0.0	0.0006666666666666666	0.5	1.0	2	1	1	1	1	0.05555555555555555	2	2.0	0.0	0.0	1.0	1.0	1.0	0.0	6100.0	0.0	1.0	3.0	0.0	0.0	1.0	0.0	1.0	1.0	0.0	0.0	0.0	1.0	0.0	0
6.4	0.0	4375.8	2.0	205.25	0.0	0.0	0.0	32.0	0.033333335	0.0	0.0	0.0	1.0	7	29.16666666666667	0.0	0.2217470039536401	23.33333333333333	15522.290276754808	125	24	70	16	55	862.3494598197116	40	665.2410118609204	0.0	0.0	29.0	31.0	14.0	0.0	6202.0	3.0	8.0	2.0	3.0	3.0	5.0	4.0	5.0	5.0	0.0	2.0	2.0	24.0	5.0	5
20.0	0.0	8235.0	0.0	0.0	0.0	0.0	0.0	20.0	0.1	0.0	0.0	0.0	2.0	3	150.0	0.0	0.10088788238716906	3.0357142857142856	918.8003574545752	60	28	34	5	26	51.04446430303196	33	302.6636471615072	0.0	0.0	18.0	20.0	20.0	0.0	8235.0	0.0	3.0	0.0	1.0	1.0	1.0	0.0	1.0	1.0	0.0	1.0	0.0	2.0	2.0	2
1.0	0.0	5793.0	0.0	0.0	0.0	0.0	0.0	1.0	0.0	0.0	0.0	0.0	0.0	1	100.0	0.0	0.013100989636268821	3.75	147.38613340802422	14	4	10	3	4	8.188118522668013	7	39.302968908806456	0.0	0.0	1.0	1.0	1.0	0.0	5793.0	0.0	1.0	0.0	0.0	0.0	1.0	0.0	1.0	1.0	0.0	0.0	0.0	1.0	4.0	4
3.0	0.0	6100.0	0.0	0.0	0.0	0.0	0.0	3.0	0.0	0.0	0.0	0.0	0.0	3	300.0	0.0	0.016609640474436815	4.0	199.31568569324176	15	5	8	5	7	11.073093649624543	10	49.82892142331044	0.0	0.0	3.0	3.0	3.0	0.0	6100.0	0.0	3.0	1.0	0.0	0.0	1.0	0.0	1.0	1.0	0.0	1.0	0.0	1.0	1.0	1
16.5	0.0	4103.0	1.0	72.0	0.0	0.0	0.0	33.0	0.03846154	0.0	0.0	0.0	1.0	6	30.0	0.0	0.1696829896013426	15.97826086956522	8133.7172189339235	97	23	49	15	48	451.8731788296624	38	509.04896880402777	0.0	0.0	25.0	26.0	29.0	0.0	6202.0	1.0	6.0	3.0	3.0	3.0	2.0	2.0	3.0	3.0	0.0	5.0	1.0	14.0	0.0	0
17.0	0.0	6680.5	1.0	230.0	0.0	0.0	0.0	34.0	0.0	0.0	0.0	0.0	0.0	8	30.76923076923077	0.0	0.30747828222050705	32.30769230769231	29801.741199833763	167	26	84	20	83	1655.6522888796533	46	922.4348466615213	0.0	0.0	34.0	34.0	33.0	0.0	7261.0	1.0	14.0	1.0	5.0	3.0	2.0	1.0	2.0	2.0	0.0	4.0	1.0	17.0	0.0	0
19.714285	2.0	3643.2	3.5714285000000006	86.888885	0.0	0.0	0.0	132.0	0.8333333	0.0	0.0	0.0	70.0	1	12.5	9.0	0.060506993328423075	6.1923076923076925	1124.0337606780133	42	13	23	7	19	62.446320037667405	20	181.52097998526924	0.0	0.0	14.0	82.0	95.0	2.0	7261.0	12.0	1.0	0.0	0.0	0.0	7.0	7.0	10.0	6.0	3.0	0.0	7.0	6.0	0.0	0
22.5	4.0	4453.6665	1.0	141.5	0.0	0.0	0.0	41.0	0.0	0.0	0.0	0.0	0.0	8	21.621621621621625	0.0	0.3499734008498845	22.153846153846153	23259.770641100014	180	39	96	18	84	1292.2094800611121	57	1049.9202025496536	0.0	0.0	41.0	41.0	44.0	4.0	7261.0	1.0	8.0	1.0	4.0	4.0	2.0	2.0	3.0	3.0	1.0	1.0	2.0	27.0	1.0	1
3.0	0.0	8228.0	0.0	0.0	0.0	0.0	0.0	3.0	0.0	0.0	0.0	0.0	0.0	1	100.0	0.0	0.004	2.0	24.0	6	2	4	2	2	1.3333333333333333	4	12.0	0.0	0.0	3.0	3.0	3.0	0.0	8228.0	0.0	1.0	0.0	0.0	0.0	1.0	0.0	1.0	1.0	0.0	0.0	0.0	1.0	1.0	1
2.5	0.0	4911.6665	1.0	147.5	0.0	0.0	0.0	5.0	0.0	0.0	0.0	0.0	0.0	2	50.0	0.0	0.048981851742056784	7.0	1028.6188865831925	34	12	21	8	13	57.145493699066236	20	146.94555522617034	0.0	0.0	5.0	5.0	3.0	0.0	6202.0	1.0	2.0	0.0	1.0	1.0	2.0	2.0	3.0	3.0	0.0	3.0	2.0	4.0	3.0	3
11.0	0.0	6100.0	0.0	0.0	1.0	1.0	3.0	11.0	0.0	1.0	1.0	1.0	0.0	3	42.857142857142854	0.0	0.04904955409500408	8.0	1177.189298280098	36	9	18	8	18	65.39940546000544	17	147.14866228501225	11.0	11.0	11.0	11.0	11.0	0.0	6100.0	0.0	3.0	1.0	2.0	2.0	1.0	0.0	1.0	1.0	0.0	3.0	0.0	6.0	0.0	0
7.0	0.0	6100.0	0.0	0.0	0.0	0.0	0.0	7.0	0.0	0.0	0.0	0.0	0.0	1	50.0	0.0	0.028370037839081708	7.583333333333332	645.4183608391087	23	6	13	7	10	35.85657560217271	13	85.11011351724513	0.0	0.0	6.0	5.0	7.0	0.0	6100.0	0.0	3.0	1.0	0.0	0.0	1.0	0.0	1.0	1.0	0.0	0.0	0.0	1.0	3.0	3
1.0	0.0	8235.0	0.0	0.0	0.0	0.0	0.0	1.0	0.0	0.0	0.0	0.0	0.0	1	100.0	0.0	0.004643856189774725	1.3333333333333333	18.575424759098894	6	3	4	2	2	1.0319680421721609	5	13.931568569324176	0.0	0.0	1.0	1.0	1.0	0.0	8235.0	0.0	1.0	0.0	0.0	0.0	1.0	0.0	1.0	1.0	0.0	0.0	0.0	1.0	1.0	1
3.0	0.0	6151.0	1.0	5.0	0.0	0.0	0.0	3.0	0.0	0.0	0.0	0.0	0.0	1	100.0	0.0	0.01550233110947436	2.142857142857143	99.65784284662088	14	7	10	3	4	5.536546824812271	10	46.50699332842308	0.0	0.0	3.0	3.0	3.0	0.0	6202.0	1.0	1.0	3.0	0.0	0.0	1.0	1.0	2.0	2.0	0.0	1.0	1.0	1.0	2.0	2
1.0	0.0	6100.0	0.0	0.0	0.0	0.0	0.0	1.0	0.0	0.0	0.0	0.0	0.0	1	100.0	0.0	0.0006666666666666666	0.5	1.0	2	1	1	1	1	0.05555555555555555	2	2.0	0.0	0.0	1.0	1.0	1.0	0.0	6100.0	0.0	1.0	0.0	0.0	0.0	1.0	0.0	1.0	1.0	0.0	0.0	0.0	1.0	0.0	0
1.0	0.0	5793.0	0.0	0.0	0.0	0.0	0.0	1.0	0.0	0.0	0.0	0.0	0.0	1	100.0	0.0	0.0006666666666666666	0.5	1.0	2	1	1	1	1	0.05555555555555555	2	2.0	0.0	0.0	1.0	1.0	1.0	0.0	5793.0	0.0	1.0	0.0	0.0	0.0	1.0	0.0	1.0	1.0	0.0	0.0	0.0	1.0	0.0	0
1.0	0.0	8235.0	0.0	0.0	0.0	0.0	0.0	1.0	0.0	0.0	0.0	0.0	0.0	1	100.0	0.0	0.004643856189774725	1.3333333333333333	18.575424759098894	6	3	4	2	2	1.0319680421721609	5	13.931568569324176	0.0	0.0	1.0	1.0	1.0	0.0	8235.0	0.0	1.0	0.0	0.0	0.0	1.0	0.0	1.0	1.0	0.0	0.0	0.0	1.0	1.0	1
1.0	0.0	11.0	0.0	0.0	0.0	0.0	0.0	1.0	0.0	0.0	0.0	0.0	0.0	1	100.0	0.0	0.007754887502163467	3.0	69.79398751947122	9	3	6	3	3	3.8774437510817337	6	23.264662506490406	0.0	0.0	1.0	1.0	1.0	0.0	11.0	0.0	1.0	0.0	0.0	0.0	1.0	0.0	1.0	1.0	0.0	0.0	0.0	1.0	3.0	3
11.0	0.0	6100.0	0.0	0.0	1.0	1.0	3.0	11.0	0.0	1.0	1.0	1.0	0.0	3	42.857142857142854	0.0	0.050039100017307735	7.2	1080.8445603738471	36	10	18	8	18	60.0469200207693	18	150.11730005192322	11.0	11.0	11.0	11.0	11.0	0.0	6100.0	0.0	3.0	2.0	2.0	2.0	1.0	0.0	1.0	1.0	0.0	4.0	0.0	6.0	0.0	0
19.0	0.0	8235.0	0.0	0.0	0.0	0.0	0.0	19.0	0.06666667	0.0	0.0	0.0	1.0	5	50.0	0.0	0.16755657855353556	13.291666666666664	6681.318569822231	98	24	58	11	40	371.1843649901239	35	502.6697356606067	0.0	0.0	14.0	19.0	19.0	0.0	8235.0	0.0	5.0	0.0	1.0	1.0	1.0	0.0	1.0	1.0	0.0	3.0	0.0	11.0	2.0	2
3.0	0.0	8235.0	0.0	0.0	0.0	0.0	0.0	3.0	0.0	0.0	0.0	0.0	0.0	1	100.0	0.0	0.0006666666666666666	0.5	1.0	2	1	1	1	1	0.05555555555555555	2	2.0	0.0	0.0	3.0	3.0	3.0	0.0	8235.0	0.0	1.0	0.0	0.0	0.0	1.0	0.0	1.0	1.0	0.0	0.0	0.0	1.0	0.0	0
18.0	0.0	8235.0	0.0	0.0	0.0	0.0	0.0	18.0	0.0	0.0	0.0	0.0	0.0	4	26.66666666666667	0.0	0.12306885187656515	11.578947368421053	4275.023275712264	76	19	44	10	32	237.50129309512582	29	369.2065556296955	0.0	0.0	17.0	18.0	18.0	0.0	8235.0	0.0	6.0	0.0	2.0	2.0	1.0	0.0	1.0	1.0	0.0	2.0	0.0	12.0	2.0	2
1.0	0.0	5793.0	0.0	0.0	0.0	0.0	0.0	1.0	0.0	0.0	0.0	0.0	0.0	1	100.0	0.0	0.0006666666666666666	0.5	1.0	2	1	1	1	1	0.05555555555555555	2	2.0	0.0	0.0	1.0	1.0	1.0	0.0	5793.0	0.0	1.0	0.0	0.0	0.0	1.0	0.0	1.0	1.0	0.0	0.0	0.0	1.0	0.0	0
1.0	0.0	8241.0	0.0	0.0	1.0	2.0	15.0	1.0	0.0	2.0	1.0	1.0	0.0	1	100.0	0.0	0.004643856189774725	1.3333333333333333	18.575424759098894	6	3	4	2	2	1.0319680421721609	5	13.931568569324176	1.0	1.0	1.0	1.0	1.0	0.0	8241.0	0.0	1.0	0.0	0.0	0.0	1.0	0.0	1.0	1.0	0.0	0.0	0.0	1.0	1.0	1
21.0	0.0	6100.0	0.0	0.0	0.0	0.0	0.0	21.0	0.0	0.0	0.0	0.0	0.0	3	33.33333333333333	0.0	0.07388484528226455	8.461538461538463	1875.5383802421	49	13	22	10	27	104.19657668011665	23	221.65453584679364	0.0	0.0	15.0	15.0	21.0	0.0	6100.0	0.0	3.0	1.0	2.0	2.0	1.0	0.0	1.0	1.0	0.0	2.0	0.0	8.0	0.0	0
3.0	0.0	6100.0	0.0	0.0	0.0	0.0	0.0	3.0	0.0	0.0	0.0	0.0	0.0	1	100.0	0.0	0.003869880158145603	1.5	17.414460711655213	5	2	2	3	3	0.9674700395364008	5	11.60964047443681	0.0	0.0	3.0	3.0	3.0	0.0	6100.0	0.0	1.0	6.0	0.0	0.0	1.0	0.0	1.0	1.0	0.0	1.0	0.0	1.0	0.0	0
12.0	0.0	6100.0	0.0	0.0	0.0	0.0	0.0	12.0	0.0	0.0	0.0	0.0	0.0	4	36.36363636363637	0.0	0.0922011326909304	8.076923076923077	2234.104369049468	64	13	30	7	34	124.11690939163708	20	276.60339807279115	0.0	0.0	12.0	12.0	12.0	0.0	6100.0	0.0	4.0	1.0	3.0	1.0	1.0	0.0	1.0	1.0	0.0	4.0	0.0	8.0	0.0	0
20.0	0.0	9266.0	0.0	0.0	1.0	1.0	21.0	20.0	0.0	1.0	1.0	1.0	0.0	2	33.33333333333333	0.0	0.0461005663454652	7.363636363636363	1018.4034201770951	32	11	18	9	14	56.57796778761639	20	138.30169903639558	20.0	18.0	10.0	11.0	20.0	0.0	9266.0	0.0	3.0	0.0	1.0	1.0	1.0	0.0	1.0	1.0	0.0	0.0	0.0	5.0	2.0	2
4.0	0.0	9266.0	0.0	0.0	1.0	1.0	22.0	4.0	0.0	1.0	1.0	1.0	0.0	2	66.66666666666666	0.0	0.02270476250456732	4.5	306.51429381165883	19	6	9	6	10	17.028571878425492	12	68.11428751370197	4.0	4.0	4.0	4.0	4.0	0.0	9266.0	0.0	3.0	0.0	1.0	1.0	1.0	0.0	1.0	1.0	0.0	1.0	0.0	3.0	1.0	1
5.2352943	6.857142999999999	1613.0	1.8235293999999997	51.42857	1.0	3.0	16.0	41.0	0.0	3.0	1.0	1.0	0.0	5	20.833333333333336	0.0	0.3066495196444267	19.07142857142857	17544.733231084698	163	35	89	15	74	974.7074017269276	50	919.9485589332801	41.0	33.0	30.0	38.0	20.0	18.0	7312.0	5.0	7.0	0.0	1.0	1.0	17.0	1.0	29.0	2.0	7.0	1.0	17.0	24.0	3.0	3
43.0	0.0	9266.0	0.0	0.0	1.0	1.0	21.0	43.0	0.071428575	1.0	1.0	1.0	1.0	2	28.57142857142857	0.0	0.0651348885394683	10.35	2022.4382891504906	46	10	23	9	23	112.35768273058281	19	195.4046656184049	43.0	38.0	13.0	15.0	43.0	0.0	9266.0	0.0	2.0	0.0	1.0	1.0	1.0	0.0	1.0	1.0	0.0	0.0	0.0	7.0	1.0	1
3.0	0.0	9266.0	0.0	0.0	0.0	0.0	0.0	3.0	0.0	0.0	0.0	0.0	0.0	2	200.0	0.0	0.020076191675801314	3.6	216.82287009865416	19	5	9	4	10	12.045715005480787	9	60.228575027403934	0.0	0.0	3.0	3.0	3.0	0.0	9266.0	0.0	2.0	0.0	0.0	0.0	1.0	0.0	1.0	1.0	0.0	0.0	0.0	1.0	1.0	1
18.0	8.0	2768.0	1.0	407.0	1.0	1.0	6.0	10.0	0.1	1.0	1.0	1.0	1.0	4	50.0	0.0	0.07050426251418275	11.428571428571427	2417.2890004862647	59	7	32	5	27	134.29383336034806	12	211.51278754254827	10.0	9.0	9.0	10.0	18.0	8.0	4119.0	1.0	6.0	0.0	3.0	1.0	1.0	1.0	2.0	2.0	1.0	0.0	1.0	6.0	1.0	1
6.0	0.0	9266.0	0.0	0.0	1.0	1.0	22.0	6.0	0.0	1.0	1.0	1.0	0.0	3	100.0	0.0	0.01973567849675249	3.125	185.02198590705459	16	8	10	5	6	10.278999217058589	13	59.207035490257475	6.0	6.0	6.0	6.0	6.0	0.0	9266.0	0.0	3.0	0.0	1.0	1.0	1.0	0.0	1.0	1.0	0.0	0.0	0.0	3.0	1.0	1
10.0	0.0	9165.0	0.0	0.0	1.0	1.0	9.0	10.0	0.08695652	1.0	1.0	1.0	2.0	8	53.33333333333334	0.0	0.17538492997617466	17.043478260869566	8967.507723999192	101	23	56	14	45	498.1948735555106	37	526.154789928524	28.0	21.0	21.0	28.0	10.0	0.0	9165.0	0.0	9.0	0.0	2.0	2.0	1.0	0.0	1.0	1.0	0.0	1.0	0.0	13.0	2.0	2
10.0	0.0	4214.5	2.0	8.0	0.0	0.0	0.0	10.0	0.0	0.0	0.0	0.0	0.0	1	100.0	0.0	0.01	1.7999999999999998	53.99999999999999	10	5	6	3	4	3.0	8	30.0	0.0	0.0	3.0	3.0	10.0	0.0	5557.0	2.0	1.0	0.0	0.0	0.0	1.0	0.0	2.0	1.0	0.0	0.0	1.0	1.0	1.0	1
3.0	0.0	9266.0	0.0	0.0	1.0	1.0	1.0	3.0	0.0	1.0	1.0	1.0	0.0	1	100.0	0.0	0.02628972500528848	2.1666666666666665	170.8832125343751	22	9	13	3	9	9.493511807465282	12	78.86917501586544	3.0	3.0	3.0	3.0	3.0	0.0	9266.0	0.0	1.0	0.0	0.0	0.0	1.0	0.0	1.0	1.0	0.0	0.0	0.0	1.0	3.0	3
4.0	0.0	9266.0	0.0	0.0	0.0	0.0	0.0	4.0	0.25	0.0	0.0	0.0	1.0	2	200.0	0.0	0.0033333333333333327	1.5	15.0	5	2	3	2	2	0.8333333333333334	4	10.0	0.0	0.0	3.0	4.0	4.0	0.0	9266.0	0.0	2.0	0.0	0.0	0.0	1.0	0.0	1.0	1.0	0.0	0.0	0.0	1.0	1.0	1
10.0	0.0	8525.0	0.0	0.0	1.0	1.0	15.0	10.0	0.078947365	1.0	1.0	1.0	3.0	10	35.714285714285715	0.0	0.3713606642351553	20.29268292682927	22607.712632462135	191	41	104	16	87	1255.9840351367852	57	1114.0819927054656	48.0	38.0	35.0	45.0	10.0	0.0	8525.0	0.0	14.0	0.0	5.0	3.0	1.0	0.0	1.0	1.0	0.0	0.0	0.0	22.0	7.0	7
3.0	0.0	9266.0	0.0	0.0	1.0	1.0	21.0	3.0	0.0	1.0	1.0	1.0	0.0	1	100.0	0.0	0.007754887502163467	1.5	34.89699375973561	9	4	6	2	3	1.9387218755408668	6	23.264662506490406	3.0	3.0	3.0	3.0	3.0	0.0	9266.0	0.0	1.0	0.0	0.0	0.0	1.0	0.0	1.0	1.0	0.0	0.0	0.0	1.0	1.0	1
3.0	0.0	9266.0	0.0	0.0	1.0	1.0	21.0	3.0	0.0	1.0	1.0	1.0	0.0	1	100.0	0.0	0.007754887502163467	1.5	34.89699375973561	9	4	6	2	3	1.9387218755408668	6	23.264662506490406	3.0	3.0	3.0	3.0	3.0	0.0	9266.0	0.0	1.0	0.0	0.0	0.0	1.0	0.0	1.0	1.0	0.0	0.0	0.0	1.0	1.0	1
8.0	0.0	9266.0	0.0	0.0	1.0	1.0	22.0	8.0	0.0	1.0	1.0	1.0	0.0	2	40.0	0.0	0.013000000000000001	5.0	195.0	13	3	6	5	7	10.833333333333336	8	39.0	8.0	8.0	8.0	8.0	8.0	0.0	9266.0	0.0	2.0	0.0	1.0	1.0	1.0	0.0	1.0	1.0	0.0	0.0	0.0	5.0	0.0	0
4.0	0.0	8.0	0.0	0.0	1.0	1.0	12.0	4.0	0.0	1.0	1.0	1.0	0.0	3	100.0	0.0	0.03125512476486815	5.6875	533.2905663005628	24	8	13	7	11	29.6272536833646	15	93.76537429460444	4.0	4.0	4.0	4.0	4.0	0.0	8.0	0.0	3.0	2.0	1.0	1.0	1.0	0.0	1.0	1.0	0.0	0.0	0.0	3.0	1.0	1
4.0	0.0	9266.0	0.0	0.0	1.0	1.0	21.0	4.0	0.0	1.0	1.0	1.0	0.0	1	50.0	0.0	0.014792983340064125	2.25	99.85263754543286	14	6	9	3	5	5.547368752524047	9	44.378950020192384	4.0	4.0	4.0	4.0	4.0	0.0	9266.0	0.0	1.0	0.0	0.0	0.0	1.0	0.0	1.0	1.0	0.0	0.0	0.0	2.0	1.0	1
13.0	1.0	2852.375	6.5	21.142857	1.0	2.0	15.0	64.0	0.0	2.0	1.0	1.0	0.0	4	28.57142857142857	0.0	0.108966711566639	15.375	5026.089571011225	68	16	41	12	27	279.22719838951247	28	326.9001346999171	64.0	48.0	21.0	24.0	59.0	1.0	9898.0	14.0	4.0	2.0	1.0	1.0	5.0	0.0	8.0	1.0	1.0	0.0	6.0	6.0	5.0	5
17.0	0.0	9266.0	0.0	0.0	1.0	1.0	21.0	17.0	0.0	1.0	1.0	1.0	0.0	6	33.33333333333333	0.0	0.20177576477433806	29.176470588235286	17661.313999071477	120	17	62	16	58	981.1841110595263	33	605.3272943230144	17.0	17.0	17.0	17.0	17.0	0.0	9266.0	0.0	8.0	0.0	2.0	1.0	1.0	0.0	1.0	1.0	0.0	0.0	0.0	13.0	2.0	2
4.0	0.0	9266.0	0.0	0.0	1.0	1.0	21.0	4.0	0.0	1.0	1.0	1.0	0.0	1	50.0	0.0	0.014792983340064125	2.25	99.85263754543286	14	6	9	3	5	5.547368752524047	9	44.378950020192384	4.0	4.0	4.0	4.0	4.0	0.0	9266.0	0.0	1.0	0.0	0.0	0.0	1.0	0.0	1.0	1.0	0.0	0.0	0.0	2.0	1.0	1
26.0	0.0	9266.0	0.0	0.0	1.0	1.0	12.0	26.0	0.0	1.0	1.0	1.0	0.0	3	60.0	0.0	0.05648613383607243	5.7142857142857135	968.3337229040989	38	14	20	8	18	53.79631793911661	22	169.45840150821732	26.0	23.0	6.0	9.0	26.0	0.0	9266.0	0.0	3.0	0.0	0.0	0.0	1.0	0.0	1.0	1.0	0.0	0.0	0.0	4.0	0.0	0
20.0	0.0	9353.0	0.0	0.0	1.0	1.0	1.0	20.0	0.0	1.0	1.0	1.0	0.0	1	50.0	0.0	0.03406219034375283	4.2	429.1835983312857	25	10	12	7	13	23.843533240626982	17	102.18657103125851	10.0	9.0	5.0	6.0	20.0	0.0	9353.0	0.0	1.0	0.0	0.0	0.0	1.0	0.0	1.0	1.0	0.0	0.0	0.0	2.0	0.0	0
3.0	0.0	9266.0	0.0	0.0	0.0	0.0	0.0	3.0	0.0	0.0	0.0	0.0	0.0	1	100.0	0.0	0.013736341672916687	1.75	72.1157937828126	13	6	7	3	6	4.0064329879340335	9	41.20902501875006	0.0	0.0	3.0	3.0	3.0	0.0	9266.0	0.0	1.0	0.0	0.0	0.0	1.0	0.0	1.0	1.0	0.0	0.0	0.0	1.0	1.0	1
3.0	0.0	5431.0	0.0	0.0	1.0	2.0	18.0	3.0	0.0	2.0	1.0	1.0	0.0	1	100.0	0.0	0.015	4.0	180.0	15	4	8	4	7	10.0	8	45.0	3.0	3.0	3.0	3.0	3.0	0.0	5431.0	0.0	4.0	0.0	0.0	0.0	1.0	0.0	1.0	1.0	0.0	0.0	0.0	1.0	1.0	1
10.0	0.0	9266.0	0.0	0.0	1.0	1.0	10.0	10.0	0.0	1.0	1.0	1.0	0.0	3	50.0	0.0	0.044962091253753736	9.5625	1289.8499928420606	33	8	17	9	16	71.65833293567002	17	134.8862737612612	10.0	10.0	10.0	10.0	10.0	0.0	9266.0	0.0	3.0	0.0	1.0	1.0	1.0	0.0	1.0	1.0	0.0	0.0	0.0	3.0	1.0	1
20.0	0.0	9266.0	0.0	0.0	1.0	1.0	22.0	20.0	0.071428575	1.0	1.0	1.0	1.0	5	62.5	0.0	0.07027707876446017	10.0	2108.3123629338047	48	11	22	10	26	117.12846460743359	21	210.83123629338056	20.0	17.0	13.0	16.0	20.0	0.0	9266.0	0.0	5.0	0.0	1.0	1.0	1.0	0.0	1.0	1.0	0.0	0.0	0.0	8.0	0.0	0
3.0	0.0	9266.0	0.0	0.0	1.0	1.0	5.0	3.0	0.0	1.0	1.0	1.0	0.0	1	100.0	0.0	0.015	4.0	180.0	15	4	8	4	7	10.0	8	45.0	3.0	3.0	3.0	3.0	3.0	0.0	9266.0	0.0	4.0	0.0	0.0	0.0	1.0	0.0	1.0	1.0	0.0	0.0	0.0	1.0	1.0	1
3.0	0.0	9165.0	0.0	0.0	1.0	2.0	18.0	3.0	0.0	2.0	1.0	1.0	0.0	1	100.0	0.0	0.006031579168349364	2.0	36.18947501009619	7	3	4	3	3	2.0105263894497885	6	18.094737505048094	3.0	3.0	3.0	3.0	3.0	0.0	9165.0	0.0	1.0	0.0	0.0	0.0	1.0	0.0	1.0	1.0	0.0	0.0	0.0	1.0	1.0	1
3.0	0.0	4075.0	2.0	18.5	0.0	0.0	0.0	6.0	0.0	0.0	0.0	0.0	0.0	1	100.0	0.0	0.008422064766172813	1.875	47.37411430972208	9	4	5	3	4	2.6318952394290043	7	25.266194298518442	0.0	0.0	4.0	4.0	3.0	0.0	9353.0	2.0	1.0	0.0	0.0	0.0	2.0	0.0	3.0	1.0	0.0	0.0	1.0	1.0	1.0	1
27.5	27.0	2200.2	1.3333334	232.5	1.0	1.0	7.0	28.0	0.08695652	1.0	1.0	1.0	2.0	7	41.17647058823529	0.0	0.2099171005377434	20.217391304347824	12731.928489137043	120	23	62	15	58	707.3293605076137	38	629.7513016132303	28.0	21.0	21.0	28.0	28.0	27.0	4606.0	2.0	7.0	1.0	2.0	2.0	2.0	1.0	5.0	2.0	1.0	0.0	3.0	18.0	0.0	0
3.0	0.0	9266.0	0.0	0.0	1.0	1.0	21.0	3.0	0.0	1.0	1.0	1.0	0.0	1	100.0	0.0	0.007754887502163467	1.5	34.89699375973561	9	4	6	2	3	1.9387218755408668	6	23.264662506490406	3.0	3.0	3.0	3.0	3.0	0.0	9266.0	0.0	1.0	0.0	0.0	0.0	1.0	0.0	1.0	1.0	0.0	0.0	0.0	1.0	1.0	1
3.0	0.0	9165.0	0.0	0.0	0.0	0.0	0.0	3.0	0.0	0.0	0.0	0.0	0.0	2	200.0	0.0	0.030458839376460833	4.125	376.9281372837028	24	8	11	6	13	20.94045207131682	14	91.37651812938248	0.0	0.0	5.0	5.0	3.0	0.0	9165.0	0.0	2.0	0.0	1.0	1.0	1.0	0.0	1.0	1.0	0.0	0.0	0.0	1.0	1.0	1
10.75	3.0	2523.0	2.9230769	101.07143	1.0	2.0	18.0	40.0	0.08695652	2.0	1.0	1.0	2.0	2	18.181818181818183	0.0	0.14101574438035638	7.666666666666668	3243.362120748197	88	21	46	7	42	180.1867844860109	28	423.0472331410691	40.0	34.0	21.0	27.0	37.0	3.0	9898.0	6.0	2.0	0.0	0.0	0.0	4.0	2.0	15.0	3.0	1.0	0.0	13.0	11.0	0.0	0
6.0	0.0	9266.0	0.0	0.0	1.0	1.0	1.0	6.0	0.0	1.0	1.0	1.0	0.0	1	50.0	0.0	0.029952827899665312	5.25	471.75703941972864	23	8	12	7	11	26.208724412207147	15	89.85848369899594	6.0	6.0	5.0	5.0	6.0	0.0	9266.0	0.0	1.0	0.0	0.0	0.0	1.0	0.0	1.0	1.0	0.0	0.0	0.0	2.0	2.0	2
30.0	0.0	9165.0	0.0	0.0	1.0	1.0	8.0	30.0	0.17391305	1.0	1.0	1.0	4.0	5	31.25	0.0	0.17922406671666682	16.673913043478258	8965.099511196744	104	23	59	13	45	498.0610839553746	36	537.6722001500004	28.0	19.0	19.0	28.0	30.0	0.0	9165.0	0.0	8.0	0.0	2.0	2.0	1.0	0.0	1.0	1.0	0.0	1.0	0.0	17.0	3.0	3
24.5	0.0	1919.0	2.4285715	179.71428	1.0	1.0	12.0	49.0	0.02631579	1.0	1.0	1.0	1.0	11	37.93103448275862	0.0	0.25699969937102823	31.450000000000006	24247.92163565652	148	20	74	17	74	1347.1067575364732	37	770.9990981130845	49.0	37.0	37.0	49.0	43.0	0.0	8673.0	6.0	12.0	3.0	3.0	3.0	2.0	2.0	8.0	3.0	0.0	0.0	7.0	26.0	1.0	1
4.0	0.0	9266.0	0.0	0.0	0.0	0.0	0.0	4.0	0.0	0.0	0.0	0.0	0.0	1	50.0	0.0	0.011229419688230418	3.0	101.06477719407377	12	4	8	3	4	5.614709844115208	7	33.688259064691245	0.0	0.0	4.0	4.0	4.0	0.0	9266.0	0.0	1.0	0.0	0.0	0.0	1.0	0.0	1.0	1.0	0.0	1.0	0.0	2.0	1.0	1
4.0	0.0	9266.0	0.0	0.0	1.0	1.0	1.0	4.0	0.0	1.0	1.0	1.0	0.0	1	50.0	0.0	0.01993156856932417	2.357142857142857	140.9446634545067	18	7	11	3	7	7.830259080805926	10	59.794705707972525	4.0	4.0	4.0	4.0	4.0	0.0	9266.0	0.0	1.0	0.0	0.0	0.0	1.0	0.0	1.0	1.0	0.0	0.0	0.0	2.0	1.0	1
8.0	0.0	9266.0	0.0	0.0	1.0	1.0	22.0	8.0	0.0	1.0	1.0	1.0	0.0	2	40.0	0.0	0.013000000000000001	5.0	195.0	13	3	6	5	7	10.833333333333336	8	39.0	8.0	8.0	8.0	8.0	8.0	0.0	9266.0	0.0	2.0	0.0	1.0	1.0	1.0	0.0	1.0	1.0	0.0	0.0	0.0	5.0	0.0	0
17.0	0.0	9266.0	0.0	0.0	1.0	1.0	22.0	17.0	0.0625	1.0	1.0	1.0	1.0	3	27.27272727272727	0.0	0.08864260834727569	12.692307692307693	3375.237779377036	58	13	30	11	28	187.5132099653909	24	265.9278250418271	17.0	15.0	15.0	17.0	17.0	0.0	9266.0	0.0	5.0	0.0	3.0	3.0	1.0	0.0	1.0	1.0	0.0	0.0	0.0	10.0	0.0	0
8.0	0.0	9266.0	0.0	0.0	1.0	1.0	6.0	8.0	0.0	1.0	1.0	1.0	0.0	2	40.0	0.0	0.013999999999999999	4.0	168.0	14	4	8	4	6	9.333333333333334	8	42.0	8.0	8.0	8.0	8.0	8.0	0.0	9266.0	0.0	3.0	0.0	1.0	1.0	1.0	0.0	1.0	1.0	0.0	0.0	0.0	5.0	1.0	1
27.0	0.0	9266.0	0.0	0.0	1.0	1.0	22.0	27.0	0.0	1.0	1.0	1.0	0.0	2	40.0	0.0	0.02411324783969816	5.0	361.6987175954723	19	7	10	7	9	20.09437319974846	14	72.33974351909447	27.0	22.0	7.0	9.0	27.0	0.0	9266.0	0.0	2.0	0.0	1.0	1.0	1.0	0.0	1.0	1.0	0.0	0.0	0.0	5.0	1.0	1
1.0	0.0	9266.0	0.0	0.0	1.0	1.0	5.0	1.0	0.0	1.0	1.0	1.0	0.0	1	100.0	0.0	0.001	1.0	3.0	3	1	2	1	1	0.16666666666666666	2	3.0	1.0	1.0	1.0	1.0	1.0	0.0	9266.0	0.0	1.0	0.0	0.0	0.0	1.0	0.0	1.0	1.0	0.0	0.0	0.0	1.0	1.0	1
97.0	0.0	9266.0	0.0	0.0	1.0	1.0	22.0	97.0	0.08571429	1.0	1.0	1.0	3.0	5	22.72727272727273	0.0	0.3627682954556693	18.75	20405.716619381397	190	38	95	15	95	1133.6509232989665	53	1088.3048863670078	97.0	79.0	32.0	43.0	97.0	0.0	9266.0	0.0	7.0	0.0	3.0	3.0	1.0	0.0	1.0	1.0	0.0	0.0	0.0	23.0	1.0	1
17.0	0.0	9266.0	0.0	0.0	1.0	1.0	15.0	17.0	0.0	1.0	1.0	1.0	0.0	5	41.66666666666667	0.0	0.08643856189774725	8.346153846153848	2164.288607516672	60	13	31	7	29	120.23825597314844	20	259.31568569324173	17.0	14.0	14.0	17.0	17.0	0.0	9266.0	0.0	5.0	0.0	1.0	1.0	1.0	0.0	1.0	1.0	0.0	0.0	0.0	12.0	1.0	1
3.0	0.0	9266.0	0.0	0.0	1.0	1.0	5.0	3.0	0.0	1.0	1.0	1.0	0.0	1	100.0	0.0	0.006893233335256416	2.5	51.699250014423114	8	3	5	3	3	2.8721805563568403	6	20.679700005769252	3.0	3.0	3.0	3.0	3.0	0.0	9266.0	0.0	1.0	0.0	0.0	0.0	1.0	0.0	1.0	1.0	0.0	0.0	0.0	1.0	2.0	2
13.5	0.0	635.4	4.0	163.25	1.0	1.0	5.0	27.0	0.0	1.0	1.0	1.0	0.0	5	33.33333333333333	0.0	0.09597302792201096	16.153846153846153	4651.000583912839	62	13	35	12	27	258.388921328491	25	287.9190837660329	27.0	22.0	22.0	27.0	15.0	0.0	1982.0	7.0	5.0	1.0	2.0	2.0	2.0	1.0	5.0	2.0	0.0	0.0	4.0	12.0	1.0	1
12.0	0.0	9165.0	0.0	0.0	0.0	0.0	0.0	12.0	0.0	0.0	0.0	0.0	0.0	1	100.0	0.0	0.006031579168349364	2.0	36.18947501009619	7	3	4	3	3	2.0105263894497885	6	18.094737505048094	0.0	0.0	3.0	3.0	12.0	0.0	9165.0	0.0	1.0	0.0	0.0	0.0	1.0	0.0	1.0	1.0	0.0	0.0	0.0	1.0	1.0	1
17.0	0.0	9266.0	0.0	0.0	1.0	1.0	12.0	17.0	0.0	1.0	1.0	1.0	0.0	5	45.45454545454545	0.0	0.101437600046154	10.0	3043.1280013846203	64	17	34	10	30	169.06266674359003	27	304.31280013846197	17.0	17.0	14.0	14.0	17.0	0.0	9266.0	0.0	7.0	0.0	3.0	2.0	1.0	0.0	1.0	1.0	0.0	0.0	0.0	11.0	2.0	2
7.0	0.0	9266.0	0.0	0.0	1.0	1.0	10.0	7.0	0.0	1.0	1.0	1.0	0.0	1	25.0	0.0	0.025094737505048096	4.285714285714286	322.64662506490413	21	7	12	5	9	17.924812503605782	12	75.2842125151443	7.0	7.0	7.0	7.0	7.0	0.0	9266.0	0.0	1.0	0.0	0.0	0.0	1.0	0.0	1.0	1.0	0.0	0.0	0.0	1.0	1.0	1
5.0	0.0	9266.0	0.0	0.0	0.0	0.0	0.0	5.0	0.0	0.0	0.0	0.0	0.0	2	66.66666666666666	0.0	0.04685138584297345	6.375	896.0327542468672	32	12	17	9	15	49.77959745815929	21	140.55415752892034	0.0	0.0	5.0	5.0	5.0	0.0	9266.0	0.0	3.0	0.0	1.0	1.0	1.0	0.0	1.0	1.0	0.0	0.0	0.0	3.0	1.0	1
19.0	0.0	9266.0	0.0	0.0	1.0	2.0	15.0	19.0	0.21052632	2.0	1.0	1.0	4.0	4	40.0	0.0	0.10654330027786477	12.833333333333336	4101.917060697794	68	15	35	11	33	227.88428114987744	26	319.6299008335943	19.0	15.0	15.0	19.0	19.0	0.0	9266.0	0.0	6.0	0.0	2.0	2.0	1.0	0.0	1.0	1.0	0.0	0.0	0.0	9.0	2.0	2
48.0	0.0	5557.0	0.0	0.0	1.0	2.0	30.0	48.0	0.06329114	2.0	1.0	1.0	5.0	22	34.375	0.0	0.6703224360260104	45.3804347826087	91258.57077419326	327	46	167	25	160	5069.920598566292	71	2010.967308078031	92.0	74.0	74.0	92.0	48.0	0.0	5557.0	0.0	27.0	0.0	7.0	6.0	1.0	0.0	1.0	1.0	0.0	0.0	0.0	59.0	3.0	3
10.0	0.0	1197.6	1.25	84.0	1.0	1.0	1.0	10.0	0.14285715	1.0	1.0	1.0	1.0	1	33.33333333333333	1.0	0.02220263830884656	5.25	349.6915533643333	18	6	9	7	9	19.427308520240732	13	66.60791492653966	10.0	8.0	6.0	8.0	10.0	0.0	4348.0	2.0	1.0	1.0	0.0	0.0	1.0	0.0	5.0	1.0	0.0	0.0	4.0	4.0	1.0	1
64.5	49.0	7298.0	0.0	2.0	0.0	0.0	0.0	80.0	0.0	0.0	0.0	0.0	0.0	1	100.0	0.0	0.013736341672916687	1.75	72.1157937828126	13	6	7	3	6	4.0064329879340335	9	41.20902501875006	0.0	0.0	3.0	3.0	106.0	49.0	9165.0	0.0	1.0	0.0	0.0	0.0	2.0	0.0	2.0	1.0	1.0	0.0	0.0	1.0	1.0	1
21.0	0.0	9266.0	0.0	0.0	1.0	1.0	7.0	21.0	0.11764706	1.0	1.0	1.0	2.0	7	43.75	0.0	0.13118329672565338	20.625	8116.966484899804	87	12	45	11	42	450.9425824944335	23	393.5498901769602	21.0	15.0	15.0	21.0	21.0	0.0	9266.0	0.0	7.0	0.0	2.0	2.0	1.0	0.0	1.0	1.0	0.0	0.0	0.0	14.0	3.0	3
3.0	0.0	9266.0	0.0	0.0	1.0	1.0	10.0	3.0	0.0	1.0	1.0	1.0	0.0	3	300.0	0.0	0.026522309076219282	7.800000000000002	620.6220323835313	23	5	13	6	10	34.47900179908507	11	79.56692722865785	3.0	3.0	3.0	3.0	3.0	0.0	9266.0	0.0	3.0	0.0	2.0	2.0	1.0	0.0	1.0	1.0	0.0	0.0	0.0	1.0	2.0	2
15.0	0.0	9266.0	0.0	0.0	1.0	1.0	5.0	15.0	0.09090909	1.0	1.0	1.0	1.0	2	66.66666666666666	0.0	0.05906635063012729	5.384615384615384	954.1487409482103	41	13	20	7	21	53.00826338601168	20	177.1990518903819	15.0	13.0	10.0	12.0	15.0	0.0	9266.0	0.0	2.0	0.0	0.0	0.0	1.0	0.0	1.0	1.0	0.0	0.0	0.0	2.0	0.0	0
26.0	0.0	9266.0	0.0	0.0	1.0	1.0	21.0	26.0	0.0	1.0	1.0	1.0	0.0	1	20.0	0.0	0.03752932501298081	4.8	540.4222801869237	27	10	12	8	15	30.02346001038465	18	112.58797503894243	26.0	23.0	7.0	8.0	26.0	0.0	9266.0	0.0	1.0	0.0	0.0	0.0	1.0	0.0	1.0	1.0	0.0	0.0	0.0	4.0	0.0	0
27.0	0.0	1018.0	4.25	325.75	1.0	1.0	5.0	27.0	0.0	1.0	1.0	1.0	0.0	5	26.315789473684212	0.0	0.1791715791945412	19.0	10212.780014088848	101	24	57	16	44	567.3766674493803	40	537.5147375836236	27.0	23.0	23.0	27.0	27.0	0.0	1982.0	7.0	5.0	2.0	3.0	3.0	1.0	1.0	5.0	2.0	0.0	1.0	4.0	13.0	4.0	4
3.0	0.0	8525.0	0.0	0.0	1.0	1.0	10.0	3.0	0.09090909	1.0	1.0	1.0	2.0	7	38.888888888888886	0.0	0.2531849666993591	20.4	15494.919962000777	136	30	68	18	68	860.8288867778207	48	759.5549000980773	24.0	20.0	20.0	24.0	3.0	0.0	8525.0	0.0	10.0	0.0	3.0	2.0	1.0	0.0	1.0	1.0	0.0	0.0	0.0	13.0	0.0	0
10.0	0.0	9165.0	0.0	0.0	1.0	1.0	15.0	10.0	0.055555556	1.0	1.0	1.0	2.0	7	28.000000000000004	0.0	0.39080363094903775	26.0	30482.683214024946	201	38	104	19	97	1693.4824007791638	57	1172.4108928471132	62.0	48.0	34.0	45.0	10.0	0.0	9165.0	0.0	9.0	0.0	3.0	3.0	1.0	0.0	1.0	1.0	0.0	0.0	0.0	26.0	1.0	1
10.0	0.0	9165.0	0.0	0.0	1.0	3.0	48.0	10.0	0.1891892	3.0	1.0	1.0	14.0	24	55.8139534883721	0.0	0.6596027831762846	47.92307692307693	94830.58475049815	335	39	178	21	157	5268.365819472118	60	1978.8083495288533	90.0	60.0	60.0	90.0	10.0	0.0	9165.0	0.0	34.0	0.0	3.0	3.0	1.0	0.0	1.0	1.0	0.0	2.0	0.0	39.0	2.0	2
3.0	0.0	9165.0	0.0	0.0	0.0	0.0	0.0	3.0	0.0	0.0	0.0	0.0	0.0	1	50.0	0.0	0.013736341672916687	2.25	92.72030629218763	13	6	9	3	4	5.151128127343758	9	41.20902501875006	0.0	0.0	4.0	4.0	3.0	0.0	9165.0	0.0	1.0	0.0	0.0	0.0	1.0	0.0	1.0	1.0	0.0	0.0	0.0	2.0	2.0	2
8.0	0.0	9266.0	0.0	0.0	1.0	2.0	18.0	8.0	0.0	2.0	1.0	1.0	0.0	3	50.0	0.0	0.030458839376460833	9.9	904.6275294808867	24	5	11	9	13	50.25708497116037	14	91.37651812938248	8.0	8.0	8.0	8.0	8.0	0.0	9266.0	0.0	3.0	0.0	2.0	2.0	1.0	0.0	1.0	1.0	0.0	0.0	0.0	6.0	1.0	1
3.0	0.0	9266.0	0.0	0.0	1.0	1.0	5.0	3.0	0.0	1.0	1.0	1.0	0.0	1	100.0	0.0	0.006031579168349364	2.0	36.18947501009619	7	3	4	3	3	2.0105263894497885	6	18.094737505048094	3.0	3.0	3.0	3.0	3.0	0.0	9266.0	0.0	1.0	0.0	0.0	0.0	1.0	0.0	1.0	1.0	0.0	0.0	0.0	1.0	1.0	1
11.0	0.0	9266.0	0.0	0.0	1.0	1.0	21.0	11.0	0.0	1.0	1.0	1.0	0.0	2	25.0	0.0	0.06634557535550285	4.588235294117646	913.2273313639804	44	17	26	6	18	50.73485174244336	23	199.03672606650855	11.0	10.0	10.0	11.0	11.0	0.0	9266.0	0.0	4.0	0.0	1.0	1.0	1.0	0.0	1.0	1.0	0.0	0.0	0.0	7.0	2.0	2
194.0	0.0	9266.0	0.0	0.0	1.0	2.0	70.0	194.0	0.084337346	2.0	1.0	1.0	14.0	40	37.735849056603776	0.0	1.62694480210778	71.04166666666666	346742.6109492205	713	84	385	31	328	19263.478386067807	115	4880.83440632334	194.0	152.0	152.0	194.0	194.0	0.0	9266.0	0.0	62.0	0.0	8.0	5.0	1.0	0.0	1.0	1.0	0.0	2.0	0.0	97.0	4.0	4
97.0	0.0	5431.0	0.0	0.0	1.0	1.0	6.0	97.0	0.0	1.0	1.0	1.0	0.0	3	33.33333333333333	0.0	0.06571779584366991	9.307692307692307	1835.0430685578601	43	13	22	11	21	101.9468371421033	24	197.1533875310097	24.0	22.0	14.0	16.0	97.0	0.0	5431.0	0.0	4.0	0.0	1.0	1.0	1.0	0.0	1.0	1.0	0.0	1.0	0.0	9.0	2.0	2
4.0	0.0	9266.0	0.0	0.0	1.0	1.0	15.0	4.0	0.0	1.0	1.0	1.0	0.0	2	66.66666666666666	0.0	0.02270476250456732	4.5	306.51429381165883	19	6	9	6	10	17.028571878425492	12	68.11428751370197	4.0	4.0	4.0	4.0	4.0	0.0	9266.0	0.0	3.0	0.0	1.0	1.0	1.0	0.0	1.0	1.0	0.0	1.0	0.0	3.0	1.0	1
5.0	0.0	9266.0	0.0	0.0	1.0	2.0	13.0	5.0	0.0	2.0	1.0	1.0	0.0	2	100.0	0.0	0.014990870347428291	3.333333333333333	149.90870347428287	13	6	8	5	5	8.328261304126826	11	44.97261104228487	5.0	5.0	5.0	5.0	5.0	0.0	9266.0	0.0	2.0	0.0	1.0	1.0	1.0	0.0	1.0	1.0	0.0	1.0	0.0	2.0	1.0	1
21.0	0.0	2809.4285	2.0	240.16667	1.0	2.0	12.0	21.0	0.0	2.0	1.0	1.0	0.0	4	50.0	0.0	0.10777745004903863	13.75	4445.819814522843	68	16	40	11	28	246.98998969571355	27	323.33235014711585	21.0	19.0	19.0	21.0	21.0	0.0	9898.0	4.0	6.0	2.0	2.0	2.0	1.0	1.0	7.0	2.0	0.0	1.0	6.0	6.0	3.0	3
6.0	0.0	9266.0	0.0	0.0	1.0	2.0	18.0	6.0	0.0	2.0	1.0	1.0	0.0	2	66.66666666666666	0.0	0.021909733584702887	6.0	394.375204524652	19	5	10	6	9	21.909733584702888	11	65.72920075410866	6.0	6.0	6.0	6.0	6.0	0.0	9266.0	0.0	3.0	0.0	1.0	1.0	1.0	0.0	1.0	1.0	0.0	0.0	0.0	3.0	1.0	1
1.0	0.0	8.0	0.0	0.0	1.0	1.0	12.0	1.0	0.0	1.0	1.0	1.0	0.0	2	200.0	0.0	0.016609640474436815	2.6666666666666665	132.8771237954945	15	6	8	4	7	7.382062433083028	10	49.82892142331044	1.0	1.0	1.0	1.0	1.0	0.0	8.0	0.0	2.0	0.0	0.0	0.0	1.0	0.0	1.0	1.0	0.0	0.0	0.0	1.0	0.0	0
20.0	0.0	9266.0	0.0	0.0	1.0	2.0	10.0	20.0	0.0	2.0	1.0	1.0	0.0	6	46.153846153846146	0.0	0.1204571500548079	16.0	5781.943202630779	76	15	40	12	36	321.21906681282104	27	361.37145016442366	20.0	16.0	16.0	20.0	20.0	0.0	9266.0	0.0	6.0	0.0	1.0	1.0	1.0	0.0	1.0	1.0	0.0	0.0	0.0	9.0	3.0	3
3.0	0.0	9266.0	0.0	0.0	0.0	0.0	0.0	3.0	0.0	0.0	0.0	0.0	0.0	1	100.0	0.0	0.009357849740192013	1.2	33.688259064691245	10	5	6	2	4	1.8715699480384025	7	28.073549220576037	0.0	0.0	3.0	3.0	3.0	0.0	9266.0	0.0	1.0	0.0	0.0	0.0	1.0	0.0	1.0	1.0	0.0	0.0	0.0	1.0	1.0	1
3.0	0.0	9266.0	0.0	0.0	0.0	0.0	0.0	3.0	0.0	0.0	0.0	0.0	0.0	1	100.0	0.0	0.017962908341506437	2.25	121.24963130516846	17	6	9	3	8	6.736090628064915	9	53.88872502451932	0.0	0.0	3.0	3.0	3.0	0.0	9266.0	0.0	1.0	0.0	0.0	0.0	1.0	0.0	1.0	1.0	0.0	0.0	0.0	1.0	0.0	0
5.0	0.0	9266.0	0.0	0.0	1.0	1.0	15.0	5.0	0.0	1.0	1.0	1.0	0.0	2	100.0	0.0	0.02538236614705069	3.0555555555555562	232.67168968129803	20	9	11	5	9	12.926204982294335	14	76.14709844115208	5.0	5.0	5.0	5.0	5.0	0.0	9266.0	0.0	2.0	0.0	1.0	1.0	1.0	0.0	1.0	1.0	0.0	0.0	0.0	2.0	1.0	1
12.0	0.0	5431.0	0.0	0.0	0.0	0.0	0.0	12.0	0.0	0.0	0.0	0.0	0.0	1	100.0	0.0	0.007486279792153611	1.875	42.11032383086406	8	4	5	3	3	2.339462435048004	7	22.458839376460837	0.0	0.0	3.0	3.0	12.0	0.0	5431.0	0.0	1.0	0.0	0.0	0.0	1.0	0.0	1.0	1.0	0.0	0.0	0.0	1.0	1.0	1
93.0	0.0	9266.0	0.0	0.0	1.0	1.0	21.0	93.0	0.10344828	1.0	1.0	1.0	3.0	6	33.33333333333333	0.0	0.2067970000576925	21.07142857142857	13072.524646504131	120	21	59	15	61	726.2513692502295	36	620.3910001730775	93.0	80.0	26.0	34.0	93.0	0.0	9266.0	0.0	8.0	0.0	2.0	2.0	1.0	0.0	1.0	1.0	0.0	1.0	0.0	17.0	0.0	0
10.0	0.0	1845.8572	3.0	24.833334	1.0	2.0	15.0	40.0	0.23529412	2.0	1.0	1.0	8.0	5	23.809523809523807	0.0	0.2365753701409496	14.887096774193552	10565.761289036926	130	31	71	13	59	586.9867382798293	44	709.7261104228488	40.0	27.0	26.0	39.0	35.0	0.0	5034.0	6.0	5.0	8.0	2.0	2.0	4.0	0.0	7.0	1.0	0.0	2.0	5.0	17.0	0.0	0
3.0	0.0	9266.0	0.0	0.0	1.0	1.0	9.0	3.0	0.0	1.0	1.0	1.0	0.0	1	100.0	0.0	0.009357849740192013	1.2	33.688259064691245	10	5	6	2	4	1.8715699480384025	7	28.073549220576037	3.0	3.0	3.0	3.0	3.0	0.0	9266.0	0.0	1.0	0.0	0.0	0.0	1.0	0.0	1.0	1.0	0.0	0.0	0.0	1.0	1.0	1
57.0	0.0	9266.0	0.0	0.0	1.0	2.0	15.0	57.0	0.2	2.0	1.0	1.0	4.0	1	10.0	0.0	0.0919790931064926	7.0	1931.5609552363446	61	16	32	7	29	107.30894195757472	23	275.9372793194778	57.0	43.0	16.0	26.0	57.0	0.0	9266.0	0.0	1.0	0.0	0.0	0.0	1.0	0.0	1.0	1.0	0.0	0.0	0.0	8.0	0.0	0
8.0	0.0	9266.0	0.0	0.0	1.0	1.0	2.0	8.0	0.0	1.0	1.0	1.0	0.0	1	100.0	0.0	0.008	1.5	36.0	8	5	5	3	3	2.0	8	24.0	8.0	8.0	4.0	4.0	8.0	0.0	9266.0	0.0	1.0	0.0	0.0	0.0	1.0	0.0	1.0	1.0	0.0	1.0	0.0	1.0	2.0	2
5.0	0.0	9266.0	0.0	0.0	1.0	1.0	12.0	5.0	0.0	1.0	1.0	1.0	0.0	4	80.0	0.0	0.05420902501875005	8.0	1301.0166004500013	39	10	20	8	19	72.27870002500008	18	162.62707505625016	5.0	5.0	5.0	5.0	5.0	0.0	9266.0	0.0	4.0	0.0	1.0	1.0	1.0	0.0	1.0	1.0	0.0	0.0	0.0	5.0	1.0	1
6.0	0.0	9266.0	0.0	0.0	1.0	1.0	2.0	6.0	0.0	1.0	1.0	1.0	0.0	2	66.66666666666666	0.0	0.009357849740192013	2.25	63.16548574629609	10	4	6	3	4	3.5091936525720047	7	28.073549220576037	6.0	6.0	6.0	6.0	6.0	0.0	9266.0	0.0	2.0	0.0	1.0	1.0	1.0	0.0	1.0	1.0	0.0	0.0	0.0	3.0	1.0	1
7.833333500000001	2.0	2285.6155	2.25	112.5	1.0	1.0	12.0	45.0	0.04761905	1.0	1.0	1.0	2.0	10	38.46153846153847	0.0	0.2857832770809772	25.48148148148148	21846.54384796803	158	27	86	16	72	1213.6968804426685	43	857.3498312429315	45.0	40.0	40.0	45.0	35.0	2.0	7312.0	8.0	13.0	1.0	6.0	5.0	6.0	1.0	13.0	2.0	1.0	0.0	12.0	21.0	4.0	4
17.0	0.0	5431.0	0.0	0.0	1.0	1.0	6.0	17.0	0.0	1.0	1.0	1.0	0.0	1	100.0	0.0	0.008	1.5	36.0	8	5	5	3	3	2.0	8	24.0	10.0	10.0	4.0	4.0	17.0	0.0	5431.0	0.0	1.0	0.0	0.0	0.0	1.0	0.0	1.0	1.0	0.0	0.0	0.0	1.0	2.0	2
3.0	0.0	9266.0	0.0	0.0	1.0	1.0	12.0	3.0	0.0	1.0	1.0	1.0	0.0	1	100.0	0.0	0.005169925001442312	1.5	23.264662506490406	6	3	3	3	3	1.2924812503605778	6	15.509775004326935	3.0	3.0	3.0	3.0	3.0	0.0	9266.0	0.0	1.0	0.0	0.0	0.0	1.0	0.0	1.0	1.0	0.0	1.0	0.0	1.0	0.0	0
10.0	0.0	9266.0	0.0	0.0	1.0	1.0	4.0	10.0	0.0	1.0	1.0	1.0	0.0	4	80.0	0.0	0.07504671940417	11.7	2634.1398510863673	53	10	26	9	27	146.34110283813152	19	225.14015821251	10.0	9.0	9.0	10.0	10.0	0.0	9266.0	0.0	4.0	0.0	1.0	1.0	1.0	0.0	1.0	1.0	0.0	0.0	0.0	5.0	1.0	1
14.0	0.0	4262.5	1.0	29.0	1.0	1.0	12.0	28.0	0.2	1.0	1.0	1.0	5.0	7	63.63636363636363	0.0	0.15027728808173524	11.666666666666668	5259.705082860734	91	21	49	10	42	292.20583793670744	31	450.8318642452057	30.0	20.0	20.0	30.0	26.0	0.0	8525.0	1.0	12.0	0.0	1.0	1.0	2.0	0.0	2.0	1.0	0.0	2.0	1.0	11.0	7.0	7
5.0	0.0	1572.6	1.0	285.5	0.0	0.0	0.0	5.0	0.0	0.0	0.0	0.0	0.0	1	25.0	0.0	0.043599603640003634	5.95	778.2529249740647	32	10	17	7	15	43.236273609670256	17	130.79881092001088	0.0	0.0	5.0	5.0	5.0	0.0	2778.0	1.0	1.0	0.0	0.0	0.0	1.0	1.0	5.0	2.0	0.0	0.0	4.0	3.0	0.0	0
1.0	0.0	8.0	0.0	0.0	1.0	1.0	12.0	1.0	0.0	1.0	1.0	1.0	0.0	2	200.0	0.0	0.019603445838944685	2.8571428571428568	168.02953576238303	17	7	10	4	7	9.33497420902128	11	58.81033751683406	1.0	1.0	1.0	1.0	1.0	0.0	8.0	0.0	2.0	0.0	0.0	0.0	1.0	0.0	1.0	1.0	0.0	0.0	0.0	1.0	1.0	1
4.0	0.0	9165.0	0.0	0.0	1.0	1.0	2.0	4.0	0.0	1.0	1.0	1.0	0.0	1	33.33333333333333	0.0	0.022844129532345624	4.0	274.1295543881475	18	7	8	7	10	15.229419688230415	14	68.53238859703687	12.0	12.0	6.0	6.0	4.0	0.0	9165.0	0.0	1.0	0.0	0.0	0.0	1.0	0.0	1.0	1.0	0.0	1.0	0.0	3.0	0.0	0
3.0	0.0	9266.0	0.0	0.0	0.0	0.0	0.0	3.0	0.0	0.0	0.0	0.0	0.0	1	100.0	0.0	0.013736341672916687	1.75	72.1157937828126	13	6	7	3	6	4.0064329879340335	9	41.20902501875006	0.0	0.0	3.0	3.0	3.0	0.0	9266.0	0.0	1.0	0.0	0.0	0.0	1.0	0.0	1.0	1.0	0.0	0.0	0.0	1.0	1.0	1
10.0	0.0	9266.0	0.0	0.0	1.0	1.0	3.0	10.0	0.0	1.0	1.0	1.0	0.0	2	33.33333333333333	0.0	0.037766609090882336	8.571428571428571	971.1413766226888	29	7	15	8	14	53.9522987012605	15	113.29982727264704	10.0	9.0	9.0	10.0	10.0	0.0	9266.0	0.0	3.0	0.0	1.0	1.0	1.0	0.0	1.0	1.0	0.0	0.0	0.0	4.0	1.0	1
10.0	0.0	9266.0	0.0	0.0	1.0	1.0	6.0	10.0	0.0	1.0	1.0	1.0	0.0	4	80.0	0.0	0.066718800023077	15.625	3127.4437510817347	48	8	25	10	23	173.74687506009636	18	200.15640006923095	10.0	10.0	10.0	10.0	10.0	0.0	9266.0	0.0	6.0	0.0	1.0	1.0	1.0	0.0	1.0	1.0	0.0	1.0	0.0	5.0	1.0	1
6.0	0.0	2.0	0.0	0.0	0.0	0.0	0.0	6.0	0.53846157	0.0	0.0	0.0	7.0	2	66.66666666666666	7.0	0.01550233110947436	4.0	186.0279733136923	14	5	8	5	6	10.33488740631624	10	46.50699332842308	0.0	0.0	6.0	6.0	6.0	0.0	2.0	0.0	2.0	1.0	1.0	1.0	1.0	0.0	1.0	1.0	0.0	0.0	0.0	4.0	1.0	1
18.0	0.0	1069.0	0.0	0.0	0.0	0.0	0.0	18.0	0.53333336	0.0	0.0	0.0	16.0	2	22.222222222222218	14.0	0.053137016936254416	14.285714285714285	2277.3007258394755	39	7	20	10	19	126.51670699108196	17	159.41105080876326	0.0	0.0	14.0	17.0	18.0	0.0	1069.0	0.0	2.0	3.0	1.0	1.0	1.0	0.0	1.0	1.0	0.0	0.0	0.0	5.0	1.0	1
2.0	0.0	1283.0	0.0	227.0	0.0	0.0	0.0	4.0	0.0	0.0	0.0	0.0	0.0	1	50.0	0.0	0.006191808253032965	3.75	69.65784284662087	8	2	5	3	3	3.869880158145604	5	18.575424759098894	0.0	0.0	4.0	4.0	3.0	0.0	1497.0	0.0	1.0	0.0	0.0	0.0	2.0	1.0	2.0	2.0	0.0	0.0	0.0	2.0	1.0	1
3.0	0.0	1295.0	0.0	0.0	0.0	0.0	0.0	3.0	0.0	0.0	0.0	0.0	0.0	1	100.0	0.0	0.006893233335256416	2.0	41.359400011538504	8	3	4	3	4	2.2977444450854723	6	20.679700005769252	0.0	0.0	3.0	3.0	3.0	0.0	1295.0	0.0	1.0	0.0	0.0	0.0	1.0	0.0	1.0	1.0	0.0	0.0	0.0	1.0	0.0	0
6.0	0.0	1295.0	0.0	0.0	0.0	0.0	0.0	6.0	0.0	0.0	0.0	0.0	0.0	2	50.0	0.0	0.039068905956085184	5.666666666666666	664.1714012534483	30	9	17	6	13	36.89841118074712	15	117.20671786825555	0.0	0.0	6.0	6.0	6.0	0.0	1295.0	0.0	2.0	0.0	0.0	0.0	1.0	0.0	1.0	1.0	0.0	0.0	0.0	4.0	1.0	1
6.0	0.0	1295.0	0.0	0.0	0.0	0.0	0.0	6.0	0.33333334	0.0	0.0	0.0	2.0	1	50.0	0.0	0.04133333333333333	1.2857142857142858	159.42857142857144	31	14	18	2	13	8.857142857142858	16	124.0	0.0	0.0	4.0	6.0	6.0	0.0	1295.0	0.0	1.0	0.0	0.0	0.0	1.0	0.0	1.0	1.0	0.0	0.0	0.0	2.0	0.0	0
3.0	0.0	1295.0	0.0	0.0	0.0	0.0	0.0	3.0	0.0	0.0	0.0	0.0	0.0	1	100.0	0.0	0.004	4.5	54.0	6	1	3	3	3	3.0	4	12.0	0.0	0.0	3.0	3.0	3.0	0.0	1295.0	0.0	1.0	0.0	0.0	0.0	1.0	0.0	1.0	1.0	0.0	0.0	0.0	1.0	1.0	1
6.0	0.0	631.25	1.3333334	122.33333600000002	0.0	0.0	0.0	18.0	0.1875	0.0	0.0	0.0	3.0	4	50.0	0.0	0.0820414593526868	5.638888888888888	1387.8680207162852	53	18	29	7	24	77.1037789286825	25	246.12437805806042	0.0	0.0	13.0	18.0	8.0	0.0	1444.0	2.0	4.0	0.0	1.0	1.0	3.0	2.0	4.0	2.0	0.0	0.0	3.0	8.0	3.0	3
15.0	11.0	536.0	1.0	211.0	0.0	0.0	0.0	4.0	0.0	0.0	0.0	0.0	0.0	3	150.0	0.0	0.029189721069108294	4.5	394.061234432962	23	8	12	6	11	21.892290801831226	14	87.56916320732489	0.0	0.0	4.0	4.0	15.0	11.0	1069.0	1.0	3.0	0.0	0.0	0.0	1.0	0.0	2.0	1.0	1.0	1.0	1.0	2.0	0.0	0
3.0	0.0	1148.0	0.0	0.0	0.0	0.0	0.0	3.0	0.25	0.0	0.0	0.0	1.0	1	100.0	1.0	0.003869880158145603	1.0	11.60964047443681	5	3	3	2	2	0.6449800263576005	5	11.60964047443681	0.0	0.0	3.0	3.0	3.0	0.0	1148.0	0.0	1.0	0.0	0.0	0.0	1.0	0.0	1.0	1.0	0.0	0.0	0.0	2.0	0.0	0
5.0	0.0	1295.0	0.0	0.0	0.0	0.0	0.0	5.0	0.0	0.0	0.0	0.0	0.0	2	66.66666666666666	0.0	0.023253496664211542	6.0	418.56293995580774	21	5	12	5	9	23.25349666421154	10	69.76048999263462	0.0	0.0	5.0	5.0	5.0	0.0	1295.0	0.0	2.0	0.0	0.0	0.0	1.0	0.0	1.0	1.0	0.0	0.0	0.0	3.0	2.0	2
6.0	0.0	1295.0	0.0	0.0	0.0	0.0	0.0	6.0	0.0	0.0	0.0	0.0	0.0	2	66.66666666666666	0.0	0.020756589711823783	3.75	233.51163425801758	18	6	9	5	9	12.972868569889865	11	62.269769135471364	0.0	0.0	6.0	6.0	6.0	0.0	1295.0	0.0	3.0	0.0	1.0	1.0	1.0	0.0	1.0	1.0	0.0	0.0	0.0	3.0	0.0	0
3.0	0.0	1295.0	0.0	0.0	0.0	0.0	0.0	3.0	0.0	0.0	0.0	0.0	0.0	1	100.0	0.0	0.009478195835977574	3.0	85.30376252379816	11	3	6	3	5	4.739097917988786	6	28.43458750793272	0.0	0.0	3.0	3.0	3.0	0.0	1295.0	0.0	2.0	0.0	0.0	0.0	1.0	0.0	1.0	1.0	0.0	0.0	0.0	1.0	1.0	1
18.791666	10.833333	545.7143	4.6	13.444445000000002	0.0	0.0	0.0	321.0	0.57758623	0.0	0.0	0.0	67.0	12	36.36363636363637	0.0	0.3894985909102976	24.791666666666664	28968.957698953374	204	36	105	17	99	1609.3865388307431	53	1168.495772730893	0.0	0.0	49.0	149.0	74.0	60.0	1497.0	14.0	13.0	0.0	2.0	2.0	24.0	5.0	28.0	3.0	12.0	0.0	15.0	29.0	2.0	2
14.7	8.428572	377.23077	3.8333333	17.666666	0.0	0.0	0.0	88.0	0.31944445	0.0	0.0	0.0	23.0	8	42.105263157894726	0.0	0.17166666666666666	10.76086956521739	5541.847826086955	103	23	55	9	48	307.8804347826087	32	515.0	0.0	0.0	49.0	88.0	48.0	33.0	1247.0	10.0	16.0	0.0	4.0	4.0	10.0	0.0	13.0	1.0	7.0	2.0	6.0	30.0	0.0	0
6.5	1.0	3.6666667	0.0	0.0	0.0	0.0	0.0	11.0	0.25	0.0	0.0	0.0	2.0	3	75.0	0.0	0.053303779836944135	5.384615384615384	861.0610589044824	37	13	20	7	17	47.83672549469347	20	159.9113395108324	0.0	0.0	6.0	11.0	12.0	1.0	5.0	0.0	3.0	0.0	0.0	0.0	2.0	0.0	3.0	1.0	2.0	1.0	0.0	4.0	0.0	0
43.0	0.0	1295.0	0.0	0.0	0.0	0.0	0.0	43.0	0.29032257	0.0	0.0	0.0	9.0	5	31.25	0.0	0.1519286868518642	12.925	5891.034832681034	92	20	47	11	45	327.27971292672413	31	455.78606055559266	0.0	0.0	22.0	35.0	43.0	0.0	1295.0	0.0	5.0	0.0	2.0	2.0	1.0	0.0	1.0	1.0	0.0	0.0	0.0	14.0	0.0	0
4.0	0.0	1295.0	0.0	0.0	0.0	0.0	0.0	4.0	0.0	0.0	0.0	0.0	0.0	1	50.0	0.0	0.009357849740192013	1.4	39.302968908806456	10	5	7	2	3	2.1834982727114696	7	28.073549220576037	0.0	0.0	4.0	4.0	4.0	0.0	1295.0	0.0	1.0	0.0	0.0	0.0	1.0	0.0	1.0	1.0	0.0	0.0	0.0	2.0	3.0	3
5.0	0.0	1295.0	0.0	0.0	0.0	0.0	0.0	5.0	0.2	0.0	0.0	0.0	1.0	1	50.0	0.0	0.04133333333333333	1.2857142857142858	159.42857142857144	31	14	18	2	13	8.857142857142858	16	124.0	0.0	0.0	4.0	5.0	5.0	0.0	1295.0	0.0	1.0	0.0	0.0	0.0	1.0	0.0	1.0	1.0	0.0	0.0	0.0	2.0	0.0	0
6.0	0.0	1295.0	0.0	0.0	0.0	0.0	0.0	6.0	0.0	0.0	0.0	0.0	0.0	2	66.66666666666666	0.0	0.02214618729924908	5.0	332.19280948873626	20	5	10	5	10	18.45515608270757	10	66.43856189774725	0.0	0.0	6.0	6.0	6.0	0.0	1295.0	0.0	3.0	0.0	1.0	1.0	1.0	0.0	1.0	1.0	0.0	0.0	0.0	3.0	0.0	0
10.0	0.0	2303.0	0.0	0.0	0.0	0.0	0.0	10.0	0.33333334	0.0	0.0	0.0	3.0	2	66.66666666666666	0.0	0.0718310791779648	6.0	1292.9594252033662	47	16	24	8	23	71.8310791779648	24	215.49323753389442	0.0	0.0	6.0	10.0	10.0	0.0	2303.0	0.0	3.0	0.0	1.0	1.0	1.0	0.0	1.0	1.0	0.0	0.0	0.0	3.0	3.0	3
3.0	0.0	2303.0	0.0	0.0	0.0	0.0	0.0	3.0	0.0	0.0	0.0	0.0	0.0	1	50.0	0.0	0.028612239888752382	2.916666666666667	250.35709902658334	21	12	14	5	7	13.908727723699073	17	85.83671966625714	0.0	0.0	3.0	3.0	3.0	0.0	2303.0	0.0	1.0	0.0	0.0	0.0	1.0	0.0	1.0	1.0	0.0	0.0	0.0	1.0	2.0	2
79.5	8.0	1593.3334	1.0	25.0	0.0	0.0	0.0	151.0	0.41025642	0.0	0.0	0.0	16.0	1	5.882352941176469	0.0	0.11545440529575887	4.290322580645161	1486.0099262260574	66	31	38	7	28	82.55610701255874	38	346.3632158872766	0.0	0.0	23.0	50.0	151.0	8.0	2303.0	1.0	1.0	0.0	0.0	0.0	2.0	1.0	3.0	2.0	1.0	0.0	2.0	4.0	1.0	1
103.0	0.0	2303.0	0.0	0.0	0.0	0.0	0.0	103.0	0.2857143	0.0	0.0	0.0	2.0	1	50.0	0.0	0.011623058338621813	2.4	83.68602003807705	11	5	6	4	5	4.649223335448725	9	34.86917501586544	0.0	0.0	5.0	11.0	103.0	0.0	2303.0	0.0	1.0	0.0	0.0	0.0	1.0	0.0	1.0	1.0	0.0	0.0	0.0	2.0	1.0	1
54.0	0.0	2303.0	0.0	0.0	0.0	0.0	0.0	54.0	0.20930232	0.0	0.0	0.0	9.0	13	40.625	0.0	0.4655359103148559	26.14864864864865	36519.404856455934	245	37	129	15	116	2028.8558253586625	52	1396.6077309445675	0.0	0.0	34.0	54.0	54.0	0.0	2303.0	0.0	14.0	0.0	6.0	3.0	1.0	0.0	1.0	1.0	0.0	0.0	0.0	23.0	2.0	2
94.0	0.0	2303.0	0.0	0.0	0.0	0.0	0.0	94.0	0.37037036	0.0	0.0	0.0	10.0	3	25.0	0.0	0.16071753453094229	11.916666666666664	5745.651859481187	94	24	52	11	42	319.2028810822881	35	482.15260359282684	0.0	0.0	17.0	33.0	94.0	0.0	2303.0	0.0	3.0	0.0	1.0	1.0	1.0	0.0	1.0	1.0	0.0	0.0	0.0	8.0	0.0	0
35.0	0.0	835.0	0.0	0.0	0.0	0.0	0.0	35.0	0.25	0.0	0.0	0.0	4.0	3	33.33333333333333	0.0	0.11940100449314064	10.25	3671.580888164074	73	20	41	10	32	203.9767160091152	30	358.2030134794218	0.0	0.0	12.0	21.0	35.0	0.0	835.0	0.0	3.0	0.0	1.0	1.0	1.0	0.0	1.0	1.0	0.0	1.0	0.0	9.0	2.0	2
22.5	0.0	839.5	0.0	2.0	0.0	0.0	0.0	45.0	0.16129032	0.0	0.0	0.0	5.0	4	22.222222222222218	0.0	0.19644357350266306	10.816666666666665	6374.593960161416	110	30	59	11	51	354.14410889785654	41	589.3307205079893	0.0	0.0	26.0	36.0	38.0	0.0	844.0	0.0	7.0	0.0	2.0	2.0	2.0	0.0	2.0	1.0	0.0	1.0	0.0	20.0	3.0	3
3.0	0.0	835.0	0.0	0.0	0.0	0.0	0.0	3.0	0.0	0.0	0.0	0.0	0.0	1	100.0	0.0	0.0065504948181344105	1.0	19.651484454403228	7	5	5	2	2	1.0917491363557348	7	19.651484454403228	0.0	0.0	3.0	3.0	3.0	0.0	835.0	0.0	1.0	0.0	0.0	0.0	1.0	0.0	1.0	1.0	0.0	1.0	0.0	1.0	3.0	3
134.0	0.0	835.0	0.0	0.0	0.0	0.0	0.0	134.0	0.24324325	0.0	0.0	0.0	18.0	1	2.4390243902439024	0.0	0.38197892518268417	9.617647058823527	11021.215458947448	194	51	109	9	85	612.2897477193026	60	1145.9367755480525	0.0	0.0	56.0	96.0	134.0	0.0	835.0	0.0	1.0	0.0	0.0	0.0	1.0	0.0	1.0	1.0	0.0	1.0	0.0	6.0	3.0	3
7.0	0.0	835.0	0.0	0.0	0.0	0.0	0.0	7.0	0.125	0.0	0.0	0.0	1.0	1	25.0	1.0	0.02538236614705069	2.4	182.75303625876495	20	10	12	4	8	10.152946458820274	14	76.14709844115208	0.0	0.0	7.0	7.0	7.0	0.0	835.0	0.0	1.0	2.0	0.0	0.0	1.0	0.0	1.0	1.0	0.0	1.0	0.0	3.0	1.0	1
11.0	0.0	835.0	0.0	0.0	0.0	0.0	0.0	11.0	0.2	0.0	0.0	0.0	1.0	1	100.0	1.0	0.005169925001442312	1.5	23.264662506490406	6	3	3	3	3	1.2924812503605778	6	15.509775004326935	0.0	0.0	4.0	4.0	11.0	0.0	835.0	0.0	1.0	0.0	0.0	0.0	1.0	0.0	1.0	1.0	0.0	0.0	0.0	2.0	0.0	0
3.0	0.0	835.0	0.0	0.0	0.0	0.0	0.0	3.0	0.0	0.0	0.0	0.0	0.0	1	100.0	0.0	0.009478195835977574	3.0	85.30376252379816	11	3	6	3	5	4.739097917988786	6	28.43458750793272	0.0	0.0	3.0	3.0	3.0	0.0	835.0	0.0	2.0	0.0	0.0	0.0	1.0	0.0	1.0	1.0	0.0	0.0	0.0	1.0	1.0	1
5.0	0.0	835.0	0.0	0.0	0.0	0.0	0.0	5.0	0.25	0.0	0.0	0.0	1.0	1	100.0	0.0	0.011229419688230418	2.25	75.79858289555531	12	4	6	3	6	4.211032383086407	7	33.688259064691245	0.0	0.0	3.0	5.0	5.0	0.0	835.0	0.0	2.0	0.0	0.0	0.0	1.0	0.0	1.0	1.0	0.0	0.0	0.0	1.0	0.0	0
10.0	0.0	835.0	0.0	0.0	0.0	0.0	0.0	10.0	0.2857143	0.0	0.0	0.0	2.0	2	66.66666666666666	0.0	0.03269970273000272	3.8181818181818175	374.56023127094033	24	11	14	6	10	20.80890173727446	17	98.09910819000817	0.0	0.0	5.0	10.0	10.0	0.0	835.0	0.0	2.0	0.0	0.0	0.0	1.0	0.0	1.0	1.0	0.0	0.0	0.0	3.0	1.0	1
3.0	0.0	835.0	0.0	0.0	0.0	0.0	0.0	3.0	0.0	0.0	0.0	0.0	0.0	1	100.0	0.0	0.008422064766172813	1.875	47.37411430972208	9	4	5	3	4	2.6318952394290043	7	25.266194298518442	0.0	0.0	3.0	3.0	3.0	0.0	835.0	0.0	1.0	0.0	0.0	0.0	1.0	0.0	1.0	1.0	0.0	0.0	0.0	1.0	1.0	1
3.0	0.0	835.0	0.0	0.0	0.0	0.0	0.0	3.0	0.0	0.0	0.0	0.0	0.0	1	100.0	0.0	0.006893233335256416	1.25	25.849625007211557	8	4	5	2	3	1.4360902781784202	6	20.679700005769252	0.0	0.0	3.0	3.0	3.0	0.0	835.0	0.0	1.0	0.0	0.0	0.0	1.0	0.0	1.0	1.0	0.0	0.0	0.0	1.0	2.0	2
5.0	0.0	835.0	0.0	0.0	0.0	0.0	0.0	5.0	0.0	0.0	0.0	0.0	0.0	2	66.66666666666666	0.0	0.033859718495273826	5.0	507.89577742910745	26	9	15	6	11	28.21643207939486	15	101.57915548582147	0.0	0.0	5.0	5.0	5.0	0.0	835.0	0.0	2.0	1.0	0.0	0.0	1.0	0.0	1.0	1.0	0.0	1.0	0.0	3.0	2.0	2
3.0	0.0	835.0	0.0	0.0	0.0	0.0	0.0	3.0	0.25	0.0	0.0	0.0	1.0	1	100.0	1.0	0.0026666666666666666	1.0	8.0	4	2	2	2	2	0.4444444444444444	4	8.0	0.0	0.0	3.0	3.0	3.0	0.0	835.0	0.0	1.0	0.0	0.0	0.0	1.0	0.0	1.0	1.0	0.0	1.0	0.0	2.0	0.0	0
3.0	0.0	835.0	0.0	0.0	0.0	0.0	0.0	3.0	0.0	0.0	0.0	0.0	0.0	1	100.0	0.0	0.003869880158145603	1.0	11.60964047443681	5	3	3	2	2	0.6449800263576005	5	11.60964047443681	0.0	0.0	3.0	3.0	3.0	0.0	835.0	0.0	1.0	0.0	0.0	0.0	1.0	0.0	1.0	1.0	0.0	0.0	0.0	1.0	0.0	0
3.0	0.0	835.0	0.0	0.0	0.0	0.0	0.0	3.0	0.0	0.0	0.0	0.0	0.0	1	100.0	0.0	0.007754887502163467	1.5	34.89699375973561	9	4	6	2	3	1.9387218755408668	6	23.264662506490406	0.0	0.0	3.0	3.0	3.0	0.0	835.0	0.0	1.0	0.0	0.0	0.0	1.0	0.0	1.0	1.0	0.0	0.0	0.0	1.0	2.0	2
6.0	0.0	835.0	0.0	0.0	0.0	0.0	0.0	6.0	0.0	0.0	0.0	0.0	0.0	1	33.33333333333333	0.0	0.03172795768381336	3.0	285.5516191543203	25	10	15	4	10	15.863978841906686	14	95.18387305144009	0.0	0.0	6.0	6.0	6.0	0.0	835.0	0.0	1.0	0.0	0.0	0.0	1.0	0.0	1.0	1.0	0.0	1.0	0.0	1.0	3.0	3
4.0	0.0	844.0	0.0	0.0	0.0	0.0	0.0	4.0	0.0	0.0	0.0	0.0	0.0	2	40.0	0.0	0.027682734124061355	5.0	415.2410118609203	25	6	15	4	10	23.06894510338446	10	83.04820237218406	0.0	0.0	7.0	7.0	4.0	0.0	844.0	0.0	2.0	0.0	1.0	1.0	1.0	0.0	1.0	1.0	0.0	0.0	0.0	4.0	1.0	1
1.0	0.0	835.0	0.0	0.0	0.0	0.0	0.0	1.0	0.0	0.0	0.0	0.0	0.0	1	0.0	0.0	0.0	0.0	0.0	0	0	0	0	0	0.0	0	0.0	0.0	0.0	1.0	1.0	1.0	0.0	835.0	0.0	1.0	0.0	0.0	0.0	1.0	0.0	1.0	1.0	0.0	0.0	0.0	0.0	0.0	0
9.0	0.0	835.0	0.0	0.0	0.0	0.0	0.0	9.0	0.0	0.0	0.0	0.0	0.0	1	100.0	0.0	0.02343611821489358	1.65	116.00878516372325	19	10	11	3	8	6.444932509095737	13	70.30835464468075	0.0	0.0	4.0	4.0	9.0	0.0	835.0	0.0	1.0	0.0	0.0	0.0	1.0	0.0	1.0	1.0	0.0	0.0	0.0	1.0	1.0	1
13.0	0.0	835.0	0.0	0.0	0.0	0.0	0.0	13.0	0.2	0.0	0.0	0.0	1.0	1	100.0	0.0	0.010566416671474376	1.5	47.548875021634686	10	6	6	3	4	2.6416041678685938	9	31.69925001442313	0.0	0.0	4.0	5.0	13.0	0.0	835.0	0.0	1.0	0.0	0.0	0.0	1.0	0.0	1.0	1.0	0.0	0.0	0.0	1.0	2.0	2
3.0	0.0	835.0	0.0	0.0	0.0	0.0	0.0	3.0	0.0	0.0	0.0	0.0	0.0	1	100.0	0.0	0.013000000000000001	2.4000000000000004	93.6	13	5	8	3	5	5.2	8	39.0	0.0	0.0	3.0	3.0	3.0	0.0	835.0	0.0	1.0	0.0	0.0	0.0	1.0	0.0	1.0	1.0	0.0	0.0	0.0	1.0	1.0	1
6.0	0.0	835.0	0.0	0.0	0.0	0.0	0.0	6.0	0.2	0.0	0.0	0.0	1.0	1	100.0	0.0	0.010566416671474376	1.5	47.548875021634686	10	6	6	3	4	2.6416041678685938	9	31.69925001442313	0.0	0.0	4.0	5.0	6.0	0.0	835.0	0.0	1.0	3.0	0.0	0.0	1.0	0.0	1.0	1.0	0.0	0.0	0.0	1.0	2.0	2
7.0	0.0	835.0	0.0	0.0	0.0	0.0	0.0	7.0	0.0	0.0	0.0	0.0	0.0	3	60.0	0.0	0.023246116677243626	3.25	226.6496376031253	22	6	13	3	9	12.591646533506966	9	69.73835003173087	0.0	0.0	7.0	7.0	7.0	0.0	835.0	0.0	3.0	0.0	1.0	1.0	1.0	0.0	1.0	1.0	0.0	0.0	0.0	5.0	1.0	1
3.0	0.0	835.0	0.0	0.0	0.0	0.0	0.0	3.0	0.0	0.0	0.0	0.0	0.0	1	100.0	0.0	0.0026666666666666666	0.5	4.0	4	3	3	1	1	0.2222222222222222	4	8.0	0.0	0.0	3.0	3.0	3.0	0.0	835.0	0.0	1.0	0.0	0.0	0.0	1.0	0.0	1.0	1.0	0.0	0.0	0.0	1.0	1.0	1
3.0	0.0	63.0	0.0	0.0	0.0	0.0	0.0	3.0	0.25	0.0	0.0	0.0	1.0	2	200.0	1.0	0.025369165203340184	4.583333333333333	348.8260215459275	22	6	11	5	11	19.3792234192182	11	76.10749561002054	0.0	0.0	3.0	3.0	3.0	0.0	63.0	0.0	4.0	2.0	0.0	0.0	1.0	0.0	1.0	1.0	0.0	0.0	0.0	2.0	1.0	1
3.0	0.0	844.0	0.0	0.0	0.0	0.0	0.0	3.0	0.25	0.0	0.0	0.0	1.0	1	100.0	0.0	0.008422064766172813	1.2	30.319433158222125	9	5	6	2	3	1.6844129532345624	7	25.266194298518442	0.0	0.0	3.0	4.0	3.0	0.0	844.0	0.0	1.0	0.0	0.0	0.0	1.0	0.0	1.0	1.0	0.0	0.0	0.0	1.0	1.0	1
1.0	0.0	6612.0	0.0	0.0	1.0	4.0	410.0	1.0	0.0	4.0	1.0	1.0	0.0	1	100.0	0.0	0.017716949839399268	2.142857142857143	113.89467753899528	16	7	10	3	6	6.327482085499737	10	53.150849518197795	1.0	1.0	1.0	1.0	1.0	0.0	6612.0	0.0	1.0	0.0	0.0	0.0	1.0	0.0	1.0	1.0	0.0	0.0	0.0	1.0	0.0	0
1.0	0.0	6174.0	0.0	0.0	0.0	0.0	0.0	1.0	0.0	0.0	0.0	0.0	0.0	1	100.0	0.0	0.024669598120940616	1.5	111.01319154423277	20	10	10	3	10	6.167399530235153	13	74.00879436282185	0.0	0.0	1.0	1.0	1.0	0.0	6174.0	0.0	3.0	0.0	0.0	0.0	1.0	0.0	1.0	1.0	0.0	1.0	0.0	2.0	1.0	0
1.0	0.0	6174.0	0.0	0.0	0.0	0.0	0.0	1.0	0.0	0.0	0.0	0.0	0.0	1	100.0	0.0	0.024669598120940616	1.5	111.01319154423277	20	10	10	3	10	6.167399530235153	13	74.00879436282185	0.0	0.0	1.0	1.0	1.0	0.0	6174.0	0.0	1.0	0.0	0.0	0.0	1.0	0.0	1.0	1.0	0.0	0.0	0.0	1.0	1.0	0
1.0	0.0	6174.0	0.0	0.0	0.0	0.0	0.0	1.0	0.0	0.0	0.0	0.0	0.0	1	100.0	0.0	0.024669598120940616	1.5	111.01319154423277	20	10	10	3	10	6.167399530235153	13	74.00879436282185	0.0	0.0	1.0	1.0	1.0	0.0	6174.0	0.0	1.0	0.0	0.0	0.0	1.0	0.0	1.0	1.0	0.0	0.0	0.0	1.0	2.0	0
1.0	0.0	6174.0	0.0	0.0	1.0	2.0	1345.0	1.0	0.0	2.0	1.0	1.0	0.0	1	100.0	0.0	0.0033333333333333327	1.5	15.0	5	2	3	2	2	0.8333333333333334	4	10.0	1.0	1.0	1.0	1.0	1.0	0.0	6174.0	0.0	1.0	0.0	0.0	0.0	1.0	0.0	1.0	1.0	0.0	0.0	0.0	1.0	1.0	1
3.0	0.0	6612.0	0.0	0.0	1.0	2.0	1363.0	3.0	0.0	2.0	1.0	1.0	0.0	1	100.0	0.0	0.004	2.0	24.0	6	2	4	2	2	1.3333333333333333	4	12.0	3.0	3.0	3.0	3.0	3.0	0.0	6612.0	0.0	1.0	0.0	0.0	0.0	1.0	0.0	1.0	1.0	0.0	0.0	0.0	1.0	2.0	2
3.0	0.0	6174.0	0.0	0.0	1.0	2.0	339.0	3.0	0.0	2.0	1.0	1.0	0.0	1	100.0	0.0	0.006031579168349364	2.0	36.18947501009619	7	3	4	3	3	2.0105263894497885	6	18.094737505048094	3.0	3.0	3.0	3.0	3.0	0.0	6174.0	0.0	1.0	0.0	0.0	0.0	1.0	0.0	1.0	1.0	0.0	0.0	0.0	1.0	1.0	1
1.0	0.0	6174.0	0.0	0.0	0.0	0.0	0.0	1.0	0.0	0.0	0.0	0.0	0.0	4	3.571428571428571	0.0	10.721115739864144	18.73780487804878	602670.5244256558	3426	656	1756	14	1670	33481.695801425325	670	32163.347219592437	0.0	0.0	1.0	1.0	1.0	0.0	6174.0	0.0	5.0	0.0	0.0	0.0	1.0	0.0	1.0	1.0	0.0	0.0	0.0	1.0	2.0	1
3.0	0.0	4567.0	0.0	0.0	1.0	1.0	1337.0	3.0	0.0	1.0	1.0	1.0	0.0	2	200.0	0.0	0.01911980000384617	2.25	129.05865002596164	16	8	9	4	7	7.169925001442312	12	57.3594000115385	3.0	3.0	3.0	3.0	3.0	0.0	4567.0	0.0	2.0	5.0	1.0	1.0	1.0	0.0	1.0	1.0	0.0	1.0	0.0	1.0	0.0	0
1.0	0.0	6174.0	0.0	0.0	0.0	0.0	0.0	1.0	0.0	0.0	0.0	0.0	0.0	3	100.0	0.0	0.04533333333333334	7.388888888888888	1004.8888888888887	34	9	19	7	15	55.82716049382717	16	136.0	0.0	0.0	1.0	1.0	1.0	0.0	6174.0	0.0	1.0	0.0	0.0	0.0	1.0	0.0	1.0	1.0	0.0	0.0	0.0	2.0	0.0	1
5.0	0.0	5514.0	0.0	0.0	1.0	2.0	339.0	5.0	0.0	2.0	1.0	1.0	0.0	1	100.0	0.0	0.0006666666666666666	0.5	1.0	2	1	1	1	1	0.05555555555555555	2	2.0	3.0	3.0	3.0	3.0	5.0	0.0	5514.0	0.0	1.0	0.0	0.0	0.0	1.0	0.0	1.0	1.0	0.0	0.0	0.0	1.0	0.0	0
80.0	0.0	2901.5	0.0	74.0	1.0	2.0	1361.0	160.0	0.22307692	2.0	1.0	1.0	29.0	24	26.373626373626376	0.0	1.8210759998788244	22.816901408450704	124653.93463959276	748	142	405	16	343	6925.218591088487	158	5463.227999636473	160.0	101.0	101.0	160.0	156.0	0.0	4769.0	0.0	24.0	0.0	2.0	2.0	2.0	0.0	2.0	1.0	0.0	2.0	0.0	80.0	1.0	1
1.0	0.0	6174.0	0.0	0.0	0.0	0.0	0.0	1.0	0.0	0.0	0.0	0.0	0.0	1	100.0	0.0	0.009000000000000001	2.5	67.5	9	4	5	4	4	3.75	8	27.0	0.0	0.0	1.0	1.0	1.0	0.0	6174.0	0.0	1.0	0.0	0.0	0.0	1.0	0.0	1.0	1.0	0.0	0.0	0.0	1.0	0.0	1
1.0	0.0	6612.0	0.0	0.0	0.0	0.0	0.0	1.0	0.0	0.0	0.0	0.0	0.0	3	100.0	0.0	0.04533333333333334	7.388888888888888	1004.8888888888887	34	9	19	7	15	55.82716049382717	16	136.0	0.0	0.0	1.0	1.0	1.0	0.0	6612.0	0.0	5.0	0.0	3.0	3.0	1.0	0.0	1.0	1.0	0.0	0.0	0.0	2.0	0.0	1
1.0	0.0	6174.0	0.0	0.0	1.0	3.0	409.0	1.0	0.0	3.0	1.0	1.0	0.0	1	100.0	0.0	0.0026666666666666666	1.0	8.0	4	2	2	2	2	0.4444444444444444	4	8.0	1.0	1.0	1.0	1.0	1.0	0.0	6174.0	0.0	1.0	0.0	0.0	0.0	1.0	0.0	1.0	1.0	0.0	0.0	0.0	1.0	0.0	0
1.0	0.0	6174.0	0.0	0.0	0.0	0.0	0.0	1.0	0.0	0.0	0.0	0.0	0.0	3	100.0	0.0	0.05805500935039566	6.416666666666666	1117.5589299951164	41	12	22	7	19	62.086607221950906	19	174.165028051187	0.0	0.0	1.0	1.0	1.0	0.0	6174.0	0.0	1.0	0.0	0.0	0.0	1.0	0.0	1.0	1.0	0.0	0.0	0.0	1.0	1.0	1
8.0	0.0	5514.0	0.0	0.0	1.0	2.0	1344.0	8.0	0.17241379999999998	2.0	1.0	1.0	5.0	6	27.27272727272727	0.0	0.284833087536779	10.5	8972.242257408538	153	39	91	9	62	498.45790318936315	48	854.4992626103369	34.0	24.0	24.0	34.0	8.0	0.0	5514.0	0.0	7.0	0.0	3.0	3.0	1.0	0.0	1.0	1.0	0.0	0.0	0.0	17.0	7.0	7
1.0	0.0	6174.0	0.0	0.0	0.0	0.0	0.0	1.0	0.0	0.0	0.0	0.0	0.0	1	100.0	0.0	0.024669598120940616	1.5	111.01319154423277	20	10	10	3	10	6.167399530235153	13	74.00879436282185	0.0	0.0	1.0	1.0	1.0	0.0	6174.0	0.0	1.0	0.0	0.0	0.0	1.0	0.0	1.0	1.0	0.0	0.0	0.0	1.0	1.0	0
1.0	0.0	6174.0	0.0	0.0	0.0	0.0	0.0	1.0	0.0	0.0	0.0	0.0	0.0	4	3.571428571428571	0.0	10.721115739864144	18.73780487804878	602670.5244256558	3426	656	1756	14	1670	33481.695801425325	670	32163.347219592437	0.0	0.0	1.0	1.0	1.0	0.0	6174.0	0.0	6.0	0.0	0.0	0.0	1.0	0.0	1.0	1.0	0.0	0.0	0.0	1.0	0.0	1
1.0	0.0	6174.0	0.0	0.0	0.0	0.0	0.0	1.0	0.0	0.0	0.0	0.0	0.0	3	100.0	0.0	0.05805500935039566	6.416666666666666	1117.5589299951164	41	12	22	7	19	62.086607221950906	19	174.165028051187	0.0	0.0	1.0	1.0	1.0	0.0	6174.0	0.0	1.0	0.0	0.0	0.0	1.0	0.0	1.0	1.0	0.0	0.0	0.0	1.0	1.0	1
13.0	0.0	6174.0	0.0	0.0	1.0	2.0	1344.0	13.0	0.13333334	2.0	1.0	1.0	2.0	7	50.0	0.0	0.14075313860792607	9.804347826086957	4139.978185576609	83	23	41	11	42	229.9987880875894	34	422.25941582377817	13.0	13.0	13.0	13.0	13.0	0.0	6174.0	0.0	7.0	0.0	4.0	2.0	1.0	0.0	1.0	1.0	0.0	1.0	0.0	8.0	0.0	0
1.0	0.0	6174.0	0.0	0.0	0.0	0.0	0.0	1.0	0.0	0.0	0.0	0.0	0.0	3	100.0	0.0	0.04533333333333334	7.388888888888888	1004.8888888888887	34	9	19	7	15	55.82716049382717	16	136.0	0.0	0.0	1.0	1.0	1.0	0.0	6174.0	0.0	2.0	0.0	1.0	1.0	1.0	0.0	1.0	1.0	0.0	0.0	0.0	2.0	1.0	1
3.0	0.0	6612.0	0.0	0.0	1.0	2.0	94.0	3.0	0.0	2.0	1.0	1.0	0.0	1	100.0	0.0	0.011229419688230418	1.4	47.16356269056775	12	5	7	2	5	2.620197927253764	7	33.688259064691245	3.0	3.0	3.0	3.0	3.0	0.0	6612.0	0.0	1.0	0.0	0.0	0.0	1.0	0.0	1.0	1.0	0.0	0.0	0.0	1.0	1.0	1
1.0	0.0	6174.0	0.0	0.0	0.0	0.0	0.0	1.0	0.0	0.0	0.0	0.0	0.0	1	100.0	0.0	0.024669598120940616	1.5	111.01319154423277	20	10	10	3	10	6.167399530235153	13	74.00879436282185	0.0	0.0	1.0	1.0	1.0	0.0	6174.0	0.0	1.0	0.0	0.0	0.0	1.0	0.0	1.0	1.0	0.0	0.0	0.0	1.0	1.0	0
1.0	0.0	6174.0	0.0	0.0	1.0	5.0	411.0	1.0	0.0	5.0	1.0	1.0	0.0	1	100.0	0.0	0.0026666666666666666	1.0	8.0	4	2	2	2	2	0.4444444444444444	4	8.0	1.0	1.0	1.0	1.0	1.0	0.0	6174.0	0.0	1.0	0.0	0.0	0.0	1.0	0.0	1.0	1.0	0.0	0.0	0.0	1.0	0.0	0
4.0	0.0	4567.0	0.0	0.0	1.0	1.0	1337.0	4.0	0.0	1.0	1.0	1.0	0.0	3	150.0	0.0	0.025903078026987644	5.1428571428571415	399.6474895592379	21	7	12	6	9	22.20263830884655	13	77.70923408096293	4.0	4.0	4.0	4.0	4.0	0.0	4567.0	0.0	3.0	3.0	2.0	2.0	1.0	0.0	1.0	1.0	0.0	1.0	0.0	2.0	1.0	1
4.0	0.0	2323.0	1.0	62.0	1.0	1.0	1337.0	4.0	0.0	1.0	1.0	1.0	0.0	2	66.66666666666666	0.0	0.029952827899665312	5.25	471.75703941972864	23	8	12	7	11	26.208724412207147	15	89.85848369899594	4.0	4.0	4.0	4.0	4.0	0.0	4642.0	1.0	2.0	0.0	1.0	1.0	1.0	0.0	2.0	1.0	0.0	0.0	1.0	2.0	1.0	1
1.0	0.0	6174.0	0.0	0.0	0.0	0.0	0.0	1.0	0.0	0.0	0.0	0.0	0.0	1	100.0	0.0	0.009000000000000001	2.5	67.5	9	4	5	4	4	3.75	8	27.0	0.0	0.0	1.0	1.0	1.0	0.0	6174.0	0.0	1.0	0.0	0.0	0.0	1.0	0.0	1.0	1.0	0.0	0.0	0.0	1.0	0.0	1
1.0	0.0	6174.0	0.0	0.0	0.0	0.0	0.0	1.0	0.0	0.0	0.0	0.0	0.0	3	100.0	0.0	0.04533333333333334	7.388888888888888	1004.8888888888887	34	9	19	7	15	55.82716049382717	16	136.0	0.0	0.0	1.0	1.0	1.0	0.0	6174.0	0.0	1.0	0.0	0.0	0.0	1.0	0.0	1.0	1.0	0.0	0.0	0.0	2.0	0.0	1
1.0	0.0	6174.0	0.0	0.0	0.0	0.0	0.0	1.0	0.0	0.0	0.0	0.0	0.0	1	100.0	0.0	0.0006666666666666666	0.5	1.0	2	1	1	1	1	0.05555555555555555	2	2.0	0.0	0.0	1.0	1.0	1.0	0.0	6174.0	0.0	1.0	0.0	0.0	0.0	1.0	0.0	1.0	1.0	0.0	0.0	0.0	1.0	0.0	0
1.0	0.0	6174.0	0.0	0.0	0.0	0.0	0.0	1.0	0.0	0.0	0.0	0.0	0.0	3	100.0	0.0	0.04533333333333334	7.388888888888888	1004.8888888888887	34	9	19	7	15	55.82716049382717	16	136.0	0.0	0.0	1.0	1.0	1.0	0.0	6174.0	0.0	4.0	0.0	2.0	2.0	1.0	0.0	1.0	1.0	0.0	0.0	0.0	7.0	2.0	1
5.0	0.0	5514.0	0.0	0.0	1.0	2.0	339.0	5.0	0.0	2.0	1.0	1.0	0.0	2	50.0	0.0	0.014395021744511906	3.5	151.147728317375	13	5	7	5	6	8.397096017631945	10	43.18506523353572	5.0	5.0	5.0	5.0	5.0	0.0	5514.0	0.0	2.0	0.0	1.0	1.0	1.0	0.0	1.0	1.0	0.0	0.0	0.0	4.0	1.0	1
5.0	0.0	4769.0	0.0	0.0	1.0	3.0	1363.0	5.0	0.0	3.0	1.0	1.0	0.0	2	100.0	0.0	0.053807081836952084	8.549999999999999	1380.1516491178204	38	10	19	9	19	76.6750916176567	19	161.42124551085624	5.0	5.0	5.0	5.0	5.0	0.0	4769.0	0.0	5.0	0.0	1.0	1.0	1.0	0.0	1.0	1.0	0.0	1.0	0.0	2.0	2.0	2
1.0	0.0	6174.0	0.0	0.0	0.0	0.0	0.0	1.0	0.0	0.0	0.0	0.0	0.0	3	100.0	0.0	0.05805500935039566	6.416666666666666	1117.5589299951164	41	12	22	7	19	62.086607221950906	19	174.165028051187	0.0	0.0	1.0	1.0	1.0	0.0	6174.0	0.0	2.0	0.0	1.0	1.0	1.0	0.0	1.0	1.0	0.0	0.0	0.0	2.0	2.0	1
1.0	0.0	6174.0	0.0	0.0	0.0	0.0	0.0	1.0	0.0	0.0	0.0	0.0	0.0	4	3.571428571428571	0.0	10.721115739864144	18.73780487804878	602670.5244256558	3426	656	1756	14	1670	33481.695801425325	670	32163.347219592437	0.0	0.0	1.0	1.0	1.0	0.0	6174.0	0.0	1.0	0.0	0.0	0.0	1.0	0.0	1.0	1.0	0.0	0.0	0.0	1.0	1.0	1
11.0	0.0	6174.0	0.0	0.0	1.0	2.0	1338.0	11.0	0.0	2.0	1.0	1.0	0.0	1	11.111111111111109	0.0	0.07488772084511222	4.666666666666667	1048.4280918315712	49	18	28	6	21	58.24600510175396	24	224.66316253533668	11.0	11.0	11.0	11.0	11.0	0.0	6174.0	0.0	1.0	0.0	0.0	0.0	1.0	0.0	1.0	1.0	0.0	1.0	0.0	3.0	0.0	0
1.0	0.0	6174.0	0.0	0.0	0.0	0.0	0.0	1.0	0.0	0.0	0.0	0.0	0.0	1	100.0	0.0	0.009000000000000001	2.5	67.5	9	4	5	4	4	3.75	8	27.0	0.0	0.0	1.0	1.0	1.0	0.0	6174.0	0.0	1.0	0.0	0.0	0.0	1.0	0.0	1.0	1.0	0.0	0.0	0.0	1.0	0.0	1
1.0	0.0	6612.0	0.0	0.0	0.0	0.0	0.0	1.0	0.0	0.0	0.0	0.0	0.0	1	100.0	0.0	0.009000000000000001	2.5	67.5	9	4	5	4	4	3.75	8	27.0	0.0	0.0	1.0	1.0	1.0	0.0	6612.0	0.0	3.0	0.0	1.0	1.0	1.0	0.0	1.0	1.0	0.0	0.0	0.0	2.0	1.0	1
1.0	0.0	6612.0	0.0	0.0	1.0	2.0	339.0	1.0	0.0	2.0	1.0	1.0	0.0	1	100.0	0.0	0.0033333333333333327	1.5	15.0	5	2	3	2	2	0.8333333333333334	4	10.0	1.0	1.0	1.0	1.0	1.0	0.0	6612.0	0.0	1.0	0.0	0.0	0.0	1.0	0.0	1.0	1.0	0.0	0.0	0.0	1.0	1.0	1
5.0	0.0	6174.0	0.0	0.0	1.0	2.0	339.0	5.0	0.0	2.0	1.0	1.0	0.0	2	50.0	0.0	0.014395021744511906	3.5	151.147728317375	13	5	7	5	6	8.397096017631945	10	43.18506523353572	5.0	5.0	5.0	5.0	5.0	0.0	6174.0	0.0	2.0	0.0	1.0	1.0	1.0	0.0	1.0	1.0	0.0	0.0	0.0	4.0	1.0	1
5.0	0.0	6174.0	0.0	0.0	1.0	1.0	1337.0	5.0	0.0	1.0	1.0	1.0	0.0	1	50.0	0.0	0.03542467795750295	2.916666666666667	309.9659321281508	26	12	14	5	12	17.220329562675047	17	106.27403387250885	5.0	5.0	5.0	5.0	5.0	0.0	6174.0	0.0	1.0	0.0	0.0	0.0	1.0	0.0	1.0	1.0	0.0	0.0	0.0	2.0	0.0	0
1.0	0.0	6174.0	0.0	0.0	0.0	0.0	0.0	1.0	0.0	0.0	0.0	0.0	0.0	1	100.0	0.0	0.024669598120940616	1.5	111.01319154423277	20	10	10	3	10	6.167399530235153	13	74.00879436282185	0.0	0.0	1.0	1.0	1.0	0.0	6174.0	0.0	1.0	0.0	0.0	0.0	1.0	0.0	1.0	1.0	0.0	0.0	0.0	1.0	0.0	0
1.0	0.0	6174.0	0.0	0.0	0.0	0.0	0.0	1.0	0.0	0.0	0.0	0.0	0.0	1	100.0	0.0	0.0006666666666666666	0.5	1.0	2	1	1	1	1	0.05555555555555555	2	2.0	0.0	0.0	1.0	1.0	1.0	0.0	6174.0	0.0	1.0	0.0	0.0	0.0	1.0	0.0	1.0	1.0	0.0	0.0	0.0	1.0	1.0	0
1.0	0.0	6174.0	0.0	0.0	0.0	0.0	0.0	1.0	0.0	0.0	0.0	0.0	0.0	3	100.0	0.0	0.05805500935039566	6.416666666666666	1117.5589299951164	41	12	22	7	19	62.086607221950906	19	174.165028051187	0.0	0.0	1.0	1.0	1.0	0.0	6174.0	0.0	1.0	0.0	0.0	0.0	1.0	0.0	1.0	1.0	0.0	0.0	0.0	1.0	1.0	1
4.0	0.0	4567.0	0.0	0.0	1.0	1.0	1337.0	4.0	0.0	1.0	1.0	1.0	0.0	1	50.0	0.0	0.02389975000480771	3.571428571428572	256.0687500515112	20	7	10	5	10	14.226041669528401	12	71.69925001442313	4.0	4.0	4.0	4.0	4.0	0.0	4567.0	0.0	1.0	0.0	0.0	0.0	1.0	0.0	1.0	1.0	0.0	2.0	0.0	2.0	0.0	0
1.0	0.0	6174.0	0.0	0.0	0.0	0.0	0.0	1.0	0.0	0.0	0.0	0.0	0.0	3	100.0	0.0	0.05805500935039566	6.416666666666666	1117.5589299951164	41	12	22	7	19	62.086607221950906	19	174.165028051187	0.0	0.0	1.0	1.0	1.0	0.0	6174.0	0.0	1.0	0.0	0.0	0.0	1.0	0.0	1.0	1.0	0.0	1.0	0.0	1.0	1.0	1
1.0	0.0	6174.0	0.0	0.0	0.0	0.0	0.0	1.0	0.0	0.0	0.0	0.0	0.0	3	100.0	0.0	0.04533333333333334	7.388888888888888	1004.8888888888887	34	9	19	7	15	55.82716049382717	16	136.0	0.0	0.0	1.0	1.0	1.0	0.0	6174.0	0.0	3.0	0.0	1.0	1.0	1.0	0.0	1.0	1.0	0.0	0.0	0.0	2.0	2.0	1
1.0	0.0	6174.0	0.0	0.0	0.0	0.0	0.0	1.0	0.0	0.0	0.0	0.0	0.0	3	100.0	0.0	0.05805500935039566	6.416666666666666	1117.5589299951164	41	12	22	7	19	62.086607221950906	19	174.165028051187	0.0	0.0	1.0	1.0	1.0	0.0	6174.0	0.0	3.0	0.0	1.0	1.0	1.0	0.0	1.0	1.0	0.0	0.0	0.0	2.0	3.0	1
1.0	0.0	6612.0	0.0	0.0	0.0	0.0	0.0	1.0	0.0	0.0	0.0	0.0	0.0	3	100.0	0.0	0.05805500935039566	6.416666666666666	1117.5589299951164	41	12	22	7	19	62.086607221950906	19	174.165028051187	0.0	0.0	1.0	1.0	1.0	0.0	6612.0	0.0	1.0	0.0	0.0	0.0	1.0	0.0	1.0	1.0	0.0	0.0	0.0	1.0	1.0	1
55.0	0.0	6174.0	0.0	0.0	1.0	2.0	1375.0	55.0	0.074074075	2.0	1.0	1.0	2.0	8	50.0	0.0	0.2934992626103369	13.475	11864.707691022872	153	40	77	14	76	659.1504272790484	54	880.4977878310108	55.0	48.0	25.0	32.0	55.0	0.0	6174.0	0.0	11.0	0.0	1.0	1.0	1.0	0.0	1.0	1.0	0.0	0.0	0.0	14.0	1.0	1
1.0	0.0	6174.0	0.0	0.0	0.0	0.0	0.0	1.0	0.0	0.0	0.0	0.0	0.0	3	100.0	0.0	0.05805500935039566	6.416666666666666	1117.5589299951164	41	12	22	7	19	62.086607221950906	19	174.165028051187	0.0	0.0	1.0	1.0	1.0	0.0	6174.0	0.0	1.0	0.0	0.0	0.0	1.0	0.0	1.0	1.0	0.0	0.0	0.0	1.0	0.0	1
1.0	0.0	6612.0	0.0	0.0	0.0	0.0	0.0	1.0	0.0	0.0	0.0	0.0	0.0	3	100.0	0.0	0.05805500935039566	6.416666666666666	1117.5589299951164	41	12	22	7	19	62.086607221950906	19	174.165028051187	0.0	0.0	1.0	1.0	1.0	0.0	6612.0	0.0	2.0	0.0	0.0	0.0	1.0	0.0	1.0	1.0	0.0	0.0	0.0	2.0	1.0	1
1.0	0.0	6174.0	0.0	0.0	0.0	0.0	0.0	1.0	0.0	0.0	0.0	0.0	0.0	3	100.0	0.0	0.05805500935039566	6.416666666666666	1117.5589299951164	41	12	22	7	19	62.086607221950906	19	174.165028051187	0.0	0.0	1.0	1.0	1.0	0.0	6174.0	0.0	2.0	0.0	1.0	1.0	1.0	0.0	1.0	1.0	0.0	0.0	0.0	2.0	2.0	1
14.0	0.0	6174.0	0.0	0.0	1.0	2.0	1375.0	14.0	0.0	2.0	1.0	1.0	0.0	5	55.555555555555564	0.0	0.0871729375396636	3.4090909090909087	891.5414066556501	55	22	30	5	25	49.53007814753614	27	261.5188126189908	14.0	14.0	14.0	14.0	14.0	0.0	6174.0	0.0	5.0	0.0	2.0	2.0	1.0	0.0	1.0	1.0	0.0	0.0	0.0	9.0	0.0	0
1.0	0.0	6174.0	0.0	0.0	0.0	0.0	0.0	1.0	0.0	0.0	0.0	0.0	0.0	1	100.0	0.0	0.009000000000000001	2.5	67.5	9	4	5	4	4	3.75	8	27.0	0.0	0.0	1.0	1.0	1.0	0.0	6174.0	0.0	7.0	0.0	2.0	2.0	1.0	0.0	1.0	1.0	0.0	0.0	0.0	7.0	0.0	1
1.0	0.0	6174.0	0.0	0.0	0.0	0.0	0.0	1.0	0.0	0.0	0.0	0.0	0.0	1	100.0	0.0	0.024669598120940616	1.5	111.01319154423277	20	10	10	3	10	6.167399530235153	13	74.00879436282185	0.0	0.0	1.0	1.0	1.0	0.0	6174.0	0.0	8.0	0.0	2.0	2.0	1.0	0.0	1.0	1.0	0.0	2.0	0.0	2.0	1.0	0
1.0	0.0	6612.0	0.0	0.0	1.0	7.0	413.0	1.0	0.0	7.0	1.0	1.0	0.0	1	100.0	0.0	0.0026666666666666666	1.0	8.0	4	2	2	2	2	0.4444444444444444	4	8.0	1.0	1.0	1.0	1.0	1.0	0.0	6612.0	0.0	1.0	0.0	0.0	0.0	1.0	0.0	1.0	1.0	0.0	0.0	0.0	2.0	1.0	0
9.0	0.0	6174.0	0.0	0.0	1.0	1.0	1337.0	9.0	0.0	1.0	1.0	1.0	0.0	3	300.0	0.0	0.07388484528226455	4.027777777777779	892.7752138273632	49	18	29	5	20	49.59862299040907	23	221.65453584679364	9.0	9.0	9.0	9.0	9.0	0.0	6174.0	0.0	3.0	0.0	1.0	1.0	1.0	0.0	1.0	1.0	0.0	0.0	0.0	1.0	4.0	4
3.0	0.0	6174.0	0.0	0.0	1.0	1.0	276.0	3.0	0.0	1.0	1.0	1.0	0.0	1	50.0	0.0	0.01911980000384617	2.8571428571428568	163.88400003296712	16	7	8	5	8	9.104666668498174	12	57.3594000115385	3.0	3.0	3.0	3.0	3.0	0.0	6174.0	0.0	1.0	0.0	0.0	0.0	1.0	0.0	1.0	1.0	0.0	0.0	0.0	1.0	1.0	1
1.0	0.0	6174.0	0.0	0.0	0.0	0.0	0.0	1.0	0.0	0.0	0.0	0.0	0.0	4	3.571428571428571	0.0	10.721115739864144	18.73780487804878	602670.5244256558	3426	656	1756	14	1670	33481.695801425325	670	32163.347219592437	0.0	0.0	1.0	1.0	1.0	0.0	6174.0	0.0	2.0	0.0	1.0	1.0	1.0	0.0	1.0	1.0	0.0	0.0	0.0	1.0	2.0	1
24.0	0.0	5578.0	0.0	0.0	1.0	1.0	1337.0	24.0	0.0	1.0	1.0	1.0	0.0	1	100.0	0.0	0.0006666666666666666	0.5	1.0	2	1	1	1	1	0.05555555555555555	2	2.0	3.0	3.0	3.0	3.0	24.0	0.0	5578.0	0.0	1.0	0.0	0.0	0.0	1.0	0.0	1.0	1.0	0.0	0.0	0.0	1.0	0.0	0
1.0	0.0	6174.0	0.0	0.0	0.0	0.0	0.0	1.0	0.0	0.0	0.0	0.0	0.0	3	100.0	0.0	0.04533333333333334	7.388888888888888	1004.8888888888887	34	9	19	7	15	55.82716049382717	16	136.0	0.0	0.0	1.0	1.0	1.0	0.0	6174.0	0.0	1.0	0.0	0.0	0.0	1.0	0.0	1.0	1.0	0.0	0.0	0.0	1.0	0.0	1
2.5	0.0	4369.5	0.0	85.0	1.0	1.0	1337.0	5.0	0.0	1.0	1.0	1.0	0.0	1	100.0	0.0	0.007486279792153611	1.5	33.688259064691245	8	4	4	3	4	1.8715699480384032	7	22.458839376460837	3.0	3.0	3.0	3.0	3.0	0.0	4799.0	0.0	1.0	0.0	0.0	0.0	2.0	0.0	2.0	1.0	0.0	0.0	0.0	1.0	0.0	0
8.0	0.0	6174.0	0.0	0.0	1.0	2.0	1346.0	8.0	0.0	2.0	1.0	1.0	0.0	2	40.0	0.0	0.041699250014423116	6.4	800.6256002769239	30	10	16	8	14	44.47920001538468	18	125.09775004326937	8.0	8.0	8.0	8.0	8.0	0.0	6174.0	0.0	2.0	0.0	1.0	1.0	1.0	0.0	1.0	1.0	0.0	0.0	0.0	5.0	1.0	1
1.0	0.0	6612.0	0.0	0.0	0.0	0.0	0.0	1.0	0.0	0.0	0.0	0.0	0.0	1	100.0	0.0	0.024669598120940616	1.5	111.01319154423277	20	10	10	3	10	6.167399530235153	13	74.00879436282185	0.0	0.0	1.0	1.0	1.0	0.0	6612.0	0.0	1.0	0.0	0.0	0.0	1.0	0.0	1.0	1.0	0.0	0.0	0.0	2.0	0.0	0
1.0	0.0	6174.0	0.0	0.0	0.0	0.0	0.0	1.0	0.0	0.0	0.0	0.0	0.0	1	100.0	0.0	0.009000000000000001	2.5	67.5	9	4	5	4	4	3.75	8	27.0	0.0	0.0	1.0	1.0	1.0	0.0	6174.0	0.0	2.0	0.0	1.0	1.0	1.0	0.0	1.0	1.0	0.0	0.0	0.0	2.0	1.0	1
1.0	0.0	6174.0	0.0	0.0	0.0	0.0	0.0	1.0	0.0	0.0	0.0	0.0	0.0	3	100.0	0.0	0.05805500935039566	6.416666666666666	1117.5589299951164	41	12	22	7	19	62.086607221950906	19	174.165028051187	0.0	0.0	1.0	1.0	1.0	0.0	6174.0	0.0	10.0	0.0	2.0	2.0	1.0	0.0	1.0	1.0	0.0	0.0	0.0	2.0	1.0	1
28.0	0.0	4820.0	0.0	0.0	1.0	1.0	1337.0	28.0	0.0	1.0	1.0	1.0	0.0	3	50.0	0.0	0.042975796551693715	5.0	644.6369482754056	33	10	20	5	13	35.8131637930781	15	128.92738965508113	6.0	6.0	6.0	6.0	28.0	0.0	4820.0	0.0	3.0	0.0	1.0	1.0	1.0	0.0	1.0	1.0	0.0	0.0	0.0	6.0	2.0	2
1.0	0.0	6174.0	0.0	0.0	0.0	0.0	0.0	1.0	0.0	0.0	0.0	0.0	0.0	3	100.0	0.0	0.05805500935039566	6.416666666666666	1117.5589299951164	41	12	22	7	19	62.086607221950906	19	174.165028051187	0.0	0.0	1.0	1.0	1.0	0.0	6174.0	0.0	1.0	0.0	0.0	0.0	1.0	0.0	1.0	1.0	0.0	0.0	0.0	2.0	1.0	1
1.0	0.0	6174.0	0.0	0.0	0.0	0.0	0.0	1.0	0.0	0.0	0.0	0.0	0.0	4	3.571428571428571	0.0	10.721115739864144	18.73780487804878	602670.5244256558	3426	656	1756	14	1670	33481.695801425325	670	32163.347219592437	0.0	0.0	1.0	1.0	1.0	0.0	6174.0	0.0	1.0	0.0	0.0	0.0	1.0	0.0	1.0	1.0	0.0	0.0	0.0	1.0	1.0	1
1.0	0.0	6174.0	0.0	0.0	0.0	0.0	0.0	1.0	0.0	0.0	0.0	0.0	0.0	1	100.0	0.0	0.024669598120940616	1.5	111.01319154423277	20	10	10	3	10	6.167399530235153	13	74.00879436282185	0.0	0.0	1.0	1.0	1.0	0.0	6174.0	0.0	5.0	0.0	4.0	4.0	1.0	0.0	1.0	1.0	0.0	0.0	0.0	2.0	1.0	0
1.0	0.0	6174.0	0.0	0.0	0.0	0.0	0.0	1.0	0.0	0.0	0.0	0.0	0.0	1	100.0	0.0	0.024669598120940616	1.5	111.01319154423277	20	10	10	3	10	6.167399530235153	13	74.00879436282185	0.0	0.0	1.0	1.0	1.0	0.0	6174.0	0.0	1.0	0.0	0.0	0.0	1.0	0.0	1.0	1.0	0.0	0.0	0.0	1.0	1.0	0
1.0	0.0	6174.0	0.0	0.0	0.0	0.0	0.0	1.0	0.0	0.0	0.0	0.0	0.0	1	100.0	0.0	0.009000000000000001	2.5	67.5	9	4	5	4	4	3.75	8	27.0	0.0	0.0	1.0	1.0	1.0	0.0	6174.0	0.0	1.0	0.0	0.0	0.0	1.0	0.0	1.0	1.0	0.0	0.0	0.0	1.0	0.0	1
3.0	0.0	6174.0	0.0	0.0	1.0	1.0	1337.0	3.0	0.0	1.0	1.0	1.0	0.0	1	50.0	0.0	0.028319516756290568	2.6785714285714284	227.5675453630492	20	14	15	5	5	12.642641409058287	19	84.9585502688717	3.0	3.0	3.0	3.0	3.0	0.0	6174.0	0.0	1.0	0.0	0.0	0.0	1.0	0.0	1.0	1.0	0.0	0.0	0.0	1.0	1.0	1
3.0	0.0	6174.0	0.0	0.0	1.0	2.0	83.0	3.0	0.0	2.0	1.0	1.0	0.0	1	100.0	0.0	0.009000000000000001	2.5	67.5	9	4	5	4	4	3.75	8	27.0	3.0	3.0	3.0	3.0	3.0	0.0	6174.0	0.0	1.0	0.0	0.0	0.0	1.0	0.0	1.0	1.0	0.0	0.0	0.0	1.0	1.0	1
4.0	0.0	4642.0	0.0	0.0	1.0	1.0	81.0	4.0	0.0	1.0	1.0	1.0	0.0	1	100.0	0.0	0.020756589711823783	2.8571428571428568	177.91362610134675	18	7	10	4	8	9.884090338963711	11	62.269769135471364	3.0	3.0	3.0	3.0	4.0	0.0	4642.0	0.0	1.0	0.0	0.0	0.0	1.0	0.0	1.0	1.0	0.0	0.0	0.0	1.0	1.0	1
1.0	0.0	6174.0	0.0	0.0	0.0	0.0	0.0	1.0	0.0	0.0	0.0	0.0	0.0	1	100.0	0.0	0.0006666666666666666	0.5	1.0	2	1	1	1	1	0.05555555555555555	2	2.0	0.0	0.0	1.0	1.0	1.0	0.0	6174.0	0.0	1.0	0.0	0.0	0.0	1.0	0.0	1.0	1.0	0.0	0.0	0.0	1.0	1.0	0
1.0	0.0	6612.0	0.0	0.0	0.0	0.0	0.0	1.0	0.0	0.0	0.0	0.0	0.0	1	100.0	0.0	0.009000000000000001	2.5	67.5	9	4	5	4	4	3.75	8	27.0	0.0	0.0	1.0	1.0	1.0	0.0	6612.0	0.0	1.0	0.0	0.0	0.0	1.0	0.0	1.0	1.0	0.0	0.0	0.0	1.0	1.0	1
9.0	0.0	4354.0	0.0	0.0	1.0	1.0	1337.0	9.0	0.0	1.0	1.0	1.0	0.0	1	50.0	0.0	0.01729715809318649	4.199999999999998	217.9441919741497	15	5	7	6	8	12.10801066523054	11	51.89147427955947	4.0	4.0	4.0	4.0	9.0	0.0	4354.0	0.0	1.0	0.0	0.0	0.0	1.0	0.0	1.0	1.0	0.0	0.0	0.0	2.0	0.0	0
1.0	0.0	6174.0	0.0	0.0	0.0	0.0	0.0	1.0	0.0	0.0	0.0	0.0	0.0	1	100.0	0.0	0.009000000000000001	2.5	67.5	9	4	5	4	4	3.75	8	27.0	0.0	0.0	1.0	1.0	1.0	0.0	6174.0	0.0	1.0	0.0	0.0	0.0	1.0	0.0	1.0	1.0	0.0	0.0	0.0	1.0	2.0	1
1.0	0.0	6174.0	0.0	0.0	0.0	0.0	0.0	1.0	0.0	0.0	0.0	0.0	0.0	3	100.0	0.0	0.05805500935039566	6.416666666666666	1117.5589299951164	41	12	22	7	19	62.086607221950906	19	174.165028051187	0.0	0.0	1.0	1.0	1.0	0.0	6174.0	0.0	3.0	0.0	2.0	2.0	1.0	0.0	1.0	1.0	0.0	0.0	0.0	6.0	1.0	1
1.0	0.0	6174.0	0.0	0.0	0.0	0.0	0.0	1.0	0.0	0.0	0.0	0.0	0.0	1	100.0	0.0	0.0006666666666666666	0.5	1.0	2	1	1	1	1	0.05555555555555555	2	2.0	0.0	0.0	1.0	1.0	1.0	0.0	6174.0	0.0	1.0	0.0	0.0	0.0	1.0	0.0	1.0	1.0	0.0	0.0	0.0	1.0	0.0	0
1.0	0.0	6612.0	0.0	0.0	0.0	0.0	0.0	1.0	0.0	0.0	0.0	0.0	0.0	4	3.571428571428571	0.0	10.721115739864144	18.73780487804878	602670.5244256558	3426	656	1756	14	1670	33481.695801425325	670	32163.347219592437	0.0	0.0	1.0	1.0	1.0	0.0	6612.0	0.0	7.0	0.0	3.0	2.0	1.0	0.0	1.0	1.0	0.0	0.0	0.0	7.0	0.0	1
1.0	0.0	6612.0	0.0	0.0	0.0	0.0	0.0	1.0	0.0	0.0	0.0	0.0	0.0	1	100.0	0.0	0.009000000000000001	2.5	67.5	9	4	5	4	4	3.75	8	27.0	0.0	0.0	1.0	1.0	1.0	0.0	6612.0	0.0	2.0	0.0	0.0	0.0	1.0	0.0	1.0	1.0	0.0	0.0	0.0	2.0	0.0	1
1.0	0.0	6174.0	0.0	0.0	0.0	0.0	0.0	1.0	0.0	0.0	0.0	0.0	0.0	1	100.0	0.0	0.0006666666666666666	0.5	1.0	2	1	1	1	1	0.05555555555555555	2	2.0	0.0	0.0	1.0	1.0	1.0	0.0	6174.0	0.0	1.0	0.0	0.0	0.0	1.0	0.0	1.0	1.0	0.0	0.0	0.0	1.0	2.0	0
19.0	0.0	6174.0	0.0	0.0	1.0	2.0	1340.0	19.0	0.0	2.0	1.0	1.0	0.0	1	12.5	0.0	0.21166640970889125	6.0	3809.9953747600425	121	32	64	6	57	211.66640970889125	38	634.9992291266738	19.0	19.0	19.0	19.0	19.0	0.0	6174.0	0.0	1.0	0.0	0.0	0.0	1.0	0.0	1.0	1.0	0.0	0.0	0.0	5.0	1.0	1
1.0	0.0	6174.0	0.0	0.0	0.0	0.0	0.0	1.0	0.0	0.0	0.0	0.0	0.0	1	100.0	0.0	0.024669598120940616	1.5	111.01319154423277	20	10	10	3	10	6.167399530235153	13	74.00879436282185	0.0	0.0	1.0	1.0	1.0	0.0	6174.0	0.0	2.0	0.0	1.0	1.0	1.0	0.0	1.0	1.0	0.0	0.0	0.0	2.0	3.0	0
1.0	0.0	6174.0	0.0	0.0	0.0	0.0	0.0	1.0	0.0	0.0	0.0	0.0	0.0	3	100.0	0.0	0.05805500935039566	6.416666666666666	1117.5589299951164	41	12	22	7	19	62.086607221950906	19	174.165028051187	0.0	0.0	1.0	1.0	1.0	0.0	6174.0	0.0	11.0	0.0	0.0	0.0	1.0	0.0	1.0	1.0	0.0	1.0	0.0	2.0	1.0	1
1.0	0.0	6174.0	0.0	0.0	0.0	0.0	0.0	1.0	0.0	0.0	0.0	0.0	0.0	3	100.0	0.0	0.05805500935039566	6.416666666666666	1117.5589299951164	41	12	22	7	19	62.086607221950906	19	174.165028051187	0.0	0.0	1.0	1.0	1.0	0.0	6174.0	0.0	5.0	0.0	2.0	2.0	1.0	0.0	1.0	1.0	0.0	4.0	0.0	2.0	2.0	1
1.0	0.0	6174.0	0.0	0.0	0.0	0.0	0.0	1.0	0.0	0.0	0.0	0.0	0.0	4	3.571428571428571	0.0	10.721115739864144	18.73780487804878	602670.5244256558	3426	656	1756	14	1670	33481.695801425325	670	32163.347219592437	0.0	0.0	1.0	1.0	1.0	0.0	6174.0	0.0	1.0	0.0	0.0	0.0	1.0	0.0	1.0	1.0	0.0	0.0	0.0	0.0	0.0	1
1.0	0.0	6174.0	0.0	0.0	0.0	0.0	0.0	1.0	0.0	0.0	0.0	0.0	0.0	4	3.571428571428571	0.0	10.721115739864144	18.73780487804878	602670.5244256558	3426	656	1756	14	1670	33481.695801425325	670	32163.347219592437	0.0	0.0	1.0	1.0	1.0	0.0	6174.0	0.0	2.0	0.0	1.0	1.0	1.0	0.0	1.0	1.0	0.0	0.0	0.0	1.0	1.0	1
10.0	0.0	4515.0	0.0	0.0	1.0	2.0	1345.0	10.0	0.05263158	2.0	1.0	1.0	1.0	8	50.0	0.0	0.18892539048396906	21.454545454545453	12159.92513296819	108	22	59	16	49	675.5513962760106	38	566.7761714519073	19.0	18.0	18.0	19.0	10.0	0.0	4515.0	0.0	8.0	0.0	3.0	2.0	1.0	0.0	1.0	1.0	0.0	0.0	0.0	11.0	3.0	3
1.0	0.0	6612.0	0.0	0.0	0.0	0.0	0.0	1.0	0.0	0.0	0.0	0.0	0.0	1	100.0	0.0	0.009000000000000001	2.5	67.5	9	4	5	4	4	3.75	8	27.0	0.0	0.0	1.0	1.0	1.0	0.0	6612.0	0.0	1.0	0.0	0.0	0.0	1.0	0.0	1.0	1.0	0.0	0.0	0.0	1.0	1.0	1
10.0	0.0	6612.0	0.0	0.0	1.0	2.0	1339.0	10.0	0.0	2.0	1.0	1.0	0.0	2	40.0	0.0	0.03866666666666667	6.222222222222222	721.7777777777777	29	9	16	7	13	40.09876543209876	16	116.0	10.0	10.0	8.0	8.0	10.0	0.0	6612.0	0.0	2.0	0.0	1.0	1.0	1.0	0.0	1.0	1.0	0.0	0.0	0.0	4.0	2.0	2
1.0	0.0	6174.0	0.0	0.0	1.0	2.0	1344.0	1.0	0.0	2.0	1.0	1.0	0.0	1	100.0	0.0	0.008422064766172813	3.333333333333333	84.22064766172814	9	3	5	4	4	4.678924870096008	7	25.266194298518442	1.0	1.0	1.0	1.0	1.0	0.0	6174.0	0.0	2.0	0.0	0.0	0.0	1.0	0.0	1.0	1.0	0.0	0.0	0.0	1.0	1.0	1
1.0	0.0	6174.0	0.0	0.0	0.0	0.0	0.0	1.0	0.0	0.0	0.0	0.0	0.0	1	100.0	0.0	0.009000000000000001	2.5	67.5	9	4	5	4	4	3.75	8	27.0	0.0	0.0	1.0	1.0	1.0	0.0	6174.0	0.0	1.0	0.0	0.0	0.0	1.0	0.0	1.0	1.0	0.0	0.0	0.0	1.0	0.0	1
1.0	0.0	6174.0	0.0	0.0	0.0	0.0	0.0	1.0	0.0	0.0	0.0	0.0	0.0	4	3.571428571428571	0.0	10.721115739864144	18.73780487804878	602670.5244256558	3426	656	1756	14	1670	33481.695801425325	670	32163.347219592437	0.0	0.0	1.0	1.0	1.0	0.0	6174.0	0.0	1.0	0.0	0.0	0.0	1.0	0.0	1.0	1.0	0.0	0.0	0.0	1.0	1.0	1
1.0	0.0	6612.0	0.0	0.0	1.0	2.0	1344.0	1.0	0.0	2.0	1.0	1.0	0.0	1	100.0	0.0	0.009000000000000001	2.5	67.5	9	4	5	4	4	3.75	8	27.0	1.0	1.0	1.0	1.0	1.0	0.0	6612.0	0.0	1.0	0.0	0.0	0.0	1.0	0.0	1.0	1.0	0.0	0.0	0.0	1.0	1.0	1
11.0	0.0	6174.0	0.0	0.0	1.0	2.0	408.0	11.0	0.09090909	2.0	1.0	1.0	1.0	7	100.0	0.0	0.08142411520902622	9.0	2198.451110643708	54	14	28	9	26	122.13617281353932	23	244.2723456270787	11.0	10.0	10.0	11.0	11.0	0.0	6174.0	0.0	9.0	0.0	2.0	2.0	1.0	0.0	1.0	1.0	0.0	0.0	0.0	7.0	2.0	2
30.0	0.0	6612.0	0.0	0.0	1.0	2.0	283.0	30.0	0.08695652	2.0	1.0	1.0	2.0	5	31.25	0.0	0.1744182732224542	9.13793103448276	4781.466455581073	99	29	53	10	46	265.63702531005964	39	523.2548196673627	30.0	22.0	21.0	29.0	30.0	0.0	6612.0	0.0	7.0	0.0	3.0	2.0	1.0	0.0	1.0	1.0	0.0	0.0	0.0	14.0	0.0	0
1.0	0.0	6174.0	0.0	0.0	0.0	0.0	0.0	1.0	0.0	0.0	0.0	0.0	0.0	1	100.0	0.0	0.009000000000000001	2.5	67.5	9	4	5	4	4	3.75	8	27.0	0.0	0.0	1.0	1.0	1.0	0.0	6174.0	0.0	1.0	0.0	0.0	0.0	1.0	0.0	1.0	1.0	0.0	0.0	0.0	1.0	0.0	1
1.0	0.0	6174.0	0.0	0.0	0.0	0.0	0.0	1.0	0.0	0.0	0.0	0.0	0.0	1	100.0	0.0	0.009000000000000001	2.5	67.5	9	4	5	4	4	3.75	8	27.0	0.0	0.0	1.0	1.0	1.0	0.0	6174.0	0.0	3.0	0.0	0.0	0.0	1.0	0.0	1.0	1.0	0.0	0.0	0.0	2.0	2.0	1
1.0	0.0	6174.0	0.0	0.0	0.0	0.0	0.0	1.0	0.0	0.0	0.0	0.0	0.0	1	100.0	0.0	0.009000000000000001	2.5	67.5	9	4	5	4	4	3.75	8	27.0	0.0	0.0	1.0	1.0	1.0	0.0	6174.0	0.0	20.0	0.0	3.0	3.0	1.0	0.0	1.0	1.0	0.0	1.0	0.0	2.0	0.0	1
9.0	0.0	4567.0	0.0	0.0	1.0	1.0	1337.0	9.0	0.0	1.0	1.0	1.0	0.0	5	83.33333333333334	0.0	0.07766316253533666	8.59375	2002.2534091141486	49	16	25	11	24	111.23630050634158	27	232.98948760601002	9.0	9.0	9.0	9.0	9.0	0.0	4567.0	0.0	5.0	0.0	3.0	3.0	1.0	0.0	1.0	1.0	0.0	2.0	0.0	4.0	0.0	0
1.0	0.0	6612.0	0.0	0.0	0.0	0.0	0.0	1.0	0.0	0.0	0.0	0.0	0.0	1	100.0	0.0	0.024669598120940616	1.5	111.01319154423277	20	10	10	3	10	6.167399530235153	13	74.00879436282185	0.0	0.0	1.0	1.0	1.0	0.0	6612.0	0.0	1.0	0.0	0.0	0.0	1.0	0.0	1.0	1.0	0.0	0.0	0.0	1.0	1.0	0
1.0	0.0	6174.0	0.0	0.0	0.0	0.0	0.0	1.0	0.0	0.0	0.0	0.0	0.0	3	100.0	0.0	0.04533333333333334	7.388888888888888	1004.8888888888887	34	9	19	7	15	55.82716049382717	16	136.0	0.0	0.0	1.0	1.0	1.0	0.0	6174.0	0.0	1.0	0.0	0.0	0.0	1.0	0.0	1.0	1.0	0.0	1.0	0.0	1.0	2.0	1
1.0	0.0	6174.0	0.0	0.0	0.0	0.0	0.0	1.0	0.0	0.0	0.0	0.0	0.0	3	100.0	0.0	0.04533333333333334	7.388888888888888	1004.8888888888887	34	9	19	7	15	55.82716049382717	16	136.0	0.0	0.0	1.0	1.0	1.0	0.0	6174.0	0.0	2.0	0.0	1.0	1.0	1.0	0.0	1.0	1.0	0.0	0.0	0.0	2.0	3.0	1
3.0	0.0	6174.0	0.0	0.0	0.0	0.0	0.0	3.0	0.0	0.0	0.0	0.0	0.0	1	100.0	0.0	0.011623058338621813	3.75	130.75940630949538	11	4	6	5	5	7.264411461638633	9	34.86917501586544	0.0	0.0	3.0	3.0	3.0	0.0	6174.0	0.0	1.0	0.0	0.0	0.0	1.0	0.0	1.0	1.0	0.0	0.0	0.0	1.0	1.0	1
1.0	0.0	6612.0	0.0	0.0	1.0	4.0	410.0	1.0	0.0	4.0	1.0	1.0	0.0	1	100.0	0.0	0.0065504948181344105	1.5	29.47722668160484	7	4	4	3	3	1.6376237045336022	7	19.651484454403228	1.0	1.0	1.0	1.0	1.0	0.0	6612.0	0.0	1.0	0.0	0.0	0.0	1.0	0.0	1.0	1.0	0.0	0.0	0.0	1.0	0.0	0
1.0	0.0	6612.0	0.0	0.0	0.0	0.0	0.0	1.0	0.0	0.0	0.0	0.0	0.0	4	3.571428571428571	0.0	10.721115739864144	18.73780487804878	602670.5244256558	3426	656	1756	14	1670	33481.695801425325	670	32163.347219592437	0.0	0.0	1.0	1.0	1.0	0.0	6612.0	0.0	4.0	11.0	1.0	1.0	1.0	0.0	1.0	1.0	0.0	0.0	0.0	3.0	1.0	1
1.0	0.0	6174.0	0.0	0.0	0.0	0.0	0.0	1.0	0.0	0.0	0.0	0.0	0.0	1	100.0	0.0	0.009000000000000001	2.5	67.5	9	4	5	4	4	3.75	8	27.0	0.0	0.0	1.0	1.0	1.0	0.0	6174.0	0.0	1.0	0.0	0.0	0.0	1.0	0.0	1.0	1.0	0.0	0.0	0.0	1.0	1.0	1
3.0	0.0	6174.0	0.0	0.0	1.0	1.0	81.0	3.0	0.0	1.0	1.0	1.0	0.0	2	200.0	0.0	0.02220263830884656	3.125	208.14973414543644	18	8	10	5	8	11.563874119190912	13	66.60791492653966	3.0	3.0	3.0	3.0	3.0	0.0	6174.0	0.0	2.0	0.0	0.0	0.0	1.0	0.0	1.0	1.0	0.0	0.0	0.0	1.0	2.0	2
16.0	0.0	6612.0	0.0	0.0	1.0	2.0	1343.0	16.0	0.0	2.0	1.0	1.0	0.0	4	36.36363636363637	0.0	0.1990834835771447	10.862068965517242	6487.375585531095	113	29	63	10	50	360.40975475172746	39	597.2504507314341	16.0	15.0	13.0	14.0	16.0	0.0	6612.0	0.0	5.0	0.0	3.0	3.0	1.0	0.0	1.0	1.0	0.0	1.0	0.0	6.0	3.0	3
1.0	0.0	6174.0	0.0	0.0	0.0	0.0	0.0	1.0	0.0	0.0	0.0	0.0	0.0	4	3.571428571428571	0.0	10.721115739864144	18.73780487804878	602670.5244256558	3426	656	1756	14	1670	33481.695801425325	670	32163.347219592437	0.0	0.0	1.0	1.0	1.0	0.0	6174.0	0.0	1.0	0.0	0.0	0.0	1.0	0.0	1.0	1.0	0.0	0.0	0.0	1.0	1.0	1
15.0	0.0	6612.0	0.0	0.0	1.0	2.0	1372.0	15.0	0.125	2.0	1.0	1.0	2.0	3	27.27272727272727	0.0	0.09499480107719728	6.352941176470589	1810.4891499418775	63	17	36	6	27	100.58273055232655	23	284.9844032315918	15.0	14.0	14.0	15.0	15.0	0.0	6612.0	0.0	3.0	0.0	1.0	1.0	1.0	0.0	1.0	1.0	0.0	1.0	0.0	10.0	1.0	1
1.0	0.0	6174.0	0.0	0.0	0.0	0.0	0.0	1.0	0.0	0.0	0.0	0.0	0.0	3	100.0	0.0	0.05805500935039566	6.416666666666666	1117.5589299951164	41	12	22	7	19	62.086607221950906	19	174.165028051187	0.0	0.0	1.0	1.0	1.0	0.0	6174.0	0.0	2.0	0.0	1.0	1.0	1.0	0.0	1.0	1.0	0.0	0.0	0.0	2.0	1.0	1
6.0	0.0	6174.0	0.0	0.0	0.0	0.0	0.0	6.0	0.0	0.0	0.0	0.0	0.0	1	11.111111111111109	0.0	0.10526074030156042	8.941176470588236	2823.4645633830323	68	17	38	8	30	156.8591424101685	25	315.78222090468125	0.0	0.0	6.0	6.0	6.0	0.0	6174.0	0.0	1.0	0.0	0.0	0.0	1.0	0.0	1.0	1.0	0.0	0.0	0.0	2.0	1.0	1
5.0	0.0	6174.0	0.0	0.0	1.0	1.0	1337.0	5.0	0.0	1.0	1.0	1.0	0.0	1	50.0	0.0	0.03542467795750295	2.916666666666667	309.9659321281508	26	12	14	5	12	17.220329562675047	17	106.27403387250885	5.0	5.0	5.0	5.0	5.0	0.0	6174.0	0.0	1.0	0.0	0.0	0.0	1.0	0.0	1.0	1.0	0.0	0.0	0.0	2.0	0.0	0
3.0	0.0	6174.0	0.0	0.0	1.0	1.0	81.0	3.0	0.0	1.0	1.0	1.0	0.0	1	100.0	0.0	0.004643856189774725	2.25	31.34602928097939	6	2	3	3	3	1.7414460711655215	5	13.931568569324176	3.0	3.0	3.0	3.0	3.0	0.0	6174.0	0.0	1.0	0.0	0.0	0.0	1.0	0.0	1.0	1.0	0.0	0.0	0.0	1.0	1.0	1
1.0	0.0	6612.0	0.0	0.0	0.0	0.0	0.0	1.0	0.0	0.0	0.0	0.0	0.0	4	3.571428571428571	0.0	10.721115739864144	18.73780487804878	602670.5244256558	3426	656	1756	14	1670	33481.695801425325	670	32163.347219592437	0.0	0.0	1.0	1.0	1.0	0.0	6612.0	0.0	6.0	0.0	3.0	3.0	1.0	0.0	1.0	1.0	0.0	1.0	0.0	8.0	2.0	1
1.0	0.0	6174.0	0.0	0.0	0.0	0.0	0.0	1.0	0.0	0.0	0.0	0.0	0.0	3	100.0	0.0	0.04533333333333334	7.388888888888888	1004.8888888888887	34	9	19	7	15	55.82716049382717	16	136.0	0.0	0.0	1.0	1.0	1.0	0.0	6174.0	0.0	1.0	0.0	0.0	0.0	1.0	0.0	1.0	1.0	0.0	0.0	0.0	1.0	1.0	1
1.0	0.0	6174.0	0.0	0.0	0.0	0.0	0.0	1.0	0.0	0.0	0.0	0.0	0.0	3	100.0	0.0	0.05805500935039566	6.416666666666666	1117.5589299951164	41	12	22	7	19	62.086607221950906	19	174.165028051187	0.0	0.0	1.0	1.0	1.0	0.0	6174.0	0.0	1.0	0.0	0.0	0.0	1.0	0.0	1.0	1.0	0.0	0.0	0.0	1.0	2.0	1
1.0	0.0	6174.0	0.0	0.0	0.0	0.0	0.0	1.0	0.0	0.0	0.0	0.0	0.0	1	100.0	0.0	0.0006666666666666666	0.5	1.0	2	1	1	1	1	0.05555555555555555	2	2.0	0.0	0.0	1.0	1.0	1.0	0.0	6174.0	0.0	1.0	0.0	0.0	0.0	1.0	0.0	1.0	1.0	0.0	0.0	0.0	1.0	1.0	0
23.0	0.0	6612.0	0.0	0.0	1.0	2.0	1343.0	23.0	0.0	2.0	1.0	1.0	0.0	6	35.29411764705883	0.0	0.18331714900750265	11.789473684210524	6483.6381122653565	117	19	64	7	53	360.2021173480753	26	549.9514470225079	23.0	23.0	22.0	22.0	23.0	0.0	6612.0	0.0	6.0	0.0	5.0	1.0	1.0	0.0	1.0	1.0	0.0	0.0	0.0	12.0	1.0	1
1.0	0.0	6174.0	0.0	0.0	0.0	0.0	0.0	1.0	0.0	0.0	0.0	0.0	0.0	3	100.0	0.0	0.05805500935039566	6.416666666666666	1117.5589299951164	41	12	22	7	19	62.086607221950906	19	174.165028051187	0.0	0.0	1.0	1.0	1.0	0.0	6174.0	0.0	2.0	0.0	1.0	1.0	1.0	0.0	1.0	1.0	0.0	0.0	0.0	1.0	1.0	1
1.0	0.0	6174.0	0.0	0.0	0.0	0.0	0.0	1.0	0.0	0.0	0.0	0.0	0.0	3	100.0	0.0	0.04533333333333334	7.388888888888888	1004.8888888888887	34	9	19	7	15	55.82716049382717	16	136.0	0.0	0.0	1.0	1.0	1.0	0.0	6174.0	0.0	2.0	0.0	1.0	1.0	1.0	0.0	1.0	1.0	0.0	0.0	0.0	1.0	1.0	1
4.0	0.0	6174.0	0.0	0.0	1.0	1.0	1337.0	4.0	0.0	1.0	1.0	1.0	0.0	2	66.66666666666666	0.0	0.043089225014903886	5.727272727272728	740.3512298015305	31	11	18	7	13	41.130623877862796	18	129.2676750447117	4.0	4.0	4.0	4.0	4.0	0.0	6174.0	0.0	2.0	0.0	1.0	1.0	1.0	0.0	1.0	1.0	0.0	2.0	0.0	2.0	2.0	2
12.0	0.0	6174.0	0.0	0.0	1.0	2.0	1341.0	12.0	0.0	2.0	1.0	1.0	0.0	4	40.0	0.0	0.08324272354789622	11.076923076923077	2766.219736360859	56	13	32	9	24	153.6788742422699	22	249.72817064368863	12.0	12.0	12.0	12.0	12.0	0.0	6174.0	0.0	4.0	0.0	3.0	3.0	1.0	0.0	1.0	1.0	0.0	0.0	0.0	9.0	2.0	2
1.0	0.0	6174.0	0.0	0.0	0.0	0.0	0.0	1.0	0.0	0.0	0.0	0.0	0.0	1	100.0	0.0	0.009000000000000001	2.5	67.5	9	4	5	4	4	3.75	8	27.0	0.0	0.0	1.0	1.0	1.0	0.0	6174.0	0.0	1.0	0.0	0.0	0.0	1.0	0.0	1.0	1.0	0.0	0.0	0.0	1.0	0.0	1
1.0	0.0	6174.0	0.0	0.0	0.0	0.0	0.0	1.0	0.0	0.0	0.0	0.0	0.0	4	3.571428571428571	0.0	10.721115739864144	18.73780487804878	602670.5244256558	3426	656	1756	14	1670	33481.695801425325	670	32163.347219592437	0.0	0.0	1.0	1.0	1.0	0.0	6174.0	0.0	3.0	0.0	0.0	0.0	1.0	0.0	1.0	1.0	0.0	0.0	0.0	1.0	0.0	1
1.0	0.0	6174.0	0.0	0.0	0.0	0.0	0.0	1.0	0.0	0.0	0.0	0.0	0.0	3	100.0	0.0	0.05805500935039566	6.416666666666666	1117.5589299951164	41	12	22	7	19	62.086607221950906	19	174.165028051187	0.0	0.0	1.0	1.0	1.0	0.0	6174.0	0.0	3.0	0.0	1.0	1.0	1.0	0.0	1.0	1.0	0.0	1.0	0.0	2.0	2.0	1
12.0	0.0	6174.0	0.0	0.0	1.0	2.0	1339.0	12.0	0.0	2.0	1.0	1.0	0.0	2	25.0	0.0	0.06094556545470973	11.0	2011.2036600054212	41	11	22	11	19	111.73353666696785	22	182.83669636412918	12.0	12.0	11.0	11.0	12.0	0.0	6174.0	0.0	2.0	0.0	1.0	1.0	1.0	0.0	1.0	1.0	0.0	0.0	0.0	6.0	2.0	2
1.0	0.0	6174.0	0.0	0.0	0.0	0.0	0.0	1.0	0.0	0.0	0.0	0.0	0.0	1	100.0	0.0	0.009000000000000001	2.5	67.5	9	4	5	4	4	3.75	8	27.0	0.0	0.0	1.0	1.0	1.0	0.0	6174.0	0.0	1.0	0.0	0.0	0.0	1.0	0.0	1.0	1.0	0.0	0.0	0.0	1.0	0.0	1
1.0	0.0	6174.0	0.0	0.0	0.0	0.0	0.0	1.0	0.0	0.0	0.0	0.0	0.0	1	100.0	0.0	0.024669598120940616	1.5	111.01319154423277	20	10	10	3	10	6.167399530235153	13	74.00879436282185	0.0	0.0	1.0	1.0	1.0	0.0	6174.0	0.0	2.0	0.0	1.0	1.0	1.0	0.0	1.0	1.0	0.0	0.0	0.0	2.0	1.0	0
8.0	0.0	6612.0	0.0	0.0	1.0	2.0	1372.0	8.0	0.0	2.0	1.0	1.0	0.0	2	33.33333333333333	0.0	0.04133333333333333	5.699999999999998	706.8	31	10	19	6	12	39.266666666666666	16	124.0	8.0	8.0	8.0	8.0	8.0	0.0	6612.0	0.0	2.0	0.0	1.0	1.0	1.0	0.0	1.0	1.0	0.0	0.0	0.0	4.0	1.0	1
1.0	0.0	6174.0	0.0	0.0	0.0	0.0	0.0	1.0	0.0	0.0	0.0	0.0	0.0	3	100.0	0.0	0.04533333333333334	7.388888888888888	1004.8888888888887	34	9	19	7	15	55.82716049382717	16	136.0	0.0	0.0	1.0	1.0	1.0	0.0	6174.0	0.0	1.0	0.0	0.0	0.0	1.0	0.0	1.0	1.0	0.0	0.0	0.0	1.0	1.0	1
1.0	0.0	6174.0	0.0	0.0	0.0	0.0	0.0	1.0	0.0	0.0	0.0	0.0	0.0	3	100.0	0.0	0.05805500935039566	6.416666666666666	1117.5589299951164	41	12	22	7	19	62.086607221950906	19	174.165028051187	0.0	0.0	1.0	1.0	1.0	0.0	6174.0	0.0	6.0	0.0	0.0	0.0	1.0	0.0	1.0	1.0	0.0	0.0	0.0	2.0	2.0	1
1.0	0.0	6174.0	0.0	0.0	0.0	0.0	0.0	1.0	0.0	0.0	0.0	0.0	0.0	1	100.0	0.0	0.0006666666666666666	0.5	1.0	2	1	1	1	1	0.05555555555555555	2	2.0	0.0	0.0	1.0	1.0	1.0	0.0	6174.0	0.0	1.0	0.0	0.0	0.0	1.0	0.0	1.0	1.0	0.0	0.0	0.0	1.0	1.0	0
3.0	0.0	6174.0	0.0	0.0	1.0	2.0	1344.0	3.0	0.0	2.0	1.0	1.0	0.0	2	200.0	0.0	0.017716949839399268	3.0	159.45254855459342	16	6	9	4	7	8.858474919699635	10	53.150849518197795	3.0	3.0	3.0	3.0	3.0	0.0	6174.0	0.0	2.0	0.0	1.0	1.0	1.0	0.0	1.0	1.0	0.0	0.0	0.0	1.0	1.0	1
1.0	0.0	6174.0	0.0	0.0	0.0	0.0	0.0	1.0	0.0	0.0	0.0	0.0	0.0	1	100.0	0.0	0.009000000000000001	2.5	67.5	9	4	5	4	4	3.75	8	27.0	0.0	0.0	1.0	1.0	1.0	0.0	6174.0	0.0	4.0	0.0	1.0	1.0	1.0	0.0	1.0	1.0	0.0	0.0	0.0	1.0	1.0	1
1.0	0.0	6174.0	0.0	0.0	0.0	0.0	0.0	1.0	0.0	0.0	0.0	0.0	0.0	1	100.0	0.0	0.009000000000000001	2.5	67.5	9	4	5	4	4	3.75	8	27.0	0.0	0.0	1.0	1.0	1.0	0.0	6174.0	0.0	1.0	0.0	0.0	0.0	1.0	0.0	1.0	1.0	0.0	0.0	0.0	1.0	1.0	1
1.0	0.0	6174.0	0.0	0.0	0.0	0.0	0.0	1.0	0.0	0.0	0.0	0.0	0.0	3	100.0	0.0	0.04533333333333334	7.388888888888888	1004.8888888888887	34	9	19	7	15	55.82716049382717	16	136.0	0.0	0.0	1.0	1.0	1.0	0.0	6174.0	0.0	4.0	0.0	0.0	0.0	1.0	0.0	1.0	1.0	0.0	0.0	0.0	2.0	2.0	1
7.0	0.0	6612.0	0.0	0.0	1.0	2.0	1340.0	7.0	0.42857143	2.0	1.0	1.0	3.0	1	50.0	0.0	0.029981740694856582	3.7142857142857135	334.0822534569733	26	7	13	4	13	18.560125192054073	11	89.94522208456974	7.0	4.0	4.0	7.0	7.0	0.0	6612.0	0.0	1.0	0.0	0.0	0.0	1.0	0.0	1.0	1.0	0.0	0.0	0.0	2.0	0.0	0
1.0	0.0	6174.0	0.0	0.0	1.0	2.0	1339.0	1.0	0.0	2.0	1.0	1.0	0.0	1	0.0	0.0	0.0	0.0	0.0	0	0	0	0	0	0.0	0	0.0	1.0	1.0	1.0	1.0	1.0	0.0	6174.0	0.0	1.0	0.0	0.0	0.0	1.0	0.0	1.0	1.0	0.0	0.0	0.0	0.0	0.0	0
1.0	0.0	6174.0	0.0	0.0	1.0	2.0	408.0	1.0	0.0	2.0	1.0	1.0	0.0	1	100.0	0.0	0.0026666666666666666	1.0	8.0	4	2	2	2	2	0.4444444444444444	4	8.0	1.0	1.0	1.0	1.0	1.0	0.0	6174.0	0.0	1.0	0.0	0.0	0.0	1.0	0.0	1.0	1.0	0.0	0.0	0.0	1.0	0.0	0
4.0	0.0	6174.0	0.0	0.0	1.0	1.0	1337.0	4.0	0.0	1.0	1.0	1.0	0.0	2	66.66666666666666	0.0	0.041063299296621315	5.8181818181818175	716.7412240864813	29	11	16	8	13	39.818956893693404	19	123.18989788986394	4.0	4.0	4.0	4.0	4.0	0.0	6174.0	0.0	2.0	0.0	1.0	1.0	1.0	0.0	1.0	1.0	0.0	0.0	0.0	2.0	1.0	1
1.0	0.0	6174.0	0.0	0.0	1.0	2.0	1343.0	1.0	0.0	2.0	1.0	1.0	0.0	2	66.66666666666666	0.0	0.07739760316291207	5.882352941176472	1365.8400558160954	50	17	25	8	25	75.8800031008942	25	232.19280948873626	1.0	1.0	1.0	1.0	1.0	0.0	6174.0	0.0	2.0	0.0	0.0	0.0	1.0	0.0	1.0	1.0	0.0	0.0	0.0	1.0	1.0	1
1.0	0.0	6174.0	0.0	0.0	1.0	3.0	409.0	1.0	0.0	3.0	1.0	1.0	0.0	1	100.0	0.0	0.0006666666666666666	0.5	1.0	2	1	1	1	1	0.05555555555555555	2	2.0	1.0	1.0	1.0	1.0	1.0	0.0	6174.0	0.0	1.0	0.0	0.0	0.0	1.0	0.0	1.0	1.0	0.0	0.0	0.0	1.0	0.0	0
1.0	0.0	6174.0	0.0	0.0	0.0	0.0	0.0	1.0	0.0	0.0	0.0	0.0	0.0	1	100.0	0.0	0.0006666666666666666	0.5	1.0	2	1	1	1	1	0.05555555555555555	2	2.0	0.0	0.0	1.0	1.0	1.0	0.0	6174.0	0.0	1.0	0.0	0.0	0.0	1.0	0.0	1.0	1.0	0.0	0.0	0.0	1.0	5.0	0
1.0	0.0	6174.0	0.0	0.0	0.0	0.0	0.0	1.0	0.0	0.0	0.0	0.0	0.0	1	100.0	0.0	0.009000000000000001	2.5	67.5	9	4	5	4	4	3.75	8	27.0	0.0	0.0	1.0	1.0	1.0	0.0	6174.0	0.0	1.0	0.0	0.0	0.0	1.0	0.0	1.0	1.0	0.0	0.0	0.0	1.0	1.0	1
1.0	0.0	6174.0	0.0	0.0	0.0	0.0	0.0	1.0	0.0	0.0	0.0	0.0	0.0	1	100.0	0.0	0.024669598120940616	1.5	111.01319154423277	20	10	10	3	10	6.167399530235153	13	74.00879436282185	0.0	0.0	1.0	1.0	1.0	0.0	6174.0	0.0	2.0	0.0	0.0	0.0	1.0	0.0	1.0	1.0	0.0	0.0	0.0	2.0	0.0	0
5.5	0.0	4668.0	2.0	153.0	1.0	2.0	1341.0	11.0	0.09090909	2.0	1.0	1.0	1.0	4	66.66666666666666	0.0	0.062432042660922164	11.5	2153.9054718018147	42	11	23	11	19	119.6614151001008	22	187.29612798276645	11.0	10.0	10.0	11.0	10.0	0.0	4769.0	2.0	4.0	1.0	1.0	1.0	2.0	0.0	2.0	1.0	0.0	1.0	1.0	6.0	4.0	4
4.0	0.0	6174.0	0.0	0.0	1.0	1.0	1337.0	4.0	0.0	1.0	1.0	1.0	0.0	2	100.0	0.0	0.05960451250937504	5.0	894.0676876406256	39	16	20	8	19	49.67042709114587	24	178.81353752812512	4.0	4.0	4.0	4.0	4.0	0.0	6174.0	0.0	2.0	0.0	1.0	1.0	1.0	0.0	1.0	1.0	0.0	1.0	0.0	2.0	1.0	1
1.0	0.0	6174.0	0.0	0.0	0.0	0.0	0.0	1.0	0.0	0.0	0.0	0.0	0.0	3	100.0	0.0	0.04533333333333334	7.388888888888888	1004.8888888888887	34	9	19	7	15	55.82716049382717	16	136.0	0.0	0.0	1.0	1.0	1.0	0.0	6174.0	0.0	5.0	0.0	3.0	3.0	1.0	0.0	1.0	1.0	0.0	0.0	0.0	2.0	0.0	1
1.0	0.0	6174.0	0.0	0.0	0.0	0.0	0.0	1.0	0.0	0.0	0.0	0.0	0.0	3	100.0	0.0	0.05805500935039566	6.416666666666666	1117.5589299951164	41	12	22	7	19	62.086607221950906	19	174.165028051187	0.0	0.0	1.0	1.0	1.0	0.0	6174.0	0.0	5.0	0.0	1.0	1.0	1.0	0.0	1.0	1.0	0.0	0.0	0.0	8.0	2.0	1
1.0	0.0	6174.0	0.0	0.0	0.0	0.0	0.0	1.0	0.0	0.0	0.0	0.0	0.0	1	100.0	0.0	0.009000000000000001	2.5	67.5	9	4	5	4	4	3.75	8	27.0	0.0	0.0	1.0	1.0	1.0	0.0	6174.0	0.0	1.0	0.0	0.0	0.0	1.0	0.0	1.0	1.0	0.0	0.0	0.0	1.0	1.0	1
1.0	0.0	6612.0	0.0	0.0	1.0	4.0	410.0	1.0	0.0	4.0	1.0	1.0	0.0	1	100.0	0.0	0.0026666666666666666	1.0	8.0	4	2	2	2	2	0.4444444444444444	4	8.0	1.0	1.0	1.0	1.0	1.0	0.0	6612.0	0.0	1.0	0.0	0.0	0.0	1.0	0.0	1.0	1.0	0.0	0.0	0.0	2.0	1.0	0
1.0	0.0	6174.0	0.0	0.0	0.0	0.0	0.0	1.0	0.0	0.0	0.0	0.0	0.0	3	100.0	0.0	0.05805500935039566	6.416666666666666	1117.5589299951164	41	12	22	7	19	62.086607221950906	19	174.165028051187	0.0	0.0	1.0	1.0	1.0	0.0	6174.0	0.0	1.0	0.0	0.0	0.0	1.0	0.0	1.0	1.0	0.0	0.0	0.0	1.0	1.0	1
1.0	0.0	6174.0	0.0	0.0	0.0	0.0	0.0	1.0	0.0	0.0	0.0	0.0	0.0	3	100.0	0.0	0.05805500935039566	6.416666666666666	1117.5589299951164	41	12	22	7	19	62.086607221950906	19	174.165028051187	0.0	0.0	1.0	1.0	1.0	0.0	6174.0	0.0	7.0	0.0	4.0	4.0	1.0	0.0	1.0	1.0	0.0	1.0	0.0	2.0	1.0	1
1.0	0.0	6174.0	0.0	0.0	0.0	0.0	0.0	1.0	0.0	0.0	0.0	0.0	0.0	1	100.0	0.0	0.009000000000000001	2.5	67.5	9	4	5	4	4	3.75	8	27.0	0.0	0.0	1.0	1.0	1.0	0.0	6174.0	0.0	1.0	0.0	0.0	0.0	1.0	0.0	1.0	1.0	0.0	0.0	0.0	1.0	0.0	1
142.0	0.0	6174.0	0.0	0.0	1.0	2.0	109.0	142.0	0.1125	2.0	1.0	1.0	9.0	14	20.8955223880597	0.0	0.8408905232169439	40.36363636363636	101824.19790226992	405	55	222	20	183	5656.8998834594395	75	2522.6715696508318	142.0	122.0	71.0	88.0	142.0	0.0	6174.0	0.0	14.0	0.0	3.0	3.0	1.0	0.0	1.0	1.0	0.0	1.0	0.0	38.0	1.0	1
1.0	0.0	6612.0	0.0	0.0	0.0	0.0	0.0	1.0	0.0	0.0	0.0	0.0	0.0	4	3.571428571428571	0.0	10.721115739864144	18.73780487804878	602670.5244256558	3426	656	1756	14	1670	33481.695801425325	670	32163.347219592437	0.0	0.0	1.0	1.0	1.0	0.0	6612.0	0.0	1.0	0.0	0.0	0.0	1.0	0.0	1.0	1.0	0.0	0.0	0.0	1.0	0.0	1
1.0	0.0	6174.0	0.0	0.0	0.0	0.0	0.0	1.0	0.0	0.0	0.0	0.0	0.0	4	3.571428571428571	0.0	10.721115739864144	18.73780487804878	602670.5244256558	3426	656	1756	14	1670	33481.695801425325	670	32163.347219592437	0.0	0.0	1.0	1.0	1.0	0.0	6174.0	0.0	1.0	0.0	0.0	0.0	1.0	0.0	1.0	1.0	0.0	0.0	0.0	1.0	0.0	1
1.0	0.0	6174.0	0.0	0.0	0.0	0.0	0.0	1.0	0.0	0.0	0.0	0.0	0.0	3	100.0	0.0	0.04533333333333334	7.388888888888888	1004.8888888888887	34	9	19	7	15	55.82716049382717	16	136.0	0.0	0.0	1.0	1.0	1.0	0.0	6174.0	0.0	5.0	0.0	3.0	3.0	1.0	0.0	1.0	1.0	0.0	0.0	0.0	2.0	0.0	1
1.0	0.0	6174.0	0.0	0.0	1.0	5.0	411.0	1.0	0.0	5.0	1.0	1.0	0.0	1	100.0	0.0	0.0006666666666666666	0.5	1.0	2	1	1	1	1	0.05555555555555555	2	2.0	1.0	1.0	1.0	1.0	1.0	0.0	6174.0	0.0	1.0	0.0	0.0	0.0	1.0	0.0	1.0	1.0	0.0	0.0	0.0	1.0	0.0	0
1.0	0.0	6174.0	0.0	0.0	0.0	0.0	0.0	1.0	0.0	0.0	0.0	0.0	0.0	1	100.0	0.0	0.009000000000000001	2.5	67.5	9	4	5	4	4	3.75	8	27.0	0.0	0.0	1.0	1.0	1.0	0.0	6174.0	0.0	1.0	0.0	0.0	0.0	1.0	0.0	1.0	1.0	0.0	0.0	0.0	2.0	0.0	1
1.0	0.0	6174.0	0.0	0.0	1.0	2.0	1339.0	1.0	0.0	2.0	1.0	1.0	0.0	1	0.0	0.0	0.0	0.0	0.0	0	0	0	0	0	0.0	0	0.0	1.0	1.0	1.0	1.0	1.0	0.0	6174.0	0.0	1.0	0.0	0.0	0.0	1.0	0.0	1.0	1.0	0.0	0.0	0.0	0.0	0.0	0
12.0	0.0	4710.0	0.0	0.0	1.0	1.0	1337.0	12.0	0.0	1.0	1.0	1.0	0.0	1	20.0	0.0	0.03814965318500317	4.363636363636363	499.413641694587	28	11	16	6	12	27.745202316365944	17	114.44895955500952	4.0	4.0	4.0	4.0	12.0	0.0	4710.0	0.0	1.0	0.0	0.0	0.0	1.0	0.0	1.0	1.0	0.0	0.0	0.0	2.0	0.0	0
32.0	0.0	4567.0	0.0	0.0	1.0	2.0	1345.0	32.0	0.033333335	2.0	1.0	1.0	1.0	8	88.8888888888889	0.0	0.5250593750016266	9.893617021276595	15584.209109090834	275	47	155	6	120	865.7893949494908	53	1575.1781250048798	32.0	29.0	29.0	32.0	32.0	0.0	4567.0	0.0	8.0	2.0	1.0	1.0	1.0	0.0	1.0	1.0	0.0	0.0	0.0	7.0	0.0	0
1.0	0.0	6174.0	0.0	0.0	0.0	0.0	0.0	1.0	0.0	0.0	0.0	0.0	0.0	1	100.0	0.0	0.024669598120940616	1.5	111.01319154423277	20	10	10	3	10	6.167399530235153	13	74.00879436282185	0.0	0.0	1.0	1.0	1.0	0.0	6174.0	0.0	4.0	0.0	2.0	2.0	1.0	0.0	1.0	1.0	0.0	0.0	0.0	2.0	2.0	0
4.0	0.0	6174.0	0.0	0.0	1.0	2.0	1346.0	4.0	0.0	2.0	1.0	1.0	0.0	2	100.0	0.0	0.026651484454403226	6.0	479.7267201792581	21	7	12	7	9	26.651484454403228	14	79.95445336320968	4.0	4.0	4.0	4.0	4.0	0.0	6174.0	0.0	2.0	0.0	1.0	1.0	1.0	0.0	1.0	1.0	0.0	0.0	0.0	2.0	2.0	2
1.0	0.0	6612.0	0.0	0.0	1.0	3.0	409.0	1.0	0.0	3.0	1.0	1.0	0.0	1	100.0	0.0	0.0026666666666666666	1.0	8.0	4	2	2	2	2	0.4444444444444444	4	8.0	1.0	1.0	1.0	1.0	1.0	0.0	6612.0	0.0	1.0	0.0	0.0	0.0	1.0	0.0	1.0	1.0	0.0	0.0	0.0	2.0	1.0	0
1.0	0.0	6174.0	0.0	0.0	0.0	0.0	0.0	1.0	0.0	0.0	0.0	0.0	0.0	1	100.0	0.0	0.009000000000000001	2.5	67.5	9	4	5	4	4	3.75	8	27.0	0.0	0.0	1.0	1.0	1.0	0.0	6174.0	0.0	1.0	0.0	0.0	0.0	1.0	0.0	1.0	1.0	0.0	0.0	0.0	1.0	0.0	1
1.0	0.0	6174.0	0.0	0.0	0.0	0.0	0.0	1.0	0.0	0.0	0.0	0.0	0.0	1	100.0	0.0	0.009000000000000001	2.5	67.5	9	4	5	4	4	3.75	8	27.0	0.0	0.0	1.0	1.0	1.0	0.0	6174.0	0.0	1.0	0.0	0.0	0.0	1.0	0.0	1.0	1.0	0.0	0.0	0.0	1.0	1.0	1
3.0	0.0	6174.0	0.0	0.0	1.0	2.0	408.0	3.0	0.0	2.0	1.0	1.0	0.0	1	100.0	0.0	0.006893233335256416	2.0	41.359400011538504	8	3	4	3	4	2.2977444450854723	6	20.679700005769252	3.0	3.0	3.0	3.0	3.0	0.0	6174.0	0.0	1.0	0.0	0.0	0.0	1.0	0.0	1.0	1.0	0.0	0.0	0.0	1.0	0.0	0
1.0	0.0	6174.0	0.0	0.0	0.0	0.0	0.0	1.0	0.0	0.0	0.0	0.0	0.0	3	100.0	0.0	0.05805500935039566	6.416666666666666	1117.5589299951164	41	12	22	7	19	62.086607221950906	19	174.165028051187	0.0	0.0	1.0	1.0	1.0	0.0	6174.0	0.0	2.0	0.0	1.0	1.0	1.0	0.0	1.0	1.0	0.0	0.0	0.0	2.0	2.0	1
1.0	0.0	6174.0	0.0	0.0	0.0	0.0	0.0	1.0	0.0	0.0	0.0	0.0	0.0	1	100.0	0.0	0.0006666666666666666	0.5	1.0	2	1	1	1	1	0.05555555555555555	2	2.0	0.0	0.0	1.0	1.0	1.0	0.0	6174.0	0.0	1.0	0.0	0.0	0.0	1.0	0.0	1.0	1.0	0.0	0.0	0.0	1.0	1.0	0
1.0	0.0	4769.0	0.0	0.0	1.0	1.0	1337.0	1.0	0.0	1.0	1.0	1.0	0.0	1	100.0	0.0	0.0006666666666666666	0.5	1.0	2	1	1	1	1	0.05555555555555555	2	2.0	1.0	1.0	1.0	1.0	1.0	0.0	4769.0	0.0	1.0	0.0	0.0	0.0	1.0	0.0	1.0	1.0	0.0	0.0	0.0	1.0	0.0	0
1.0	0.0	6174.0	0.0	0.0	0.0	0.0	0.0	1.0	0.0	0.0	0.0	0.0	0.0	4	3.571428571428571	0.0	10.721115739864144	18.73780487804878	602670.5244256558	3426	656	1756	14	1670	33481.695801425325	670	32163.347219592437	0.0	0.0	1.0	1.0	1.0	0.0	6174.0	0.0	2.0	0.0	1.0	1.0	1.0	0.0	1.0	1.0	0.0	0.0	0.0	1.0	1.0	1
1.0	0.0	6612.0	0.0	0.0	1.0	2.0	1341.0	1.0	0.0	2.0	1.0	1.0	0.0	1	100.0	0.0	0.012180403014586996	3.0	109.62362713128296	11	5	6	5	5	6.090201507293497	10	36.541209043760986	1.0	1.0	1.0	1.0	1.0	0.0	6612.0	0.0	1.0	0.0	0.0	0.0	1.0	0.0	1.0	1.0	0.0	0.0	0.0	1.0	1.0	1
1.0	0.0	6612.0	0.0	0.0	0.0	0.0	0.0	1.0	0.0	0.0	0.0	0.0	0.0	1	100.0	0.0	0.024669598120940616	1.5	111.01319154423277	20	10	10	3	10	6.167399530235153	13	74.00879436282185	0.0	0.0	1.0	1.0	1.0	0.0	6612.0	0.0	2.0	0.0	1.0	1.0	1.0	0.0	1.0	1.0	0.0	0.0	0.0	1.0	1.0	0
4.0	0.0	6174.0	0.0	0.0	1.0	1.0	1337.0	4.0	0.0	1.0	1.0	1.0	0.0	2	100.0	0.0	0.02792060276175576	6.0	502.57084971160367	22	7	12	7	10	27.920602761755763	14	83.76180828526728	4.0	4.0	4.0	4.0	4.0	0.0	6174.0	0.0	2.0	0.0	1.0	1.0	1.0	0.0	1.0	1.0	0.0	0.0	0.0	2.0	1.0	1
5.0	0.0	6174.0	0.0	0.0	1.0	1.0	81.0	5.0	0.0	1.0	1.0	1.0	0.0	1	25.0	0.0	0.032	3.6	345.6	24	10	12	6	12	19.2	16	96.0	5.0	5.0	5.0	5.0	5.0	0.0	6174.0	0.0	1.0	0.0	0.0	0.0	1.0	0.0	1.0	1.0	0.0	1.0	0.0	3.0	0.0	0
1.0	0.0	6174.0	0.0	0.0	0.0	0.0	0.0	1.0	0.0	0.0	0.0	0.0	0.0	1	100.0	0.0	0.024669598120940616	1.5	111.01319154423277	20	10	10	3	10	6.167399530235153	13	74.00879436282185	0.0	0.0	1.0	1.0	1.0	0.0	6174.0	0.0	2.0	0.0	1.0	1.0	1.0	0.0	1.0	1.0	0.0	0.0	0.0	1.0	3.0	0
2.0	0.0	6174.0	0.0	0.0	0.0	0.0	0.0	2.0	0.0	0.0	0.0	0.0	0.0	1	100.0	0.0	0.009000000000000001	2.5	67.5	9	4	5	4	4	3.75	8	27.0	0.0	0.0	2.0	2.0	2.0	0.0	6174.0	0.0	1.0	0.0	0.0	0.0	1.0	0.0	1.0	1.0	0.0	0.0	0.0	1.0	2.0	1
1.0	0.0	4769.0	0.0	0.0	1.0	1.0	1337.0	1.0	0.0	1.0	1.0	1.0	0.0	1	100.0	0.0	0.009000000000000001	2.5	67.5	9	4	5	4	4	3.75	8	27.0	1.0	1.0	1.0	1.0	1.0	0.0	4769.0	0.0	1.0	0.0	0.0	0.0	1.0	0.0	1.0	1.0	0.0	0.0	0.0	1.0	1.0	1
1.0	0.0	6174.0	0.0	0.0	0.0	0.0	0.0	1.0	0.0	0.0	0.0	0.0	0.0	3	100.0	0.0	0.04533333333333334	7.388888888888888	1004.8888888888887	34	9	19	7	15	55.82716049382717	16	136.0	0.0	0.0	1.0	1.0	1.0	0.0	6174.0	0.0	1.0	0.0	0.0	0.0	1.0	0.0	1.0	1.0	0.0	0.0	0.0	1.0	0.0	1
1.0	0.0	6174.0	0.0	0.0	0.0	0.0	0.0	1.0	0.0	0.0	0.0	0.0	0.0	1	100.0	0.0	0.009000000000000001	2.5	67.5	9	4	5	4	4	3.75	8	27.0	0.0	0.0	1.0	1.0	1.0	0.0	6174.0	0.0	1.0	0.0	0.0	0.0	1.0	0.0	1.0	1.0	0.0	0.0	0.0	1.0	1.0	1
1.0	0.0	6174.0	0.0	0.0	0.0	0.0	0.0	1.0	0.0	0.0	0.0	0.0	0.0	3	100.0	0.0	0.05805500935039566	6.416666666666666	1117.5589299951164	41	12	22	7	19	62.086607221950906	19	174.165028051187	0.0	0.0	1.0	1.0	1.0	0.0	6174.0	0.0	1.0	0.0	0.0	0.0	1.0	0.0	1.0	1.0	0.0	0.0	0.0	2.0	1.0	1
1.0	0.0	6612.0	0.0	0.0	1.0	5.0	411.0	1.0	0.0	5.0	1.0	1.0	0.0	1	100.0	0.0	0.0026666666666666666	1.0	8.0	4	2	2	2	2	0.4444444444444444	4	8.0	1.0	1.0	1.0	1.0	1.0	0.0	6612.0	0.0	1.0	0.0	0.0	0.0	1.0	0.0	1.0	1.0	0.0	0.0	0.0	2.0	1.0	0
1.0	0.0	6174.0	0.0	0.0	0.0	0.0	0.0	1.0	0.0	0.0	0.0	0.0	0.0	1	100.0	0.0	0.024669598120940616	1.5	111.01319154423277	20	10	10	3	10	6.167399530235153	13	74.00879436282185	0.0	0.0	1.0	1.0	1.0	0.0	6174.0	0.0	1.0	0.0	0.0	0.0	1.0	0.0	1.0	1.0	0.0	0.0	0.0	2.0	1.0	0
1.0	0.0	6174.0	0.0	0.0	0.0	0.0	0.0	1.0	0.0	0.0	0.0	0.0	0.0	1	100.0	0.0	0.009000000000000001	2.5	67.5	9	4	5	4	4	3.75	8	27.0	0.0	0.0	1.0	1.0	1.0	0.0	6174.0	0.0	1.0	0.0	0.0	0.0	1.0	0.0	1.0	1.0	0.0	0.0	0.0	1.0	0.0	1
1.0	0.0	6174.0	0.0	0.0	0.0	0.0	0.0	1.0	0.0	0.0	0.0	0.0	0.0	3	100.0	0.0	0.04533333333333334	7.388888888888888	1004.8888888888887	34	9	19	7	15	55.82716049382717	16	136.0	0.0	0.0	1.0	1.0	1.0	0.0	6174.0	0.0	4.0	0.0	1.0	1.0	1.0	0.0	1.0	1.0	0.0	0.0	0.0	1.0	1.0	1
1.0	0.0	6174.0	0.0	0.0	0.0	0.0	0.0	1.0	0.0	0.0	0.0	0.0	0.0	1	100.0	0.0	0.024669598120940616	1.5	111.01319154423277	20	10	10	3	10	6.167399530235153	13	74.00879436282185	0.0	0.0	1.0	1.0	1.0	0.0	6174.0	0.0	1.0	0.0	0.0	0.0	1.0	0.0	1.0	1.0	0.0	0.0	0.0	0.0	0.0	0
1.0	0.0	6174.0	0.0	0.0	0.0	0.0	0.0	1.0	0.0	0.0	0.0	0.0	0.0	4	3.571428571428571	0.0	10.721115739864144	18.73780487804878	602670.5244256558	3426	656	1756	14	1670	33481.695801425325	670	32163.347219592437	0.0	0.0	1.0	1.0	1.0	0.0	6174.0	0.0	1.0	0.0	0.0	0.0	1.0	0.0	1.0	1.0	0.0	1.0	0.0	1.0	0.0	1
1.0	0.0	6612.0	0.0	0.0	0.0	0.0	0.0	1.0	0.0	0.0	0.0	0.0	0.0	3	100.0	0.0	0.05805500935039566	6.416666666666666	1117.5589299951164	41	12	22	7	19	62.086607221950906	19	174.165028051187	0.0	0.0	1.0	1.0	1.0	0.0	6612.0	0.0	1.0	0.0	0.0	0.0	1.0	0.0	1.0	1.0	0.0	0.0	0.0	1.0	1.0	1
3.0	0.0	6612.0	0.0	0.0	1.0	2.0	1343.0	3.0	0.0	2.0	1.0	1.0	0.0	1	100.0	0.0	0.010293634714211216	1.4	43.233265799687096	11	5	7	2	4	2.4018480999826166	7	30.880904142633646	3.0	3.0	3.0	3.0	3.0	0.0	6612.0	0.0	1.0	0.0	0.0	0.0	1.0	0.0	1.0	1.0	0.0	0.0	0.0	1.0	1.0	1
1.0	0.0	6174.0	0.0	0.0	0.0	0.0	0.0	1.0	0.0	0.0	0.0	0.0	0.0	1	100.0	0.0	0.009000000000000001	2.5	67.5	9	4	5	4	4	3.75	8	27.0	0.0	0.0	1.0	1.0	1.0	0.0	6174.0	0.0	1.0	0.0	0.0	0.0	1.0	0.0	1.0	1.0	0.0	0.0	0.0	1.0	1.0	1
6.0	0.0	6174.0	0.0	0.0	1.0	1.0	1337.0	6.0	0.0	1.0	1.0	1.0	0.0	3	100.0	0.0	0.05449950455000453	7.35	1201.7140753275999	40	10	21	7	19	66.76189307375556	17	163.4985136500136	6.0	6.0	6.0	6.0	6.0	0.0	6174.0	0.0	6.0	0.0	0.0	0.0	1.0	0.0	1.0	1.0	0.0	0.0	0.0	2.0	1.0	1
1.0	0.0	6174.0	0.0	0.0	0.0	0.0	0.0	1.0	0.0	0.0	0.0	0.0	0.0	1	100.0	0.0	0.009000000000000001	2.5	67.5	9	4	5	4	4	3.75	8	27.0	0.0	0.0	1.0	1.0	1.0	0.0	6174.0	0.0	1.0	0.0	0.0	0.0	1.0	0.0	1.0	1.0	0.0	0.0	0.0	1.0	1.0	1
1.0	0.0	6174.0	0.0	0.0	0.0	0.0	0.0	1.0	0.0	0.0	0.0	0.0	0.0	1	100.0	0.0	0.024669598120940616	1.5	111.01319154423277	20	10	10	3	10	6.167399530235153	13	74.00879436282185	0.0	0.0	1.0	1.0	1.0	0.0	6174.0	0.0	1.0	0.0	0.0	0.0	1.0	0.0	1.0	1.0	0.0	0.0	0.0	1.0	1.0	0
3.0	0.0	6174.0	0.0	0.0	1.0	2.0	1340.0	3.0	0.0	2.0	1.0	1.0	0.0	1	100.0	0.0	0.001	1.0	3.0	3	1	2	1	1	0.16666666666666666	2	3.0	3.0	3.0	3.0	3.0	3.0	0.0	6174.0	0.0	1.0	0.0	0.0	0.0	1.0	0.0	1.0	1.0	0.0	1.0	0.0	1.0	1.0	1
18.0	0.0	4608.0	0.0	0.0	1.0	2.0	1345.0	18.0	0.0	2.0	1.0	1.0	0.0	6	54.54545454545454	0.0	0.19412342722003534	14.25	8298.776513656512	108	28	57	14	51	461.043139647584	42	582.3702816601061	11.0	11.0	11.0	11.0	18.0	0.0	4608.0	0.0	8.0	0.0	1.0	1.0	1.0	0.0	1.0	1.0	0.0	0.0	0.0	2.0	1.0	1
1.0	0.0	6174.0	0.0	0.0	1.0	5.0	411.0	1.0	0.0	5.0	1.0	1.0	0.0	1	100.0	0.0	0.0026666666666666666	1.0	8.0	4	2	2	2	2	0.4444444444444444	4	8.0	1.0	1.0	1.0	1.0	1.0	0.0	6174.0	0.0	1.0	0.0	0.0	0.0	1.0	0.0	1.0	1.0	0.0	0.0	0.0	2.0	1.0	0
140.0	0.0	6612.0	0.0	0.0	1.0	2.0	1372.0	140.0	0.015625	2.0	1.0	1.0	1.0	14	87.5	0.0	0.992945792748181	21.039473684210527	62673.170629118744	460	76	246	13	214	3481.842812728819	89	2978.837378244543	140.0	131.0	63.0	64.0	140.0	0.0	6612.0	0.0	14.0	0.0	2.0	2.0	1.0	0.0	1.0	1.0	0.0	0.0	0.0	12.0	3.0	3
1.0	0.0	6174.0	0.0	0.0	0.0	0.0	0.0	1.0	0.0	0.0	0.0	0.0	0.0	3	100.0	0.0	0.05805500935039566	6.416666666666666	1117.5589299951164	41	12	22	7	19	62.086607221950906	19	174.165028051187	0.0	0.0	1.0	1.0	1.0	0.0	6174.0	0.0	1.0	0.0	0.0	0.0	1.0	0.0	1.0	1.0	0.0	0.0	0.0	1.0	1.0	1
1.0	0.0	6174.0	0.0	0.0	0.0	0.0	0.0	1.0	0.0	0.0	0.0	0.0	0.0	1	100.0	0.0	0.024669598120940616	1.5	111.01319154423277	20	10	10	3	10	6.167399530235153	13	74.00879436282185	0.0	0.0	1.0	1.0	1.0	0.0	6174.0	0.0	1.0	0.0	0.0	0.0	1.0	0.0	1.0	1.0	0.0	0.0	0.0	1.0	1.0	0
1.0	0.0	6612.0	0.0	0.0	1.0	1.0	1337.0	1.0	0.0	1.0	1.0	1.0	0.0	1	0.0	0.0	0.0	0.0	0.0	0	0	0	0	0	0.0	0	0.0	1.0	1.0	1.0	1.0	1.0	0.0	6612.0	0.0	1.0	0.0	0.0	0.0	1.0	0.0	1.0	1.0	0.0	0.0	0.0	0.0	0.0	0
1.0	0.0	6174.0	0.0	0.0	0.0	0.0	0.0	1.0	0.0	0.0	0.0	0.0	0.0	4	3.571428571428571	0.0	10.721115739864144	18.73780487804878	602670.5244256558	3426	656	1756	14	1670	33481.695801425325	670	32163.347219592437	0.0	0.0	1.0	1.0	1.0	0.0	6174.0	0.0	1.0	22.0	0.0	0.0	1.0	0.0	1.0	1.0	0.0	0.0	0.0	2.0	1.0	1
1.0	0.0	6174.0	0.0	0.0	0.0	0.0	0.0	1.0	0.0	0.0	0.0	0.0	0.0	3	100.0	0.0	0.05805500935039566	6.416666666666666	1117.5589299951164	41	12	22	7	19	62.086607221950906	19	174.165028051187	0.0	0.0	1.0	1.0	1.0	0.0	6174.0	0.0	1.0	0.0	0.0	0.0	1.0	0.0	1.0	1.0	0.0	0.0	0.0	1.0	0.0	1
4.0	0.0	4710.0	0.0	0.0	1.0	1.0	1337.0	4.0	0.2	1.0	1.0	1.0	1.0	2	100.0	0.0	0.03406219034375283	7.3125	747.2393006660777	25	8	13	9	12	41.51329448144876	17	102.18657103125851	5.0	4.0	4.0	5.0	4.0	0.0	4710.0	0.0	2.0	0.0	1.0	1.0	1.0	0.0	1.0	1.0	0.0	0.0	0.0	2.0	1.0	1
1.0	0.0	6174.0	0.0	0.0	0.0	0.0	0.0	1.0	0.0	0.0	0.0	0.0	0.0	1	100.0	0.0	0.024669598120940616	1.5	111.01319154423277	20	10	10	3	10	6.167399530235153	13	74.00879436282185	0.0	0.0	1.0	1.0	1.0	0.0	6174.0	0.0	1.0	0.0	0.0	0.0	1.0	0.0	1.0	1.0	0.0	0.0	0.0	1.0	1.0	0
7.0	0.0	6174.0	0.0	0.0	1.0	1.0	1337.0	7.0	0.0	1.0	1.0	1.0	0.0	6	60.0	0.0	0.0422656666858975	5.0	633.9850002884625	40	6	20	3	20	35.221388904914576	9	126.79700005769251	7.0	7.0	7.0	7.0	7.0	0.0	6174.0	0.0	6.0	0.0	1.0	1.0	1.0	0.0	1.0	1.0	0.0	0.0	0.0	10.0	0.0	0
1.0	0.0	6174.0	0.0	0.0	0.0	0.0	0.0	1.0	0.0	0.0	0.0	0.0	0.0	1	100.0	0.0	0.024669598120940616	1.5	111.01319154423277	20	10	10	3	10	6.167399530235153	13	74.00879436282185	0.0	0.0	1.0	1.0	1.0	0.0	6174.0	0.0	3.0	0.0	0.0	0.0	1.0	0.0	1.0	1.0	0.0	0.0	0.0	1.0	0.0	0
1.0	0.0	6174.0	0.0	0.0	1.0	1.0	1337.0	1.0	0.0	1.0	1.0	1.0	0.0	1	100.0	0.0	0.0033333333333333327	1.5	15.0	5	2	3	2	2	0.8333333333333334	4	10.0	1.0	1.0	1.0	1.0	1.0	0.0	6174.0	0.0	1.0	0.0	0.0	0.0	1.0	0.0	1.0	1.0	0.0	0.0	0.0	1.0	1.0	1
1.0	0.0	6174.0	0.0	0.0	0.0	0.0	0.0	1.0	0.0	0.0	0.0	0.0	0.0	3	100.0	0.0	0.05805500935039566	6.416666666666666	1117.5589299951164	41	12	22	7	19	62.086607221950906	19	174.165028051187	0.0	0.0	1.0	1.0	1.0	0.0	6174.0	0.0	5.0	0.0	2.0	2.0	1.0	0.0	1.0	1.0	0.0	0.0	0.0	2.0	0.0	1
1.0	0.0	6612.0	0.0	0.0	1.0	4.0	412.0	1.0	0.0	4.0	1.0	1.0	0.0	1	100.0	0.0	0.0026666666666666666	1.0	8.0	4	2	2	2	2	0.4444444444444444	4	8.0	1.0	1.0	1.0	1.0	1.0	0.0	6612.0	0.0	1.0	0.0	0.0	0.0	1.0	0.0	1.0	1.0	0.0	0.0	0.0	2.0	1.0	0
1.0	0.0	4608.0	0.0	0.0	1.0	1.0	1337.0	1.0	0.0	1.0	1.0	1.0	0.0	1	100.0	0.0	0.0033333333333333327	1.5	15.0	5	2	3	2	2	0.8333333333333334	4	10.0	1.0	1.0	1.0	1.0	1.0	0.0	4608.0	0.0	1.0	0.0	0.0	0.0	1.0	0.0	1.0	1.0	0.0	0.0	0.0	1.0	1.0	1
1.0	0.0	6174.0	0.0	0.0	0.0	0.0	0.0	1.0	0.0	0.0	0.0	0.0	0.0	3	100.0	0.0	0.04533333333333334	7.388888888888888	1004.8888888888887	34	9	19	7	15	55.82716049382717	16	136.0	0.0	0.0	1.0	1.0	1.0	0.0	6174.0	0.0	3.0	0.0	1.0	1.0	1.0	0.0	1.0	1.0	0.0	0.0	0.0	2.0	1.0	1
1.0	0.0	6174.0	0.0	0.0	0.0	0.0	0.0	1.0	0.0	0.0	0.0	0.0	0.0	3	100.0	0.0	0.05805500935039566	6.416666666666666	1117.5589299951164	41	12	22	7	19	62.086607221950906	19	174.165028051187	0.0	0.0	1.0	1.0	1.0	0.0	6174.0	0.0	7.0	0.0	0.0	0.0	1.0	0.0	1.0	1.0	0.0	3.0	0.0	2.0	2.0	1
15.0	0.0	6612.0	0.0	0.0	1.0	2.0	1339.0	15.0	0.0	2.0	1.0	1.0	0.0	1	20.0	0.0	0.197321682837524	5.363636363636363	3175.0852602037944	112	33	59	6	53	176.3936255668775	39	591.9650485125719	15.0	15.0	15.0	15.0	15.0	0.0	6612.0	0.0	1.0	0.0	0.0	0.0	1.0	0.0	1.0	1.0	0.0	0.0	0.0	5.0	1.0	1
1.0	0.0	6174.0	0.0	0.0	0.0	0.0	0.0	1.0	0.0	0.0	0.0	0.0	0.0	3	100.0	0.0	0.05805500935039566	6.416666666666666	1117.5589299951164	41	12	22	7	19	62.086607221950906	19	174.165028051187	0.0	0.0	1.0	1.0	1.0	0.0	6174.0	0.0	6.0	0.0	5.0	5.0	1.0	0.0	1.0	1.0	0.0	0.0	0.0	2.0	1.0	1
1.0	0.0	6174.0	0.0	0.0	0.0	0.0	0.0	1.0	0.0	0.0	0.0	0.0	0.0	1	100.0	0.0	0.009000000000000001	2.5	67.5	9	4	5	4	4	3.75	8	27.0	0.0	0.0	1.0	1.0	1.0	0.0	6174.0	0.0	7.0	0.0	2.0	1.0	1.0	0.0	1.0	1.0	0.0	0.0	0.0	8.0	0.0	1
1.0	0.0	6174.0	0.0	0.0	0.0	0.0	0.0	1.0	0.0	0.0	0.0	0.0	0.0	1	100.0	0.0	0.009000000000000001	2.5	67.5	9	4	5	4	4	3.75	8	27.0	0.0	0.0	1.0	1.0	1.0	0.0	6174.0	0.0	1.0	0.0	0.0	0.0	1.0	0.0	1.0	1.0	0.0	0.0	0.0	1.0	0.0	1
1.0	0.0	6612.0	0.0	0.0	0.0	0.0	0.0	1.0	0.0	0.0	0.0	0.0	0.0	3	100.0	0.0	0.04533333333333334	7.388888888888888	1004.8888888888887	34	9	19	7	15	55.82716049382717	16	136.0	0.0	0.0	1.0	1.0	1.0	0.0	6612.0	0.0	1.0	0.0	0.0	0.0	1.0	0.0	1.0	1.0	0.0	0.0	0.0	1.0	2.0	1
1.0	0.0	6174.0	0.0	0.0	0.0	0.0	0.0	1.0	0.0	0.0	0.0	0.0	0.0	1	100.0	0.0	0.024669598120940616	1.5	111.01319154423277	20	10	10	3	10	6.167399530235153	13	74.00879436282185	0.0	0.0	1.0	1.0	1.0	0.0	6174.0	0.0	2.0	0.0	1.0	1.0	1.0	0.0	1.0	1.0	0.0	0.0	0.0	1.0	1.0	0
1.0	0.0	6174.0	0.0	0.0	0.0	0.0	0.0	1.0	0.0	0.0	0.0	0.0	0.0	1	100.0	0.0	0.009000000000000001	2.5	67.5	9	4	5	4	4	3.75	8	27.0	0.0	0.0	1.0	1.0	1.0	0.0	6174.0	0.0	1.0	0.0	0.0	0.0	1.0	0.0	1.0	1.0	0.0	0.0	0.0	1.0	1.0	1
1.0	0.0	6174.0	0.0	0.0	0.0	0.0	0.0	1.0	0.0	0.0	0.0	0.0	0.0	3	100.0	0.0	0.04533333333333334	7.388888888888888	1004.8888888888887	34	9	19	7	15	55.82716049382717	16	136.0	0.0	0.0	1.0	1.0	1.0	0.0	6174.0	0.0	1.0	0.0	0.0	0.0	1.0	0.0	1.0	1.0	0.0	0.0	0.0	2.0	2.0	1
1.0	0.0	6174.0	0.0	0.0	0.0	0.0	0.0	1.0	0.0	0.0	0.0	0.0	0.0	3	100.0	0.0	0.05805500935039566	6.416666666666666	1117.5589299951164	41	12	22	7	19	62.086607221950906	19	174.165028051187	0.0	0.0	1.0	1.0	1.0	0.0	6174.0	0.0	1.0	0.0	0.0	0.0	1.0	0.0	1.0	1.0	0.0	0.0	0.0	1.0	2.0	1
1.0	0.0	6174.0	0.0	0.0	0.0	0.0	0.0	1.0	0.0	0.0	0.0	0.0	0.0	1	100.0	0.0	0.0006666666666666666	0.5	1.0	2	1	1	1	1	0.05555555555555555	2	2.0	0.0	0.0	1.0	1.0	1.0	0.0	6174.0	0.0	1.0	0.0	0.0	0.0	1.0	0.0	1.0	1.0	0.0	0.0	0.0	1.0	0.0	0
1.0	0.0	6174.0	0.0	0.0	1.0	5.0	411.0	1.0	0.0	5.0	1.0	1.0	0.0	1	100.0	0.0	0.0026666666666666666	1.0	8.0	4	2	2	2	2	0.4444444444444444	4	8.0	1.0	1.0	1.0	1.0	1.0	0.0	6174.0	0.0	1.0	0.0	0.0	0.0	1.0	0.0	1.0	1.0	0.0	0.0	0.0	2.0	1.0	0
17.0	0.0	4608.0	0.0	0.0	1.0	1.0	1337.0	17.0	0.0	1.0	1.0	1.0	0.0	2	22.222222222222218	0.0	0.0729082750331732	10.0	2187.248250995196	46	15	25	12	21	121.51379172195531	27	218.72482509951956	9.0	9.0	8.0	8.0	17.0	0.0	4608.0	0.0	2.0	0.0	1.0	1.0	1.0	0.0	1.0	1.0	0.0	1.0	0.0	6.0	2.0	2
1.0	0.0	6174.0	0.0	0.0	0.0	0.0	0.0	1.0	0.0	0.0	0.0	0.0	0.0	3	100.0	0.0	0.05805500935039566	6.416666666666666	1117.5589299951164	41	12	22	7	19	62.086607221950906	19	174.165028051187	0.0	0.0	1.0	1.0	1.0	0.0	6174.0	0.0	1.0	0.0	0.0	0.0	1.0	0.0	1.0	1.0	0.0	0.0	0.0	1.0	2.0	1
3.0	0.0	6612.0	0.0	0.0	1.0	2.0	1339.0	3.0	0.0	2.0	1.0	1.0	0.0	1	100.0	0.0	0.011000000000000001	1.7999999999999998	59.39999999999999	11	5	6	3	5	3.2999999999999994	8	33.0	3.0	3.0	3.0	3.0	3.0	0.0	6612.0	0.0	1.0	0.0	0.0	0.0	1.0	0.0	1.0	1.0	0.0	0.0	0.0	1.0	1.0	1
1.0	0.0	6174.0	0.0	0.0	0.0	0.0	0.0	1.0	0.0	0.0	0.0	0.0	0.0	3	100.0	0.0	0.05805500935039566	6.416666666666666	1117.5589299951164	41	12	22	7	19	62.086607221950906	19	174.165028051187	0.0	0.0	1.0	1.0	1.0	0.0	6174.0	0.0	2.0	0.0	0.0	0.0	1.0	0.0	1.0	1.0	0.0	0.0	0.0	1.0	1.0	1
1.0	0.0	6612.0	0.0	0.0	0.0	0.0	0.0	1.0	0.0	0.0	0.0	0.0	0.0	4	3.571428571428571	0.0	10.721115739864144	18.73780487804878	602670.5244256558	3426	656	1756	14	1670	33481.695801425325	670	32163.347219592437	0.0	0.0	1.0	1.0	1.0	0.0	6612.0	0.0	3.0	0.0	2.0	2.0	1.0	0.0	1.0	1.0	0.0	0.0	0.0	1.0	1.0	1
1.0	0.0	6174.0	0.0	0.0	0.0	0.0	0.0	1.0	0.0	0.0	0.0	0.0	0.0	1	100.0	0.0	0.024669598120940616	1.5	111.01319154423277	20	10	10	3	10	6.167399530235153	13	74.00879436282185	0.0	0.0	1.0	1.0	1.0	0.0	6174.0	0.0	2.0	0.0	1.0	1.0	1.0	0.0	1.0	1.0	0.0	0.0	0.0	2.0	0.0	0
6.0	0.0	4719.0	1.0	0.0	1.0	1.0	1337.0	6.0	0.0	1.0	1.0	1.0	0.0	2	200.0	0.0	0.008	2.0	48.0	8	4	4	4	4	2.6666666666666665	8	24.0	3.0	3.0	3.0	3.0	6.0	0.0	4799.0	1.0	2.0	0.0	1.0	1.0	1.0	0.0	2.0	1.0	0.0	0.0	1.0	1.0	0.0	0
1.0	0.0	6612.0	0.0	0.0	1.0	2.0	1400.0	1.0	0.0	2.0	1.0	1.0	0.0	2	200.0	0.0	0.010566416671474376	2.4	76.07820003461549	10	5	6	4	4	4.22656666858975	9	31.69925001442313	1.0	1.0	1.0	1.0	1.0	0.0	6612.0	0.0	2.0	0.0	1.0	1.0	1.0	0.0	1.0	1.0	0.0	0.0	0.0	1.0	1.0	1
1.0	0.0	6174.0	0.0	0.0	0.0	0.0	0.0	1.0	0.0	0.0	0.0	0.0	0.0	1	100.0	0.0	0.024669598120940616	1.5	111.01319154423277	20	10	10	3	10	6.167399530235153	13	74.00879436282185	0.0	0.0	1.0	1.0	1.0	0.0	6174.0	0.0	3.0	0.0	0.0	0.0	1.0	0.0	1.0	1.0	0.0	0.0	0.0	2.0	2.0	0
24.0	0.0	6612.0	0.0	0.0	1.0	2.0	1345.0	24.0	0.09090909	2.0	1.0	1.0	1.0	2	25.0	0.0	0.10525625489443073	8.1	2557.7269939346666	65	20	36	9	29	142.09594410748147	29	315.7687646832922	24.0	22.0	10.0	10.0	24.0	0.0	6612.0	0.0	2.0	0.0	1.0	1.0	1.0	0.0	1.0	1.0	0.0	0.0	0.0	2.0	2.0	2
11.0	0.0	6174.0	0.0	0.0	1.0	2.0	1400.0	11.0	0.0	2.0	1.0	1.0	0.0	3	50.0	0.0	0.06837795148577189	4.6875	961.5649427686673	46	16	25	6	21	53.420274598259276	22	205.13385445731566	11.0	11.0	11.0	11.0	11.0	0.0	6174.0	0.0	4.0	0.0	2.0	2.0	1.0	0.0	1.0	1.0	0.0	0.0	0.0	5.0	1.0	1
1.0	0.0	6174.0	0.0	0.0	0.0	0.0	0.0	1.0	0.0	0.0	0.0	0.0	0.0	3	100.0	0.0	0.04533333333333334	7.388888888888888	1004.8888888888887	34	9	19	7	15	55.82716049382717	16	136.0	0.0	0.0	1.0	1.0	1.0	0.0	6174.0	0.0	7.0	0.0	1.0	1.0	1.0	0.0	1.0	1.0	0.0	1.0	0.0	2.0	7.0	1
1.0	0.0	6174.0	0.0	0.0	0.0	0.0	0.0	1.0	0.0	0.0	0.0	0.0	0.0	3	100.0	0.0	0.04533333333333334	7.388888888888888	1004.8888888888887	34	9	19	7	15	55.82716049382717	16	136.0	0.0	0.0	1.0	1.0	1.0	0.0	6174.0	0.0	8.0	0.0	1.0	1.0	1.0	0.0	1.0	1.0	0.0	0.0	0.0	2.0	1.0	1
1.0	0.0	6174.0	0.0	0.0	0.0	0.0	0.0	1.0	0.0	0.0	0.0	0.0	0.0	4	3.571428571428571	0.0	10.721115739864144	18.73780487804878	602670.5244256558	3426	656	1756	14	1670	33481.695801425325	670	32163.347219592437	0.0	0.0	1.0	1.0	1.0	0.0	6174.0	0.0	1.0	0.0	0.0	0.0	1.0	0.0	1.0	1.0	0.0	0.0	0.0	1.0	1.0	1
1.0	0.0	6612.0	0.0	0.0	1.0	3.0	411.0	1.0	0.0	3.0	1.0	1.0	0.0	3	300.0	0.0	0.06933333333333333	4.5	936.0	52	12	27	4	25	52.0	16	208.0	1.0	1.0	1.0	1.0	1.0	0.0	6612.0	0.0	3.0	0.0	1.0	1.0	1.0	0.0	1.0	1.0	0.0	0.0	0.0	1.0	0.0	0
1.0	0.0	6174.0	0.0	0.0	0.0	0.0	0.0	1.0	0.0	0.0	0.0	0.0	0.0	3	100.0	0.0	0.05805500935039566	6.416666666666666	1117.5589299951164	41	12	22	7	19	62.086607221950906	19	174.165028051187	0.0	0.0	1.0	1.0	1.0	0.0	6174.0	0.0	1.0	0.0	0.0	0.0	1.0	0.0	1.0	1.0	0.0	0.0	0.0	1.0	1.0	1
1.0	0.0	6174.0	0.0	0.0	0.0	0.0	0.0	1.0	0.0	0.0	0.0	0.0	0.0	3	100.0	0.0	0.05805500935039566	6.416666666666666	1117.5589299951164	41	12	22	7	19	62.086607221950906	19	174.165028051187	0.0	0.0	1.0	1.0	1.0	0.0	6174.0	0.0	3.0	0.0	0.0	0.0	1.0	0.0	1.0	1.0	0.0	0.0	0.0	1.0	0.0	1
1.0	0.0	6174.0	0.0	0.0	1.0	2.0	1380.0	1.0	0.0	2.0	1.0	1.0	0.0	1	100.0	0.0	0.014395021744511906	2.333333333333333	100.76515221158334	13	6	7	4	6	5.598064011754629	10	43.18506523353572	1.0	1.0	1.0	1.0	1.0	0.0	6174.0	0.0	1.0	0.0	0.0	0.0	1.0	0.0	1.0	1.0	0.0	1.0	0.0	1.0	1.0	1
1.0	0.0	6174.0	0.0	0.0	0.0	0.0	0.0	1.0	0.0	0.0	0.0	0.0	0.0	1	100.0	0.0	0.0006666666666666666	0.5	1.0	2	1	1	1	1	0.05555555555555555	2	2.0	0.0	0.0	1.0	1.0	1.0	0.0	6174.0	0.0	1.0	0.0	0.0	0.0	1.0	0.0	1.0	1.0	0.0	0.0	0.0	1.0	1.0	0
7.0	0.0	6174.0	0.0	0.0	1.0	1.0	1337.0	7.0	0.0	1.0	1.0	1.0	0.0	6	150.0	0.0	0.0368044309132235	4.722222222222221	521.3961046039997	29	9	17	5	12	28.966450255777758	14	110.41329273967052	7.0	7.0	7.0	7.0	7.0	0.0	6174.0	0.0	6.0	3.0	3.0	3.0	1.0	0.0	1.0	1.0	0.0	0.0	0.0	3.0	2.0	2
1.0	0.0	6174.0	0.0	0.0	0.0	0.0	0.0	1.0	0.0	0.0	0.0	0.0	0.0	3	100.0	0.0	0.04533333333333334	7.388888888888888	1004.8888888888887	34	9	19	7	15	55.82716049382717	16	136.0	0.0	0.0	1.0	1.0	1.0	0.0	6174.0	0.0	19.0	0.0	3.0	3.0	1.0	0.0	1.0	1.0	0.0	2.0	0.0	3.0	3.0	1
1.0	0.0	6174.0	0.0	0.0	0.0	0.0	0.0	1.0	0.0	0.0	0.0	0.0	0.0	1	100.0	0.0	0.024669598120940616	1.5	111.01319154423277	20	10	10	3	10	6.167399530235153	13	74.00879436282185	0.0	0.0	1.0	1.0	1.0	0.0	6174.0	0.0	2.0	0.0	1.0	1.0	1.0	0.0	1.0	1.0	0.0	0.0	0.0	2.0	2.0	0
1.0	0.0	6612.0	0.0	0.0	0.0	0.0	0.0	1.0	0.0	0.0	0.0	0.0	0.0	3	100.0	0.0	0.05805500935039566	6.416666666666666	1117.5589299951164	41	12	22	7	19	62.086607221950906	19	174.165028051187	0.0	0.0	1.0	1.0	1.0	0.0	6612.0	0.0	3.0	0.0	2.0	2.0	1.0	0.0	1.0	1.0	0.0	0.0	0.0	2.0	1.0	1
1.0	0.0	6612.0	0.0	0.0	1.0	3.0	411.0	1.0	0.0	3.0	1.0	1.0	0.0	1	100.0	0.0	0.0026666666666666666	1.0	8.0	4	2	2	2	2	0.4444444444444444	4	8.0	1.0	1.0	1.0	1.0	1.0	0.0	6612.0	0.0	1.0	0.0	0.0	0.0	1.0	0.0	1.0	1.0	0.0	0.0	0.0	1.0	0.0	0
43.0	0.0	6174.0	0.0	0.0	1.0	2.0	1345.0	43.0	0.12903225	2.0	1.0	1.0	4.0	7	31.818181818181817	0.0	0.1927180284437848	16.676470588235293	9641.56959949641	123	17	63	9	60	535.6427555275783	26	578.1540853313544	43.0	36.0	27.0	34.0	43.0	0.0	6174.0	0.0	7.0	0.0	4.0	2.0	1.0	0.0	1.0	1.0	0.0	0.0	0.0	18.0	0.0	0
12.0	0.0	4515.0	0.0	0.0	1.0	1.0	1337.0	12.0	0.0	1.0	1.0	1.0	0.0	1	100.0	0.0	0.004643856189774725	1.3333333333333333	18.575424759098894	6	3	4	2	2	1.0319680421721609	5	13.931568569324176	3.0	3.0	3.0	3.0	12.0	0.0	4515.0	0.0	1.0	0.0	0.0	0.0	1.0	0.0	1.0	1.0	0.0	0.0	0.0	1.0	1.0	1
32.0	0.0	6612.0	0.0	0.0	1.0	2.0	1343.0	32.0	0.083333336	2.0	1.0	1.0	1.0	2	28.57142857142857	0.0	0.0743016990363956	6.117647058823528	1363.6547117267896	48	17	26	8	22	75.75859509593278	25	222.9050971091868	32.0	27.0	11.0	15.0	32.0	0.0	6612.0	0.0	2.0	0.0	1.0	1.0	1.0	0.0	1.0	1.0	0.0	0.0	0.0	6.0	1.0	1
1.0	0.0	6612.0	0.0	0.0	0.0	0.0	0.0	1.0	0.0	0.0	0.0	0.0	0.0	4	3.571428571428571	0.0	10.721115739864144	18.73780487804878	602670.5244256558	3426	656	1756	14	1670	33481.695801425325	670	32163.347219592437	0.0	0.0	1.0	1.0	1.0	0.0	6612.0	0.0	1.0	0.0	0.0	0.0	1.0	0.0	1.0	1.0	0.0	0.0	0.0	1.0	1.0	1
1.0	0.0	6174.0	0.0	0.0	0.0	0.0	0.0	1.0	0.0	0.0	0.0	0.0	0.0	3	100.0	0.0	0.04533333333333334	7.388888888888888	1004.8888888888887	34	9	19	7	15	55.82716049382717	16	136.0	0.0	0.0	1.0	1.0	1.0	0.0	6174.0	0.0	5.0	0.0	2.0	2.0	1.0	0.0	1.0	1.0	0.0	0.0	0.0	1.0	2.0	1
1.0	0.0	6612.0	0.0	0.0	0.0	0.0	0.0	1.0	0.0	0.0	0.0	0.0	0.0	4	3.571428571428571	0.0	10.721115739864144	18.73780487804878	602670.5244256558	3426	656	1756	14	1670	33481.695801425325	670	32163.347219592437	0.0	0.0	1.0	1.0	1.0	0.0	6612.0	0.0	2.0	0.0	1.0	1.0	1.0	0.0	1.0	1.0	0.0	0.0	0.0	1.0	1.0	1
3.0	0.0	6174.0	0.0	0.0	1.0	1.0	81.0	3.0	0.0	1.0	1.0	1.0	0.0	1	100.0	0.0	0.012679700005769252	1.75	66.56842503028857	12	6	7	3	5	3.698245835016032	9	38.039100017307746	3.0	3.0	3.0	3.0	3.0	0.0	6174.0	0.0	1.0	0.0	0.0	0.0	1.0	0.0	1.0	1.0	0.0	0.0	0.0	1.0	1.0	1
5.0	0.0	6612.0	0.0	0.0	1.0	5.0	411.0	5.0	0.0	5.0	1.0	1.0	0.0	1	33.33333333333333	0.0	0.028370037839081708	2.4000000000000004	204.26427244138836	23	10	16	3	7	11.348015135632687	13	85.11011351724513	5.0	5.0	5.0	5.0	5.0	0.0	6612.0	0.0	1.0	0.0	0.0	0.0	1.0	0.0	1.0	1.0	0.0	0.0	0.0	3.0	3.0	3
1.0	0.0	6174.0	0.0	0.0	1.0	2.0	84.0	1.0	0.0	2.0	1.0	1.0	0.0	1	100.0	0.0	0.006031579168349364	2.0	36.18947501009619	7	3	4	3	3	2.0105263894497885	6	18.094737505048094	1.0	1.0	1.0	1.0	1.0	0.0	6174.0	0.0	1.0	0.0	0.0	0.0	1.0	0.0	1.0	1.0	0.0	0.0	0.0	1.0	1.0	1
3.0	0.0	6174.0	0.0	0.0	0.0	0.0	0.0	3.0	0.0	0.0	0.0	0.0	0.0	1	100.0	0.0	0.007486279792153611	2.6666666666666665	59.89023833722889	8	3	4	4	4	3.3272354631793832	7	22.458839376460837	0.0	0.0	3.0	3.0	3.0	0.0	6174.0	0.0	1.0	0.0	0.0	0.0	1.0	0.0	1.0	1.0	0.0	0.0	0.0	1.0	1.0	1
17.0	0.0	6612.0	0.0	0.0	1.0	2.0	1375.0	17.0	0.0	2.0	1.0	1.0	0.0	5	55.555555555555564	0.0	0.15001145612930633	10.888888888888891	4900.374233557341	84	27	42	14	42	272.24301297540785	41	450.034368387919	17.0	17.0	13.0	13.0	17.0	0.0	6612.0	0.0	7.0	0.0	1.0	1.0	1.0	0.0	1.0	1.0	0.0	0.0	0.0	9.0	1.0	1
1.0	0.0	6174.0	0.0	0.0	0.0	0.0	0.0	1.0	0.0	0.0	0.0	0.0	0.0	4	3.571428571428571	0.0	10.721115739864144	18.73780487804878	602670.5244256558	3426	656	1756	14	1670	33481.695801425325	670	32163.347219592437	0.0	0.0	1.0	1.0	1.0	0.0	6174.0	0.0	3.0	0.0	0.0	0.0	1.0	0.0	1.0	1.0	0.0	1.0	0.0	2.0	0.0	1
1.0	0.0	6174.0	0.0	0.0	1.0	2.0	1343.0	1.0	0.0	2.0	1.0	1.0	0.0	1	100.0	0.0	0.0006666666666666666	0.5	1.0	2	1	1	1	1	0.05555555555555555	2	2.0	1.0	1.0	1.0	1.0	1.0	0.0	6174.0	0.0	1.0	0.0	0.0	0.0	1.0	0.0	1.0	1.0	0.0	0.0	0.0	1.0	0.0	0
3.0	0.0	6174.0	0.0	0.0	1.0	2.0	1363.0	3.0	0.0	2.0	1.0	1.0	0.0	1	100.0	0.0	0.007754887502163467	1.5	34.89699375973561	9	4	6	2	3	1.9387218755408668	6	23.264662506490406	3.0	3.0	3.0	3.0	3.0	0.0	6174.0	0.0	1.0	0.0	0.0	0.0	1.0	0.0	1.0	1.0	0.0	0.0	0.0	1.0	1.0	1
1.0	0.0	6612.0	0.0	0.0	1.0	2.0	408.0	1.0	0.0	2.0	1.0	1.0	0.0	1	100.0	0.0	0.0026666666666666666	1.0	8.0	4	2	2	2	2	0.4444444444444444	4	8.0	1.0	1.0	1.0	1.0	1.0	0.0	6612.0	0.0	1.0	0.0	0.0	0.0	1.0	0.0	1.0	1.0	0.0	0.0	0.0	1.0	0.0	0
1.0	0.0	6174.0	0.0	0.0	0.0	0.0	0.0	1.0	0.0	0.0	0.0	0.0	0.0	3	100.0	0.0	0.04533333333333334	7.388888888888888	1004.8888888888887	34	9	19	7	15	55.82716049382717	16	136.0	0.0	0.0	1.0	1.0	1.0	0.0	6174.0	0.0	2.0	0.0	1.0	1.0	1.0	0.0	1.0	1.0	0.0	0.0	0.0	1.0	1.0	1
22.0	0.0	4608.0	0.0	0.0	1.0	2.0	1338.0	22.0	0.25	2.0	1.0	1.0	2.0	1	25.0	0.0	0.02792060276175576	4.875	408.338815390678	22	8	13	6	9	22.68548974392656	14	83.76180828526728	11.0	7.0	6.0	10.0	22.0	0.0	4608.0	0.0	1.0	0.0	0.0	0.0	1.0	0.0	1.0	1.0	0.0	0.0	0.0	3.0	2.0	2
1.0	0.0	6174.0	0.0	0.0	0.0	0.0	0.0	1.0	0.0	0.0	0.0	0.0	0.0	1	100.0	0.0	0.009000000000000001	2.5	67.5	9	4	5	4	4	3.75	8	27.0	0.0	0.0	1.0	1.0	1.0	0.0	6174.0	0.0	1.0	0.0	0.0	0.0	1.0	0.0	1.0	1.0	0.0	0.0	0.0	1.0	0.0	1
1.0	0.0	6174.0	0.0	0.0	1.0	2.0	1339.0	1.0	0.0	2.0	1.0	1.0	0.0	1	100.0	0.0	0.001	1.0	3.0	3	1	2	1	1	0.16666666666666666	2	3.0	1.0	1.0	1.0	1.0	1.0	0.0	6174.0	0.0	1.0	1.0	0.0	0.0	1.0	0.0	1.0	1.0	0.0	0.0	0.0	1.0	1.0	1
3.0	0.0	6612.0	0.0	0.0	1.0	2.0	1375.0	3.0	0.0	2.0	1.0	1.0	0.0	1	100.0	0.0	0.007486279792153611	1.875	42.11032383086406	8	4	5	3	3	2.339462435048004	7	22.458839376460837	3.0	3.0	3.0	3.0	3.0	0.0	6612.0	0.0	1.0	0.0	0.0	0.0	1.0	0.0	1.0	1.0	0.0	0.0	0.0	1.0	1.0	1
1.0	0.0	6174.0	0.0	0.0	0.0	0.0	0.0	1.0	0.0	0.0	0.0	0.0	0.0	3	100.0	0.0	0.04533333333333334	7.388888888888888	1004.8888888888887	34	9	19	7	15	55.82716049382717	16	136.0	0.0	0.0	1.0	1.0	1.0	0.0	6174.0	0.0	3.0	0.0	2.0	2.0	1.0	0.0	1.0	1.0	0.0	1.0	0.0	2.0	2.0	1
1.0	0.0	6612.0	0.0	0.0	1.0	2.0	1341.0	1.0	0.0	2.0	1.0	1.0	0.0	1	0.0	0.0	0.0	0.0	0.0	0	0	0	0	0	0.0	0	0.0	1.0	1.0	1.0	1.0	1.0	0.0	6612.0	0.0	1.0	0.0	0.0	0.0	1.0	0.0	1.0	1.0	0.0	0.0	0.0	0.0	0.0	0
3.0	0.0	6174.0	0.0	0.0	1.0	1.0	1337.0	3.0	0.0	1.0	1.0	1.0	0.0	1	100.0	0.0	0.017962908341506437	3.6	193.99941008826957	17	5	9	4	8	10.777745004903862	9	53.88872502451932	3.0	3.0	3.0	3.0	3.0	0.0	6174.0	0.0	2.0	0.0	0.0	0.0	1.0	0.0	1.0	1.0	0.0	0.0	0.0	1.0	1.0	1
32.0	0.0	6174.0	0.0	0.0	1.0	2.0	1341.0	32.0	0.045454547000000005	2.0	1.0	1.0	1.0	3	17.647058823529417	0.0	0.12996692505913482	11.25	4386.3837207458	82	18	45	9	37	243.6879844858778	27	389.90077517740446	32.0	31.0	21.0	21.0	32.0	0.0	6174.0	0.0	3.0	0.0	2.0	2.0	1.0	0.0	1.0	1.0	0.0	0.0	0.0	12.0	2.0	2
11.0	0.0	6612.0	0.0	0.0	1.0	2.0	1345.0	11.0	0.0	2.0	1.0	1.0	0.0	4	44.444444444444436	0.0	0.0743016990363956	14.625	3259.9870452218565	48	12	27	13	21	181.11039140121426	25	222.9050971091868	11.0	11.0	11.0	11.0	11.0	0.0	6612.0	0.0	4.0	0.0	2.0	2.0	1.0	0.0	1.0	1.0	0.0	0.0	0.0	8.0	1.0	1
1.0	0.0	6174.0	0.0	0.0	0.0	0.0	0.0	1.0	0.0	0.0	0.0	0.0	0.0	1	100.0	0.0	0.009000000000000001	2.5	67.5	9	4	5	4	4	3.75	8	27.0	0.0	0.0	1.0	1.0	1.0	0.0	6174.0	0.0	1.0	0.0	0.0	0.0	1.0	0.0	1.0	1.0	0.0	0.0	0.0	1.0	1.0	1
8.0	0.0	6612.0	0.0	0.0	1.0	2.0	1372.0	8.0	0.0	2.0	1.0	1.0	0.0	1	16.666666666666664	0.0	0.055790597458036495	7.6923076923076925	1287.4753259546885	37	13	20	10	17	71.5264069974827	23	167.37179237410948	8.0	8.0	8.0	8.0	8.0	0.0	6612.0	0.0	1.0	0.0	0.0	0.0	1.0	0.0	1.0	1.0	0.0	0.0	0.0	2.0	0.0	0
1.0	0.0	6174.0	0.0	0.0	0.0	0.0	0.0	1.0	0.0	0.0	0.0	0.0	0.0	4	3.571428571428571	0.0	10.721115739864144	18.73780487804878	602670.5244256558	3426	656	1756	14	1670	33481.695801425325	670	32163.347219592437	0.0	0.0	1.0	1.0	1.0	0.0	6174.0	0.0	3.0	0.0	2.0	2.0	1.0	0.0	1.0	1.0	0.0	0.0	0.0	6.0	1.0	1
1.0	0.0	6612.0	0.0	0.0	1.0	6.0	412.0	1.0	0.0	6.0	1.0	1.0	0.0	1	100.0	0.0	0.0026666666666666666	1.0	8.0	4	2	2	2	2	0.4444444444444444	4	8.0	1.0	1.0	1.0	1.0	1.0	0.0	6612.0	0.0	1.0	0.0	0.0	0.0	1.0	0.0	1.0	1.0	0.0	0.0	0.0	1.0	0.0	0
1.0	0.0	6174.0	0.0	0.0	0.0	0.0	0.0	1.0	0.0	0.0	0.0	0.0	0.0	1	100.0	0.0	0.0006666666666666666	0.5	1.0	2	1	1	1	1	0.05555555555555555	2	2.0	0.0	0.0	1.0	1.0	1.0	0.0	6174.0	0.0	1.0	0.0	0.0	0.0	1.0	0.0	1.0	1.0	0.0	0.0	0.0	1.0	1.0	0
1.0	0.0	6174.0	0.0	0.0	0.0	0.0	0.0	1.0	0.0	0.0	0.0	0.0	0.0	3	100.0	0.0	0.04533333333333334	7.388888888888888	1004.8888888888887	34	9	19	7	15	55.82716049382717	16	136.0	0.0	0.0	1.0	1.0	1.0	0.0	6174.0	0.0	3.0	0.0	0.0	0.0	1.0	0.0	1.0	1.0	0.0	0.0	0.0	2.0	1.0	1
3.0	0.0	6174.0	0.0	0.0	1.0	2.0	1339.0	3.0	0.0	2.0	1.0	1.0	0.0	1	100.0	0.0	0.006893233335256416	1.25	25.849625007211557	8	4	5	2	3	1.4360902781784202	6	20.679700005769252	3.0	3.0	3.0	3.0	3.0	0.0	6174.0	0.0	1.0	0.0	0.0	0.0	1.0	0.0	1.0	1.0	0.0	0.0	0.0	1.0	1.0	1
1.0	0.0	6174.0	0.0	0.0	0.0	0.0	0.0	1.0	0.0	0.0	0.0	0.0	0.0	3	100.0	0.0	0.05805500935039566	6.416666666666666	1117.5589299951164	41	12	22	7	19	62.086607221950906	19	174.165028051187	0.0	0.0	1.0	1.0	1.0	0.0	6174.0	0.0	2.0	0.0	1.0	1.0	1.0	0.0	1.0	1.0	0.0	1.0	0.0	2.0	1.0	1
1.0	0.0	6174.0	0.0	0.0	0.0	0.0	0.0	1.0	0.0	0.0	0.0	0.0	0.0	3	100.0	0.0	0.05805500935039566	6.416666666666666	1117.5589299951164	41	12	22	7	19	62.086607221950906	19	174.165028051187	0.0	0.0	1.0	1.0	1.0	0.0	6174.0	0.0	4.0	0.0	2.0	2.0	1.0	0.0	1.0	1.0	0.0	0.0	0.0	4.0	2.0	1
1.0	0.0	6174.0	0.0	0.0	0.0	0.0	0.0	1.0	0.0	0.0	0.0	0.0	0.0	3	100.0	0.0	0.05805500935039566	6.416666666666666	1117.5589299951164	41	12	22	7	19	62.086607221950906	19	174.165028051187	0.0	0.0	1.0	1.0	1.0	0.0	6174.0	0.0	2.0	0.0	1.0	1.0	1.0	0.0	1.0	1.0	0.0	0.0	0.0	2.0	1.0	1
1.0	0.0	6174.0	0.0	0.0	0.0	0.0	0.0	1.0	0.0	0.0	0.0	0.0	0.0	1	100.0	0.0	0.024669598120940616	1.5	111.01319154423277	20	10	10	3	10	6.167399530235153	13	74.00879436282185	0.0	0.0	1.0	1.0	1.0	0.0	6174.0	0.0	3.0	0.0	0.0	0.0	1.0	0.0	1.0	1.0	0.0	0.0	0.0	2.0	1.0	0
1.0	0.0	6174.0	0.0	0.0	0.0	0.0	0.0	1.0	0.0	0.0	0.0	0.0	0.0	1	100.0	0.0	0.024669598120940616	1.5	111.01319154423277	20	10	10	3	10	6.167399530235153	13	74.00879436282185	0.0	0.0	1.0	1.0	1.0	0.0	6174.0	0.0	2.0	0.0	0.0	0.0	1.0	0.0	1.0	1.0	0.0	0.0	0.0	2.0	1.0	0
4.0	0.0	6174.0	0.0	0.0	1.0	2.0	1363.0	4.0	0.0	2.0	1.0	1.0	0.0	4	133.33333333333331	0.0	0.03453743736931686	7.285714285714286	754.8897025007827	28	7	17	6	11	41.938316805599044	13	103.61231210795059	4.0	4.0	4.0	4.0	4.0	0.0	6174.0	0.0	4.0	0.0	1.0	1.0	1.0	0.0	1.0	1.0	0.0	0.0	0.0	2.0	2.0	2
4.0	0.0	5514.0	0.0	0.0	1.0	1.0	1337.0	4.0	0.0	1.0	1.0	1.0	0.0	1	50.0	0.0	0.03577091727536389	3.555555555555556	381.55645093721483	29	9	16	4	13	21.19758060762305	13	107.31275182609168	6.0	6.0	6.0	6.0	4.0	0.0	5514.0	0.0	1.0	0.0	0.0	0.0	1.0	0.0	1.0	1.0	0.0	0.0	0.0	2.0	0.0	0
13.0	0.0	6612.0	0.0	0.0	1.0	2.0	1400.0	13.0	0.0	2.0	1.0	1.0	0.0	4	44.444444444444436	0.0	0.08931984729433882	5.5	1473.7774803565906	62	15	33	5	29	81.87652668647725	20	267.95954188301647	13.0	13.0	13.0	13.0	13.0	0.0	6612.0	0.0	4.0	0.0	3.0	3.0	1.0	0.0	1.0	1.0	0.0	0.0	0.0	7.0	1.0	1
3.0	0.0	6174.0	0.0	0.0	0.0	0.0	0.0	3.0	0.0	0.0	0.0	0.0	0.0	1	100.0	0.0	0.007486279792153611	1.0	22.458839376460837	8	5	5	2	3	1.2477132986922683	7	22.458839376460837	0.0	0.0	3.0	3.0	3.0	0.0	6174.0	0.0	1.0	0.0	0.0	0.0	1.0	0.0	1.0	1.0	0.0	0.0	0.0	1.0	0.0	0
1.0	0.0	6174.0	0.0	0.0	0.0	0.0	0.0	1.0	0.0	0.0	0.0	0.0	0.0	3	100.0	0.0	0.04533333333333334	7.388888888888888	1004.8888888888887	34	9	19	7	15	55.82716049382717	16	136.0	0.0	0.0	1.0	1.0	1.0	0.0	6174.0	0.0	1.0	0.0	0.0	0.0	1.0	0.0	1.0	1.0	0.0	0.0	0.0	1.0	1.0	1
20.0	0.0	4608.0	0.0	0.0	1.0	1.0	1337.0	20.0	0.0	1.0	1.0	1.0	0.0	2	200.0	0.0	0.05856423230371681	3.4375	603.9436456320797	40	16	22	5	18	33.552424757337754	21	175.6926969111504	8.0	8.0	8.0	8.0	20.0	0.0	4608.0	0.0	2.0	0.0	1.0	1.0	1.0	0.0	1.0	1.0	0.0	0.0	0.0	1.0	2.0	2
1.0	0.0	6174.0	0.0	0.0	1.0	1.0	1337.0	1.0	0.0	1.0	1.0	1.0	0.0	1	100.0	0.0	0.017716949839399268	1.7142857142857142	91.11574203119623	16	7	8	3	8	5.0619856683997915	10	53.150849518197795	1.0	1.0	1.0	1.0	1.0	0.0	6174.0	0.0	1.0	0.0	0.0	0.0	1.0	0.0	1.0	1.0	0.0	0.0	0.0	1.0	0.0	0
1.0	0.0	6174.0	0.0	0.0	0.0	0.0	0.0	1.0	0.0	0.0	0.0	0.0	0.0	3	100.0	0.0	0.04533333333333334	7.388888888888888	1004.8888888888887	34	9	19	7	15	55.82716049382717	16	136.0	0.0	0.0	1.0	1.0	1.0	0.0	6174.0	0.0	1.0	0.0	0.0	0.0	1.0	0.0	1.0	1.0	0.0	0.0	0.0	2.0	0.0	1
1.0	0.0	6174.0	0.0	0.0	0.0	0.0	0.0	1.0	0.0	0.0	0.0	0.0	0.0	1	100.0	0.0	0.024669598120940616	1.5	111.01319154423277	20	10	10	3	10	6.167399530235153	13	74.00879436282185	0.0	0.0	1.0	1.0	1.0	0.0	6174.0	0.0	3.0	0.0	1.0	1.0	1.0	0.0	1.0	1.0	0.0	0.0	0.0	2.0	3.0	0
1.0	0.0	6174.0	0.0	0.0	0.0	0.0	0.0	1.0	0.0	0.0	0.0	0.0	0.0	1	100.0	0.0	0.009000000000000001	2.5	67.5	9	4	5	4	4	3.75	8	27.0	0.0	0.0	1.0	1.0	1.0	0.0	6174.0	0.0	1.0	0.0	0.0	0.0	1.0	0.0	1.0	1.0	0.0	0.0	0.0	1.0	0.0	1
1.0	0.0	6174.0	0.0	0.0	1.0	7.0	413.0	1.0	0.0	7.0	1.0	1.0	0.0	1	100.0	0.0	0.016	2.4000000000000004	115.20000000000002	16	5	8	3	8	6.400000000000001	8	48.0	1.0	1.0	1.0	1.0	1.0	0.0	6174.0	0.0	1.0	0.0	0.0	0.0	1.0	0.0	1.0	1.0	0.0	0.0	0.0	1.0	0.0	0
1.0	0.0	6174.0	0.0	0.0	0.0	0.0	0.0	1.0	0.0	0.0	0.0	0.0	0.0	1	100.0	0.0	0.009000000000000001	2.5	67.5	9	4	5	4	4	3.75	8	27.0	0.0	0.0	1.0	1.0	1.0	0.0	6174.0	0.0	1.0	0.0	0.0	0.0	1.0	0.0	1.0	1.0	0.0	0.0	0.0	1.0	0.0	1
7.0	0.0	6612.0	0.0	0.0	1.0	2.0	339.0	7.0	0.0	2.0	1.0	1.0	0.0	2	50.0	0.0	0.05417191488093805	6.153846153846153	1000.0968901096255	37	13	20	8	17	55.560938339423636	21	162.51574464281416	7.0	7.0	6.0	6.0	7.0	0.0	6612.0	0.0	2.0	0.0	1.0	1.0	1.0	0.0	1.0	1.0	0.0	2.0	0.0	3.0	2.0	2
1.0	0.0	6612.0	0.0	0.0	1.0	5.0	411.0	1.0	0.0	5.0	1.0	1.0	0.0	1	100.0	0.0	0.0006666666666666666	0.5	1.0	2	1	1	1	1	0.05555555555555555	2	2.0	1.0	1.0	1.0	1.0	1.0	0.0	6612.0	0.0	1.0	0.0	0.0	0.0	1.0	0.0	1.0	1.0	0.0	0.0	0.0	1.0	0.0	0
3.0	0.0	4769.0	0.0	0.0	1.0	1.0	1337.0	3.0	0.0	1.0	1.0	1.0	0.0	1	100.0	0.0	0.02389975000480771	2.5	179.24812503605781	20	8	10	4	10	9.958229168669881	12	71.69925001442313	3.0	3.0	3.0	3.0	3.0	0.0	4769.0	0.0	1.0	0.0	0.0	0.0	1.0	0.0	1.0	1.0	0.0	0.0	0.0	1.0	2.0	2
1.0	0.0	6174.0	0.0	0.0	0.0	0.0	0.0	1.0	0.0	0.0	0.0	0.0	0.0	1	100.0	0.0	0.0006666666666666666	0.5	1.0	2	1	1	1	1	0.05555555555555555	2	2.0	0.0	0.0	1.0	1.0	1.0	0.0	6174.0	0.0	1.0	0.0	0.0	0.0	1.0	0.0	1.0	1.0	0.0	0.0	0.0	1.0	0.0	0
1.0	0.0	6174.0	0.0	0.0	0.0	0.0	0.0	1.0	0.0	0.0	0.0	0.0	0.0	1	100.0	0.0	0.0006666666666666666	0.5	1.0	2	1	1	1	1	0.05555555555555555	2	2.0	0.0	0.0	1.0	1.0	1.0	0.0	6174.0	0.0	1.0	0.0	0.0	0.0	1.0	0.0	1.0	1.0	0.0	0.0	0.0	1.0	1.0	0
1.0	0.0	6174.0	0.0	0.0	0.0	0.0	0.0	1.0	0.0	0.0	0.0	0.0	0.0	3	100.0	0.0	0.05805500935039566	6.416666666666666	1117.5589299951164	41	12	22	7	19	62.086607221950906	19	174.165028051187	0.0	0.0	1.0	1.0	1.0	0.0	6174.0	0.0	4.0	0.0	1.0	1.0	1.0	0.0	1.0	1.0	0.0	2.0	0.0	2.0	2.0	1
1.0	0.0	6174.0	0.0	0.0	0.0	0.0	0.0	1.0	0.0	0.0	0.0	0.0	0.0	3	100.0	0.0	0.04533333333333334	7.388888888888888	1004.8888888888887	34	9	19	7	15	55.82716049382717	16	136.0	0.0	0.0	1.0	1.0	1.0	0.0	6174.0	0.0	1.0	0.0	0.0	0.0	1.0	0.0	1.0	1.0	0.0	0.0	0.0	1.0	0.0	1
1.0	0.0	6174.0	0.0	0.0	0.0	0.0	0.0	1.0	0.0	0.0	0.0	0.0	0.0	3	100.0	0.0	0.05805500935039566	6.416666666666666	1117.5589299951164	41	12	22	7	19	62.086607221950906	19	174.165028051187	0.0	0.0	1.0	1.0	1.0	0.0	6174.0	0.0	2.0	0.0	1.0	1.0	1.0	0.0	1.0	1.0	0.0	1.0	0.0	1.0	1.0	1
1.0	0.0	6174.0	0.0	0.0	0.0	0.0	0.0	1.0	0.0	0.0	0.0	0.0	0.0	1	100.0	0.0	0.009000000000000001	2.5	67.5	9	4	5	4	4	3.75	8	27.0	0.0	0.0	1.0	1.0	1.0	0.0	6174.0	0.0	1.0	1.0	0.0	0.0	1.0	0.0	1.0	1.0	0.0	0.0	0.0	1.0	0.0	1
1.0	0.0	6612.0	0.0	0.0	0.0	0.0	0.0	1.0	0.0	0.0	0.0	0.0	0.0	3	100.0	0.0	0.04533333333333334	7.388888888888888	1004.8888888888887	34	9	19	7	15	55.82716049382717	16	136.0	0.0	0.0	1.0	1.0	1.0	0.0	6612.0	0.0	1.0	0.0	0.0	0.0	1.0	0.0	1.0	1.0	0.0	0.0	0.0	1.0	0.0	1
1.0	0.0	6174.0	0.0	0.0	1.0	2.0	1340.0	1.0	0.0	2.0	1.0	1.0	0.0	1	100.0	0.0	0.0026666666666666666	1.0	8.0	4	2	2	2	2	0.4444444444444444	4	8.0	1.0	1.0	1.0	1.0	1.0	0.0	6174.0	0.0	1.0	0.0	0.0	0.0	1.0	0.0	1.0	1.0	0.0	0.0	0.0	1.0	0.0	0
3.0	0.0	6612.0	0.0	0.0	1.0	2.0	1351.0	3.0	0.0	2.0	1.0	1.0	0.0	2	200.0	0.0	0.04864912501682698	3.8461538461538463	561.3360578864651	35	13	20	5	15	31.185336549248067	18	145.9473750504809	3.0	3.0	3.0	3.0	3.0	0.0	6612.0	0.0	2.0	0.0	1.0	1.0	1.0	0.0	1.0	1.0	0.0	0.0	0.0	1.0	2.0	2
1.0	0.0	6174.0	0.0	0.0	0.0	0.0	0.0	1.0	0.0	0.0	0.0	0.0	0.0	3	100.0	0.0	0.04533333333333334	7.388888888888888	1004.8888888888887	34	9	19	7	15	55.82716049382717	16	136.0	0.0	0.0	1.0	1.0	1.0	0.0	6174.0	0.0	1.0	0.0	0.0	0.0	1.0	0.0	1.0	1.0	0.0	0.0	0.0	1.0	1.0	1
1.0	0.0	6612.0	0.0	0.0	0.0	0.0	0.0	1.0	0.0	0.0	0.0	0.0	0.0	3	100.0	0.0	0.04533333333333334	7.388888888888888	1004.8888888888887	34	9	19	7	15	55.82716049382717	16	136.0	0.0	0.0	1.0	1.0	1.0	0.0	6612.0	0.0	4.0	0.0	1.0	1.0	1.0	0.0	1.0	1.0	0.0	0.0	0.0	2.0	2.0	1
36.0	0.0	6174.0	0.0	0.0	1.0	2.0	1344.0	36.0	0.057142857000000005	2.0	1.0	1.0	2.0	7	20.588235294117645	0.0	0.4009238293173884	24.210526315789476	29119.73076094715	209	38	115	16	94	1617.7628200526196	54	1202.771487952165	36.0	33.0	33.0	36.0	36.0	0.0	6174.0	0.0	7.0	0.0	2.0	2.0	1.0	0.0	1.0	1.0	0.0	0.0	0.0	23.0	4.0	4
1.0	0.0	6612.0	0.0	0.0	1.0	2.0	1342.0	1.0	0.0	2.0	1.0	1.0	0.0	1	0.0	0.0	0.0	0.0	0.0	0	0	0	0	0	0.0	0	0.0	1.0	1.0	1.0	1.0	1.0	0.0	6612.0	0.0	1.0	0.0	0.0	0.0	1.0	0.0	1.0	1.0	0.0	0.0	0.0	0.0	0.0	0
1.0	0.0	6174.0	0.0	0.0	0.0	0.0	0.0	1.0	0.0	0.0	0.0	0.0	0.0	1	100.0	0.0	0.024669598120940616	1.5	111.01319154423277	20	10	10	3	10	6.167399530235153	13	74.00879436282185	0.0	0.0	1.0	1.0	1.0	0.0	6174.0	0.0	2.0	0.0	0.0	0.0	1.0	0.0	1.0	1.0	0.0	0.0	0.0	2.0	1.0	0
1.0	0.0	4769.0	0.0	0.0	1.0	1.0	1337.0	1.0	0.0	1.0	1.0	1.0	0.0	1	100.0	0.0	0.01	2.5	75.0	10	4	5	4	5	4.166666666666667	8	30.0	1.0	1.0	1.0	1.0	1.0	0.0	4769.0	0.0	1.0	0.0	0.0	0.0	1.0	0.0	1.0	1.0	0.0	0.0	0.0	1.0	1.0	1
1.0	0.0	6174.0	0.0	0.0	0.0	0.0	0.0	1.0	0.0	0.0	0.0	0.0	0.0	3	100.0	0.0	0.05805500935039566	6.416666666666666	1117.5589299951164	41	12	22	7	19	62.086607221950906	19	174.165028051187	0.0	0.0	1.0	1.0	1.0	0.0	6174.0	0.0	4.0	0.0	2.0	2.0	1.0	0.0	1.0	1.0	0.0	0.0	0.0	2.0	1.0	1
22.0	0.0	6612.0	0.0	0.0	1.0	2.0	1340.0	22.0	0.0	2.0	1.0	1.0	0.0	2	28.57142857142857	0.0	0.15431970618459365	7.6923076923076925	3561.223988875238	91	26	50	8	41	197.84577715973546	34	462.9591185537809	22.0	19.0	17.0	17.0	22.0	0.0	6612.0	0.0	2.0	0.0	1.0	1.0	1.0	0.0	1.0	1.0	0.0	0.0	0.0	2.0	1.0	1
13.0	0.0	4608.0	0.0	0.0	1.0	1.0	1337.0	13.0	0.0	1.0	1.0	1.0	0.0	2	100.0	0.0	0.029952827899665312	5.25	471.75703941972864	23	8	12	7	11	26.208724412207147	15	89.85848369899594	4.0	4.0	4.0	4.0	13.0	0.0	4608.0	0.0	2.0	0.0	1.0	1.0	1.0	0.0	1.0	1.0	0.0	0.0	0.0	2.0	0.0	0
1.0	0.0	6174.0	0.0	0.0	0.0	0.0	0.0	1.0	0.0	0.0	0.0	0.0	0.0	3	100.0	0.0	0.04533333333333334	7.388888888888888	1004.8888888888887	34	9	19	7	15	55.82716049382717	16	136.0	0.0	0.0	1.0	1.0	1.0	0.0	6174.0	0.0	1.0	0.0	0.0	0.0	1.0	0.0	1.0	1.0	0.0	0.0	0.0	1.0	0.0	1
1.0	0.0	6174.0	0.0	0.0	0.0	0.0	0.0	1.0	0.0	0.0	0.0	0.0	0.0	4	3.571428571428571	0.0	10.721115739864144	18.73780487804878	602670.5244256558	3426	656	1756	14	1670	33481.695801425325	670	32163.347219592437	0.0	0.0	1.0	1.0	1.0	0.0	6174.0	0.0	2.0	0.0	1.0	1.0	1.0	0.0	1.0	1.0	0.0	2.0	0.0	2.0	2.0	1
1.0	0.0	6612.0	0.0	0.0	0.0	0.0	0.0	1.0	0.0	0.0	0.0	0.0	0.0	1	100.0	0.0	0.024669598120940616	1.5	111.01319154423277	20	10	10	3	10	6.167399530235153	13	74.00879436282185	0.0	0.0	1.0	1.0	1.0	0.0	6612.0	0.0	2.0	0.0	1.0	1.0	1.0	0.0	1.0	1.0	0.0	0.0	0.0	2.0	1.0	0
1.0	0.0	6612.0	0.0	0.0	1.0	2.0	1375.0	1.0	0.0	2.0	1.0	1.0	0.0	1	100.0	0.0	0.008422064766172813	1.0	25.266194298518442	9	5	5	2	4	1.403677461028802	7	25.266194298518442	1.0	1.0	1.0	1.0	1.0	0.0	6612.0	0.0	1.0	0.0	0.0	0.0	1.0	0.0	1.0	1.0	0.0	0.0	0.0	1.0	0.0	0
14.0	0.0	6174.0	0.0	0.0	1.0	2.0	1339.0	14.0	0.0	2.0	1.0	1.0	0.0	2	25.0	0.0	0.06	15.428571428571427	2777.142857142857	45	7	24	9	21	154.28571428571428	16	180.0	14.0	11.0	11.0	14.0	14.0	0.0	6174.0	0.0	2.0	1.0	1.0	1.0	1.0	0.0	1.0	1.0	0.0	0.0	0.0	8.0	2.0	2
1.0	0.0	6174.0	0.0	0.0	0.0	0.0	0.0	1.0	0.0	0.0	0.0	0.0	0.0	1	100.0	0.0	0.024669598120940616	1.5	111.01319154423277	20	10	10	3	10	6.167399530235153	13	74.00879436282185	0.0	0.0	1.0	1.0	1.0	0.0	6174.0	0.0	1.0	0.0	0.0	0.0	1.0	0.0	1.0	1.0	0.0	0.0	0.0	2.0	0.0	0
1.0	0.0	6174.0	0.0	0.0	1.0	2.0	408.0	1.0	0.0	2.0	1.0	1.0	0.0	1	100.0	0.0	0.04779950000961542	3.333333333333333	477.99500009615423	40	9	20	3	20	26.555277783119678	12	143.39850002884626	1.0	1.0	1.0	1.0	1.0	0.0	6174.0	0.0	1.0	0.0	0.0	0.0	1.0	0.0	1.0	1.0	0.0	0.0	0.0	1.0	0.0	0
1.0	0.0	6612.0	0.0	0.0	0.0	0.0	0.0	1.0	0.0	0.0	0.0	0.0	0.0	3	100.0	0.0	0.04533333333333334	7.388888888888888	1004.8888888888887	34	9	19	7	15	55.82716049382717	16	136.0	0.0	0.0	1.0	1.0	1.0	0.0	6612.0	0.0	1.0	0.0	0.0	0.0	1.0	0.0	1.0	1.0	0.0	0.0	0.0	1.0	0.0	1
8.0	0.0	6612.0	0.0	0.0	1.0	1.0	1337.0	8.0	0.0	1.0	1.0	1.0	0.0	2	50.0	0.0	0.05856423230371681	4.4	773.0478664090617	40	15	22	6	18	42.94710368939232	21	175.6926969111504	8.0	8.0	8.0	8.0	8.0	0.0	6612.0	0.0	2.0	0.0	1.0	1.0	1.0	0.0	1.0	1.0	0.0	0.0	0.0	4.0	2.0	2
7.0	0.0	6174.0	0.0	0.0	1.0	2.0	280.0	7.0	0.0	2.0	1.0	1.0	0.0	2	28.57142857142857	0.0	0.04061178583528111	8.5	1035.600538799668	32	7	17	7	15	57.53336326664822	14	121.83535750584332	7.0	7.0	7.0	7.0	7.0	0.0	6174.0	0.0	2.0	0.0	1.0	1.0	1.0	0.0	1.0	1.0	0.0	0.0	0.0	6.0	1.0	1
6.0	0.0	6612.0	0.0	0.0	1.0	2.0	1347.0	6.0	0.0	2.0	1.0	1.0	0.0	3	100.0	0.0	0.041778638250577836	7.5	940.0193606380012	29	10	15	10	14	52.223297813222295	20	125.33591475173351	6.0	6.0	6.0	6.0	6.0	0.0	6612.0	0.0	5.0	0.0	1.0	1.0	1.0	0.0	1.0	1.0	0.0	0.0	0.0	3.0	1.0	1
1.0	0.0	6612.0	0.0	0.0	0.0	0.0	0.0	1.0	0.0	0.0	0.0	0.0	0.0	4	3.571428571428571	0.0	10.721115739864144	18.73780487804878	602670.5244256558	3426	656	1756	14	1670	33481.695801425325	670	32163.347219592437	0.0	0.0	1.0	1.0	1.0	0.0	6612.0	0.0	6.0	0.0	2.0	2.0	1.0	0.0	1.0	1.0	0.0	1.0	0.0	3.0	0.0	1
1.0	0.0	6174.0	0.0	0.0	0.0	0.0	0.0	1.0	0.0	0.0	0.0	0.0	0.0	3	100.0	0.0	0.05805500935039566	6.416666666666666	1117.5589299951164	41	12	22	7	19	62.086607221950906	19	174.165028051187	0.0	0.0	1.0	1.0	1.0	0.0	6174.0	0.0	1.0	0.0	0.0	0.0	1.0	0.0	1.0	1.0	0.0	0.0	0.0	2.0	0.0	1
1.0	0.0	6174.0	0.0	0.0	0.0	0.0	0.0	1.0	0.0	0.0	0.0	0.0	0.0	1	100.0	0.0	0.009000000000000001	2.5	67.5	9	4	5	4	4	3.75	8	27.0	0.0	0.0	1.0	1.0	1.0	0.0	6174.0	0.0	2.0	0.0	1.0	1.0	1.0	0.0	1.0	1.0	0.0	0.0	0.0	4.0	1.0	1
1.0	0.0	6174.0	0.0	0.0	0.0	0.0	0.0	1.0	0.0	0.0	0.0	0.0	0.0	1	100.0	0.0	0.0006666666666666666	0.5	1.0	2	1	1	1	1	0.05555555555555555	2	2.0	0.0	0.0	1.0	1.0	1.0	0.0	6174.0	0.0	1.0	0.0	0.0	0.0	1.0	0.0	1.0	1.0	0.0	0.0	0.0	1.0	2.0	0
1.0	0.0	6612.0	0.0	0.0	0.0	0.0	0.0	1.0	0.0	0.0	0.0	0.0	0.0	3	100.0	0.0	0.05805500935039566	6.416666666666666	1117.5589299951164	41	12	22	7	19	62.086607221950906	19	174.165028051187	0.0	0.0	1.0	1.0	1.0	0.0	6612.0	0.0	1.0	0.0	0.0	0.0	1.0	0.0	1.0	1.0	0.0	0.0	0.0	1.0	1.0	1
3.0	0.0	6612.0	0.0	0.0	1.0	2.0	1357.0	3.0	0.25	2.0	1.0	1.0	1.0	1	100.0	1.0	0.033	5.1	504.9	33	5	17	3	16	28.05	8	99.0	3.0	3.0	3.0	3.0	3.0	0.0	6612.0	0.0	1.0	2.0	0.0	0.0	1.0	0.0	1.0	1.0	0.0	0.0	0.0	2.0	1.0	1
1.0	0.0	6174.0	0.0	0.0	0.0	0.0	0.0	1.0	0.0	0.0	0.0	0.0	0.0	1	100.0	0.0	0.009000000000000001	2.5	67.5	9	4	5	4	4	3.75	8	27.0	0.0	0.0	1.0	1.0	1.0	0.0	6174.0	0.0	1.0	0.0	0.0	0.0	1.0	0.0	1.0	1.0	0.0	0.0	0.0	1.0	1.0	1
1.0	0.0	6174.0	0.0	0.0	0.0	0.0	0.0	1.0	0.0	0.0	0.0	0.0	0.0	3	100.0	0.0	0.05805500935039566	6.416666666666666	1117.5589299951164	41	12	22	7	19	62.086607221950906	19	174.165028051187	0.0	0.0	1.0	1.0	1.0	0.0	6174.0	0.0	1.0	0.0	0.0	0.0	1.0	0.0	1.0	1.0	0.0	0.0	0.0	1.0	1.0	1
1.0	0.0	6612.0	0.0	0.0	1.0	6.0	412.0	1.0	0.0	6.0	1.0	1.0	0.0	1	100.0	0.0	0.01	1.7999999999999998	53.99999999999999	10	5	6	3	4	3.0	8	30.0	1.0	1.0	1.0	1.0	1.0	0.0	6612.0	0.0	1.0	0.0	0.0	0.0	1.0	0.0	1.0	1.0	0.0	0.0	0.0	1.0	0.0	0
1.0	0.0	6612.0	0.0	0.0	1.0	2.0	408.0	1.0	0.0	2.0	1.0	1.0	0.0	1	100.0	0.0	0.0026666666666666666	1.0	8.0	4	2	2	2	2	0.4444444444444444	4	8.0	1.0	1.0	1.0	1.0	1.0	0.0	6612.0	0.0	1.0	0.0	0.0	0.0	1.0	0.0	1.0	1.0	0.0	0.0	0.0	1.0	0.0	0
1.0	0.0	6174.0	0.0	0.0	0.0	0.0	0.0	1.0	0.0	0.0	0.0	0.0	0.0	3	100.0	0.0	0.05805500935039566	6.416666666666666	1117.5589299951164	41	12	22	7	19	62.086607221950906	19	174.165028051187	0.0	0.0	1.0	1.0	1.0	0.0	6174.0	0.0	5.0	0.0	1.0	1.0	1.0	0.0	1.0	1.0	0.0	0.0	0.0	2.0	1.0	1
1.0	0.0	6612.0	0.0	0.0	0.0	0.0	0.0	1.0	0.0	0.0	0.0	0.0	0.0	4	3.571428571428571	0.0	10.721115739864144	18.73780487804878	602670.5244256558	3426	656	1756	14	1670	33481.695801425325	670	32163.347219592437	0.0	0.0	1.0	1.0	1.0	0.0	6612.0	0.0	2.0	0.0	0.0	0.0	1.0	0.0	1.0	1.0	0.0	0.0	0.0	2.0	3.0	1
1.0	0.0	6174.0	0.0	0.0	0.0	0.0	0.0	1.0	0.0	0.0	0.0	0.0	0.0	1	100.0	0.0	0.024669598120940616	1.5	111.01319154423277	20	10	10	3	10	6.167399530235153	13	74.00879436282185	0.0	0.0	1.0	1.0	1.0	0.0	6174.0	0.0	1.0	0.0	0.0	0.0	1.0	0.0	1.0	1.0	0.0	0.0	0.0	2.0	0.0	0
1.0	0.0	6174.0	0.0	0.0	0.0	0.0	0.0	1.0	0.0	0.0	0.0	0.0	0.0	3	100.0	0.0	0.05805500935039566	6.416666666666666	1117.5589299951164	41	12	22	7	19	62.086607221950906	19	174.165028051187	0.0	0.0	1.0	1.0	1.0	0.0	6174.0	0.0	2.0	0.0	1.0	1.0	1.0	0.0	1.0	1.0	0.0	0.0	0.0	2.0	1.0	1
1.0	0.0	6174.0	0.0	0.0	0.0	0.0	0.0	1.0	0.0	0.0	0.0	0.0	0.0	1	100.0	0.0	0.0006666666666666666	0.5	1.0	2	1	1	1	1	0.05555555555555555	2	2.0	0.0	0.0	1.0	1.0	1.0	0.0	6174.0	0.0	1.0	0.0	0.0	0.0	1.0	0.0	1.0	1.0	0.0	0.0	0.0	1.0	1.0	0
1.0	0.0	6174.0	0.0	0.0	0.0	0.0	0.0	1.0	0.0	0.0	0.0	0.0	0.0	1	100.0	0.0	0.024669598120940616	1.5	111.01319154423277	20	10	10	3	10	6.167399530235153	13	74.00879436282185	0.0	0.0	1.0	1.0	1.0	0.0	6174.0	0.0	1.0	0.0	0.0	0.0	1.0	0.0	1.0	1.0	0.0	0.0	0.0	2.0	3.0	0
1.0	0.0	6174.0	0.0	0.0	0.0	0.0	0.0	1.0	0.0	0.0	0.0	0.0	0.0	1	100.0	0.0	0.024669598120940616	1.5	111.01319154423277	20	10	10	3	10	6.167399530235153	13	74.00879436282185	0.0	0.0	1.0	1.0	1.0	0.0	6174.0	0.0	1.0	0.0	0.0	0.0	1.0	0.0	1.0	1.0	0.0	0.0	0.0	2.0	2.0	0
1.0	0.0	6612.0	0.0	0.0	0.0	0.0	0.0	1.0	0.0	0.0	0.0	0.0	0.0	4	3.571428571428571	0.0	10.721115739864144	18.73780487804878	602670.5244256558	3426	656	1756	14	1670	33481.695801425325	670	32163.347219592437	0.0	0.0	1.0	1.0	1.0	0.0	6612.0	0.0	2.0	6.0	1.0	1.0	1.0	0.0	1.0	1.0	0.0	0.0	0.0	2.0	1.0	1
5.0	0.0	5508.0	0.0	0.0	1.0	1.0	1337.0	5.0	0.0	1.0	1.0	1.0	0.0	1	16.666666666666664	0.0	0.0708887250245193	7.25	1541.829769283295	51	12	29	6	22	85.65720940462751	18	212.6661750735579	6.0	6.0	6.0	6.0	5.0	0.0	5508.0	0.0	1.0	0.0	0.0	0.0	1.0	0.0	1.0	1.0	0.0	0.0	0.0	2.0	0.0	0
4.0	0.0	6612.0	0.0	0.0	1.0	2.0	1343.0	4.0	0.0	2.0	1.0	1.0	0.0	2	66.66666666666666	0.0	0.04133333333333333	4.318181818181818	535.4545454545455	31	11	19	5	12	29.74747474747475	16	124.0	4.0	4.0	4.0	4.0	4.0	0.0	6612.0	0.0	2.0	0.0	1.0	1.0	1.0	0.0	1.0	1.0	0.0	0.0	0.0	3.0	2.0	2
1.0	0.0	6174.0	0.0	0.0	0.0	0.0	0.0	1.0	0.0	0.0	0.0	0.0	0.0	1	100.0	0.0	0.024669598120940616	1.5	111.01319154423277	20	10	10	3	10	6.167399530235153	13	74.00879436282185	0.0	0.0	1.0	1.0	1.0	0.0	6174.0	0.0	4.0	0.0	3.0	3.0	1.0	0.0	1.0	1.0	0.0	0.0	0.0	7.0	1.0	0
1.0	0.0	6174.0	0.0	0.0	0.0	0.0	0.0	1.0	0.0	0.0	0.0	0.0	0.0	1	100.0	0.0	0.009000000000000001	2.5	67.5	9	4	5	4	4	3.75	8	27.0	0.0	0.0	1.0	1.0	1.0	0.0	6174.0	0.0	2.0	0.0	0.0	0.0	1.0	0.0	1.0	1.0	0.0	0.0	0.0	2.0	1.0	1
1.0	0.0	6612.0	0.0	0.0	1.0	7.0	413.0	1.0	0.0	7.0	1.0	1.0	0.0	1	100.0	0.0	0.0026666666666666666	1.0	8.0	4	2	2	2	2	0.4444444444444444	4	8.0	1.0	1.0	1.0	1.0	1.0	0.0	6612.0	0.0	1.0	0.0	0.0	0.0	1.0	0.0	1.0	1.0	0.0	0.0	0.0	2.0	1.0	0
7.0	0.0	5514.0	0.0	0.0	1.0	2.0	280.0	7.0	0.0	2.0	1.0	1.0	0.0	2	28.57142857142857	0.0	0.04061178583528111	8.5	1035.600538799668	32	7	17	7	15	57.53336326664822	14	121.83535750584332	7.0	7.0	7.0	7.0	7.0	0.0	5514.0	0.0	2.0	0.0	1.0	1.0	1.0	0.0	1.0	1.0	0.0	0.0	0.0	6.0	1.0	1
1.0	0.0	6612.0	0.0	0.0	0.0	0.0	0.0	1.0	0.0	0.0	0.0	0.0	0.0	3	100.0	0.0	0.05805500935039566	6.416666666666666	1117.5589299951164	41	12	22	7	19	62.086607221950906	19	174.165028051187	0.0	0.0	1.0	1.0	1.0	0.0	6612.0	0.0	2.0	0.0	1.0	1.0	1.0	0.0	1.0	1.0	0.0	0.0	0.0	1.0	2.0	1
1.0	0.0	6174.0	0.0	0.0	0.0	0.0	0.0	1.0	0.0	0.0	0.0	0.0	0.0	1	100.0	0.0	0.024669598120940616	1.5	111.01319154423277	20	10	10	3	10	6.167399530235153	13	74.00879436282185	0.0	0.0	1.0	1.0	1.0	0.0	6174.0	0.0	4.0	0.0	3.0	3.0	1.0	0.0	1.0	1.0	0.0	0.0	0.0	2.0	1.0	0
1.0	0.0	6174.0	0.0	0.0	0.0	0.0	0.0	1.0	0.0	0.0	0.0	0.0	0.0	4	3.571428571428571	0.0	10.721115739864144	18.73780487804878	602670.5244256558	3426	656	1756	14	1670	33481.695801425325	670	32163.347219592437	0.0	0.0	1.0	1.0	1.0	0.0	6174.0	0.0	2.0	0.0	0.0	0.0	1.0	0.0	1.0	1.0	0.0	0.0	0.0	1.0	0.0	1
1.0	0.0	6174.0	0.0	0.0	0.0	0.0	0.0	1.0	0.0	0.0	0.0	0.0	0.0	3	100.0	0.0	0.04533333333333334	7.388888888888888	1004.8888888888887	34	9	19	7	15	55.82716049382717	16	136.0	0.0	0.0	1.0	1.0	1.0	0.0	6174.0	0.0	2.0	0.0	0.0	0.0	1.0	0.0	1.0	1.0	0.0	0.0	0.0	1.0	1.0	1
3.0	0.0	6612.0	0.0	0.0	1.0	2.0	1342.0	3.0	0.0	2.0	1.0	1.0	0.0	1	100.0	0.0	0.005417832221403845	3.0	48.76048999263461	7	2	4	3	3	2.7089161107019226	5	16.253496664211536	3.0	3.0	3.0	3.0	3.0	0.0	6612.0	0.0	1.0	0.0	0.0	0.0	1.0	0.0	1.0	1.0	0.0	0.0	0.0	1.0	1.0	1
24.0	0.0	6174.0	0.0	0.0	1.0	2.0	1343.0	24.0	0.125	2.0	1.0	1.0	1.0	2	66.66666666666666	0.0	0.03681537178317774	4.083333333333334	450.9883043439274	26	12	14	7	12	25.054905796884853	19	110.44611534953322	24.0	22.0	7.0	8.0	24.0	0.0	6174.0	0.0	3.0	0.0	1.0	1.0	1.0	0.0	1.0	1.0	0.0	0.0	0.0	3.0	1.0	1
57.0	0.0	4354.0	0.0	0.0	1.0	1.0	1337.0	57.0	0.0	1.0	1.0	1.0	0.0	2	200.0	0.0	0.009000000000000001	1.5	40.5	9	5	5	3	4	2.25	8	27.0	3.0	3.0	3.0	3.0	57.0	0.0	4354.0	0.0	2.0	0.0	1.0	1.0	1.0	0.0	1.0	1.0	0.0	0.0	0.0	1.0	0.0	0
22.0	0.0	6174.0	0.0	0.0	1.0	2.0	288.0	22.0	0.0	2.0	1.0	1.0	0.0	2	33.33333333333333	0.0	0.0743016990363956	7.03125	1567.3014640489694	48	16	25	9	23	87.0723035582761	25	222.9050971091868	22.0	21.0	6.0	6.0	22.0	0.0	6174.0	0.0	2.0	0.0	1.0	1.0	1.0	0.0	1.0	1.0	0.0	0.0	0.0	4.0	2.0	2
1.0	0.0	6174.0	0.0	0.0	0.0	0.0	0.0	1.0	0.0	0.0	0.0	0.0	0.0	1	100.0	0.0	0.009000000000000001	2.5	67.5	9	4	5	4	4	3.75	8	27.0	0.0	0.0	1.0	1.0	1.0	0.0	6174.0	0.0	1.0	0.0	0.0	0.0	1.0	0.0	1.0	1.0	0.0	0.0	0.0	1.0	1.0	1
1.0	0.0	6174.0	0.0	0.0	0.0	0.0	0.0	1.0	0.0	0.0	0.0	0.0	0.0	1	100.0	0.0	0.0006666666666666666	0.5	1.0	2	1	1	1	1	0.05555555555555555	2	2.0	0.0	0.0	1.0	1.0	1.0	0.0	6174.0	0.0	1.0	0.0	0.0	0.0	1.0	0.0	1.0	1.0	0.0	0.0	0.0	1.0	7.0	0
3.0	0.0	4710.0	0.0	0.0	1.0	2.0	1339.0	3.0	0.14285715	2.0	1.0	1.0	2.0	2	22.222222222222218	0.0	0.11333333333333333	6.0	2040.0	68	24	36	8	32	113.33333333333331	32	340.0	14.0	12.0	12.0	14.0	3.0	0.0	4710.0	0.0	2.0	0.0	1.0	1.0	1.0	0.0	1.0	1.0	0.0	0.0	0.0	9.0	0.0	0
1.0	0.0	6174.0	0.0	0.0	0.0	0.0	0.0	1.0	0.0	0.0	0.0	0.0	0.0	3	100.0	0.0	0.04533333333333334	7.388888888888888	1004.8888888888887	34	9	19	7	15	55.82716049382717	16	136.0	0.0	0.0	1.0	1.0	1.0	0.0	6174.0	0.0	1.0	0.0	0.0	0.0	1.0	0.0	1.0	1.0	0.0	0.0	0.0	1.0	0.0	1
1.0	0.0	6174.0	0.0	0.0	1.0	4.0	410.0	1.0	0.0	4.0	1.0	1.0	0.0	1	100.0	0.0	0.0006666666666666666	0.5	1.0	2	1	1	1	1	0.05555555555555555	2	2.0	1.0	1.0	1.0	1.0	1.0	0.0	6174.0	0.0	1.0	0.0	0.0	0.0	1.0	0.0	1.0	1.0	0.0	0.0	0.0	1.0	0.0	0
3.0	0.0	6174.0	0.0	0.0	0.0	0.0	0.0	3.0	0.0	0.0	0.0	0.0	0.0	2	100.0	0.0	0.010566416671474376	2.4	76.07820003461549	10	5	6	4	4	4.22656666858975	9	31.69925001442313	0.0	0.0	3.0	3.0	3.0	0.0	6174.0	0.0	2.0	0.0	1.0	1.0	1.0	0.0	1.0	1.0	0.0	0.0	0.0	2.0	1.0	1
1.0	0.0	6174.0	0.0	0.0	0.0	0.0	0.0	1.0	0.0	0.0	0.0	0.0	0.0	4	3.571428571428571	0.0	10.721115739864144	18.73780487804878	602670.5244256558	3426	656	1756	14	1670	33481.695801425325	670	32163.347219592437	0.0	0.0	1.0	1.0	1.0	0.0	6174.0	0.0	1.0	0.0	0.0	0.0	1.0	0.0	1.0	1.0	0.0	0.0	0.0	1.0	1.0	1
1.0	0.0	6612.0	0.0	0.0	0.0	0.0	0.0	1.0	0.0	0.0	0.0	0.0	0.0	3	100.0	0.0	0.04533333333333334	7.388888888888888	1004.8888888888887	34	9	19	7	15	55.82716049382717	16	136.0	0.0	0.0	1.0	1.0	1.0	0.0	6612.0	0.0	3.0	0.0	1.0	1.0	1.0	0.0	1.0	1.0	0.0	0.0	0.0	1.0	4.0	1
9.0	0.0	6174.0	0.0	0.0	1.0	2.0	1343.0	9.0	0.0	2.0	1.0	1.0	0.0	1	25.0	0.0	0.022844129532345624	4.5	308.39574868666585	18	7	9	7	9	17.133097149259218	14	68.53238859703687	9.0	9.0	6.0	6.0	9.0	0.0	6174.0	0.0	1.0	0.0	0.0	0.0	1.0	0.0	1.0	1.0	0.0	0.0	0.0	3.0	1.0	1
325.0	0.0	6174.0	0.0	0.0	1.0	2.0	339.0	325.0	0.0	2.0	1.0	1.0	0.0	3	9.375	0.0	0.21928757519300296	9.136363636363637	6010.4730836991275	122	33	67	9	55	333.91517131661817	42	657.8627255790087	325.0	301.0	25.0	28.0	325.0	0.0	6174.0	0.0	3.0	2.0	1.0	1.0	1.0	0.0	1.0	1.0	0.0	0.0	0.0	15.0	2.0	2
28.0	0.0	4230.0	0.0	0.0	1.0	2.0	1339.0	28.0	0.03846154	2.0	1.0	1.0	1.0	2	22.222222222222218	0.0	0.4828650465939079	11.833333333333336	17141.709154083732	258	42	142	7	116	952.3171752268739	49	1448.5951397817237	26.0	25.0	25.0	26.0	28.0	0.0	4230.0	0.0	2.0	0.0	1.0	1.0	1.0	0.0	1.0	1.0	0.0	0.0	0.0	8.0	0.0	0
26.0	0.0	6174.0	0.0	0.0	1.0	2.0	1342.0	26.0	0.26923078	2.0	1.0	1.0	7.0	4	22.222222222222218	0.0	0.21608793085292935	11.612903225806454	7528.224687779476	121	31	72	10	49	418.23470487663764	41	648.2637925587882	26.0	19.0	19.0	26.0	26.0	0.0	6174.0	0.0	5.0	0.0	2.0	2.0	1.0	0.0	1.0	1.0	0.0	2.0	0.0	16.0	1.0	1
3.0	0.0	6174.0	0.0	0.0	1.0	1.0	81.0	3.0	0.0	1.0	1.0	1.0	0.0	1	100.0	0.0	0.013000000000000001	3.5	136.5	13	4	7	4	6	7.583333333333332	8	39.0	3.0	3.0	3.0	3.0	3.0	0.0	6174.0	0.0	1.0	0.0	0.0	0.0	1.0	0.0	1.0	1.0	0.0	0.0	0.0	1.0	1.0	1
3.0	0.0	6174.0	0.0	0.0	1.0	2.0	1338.0	3.0	0.0	2.0	1.0	1.0	0.0	1	100.0	0.0	0.012	1.1666666666666667	42.0	12	6	7	2	5	2.333333333333333	8	36.0	3.0	3.0	3.0	3.0	3.0	0.0	6174.0	0.0	1.0	0.0	0.0	0.0	1.0	0.0	1.0	1.0	0.0	0.0	0.0	1.0	1.0	1
1.0	0.0	6174.0	0.0	0.0	0.0	0.0	0.0	1.0	0.0	0.0	0.0	0.0	0.0	3	100.0	0.0	0.04533333333333334	7.388888888888888	1004.8888888888887	34	9	19	7	15	55.82716049382717	16	136.0	0.0	0.0	1.0	1.0	1.0	0.0	6174.0	0.0	8.0	0.0	1.0	1.0	1.0	0.0	1.0	1.0	0.0	0.0	0.0	2.0	0.0	1
1.0	0.0	6174.0	0.0	0.0	0.0	0.0	0.0	1.0	0.0	0.0	0.0	0.0	0.0	1	100.0	0.0	0.009000000000000001	2.5	67.5	9	4	5	4	4	3.75	8	27.0	0.0	0.0	1.0	1.0	1.0	0.0	6174.0	0.0	1.0	0.0	0.0	0.0	1.0	0.0	1.0	1.0	0.0	0.0	0.0	2.0	1.0	1
1.0	0.0	6174.0	0.0	0.0	0.0	0.0	0.0	1.0	0.0	0.0	0.0	0.0	0.0	4	3.571428571428571	0.0	10.721115739864144	18.73780487804878	602670.5244256558	3426	656	1756	14	1670	33481.695801425325	670	32163.347219592437	0.0	0.0	1.0	1.0	1.0	0.0	6174.0	0.0	1.0	0.0	0.0	0.0	1.0	0.0	1.0	1.0	0.0	0.0	0.0	1.0	0.0	1
1.0	0.0	6174.0	0.0	0.0	0.0	0.0	0.0	1.0	0.0	0.0	0.0	0.0	0.0	1	100.0	0.0	0.009000000000000001	2.5	67.5	9	4	5	4	4	3.75	8	27.0	0.0	0.0	1.0	1.0	1.0	0.0	6174.0	0.0	1.0	0.0	0.0	0.0	1.0	0.0	1.0	1.0	0.0	0.0	0.0	1.0	1.0	1
3.0	0.0	4769.0	0.0	0.0	1.0	1.0	1337.0	3.0	0.0	1.0	1.0	1.0	0.0	2	200.0	0.0	0.037766609090882336	4.0	453.19930909058814	29	10	16	5	13	25.177739393921566	15	113.29982727264704	3.0	3.0	3.0	3.0	3.0	0.0	4769.0	0.0	2.0	0.0	1.0	1.0	1.0	0.0	1.0	1.0	0.0	0.0	0.0	1.0	3.0	3
1.0	0.0	6174.0	0.0	0.0	0.0	0.0	0.0	1.0	0.0	0.0	0.0	0.0	0.0	4	3.571428571428571	0.0	10.721115739864144	18.73780487804878	602670.5244256558	3426	656	1756	14	1670	33481.695801425325	670	32163.347219592437	0.0	0.0	1.0	1.0	1.0	0.0	6174.0	0.0	5.0	0.0	3.0	3.0	1.0	0.0	1.0	1.0	0.0	0.0	0.0	2.0	0.0	1
8.0	0.0	4567.0	0.0	0.0	1.0	1.0	1337.0	8.0	0.0	1.0	1.0	1.0	0.0	6	120.0	0.0	0.0728373831044092	9.0	1966.6093438190485	49	13	26	9	23	109.25607465661379	22	218.51214931322758	8.0	8.0	8.0	8.0	8.0	0.0	4567.0	0.0	6.0	3.0	3.0	3.0	1.0	0.0	1.0	1.0	0.0	0.0	0.0	4.0	2.0	2
1.0	0.0	6612.0	0.0	0.0	0.0	0.0	0.0	1.0	0.0	0.0	0.0	0.0	0.0	3	100.0	0.0	0.04533333333333334	7.388888888888888	1004.8888888888887	34	9	19	7	15	55.82716049382717	16	136.0	0.0	0.0	1.0	1.0	1.0	0.0	6612.0	0.0	1.0	0.0	0.0	0.0	1.0	0.0	1.0	1.0	0.0	0.0	0.0	1.0	1.0	1
4.0	0.0	6612.0	0.0	0.0	1.0	2.0	408.0	4.0	0.0	2.0	1.0	1.0	0.0	1	50.0	0.0	0.019603445838944685	2.25	132.32325941287664	17	8	12	3	5	7.351292189604258	11	58.81033751683406	4.0	4.0	4.0	4.0	4.0	0.0	6612.0	0.0	1.0	0.0	0.0	0.0	1.0	0.0	1.0	1.0	0.0	0.0	0.0	2.0	2.0	2
1.0	0.0	6174.0	0.0	0.0	0.0	0.0	0.0	1.0	0.0	0.0	0.0	0.0	0.0	3	100.0	0.0	0.04533333333333334	7.388888888888888	1004.8888888888887	34	9	19	7	15	55.82716049382717	16	136.0	0.0	0.0	1.0	1.0	1.0	0.0	6174.0	0.0	2.0	0.0	1.0	1.0	1.0	0.0	1.0	1.0	0.0	0.0	0.0	1.0	1.0	1
1.0	0.0	6174.0	0.0	0.0	0.0	0.0	0.0	1.0	0.0	0.0	0.0	0.0	0.0	1	100.0	0.0	0.009000000000000001	2.5	67.5	9	4	5	4	4	3.75	8	27.0	0.0	0.0	1.0	1.0	1.0	0.0	6174.0	0.0	1.0	0.0	0.0	0.0	1.0	0.0	1.0	1.0	0.0	0.0	0.0	1.0	1.0	1
1.0	0.0	6174.0	0.0	0.0	0.0	0.0	0.0	1.0	0.0	0.0	0.0	0.0	0.0	1	100.0	0.0	0.0006666666666666666	0.5	1.0	2	1	1	1	1	0.05555555555555555	2	2.0	0.0	0.0	1.0	1.0	1.0	0.0	6174.0	0.0	2.0	0.0	0.0	0.0	1.0	0.0	1.0	1.0	0.0	0.0	0.0	1.0	1.0	0
1.0	0.0	6174.0	0.0	0.0	0.0	0.0	0.0	1.0	0.0	0.0	0.0	0.0	0.0	1	100.0	0.0	0.0006666666666666666	0.5	1.0	2	1	1	1	1	0.05555555555555555	2	2.0	0.0	0.0	1.0	1.0	1.0	0.0	6174.0	0.0	1.0	0.0	0.0	0.0	1.0	0.0	1.0	1.0	0.0	0.0	0.0	1.0	1.0	0
1.0	0.0	6174.0	0.0	0.0	0.0	0.0	0.0	1.0	0.0	0.0	0.0	0.0	0.0	1	100.0	0.0	0.009000000000000001	2.5	67.5	9	4	5	4	4	3.75	8	27.0	0.0	0.0	1.0	1.0	1.0	0.0	6174.0	0.0	1.0	0.0	0.0	0.0	1.0	0.0	1.0	1.0	0.0	0.0	0.0	1.0	0.0	1
5.0	0.0	6174.0	0.0	0.0	1.0	1.0	1337.0	5.0	0.0	1.0	1.0	1.0	0.0	2	200.0	0.0	0.04768706648125397	2.142857142857143	306.5597130937755	35	14	20	3	15	17.031095171876412	17	143.0611994437619	5.0	5.0	5.0	5.0	5.0	0.0	6174.0	0.0	2.0	0.0	1.0	1.0	1.0	0.0	1.0	1.0	0.0	0.0	0.0	1.0	3.0	3
1.0	0.0	6174.0	0.0	0.0	0.0	0.0	0.0	1.0	0.0	0.0	0.0	0.0	0.0	3	100.0	0.0	0.05805500935039566	6.416666666666666	1117.5589299951164	41	12	22	7	19	62.086607221950906	19	174.165028051187	0.0	0.0	1.0	1.0	1.0	0.0	6174.0	0.0	5.0	0.0	1.0	1.0	1.0	0.0	1.0	1.0	0.0	0.0	0.0	1.0	0.0	1
1.0	0.0	6174.0	0.0	0.0	0.0	0.0	0.0	1.0	0.0	0.0	0.0	0.0	0.0	3	100.0	0.0	0.04533333333333334	7.388888888888888	1004.8888888888887	34	9	19	7	15	55.82716049382717	16	136.0	0.0	0.0	1.0	1.0	1.0	0.0	6174.0	0.0	2.0	0.0	1.0	1.0	1.0	0.0	1.0	1.0	0.0	0.0	0.0	1.0	1.0	1
1.0	0.0	6174.0	0.0	0.0	0.0	0.0	0.0	1.0	0.0	0.0	0.0	0.0	0.0	3	100.0	0.0	0.05805500935039566	6.416666666666666	1117.5589299951164	41	12	22	7	19	62.086607221950906	19	174.165028051187	0.0	0.0	1.0	1.0	1.0	0.0	6174.0	0.0	3.0	0.0	1.0	1.0	1.0	0.0	1.0	1.0	0.0	1.0	0.0	2.0	2.0	1
1.0	0.0	6174.0	0.0	0.0	0.0	0.0	0.0	1.0	0.0	0.0	0.0	0.0	0.0	3	100.0	0.0	0.05805500935039566	6.416666666666666	1117.5589299951164	41	12	22	7	19	62.086607221950906	19	174.165028051187	0.0	0.0	1.0	1.0	1.0	0.0	6174.0	0.0	1.0	0.0	0.0	0.0	1.0	0.0	1.0	1.0	0.0	0.0	0.0	1.0	1.0	1
1.0	0.0	6174.0	0.0	0.0	0.0	0.0	0.0	1.0	0.0	0.0	0.0	0.0	0.0	3	100.0	0.0	0.04533333333333334	7.388888888888888	1004.8888888888887	34	9	19	7	15	55.82716049382717	16	136.0	0.0	0.0	1.0	1.0	1.0	0.0	6174.0	0.0	2.0	0.0	1.0	1.0	1.0	0.0	1.0	1.0	0.0	0.0	0.0	2.0	0.0	1
1.0	0.0	6612.0	0.0	0.0	0.0	0.0	0.0	1.0	0.0	0.0	0.0	0.0	0.0	1	100.0	0.0	0.009000000000000001	2.5	67.5	9	4	5	4	4	3.75	8	27.0	0.0	0.0	1.0	1.0	1.0	0.0	6612.0	0.0	3.0	0.0	1.0	1.0	1.0	0.0	1.0	1.0	0.0	0.0	0.0	2.0	1.0	1
1.0	0.0	6174.0	0.0	0.0	0.0	0.0	0.0	1.0	0.0	0.0	0.0	0.0	0.0	1	100.0	0.0	0.024669598120940616	1.5	111.01319154423277	20	10	10	3	10	6.167399530235153	13	74.00879436282185	0.0	0.0	1.0	1.0	1.0	0.0	6174.0	0.0	9.0	0.0	3.0	3.0	1.0	0.0	1.0	1.0	0.0	0.0	0.0	2.0	1.0	0
1.0	0.0	6174.0	0.0	0.0	0.0	0.0	0.0	1.0	0.0	0.0	0.0	0.0	0.0	1	100.0	0.0	0.009000000000000001	2.5	67.5	9	4	5	4	4	3.75	8	27.0	0.0	0.0	1.0	1.0	1.0	0.0	6174.0	0.0	2.0	0.0	0.0	0.0	1.0	0.0	1.0	1.0	0.0	0.0	0.0	2.0	1.0	1
1.0	0.0	6174.0	0.0	0.0	0.0	0.0	0.0	1.0	0.0	0.0	0.0	0.0	0.0	3	100.0	0.0	0.04533333333333334	7.388888888888888	1004.8888888888887	34	9	19	7	15	55.82716049382717	16	136.0	0.0	0.0	1.0	1.0	1.0	0.0	6174.0	0.0	2.0	0.0	1.0	1.0	1.0	0.0	1.0	1.0	0.0	0.0	0.0	1.0	1.0	1
15.0	0.0	6612.0	0.0	0.0	1.0	2.0	1344.0	15.0	0.06666667	2.0	1.0	1.0	1.0	6	54.54545454545454	0.0	0.17834143287548504	9.9375	5316.803967600396	98	32	53	12	45	295.37799820002215	44	535.0242986264551	15.0	14.0	14.0	15.0	15.0	0.0	6612.0	0.0	6.0	0.0	1.0	1.0	1.0	0.0	1.0	1.0	0.0	0.0	0.0	7.0	1.0	1
1.0	0.0	6612.0	0.0	0.0	1.0	2.0	1400.0	1.0	0.0	2.0	1.0	1.0	0.0	1	100.0	0.0	0.008422064766172813	2.25	56.84893717166649	9	4	6	3	3	3.1582742873148053	7	25.266194298518442	1.0	1.0	1.0	1.0	1.0	0.0	6612.0	0.0	1.0	0.0	0.0	0.0	1.0	0.0	1.0	1.0	0.0	0.0	0.0	1.0	2.0	2
1.0	0.0	6174.0	0.0	0.0	0.0	0.0	0.0	1.0	0.0	0.0	0.0	0.0	0.0	4	3.571428571428571	0.0	10.721115739864144	18.73780487804878	602670.5244256558	3426	656	1756	14	1670	33481.695801425325	670	32163.347219592437	0.0	0.0	1.0	1.0	1.0	0.0	6174.0	0.0	2.0	0.0	0.0	0.0	1.0	0.0	1.0	1.0	0.0	0.0	0.0	3.0	0.0	1
68.0	0.0	5578.0	0.0	0.0	1.0	1.0	1337.0	68.0	0.0	1.0	1.0	1.0	0.0	3	300.0	0.0	0.028370037839081708	4.0625	345.7598361638083	23	8	13	5	10	19.20887978687824	13	85.11011351724513	3.0	3.0	3.0	3.0	68.0	0.0	5578.0	0.0	3.0	0.0	2.0	2.0	1.0	0.0	1.0	1.0	0.0	0.0	0.0	1.0	1.0	1
1.0	0.0	6612.0	0.0	0.0	1.0	2.0	1400.0	1.0	0.0	2.0	1.0	1.0	0.0	1	100.0	0.0	0.014395021744511906	2.6666666666666665	115.16017395609524	13	6	8	4	5	6.397787442005291	10	43.18506523353572	1.0	1.0	1.0	1.0	1.0	0.0	6612.0	0.0	1.0	0.0	0.0	0.0	1.0	0.0	1.0	1.0	0.0	0.0	0.0	1.0	2.0	2
1.0	0.0	6174.0	0.0	0.0	0.0	0.0	0.0	1.0	0.0	0.0	0.0	0.0	0.0	1	100.0	0.0	0.0006666666666666666	0.5	1.0	2	1	1	1	1	0.05555555555555555	2	2.0	0.0	0.0	1.0	1.0	1.0	0.0	6174.0	0.0	6.0	0.0	2.0	2.0	1.0	0.0	1.0	1.0	0.0	0.0	0.0	16.0	1.0	0
1.0	0.0	6174.0	0.0	0.0	0.0	0.0	0.0	1.0	0.0	0.0	0.0	0.0	0.0	1	100.0	0.0	0.009000000000000001	2.5	67.5	9	4	5	4	4	3.75	8	27.0	0.0	0.0	1.0	1.0	1.0	0.0	6174.0	0.0	1.0	0.0	0.0	0.0	1.0	0.0	1.0	1.0	0.0	0.0	0.0	2.0	2.0	1
1.0	0.0	6612.0	0.0	0.0	1.0	2.0	408.0	1.0	0.0	2.0	1.0	1.0	0.0	1	100.0	0.0	0.012	1.6666666666666667	60.0	12	6	10	2	2	3.333333333333333	8	36.0	1.0	1.0	1.0	1.0	1.0	0.0	6612.0	0.0	1.0	0.0	0.0	0.0	1.0	0.0	1.0	1.0	0.0	0.0	0.0	1.0	4.0	4
1.0	0.0	6612.0	0.0	0.0	1.0	2.0	1400.0	1.0	0.0	2.0	1.0	1.0	0.0	1	100.0	0.0	0.01	1.7999999999999998	53.99999999999999	10	5	6	3	4	3.0	8	30.0	1.0	1.0	1.0	1.0	1.0	0.0	6612.0	0.0	1.0	0.0	0.0	0.0	1.0	0.0	1.0	1.0	0.0	0.0	0.0	1.0	1.0	1
3.0	0.0	6174.0	0.0	0.0	1.0	2.0	408.0	3.0	0.0	2.0	1.0	1.0	0.0	1	100.0	0.0	0.011000000000000001	1.3333333333333333	44.0	11	6	8	2	3	2.4444444444444446	8	33.0	3.0	3.0	3.0	3.0	3.0	0.0	6174.0	0.0	1.0	0.0	0.0	0.0	1.0	0.0	1.0	1.0	0.0	0.0	0.0	1.0	1.0	1
1.0	0.0	6174.0	0.0	0.0	0.0	0.0	0.0	1.0	0.0	0.0	0.0	0.0	0.0	3	100.0	0.0	0.05805500935039566	6.416666666666666	1117.5589299951164	41	12	22	7	19	62.086607221950906	19	174.165028051187	0.0	0.0	1.0	1.0	1.0	0.0	6174.0	0.0	2.0	0.0	1.0	1.0	1.0	0.0	1.0	1.0	0.0	0.0	0.0	2.0	2.0	1
1.0	0.0	6174.0	0.0	0.0	0.0	0.0	0.0	1.0	0.0	0.0	0.0	0.0	0.0	1	100.0	0.0	0.0006666666666666666	0.5	1.0	2	1	1	1	1	0.05555555555555555	2	2.0	0.0	0.0	1.0	1.0	1.0	0.0	6174.0	0.0	1.0	0.0	0.0	0.0	1.0	0.0	1.0	1.0	0.0	0.0	0.0	1.0	0.0	0
1.0	0.0	6174.0	0.0	0.0	1.0	2.0	1400.0	1.0	0.0	2.0	1.0	1.0	0.0	1	100.0	0.0	0.0033333333333333327	1.5	15.0	5	2	3	2	2	0.8333333333333334	4	10.0	1.0	1.0	1.0	1.0	1.0	0.0	6174.0	0.0	1.0	0.0	0.0	0.0	1.0	0.0	1.0	1.0	0.0	0.0	0.0	1.0	1.0	1
8.0	0.0	6174.0	0.0	0.0	1.0	1.0	1337.0	8.0	0.0	1.0	1.0	1.0	0.0	5	71.42857142857143	0.0	0.13575730647850234	9.857142857142858	4014.5374915785706	83	21	46	9	37	223.0298606432539	30	407.27191943550713	8.0	8.0	8.0	8.0	8.0	0.0	6174.0	0.0	5.0	0.0	1.0	1.0	1.0	0.0	1.0	1.0	0.0	0.0	0.0	5.0	0.0	0
1.0	0.0	4567.0	0.0	0.0	1.0	2.0	1339.0	1.0	0.0	2.0	1.0	1.0	0.0	1	0.0	0.0	0.0	0.0	0.0	0	0	0	0	0	0.0	0	0.0	1.0	1.0	1.0	1.0	1.0	0.0	4567.0	0.0	1.0	1.0	0.0	0.0	1.0	0.0	1.0	1.0	0.0	0.0	0.0	0.0	0.0	0
9.0	0.0	4710.0	0.0	0.0	1.0	2.0	1339.0	9.0	0.0	2.0	1.0	1.0	0.0	1	100.0	0.0	0.00861654166907052	1.5	38.77443751081734	10	4	6	2	4	2.1541354172676304	6	25.849625007211557	3.0	3.0	3.0	3.0	9.0	0.0	4710.0	0.0	1.0	0.0	0.0	0.0	1.0	0.0	1.0	1.0	0.0	0.0	0.0	1.0	1.0	1
3.0	0.0	6174.0	0.0	0.0	1.0	2.0	408.0	3.0	0.0	2.0	1.0	1.0	0.0	1	100.0	0.0	0.003869880158145603	1.0	11.60964047443681	5	3	3	2	2	0.6449800263576005	5	11.60964047443681	3.0	3.0	3.0	3.0	3.0	0.0	6174.0	0.0	1.0	0.0	0.0	0.0	1.0	0.0	1.0	1.0	0.0	0.0	0.0	1.0	1.0	1
1.0	0.0	6174.0	0.0	0.0	0.0	0.0	0.0	1.0	0.0	0.0	0.0	0.0	0.0	1	100.0	0.0	0.024669598120940616	1.5	111.01319154423277	20	10	10	3	10	6.167399530235153	13	74.00879436282185	0.0	0.0	1.0	1.0	1.0	0.0	6174.0	0.0	2.0	0.0	1.0	1.0	1.0	0.0	1.0	1.0	0.0	0.0	0.0	2.0	1.0	0
1.0	0.0	6174.0	0.0	0.0	0.0	0.0	0.0	1.0	0.0	0.0	0.0	0.0	0.0	1	100.0	0.0	0.009000000000000001	2.5	67.5	9	4	5	4	4	3.75	8	27.0	0.0	0.0	1.0	1.0	1.0	0.0	6174.0	0.0	14.0	0.0	3.0	3.0	1.0	0.0	1.0	1.0	0.0	1.0	0.0	9.0	1.0	1
1.0	0.0	6174.0	0.0	0.0	0.0	0.0	0.0	1.0	0.0	0.0	0.0	0.0	0.0	4	3.571428571428571	0.0	10.721115739864144	18.73780487804878	602670.5244256558	3426	656	1756	14	1670	33481.695801425325	670	32163.347219592437	0.0	0.0	1.0	1.0	1.0	0.0	6174.0	0.0	1.0	0.0	0.0	0.0	1.0	0.0	1.0	1.0	0.0	0.0	0.0	1.0	0.0	1
19.0	0.0	6174.0	0.0	0.0	1.0	2.0	1342.0	19.0	0.10526316	2.0	1.0	1.0	2.0	3	33.33333333333333	0.0	0.053303779836944135	9.5	1519.157725352908	37	10	19	10	18	84.3976514084949	20	159.9113395108324	19.0	17.0	17.0	19.0	19.0	0.0	6174.0	0.0	6.0	0.0	3.0	3.0	1.0	0.0	1.0	1.0	0.0	0.0	0.0	10.0	1.0	1
6.0	0.0	4710.0	0.0	0.0	1.0	1.0	1337.0	6.0	0.0	1.0	1.0	1.0	0.0	1	100.0	0.0	0.005417832221403845	3.0	48.76048999263461	7	2	4	3	3	2.7089161107019226	5	16.253496664211536	1.0	1.0	1.0	1.0	6.0	0.0	4710.0	0.0	1.0	0.0	0.0	0.0	1.0	0.0	1.0	1.0	0.0	0.0	0.0	1.0	1.0	1
1.0	0.0	6174.0	0.0	0.0	1.0	2.0	1363.0	1.0	0.0	2.0	1.0	1.0	0.0	1	100.0	0.0	0.0033333333333333327	1.5	15.0	5	2	3	2	2	0.8333333333333334	4	10.0	1.0	1.0	1.0	1.0	1.0	0.0	6174.0	0.0	1.0	0.0	0.0	0.0	1.0	0.0	1.0	1.0	0.0	0.0	0.0	1.0	1.0	1
1.0	0.0	6612.0	0.0	0.0	0.0	0.0	0.0	1.0	0.0	0.0	0.0	0.0	0.0	1	100.0	0.0	0.024669598120940616	1.5	111.01319154423277	20	10	10	3	10	6.167399530235153	13	74.00879436282185	0.0	0.0	1.0	1.0	1.0	0.0	6612.0	0.0	4.0	0.0	1.0	1.0	1.0	0.0	1.0	1.0	0.0	0.0	0.0	2.0	0.0	0
1.0	0.0	6174.0	0.0	0.0	0.0	0.0	0.0	1.0	0.0	0.0	0.0	0.0	0.0	1	100.0	0.0	0.009000000000000001	2.5	67.5	9	4	5	4	4	3.75	8	27.0	0.0	0.0	1.0	1.0	1.0	0.0	6174.0	0.0	1.0	0.0	0.0	0.0	1.0	0.0	1.0	1.0	0.0	0.0	0.0	1.0	1.0	1
1.0	0.0	6174.0	0.0	0.0	0.0	0.0	0.0	1.0	0.0	0.0	0.0	0.0	0.0	4	3.571428571428571	0.0	10.721115739864144	18.73780487804878	602670.5244256558	3426	656	1756	14	1670	33481.695801425325	670	32163.347219592437	0.0	0.0	1.0	1.0	1.0	0.0	6174.0	0.0	3.0	0.0	1.0	1.0	1.0	0.0	1.0	1.0	0.0	0.0	0.0	2.0	1.0	1
1.0	0.0	6174.0	0.0	0.0	0.0	0.0	0.0	1.0	0.0	0.0	0.0	0.0	0.0	3	100.0	0.0	0.04533333333333334	7.388888888888888	1004.8888888888887	34	9	19	7	15	55.82716049382717	16	136.0	0.0	0.0	1.0	1.0	1.0	0.0	6174.0	0.0	2.0	0.0	0.0	0.0	1.0	0.0	1.0	1.0	0.0	1.0	0.0	1.0	1.0	1
1.0	0.0	6174.0	0.0	0.0	0.0	0.0	0.0	1.0	0.0	0.0	0.0	0.0	0.0	3	100.0	0.0	0.04533333333333334	7.388888888888888	1004.8888888888887	34	9	19	7	15	55.82716049382717	16	136.0	0.0	0.0	1.0	1.0	1.0	0.0	6174.0	0.0	1.0	0.0	0.0	0.0	1.0	0.0	1.0	1.0	0.0	1.0	0.0	1.0	2.0	1
1.0	0.0	6174.0	0.0	0.0	0.0	0.0	0.0	1.0	0.0	0.0	0.0	0.0	0.0	1	100.0	0.0	0.009000000000000001	2.5	67.5	9	4	5	4	4	3.75	8	27.0	0.0	0.0	1.0	1.0	1.0	0.0	6174.0	0.0	1.0	0.0	0.0	0.0	1.0	0.0	1.0	1.0	0.0	0.0	0.0	1.0	0.0	1
1.0	0.0	6174.0	0.0	0.0	0.0	0.0	0.0	1.0	0.0	0.0	0.0	0.0	0.0	1	100.0	0.0	0.024669598120940616	1.5	111.01319154423277	20	10	10	3	10	6.167399530235153	13	74.00879436282185	0.0	0.0	1.0	1.0	1.0	0.0	6174.0	0.0	10.0	0.0	2.0	2.0	1.0	0.0	1.0	1.0	0.0	1.0	0.0	7.0	2.0	0
1.0	0.0	6174.0	0.0	0.0	0.0	0.0	0.0	1.0	0.0	0.0	0.0	0.0	0.0	3	100.0	0.0	0.04533333333333334	7.388888888888888	1004.8888888888887	34	9	19	7	15	55.82716049382717	16	136.0	0.0	0.0	1.0	1.0	1.0	0.0	6174.0	0.0	1.0	0.0	0.0	0.0	1.0	0.0	1.0	1.0	0.0	0.0	0.0	2.0	0.0	1
1.0	0.0	6174.0	0.0	0.0	0.0	0.0	0.0	1.0	0.0	0.0	0.0	0.0	0.0	1	100.0	0.0	0.009000000000000001	2.5	67.5	9	4	5	4	4	3.75	8	27.0	0.0	0.0	1.0	1.0	1.0	0.0	6174.0	0.0	1.0	0.0	0.0	0.0	1.0	0.0	1.0	1.0	0.0	0.0	0.0	1.0	1.0	1
1.0	0.0	6174.0	0.0	0.0	1.0	2.0	1341.0	1.0	0.0	2.0	1.0	1.0	0.0	1	100.0	0.0	0.004643856189774725	2.25	31.34602928097939	6	2	3	3	3	1.7414460711655215	5	13.931568569324176	1.0	1.0	1.0	1.0	1.0	0.0	6174.0	0.0	1.0	0.0	0.0	0.0	1.0	0.0	1.0	1.0	0.0	0.0	0.0	1.0	1.0	1
1.0	0.0	6174.0	0.0	0.0	0.0	0.0	0.0	1.0	0.0	0.0	0.0	0.0	0.0	3	100.0	0.0	0.04533333333333334	7.388888888888888	1004.8888888888887	34	9	19	7	15	55.82716049382717	16	136.0	0.0	0.0	1.0	1.0	1.0	0.0	6174.0	0.0	1.0	0.0	0.0	0.0	1.0	0.0	1.0	1.0	0.0	0.0	0.0	1.0	1.0	1
1.0	0.0	6174.0	0.0	0.0	0.0	0.0	0.0	1.0	0.0	0.0	0.0	0.0	0.0	1	100.0	0.0	0.0006666666666666666	0.5	1.0	2	1	1	1	1	0.05555555555555555	2	2.0	0.0	0.0	1.0	1.0	1.0	0.0	6174.0	0.0	1.0	0.0	0.0	0.0	1.0	0.0	1.0	1.0	0.0	0.0	0.0	1.0	0.0	0
1.0	0.0	6174.0	0.0	0.0	0.0	0.0	0.0	1.0	0.0	0.0	0.0	0.0	0.0	3	100.0	0.0	0.05805500935039566	6.416666666666666	1117.5589299951164	41	12	22	7	19	62.086607221950906	19	174.165028051187	0.0	0.0	1.0	1.0	1.0	0.0	6174.0	0.0	1.0	0.0	0.0	0.0	1.0	0.0	1.0	1.0	0.0	0.0	0.0	1.0	1.0	1
1.0	0.0	6612.0	0.0	0.0	0.0	0.0	0.0	1.0	0.0	0.0	0.0	0.0	0.0	3	100.0	0.0	0.05805500935039566	6.416666666666666	1117.5589299951164	41	12	22	7	19	62.086607221950906	19	174.165028051187	0.0	0.0	1.0	1.0	1.0	0.0	6612.0	0.0	2.0	0.0	0.0	0.0	1.0	0.0	1.0	1.0	0.0	0.0	0.0	1.0	1.0	1
1.0	0.0	6612.0	0.0	0.0	1.0	2.0	408.0	1.0	0.0	2.0	1.0	1.0	0.0	1	100.0	0.0	0.004643856189774725	1.3333333333333333	18.575424759098894	6	3	4	2	2	1.0319680421721609	5	13.931568569324176	1.0	1.0	1.0	1.0	1.0	0.0	6612.0	0.0	1.0	0.0	0.0	0.0	1.0	0.0	1.0	1.0	0.0	0.0	0.0	1.0	1.0	1
1.0	0.0	6612.0	0.0	0.0	0.0	0.0	0.0	1.0	0.0	0.0	0.0	0.0	0.0	3	100.0	0.0	0.04533333333333334	7.388888888888888	1004.8888888888887	34	9	19	7	15	55.82716049382717	16	136.0	0.0	0.0	1.0	1.0	1.0	0.0	6612.0	0.0	1.0	0.0	0.0	0.0	1.0	0.0	1.0	1.0	0.0	0.0	0.0	2.0	0.0	1
1.0	0.0	6612.0	0.0	0.0	0.0	0.0	0.0	1.0	0.0	0.0	0.0	0.0	0.0	1	100.0	0.0	0.024669598120940616	1.5	111.01319154423277	20	10	10	3	10	6.167399530235153	13	74.00879436282185	0.0	0.0	1.0	1.0	1.0	0.0	6612.0	0.0	2.0	0.0	1.0	1.0	1.0	0.0	1.0	1.0	0.0	1.0	0.0	2.0	1.0	0
1.0	0.0	6174.0	0.0	0.0	0.0	0.0	0.0	1.0	0.0	0.0	0.0	0.0	0.0	3	100.0	0.0	0.05805500935039566	6.416666666666666	1117.5589299951164	41	12	22	7	19	62.086607221950906	19	174.165028051187	0.0	0.0	1.0	1.0	1.0	0.0	6174.0	0.0	7.0	0.0	0.0	0.0	1.0	0.0	1.0	1.0	0.0	3.0	0.0	2.0	2.0	1
1.0	0.0	6174.0	0.0	0.0	0.0	0.0	0.0	1.0	0.0	0.0	0.0	0.0	0.0	3	100.0	0.0	0.05805500935039566	6.416666666666666	1117.5589299951164	41	12	22	7	19	62.086607221950906	19	174.165028051187	0.0	0.0	1.0	1.0	1.0	0.0	6174.0	0.0	9.0	0.0	3.0	3.0	1.0	0.0	1.0	1.0	0.0	2.0	0.0	2.0	1.0	1
1.0	0.0	6174.0	0.0	0.0	0.0	0.0	0.0	1.0	0.0	0.0	0.0	0.0	0.0	3	100.0	0.0	0.04533333333333334	7.388888888888888	1004.8888888888887	34	9	19	7	15	55.82716049382717	16	136.0	0.0	0.0	1.0	1.0	1.0	0.0	6174.0	0.0	2.0	0.0	1.0	1.0	1.0	0.0	1.0	1.0	0.0	0.0	0.0	2.0	1.0	1
1.0	0.0	6174.0	0.0	0.0	0.0	0.0	0.0	1.0	0.0	0.0	0.0	0.0	0.0	1	100.0	0.0	0.0006666666666666666	0.5	1.0	2	1	1	1	1	0.05555555555555555	2	2.0	0.0	0.0	1.0	1.0	1.0	0.0	6174.0	0.0	4.0	0.0	1.0	1.0	1.0	0.0	1.0	1.0	0.0	0.0	0.0	2.0	1.0	0
1.0	0.0	6174.0	0.0	0.0	0.0	0.0	0.0	1.0	0.0	0.0	0.0	0.0	0.0	1	100.0	0.0	0.009000000000000001	2.5	67.5	9	4	5	4	4	3.75	8	27.0	0.0	0.0	1.0	1.0	1.0	0.0	6174.0	0.0	1.0	0.0	0.0	0.0	1.0	0.0	1.0	1.0	0.0	0.0	0.0	1.0	0.0	1
1.0	0.0	6612.0	0.0	0.0	0.0	0.0	0.0	1.0	0.0	0.0	0.0	0.0	0.0	3	100.0	0.0	0.05805500935039566	6.416666666666666	1117.5589299951164	41	12	22	7	19	62.086607221950906	19	174.165028051187	0.0	0.0	1.0	1.0	1.0	0.0	6612.0	0.0	1.0	0.0	0.0	0.0	1.0	0.0	1.0	1.0	0.0	0.0	0.0	1.0	1.0	1
4.0	0.0	6174.0	0.0	0.0	1.0	1.0	1337.0	4.0	0.0	1.0	1.0	1.0	0.0	2	100.0	0.0	0.020969158402799518	3.8571428571428577	242.64311866096597	17	7	9	6	8	13.480173258942552	13	62.90747520839857	4.0	4.0	4.0	4.0	4.0	0.0	6174.0	0.0	2.0	0.0	1.0	1.0	1.0	0.0	1.0	1.0	0.0	0.0	0.0	2.0	0.0	0
3.0	0.0	6174.0	0.0	0.0	1.0	2.0	1339.0	3.0	0.0	2.0	1.0	1.0	0.0	1	100.0	0.0	0.013100989636268821	1.6	62.88475025409035	14	5	8	2	6	3.493597236338352	7	39.302968908806456	3.0	3.0	3.0	3.0	3.0	0.0	6174.0	0.0	1.0	0.0	0.0	0.0	1.0	0.0	1.0	1.0	0.0	0.0	0.0	1.0	1.0	1
3.0	0.0	5514.0	0.0	0.0	1.0	1.0	1337.0	3.0	0.0	1.0	1.0	1.0	0.0	4	200.0	0.0	0.045311226810064914	6.1818181818181825	840.3172972048401	32	11	17	8	15	46.68429428915778	19	135.93368043019473	4.0	4.0	4.0	4.0	3.0	0.0	5514.0	0.0	4.0	0.0	2.0	2.0	1.0	0.0	1.0	1.0	0.0	0.0	0.0	2.0	0.0	0
1.0	0.0	6174.0	0.0	0.0	0.0	0.0	0.0	1.0	0.0	0.0	0.0	0.0	0.0	1	100.0	0.0	0.024669598120940616	1.5	111.01319154423277	20	10	10	3	10	6.167399530235153	13	74.00879436282185	0.0	0.0	1.0	1.0	1.0	0.0	6174.0	0.0	1.0	0.0	0.0	0.0	1.0	0.0	1.0	1.0	0.0	0.0	0.0	1.0	0.0	0
12.0	0.0	4769.0	0.0	0.0	1.0	1.0	1337.0	12.0	0.0	1.0	1.0	1.0	0.0	1	100.0	0.0	0.004643856189774725	1.3333333333333333	18.575424759098894	6	3	4	2	2	1.0319680421721609	5	13.931568569324176	3.0	3.0	3.0	3.0	12.0	0.0	4769.0	0.0	1.0	0.0	0.0	0.0	1.0	0.0	1.0	1.0	0.0	0.0	0.0	1.0	1.0	1
1.0	0.0	6612.0	0.0	0.0	0.0	0.0	0.0	1.0	0.0	0.0	0.0	0.0	0.0	4	3.571428571428571	0.0	10.721115739864144	18.73780487804878	602670.5244256558	3426	656	1756	14	1670	33481.695801425325	670	32163.347219592437	0.0	0.0	1.0	1.0	1.0	0.0	6612.0	0.0	1.0	0.0	0.0	0.0	1.0	0.0	1.0	1.0	0.0	0.0	0.0	1.0	1.0	1
9.0	0.0	4567.0	0.0	0.0	1.0	1.0	1337.0	9.0	0.0	1.0	1.0	1.0	0.0	5	71.42857142857143	0.0	0.12515188078424402	11.733333333333333	4405.34620360539	83	15	44	8	39	244.741455755855	23	375.45564235273207	9.0	9.0	9.0	9.0	9.0	0.0	4567.0	0.0	5.0	2.0	1.0	1.0	1.0	0.0	1.0	1.0	0.0	0.0	0.0	2.0	1.0	1
1.0	0.0	4769.0	0.0	0.0	1.0	1.0	276.0	1.0	0.0	1.0	1.0	1.0	0.0	1	50.0	0.0	0.016906266674359	2.25	114.11730005192324	16	6	9	3	7	6.339850002884625	9	50.718800023077	4.0	4.0	4.0	4.0	1.0	0.0	4769.0	0.0	1.0	0.0	0.0	0.0	1.0	0.0	1.0	1.0	0.0	0.0	0.0	2.0	1.0	1
1.0	0.0	6174.0	0.0	0.0	0.0	0.0	0.0	1.0	0.0	0.0	0.0	0.0	0.0	1	100.0	0.0	0.024669598120940616	1.5	111.01319154423277	20	10	10	3	10	6.167399530235153	13	74.00879436282185	0.0	0.0	1.0	1.0	1.0	0.0	6174.0	0.0	8.0	0.0	1.0	1.0	1.0	0.0	1.0	1.0	0.0	0.0	0.0	2.0	1.0	0
6.0	0.0	4769.0	0.0	0.0	1.0	2.0	1342.0	6.0	0.0	2.0	1.0	1.0	0.0	2	50.0	0.0	0.05142907501778852	8.4	1296.0126904482706	37	10	21	8	16	72.00070502490392	18	154.28722505336555	6.0	6.0	6.0	6.0	6.0	0.0	4769.0	0.0	2.0	0.0	1.0	1.0	1.0	0.0	1.0	1.0	0.0	0.0	0.0	3.0	2.0	2
1.0	0.0	6174.0	0.0	0.0	0.0	0.0	0.0	1.0	0.0	0.0	0.0	0.0	0.0	4	3.571428571428571	0.0	10.721115739864144	18.73780487804878	602670.5244256558	3426	656	1756	14	1670	33481.695801425325	670	32163.347219592437	0.0	0.0	1.0	1.0	1.0	0.0	6174.0	0.0	5.0	0.0	1.0	1.0	1.0	0.0	1.0	1.0	0.0	0.0	0.0	8.0	1.0	1
1.0	0.0	6612.0	0.0	0.0	0.0	0.0	0.0	1.0	0.0	0.0	0.0	0.0	0.0	4	3.571428571428571	0.0	10.721115739864144	18.73780487804878	602670.5244256558	3426	656	1756	14	1670	33481.695801425325	670	32163.347219592437	0.0	0.0	1.0	1.0	1.0	0.0	6612.0	0.0	1.0	0.0	0.0	0.0	1.0	0.0	1.0	1.0	0.0	0.0	0.0	0.0	0.0	1
1.0	0.0	6174.0	0.0	0.0	0.0	0.0	0.0	1.0	0.0	0.0	0.0	0.0	0.0	3	100.0	0.0	0.05805500935039566	6.416666666666666	1117.5589299951164	41	12	22	7	19	62.086607221950906	19	174.165028051187	0.0	0.0	1.0	1.0	1.0	0.0	6174.0	0.0	1.0	0.0	0.0	0.0	1.0	0.0	1.0	1.0	0.0	0.0	0.0	1.0	1.0	1
1.0	0.0	6612.0	0.0	0.0	0.0	0.0	0.0	1.0	0.0	0.0	0.0	0.0	0.0	3	100.0	0.0	0.05805500935039566	6.416666666666666	1117.5589299951164	41	12	22	7	19	62.086607221950906	19	174.165028051187	0.0	0.0	1.0	1.0	1.0	0.0	6612.0	0.0	4.0	0.0	1.0	1.0	1.0	0.0	1.0	1.0	0.0	1.0	0.0	2.0	2.0	1
1.0	0.0	6174.0	0.0	0.0	0.0	0.0	0.0	1.0	0.0	0.0	0.0	0.0	0.0	1	100.0	0.0	0.009000000000000001	2.5	67.5	9	4	5	4	4	3.75	8	27.0	0.0	0.0	1.0	1.0	1.0	0.0	6174.0	0.0	1.0	0.0	0.0	0.0	1.0	0.0	1.0	1.0	0.0	0.0	0.0	1.0	0.0	1
1.0	0.0	6174.0	0.0	0.0	0.0	0.0	0.0	1.0	0.0	0.0	0.0	0.0	0.0	1	100.0	0.0	0.024669598120940616	1.5	111.01319154423277	20	10	10	3	10	6.167399530235153	13	74.00879436282185	0.0	0.0	1.0	1.0	1.0	0.0	6174.0	0.0	3.0	0.0	1.0	1.0	1.0	0.0	1.0	1.0	0.0	0.0	0.0	2.0	1.0	0
5.0	0.0	6174.0	0.0	0.0	1.0	2.0	339.0	5.0	0.0	2.0	1.0	1.0	0.0	1	100.0	0.0	0.009000000000000001	1.7999999999999998	48.6	9	5	6	3	3	2.7	8	27.0	5.0	5.0	4.0	4.0	5.0	0.0	6174.0	0.0	1.0	0.0	0.0	0.0	1.0	0.0	1.0	1.0	0.0	0.0	0.0	2.0	2.0	2
1.0	0.0	6174.0	0.0	0.0	0.0	0.0	0.0	1.0	0.0	0.0	0.0	0.0	0.0	1	100.0	0.0	0.009000000000000001	2.5	67.5	9	4	5	4	4	3.75	8	27.0	0.0	0.0	1.0	1.0	1.0	0.0	6174.0	0.0	4.0	0.0	1.0	1.0	1.0	0.0	1.0	1.0	0.0	0.0	0.0	1.0	1.0	1
43.0	0.0	5514.0	0.0	0.0	1.0	1.0	81.0	43.0	0.0	1.0	1.0	1.0	0.0	3	42.857142857142854	0.0	0.06442065553408849	10.909090909090908	2108.3123629338047	44	11	24	10	20	117.12846460743359	21	193.26196660226543	9.0	9.0	9.0	9.0	43.0	0.0	5514.0	0.0	3.0	0.0	1.0	1.0	1.0	0.0	1.0	1.0	0.0	0.0	0.0	4.0	1.0	1
1.0	0.0	6174.0	0.0	0.0	0.0	0.0	0.0	1.0	0.0	0.0	0.0	0.0	0.0	1	100.0	0.0	0.0006666666666666666	0.5	1.0	2	1	1	1	1	0.05555555555555555	2	2.0	0.0	0.0	1.0	1.0	1.0	0.0	6174.0	0.0	9.0	0.0	3.0	3.0	1.0	0.0	1.0	1.0	0.0	0.0	0.0	1.0	2.0	0
1.0	0.0	6174.0	0.0	0.0	0.0	0.0	0.0	1.0	0.0	0.0	0.0	0.0	0.0	1	100.0	0.0	0.009000000000000001	2.5	67.5	9	4	5	4	4	3.75	8	27.0	0.0	0.0	1.0	1.0	1.0	0.0	6174.0	0.0	1.0	0.0	0.0	0.0	1.0	0.0	1.0	1.0	0.0	0.0	0.0	0.0	0.0	1
1.0	0.0	6174.0	0.0	0.0	0.0	0.0	0.0	1.0	0.0	0.0	0.0	0.0	0.0	1	100.0	0.0	0.024669598120940616	1.5	111.01319154423277	20	10	10	3	10	6.167399530235153	13	74.00879436282185	0.0	0.0	1.0	1.0	1.0	0.0	6174.0	0.0	1.0	0.0	0.0	0.0	1.0	0.0	1.0	1.0	0.0	0.0	0.0	2.0	1.0	0
1.0	0.0	6612.0	0.0	0.0	0.0	0.0	0.0	1.0	0.0	0.0	0.0	0.0	0.0	4	3.571428571428571	0.0	10.721115739864144	18.73780487804878	602670.5244256558	3426	656	1756	14	1670	33481.695801425325	670	32163.347219592437	0.0	0.0	1.0	1.0	1.0	0.0	6612.0	0.0	3.0	4.0	2.0	2.0	1.0	0.0	1.0	1.0	0.0	0.0	0.0	2.0	1.0	1
1.0	0.0	6612.0	0.0	0.0	0.0	0.0	0.0	1.0	0.0	0.0	0.0	0.0	0.0	1	100.0	0.0	0.024669598120940616	1.5	111.01319154423277	20	10	10	3	10	6.167399530235153	13	74.00879436282185	0.0	0.0	1.0	1.0	1.0	0.0	6612.0	0.0	1.0	0.0	0.0	0.0	1.0	0.0	1.0	1.0	0.0	0.0	0.0	2.0	0.0	0
3.0	0.0	4567.0	0.0	0.0	1.0	1.0	1337.0	3.0	0.0	1.0	1.0	1.0	0.0	3	50.0	0.0	0.06295654972649557	12.65	2389.201062120507	43	10	23	11	20	132.73339234002816	21	188.86964917948674	7.0	7.0	7.0	7.0	3.0	0.0	4567.0	0.0	3.0	0.0	2.0	2.0	1.0	0.0	1.0	1.0	0.0	0.0	0.0	6.0	1.0	1
1.0	0.0	6174.0	0.0	0.0	0.0	0.0	0.0	1.0	0.0	0.0	0.0	0.0	0.0	1	100.0	0.0	0.009000000000000001	2.5	67.5	9	4	5	4	4	3.75	8	27.0	0.0	0.0	1.0	1.0	1.0	0.0	6174.0	0.0	1.0	0.0	0.0	0.0	1.0	0.0	1.0	1.0	0.0	0.0	0.0	1.0	0.0	1
1.0	0.0	6174.0	0.0	0.0	1.0	2.0	1339.0	1.0	0.0	2.0	1.0	1.0	0.0	1	100.0	0.0	0.007754887502163467	2.5	58.161656266226	9	3	5	3	4	3.2312031259014447	6	23.264662506490406	1.0	1.0	1.0	1.0	1.0	0.0	6174.0	0.0	1.0	0.0	0.0	0.0	1.0	0.0	1.0	1.0	0.0	0.0	0.0	1.0	1.0	1
3.0	0.0	6174.0	0.0	0.0	1.0	1.0	1337.0	3.0	0.0	1.0	1.0	1.0	0.0	2	200.0	0.0	0.02214618729924908	3.2142857142857144	213.55252038561616	20	7	15	3	5	11.864028910312008	10	66.43856189774725	3.0	3.0	3.0	3.0	3.0	0.0	6174.0	0.0	2.0	0.0	1.0	1.0	1.0	0.0	1.0	1.0	0.0	0.0	0.0	1.0	4.0	4
1.0	0.0	6612.0	0.0	0.0	0.0	0.0	0.0	1.0	0.0	0.0	0.0	0.0	0.0	1	100.0	0.0	0.024669598120940616	1.5	111.01319154423277	20	10	10	3	10	6.167399530235153	13	74.00879436282185	0.0	0.0	1.0	1.0	1.0	0.0	6612.0	0.0	1.0	0.0	0.0	0.0	1.0	0.0	1.0	1.0	0.0	0.0	0.0	1.0	1.0	0
4.0	0.0	6612.0	0.0	0.0	1.0	2.0	408.0	4.0	0.0	2.0	1.0	1.0	0.0	2	100.0	0.0	0.009478195835977574	3.0	85.30376252379816	11	3	6	3	5	4.739097917988786	6	28.43458750793272	4.0	4.0	4.0	4.0	4.0	0.0	6612.0	0.0	2.0	0.0	1.0	1.0	1.0	0.0	1.0	1.0	0.0	0.0	0.0	2.0	0.0	0
85.0	0.0	6174.0	0.0	0.0	1.0	2.0	408.0	85.0	0.13043478	2.0	1.0	1.0	9.0	24	45.283018867924525	0.0	1.0778685031034732	98.11764705882351	317273.76408998703	552	34	278	24	274	17626.320227221502	58	3233.60550931042	85.0	60.0	60.0	85.0	85.0	0.0	6174.0	0.0	38.0	0.0	3.0	2.0	1.0	0.0	1.0	1.0	0.0	0.0	0.0	51.0	0.0	0
1.0	0.0	6174.0	0.0	0.0	0.0	0.0	0.0	1.0	0.0	0.0	0.0	0.0	0.0	1	100.0	0.0	0.009000000000000001	2.5	67.5	9	4	5	4	4	3.75	8	27.0	0.0	0.0	1.0	1.0	1.0	0.0	6174.0	0.0	1.0	0.0	0.0	0.0	1.0	0.0	1.0	1.0	0.0	0.0	0.0	1.0	0.0	1
1.0	0.0	6174.0	0.0	0.0	0.0	0.0	0.0	1.0	0.0	0.0	0.0	0.0	0.0	1	100.0	0.0	0.024669598120940616	1.5	111.01319154423277	20	10	10	3	10	6.167399530235153	13	74.00879436282185	0.0	0.0	1.0	1.0	1.0	0.0	6174.0	0.0	1.0	0.0	0.0	0.0	1.0	0.0	1.0	1.0	0.0	0.0	0.0	1.0	1.0	0
12.0	0.0	6174.0	0.0	0.0	1.0	2.0	1343.0	12.0	0.0	2.0	1.0	1.0	0.0	6	66.66666666666666	0.0	0.1278370397342692	18.33333333333333	7031.037185384805	86	12	44	10	42	390.6131769658225	22	383.5111192028076	12.0	12.0	12.0	12.0	12.0	0.0	6174.0	0.0	6.0	0.0	3.0	3.0	1.0	0.0	1.0	1.0	0.0	0.0	0.0	11.0	1.0	1
1.0	0.0	6612.0	0.0	0.0	0.0	0.0	0.0	1.0	0.0	0.0	0.0	0.0	0.0	3	100.0	0.0	0.05805500935039566	6.416666666666666	1117.5589299951164	41	12	22	7	19	62.086607221950906	19	174.165028051187	0.0	0.0	1.0	1.0	1.0	0.0	6612.0	0.0	1.0	0.0	0.0	0.0	1.0	0.0	1.0	1.0	0.0	0.0	0.0	1.0	1.0	1
3.0	0.0	6612.0	0.0	0.0	1.0	3.0	87.0	3.0	0.0	3.0	1.0	1.0	0.0	1	100.0	0.0	0.010293634714211216	1.4	43.233265799687096	11	5	7	2	4	2.4018480999826166	7	30.880904142633646	3.0	3.0	3.0	3.0	3.0	0.0	6612.0	0.0	1.0	0.0	0.0	0.0	1.0	0.0	1.0	1.0	0.0	0.0	0.0	1.0	0.0	0
1.0	0.0	6174.0	0.0	0.0	0.0	0.0	0.0	1.0	0.0	0.0	0.0	0.0	0.0	1	100.0	0.0	0.0006666666666666666	0.5	1.0	2	1	1	1	1	0.05555555555555555	2	2.0	0.0	0.0	1.0	1.0	1.0	0.0	6174.0	0.0	1.0	0.0	0.0	0.0	1.0	0.0	1.0	1.0	0.0	0.0	0.0	1.0	2.0	0
10.0	0.0	5508.0	0.0	0.0	1.0	1.0	276.0	10.0	0.0	1.0	1.0	1.0	0.0	1	0.0	0.0	0.0	0.0	0.0	0	0	0	0	0	0.0	0	0.0	1.0	1.0	1.0	1.0	10.0	0.0	5508.0	0.0	1.0	0.0	0.0	0.0	1.0	0.0	1.0	1.0	0.0	0.0	0.0	0.0	0.0	0
1.0	0.0	6174.0	0.0	0.0	0.0	0.0	0.0	1.0	0.0	0.0	0.0	0.0	0.0	1	100.0	0.0	0.009000000000000001	2.5	67.5	9	4	5	4	4	3.75	8	27.0	0.0	0.0	1.0	1.0	1.0	0.0	6174.0	0.0	1.0	0.0	0.0	0.0	1.0	0.0	1.0	1.0	0.0	0.0	0.0	1.0	0.0	1
1.0	0.0	6612.0	0.0	0.0	0.0	0.0	0.0	1.0	0.0	0.0	0.0	0.0	0.0	4	3.571428571428571	0.0	10.721115739864144	18.73780487804878	602670.5244256558	3426	656	1756	14	1670	33481.695801425325	670	32163.347219592437	0.0	0.0	1.0	1.0	1.0	0.0	6612.0	0.0	1.0	0.0	0.0	0.0	1.0	0.0	1.0	1.0	0.0	0.0	0.0	1.0	0.0	1
94.0	0.0	6612.0	0.0	0.0	1.0	2.0	1357.0	94.0	0.0877193	2.0	1.0	1.0	5.0	15	28.846153846153847	0.0	0.7839273052865318	53.0	124644.44154055856	385	46	212	23	173	6924.691196697697	69	2351.7819158595958	94.0	79.0	52.0	67.0	94.0	0.0	6612.0	0.0	15.0	0.0	4.0	4.0	1.0	0.0	1.0	1.0	0.0	1.0	0.0	32.0	4.0	4
1.0	0.0	6174.0	0.0	0.0	0.0	0.0	0.0	1.0	0.0	0.0	0.0	0.0	0.0	1	100.0	0.0	0.009000000000000001	2.5	67.5	9	4	5	4	4	3.75	8	27.0	0.0	0.0	1.0	1.0	1.0	0.0	6174.0	0.0	5.0	0.0	4.0	4.0	1.0	0.0	1.0	1.0	0.0	0.0	0.0	7.0	1.0	1
1.0	0.0	6174.0	0.0	0.0	0.0	0.0	0.0	1.0	0.0	0.0	0.0	0.0	0.0	1	100.0	0.0	0.024669598120940616	1.5	111.01319154423277	20	10	10	3	10	6.167399530235153	13	74.00879436282185	0.0	0.0	1.0	1.0	1.0	0.0	6174.0	0.0	2.0	0.0	1.0	1.0	1.0	0.0	1.0	1.0	0.0	0.0	0.0	2.0	1.0	0
1.0	0.0	6612.0	0.0	0.0	0.0	0.0	0.0	1.0	0.0	0.0	0.0	0.0	0.0	4	3.571428571428571	0.0	10.721115739864144	18.73780487804878	602670.5244256558	3426	656	1756	14	1670	33481.695801425325	670	32163.347219592437	0.0	0.0	1.0	1.0	1.0	0.0	6612.0	0.0	3.0	12.0	1.0	1.0	1.0	0.0	1.0	1.0	0.0	1.0	0.0	3.0	1.0	1
1.0	0.0	6174.0	0.0	0.0	0.0	0.0	0.0	1.0	0.0	0.0	0.0	0.0	0.0	1	100.0	0.0	0.009000000000000001	2.5	67.5	9	4	5	4	4	3.75	8	27.0	0.0	0.0	1.0	1.0	1.0	0.0	6174.0	0.0	1.0	0.0	0.0	0.0	1.0	0.0	1.0	1.0	0.0	0.0	0.0	1.0	0.0	1
1.0	0.0	6174.0	0.0	0.0	0.0	0.0	0.0	1.0	0.0	0.0	0.0	0.0	0.0	1	100.0	0.0	0.0006666666666666666	0.5	1.0	2	1	1	1	1	0.05555555555555555	2	2.0	0.0	0.0	1.0	1.0	1.0	0.0	6174.0	0.0	1.0	0.0	0.0	0.0	1.0	0.0	1.0	1.0	0.0	0.0	0.0	1.0	3.0	0
1.0	0.0	6174.0	0.0	0.0	0.0	0.0	0.0	1.0	0.0	0.0	0.0	0.0	0.0	1	100.0	0.0	0.024669598120940616	1.5	111.01319154423277	20	10	10	3	10	6.167399530235153	13	74.00879436282185	0.0	0.0	1.0	1.0	1.0	0.0	6174.0	0.0	1.0	0.0	0.0	0.0	1.0	0.0	1.0	1.0	0.0	0.0	0.0	1.0	2.0	0
1.0	0.0	6612.0	0.0	0.0	0.0	0.0	0.0	1.0	0.0	0.0	0.0	0.0	0.0	3	100.0	0.0	0.04533333333333334	7.388888888888888	1004.8888888888887	34	9	19	7	15	55.82716049382717	16	136.0	0.0	0.0	1.0	1.0	1.0	0.0	6612.0	0.0	2.0	0.0	1.0	1.0	1.0	0.0	1.0	1.0	0.0	0.0	0.0	2.0	1.0	1
1.0	0.0	6174.0	0.0	0.0	0.0	0.0	0.0	1.0	0.0	0.0	0.0	0.0	0.0	3	100.0	0.0	0.04533333333333334	7.388888888888888	1004.8888888888887	34	9	19	7	15	55.82716049382717	16	136.0	0.0	0.0	1.0	1.0	1.0	0.0	6174.0	0.0	1.0	0.0	0.0	0.0	1.0	0.0	1.0	1.0	0.0	0.0	0.0	1.0	1.0	1
3.0	0.0	6174.0	0.0	0.0	1.0	1.0	81.0	3.0	0.0	1.0	1.0	1.0	0.0	2	200.0	0.0	0.021038877934286628	2.5714285714285707	162.29991549306826	19	7	12	3	7	9.016661971837124	10	63.11663380285989	3.0	3.0	3.0	3.0	3.0	0.0	6174.0	0.0	2.0	0.0	1.0	1.0	1.0	0.0	1.0	1.0	0.0	0.0	0.0	1.0	1.0	1
1.0	0.0	6174.0	0.0	0.0	0.0	0.0	0.0	1.0	0.0	0.0	0.0	0.0	0.0	1	100.0	0.0	0.009000000000000001	2.5	67.5	9	4	5	4	4	3.75	8	27.0	0.0	0.0	1.0	1.0	1.0	0.0	6174.0	0.0	1.0	0.0	0.0	0.0	1.0	0.0	1.0	1.0	0.0	0.0	0.0	1.0	0.0	1
1.0	0.0	6174.0	0.0	0.0	0.0	0.0	0.0	1.0	0.0	0.0	0.0	0.0	0.0	1	100.0	0.0	0.009000000000000001	2.5	67.5	9	4	5	4	4	3.75	8	27.0	0.0	0.0	1.0	1.0	1.0	0.0	6174.0	0.0	1.0	0.0	0.0	0.0	1.0	0.0	1.0	1.0	0.0	0.0	0.0	1.0	0.0	1
1.0	0.0	6174.0	0.0	0.0	0.0	0.0	0.0	1.0	0.0	0.0	0.0	0.0	0.0	1	100.0	0.0	0.009000000000000001	2.5	67.5	9	4	5	4	4	3.75	8	27.0	0.0	0.0	1.0	1.0	1.0	0.0	6174.0	0.0	1.0	0.0	0.0	0.0	1.0	0.0	1.0	1.0	0.0	0.0	0.0	1.0	1.0	1
1.0	0.0	6174.0	0.0	0.0	0.0	0.0	0.0	1.0	0.0	0.0	0.0	0.0	0.0	3	100.0	0.0	0.05805500935039566	6.416666666666666	1117.5589299951164	41	12	22	7	19	62.086607221950906	19	174.165028051187	0.0	0.0	1.0	1.0	1.0	0.0	6174.0	0.0	1.0	0.0	0.0	0.0	1.0	0.0	1.0	1.0	0.0	0.0	0.0	1.0	1.0	1
1.0	0.0	6612.0	0.0	0.0	1.0	2.0	1338.0	1.0	0.0	2.0	1.0	1.0	0.0	1	100.0	0.0	0.008422064766172813	1.875	47.37411430972208	9	4	5	3	4	2.6318952394290043	7	25.266194298518442	1.0	1.0	1.0	1.0	1.0	0.0	6612.0	0.0	1.0	0.0	0.0	0.0	1.0	0.0	1.0	1.0	0.0	0.0	0.0	1.0	1.0	1
4.0	0.0	6174.0	0.0	0.0	1.0	1.0	1337.0	4.0	0.0	1.0	1.0	1.0	0.0	2	100.0	0.0	0.02628972500528848	6.0	473.2150500951926	22	6	12	6	10	26.28972500528848	12	78.86917501586544	4.0	4.0	4.0	4.0	4.0	0.0	6174.0	0.0	2.0	6.0	1.0	1.0	1.0	0.0	1.0	1.0	0.0	0.0	0.0	2.0	1.0	1
1.0	0.0	6174.0	0.0	0.0	0.0	0.0	0.0	1.0	0.0	0.0	0.0	0.0	0.0	3	100.0	0.0	0.05805500935039566	6.416666666666666	1117.5589299951164	41	12	22	7	19	62.086607221950906	19	174.165028051187	0.0	0.0	1.0	1.0	1.0	0.0	6174.0	0.0	1.0	0.0	0.0	0.0	1.0	0.0	1.0	1.0	0.0	0.0	0.0	1.0	1.0	1
1.0	0.0	6174.0	0.0	0.0	0.0	0.0	0.0	1.0	0.0	0.0	0.0	0.0	0.0	3	100.0	0.0	0.04533333333333334	7.388888888888888	1004.8888888888887	34	9	19	7	15	55.82716049382717	16	136.0	0.0	0.0	1.0	1.0	1.0	0.0	6174.0	0.0	1.0	0.0	0.0	0.0	1.0	0.0	1.0	1.0	0.0	0.0	0.0	2.0	1.0	1
1.0	0.0	6174.0	0.0	0.0	1.0	5.0	411.0	1.0	0.0	5.0	1.0	1.0	0.0	1	100.0	0.0	0.016	2.4000000000000004	115.20000000000002	16	5	8	3	8	6.400000000000001	8	48.0	1.0	1.0	1.0	1.0	1.0	0.0	6174.0	0.0	1.0	0.0	0.0	0.0	1.0	0.0	1.0	1.0	0.0	0.0	0.0	1.0	0.0	0
1.0	0.0	6174.0	0.0	0.0	0.0	0.0	0.0	1.0	0.0	0.0	0.0	0.0	0.0	3	100.0	0.0	0.05805500935039566	6.416666666666666	1117.5589299951164	41	12	22	7	19	62.086607221950906	19	174.165028051187	0.0	0.0	1.0	1.0	1.0	0.0	6174.0	0.0	3.0	0.0	1.0	1.0	1.0	0.0	1.0	1.0	0.0	0.0	0.0	2.0	1.0	1
6.0	0.0	6174.0	0.0	0.0	1.0	1.0	1337.0	6.0	0.0	1.0	1.0	1.0	0.0	1	50.0	0.0	0.04465992364716941	2.833333333333333	379.60935100094	31	15	17	5	14	21.08940838894111	20	133.97977094150824	6.0	6.0	6.0	6.0	6.0	0.0	6174.0	0.0	1.0	0.0	0.0	0.0	1.0	0.0	1.0	1.0	0.0	0.0	0.0	2.0	0.0	0
1.0	0.0	6174.0	0.0	0.0	0.0	0.0	0.0	1.0	0.0	0.0	0.0	0.0	0.0	4	3.571428571428571	0.0	10.721115739864144	18.73780487804878	602670.5244256558	3426	656	1756	14	1670	33481.695801425325	670	32163.347219592437	0.0	0.0	1.0	1.0	1.0	0.0	6174.0	0.0	2.0	0.0	1.0	1.0	1.0	0.0	1.0	1.0	0.0	0.0	0.0	1.0	4.0	1
4.0	0.0	6612.0	0.0	0.0	1.0	1.0	1337.0	4.0	0.0	1.0	1.0	1.0	0.0	2	100.0	0.0	0.0329970759911659	5.25	519.7039468608631	26	8	14	6	12	28.872441492270173	14	98.9912279734977	4.0	4.0	4.0	4.0	4.0	0.0	6612.0	0.0	2.0	0.0	1.0	1.0	1.0	0.0	1.0	1.0	0.0	0.0	0.0	2.0	1.0	1
6.0	0.0	5514.0	0.0	0.0	1.0	1.0	276.0	6.0	0.0	1.0	1.0	1.0	0.0	1	0.0	0.0	0.0	0.0	0.0	0	0	0	0	0	0.0	0	0.0	1.0	1.0	1.0	1.0	6.0	0.0	5514.0	0.0	1.0	0.0	0.0	0.0	1.0	0.0	1.0	1.0	0.0	0.0	0.0	0.0	0.0	0
1.0	0.0	6174.0	0.0	0.0	0.0	0.0	0.0	1.0	0.0	0.0	0.0	0.0	0.0	1	100.0	0.0	0.024669598120940616	1.5	111.01319154423277	20	10	10	3	10	6.167399530235153	13	74.00879436282185	0.0	0.0	1.0	1.0	1.0	0.0	6174.0	0.0	2.0	0.0	1.0	1.0	1.0	0.0	1.0	1.0	0.0	1.0	0.0	2.0	0.0	0
1.0	0.0	6174.0	0.0	0.0	0.0	0.0	0.0	1.0	0.0	0.0	0.0	0.0	0.0	1	100.0	0.0	0.024669598120940616	1.5	111.01319154423277	20	10	10	3	10	6.167399530235153	13	74.00879436282185	0.0	0.0	1.0	1.0	1.0	0.0	6174.0	0.0	4.0	0.0	1.0	1.0	1.0	0.0	1.0	1.0	0.0	0.0	0.0	2.0	1.0	0
1.0	0.0	6612.0	0.0	0.0	1.0	2.0	408.0	1.0	0.0	2.0	1.0	1.0	0.0	1	100.0	0.0	0.0026666666666666666	1.0	8.0	4	2	2	2	2	0.4444444444444444	4	8.0	1.0	1.0	1.0	1.0	1.0	0.0	6612.0	0.0	1.0	0.0	0.0	0.0	1.0	0.0	1.0	1.0	0.0	0.0	0.0	2.0	1.0	0
1.0	0.0	6612.0	0.0	0.0	0.0	0.0	0.0	1.0	0.0	0.0	0.0	0.0	0.0	3	100.0	0.0	0.05805500935039566	6.416666666666666	1117.5589299951164	41	12	22	7	19	62.086607221950906	19	174.165028051187	0.0	0.0	1.0	1.0	1.0	0.0	6612.0	0.0	2.0	0.0	0.0	0.0	1.0	0.0	1.0	1.0	0.0	0.0	0.0	2.0	3.0	1
1.0	0.0	6174.0	0.0	0.0	1.0	2.0	1363.0	1.0	0.0	2.0	1.0	1.0	0.0	1	100.0	0.0	0.01	2.1	62.99999999999999	10	5	7	3	3	3.4999999999999987	8	30.0	1.0	1.0	1.0	1.0	1.0	0.0	6174.0	0.0	1.0	0.0	0.0	0.0	1.0	0.0	1.0	1.0	0.0	0.0	0.0	1.0	2.0	2
1.0	0.0	6174.0	0.0	0.0	1.0	2.0	1344.0	1.0	0.0	2.0	1.0	1.0	0.0	1	100.0	0.0	0.009000000000000001	2.5	67.5	9	4	5	4	4	3.75	8	27.0	1.0	1.0	1.0	1.0	1.0	0.0	6174.0	0.0	1.0	0.0	0.0	0.0	1.0	0.0	1.0	1.0	0.0	0.0	0.0	1.0	1.0	1
1.0	0.0	6174.0	0.0	0.0	0.0	0.0	0.0	1.0	0.0	0.0	0.0	0.0	0.0	1	100.0	0.0	0.024669598120940616	1.5	111.01319154423277	20	10	10	3	10	6.167399530235153	13	74.00879436282185	0.0	0.0	1.0	1.0	1.0	0.0	6174.0	0.0	2.0	0.0	1.0	1.0	1.0	0.0	1.0	1.0	0.0	0.0	0.0	2.0	0.0	0
7.0	0.0	6612.0	0.0	0.0	1.0	4.0	410.0	7.0	0.0	4.0	1.0	1.0	0.0	1	20.0	0.0	0.04768706648125397	2.5714285714285707	367.8716557125305	35	14	24	3	11	20.437314206251692	17	143.0611994437619	7.0	7.0	7.0	7.0	7.0	0.0	6612.0	0.0	1.0	0.0	0.0	0.0	1.0	0.0	1.0	1.0	0.0	0.0	0.0	5.0	5.0	5
26.0	0.0	4608.0	0.0	0.0	1.0	1.0	1337.0	26.0	0.0	1.0	1.0	1.0	0.0	3	150.0	0.0	0.06734886714927432	6.25	1262.7912590488934	46	14	25	7	21	70.15506994716075	21	202.04660144782295	4.0	4.0	4.0	4.0	26.0	0.0	4608.0	0.0	3.0	0.0	1.0	1.0	1.0	0.0	1.0	1.0	0.0	0.0	0.0	2.0	2.0	2
1.0	0.0	6174.0	0.0	0.0	0.0	0.0	0.0	1.0	0.0	0.0	0.0	0.0	0.0	3	100.0	0.0	0.05805500935039566	6.416666666666666	1117.5589299951164	41	12	22	7	19	62.086607221950906	19	174.165028051187	0.0	0.0	1.0	1.0	1.0	0.0	6174.0	0.0	1.0	0.0	0.0	0.0	1.0	0.0	1.0	1.0	0.0	0.0	0.0	2.0	1.0	1
4.0	0.0	4561.5	0.0	62.0	1.0	1.0	81.0	8.0	0.0	1.0	1.0	1.0	0.0	2	200.0	0.0	0.005417832221403845	3.0	48.76048999263461	7	2	4	3	3	2.7089161107019226	5	16.253496664211536	3.0	3.0	3.0	3.0	7.0	0.0	4769.0	0.0	2.0	0.0	0.0	0.0	2.0	0.0	2.0	1.0	0.0	0.0	0.0	1.0	1.0	1
1.0	0.0	6612.0	0.0	0.0	1.0	2.0	1340.0	1.0	0.0	2.0	1.0	1.0	0.0	1	100.0	0.0	0.009000000000000001	1.5	40.5	9	5	5	3	4	2.25	8	27.0	1.0	1.0	1.0	1.0	1.0	0.0	6612.0	0.0	1.0	0.0	0.0	0.0	1.0	0.0	1.0	1.0	0.0	0.0	0.0	1.0	0.0	0
1.0	0.0	6174.0	0.0	0.0	0.0	0.0	0.0	1.0	0.0	0.0	0.0	0.0	0.0	3	100.0	0.0	0.04533333333333334	7.388888888888888	1004.8888888888887	34	9	19	7	15	55.82716049382717	16	136.0	0.0	0.0	1.0	1.0	1.0	0.0	6174.0	0.0	3.0	0.0	0.0	0.0	1.0	0.0	1.0	1.0	0.0	0.0	0.0	1.0	1.0	1
1.0	0.0	6174.0	0.0	0.0	0.0	0.0	0.0	1.0	0.0	0.0	0.0	0.0	0.0	1	100.0	0.0	0.009000000000000001	2.5	67.5	9	4	5	4	4	3.75	8	27.0	0.0	0.0	1.0	1.0	1.0	0.0	6174.0	0.0	1.0	0.0	0.0	0.0	1.0	0.0	1.0	1.0	0.0	0.0	0.0	1.0	1.0	1
1.0	0.0	6174.0	0.0	0.0	0.0	0.0	0.0	1.0	0.0	0.0	0.0	0.0	0.0	3	100.0	0.0	0.04533333333333334	7.388888888888888	1004.8888888888887	34	9	19	7	15	55.82716049382717	16	136.0	0.0	0.0	1.0	1.0	1.0	0.0	6174.0	0.0	2.0	0.0	0.0	0.0	1.0	0.0	1.0	1.0	0.0	0.0	0.0	2.0	2.0	1
1.0	0.0	6174.0	0.0	0.0	0.0	0.0	0.0	1.0	0.0	0.0	0.0	0.0	0.0	3	100.0	0.0	0.05805500935039566	6.416666666666666	1117.5589299951164	41	12	22	7	19	62.086607221950906	19	174.165028051187	0.0	0.0	1.0	1.0	1.0	0.0	6174.0	0.0	1.0	0.0	0.0	0.0	1.0	0.0	1.0	1.0	0.0	0.0	0.0	1.0	1.0	1
18.0	0.0	4345.0	2.0	107.0	1.0	1.0	1337.0	18.0	0.0	1.0	1.0	1.0	0.0	3	50.0	0.0	0.056639033512581136	9.45	1605.716600081675	40	10	21	9	19	89.20647778231529	19	169.9171005377434	9.0	9.0	9.0	9.0	18.0	0.0	4567.0	2.0	4.0	0.0	1.0	1.0	1.0	0.0	2.0	1.0	0.0	0.0	1.0	4.0	0.0	0
1.0	0.0	6174.0	0.0	0.0	0.0	0.0	0.0	1.0	0.0	0.0	0.0	0.0	0.0	1	100.0	0.0	0.024669598120940616	1.5	111.01319154423277	20	10	10	3	10	6.167399530235153	13	74.00879436282185	0.0	0.0	1.0	1.0	1.0	0.0	6174.0	0.0	5.0	0.0	1.0	1.0	1.0	0.0	1.0	1.0	0.0	0.0	0.0	2.0	0.0	0
1.0	0.0	6612.0	0.0	0.0	0.0	0.0	0.0	1.0	0.0	0.0	0.0	0.0	0.0	4	3.571428571428571	0.0	10.721115739864144	18.73780487804878	602670.5244256558	3426	656	1756	14	1670	33481.695801425325	670	32163.347219592437	0.0	0.0	1.0	1.0	1.0	0.0	6612.0	0.0	3.0	0.0	0.0	0.0	1.0	0.0	1.0	1.0	0.0	0.0	0.0	1.0	1.0	1
7.0	0.0	4769.0	0.0	0.0	1.0	1.0	1337.0	7.0	0.0	1.0	1.0	1.0	0.0	2	100.0	0.0	0.04864912501682698	9.5	1386.5000629795688	35	9	19	9	16	77.0277812766427	18	145.9473750504809	7.0	7.0	7.0	7.0	7.0	0.0	4769.0	0.0	2.0	0.0	1.0	1.0	1.0	0.0	1.0	1.0	0.0	0.0	0.0	2.0	1.0	1
4.0	0.0	6174.0	0.0	0.0	1.0	5.0	411.0	4.0	0.0	5.0	1.0	1.0	0.0	1	50.0	0.0	0.019603445838944685	2.25	132.32325941287664	17	8	12	3	5	7.351292189604258	11	58.81033751683406	4.0	4.0	4.0	4.0	4.0	0.0	6174.0	0.0	1.0	0.0	0.0	0.0	1.0	0.0	1.0	1.0	0.0	0.0	0.0	2.0	2.0	2
4.0	0.0	4769.0	0.0	0.0	1.0	1.0	1337.0	4.0	0.0	1.0	1.0	1.0	0.0	2	100.0	0.0	0.024743640438853957	5.7142857142857135	424.17669323749635	19	7	10	8	9	23.565371846527576	15	74.23092131656186	4.0	4.0	4.0	4.0	4.0	0.0	4769.0	0.0	2.0	0.0	1.0	1.0	1.0	0.0	1.0	1.0	0.0	0.0	0.0	2.0	1.0	1
1.0	0.0	6174.0	0.0	0.0	0.0	0.0	0.0	1.0	0.0	0.0	0.0	0.0	0.0	4	3.571428571428571	0.0	10.721115739864144	18.73780487804878	602670.5244256558	3426	656	1756	14	1670	33481.695801425325	670	32163.347219592437	0.0	0.0	1.0	1.0	1.0	0.0	6174.0	0.0	3.0	0.0	2.0	2.0	1.0	0.0	1.0	1.0	0.0	0.0	0.0	6.0	1.0	1
1.0	0.0	6612.0	0.0	0.0	0.0	0.0	0.0	1.0	0.0	0.0	0.0	0.0	0.0	3	100.0	0.0	0.04533333333333334	7.388888888888888	1004.8888888888887	34	9	19	7	15	55.82716049382717	16	136.0	0.0	0.0	1.0	1.0	1.0	0.0	6612.0	0.0	1.0	0.0	0.0	0.0	1.0	0.0	1.0	1.0	0.0	0.0	0.0	2.0	0.0	1
1.0	0.0	6174.0	0.0	0.0	0.0	0.0	0.0	1.0	0.0	0.0	0.0	0.0	0.0	3	100.0	0.0	0.04533333333333334	7.388888888888888	1004.8888888888887	34	9	19	7	15	55.82716049382717	16	136.0	0.0	0.0	1.0	1.0	1.0	0.0	6174.0	0.0	1.0	0.0	0.0	0.0	1.0	0.0	1.0	1.0	0.0	0.0	0.0	1.0	1.0	1
4.0	0.0	6174.0	0.0	0.0	1.0	4.0	410.0	4.0	0.0	4.0	1.0	1.0	0.0	1	50.0	0.0	0.019603445838944685	2.25	132.32325941287664	17	8	12	3	5	7.351292189604258	11	58.81033751683406	4.0	4.0	4.0	4.0	4.0	0.0	6174.0	0.0	1.0	0.0	0.0	0.0	1.0	0.0	1.0	1.0	0.0	0.0	0.0	2.0	2.0	2
1.0	0.0	6174.0	0.0	0.0	0.0	0.0	0.0	1.0	0.0	0.0	0.0	0.0	0.0	1	100.0	0.0	0.009000000000000001	2.5	67.5	9	4	5	4	4	3.75	8	27.0	0.0	0.0	1.0	1.0	1.0	0.0	6174.0	0.0	1.0	0.0	0.0	0.0	1.0	0.0	1.0	1.0	0.0	0.0	0.0	1.0	1.0	1
1.0	0.0	6174.0	0.0	0.0	0.0	0.0	0.0	1.0	0.0	0.0	0.0	0.0	0.0	1	100.0	0.0	0.009000000000000001	2.5	67.5	9	4	5	4	4	3.75	8	27.0	0.0	0.0	1.0	1.0	1.0	0.0	6174.0	0.0	1.0	2.0	0.0	0.0	1.0	0.0	1.0	1.0	0.0	0.0	0.0	1.0	1.0	1
1.0	0.0	6612.0	0.0	0.0	0.0	0.0	0.0	1.0	0.0	0.0	0.0	0.0	0.0	3	100.0	0.0	0.05805500935039566	6.416666666666666	1117.5589299951164	41	12	22	7	19	62.086607221950906	19	174.165028051187	0.0	0.0	1.0	1.0	1.0	0.0	6612.0	0.0	1.0	0.0	0.0	0.0	1.0	0.0	1.0	1.0	0.0	0.0	0.0	1.0	1.0	1
1.0	0.0	6174.0	0.0	0.0	0.0	0.0	0.0	1.0	0.0	0.0	0.0	0.0	0.0	3	100.0	0.0	0.05805500935039566	6.416666666666666	1117.5589299951164	41	12	22	7	19	62.086607221950906	19	174.165028051187	0.0	0.0	1.0	1.0	1.0	0.0	6174.0	0.0	1.0	0.0	0.0	0.0	1.0	0.0	1.0	1.0	0.0	0.0	0.0	1.0	1.0	1
1.0	0.0	6174.0	0.0	0.0	0.0	0.0	0.0	1.0	0.0	0.0	0.0	0.0	0.0	1	100.0	0.0	0.009000000000000001	2.5	67.5	9	4	5	4	4	3.75	8	27.0	0.0	0.0	1.0	1.0	1.0	0.0	6174.0	0.0	2.0	0.0	0.0	0.0	1.0	0.0	1.0	1.0	0.0	0.0	0.0	1.0	1.0	1
8.0	0.0	6174.0	0.0	0.0	1.0	1.0	1337.0	8.0	0.0	1.0	1.0	1.0	0.0	3	42.857142857142854	0.0	0.11281055323538622	9.333333333333334	3158.695490590814	72	18	42	8	30	175.48308281060082	26	338.43165970615865	8.0	8.0	8.0	8.0	8.0	0.0	6174.0	0.0	3.0	0.0	1.0	1.0	1.0	0.0	1.0	1.0	0.0	0.0	0.0	2.0	2.0	2
1.0	0.0	6612.0	0.0	0.0	0.0	0.0	0.0	1.0	0.0	0.0	0.0	0.0	0.0	3	100.0	0.0	0.05805500935039566	6.416666666666666	1117.5589299951164	41	12	22	7	19	62.086607221950906	19	174.165028051187	0.0	0.0	1.0	1.0	1.0	0.0	6612.0	0.0	3.0	0.0	1.0	1.0	1.0	0.0	1.0	1.0	0.0	1.0	0.0	1.0	1.0	1
1.0	0.0	6174.0	0.0	0.0	0.0	0.0	0.0	1.0	0.0	0.0	0.0	0.0	0.0	1	100.0	0.0	0.024669598120940616	1.5	111.01319154423277	20	10	10	3	10	6.167399530235153	13	74.00879436282185	0.0	0.0	1.0	1.0	1.0	0.0	6174.0	0.0	2.0	0.0	1.0	1.0	1.0	0.0	1.0	1.0	0.0	0.0	0.0	1.0	1.0	0
1.0	0.0	6174.0	0.0	0.0	1.0	5.0	411.0	1.0	0.0	5.0	1.0	1.0	0.0	1	100.0	0.0	0.017716949839399268	2.142857142857143	113.89467753899528	16	7	10	3	6	6.327482085499737	10	53.150849518197795	1.0	1.0	1.0	1.0	1.0	0.0	6174.0	0.0	1.0	0.0	0.0	0.0	1.0	0.0	1.0	1.0	0.0	0.0	0.0	1.0	0.0	0
1.0	0.0	6174.0	0.0	0.0	1.0	2.0	1339.0	1.0	0.0	2.0	1.0	1.0	0.0	1	0.0	0.0	0.0	0.0	0.0	0	0	0	0	0	0.0	0	0.0	1.0	1.0	1.0	1.0	1.0	0.0	6174.0	0.0	1.0	0.0	0.0	0.0	1.0	0.0	1.0	1.0	0.0	0.0	0.0	0.0	0.0	0
1.0	0.0	6174.0	0.0	0.0	0.0	0.0	0.0	1.0	0.0	0.0	0.0	0.0	0.0	1	100.0	0.0	0.0006666666666666666	0.5	1.0	2	1	1	1	1	0.05555555555555555	2	2.0	0.0	0.0	1.0	1.0	1.0	0.0	6174.0	0.0	1.0	0.0	0.0	0.0	1.0	0.0	1.0	1.0	0.0	0.0	0.0	1.0	4.0	0
1.0	0.0	6174.0	0.0	0.0	0.0	0.0	0.0	1.0	0.0	0.0	0.0	0.0	0.0	3	100.0	0.0	0.04533333333333334	7.388888888888888	1004.8888888888887	34	9	19	7	15	55.82716049382717	16	136.0	0.0	0.0	1.0	1.0	1.0	0.0	6174.0	0.0	2.0	0.0	1.0	1.0	1.0	0.0	1.0	1.0	0.0	1.0	0.0	1.0	1.0	1
3.0	0.0	6174.0	0.0	0.0	1.0	1.0	1337.0	3.0	0.0	1.0	1.0	1.0	0.0	1	100.0	0.0	0.007486279792153611	1.0	22.458839376460837	8	5	5	2	3	1.2477132986922683	7	22.458839376460837	3.0	3.0	3.0	3.0	3.0	0.0	6174.0	0.0	1.0	0.0	0.0	0.0	1.0	0.0	1.0	1.0	0.0	0.0	0.0	1.0	0.0	0
1.0	0.0	6174.0	0.0	0.0	0.0	0.0	0.0	1.0	0.0	0.0	0.0	0.0	0.0	1	100.0	0.0	0.024669598120940616	1.5	111.01319154423277	20	10	10	3	10	6.167399530235153	13	74.00879436282185	0.0	0.0	1.0	1.0	1.0	0.0	6174.0	0.0	2.0	0.0	0.0	0.0	1.0	0.0	1.0	1.0	0.0	0.0	0.0	1.0	1.0	0
2.0	0.0	6174.0	0.0	0.0	0.0	0.0	0.0	2.0	0.0	0.0	0.0	0.0	0.0	1	100.0	0.0	0.024669598120940616	1.5	111.01319154423277	20	10	10	3	10	6.167399530235153	13	74.00879436282185	0.0	0.0	2.0	2.0	2.0	0.0	6174.0	0.0	2.0	0.0	0.0	0.0	1.0	0.0	1.0	1.0	0.0	0.0	0.0	2.0	1.0	0
1.0	0.0	6612.0	0.0	0.0	1.0	2.0	408.0	1.0	0.0	2.0	1.0	1.0	0.0	1	100.0	0.0	0.0026666666666666666	1.0	8.0	4	2	2	2	2	0.4444444444444444	4	8.0	1.0	1.0	1.0	1.0	1.0	0.0	6612.0	0.0	1.0	0.0	0.0	0.0	1.0	0.0	1.0	1.0	0.0	0.0	0.0	1.0	0.0	0
5.0	0.0	6174.0	0.0	0.0	1.0	1.0	1337.0	5.0	0.0	1.0	1.0	1.0	0.0	2	50.0	0.0	0.0320704775572228	6.428571428571429	618.5020671750111	26	7	15	6	11	34.36122595416728	13	96.21143267166842	5.0	5.0	5.0	5.0	5.0	0.0	6174.0	0.0	2.0	0.0	1.0	1.0	1.0	0.0	1.0	1.0	0.0	0.0	0.0	2.0	1.0	1
1.0	0.0	6174.0	0.0	0.0	0.0	0.0	0.0	1.0	0.0	0.0	0.0	0.0	0.0	3	100.0	0.0	0.04533333333333334	7.388888888888888	1004.8888888888887	34	9	19	7	15	55.82716049382717	16	136.0	0.0	0.0	1.0	1.0	1.0	0.0	6174.0	0.0	3.0	0.0	2.0	2.0	1.0	0.0	1.0	1.0	0.0	0.0	0.0	1.0	1.0	1
1.0	0.0	6174.0	0.0	0.0	1.0	7.0	413.0	1.0	0.0	7.0	1.0	1.0	0.0	1	100.0	0.0	0.0026666666666666666	1.0	8.0	4	2	2	2	2	0.4444444444444444	4	8.0	1.0	1.0	1.0	1.0	1.0	0.0	6174.0	0.0	1.0	0.0	0.0	0.0	1.0	0.0	1.0	1.0	0.0	0.0	0.0	1.0	0.0	0
1.0	0.0	6612.0	0.0	0.0	0.0	0.0	0.0	1.0	0.0	0.0	0.0	0.0	0.0	3	100.0	0.0	0.04533333333333334	7.388888888888888	1004.8888888888887	34	9	19	7	15	55.82716049382717	16	136.0	0.0	0.0	1.0	1.0	1.0	0.0	6612.0	0.0	2.0	0.0	1.0	1.0	1.0	0.0	1.0	1.0	0.0	0.0	0.0	2.0	1.0	1
1.0	0.0	6174.0	0.0	0.0	0.0	0.0	0.0	1.0	0.0	0.0	0.0	0.0	0.0	1	100.0	0.0	0.024669598120940616	1.5	111.01319154423277	20	10	10	3	10	6.167399530235153	13	74.00879436282185	0.0	0.0	1.0	1.0	1.0	0.0	6174.0	0.0	2.0	0.0	1.0	1.0	1.0	0.0	1.0	1.0	0.0	0.0	0.0	1.0	1.0	0
1.0	0.0	6612.0	0.0	0.0	0.0	0.0	0.0	1.0	0.0	0.0	0.0	0.0	0.0	1	100.0	0.0	0.009000000000000001	2.5	67.5	9	4	5	4	4	3.75	8	27.0	0.0	0.0	1.0	1.0	1.0	0.0	6612.0	0.0	2.0	0.0	1.0	1.0	1.0	0.0	1.0	1.0	0.0	0.0	0.0	2.0	1.0	1
1.0	0.0	6174.0	0.0	0.0	0.0	0.0	0.0	1.0	0.0	0.0	0.0	0.0	0.0	1	100.0	0.0	0.009000000000000001	2.5	67.5	9	4	5	4	4	3.75	8	27.0	0.0	0.0	1.0	1.0	1.0	0.0	6174.0	0.0	1.0	0.0	0.0	0.0	1.0	0.0	1.0	1.0	0.0	0.0	0.0	1.0	0.0	1
1.0	0.0	6612.0	0.0	0.0	0.0	0.0	0.0	1.0	0.0	0.0	0.0	0.0	0.0	3	100.0	0.0	0.05805500935039566	6.416666666666666	1117.5589299951164	41	12	22	7	19	62.086607221950906	19	174.165028051187	0.0	0.0	1.0	1.0	1.0	0.0	6612.0	0.0	1.0	0.0	0.0	0.0	1.0	0.0	1.0	1.0	0.0	0.0	0.0	1.0	1.0	1
1.0	0.0	6612.0	0.0	0.0	1.0	3.0	409.0	1.0	0.0	3.0	1.0	1.0	0.0	1	100.0	0.0	0.0026666666666666666	1.0	8.0	4	2	2	2	2	0.4444444444444444	4	8.0	1.0	1.0	1.0	1.0	1.0	0.0	6612.0	0.0	1.0	0.0	0.0	0.0	1.0	0.0	1.0	1.0	0.0	0.0	0.0	1.0	0.0	0
1.0	0.0	6174.0	0.0	0.0	0.0	0.0	0.0	1.0	0.0	0.0	0.0	0.0	0.0	1	100.0	0.0	0.024669598120940616	1.5	111.01319154423277	20	10	10	3	10	6.167399530235153	13	74.00879436282185	0.0	0.0	1.0	1.0	1.0	0.0	6174.0	0.0	6.0	0.0	0.0	0.0	1.0	0.0	1.0	1.0	0.0	0.0	0.0	2.0	1.0	0
1.0	0.0	6174.0	0.0	0.0	0.0	0.0	0.0	1.0	0.0	0.0	0.0	0.0	0.0	4	3.571428571428571	0.0	10.721115739864144	18.73780487804878	602670.5244256558	3426	656	1756	14	1670	33481.695801425325	670	32163.347219592437	0.0	0.0	1.0	1.0	1.0	0.0	6174.0	0.0	3.0	9.0	2.0	2.0	1.0	0.0	1.0	1.0	0.0	0.0	0.0	3.0	1.0	1
1.0	0.0	6174.0	0.0	0.0	0.0	0.0	0.0	1.0	0.0	0.0	0.0	0.0	0.0	1	100.0	0.0	0.024669598120940616	1.5	111.01319154423277	20	10	10	3	10	6.167399530235153	13	74.00879436282185	0.0	0.0	1.0	1.0	1.0	0.0	6174.0	0.0	1.0	0.0	0.0	0.0	1.0	0.0	1.0	1.0	0.0	0.0	0.0	1.0	1.0	0
5.0	0.0	6174.0	0.0	0.0	1.0	2.0	1360.0	5.0	0.16666667	2.0	1.0	1.0	1.0	3	60.0	0.0	0.014792983340064125	3.125	138.68421881310118	14	4	5	5	9	7.704678822950067	9	44.378950020192384	5.0	5.0	5.0	5.0	5.0	0.0	6174.0	0.0	3.0	0.0	1.0	1.0	1.0	0.0	1.0	1.0	0.0	1.0	0.0	5.0	0.0	0
1.0	0.0	6174.0	0.0	0.0	0.0	0.0	0.0	1.0	0.0	0.0	0.0	0.0	0.0	3	100.0	0.0	0.04533333333333334	7.388888888888888	1004.8888888888887	34	9	19	7	15	55.82716049382717	16	136.0	0.0	0.0	1.0	1.0	1.0	0.0	6174.0	0.0	1.0	1.0	0.0	0.0	1.0	0.0	1.0	1.0	0.0	1.0	0.0	1.0	1.0	1
6.0	0.0	6612.0	0.0	0.0	1.0	2.0	339.0	6.0	0.0	2.0	1.0	1.0	0.0	3	100.0	0.0	0.029333333333333333	7.071428571428571	622.2857142857142	22	7	11	9	11	34.57142857142857	16	88.0	6.0	6.0	6.0	6.0	6.0	0.0	6612.0	0.0	3.0	1.0	1.0	1.0	1.0	0.0	1.0	1.0	0.0	0.0	0.0	4.0	1.0	1
1.0	0.0	6174.0	0.0	0.0	0.0	0.0	0.0	1.0	0.0	0.0	0.0	0.0	0.0	4	3.571428571428571	0.0	10.721115739864144	18.73780487804878	602670.5244256558	3426	656	1756	14	1670	33481.695801425325	670	32163.347219592437	0.0	0.0	1.0	1.0	1.0	0.0	6174.0	0.0	6.0	25.0	3.0	3.0	1.0	0.0	1.0	1.0	0.0	2.0	0.0	3.0	2.0	1
7.0	0.0	6174.0	0.0	0.0	1.0	1.0	276.0	7.0	0.0	1.0	1.0	1.0	0.0	2	28.57142857142857	0.0	0.04822649567939631	10.0	1446.7948703818893	38	7	20	7	18	80.37749279899384	14	144.67948703818894	7.0	7.0	7.0	7.0	7.0	0.0	6174.0	0.0	2.0	0.0	1.0	1.0	1.0	0.0	1.0	1.0	0.0	0.0	0.0	6.0	1.0	1
1.0	0.0	6174.0	0.0	0.0	1.0	1.0	1337.0	1.0	0.0	1.0	1.0	1.0	0.0	1	100.0	0.0	0.01550233110947436	1.5	69.76048999263462	14	7	7	3	7	3.8755827773685896	10	46.50699332842308	1.0	1.0	1.0	1.0	1.0	0.0	6174.0	0.0	1.0	0.0	0.0	0.0	1.0	0.0	1.0	1.0	0.0	0.0	0.0	1.0	0.0	0
1.0	0.0	6174.0	0.0	0.0	0.0	0.0	0.0	1.0	0.0	0.0	0.0	0.0	0.0	1	100.0	0.0	0.009000000000000001	2.5	67.5	9	4	5	4	4	3.75	8	27.0	0.0	0.0	1.0	1.0	1.0	0.0	6174.0	0.0	1.0	0.0	0.0	0.0	1.0	0.0	1.0	1.0	0.0	0.0	0.0	1.0	1.0	1
3.0	0.0	4769.0	0.0	0.0	1.0	1.0	1337.0	3.0	0.0	1.0	1.0	1.0	0.0	1	100.0	0.0	0.018824259204361718	2.357142857142857	133.11440437370078	17	7	11	3	6	7.3952446874278195	10	56.47277761308518	3.0	3.0	3.0	3.0	3.0	0.0	4769.0	0.0	1.0	0.0	0.0	0.0	1.0	0.0	1.0	1.0	0.0	0.0	0.0	1.0	2.0	2
1.0	0.0	6174.0	0.0	0.0	1.0	2.0	408.0	1.0	0.0	2.0	1.0	1.0	0.0	1	100.0	0.0	0.0006666666666666666	0.5	1.0	2	1	1	1	1	0.05555555555555555	2	2.0	1.0	1.0	1.0	1.0	1.0	0.0	6174.0	0.0	1.0	0.0	0.0	0.0	1.0	0.0	1.0	1.0	0.0	0.0	0.0	1.0	0.0	0
10.0	0.0	6174.0	0.0	0.0	1.0	2.0	281.0	10.0	0.0	2.0	1.0	1.0	0.0	2	40.0	0.0	0.03678716557125306	5.777777777777778	637.644203235053	27	9	13	8	14	35.42467795750295	17	110.3614967137592	10.0	10.0	9.0	9.0	10.0	0.0	6174.0	0.0	2.0	0.0	1.0	1.0	1.0	0.0	1.0	1.0	0.0	1.0	0.0	5.0	1.0	1
1.0	0.0	6174.0	0.0	0.0	0.0	0.0	0.0	1.0	0.0	0.0	0.0	0.0	0.0	4	3.571428571428571	0.0	10.721115739864144	18.73780487804878	602670.5244256558	3426	656	1756	14	1670	33481.695801425325	670	32163.347219592437	0.0	0.0	1.0	1.0	1.0	0.0	6174.0	0.0	2.0	12.0	1.0	1.0	1.0	0.0	1.0	1.0	0.0	0.0	0.0	6.0	2.0	1
1.0	0.0	6174.0	0.0	0.0	0.0	0.0	0.0	1.0	0.0	0.0	0.0	0.0	0.0	1	100.0	0.0	0.009000000000000001	2.5	67.5	9	4	5	4	4	3.75	8	27.0	0.0	0.0	1.0	1.0	1.0	0.0	6174.0	0.0	1.0	0.0	0.0	0.0	1.0	0.0	1.0	1.0	0.0	0.0	0.0	1.0	0.0	1
1.0	0.0	6174.0	0.0	0.0	0.0	0.0	0.0	1.0	0.0	0.0	0.0	0.0	0.0	1	100.0	0.0	0.024669598120940616	1.5	111.01319154423277	20	10	10	3	10	6.167399530235153	13	74.00879436282185	0.0	0.0	1.0	1.0	1.0	0.0	6174.0	0.0	2.0	0.0	1.0	1.0	1.0	0.0	1.0	1.0	0.0	0.0	0.0	1.0	3.0	0
3.0	0.0	4769.0	0.0	0.0	1.0	1.0	1337.0	3.0	0.0	1.0	1.0	1.0	0.0	2	100.0	0.0	0.01107309364962454	2.5	83.04820237218406	10	5	5	5	5	4.613789020676894	10	33.219280948873624	3.0	3.0	3.0	3.0	3.0	0.0	4769.0	0.0	2.0	0.0	1.0	1.0	1.0	0.0	1.0	1.0	0.0	0.0	0.0	2.0	0.0	0
1.0	0.0	6174.0	0.0	0.0	1.0	1.0	1337.0	1.0	0.0	1.0	1.0	1.0	0.0	1	100.0	0.0	0.0033333333333333327	1.5	15.0	5	2	3	2	2	0.8333333333333334	4	10.0	1.0	1.0	1.0	1.0	1.0	0.0	6174.0	0.0	1.0	0.0	0.0	0.0	1.0	0.0	1.0	1.0	0.0	0.0	0.0	1.0	1.0	1
26.0	0.0	6174.0	0.0	0.0	1.0	1.0	6.0	26.0	0.04	1.0	1.0	1.0	1.0	5	38.46153846153847	0.0	0.3627629880439802	14.130434782608695	15377.99623229916	185	46	100	13	85	854.3331240166202	59	1088.2889641319407	26.0	25.0	24.0	25.0	26.0	0.0	6174.0	0.0	6.0	0.0	4.0	4.0	1.0	0.0	1.0	1.0	0.0	0.0	0.0	12.0	0.0	0
29.0	0.0	6174.0	0.0	0.0	1.0	2.0	1348.0	29.0	0.0	2.0	1.0	1.0	0.0	1	25.0	0.0	0.053807081836952084	4.846153846153847	782.2721897833803	38	13	21	6	17	43.45956609907668	19	161.42124551085624	29.0	27.0	7.0	7.0	29.0	0.0	6174.0	0.0	1.0	0.0	0.0	0.0	1.0	0.0	1.0	1.0	0.0	0.0	0.0	2.0	3.0	3
5.0	0.0	6612.0	0.0	0.0	1.0	2.0	408.0	5.0	0.0	2.0	1.0	1.0	0.0	1	33.33333333333333	0.0	0.03947135699350498	1.6363636363636365	193.76847978629718	32	11	18	2	14	10.76491554368318	13	118.41407098051495	5.0	5.0	5.0	5.0	5.0	0.0	6612.0	0.0	1.0	0.0	0.0	0.0	1.0	0.0	1.0	1.0	0.0	0.0	0.0	3.0	0.0	0
1.0	0.0	6174.0	0.0	0.0	0.0	0.0	0.0	1.0	0.0	0.0	0.0	0.0	0.0	4	3.571428571428571	0.0	10.721115739864144	18.73780487804878	602670.5244256558	3426	656	1756	14	1670	33481.695801425325	670	32163.347219592437	0.0	0.0	1.0	1.0	1.0	0.0	6174.0	0.0	15.0	0.0	2.0	2.0	1.0	0.0	1.0	1.0	0.0	0.0	0.0	2.0	0.0	1
1.0	0.0	6174.0	0.0	0.0	1.0	2.0	1353.0	1.0	0.0	2.0	1.0	1.0	0.0	1	100.0	0.0	0.004643856189774725	2.25	31.34602928097939	6	2	3	3	3	1.7414460711655215	5	13.931568569324176	1.0	1.0	1.0	1.0	1.0	0.0	6174.0	0.0	1.0	0.0	0.0	0.0	1.0	0.0	1.0	1.0	0.0	0.0	0.0	1.0	1.0	1
1.0	0.0	6174.0	0.0	0.0	0.0	0.0	0.0	1.0	0.0	0.0	0.0	0.0	0.0	1	100.0	0.0	0.0006666666666666666	0.5	1.0	2	1	1	1	1	0.05555555555555555	2	2.0	0.0	0.0	1.0	1.0	1.0	0.0	6174.0	0.0	1.0	0.0	0.0	0.0	1.0	0.0	1.0	1.0	0.0	0.0	0.0	1.0	0.0	0
11.0	0.0	5514.0	0.0	0.0	1.0	1.0	1337.0	11.0	0.0	1.0	1.0	1.0	0.0	1	50.0	0.0	0.042666666666666665	2.833333333333333	362.66666666666674	32	12	17	4	15	20.14814814814815	16	128.0	6.0	6.0	6.0	6.0	11.0	0.0	5514.0	0.0	1.0	0.0	0.0	0.0	1.0	0.0	1.0	1.0	0.0	0.0	0.0	2.0	0.0	0
1.0	0.0	6174.0	0.0	0.0	1.0	5.0	411.0	1.0	0.0	5.0	1.0	1.0	0.0	1	100.0	0.0	0.0006666666666666666	0.5	1.0	2	1	1	1	1	0.05555555555555555	2	2.0	1.0	1.0	1.0	1.0	1.0	0.0	6174.0	0.0	1.0	0.0	0.0	0.0	1.0	0.0	1.0	1.0	0.0	0.0	0.0	1.0	0.0	0
1.0	0.0	6174.0	0.0	0.0	0.0	0.0	0.0	1.0	0.0	0.0	0.0	0.0	0.0	3	100.0	0.0	0.04533333333333334	7.388888888888888	1004.8888888888887	34	9	19	7	15	55.82716049382717	16	136.0	0.0	0.0	1.0	1.0	1.0	0.0	6174.0	0.0	2.0	0.0	1.0	1.0	1.0	0.0	1.0	1.0	0.0	0.0	0.0	1.0	1.0	1
1.0	0.0	6174.0	0.0	0.0	0.0	0.0	0.0	1.0	0.0	0.0	0.0	0.0	0.0	3	100.0	0.0	0.04533333333333334	7.388888888888888	1004.8888888888887	34	9	19	7	15	55.82716049382717	16	136.0	0.0	0.0	1.0	1.0	1.0	0.0	6174.0	0.0	1.0	0.0	0.0	0.0	1.0	0.0	1.0	1.0	0.0	0.0	0.0	1.0	1.0	1
3.0	0.0	4769.0	0.0	0.0	1.0	2.0	1387.0	3.0	0.0	2.0	1.0	1.0	0.0	1	100.0	0.0	0.004643856189774725	1.3333333333333333	18.575424759098894	6	3	4	2	2	1.0319680421721609	5	13.931568569324176	3.0	3.0	3.0	3.0	3.0	0.0	4769.0	0.0	1.0	0.0	0.0	0.0	1.0	0.0	1.0	1.0	0.0	0.0	0.0	1.0	1.0	1
1.0	0.0	6174.0	0.0	0.0	0.0	0.0	0.0	1.0	0.0	0.0	0.0	0.0	0.0	3	100.0	0.0	0.05805500935039566	6.416666666666666	1117.5589299951164	41	12	22	7	19	62.086607221950906	19	174.165028051187	0.0	0.0	1.0	1.0	1.0	0.0	6174.0	0.0	4.0	0.0	2.0	2.0	1.0	0.0	1.0	1.0	0.0	0.0	0.0	7.0	2.0	1
1.0	0.0	6612.0	0.0	0.0	0.0	0.0	0.0	1.0	0.0	0.0	0.0	0.0	0.0	4	3.571428571428571	0.0	10.721115739864144	18.73780487804878	602670.5244256558	3426	656	1756	14	1670	33481.695801425325	670	32163.347219592437	0.0	0.0	1.0	1.0	1.0	0.0	6612.0	0.0	1.0	0.0	0.0	0.0	1.0	0.0	1.0	1.0	0.0	0.0	0.0	2.0	0.0	1
3.0	0.0	6174.0	0.0	0.0	0.0	0.0	0.0	3.0	0.0	0.0	0.0	0.0	0.0	1	100.0	0.0	0.009000000000000001	2.5	67.5	9	4	5	4	4	3.75	8	27.0	0.0	0.0	3.0	3.0	3.0	0.0	6174.0	0.0	1.0	0.0	0.0	0.0	1.0	0.0	1.0	1.0	0.0	0.0	0.0	1.0	1.0	1
10.0	0.0	4515.0	0.0	0.0	1.0	1.0	276.0	10.0	0.0	1.0	1.0	1.0	0.0	2	33.33333333333333	0.0	0.050039100017307735	6.363636363636362	955.2919094213297	36	11	20	7	16	53.071772745629424	18	150.11730005192322	8.0	8.0	8.0	8.0	10.0	0.0	4515.0	0.0	2.0	0.0	1.0	1.0	1.0	0.0	1.0	1.0	0.0	1.0	0.0	5.0	2.0	2
1.0	0.0	6174.0	0.0	0.0	0.0	0.0	0.0	1.0	0.0	0.0	0.0	0.0	0.0	3	100.0	0.0	0.05805500935039566	6.416666666666666	1117.5589299951164	41	12	22	7	19	62.086607221950906	19	174.165028051187	0.0	0.0	1.0	1.0	1.0	0.0	6174.0	0.0	1.0	0.0	0.0	0.0	1.0	0.0	1.0	1.0	0.0	0.0	0.0	1.0	2.0	1
1.0	0.0	6174.0	0.0	0.0	0.0	0.0	0.0	1.0	0.0	0.0	0.0	0.0	0.0	3	100.0	0.0	0.04533333333333334	7.388888888888888	1004.8888888888887	34	9	19	7	15	55.82716049382717	16	136.0	0.0	0.0	1.0	1.0	1.0	0.0	6174.0	0.0	1.0	0.0	0.0	0.0	1.0	0.0	1.0	1.0	0.0	1.0	0.0	1.0	2.0	1
3.0	0.0	6174.0	0.0	0.0	0.0	0.0	0.0	3.0	0.0	0.0	0.0	0.0	0.0	1	100.0	0.0	0.007754887502163467	2.5	58.161656266226	9	3	5	3	4	3.2312031259014447	6	23.264662506490406	0.0	0.0	3.0	3.0	3.0	0.0	6174.0	0.0	1.0	0.0	0.0	0.0	1.0	0.0	1.0	1.0	0.0	0.0	0.0	1.0	1.0	1
1.0	0.0	6174.0	0.0	0.0	1.0	1.0	1337.0	1.0	0.0	1.0	1.0	1.0	0.0	1	100.0	0.0	0.006893233335256416	2.5	51.699250014423114	8	3	5	3	3	2.8721805563568403	6	20.679700005769252	1.0	1.0	1.0	1.0	1.0	0.0	6174.0	0.0	1.0	0.0	0.0	0.0	1.0	0.0	1.0	1.0	0.0	0.0	0.0	1.0	2.0	2
1.0	0.0	6174.0	0.0	0.0	0.0	0.0	0.0	1.0	0.0	0.0	0.0	0.0	0.0	1	100.0	0.0	0.024669598120940616	1.5	111.01319154423277	20	10	10	3	10	6.167399530235153	13	74.00879436282185	0.0	0.0	1.0	1.0	1.0	0.0	6174.0	0.0	8.0	0.0	2.0	2.0	1.0	0.0	1.0	1.0	0.0	0.0	0.0	5.0	0.0	0
14.0	0.0	4608.0	0.0	0.0	1.0	1.0	1337.0	14.0	0.0	1.0	1.0	1.0	0.0	1	50.0	0.0	0.02792060276175576	6.666666666666668	558.4120552351152	22	6	10	8	12	31.0228919575064	14	83.76180828526728	4.0	4.0	4.0	4.0	14.0	0.0	4608.0	0.0	2.0	0.0	0.0	0.0	1.0	0.0	1.0	1.0	0.0	0.0	0.0	2.0	0.0	0
1.0	0.0	6174.0	0.0	0.0	0.0	0.0	0.0	1.0	0.0	0.0	0.0	0.0	0.0	1	100.0	0.0	0.024669598120940616	1.5	111.01319154423277	20	10	10	3	10	6.167399530235153	13	74.00879436282185	0.0	0.0	1.0	1.0	1.0	0.0	6174.0	0.0	6.0	0.0	0.0	0.0	1.0	0.0	1.0	1.0	0.0	0.0	0.0	1.0	1.0	0
1.0	0.0	6174.0	0.0	0.0	1.0	2.0	1400.0	1.0	0.0	2.0	1.0	1.0	0.0	1	100.0	0.0	0.004643856189774725	1.3333333333333333	18.575424759098894	6	3	4	2	2	1.0319680421721609	5	13.931568569324176	1.0	1.0	1.0	1.0	1.0	0.0	6174.0	0.0	1.0	0.0	0.0	0.0	1.0	0.0	1.0	1.0	0.0	0.0	0.0	1.0	1.0	1
1.0	0.0	6174.0	0.0	0.0	0.0	0.0	0.0	1.0	0.0	0.0	0.0	0.0	0.0	1	100.0	0.0	0.009000000000000001	2.5	67.5	9	4	5	4	4	3.75	8	27.0	0.0	0.0	1.0	1.0	1.0	0.0	6174.0	0.0	1.0	0.0	0.0	0.0	1.0	0.0	1.0	1.0	0.0	0.0	0.0	1.0	0.0	1
31.0	0.0	6174.0	0.0	0.0	1.0	3.0	1363.0	31.0	0.11111111	3.0	1.0	1.0	3.0	7	28.000000000000004	0.0	0.2570337971524542	21.388888888888886	16493.001983949147	143	27	77	15	66	916.2778879971747	42	771.1013914573629	31.0	28.0	24.0	27.0	31.0	0.0	6174.0	0.0	8.0	0.0	4.0	4.0	1.0	0.0	1.0	1.0	0.0	0.0	0.0	18.0	1.0	1
1.0	0.0	6174.0	0.0	0.0	0.0	0.0	0.0	1.0	0.0	0.0	0.0	0.0	0.0	1	100.0	0.0	0.009000000000000001	2.5	67.5	9	4	5	4	4	3.75	8	27.0	0.0	0.0	1.0	1.0	1.0	0.0	6174.0	0.0	3.0	0.0	0.0	0.0	1.0	0.0	1.0	1.0	0.0	0.0	0.0	2.0	1.0	1
1.0	0.0	6612.0	0.0	0.0	0.0	0.0	0.0	1.0	0.0	0.0	0.0	0.0	0.0	3	100.0	0.0	0.05805500935039566	6.416666666666666	1117.5589299951164	41	12	22	7	19	62.086607221950906	19	174.165028051187	0.0	0.0	1.0	1.0	1.0	0.0	6612.0	0.0	1.0	0.0	0.0	0.0	1.0	0.0	1.0	1.0	0.0	0.0	0.0	2.0	2.0	1
5.0	0.0	6174.0	0.0	0.0	1.0	5.0	411.0	5.0	0.0	5.0	1.0	1.0	0.0	1	33.33333333333333	0.0	0.028370037839081708	2.4000000000000004	204.26427244138836	23	10	16	3	7	11.348015135632687	13	85.11011351724513	5.0	5.0	5.0	5.0	5.0	0.0	6174.0	0.0	1.0	0.0	0.0	0.0	1.0	0.0	1.0	1.0	0.0	0.0	0.0	3.0	3.0	3
1.0	0.0	6174.0	0.0	0.0	0.0	0.0	0.0	1.0	0.0	0.0	0.0	0.0	0.0	4	3.571428571428571	0.0	10.721115739864144	18.73780487804878	602670.5244256558	3426	656	1756	14	1670	33481.695801425325	670	32163.347219592437	0.0	0.0	1.0	1.0	1.0	0.0	6174.0	0.0	1.0	0.0	0.0	0.0	1.0	0.0	1.0	1.0	0.0	0.0	0.0	2.0	0.0	1
1.0	0.0	6174.0	0.0	0.0	0.0	0.0	0.0	1.0	0.0	0.0	0.0	0.0	0.0	1	100.0	0.0	0.0006666666666666666	0.5	1.0	2	1	1	1	1	0.05555555555555555	2	2.0	0.0	0.0	1.0	1.0	1.0	0.0	6174.0	0.0	1.0	0.0	0.0	0.0	1.0	0.0	1.0	1.0	0.0	0.0	0.0	1.0	0.0	0
1.0	0.0	4769.0	0.0	0.0	1.0	1.0	1337.0	1.0	0.0	1.0	1.0	1.0	0.0	1	100.0	0.0	0.014395021744511906	2.333333333333333	100.76515221158334	13	6	7	4	6	5.598064011754629	10	43.18506523353572	1.0	1.0	1.0	1.0	1.0	0.0	4769.0	0.0	1.0	0.0	0.0	0.0	1.0	0.0	1.0	1.0	0.0	0.0	0.0	1.0	1.0	1
1.0	0.0	6174.0	0.0	0.0	0.0	0.0	0.0	1.0	0.0	0.0	0.0	0.0	0.0	1	100.0	0.0	0.009000000000000001	2.5	67.5	9	4	5	4	4	3.75	8	27.0	0.0	0.0	1.0	1.0	1.0	0.0	6174.0	0.0	1.0	0.0	0.0	0.0	1.0	0.0	1.0	1.0	0.0	0.0	0.0	1.0	0.0	1
9.0	0.0	6612.0	0.0	0.0	1.0	2.0	408.0	9.0	0.0	2.0	1.0	1.0	0.0	1	16.666666666666664	0.0	0.04061178583528111	5.0	609.1767875292168	32	9	18	5	14	33.84315486273426	14	121.83535750584332	9.0	8.0	8.0	9.0	9.0	0.0	6612.0	0.0	1.0	0.0	0.0	0.0	1.0	0.0	1.0	1.0	0.0	0.0	0.0	6.0	1.0	1
1.0	0.0	6174.0	0.0	0.0	0.0	0.0	0.0	1.0	0.0	0.0	0.0	0.0	0.0	1	100.0	0.0	0.024669598120940616	1.5	111.01319154423277	20	10	10	3	10	6.167399530235153	13	74.00879436282185	0.0	0.0	1.0	1.0	1.0	0.0	6174.0	0.0	9.0	0.0	4.0	4.0	1.0	0.0	1.0	1.0	0.0	2.0	0.0	2.0	1.0	0
1.0	0.0	6174.0	0.0	0.0	0.0	0.0	0.0	1.0	0.0	0.0	0.0	0.0	0.0	1	100.0	0.0	0.009000000000000001	2.5	67.5	9	4	5	4	4	3.75	8	27.0	0.0	0.0	1.0	1.0	1.0	0.0	6174.0	0.0	13.0	0.0	3.0	3.0	1.0	0.0	1.0	1.0	0.0	0.0	0.0	2.0	1.0	1
1.0	0.0	6612.0	0.0	0.0	0.0	0.0	0.0	1.0	0.0	0.0	0.0	0.0	0.0	3	100.0	0.0	0.05805500935039566	6.416666666666666	1117.5589299951164	41	12	22	7	19	62.086607221950906	19	174.165028051187	0.0	0.0	1.0	1.0	1.0	0.0	6612.0	0.0	2.0	0.0	1.0	1.0	1.0	0.0	1.0	1.0	0.0	0.0	0.0	2.0	1.0	1
1.0	0.0	6174.0	0.0	0.0	0.0	0.0	0.0	1.0	0.0	0.0	0.0	0.0	0.0	4	3.571428571428571	0.0	10.721115739864144	18.73780487804878	602670.5244256558	3426	656	1756	14	1670	33481.695801425325	670	32163.347219592437	0.0	0.0	1.0	1.0	1.0	0.0	6174.0	0.0	1.0	0.0	0.0	0.0	1.0	0.0	1.0	1.0	0.0	0.0	0.0	0.0	0.0	1
1.0	0.0	6612.0	0.0	0.0	0.0	0.0	0.0	1.0	0.0	0.0	0.0	0.0	0.0	1	100.0	0.0	0.024669598120940616	1.5	111.01319154423277	20	10	10	3	10	6.167399530235153	13	74.00879436282185	0.0	0.0	1.0	1.0	1.0	0.0	6612.0	0.0	1.0	0.0	0.0	0.0	1.0	0.0	1.0	1.0	0.0	0.0	0.0	1.0	1.0	0
115.0	0.0	6612.0	0.0	0.0	1.0	2.0	1375.0	115.0	0.0	2.0	1.0	1.0	0.0	3	75.0	0.0	0.19379808135828247	6.34375	3688.2197358498133	110	32	58	7	52	204.90109643610077	39	581.3942440748474	115.0	101.0	22.0	22.0	115.0	0.0	6612.0	0.0	5.0	0.0	1.0	1.0	1.0	0.0	1.0	1.0	0.0	0.0	0.0	2.0	1.0	1
13.0	0.0	6174.0	0.0	0.0	1.0	2.0	1338.0	13.0	0.0	2.0	1.0	1.0	0.0	1	20.0	0.0	0.09068231190904802	4.7727272727272725	1298.4058296068238	56	22	30	7	26	72.13365720037909	29	272.046935727144	13.0	13.0	12.0	12.0	13.0	0.0	6174.0	0.0	1.0	0.0	0.0	0.0	1.0	0.0	1.0	1.0	0.0	0.0	0.0	3.0	3.0	3
1.0	0.0	6174.0	0.0	0.0	0.0	0.0	0.0	1.0	0.0	0.0	0.0	0.0	0.0	1	100.0	0.0	0.024669598120940616	1.5	111.01319154423277	20	10	10	3	10	6.167399530235153	13	74.00879436282185	0.0	0.0	1.0	1.0	1.0	0.0	6174.0	0.0	2.0	0.0	0.0	0.0	1.0	0.0	1.0	1.0	0.0	0.0	0.0	2.0	2.0	0
1.0	0.0	6174.0	0.0	0.0	0.0	0.0	0.0	1.0	0.0	0.0	0.0	0.0	0.0	1	100.0	0.0	0.009000000000000001	2.5	67.5	9	4	5	4	4	3.75	8	27.0	0.0	0.0	1.0	1.0	1.0	0.0	6174.0	0.0	1.0	0.0	0.0	0.0	1.0	0.0	1.0	1.0	0.0	0.0	0.0	1.0	0.0	1
1.0	0.0	6174.0	0.0	0.0	1.0	6.0	412.0	1.0	0.0	6.0	1.0	1.0	0.0	1	100.0	0.0	0.0026666666666666666	1.0	8.0	4	2	2	2	2	0.4444444444444444	4	8.0	1.0	1.0	1.0	1.0	1.0	0.0	6174.0	0.0	1.0	0.0	0.0	0.0	1.0	0.0	1.0	1.0	0.0	0.0	0.0	1.0	0.0	0
30.0	0.0	4515.0	0.0	0.0	1.0	3.0	284.0	30.0	0.0	3.0	1.0	1.0	0.0	4	44.444444444444436	0.0	0.07333333333333332	10.888888888888891	2395.555555555556	55	9	28	7	27	133.08641975308643	16	220.0	11.0	11.0	11.0	11.0	30.0	0.0	4515.0	0.0	4.0	0.0	2.0	2.0	1.0	0.0	1.0	1.0	0.0	0.0	0.0	6.0	1.0	1
1.0	0.0	6174.0	0.0	0.0	1.0	2.0	1375.0	1.0	0.0	2.0	1.0	1.0	0.0	1	100.0	0.0	0.008422064766172813	1.0	25.266194298518442	9	5	5	2	4	1.403677461028802	7	25.266194298518442	1.0	1.0	1.0	1.0	1.0	0.0	6174.0	0.0	1.0	0.0	0.0	0.0	1.0	0.0	1.0	1.0	0.0	0.0	0.0	1.0	0.0	0
1.0	0.0	6612.0	0.0	0.0	0.0	0.0	0.0	1.0	0.0	0.0	0.0	0.0	0.0	1	100.0	0.0	0.009000000000000001	2.5	67.5	9	4	5	4	4	3.75	8	27.0	0.0	0.0	1.0	1.0	1.0	0.0	6612.0	0.0	2.0	0.0	1.0	1.0	1.0	0.0	1.0	1.0	0.0	0.0	0.0	2.0	1.0	1
1.0	0.0	6612.0	0.0	0.0	0.0	0.0	0.0	1.0	0.0	0.0	0.0	0.0	0.0	3	100.0	0.0	0.05805500935039566	6.416666666666666	1117.5589299951164	41	12	22	7	19	62.086607221950906	19	174.165028051187	0.0	0.0	1.0	1.0	1.0	0.0	6612.0	0.0	7.0	0.0	4.0	4.0	1.0	0.0	1.0	1.0	0.0	1.0	0.0	2.0	0.0	1
7.0	0.0	6612.0	0.0	0.0	1.0	1.0	1337.0	7.0	0.0	1.0	1.0	1.0	0.0	2	66.66666666666666	0.0	0.027999999999999997	3.9	327.6	21	10	13	6	8	18.200000000000006	16	84.0	7.0	7.0	5.0	5.0	7.0	0.0	6612.0	0.0	2.0	0.0	1.0	1.0	1.0	0.0	1.0	1.0	0.0	0.0	0.0	2.0	4.0	4
15.0	0.0	6174.0	0.0	0.0	1.0	2.0	1339.0	15.0	0.0	2.0	1.0	1.0	0.0	2	33.33333333333333	0.0	0.11122285350045977	6.545454545454546	2184.012396009028	68	22	36	8	32	121.33402200050156	30	333.66856050137926	15.0	12.0	11.0	14.0	15.0	0.0	6174.0	0.0	2.0	0.0	1.0	1.0	1.0	0.0	1.0	1.0	0.0	0.0	0.0	6.0	1.0	1
26.0	0.0	5514.0	0.0	0.0	1.0	1.0	276.0	26.0	0.2	1.0	1.0	1.0	1.0	1	50.0	0.0	0.014395021744511906	2.6666666666666665	115.16017395609524	13	6	8	4	5	6.397787442005291	10	43.18506523353572	4.0	4.0	4.0	4.0	26.0	0.0	5514.0	0.0	1.0	0.0	0.0	0.0	1.0	0.0	1.0	1.0	0.0	0.0	0.0	2.0	1.0	1
1.0	0.0	6174.0	0.0	0.0	1.0	2.0	1343.0	1.0	0.0	2.0	1.0	1.0	0.0	2	200.0	0.0	0.008422064766172813	3.333333333333333	84.22064766172814	9	3	5	4	4	4.678924870096008	7	25.266194298518442	1.0	1.0	1.0	1.0	1.0	0.0	6174.0	0.0	2.0	0.0	1.0	1.0	1.0	0.0	1.0	1.0	0.0	0.0	0.0	1.0	1.0	1
1.0	0.0	6174.0	0.0	0.0	0.0	0.0	0.0	1.0	0.0	0.0	0.0	0.0	0.0	1	100.0	0.0	0.024669598120940616	1.5	111.01319154423277	20	10	10	3	10	6.167399530235153	13	74.00879436282185	0.0	0.0	1.0	1.0	1.0	0.0	6174.0	0.0	1.0	0.0	0.0	0.0	1.0	0.0	1.0	1.0	0.0	0.0	0.0	2.0	1.0	0
9.0	0.0	4515.0	0.0	0.0	1.0	1.0	1337.0	9.0	0.25	1.0	1.0	1.0	1.0	2	200.0	0.0	0.023062877457581985	3.1428571428571432	217.4499874572016	20	7	11	4	9	12.08055485873342	11	69.18863237274596	4.0	3.0	3.0	4.0	9.0	0.0	4515.0	0.0	2.0	0.0	1.0	1.0	1.0	0.0	1.0	1.0	0.0	0.0	0.0	1.0	1.0	1
1.0	0.0	6174.0	0.0	0.0	0.0	0.0	0.0	1.0	0.0	0.0	0.0	0.0	0.0	1	100.0	0.0	0.009000000000000001	2.5	67.5	9	4	5	4	4	3.75	8	27.0	0.0	0.0	1.0	1.0	1.0	0.0	6174.0	0.0	1.0	0.0	0.0	0.0	1.0	0.0	1.0	1.0	0.0	0.0	0.0	1.0	1.0	1
32.0	0.0	6612.0	0.0	0.0	1.0	2.0	1351.0	32.0	0.0	2.0	1.0	1.0	0.0	4	36.36363636363637	0.0	0.14229982727264706	10.071428571428571	4299.487638309264	87	21	47	9	40	238.86042435051468	30	426.89948181794114	32.0	31.0	13.0	14.0	32.0	0.0	6612.0	0.0	4.0	0.0	1.0	1.0	1.0	0.0	1.0	1.0	0.0	0.0	0.0	5.0	2.0	2
1.0	0.0	6612.0	0.0	0.0	0.0	0.0	0.0	1.0	0.0	0.0	0.0	0.0	0.0	3	100.0	0.0	0.04533333333333334	7.388888888888888	1004.8888888888887	34	9	19	7	15	55.82716049382717	16	136.0	0.0	0.0	1.0	1.0	1.0	0.0	6612.0	0.0	3.0	0.0	1.0	1.0	1.0	0.0	1.0	1.0	0.0	0.0	0.0	2.0	0.0	1
1.0	0.0	6174.0	0.0	0.0	1.0	2.0	1339.0	1.0	0.0	2.0	1.0	1.0	0.0	2	200.0	0.0	0.010566416671474376	2.4	76.07820003461549	10	5	6	4	4	4.22656666858975	9	31.69925001442313	1.0	1.0	1.0	1.0	1.0	0.0	6174.0	0.0	2.0	0.0	1.0	1.0	1.0	0.0	1.0	1.0	0.0	0.0	0.0	1.0	1.0	1
1.0	0.0	6174.0	0.0	0.0	0.0	0.0	0.0	1.0	0.0	0.0	0.0	0.0	0.0	1	100.0	0.0	0.009000000000000001	2.5	67.5	9	4	5	4	4	3.75	8	27.0	0.0	0.0	1.0	1.0	1.0	0.0	6174.0	0.0	1.0	0.0	0.0	0.0	1.0	0.0	1.0	1.0	0.0	0.0	0.0	1.0	1.0	1
14.0	0.0	2390.0	0.0	0.0	1.0	2.0	339.0	14.0	0.0	2.0	1.0	1.0	0.0	4	36.36363636363637	0.0	0.1236270750562502	19.5	7232.183890790636	78	14	42	13	36	401.7879939328131	27	370.88122516875063	14.0	14.0	14.0	14.0	14.0	0.0	2390.0	0.0	5.0	1.0	1.0	1.0	1.0	0.0	1.0	1.0	0.0	0.0	0.0	11.0	1.0	1
1.0	0.0	6612.0	0.0	0.0	1.0	5.0	411.0	1.0	0.0	5.0	1.0	1.0	0.0	1	100.0	0.0	0.0026666666666666666	1.0	8.0	4	2	2	2	2	0.4444444444444444	4	8.0	1.0	1.0	1.0	1.0	1.0	0.0	6612.0	0.0	1.0	0.0	0.0	0.0	1.0	0.0	1.0	1.0	0.0	0.0	0.0	2.0	1.0	0
1.0	0.0	6174.0	0.0	0.0	1.0	2.0	1339.0	1.0	0.0	2.0	1.0	1.0	0.0	1	100.0	0.0	0.005169925001442312	1.5	23.264662506490406	6	3	3	3	3	1.2924812503605778	6	15.509775004326935	1.0	1.0	1.0	1.0	1.0	0.0	6174.0	0.0	1.0	0.0	0.0	0.0	1.0	0.0	1.0	1.0	0.0	0.0	0.0	1.0	0.0	0
8.0	0.0	6174.0	0.0	0.0	1.0	1.0	1337.0	8.0	0.0	1.0	1.0	1.0	0.0	5	166.66666666666669	0.0	0.10526074030156042	7.194444444444443	2271.877644842012	68	18	37	7	31	126.21542471344513	25	315.78222090468125	8.0	8.0	8.0	8.0	8.0	0.0	6174.0	0.0	5.0	0.0	1.0	1.0	1.0	0.0	1.0	1.0	0.0	0.0	0.0	2.0	0.0	0
1.0	0.0	6174.0	0.0	0.0	1.0	2.0	1400.0	1.0	0.0	2.0	1.0	1.0	0.0	1	100.0	0.0	0.005417832221403845	1.6666666666666667	27.08916110701923	7	3	5	2	2	1.5049533948344014	5	16.253496664211536	1.0	1.0	1.0	1.0	1.0	0.0	6174.0	0.0	1.0	0.0	0.0	0.0	1.0	0.0	1.0	1.0	0.0	0.0	0.0	1.0	2.0	2
1.0	0.0	6174.0	0.0	0.0	1.0	2.0	1346.0	1.0	0.0	2.0	1.0	1.0	0.0	1	100.0	0.0	0.0006666666666666666	0.5	1.0	2	1	1	1	1	0.05555555555555555	2	2.0	1.0	1.0	1.0	1.0	1.0	0.0	6174.0	0.0	1.0	0.0	0.0	0.0	1.0	0.0	1.0	1.0	0.0	0.0	0.0	1.0	0.0	0
1.0	0.0	6174.0	0.0	0.0	0.0	0.0	0.0	1.0	0.0	0.0	0.0	0.0	0.0	1	100.0	0.0	0.024669598120940616	1.5	111.01319154423277	20	10	10	3	10	6.167399530235153	13	74.00879436282185	0.0	0.0	1.0	1.0	1.0	0.0	6174.0	0.0	2.0	0.0	1.0	1.0	1.0	0.0	1.0	1.0	0.0	0.0	0.0	1.0	0.0	0
1.0	0.0	6174.0	0.0	0.0	1.0	3.0	409.0	1.0	0.0	3.0	1.0	1.0	0.0	1	100.0	0.0	0.0026666666666666666	1.0	8.0	4	2	2	2	2	0.4444444444444444	4	8.0	1.0	1.0	1.0	1.0	1.0	0.0	6174.0	0.0	1.0	0.0	0.0	0.0	1.0	0.0	1.0	1.0	0.0	0.0	0.0	2.0	1.0	0
1.0	0.0	6174.0	0.0	0.0	0.0	0.0	0.0	1.0	0.0	0.0	0.0	0.0	0.0	3	100.0	0.0	0.05805500935039566	6.416666666666666	1117.5589299951164	41	12	22	7	19	62.086607221950906	19	174.165028051187	0.0	0.0	1.0	1.0	1.0	0.0	6174.0	0.0	1.0	0.0	0.0	0.0	1.0	0.0	1.0	1.0	0.0	0.0	0.0	1.0	1.0	1
1.0	0.0	6174.0	0.0	0.0	0.0	0.0	0.0	1.0	0.0	0.0	0.0	0.0	0.0	1	100.0	0.0	0.009000000000000001	2.5	67.5	9	4	5	4	4	3.75	8	27.0	0.0	0.0	1.0	1.0	1.0	0.0	6174.0	0.0	6.0	0.0	2.0	2.0	1.0	0.0	1.0	1.0	0.0	1.0	0.0	2.0	1.0	1
1.0	0.0	6612.0	0.0	0.0	0.0	0.0	0.0	1.0	0.0	0.0	0.0	0.0	0.0	3	100.0	0.0	0.05805500935039566	6.416666666666666	1117.5589299951164	41	12	22	7	19	62.086607221950906	19	174.165028051187	0.0	0.0	1.0	1.0	1.0	0.0	6612.0	0.0	3.0	0.0	2.0	2.0	1.0	0.0	1.0	1.0	0.0	1.0	0.0	2.0	1.0	1
1.0	0.0	6174.0	0.0	0.0	0.0	0.0	0.0	1.0	0.0	0.0	0.0	0.0	0.0	1	100.0	0.0	0.0006666666666666666	0.5	1.0	2	1	1	1	1	0.05555555555555555	2	2.0	0.0	0.0	1.0	1.0	1.0	0.0	6174.0	0.0	38.0	0.0	4.0	4.0	1.0	0.0	1.0	1.0	0.0	0.0	0.0	26.0	0.0	0
1.0	0.0	6174.0	0.0	0.0	0.0	0.0	0.0	1.0	0.0	0.0	0.0	0.0	0.0	1	100.0	0.0	0.0006666666666666666	0.5	1.0	2	1	1	1	1	0.05555555555555555	2	2.0	0.0	0.0	1.0	1.0	1.0	0.0	6174.0	0.0	1.0	0.0	0.0	0.0	1.0	0.0	1.0	1.0	0.0	0.0	0.0	1.0	1.0	0
1.0	0.0	6174.0	0.0	0.0	1.0	2.0	408.0	1.0	0.0	2.0	1.0	1.0	0.0	1	100.0	0.0	0.0006666666666666666	0.5	1.0	2	1	1	1	1	0.05555555555555555	2	2.0	1.0	1.0	1.0	1.0	1.0	0.0	6174.0	0.0	1.0	0.0	0.0	0.0	1.0	0.0	1.0	1.0	0.0	0.0	0.0	1.0	0.0	0
1.0	0.0	6174.0	0.0	0.0	0.0	0.0	0.0	1.0	0.0	0.0	0.0	0.0	0.0	3	100.0	0.0	0.04533333333333334	7.388888888888888	1004.8888888888887	34	9	19	7	15	55.82716049382717	16	136.0	0.0	0.0	1.0	1.0	1.0	0.0	6174.0	0.0	2.0	0.0	1.0	1.0	1.0	0.0	1.0	1.0	0.0	0.0	0.0	1.0	1.0	1
1.0	0.0	6174.0	0.0	0.0	0.0	0.0	0.0	1.0	0.0	0.0	0.0	0.0	0.0	1	100.0	0.0	0.024669598120940616	1.5	111.01319154423277	20	10	10	3	10	6.167399530235153	13	74.00879436282185	0.0	0.0	1.0	1.0	1.0	0.0	6174.0	0.0	1.0	0.0	0.0	0.0	1.0	0.0	1.0	1.0	0.0	0.0	0.0	1.0	2.0	0
1.0	0.0	6612.0	0.0	0.0	1.0	6.0	412.0	1.0	0.0	6.0	1.0	1.0	0.0	1	100.0	0.0	0.0026666666666666666	1.0	8.0	4	2	2	2	2	0.4444444444444444	4	8.0	1.0	1.0	1.0	1.0	1.0	0.0	6612.0	0.0	1.0	0.0	0.0	0.0	1.0	0.0	1.0	1.0	0.0	0.0	0.0	2.0	1.0	0
4.0	0.0	4688.5	0.0	1.0	1.0	1.0	81.0	8.0	0.0	1.0	1.0	1.0	0.0	1	100.0	0.0	0.004643856189774725	2.25	31.34602928097939	6	2	3	3	3	1.7414460711655215	5	13.931568569324176	3.0	3.0	3.0	3.0	7.0	0.0	4769.0	0.0	1.0	0.0	0.0	0.0	2.0	0.0	2.0	1.0	0.0	0.0	0.0	1.0	1.0	1
1.0	0.0	6174.0	0.0	0.0	1.0	2.0	408.0	1.0	0.0	2.0	1.0	1.0	0.0	1	100.0	0.0	0.0026666666666666666	1.0	8.0	4	2	2	2	2	0.4444444444444444	4	8.0	1.0	1.0	1.0	1.0	1.0	0.0	6174.0	0.0	1.0	0.0	0.0	0.0	1.0	0.0	1.0	1.0	0.0	0.0	0.0	2.0	1.0	0
1.0	0.0	6174.0	0.0	0.0	0.0	0.0	0.0	1.0	0.0	0.0	0.0	0.0	0.0	3	100.0	0.0	0.05805500935039566	6.416666666666666	1117.5589299951164	41	12	22	7	19	62.086607221950906	19	174.165028051187	0.0	0.0	1.0	1.0	1.0	0.0	6174.0	0.0	1.0	0.0	0.0	0.0	1.0	0.0	1.0	1.0	0.0	0.0	0.0	1.0	1.0	1
1.0	0.0	6174.0	0.0	0.0	0.0	0.0	0.0	1.0	0.0	0.0	0.0	0.0	0.0	3	100.0	0.0	0.04533333333333334	7.388888888888888	1004.8888888888887	34	9	19	7	15	55.82716049382717	16	136.0	0.0	0.0	1.0	1.0	1.0	0.0	6174.0	0.0	2.0	0.0	1.0	1.0	1.0	0.0	1.0	1.0	0.0	0.0	0.0	2.0	4.0	1
36.0	2.0	2021.8	2.75	87.5	1.0	2.0	1345.0	32.0	0.0	2.0	1.0	1.0	0.0	6	22.222222222222218	0.0	0.5206785894513964	15.050847457627118	23509.96207285627	254	59	148	12	106	1306.1090040475706	71	1562.0357683541893	32.0	32.0	27.0	27.0	36.0	3.0	4567.0	4.0	7.0	5.0	3.0	2.0	1.0	0.0	5.0	1.0	2.0	3.0	4.0	18.0	2.0	2
1.0	0.0	6174.0	0.0	0.0	0.0	0.0	0.0	1.0	0.0	0.0	0.0	0.0	0.0	1	100.0	0.0	0.024669598120940616	1.5	111.01319154423277	20	10	10	3	10	6.167399530235153	13	74.00879436282185	0.0	0.0	1.0	1.0	1.0	0.0	6174.0	0.0	3.0	0.0	1.0	1.0	1.0	0.0	1.0	1.0	0.0	0.0	0.0	1.0	3.0	0
14.0	0.0	6174.0	0.0	0.0	1.0	2.0	1338.0	14.0	0.0	2.0	1.0	1.0	0.0	1	16.666666666666664	0.0	0.1875403211626422	5.516129032258063	3103.489830852756	108	31	57	6	51	172.41610171404201	37	562.6209634879266	14.0	14.0	14.0	14.0	14.0	0.0	6174.0	0.0	1.0	0.0	0.0	0.0	1.0	0.0	1.0	1.0	0.0	0.0	0.0	5.0	1.0	1
1.0	0.0	6174.0	0.0	0.0	0.0	0.0	0.0	1.0	0.0	0.0	0.0	0.0	0.0	3	100.0	0.0	0.04533333333333334	7.388888888888888	1004.8888888888887	34	9	19	7	15	55.82716049382717	16	136.0	0.0	0.0	1.0	1.0	1.0	0.0	6174.0	0.0	2.0	0.0	1.0	1.0	1.0	0.0	1.0	1.0	0.0	0.0	0.0	2.0	0.0	1
1.0	0.0	6174.0	0.0	0.0	0.0	0.0	0.0	1.0	0.0	0.0	0.0	0.0	0.0	1	100.0	0.0	0.024669598120940616	1.5	111.01319154423277	20	10	10	3	10	6.167399530235153	13	74.00879436282185	0.0	0.0	1.0	1.0	1.0	0.0	6174.0	0.0	1.0	0.0	0.0	0.0	1.0	0.0	1.0	1.0	0.0	0.0	0.0	1.0	2.0	0
1.0	0.0	6174.0	0.0	0.0	0.0	0.0	0.0	1.0	0.0	0.0	0.0	0.0	0.0	3	100.0	0.0	0.04533333333333334	7.388888888888888	1004.8888888888887	34	9	19	7	15	55.82716049382717	16	136.0	0.0	0.0	1.0	1.0	1.0	0.0	6174.0	0.0	7.0	0.0	2.0	2.0	1.0	0.0	1.0	1.0	0.0	1.0	0.0	2.0	0.0	1
1.0	0.0	6174.0	0.0	0.0	0.0	0.0	0.0	1.0	0.0	0.0	0.0	0.0	0.0	1	100.0	0.0	0.024669598120940616	1.5	111.01319154423277	20	10	10	3	10	6.167399530235153	13	74.00879436282185	0.0	0.0	1.0	1.0	1.0	0.0	6174.0	0.0	1.0	0.0	0.0	0.0	1.0	0.0	1.0	1.0	0.0	0.0	0.0	2.0	0.0	0
1.0	0.0	6612.0	0.0	0.0	0.0	0.0	0.0	1.0	0.0	0.0	0.0	0.0	0.0	4	3.571428571428571	0.0	10.721115739864144	18.73780487804878	602670.5244256558	3426	656	1756	14	1670	33481.695801425325	670	32163.347219592437	0.0	0.0	1.0	1.0	1.0	0.0	6612.0	0.0	1.0	0.0	0.0	0.0	1.0	0.0	1.0	1.0	0.0	0.0	0.0	1.0	0.0	1
1.0	0.0	6174.0	0.0	0.0	0.0	0.0	0.0	1.0	0.0	0.0	0.0	0.0	0.0	1	100.0	0.0	0.009000000000000001	2.5	67.5	9	4	5	4	4	3.75	8	27.0	0.0	0.0	1.0	1.0	1.0	0.0	6174.0	0.0	1.0	0.0	0.0	0.0	1.0	0.0	1.0	1.0	0.0	0.0	0.0	1.0	0.0	1
1.0	0.0	6612.0	0.0	0.0	1.0	4.0	410.0	1.0	0.0	4.0	1.0	1.0	0.0	1	100.0	0.0	0.0026666666666666666	1.0	8.0	4	2	2	2	2	0.4444444444444444	4	8.0	1.0	1.0	1.0	1.0	1.0	0.0	6612.0	0.0	1.0	0.0	0.0	0.0	1.0	0.0	1.0	1.0	0.0	0.0	0.0	2.0	1.0	0
1.0	0.0	6174.0	0.0	0.0	0.0	0.0	0.0	1.0	0.0	0.0	0.0	0.0	0.0	1	100.0	0.0	0.009000000000000001	2.5	67.5	9	4	5	4	4	3.75	8	27.0	0.0	0.0	1.0	1.0	1.0	0.0	6174.0	0.0	1.0	0.0	0.0	0.0	1.0	0.0	1.0	1.0	0.0	0.0	0.0	1.0	0.0	1
15.0	0.0	6612.0	0.0	0.0	1.0	2.0	1375.0	15.0	0.25	2.0	1.0	1.0	3.0	5	55.555555555555564	0.0	0.09715961990255144	7.2	2098.647789895112	60	20	32	9	28	116.59154388306177	29	291.4788597076544	15.0	10.0	9.0	14.0	15.0	0.0	6612.0	0.0	5.0	0.0	1.0	1.0	1.0	0.0	1.0	1.0	0.0	0.0	0.0	9.0	1.0	1
3.0	0.0	6174.0	0.0	0.0	1.0	2.0	1344.0	3.0	0.0	2.0	1.0	1.0	0.0	1	100.0	0.0	0.005417832221403845	1.3333333333333333	21.671328885615377	7	3	4	2	3	1.2039627158675212	5	16.253496664211536	3.0	3.0	3.0	3.0	3.0	0.0	6174.0	0.0	1.0	0.0	0.0	0.0	1.0	0.0	1.0	1.0	0.0	0.0	0.0	1.0	0.0	0
1.0	0.0	6174.0	0.0	0.0	0.0	0.0	0.0	1.0	0.0	0.0	0.0	0.0	0.0	1	100.0	0.0	0.024669598120940616	1.5	111.01319154423277	20	10	10	3	10	6.167399530235153	13	74.00879436282185	0.0	0.0	1.0	1.0	1.0	0.0	6174.0	0.0	2.0	0.0	0.0	0.0	1.0	0.0	1.0	1.0	0.0	0.0	0.0	1.0	1.0	0
6.0	0.0	6174.0	0.0	0.0	1.0	2.0	339.0	6.0	0.0	2.0	1.0	1.0	0.0	2	66.66666666666666	0.0	0.02538236614705069	5.0	380.73549220576035	20	7	10	7	10	21.15197178920891	14	76.14709844115208	6.0	6.0	6.0	6.0	6.0	0.0	6174.0	0.0	2.0	1.0	1.0	1.0	1.0	0.0	1.0	1.0	0.0	0.0	0.0	4.0	1.0	1
4.0	0.0	6612.0	0.0	0.0	1.0	1.0	1337.0	4.0	0.0	1.0	1.0	1.0	0.0	2	100.0	0.0	0.036139350012500036	5.090909090909091	551.9464365545459	26	11	16	7	10	30.663690919697004	18	108.41805003750014	4.0	4.0	4.0	4.0	4.0	0.0	6612.0	0.0	2.0	0.0	1.0	1.0	1.0	0.0	1.0	1.0	0.0	1.0	0.0	2.0	3.0	3
29.0	0.0	6174.0	0.0	0.0	1.0	2.0	1351.0	29.0	0.0	2.0	1.0	1.0	0.0	14	38.888888888888886	0.0	0.329193395118594	17.1875	16974.0344358025	182	32	100	11	82	943.0019131001387	43	987.580185355782	29.0	29.0	29.0	29.0	29.0	0.0	6174.0	0.0	14.0	0.0	8.0	2.0	1.0	0.0	1.0	1.0	0.0	0.0	0.0	26.0	1.0	1
18.0	0.0	6174.0	0.0	0.0	1.0	2.0	1345.0	18.0	0.0	2.0	1.0	1.0	0.0	8	133.33333333333331	0.0	0.2466521035469049	10.193548387096774	7542.780456853738	140	31	79	8	61	419.0433587140966	39	739.9563106407147	18.0	18.0	18.0	18.0	18.0	0.0	6174.0	0.0	8.0	0.0	1.0	1.0	1.0	0.0	1.0	1.0	0.0	0.0	0.0	2.0	1.0	1
1.0	0.0	6174.0	0.0	0.0	0.0	0.0	0.0	1.0	0.0	0.0	0.0	0.0	0.0	1	100.0	0.0	0.009000000000000001	2.5	67.5	9	4	5	4	4	3.75	8	27.0	0.0	0.0	1.0	1.0	1.0	0.0	6174.0	0.0	1.0	0.0	0.0	0.0	1.0	0.0	1.0	1.0	0.0	0.0	0.0	1.0	0.0	1
15.0	0.0	2412.0	6.0	4.0	1.0	3.0	1355.0	30.0	0.0	3.0	1.0	1.0	0.0	8	29.629629629629626	0.0	0.2993007177486016	18.375	16498.952065891666	178	24	98	9	80	916.6084481050923	33	897.9021532458047	27.0	27.0	27.0	27.0	28.0	0.0	4808.0	6.0	11.0	0.0	2.0	2.0	2.0	0.0	2.0	1.0	0.0	0.0	1.0	21.0	2.0	2
21.0	0.0	6174.0	0.0	0.0	1.0	2.0	339.0	21.0	0.0	2.0	1.0	1.0	0.0	2	25.0	0.0	0.05880630542874118	6.75	1190.8276849320089	39	14	21	9	18	66.15709360733382	23	176.41891628622352	21.0	21.0	13.0	13.0	21.0	0.0	6174.0	0.0	2.0	1.0	1.0	1.0	1.0	0.0	1.0	1.0	0.0	0.0	0.0	7.0	1.0	1
3.0	0.0	6174.0	0.0	0.0	1.0	1.0	81.0	3.0	0.0	1.0	1.0	1.0	0.0	1	100.0	0.0	0.014395021744511906	2.333333333333333	100.76515221158334	13	6	7	4	6	5.598064011754629	10	43.18506523353572	3.0	3.0	3.0	3.0	3.0	0.0	6174.0	0.0	1.0	0.0	0.0	0.0	1.0	0.0	1.0	1.0	0.0	0.0	0.0	1.0	1.0	1
1.0	0.0	6612.0	0.0	0.0	0.0	0.0	0.0	1.0	0.0	0.0	0.0	0.0	0.0	3	100.0	0.0	0.05805500935039566	6.416666666666666	1117.5589299951164	41	12	22	7	19	62.086607221950906	19	174.165028051187	0.0	0.0	1.0	1.0	1.0	0.0	6612.0	0.0	4.0	0.0	1.0	1.0	1.0	0.0	1.0	1.0	0.0	1.0	0.0	2.0	0.0	1
3.0	0.0	6612.0	0.0	0.0	1.0	2.0	278.0	3.0	0.0	2.0	1.0	1.0	0.0	1	100.0	0.0	0.010293634714211216	1.4	43.233265799687096	11	5	7	2	4	2.4018480999826166	7	30.880904142633646	3.0	3.0	3.0	3.0	3.0	0.0	6612.0	0.0	1.0	0.0	0.0	0.0	1.0	0.0	1.0	1.0	0.0	1.0	0.0	1.0	1.0	1
1.0	0.0	6612.0	0.0	0.0	1.0	3.0	411.0	1.0	0.0	3.0	1.0	1.0	0.0	1	100.0	0.0	0.0026666666666666666	1.0	8.0	4	2	2	2	2	0.4444444444444444	4	8.0	1.0	1.0	1.0	1.0	1.0	0.0	6612.0	0.0	1.0	0.0	0.0	0.0	1.0	0.0	1.0	1.0	0.0	0.0	0.0	2.0	1.0	0
1.0	0.0	6174.0	0.0	0.0	0.0	0.0	0.0	1.0	0.0	0.0	0.0	0.0	0.0	3	100.0	0.0	0.05805500935039566	6.416666666666666	1117.5589299951164	41	12	22	7	19	62.086607221950906	19	174.165028051187	0.0	0.0	1.0	1.0	1.0	0.0	6174.0	0.0	3.0	0.0	2.0	2.0	1.0	0.0	1.0	1.0	0.0	0.0	0.0	6.0	2.0	1
1.0	0.0	6174.0	0.0	0.0	0.0	0.0	0.0	1.0	0.0	0.0	0.0	0.0	0.0	3	100.0	0.0	0.05805500935039566	6.416666666666666	1117.5589299951164	41	12	22	7	19	62.086607221950906	19	174.165028051187	0.0	0.0	1.0	1.0	1.0	0.0	6174.0	0.0	2.0	0.0	0.0	0.0	1.0	0.0	1.0	1.0	0.0	0.0	0.0	2.0	0.0	1
6.0	0.0	6174.0	0.0	0.0	1.0	2.0	1375.0	6.0	0.0	2.0	1.0	1.0	0.0	3	100.0	0.0	0.04167349968649087	3.636363636363636	454.61999657990026	32	11	20	4	12	25.256666476661128	15	125.0204990594726	6.0	6.0	6.0	6.0	6.0	0.0	6174.0	0.0	3.0	0.0	1.0	1.0	1.0	0.0	1.0	1.0	0.0	0.0	0.0	3.0	1.0	1
1.0	0.0	6174.0	0.0	0.0	0.0	0.0	0.0	1.0	0.0	0.0	0.0	0.0	0.0	1	100.0	0.0	0.0006666666666666666	0.5	1.0	2	1	1	1	1	0.05555555555555555	2	2.0	0.0	0.0	1.0	1.0	1.0	0.0	6174.0	0.0	1.0	0.0	0.0	0.0	1.0	0.0	1.0	1.0	0.0	0.0	0.0	2.0	0.0	0
1.0	0.0	6174.0	0.0	0.0	0.0	0.0	0.0	1.0	0.0	0.0	0.0	0.0	0.0	1	100.0	0.0	0.0006666666666666666	0.5	1.0	2	1	1	1	1	0.05555555555555555	2	2.0	0.0	0.0	1.0	1.0	1.0	0.0	6174.0	0.0	1.0	0.0	0.0	0.0	1.0	0.0	1.0	1.0	0.0	0.0	0.0	1.0	1.0	0
1.0	0.0	6612.0	0.0	0.0	0.0	0.0	0.0	1.0	0.0	0.0	0.0	0.0	0.0	3	100.0	0.0	0.05805500935039566	6.416666666666666	1117.5589299951164	41	12	22	7	19	62.086607221950906	19	174.165028051187	0.0	0.0	1.0	1.0	1.0	0.0	6612.0	0.0	3.0	0.0	2.0	2.0	1.0	0.0	1.0	1.0	0.0	0.0	0.0	9.0	2.0	1
1.0	0.0	6174.0	0.0	0.0	0.0	0.0	0.0	1.0	0.0	0.0	0.0	0.0	0.0	1	100.0	0.0	0.009000000000000001	2.5	67.5	9	4	5	4	4	3.75	8	27.0	0.0	0.0	1.0	1.0	1.0	0.0	6174.0	0.0	1.0	0.0	0.0	0.0	1.0	0.0	1.0	1.0	0.0	0.0	0.0	1.0	0.0	1
27.0	0.0	2522.5	4.0	0.0	1.0	1.0	1337.0	27.0	0.0	1.0	1.0	1.0	0.0	4	200.0	0.0	0.03814965318500317	4.363636363636363	499.413641694587	28	11	16	6	12	27.745202316365944	17	114.44895955500952	4.0	4.0	4.0	4.0	27.0	0.0	4799.0	4.0	4.0	0.0	2.0	2.0	1.0	0.0	2.0	1.0	0.0	0.0	1.0	2.0	1.0	1
1.0	0.0	6174.0	0.0	0.0	0.0	0.0	0.0	1.0	0.0	0.0	0.0	0.0	0.0	4	3.571428571428571	0.0	10.721115739864144	18.73780487804878	602670.5244256558	3426	656	1756	14	1670	33481.695801425325	670	32163.347219592437	0.0	0.0	1.0	1.0	1.0	0.0	6174.0	0.0	1.0	0.0	0.0	0.0	1.0	0.0	1.0	1.0	0.0	0.0	0.0	1.0	0.0	1
1.0	0.0	6174.0	0.0	0.0	0.0	0.0	0.0	1.0	0.0	0.0	0.0	0.0	0.0	3	100.0	0.0	0.05805500935039566	6.416666666666666	1117.5589299951164	41	12	22	7	19	62.086607221950906	19	174.165028051187	0.0	0.0	1.0	1.0	1.0	0.0	6174.0	0.0	2.0	0.0	1.0	1.0	1.0	0.0	1.0	1.0	0.0	0.0	0.0	2.0	0.0	1
1.0	0.0	6174.0	0.0	0.0	0.0	0.0	0.0	1.0	0.0	0.0	0.0	0.0	0.0	3	100.0	0.0	0.05805500935039566	6.416666666666666	1117.5589299951164	41	12	22	7	19	62.086607221950906	19	174.165028051187	0.0	0.0	1.0	1.0	1.0	0.0	6174.0	0.0	1.0	0.0	0.0	0.0	1.0	0.0	1.0	1.0	0.0	0.0	0.0	1.0	1.0	1
1.0	0.0	6174.0	0.0	0.0	0.0	0.0	0.0	1.0	0.0	0.0	0.0	0.0	0.0	4	3.571428571428571	0.0	10.721115739864144	18.73780487804878	602670.5244256558	3426	656	1756	14	1670	33481.695801425325	670	32163.347219592437	0.0	0.0	1.0	1.0	1.0	0.0	6174.0	0.0	1.0	0.0	0.0	0.0	1.0	0.0	1.0	1.0	0.0	0.0	0.0	2.0	2.0	1
3.0	0.0	6174.0	0.0	0.0	1.0	3.0	1363.0	3.0	0.0	3.0	1.0	1.0	0.0	2	200.0	0.0	0.014792983340064125	3.6	159.76422007269255	14	5	9	4	5	8.875790004038475	9	44.378950020192384	3.0	3.0	3.0	3.0	3.0	0.0	6174.0	0.0	2.0	0.0	1.0	1.0	1.0	0.0	1.0	1.0	0.0	0.0	0.0	1.0	2.0	2
8.0	0.0	6612.0	0.0	0.0	1.0	2.0	408.0	8.0	0.0	2.0	1.0	1.0	0.0	1	20.0	0.0	0.039342667527928574	2.4545454545454546	289.70509725111043	31	11	18	3	13	16.09472762506169	14	118.02800258378572	8.0	7.0	7.0	8.0	8.0	0.0	6612.0	0.0	1.0	0.0	0.0	0.0	1.0	0.0	1.0	1.0	0.0	0.0	0.0	5.0	1.0	1
9.0	0.0	4710.0	0.0	0.0	1.0	1.0	1337.0	9.0	0.0	1.0	1.0	1.0	0.0	2	100.0	0.0	0.026045937304056792	4.8125	376.03821982732	20	8	11	7	9	20.891012212628887	15	78.13781191217038	4.0	4.0	4.0	4.0	9.0	0.0	4710.0	0.0	2.0	0.0	1.0	1.0	1.0	0.0	1.0	1.0	0.0	0.0	0.0	2.0	2.0	2
1.0	0.0	6612.0	0.0	0.0	0.0	0.0	0.0	1.0	0.0	0.0	0.0	0.0	0.0	4	3.571428571428571	0.0	10.721115739864144	18.73780487804878	602670.5244256558	3426	656	1756	14	1670	33481.695801425325	670	32163.347219592437	0.0	0.0	1.0	1.0	1.0	0.0	6612.0	0.0	1.0	0.0	0.0	0.0	1.0	0.0	1.0	1.0	0.0	0.0	0.0	1.0	0.0	1
3.0	0.0	4769.0	0.0	0.0	1.0	2.0	1387.0	3.0	0.0	2.0	1.0	1.0	0.0	1	100.0	0.0	0.006893233335256416	1.25	25.849625007211557	8	4	5	2	3	1.4360902781784202	6	20.679700005769252	3.0	3.0	3.0	3.0	3.0	0.0	4769.0	0.0	1.0	0.0	0.0	0.0	1.0	0.0	1.0	1.0	0.0	0.0	0.0	1.0	1.0	1
1.0	0.0	6612.0	0.0	0.0	0.0	0.0	0.0	1.0	0.0	0.0	0.0	0.0	0.0	3	100.0	0.0	0.04533333333333334	7.388888888888888	1004.8888888888887	34	9	19	7	15	55.82716049382717	16	136.0	0.0	0.0	1.0	1.0	1.0	0.0	6612.0	0.0	1.0	0.0	0.0	0.0	1.0	0.0	1.0	1.0	0.0	0.0	0.0	1.0	0.0	1
1.0	0.0	6174.0	0.0	0.0	0.0	0.0	0.0	1.0	0.0	0.0	0.0	0.0	0.0	1	100.0	0.0	0.024669598120940616	1.5	111.01319154423277	20	10	10	3	10	6.167399530235153	13	74.00879436282185	0.0	0.0	1.0	1.0	1.0	0.0	6174.0	0.0	1.0	0.0	0.0	0.0	1.0	0.0	1.0	1.0	0.0	0.0	0.0	1.0	0.0	0
14.0	0.0	6612.0	0.0	0.0	1.0	2.0	1375.0	14.0	0.21428572	2.0	1.0	1.0	3.0	3	30.0	0.0	0.08617472816592002	6.882352941176469	1779.2546815434075	55	17	26	9	29	98.84748230796707	26	258.5241844977601	14.0	12.0	11.0	13.0	14.0	0.0	6612.0	0.0	3.0	0.0	1.0	1.0	1.0	0.0	1.0	1.0	0.0	0.0	0.0	10.0	1.0	1
1.0	0.0	6612.0	0.0	0.0	1.0	2.0	408.0	1.0	0.0	2.0	1.0	1.0	0.0	1	100.0	0.0	0.006893233335256416	1.5	31.019550008653873	8	4	6	2	2	1.723308333814104	6	20.679700005769252	1.0	1.0	1.0	1.0	1.0	0.0	6612.0	0.0	1.0	0.0	0.0	0.0	1.0	0.0	1.0	1.0	0.0	0.0	0.0	1.0	2.0	2
4.0	0.0	6174.0	0.0	0.0	1.0	1.0	276.0	4.0	0.2	1.0	1.0	1.0	1.0	1	50.0	0.0	0.014395021744511906	3.5	151.147728317375	13	5	7	5	6	8.397096017631945	10	43.18506523353572	4.0	4.0	4.0	4.0	4.0	0.0	6174.0	0.0	1.0	0.0	0.0	0.0	1.0	0.0	1.0	1.0	0.0	0.0	0.0	2.0	1.0	1
3.0	0.0	6612.0	0.0	0.0	1.0	2.0	279.0	3.0	0.0	2.0	1.0	1.0	0.0	2	200.0	0.0	0.03269970273000272	2.708333333333333	265.6850846812721	24	12	13	5	11	14.760282482292896	17	98.09910819000817	3.0	3.0	3.0	3.0	3.0	0.0	6612.0	0.0	2.0	0.0	1.0	1.0	1.0	0.0	1.0	1.0	0.0	0.0	0.0	1.0	0.0	0
8.0	0.0	6174.0	0.0	0.0	1.0	2.0	1340.0	8.0	0.0	2.0	1.0	1.0	0.0	3	60.0	0.0	0.03542467795750295	10.0	1062.7403387250883	26	7	14	10	12	59.04112992917158	17	106.27403387250885	8.0	8.0	8.0	8.0	8.0	0.0	6174.0	0.0	3.0	0.0	2.0	2.0	1.0	0.0	1.0	1.0	0.0	0.0	0.0	6.0	1.0	1
1.0	0.0	6174.0	0.0	0.0	0.0	0.0	0.0	1.0	0.0	0.0	0.0	0.0	0.0	3	100.0	0.0	0.04533333333333334	7.388888888888888	1004.8888888888887	34	9	19	7	15	55.82716049382717	16	136.0	0.0	0.0	1.0	1.0	1.0	0.0	6174.0	0.0	1.0	0.0	0.0	0.0	1.0	0.0	1.0	1.0	0.0	0.0	0.0	1.0	1.0	1
19.0	0.0	6174.0	0.0	0.0	1.0	2.0	279.0	19.0	0.13333334	2.0	1.0	1.0	2.0	2	22.222222222222218	0.0	0.07766316253533666	8.9375	2082.343545478714	49	16	26	11	23	115.68575252659521	27	232.98948760601002	19.0	14.0	13.0	18.0	19.0	0.0	6174.0	0.0	2.0	0.0	1.0	1.0	1.0	0.0	1.0	1.0	0.0	0.0	0.0	6.0	1.0	1
1.0	0.0	6174.0	0.0	0.0	0.0	0.0	0.0	1.0	0.0	0.0	0.0	0.0	0.0	4	3.571428571428571	0.0	10.721115739864144	18.73780487804878	602670.5244256558	3426	656	1756	14	1670	33481.695801425325	670	32163.347219592437	0.0	0.0	1.0	1.0	1.0	0.0	6174.0	0.0	1.0	1.0	0.0	0.0	1.0	0.0	1.0	1.0	0.0	0.0	0.0	0.0	0.0	1
1.0	0.0	6174.0	0.0	0.0	1.0	1.0	276.0	1.0	0.0	1.0	1.0	1.0	0.0	1	100.0	0.0	0.012679700005769252	1.5	57.05865002596162	12	6	6	3	6	3.1699250014423126	9	38.039100017307746	1.0	1.0	1.0	1.0	1.0	0.0	6174.0	0.0	1.0	0.0	0.0	0.0	1.0	0.0	1.0	1.0	0.0	0.0	0.0	1.0	0.0	0
1.0	0.0	6174.0	0.0	0.0	1.0	2.0	408.0	1.0	0.0	2.0	1.0	1.0	0.0	1	100.0	0.0	0.020756589711823783	1.7777777777777777	110.70181179639351	18	9	16	2	2	6.150100655355195	11	62.269769135471364	1.0	1.0	1.0	1.0	1.0	0.0	6174.0	0.0	1.0	0.0	0.0	0.0	1.0	0.0	1.0	1.0	0.0	0.0	0.0	1.0	7.0	7
7.0	0.0	6612.0	0.0	0.0	1.0	1.0	81.0	7.0	0.0	1.0	1.0	1.0	0.0	1	33.33333333333333	0.0	0.022844129532345624	3.75	256.99645723888824	18	8	10	6	8	14.277580957716017	14	68.53238859703687	7.0	7.0	6.0	6.0	7.0	0.0	6612.0	0.0	1.0	0.0	0.0	0.0	1.0	0.0	1.0	1.0	0.0	0.0	0.0	3.0	2.0	2
1.0	0.0	6174.0	0.0	0.0	0.0	0.0	0.0	1.0	0.0	0.0	0.0	0.0	0.0	1	100.0	0.0	0.024669598120940616	1.5	111.01319154423277	20	10	10	3	10	6.167399530235153	13	74.00879436282185	0.0	0.0	1.0	1.0	1.0	0.0	6174.0	0.0	1.0	0.0	0.0	0.0	1.0	0.0	1.0	1.0	0.0	0.0	0.0	1.0	0.0	0
1.0	0.0	6174.0	0.0	0.0	1.0	4.0	412.0	1.0	0.0	4.0	1.0	1.0	0.0	1	100.0	0.0	0.0026666666666666666	1.0	8.0	4	2	2	2	2	0.4444444444444444	4	8.0	1.0	1.0	1.0	1.0	1.0	0.0	6174.0	0.0	1.0	0.0	0.0	0.0	1.0	0.0	1.0	1.0	0.0	0.0	0.0	1.0	0.0	0
1.0	0.0	6174.0	0.0	0.0	0.0	0.0	0.0	1.0	0.0	0.0	0.0	0.0	0.0	1	100.0	0.0	0.009000000000000001	2.5	67.5	9	4	5	4	4	3.75	8	27.0	0.0	0.0	1.0	1.0	1.0	0.0	6174.0	0.0	1.0	0.0	0.0	0.0	1.0	0.0	1.0	1.0	0.0	0.0	0.0	1.0	1.0	1
3.0	0.0	6174.0	0.0	0.0	1.0	1.0	1337.0	3.0	0.0	1.0	1.0	1.0	0.0	1	100.0	0.0	0.005169925001442312	1.5	23.264662506490406	6	3	3	3	3	1.2924812503605778	6	15.509775004326935	3.0	3.0	3.0	3.0	3.0	0.0	6174.0	0.0	1.0	0.0	0.0	0.0	1.0	0.0	1.0	1.0	0.0	1.0	0.0	1.0	0.0	0
1.0	0.0	6174.0	0.0	0.0	1.0	5.0	411.0	1.0	0.0	5.0	1.0	1.0	0.0	1	100.0	0.0	0.0026666666666666666	1.0	8.0	4	2	2	2	2	0.4444444444444444	4	8.0	1.0	1.0	1.0	1.0	1.0	0.0	6174.0	0.0	1.0	0.0	0.0	0.0	1.0	0.0	1.0	1.0	0.0	0.0	0.0	2.0	1.0	0
1.0	0.0	6174.0	0.0	0.0	0.0	0.0	0.0	1.0	0.0	0.0	0.0	0.0	0.0	3	100.0	0.0	0.04533333333333334	7.388888888888888	1004.8888888888887	34	9	19	7	15	55.82716049382717	16	136.0	0.0	0.0	1.0	1.0	1.0	0.0	6174.0	0.0	3.0	0.0	2.0	2.0	1.0	0.0	1.0	1.0	0.0	0.0	0.0	1.0	1.0	1
3.0	0.0	6174.0	0.0	0.0	1.0	1.0	81.0	3.0	0.0	1.0	1.0	1.0	0.0	1	100.0	0.0	0.020756589711823783	2.8571428571428568	177.91362610134675	18	7	10	4	8	9.884090338963711	11	62.269769135471364	3.0	3.0	3.0	3.0	3.0	0.0	6174.0	0.0	1.0	0.0	0.0	0.0	1.0	0.0	1.0	1.0	0.0	0.0	0.0	1.0	1.0	1
1.0	0.0	6174.0	0.0	0.0	1.0	2.0	1400.0	1.0	0.0	2.0	1.0	1.0	0.0	1	100.0	0.0	0.002113283334294875	0.75	4.754887502163468	4	2	3	1	1	0.26416041678685936	3	6.339850002884624	1.0	1.0	1.0	1.0	1.0	0.0	6174.0	0.0	1.0	0.0	0.0	0.0	1.0	0.0	1.0	1.0	0.0	1.0	0.0	1.0	1.0	1
1.0	0.0	6174.0	0.0	0.0	0.0	0.0	0.0	1.0	0.0	0.0	0.0	0.0	0.0	1	100.0	0.0	0.0006666666666666666	0.5	1.0	2	1	1	1	1	0.05555555555555555	2	2.0	0.0	0.0	1.0	1.0	1.0	0.0	6174.0	0.0	1.0	0.0	0.0	0.0	1.0	0.0	1.0	1.0	0.0	0.0	0.0	1.0	0.0	0
1.0	0.0	6174.0	0.0	0.0	0.0	0.0	0.0	1.0	0.0	0.0	0.0	0.0	0.0	3	100.0	0.0	0.05805500935039566	6.416666666666666	1117.5589299951164	41	12	22	7	19	62.086607221950906	19	174.165028051187	0.0	0.0	1.0	1.0	1.0	0.0	6174.0	0.0	5.0	0.0	0.0	0.0	1.0	0.0	1.0	1.0	0.0	0.0	0.0	2.0	0.0	1
1.0	0.0	6174.0	0.0	0.0	0.0	0.0	0.0	1.0	0.0	0.0	0.0	0.0	0.0	1	100.0	0.0	0.009000000000000001	2.5	67.5	9	4	5	4	4	3.75	8	27.0	0.0	0.0	1.0	1.0	1.0	0.0	6174.0	0.0	1.0	0.0	0.0	0.0	1.0	0.0	1.0	1.0	0.0	0.0	0.0	1.0	1.0	1
1.0	0.0	6174.0	0.0	0.0	1.0	2.0	1354.0	1.0	0.0	2.0	1.0	1.0	0.0	1	100.0	0.0	0.006031579168349364	2.0	36.18947501009619	7	3	4	3	3	2.0105263894497885	6	18.094737505048094	1.0	1.0	1.0	1.0	1.0	0.0	6174.0	0.0	1.0	0.0	0.0	0.0	1.0	0.0	1.0	1.0	0.0	1.0	0.0	1.0	1.0	1
1.0	0.0	6174.0	0.0	0.0	0.0	0.0	0.0	1.0	0.0	0.0	0.0	0.0	0.0	4	3.571428571428571	0.0	10.721115739864144	18.73780487804878	602670.5244256558	3426	656	1756	14	1670	33481.695801425325	670	32163.347219592437	0.0	0.0	1.0	1.0	1.0	0.0	6174.0	0.0	2.0	0.0	1.0	1.0	1.0	0.0	1.0	1.0	0.0	0.0	0.0	1.0	3.0	1
1.0	0.0	6174.0	0.0	0.0	0.0	0.0	0.0	1.0	0.0	0.0	0.0	0.0	0.0	3	100.0	0.0	0.04533333333333334	7.388888888888888	1004.8888888888887	34	9	19	7	15	55.82716049382717	16	136.0	0.0	0.0	1.0	1.0	1.0	0.0	6174.0	0.0	5.0	0.0	1.0	1.0	1.0	0.0	1.0	1.0	0.0	0.0	0.0	2.0	0.0	1
1.0	0.0	6174.0	0.0	0.0	0.0	0.0	0.0	1.0	0.0	0.0	0.0	0.0	0.0	4	3.571428571428571	0.0	10.721115739864144	18.73780487804878	602670.5244256558	3426	656	1756	14	1670	33481.695801425325	670	32163.347219592437	0.0	0.0	1.0	1.0	1.0	0.0	6174.0	0.0	5.0	0.0	4.0	2.0	1.0	0.0	1.0	1.0	0.0	0.0	0.0	10.0	0.0	1
1.0	0.0	6174.0	0.0	0.0	0.0	0.0	0.0	1.0	0.0	0.0	0.0	0.0	0.0	1	100.0	0.0	0.009000000000000001	2.5	67.5	9	4	5	4	4	3.75	8	27.0	0.0	0.0	1.0	1.0	1.0	0.0	6174.0	0.0	1.0	0.0	0.0	0.0	1.0	0.0	1.0	1.0	0.0	0.0	0.0	1.0	1.0	1
1.0	0.0	6174.0	0.0	0.0	0.0	0.0	0.0	1.0	0.0	0.0	0.0	0.0	0.0	3	100.0	0.0	0.05805500935039566	6.416666666666666	1117.5589299951164	41	12	22	7	19	62.086607221950906	19	174.165028051187	0.0	0.0	1.0	1.0	1.0	0.0	6174.0	0.0	3.0	0.0	0.0	0.0	1.0	0.0	1.0	1.0	0.0	0.0	0.0	2.0	1.0	1
1.0	0.0	6174.0	0.0	0.0	0.0	0.0	0.0	1.0	0.0	0.0	0.0	0.0	0.0	1	100.0	0.0	0.0006666666666666666	0.5	1.0	2	1	1	1	1	0.05555555555555555	2	2.0	0.0	0.0	1.0	1.0	1.0	0.0	6174.0	0.0	1.0	0.0	0.0	0.0	1.0	0.0	1.0	1.0	0.0	0.0	0.0	1.0	1.0	0
1.0	0.0	6174.0	0.0	0.0	0.0	0.0	0.0	1.0	0.0	0.0	0.0	0.0	0.0	1	100.0	0.0	0.009000000000000001	2.5	67.5	9	4	5	4	4	3.75	8	27.0	0.0	0.0	1.0	1.0	1.0	0.0	6174.0	0.0	1.0	0.0	0.0	0.0	1.0	0.0	1.0	1.0	0.0	0.0	0.0	1.0	0.0	1
1.0	0.0	6174.0	0.0	0.0	0.0	0.0	0.0	1.0	0.0	0.0	0.0	0.0	0.0	3	100.0	0.0	0.05805500935039566	6.416666666666666	1117.5589299951164	41	12	22	7	19	62.086607221950906	19	174.165028051187	0.0	0.0	1.0	1.0	1.0	0.0	6174.0	0.0	1.0	0.0	0.0	0.0	1.0	0.0	1.0	1.0	0.0	1.0	0.0	1.0	1.0	1
1.0	0.0	6174.0	0.0	0.0	1.0	1.0	1337.0	1.0	0.0	1.0	1.0	1.0	0.0	1	100.0	0.0	0.005417832221403845	1.3333333333333333	21.671328885615377	7	3	4	2	3	1.2039627158675212	5	16.253496664211536	1.0	1.0	1.0	1.0	1.0	0.0	6174.0	0.0	1.0	0.0	0.0	0.0	1.0	0.0	1.0	1.0	0.0	0.0	0.0	1.0	1.0	1
4.0	0.0	6174.0	0.0	0.0	1.0	1.0	1337.0	4.0	0.0	1.0	1.0	1.0	0.0	1	50.0	0.0	0.01550233110947436	3.5	162.77447664948082	14	5	7	5	7	9.043026480526713	10	46.50699332842308	4.0	4.0	4.0	4.0	4.0	0.0	6174.0	0.0	1.0	0.0	0.0	0.0	1.0	0.0	1.0	1.0	0.0	0.0	0.0	2.0	0.0	0
1.0	0.0	6174.0	0.0	0.0	0.0	0.0	0.0	1.0	0.0	0.0	0.0	0.0	0.0	3	100.0	0.0	0.05805500935039566	6.416666666666666	1117.5589299951164	41	12	22	7	19	62.086607221950906	19	174.165028051187	0.0	0.0	1.0	1.0	1.0	0.0	6174.0	0.0	2.0	0.0	1.0	1.0	1.0	0.0	1.0	1.0	0.0	1.0	0.0	2.0	0.0	1
1.0	0.0	6174.0	0.0	0.0	0.0	0.0	0.0	1.0	0.0	0.0	0.0	0.0	0.0	3	100.0	0.0	0.05805500935039566	6.416666666666666	1117.5589299951164	41	12	22	7	19	62.086607221950906	19	174.165028051187	0.0	0.0	1.0	1.0	1.0	0.0	6174.0	0.0	2.0	0.0	1.0	1.0	1.0	0.0	1.0	1.0	0.0	4.0	0.0	2.0	4.0	1
1.0	0.0	6174.0	0.0	0.0	0.0	0.0	0.0	1.0	0.0	0.0	0.0	0.0	0.0	3	100.0	0.0	0.05805500935039566	6.416666666666666	1117.5589299951164	41	12	22	7	19	62.086607221950906	19	174.165028051187	0.0	0.0	1.0	1.0	1.0	0.0	6174.0	0.0	5.0	0.0	0.0	0.0	1.0	0.0	1.0	1.0	0.0	0.0	0.0	2.0	1.0	1
1.0	0.0	6174.0	0.0	0.0	0.0	0.0	0.0	1.0	0.0	0.0	0.0	0.0	0.0	1	100.0	0.0	0.009000000000000001	2.5	67.5	9	4	5	4	4	3.75	8	27.0	0.0	0.0	1.0	1.0	1.0	0.0	6174.0	0.0	1.0	0.0	0.0	0.0	1.0	0.0	1.0	1.0	0.0	0.0	0.0	1.0	1.0	1
1.0	0.0	6174.0	0.0	0.0	0.0	0.0	0.0	1.0	0.0	0.0	0.0	0.0	0.0	1	100.0	0.0	0.009000000000000001	2.5	67.5	9	4	5	4	4	3.75	8	27.0	0.0	0.0	1.0	1.0	1.0	0.0	6174.0	0.0	2.0	0.0	0.0	0.0	1.0	0.0	1.0	1.0	0.0	0.0	0.0	2.0	3.0	1
14.0	0.0	6174.0	0.0	0.0	1.0	2.0	1342.0	14.0	0.09090909	2.0	1.0	1.0	1.0	4	40.0	0.0	0.07027707876446017	9.375	1976.5428402504424	48	12	25	9	23	109.80793556946901	21	210.83123629338056	14.0	14.0	10.0	10.0	14.0	0.0	6174.0	0.0	4.0	0.0	2.0	1.0	1.0	0.0	1.0	1.0	0.0	0.0	0.0	6.0	1.0	1
3.0	0.0	6174.0	0.0	0.0	1.0	1.0	81.0	3.0	0.0	1.0	1.0	1.0	0.0	1	100.0	0.0	0.007486279792153611	2.6666666666666665	59.89023833722889	8	3	4	4	4	3.3272354631793832	7	22.458839376460837	3.0	3.0	3.0	3.0	3.0	0.0	6174.0	0.0	1.0	0.0	0.0	0.0	1.0	0.0	1.0	1.0	0.0	0.0	0.0	1.0	1.0	1
1.0	0.0	6174.0	0.0	0.0	1.0	1.0	1337.0	1.0	0.0	1.0	1.0	1.0	0.0	1	100.0	0.0	0.006031579168349364	2.0	36.18947501009619	7	3	4	3	3	2.0105263894497885	6	18.094737505048094	1.0	1.0	1.0	1.0	1.0	0.0	6174.0	0.0	1.0	0.0	0.0	0.0	1.0	0.0	1.0	1.0	0.0	0.0	0.0	1.0	1.0	1
1.0	0.0	6174.0	0.0	0.0	1.0	6.0	412.0	1.0	0.0	6.0	1.0	1.0	0.0	1	100.0	0.0	0.0026666666666666666	1.0	8.0	4	2	2	2	2	0.4444444444444444	4	8.0	1.0	1.0	1.0	1.0	1.0	0.0	6174.0	0.0	1.0	0.0	0.0	0.0	1.0	0.0	1.0	1.0	0.0	0.0	0.0	1.0	0.0	0
1.0	0.0	6174.0	0.0	0.0	0.0	0.0	0.0	1.0	0.0	0.0	0.0	0.0	0.0	1	100.0	0.0	0.009000000000000001	2.5	67.5	9	4	5	4	4	3.75	8	27.0	0.0	0.0	1.0	1.0	1.0	0.0	6174.0	0.0	2.0	0.0	1.0	1.0	1.0	0.0	1.0	1.0	0.0	0.0	0.0	2.0	1.0	1
1.0	0.0	6174.0	0.0	0.0	0.0	0.0	0.0	1.0	0.0	0.0	0.0	0.0	0.0	1	100.0	0.0	0.009000000000000001	2.5	67.5	9	4	5	4	4	3.75	8	27.0	0.0	0.0	1.0	1.0	1.0	0.0	6174.0	0.0	1.0	0.0	0.0	0.0	1.0	0.0	1.0	1.0	0.0	0.0	0.0	1.0	0.0	1
1.0	0.0	6174.0	0.0	0.0	0.0	0.0	0.0	1.0	0.0	0.0	0.0	0.0	0.0	3	100.0	0.0	0.05805500935039566	6.416666666666666	1117.5589299951164	41	12	22	7	19	62.086607221950906	19	174.165028051187	0.0	0.0	1.0	1.0	1.0	0.0	6174.0	0.0	1.0	0.0	0.0	0.0	1.0	0.0	1.0	1.0	0.0	0.0	0.0	1.0	1.0	1
1.0	0.0	6174.0	0.0	0.0	0.0	0.0	0.0	1.0	0.0	0.0	0.0	0.0	0.0	1	100.0	0.0	0.024669598120940616	1.5	111.01319154423277	20	10	10	3	10	6.167399530235153	13	74.00879436282185	0.0	0.0	1.0	1.0	1.0	0.0	6174.0	0.0	1.0	0.0	0.0	0.0	1.0	0.0	1.0	1.0	0.0	0.0	0.0	1.0	0.0	0
1.0	0.0	6174.0	0.0	0.0	0.0	0.0	0.0	1.0	0.0	0.0	0.0	0.0	0.0	3	100.0	0.0	0.04533333333333334	7.388888888888888	1004.8888888888887	34	9	19	7	15	55.82716049382717	16	136.0	0.0	0.0	1.0	1.0	1.0	0.0	6174.0	0.0	5.0	0.0	0.0	0.0	1.0	0.0	1.0	1.0	0.0	0.0	0.0	1.0	1.0	1
11.0	0.0	6174.0	0.0	0.0	1.0	2.0	1340.0	11.0	0.0	2.0	1.0	1.0	0.0	1	20.0	0.0	0.05339417147331642	5.25	840.9582007047336	41	10	21	5	20	46.71990003915187	15	160.18251441994926	11.0	11.0	8.0	8.0	11.0	0.0	6174.0	0.0	1.0	0.0	0.0	0.0	1.0	0.0	1.0	1.0	0.0	0.0	0.0	4.0	0.0	0
1.0	0.0	6174.0	0.0	0.0	0.0	0.0	0.0	1.0	0.0	0.0	0.0	0.0	0.0	1	100.0	0.0	0.009000000000000001	2.5	67.5	9	4	5	4	4	3.75	8	27.0	0.0	0.0	1.0	1.0	1.0	0.0	6174.0	0.0	1.0	0.0	0.0	0.0	1.0	0.0	1.0	1.0	0.0	0.0	0.0	1.0	0.0	1
1.0	0.0	6174.0	0.0	0.0	0.0	0.0	0.0	1.0	0.0	0.0	0.0	0.0	0.0	1	100.0	0.0	0.024669598120940616	1.5	111.01319154423277	20	10	10	3	10	6.167399530235153	13	74.00879436282185	0.0	0.0	1.0	1.0	1.0	0.0	6174.0	0.0	1.0	0.0	0.0	0.0	1.0	0.0	1.0	1.0	0.0	0.0	0.0	1.0	1.0	0
2.0	0.0	6174.0	0.0	0.0	0.0	0.0	0.0	2.0	0.0	0.0	0.0	0.0	0.0	3	100.0	0.0	0.04533333333333334	7.388888888888888	1004.8888888888887	34	9	19	7	15	55.82716049382717	16	136.0	0.0	0.0	2.0	2.0	2.0	0.0	6174.0	0.0	7.0	0.0	3.0	3.0	1.0	0.0	1.0	1.0	0.0	0.0	0.0	2.0	2.0	1
1.0	0.0	6174.0	0.0	0.0	0.0	0.0	0.0	1.0	0.0	0.0	0.0	0.0	0.0	1	100.0	0.0	0.024669598120940616	1.5	111.01319154423277	20	10	10	3	10	6.167399530235153	13	74.00879436282185	0.0	0.0	1.0	1.0	1.0	0.0	6174.0	0.0	2.0	0.0	0.0	0.0	1.0	0.0	1.0	1.0	0.0	0.0	0.0	2.0	0.0	0
6.0	0.0	6174.0	0.0	0.0	1.0	2.0	1343.0	6.0	0.0	2.0	1.0	1.0	0.0	2	66.66666666666666	0.0	0.07739760316291207	5.882352941176472	1365.8400558160954	50	17	25	8	25	75.8800031008942	25	232.19280948873626	6.0	6.0	6.0	6.0	6.0	0.0	6174.0	0.0	3.0	0.0	1.0	1.0	1.0	0.0	1.0	1.0	0.0	0.0	0.0	3.0	1.0	1
1.0	0.0	6174.0	0.0	0.0	0.0	0.0	0.0	1.0	0.0	0.0	0.0	0.0	0.0	3	100.0	0.0	0.04533333333333334	7.388888888888888	1004.8888888888887	34	9	19	7	15	55.82716049382717	16	136.0	0.0	0.0	1.0	1.0	1.0	0.0	6174.0	0.0	1.0	0.0	0.0	0.0	1.0	0.0	1.0	1.0	0.0	0.0	0.0	1.0	1.0	1
1.0	0.0	6174.0	0.0	0.0	0.0	0.0	0.0	1.0	0.0	0.0	0.0	0.0	0.0	1	100.0	0.0	0.009000000000000001	2.5	67.5	9	4	5	4	4	3.75	8	27.0	0.0	0.0	1.0	1.0	1.0	0.0	6174.0	0.0	1.0	0.0	0.0	0.0	1.0	0.0	1.0	1.0	0.0	0.0	0.0	1.0	0.0	1
3.0	0.0	6174.0	0.0	0.0	1.0	2.0	1338.0	3.0	0.0	2.0	1.0	1.0	0.0	1	100.0	0.0	0.016144014220307392	2.2857142857142856	110.70181179639351	14	7	8	4	6	6.150100655355196	11	48.43204266092217	3.0	3.0	3.0	3.0	3.0	0.0	6174.0	0.0	1.0	0.0	0.0	0.0	1.0	0.0	1.0	1.0	0.0	0.0	0.0	1.0	2.0	2
5.0	0.0	5578.0	0.0	0.0	1.0	1.0	81.0	5.0	0.0	1.0	1.0	1.0	0.0	3	300.0	0.0	0.020969158402799518	5.833333333333334	366.9602720489917	17	6	10	7	7	20.386681780499533	13	62.90747520839857	3.0	3.0	3.0	3.0	5.0	0.0	5578.0	0.0	3.0	0.0	1.0	1.0	1.0	0.0	1.0	1.0	0.0	0.0	0.0	1.0	1.0	1
1.0	0.0	6174.0	0.0	0.0	0.0	0.0	0.0	1.0	0.0	0.0	0.0	0.0	0.0	4	3.571428571428571	0.0	10.721115739864144	18.73780487804878	602670.5244256558	3426	656	1756	14	1670	33481.695801425325	670	32163.347219592437	0.0	0.0	1.0	1.0	1.0	0.0	6174.0	0.0	1.0	0.0	0.0	0.0	1.0	0.0	1.0	1.0	0.0	0.0	0.0	1.0	0.0	1
1.0	0.0	6174.0	0.0	0.0	0.0	0.0	0.0	1.0	0.0	0.0	0.0	0.0	0.0	1	100.0	0.0	0.009000000000000001	2.5	67.5	9	4	5	4	4	3.75	8	27.0	0.0	0.0	1.0	1.0	1.0	0.0	6174.0	0.0	1.0	0.0	0.0	0.0	1.0	0.0	1.0	1.0	0.0	0.0	0.0	1.0	1.0	1
10.0	0.0	6612.0	0.0	0.0	1.0	2.0	408.0	10.0	0.0	2.0	1.0	1.0	0.0	1	12.5	0.0	0.0799162612236739	2.7	647.3217159117587	53	20	36	3	17	35.962317550653246	23	239.7487836710217	10.0	10.0	10.0	10.0	10.0	0.0	6612.0	0.0	1.0	0.0	0.0	0.0	1.0	0.0	1.0	1.0	0.0	0.0	0.0	8.0	8.0	8
1.0	0.0	6612.0	0.0	0.0	1.0	2.0	1363.0	1.0	0.0	2.0	1.0	1.0	0.0	1	100.0	0.0	0.001	1.0	3.0	3	1	2	1	1	0.16666666666666666	2	3.0	1.0	1.0	1.0	1.0	1.0	0.0	6612.0	0.0	1.0	0.0	0.0	0.0	1.0	0.0	1.0	1.0	0.0	0.0	0.0	1.0	1.0	1
1.0	0.0	6612.0	0.0	0.0	0.0	0.0	0.0	1.0	0.0	0.0	0.0	0.0	0.0	3	100.0	0.0	0.05805500935039566	6.416666666666666	1117.5589299951164	41	12	22	7	19	62.086607221950906	19	174.165028051187	0.0	0.0	1.0	1.0	1.0	0.0	6612.0	0.0	1.0	0.0	0.0	0.0	1.0	0.0	1.0	1.0	0.0	0.0	0.0	1.0	1.0	1
1.0	0.0	6174.0	0.0	0.0	0.0	0.0	0.0	1.0	0.0	0.0	0.0	0.0	0.0	1	100.0	0.0	0.024669598120940616	1.5	111.01319154423277	20	10	10	3	10	6.167399530235153	13	74.00879436282185	0.0	0.0	1.0	1.0	1.0	0.0	6174.0	0.0	1.0	0.0	0.0	0.0	1.0	0.0	1.0	1.0	0.0	0.0	0.0	1.0	1.0	0
1.0	0.0	6612.0	0.0	0.0	1.0	2.0	1400.0	1.0	0.0	2.0	1.0	1.0	0.0	1	100.0	0.0	0.014990870347428291	3.333333333333333	149.90870347428287	13	6	8	5	5	8.328261304126826	11	44.97261104228487	1.0	1.0	1.0	1.0	1.0	0.0	6612.0	0.0	1.0	0.0	0.0	0.0	1.0	0.0	1.0	1.0	0.0	0.0	0.0	1.0	2.0	2
8199.0	0.0	6174.0	0.0	0.0	0.9994994	224.0	3642.0	8199.0	0.021023765	254.0	0.99719477	0.99750865	23.0	4	0.6768189509306259	0.0	10.701313663968529	20.514018691588785	658580.8455816146	3430	642	1756	15	1674	36587.824754534144	657	32103.940991905587	8176.0	7207.0	1071.0	1244.0	8199.0	0.0	6174.0	0.0	6.0	0.0	2.0	1.0	1.0	0.0	1.0	1.0	0.0	1.0	0.0	487.0	1.0	1
4.0	0.0	6174.0	0.0	0.0	1.0	2.0	1340.0	4.0	0.0	2.0	1.0	1.0	0.0	2	66.66666666666666	0.0	0.025903078026987644	3.4375	267.12549215331006	21	8	11	5	10	14.840305119628336	13	77.70923408096293	4.0	4.0	4.0	4.0	4.0	0.0	6174.0	0.0	2.0	0.0	1.0	1.0	1.0	0.0	1.0	1.0	0.0	0.0	0.0	3.0	0.0	0
1.0	0.0	6174.0	0.0	0.0	0.0	0.0	0.0	1.0	0.0	0.0	0.0	0.0	0.0	1	100.0	0.0	0.024669598120940616	1.5	111.01319154423277	20	10	10	3	10	6.167399530235153	13	74.00879436282185	0.0	0.0	1.0	1.0	1.0	0.0	6174.0	0.0	2.0	0.0	1.0	1.0	1.0	0.0	1.0	1.0	0.0	1.0	0.0	1.0	1.0	0
1.0	0.0	6612.0	0.0	0.0	1.0	2.0	408.0	1.0	0.0	2.0	1.0	1.0	0.0	1	100.0	0.0	0.004643856189774725	1.3333333333333333	18.575424759098894	6	3	4	2	2	1.0319680421721609	5	13.931568569324176	1.0	1.0	1.0	1.0	1.0	0.0	6612.0	0.0	1.0	0.0	0.0	0.0	1.0	0.0	1.0	1.0	0.0	0.0	0.0	1.0	1.0	1
1.0	0.0	6174.0	0.0	0.0	0.0	0.0	0.0	1.0	0.0	0.0	0.0	0.0	0.0	1	100.0	0.0	0.024669598120940616	1.5	111.01319154423277	20	10	10	3	10	6.167399530235153	13	74.00879436282185	0.0	0.0	1.0	1.0	1.0	0.0	6174.0	0.0	1.0	0.0	0.0	0.0	1.0	0.0	1.0	1.0	0.0	1.0	0.0	2.0	1.0	0
1.0	0.0	6174.0	0.0	0.0	0.0	0.0	0.0	1.0	0.0	0.0	0.0	0.0	0.0	1	100.0	0.0	0.024669598120940616	1.5	111.01319154423277	20	10	10	3	10	6.167399530235153	13	74.00879436282185	0.0	0.0	1.0	1.0	1.0	0.0	6174.0	0.0	1.0	0.0	0.0	0.0	1.0	0.0	1.0	1.0	0.0	0.0	0.0	1.0	1.0	0
1.0	0.0	6612.0	0.0	0.0	0.0	0.0	0.0	1.0	0.0	0.0	0.0	0.0	0.0	1	100.0	0.0	0.024669598120940616	1.5	111.01319154423277	20	10	10	3	10	6.167399530235153	13	74.00879436282185	0.0	0.0	1.0	1.0	1.0	0.0	6612.0	0.0	6.0	0.0	3.0	3.0	1.0	0.0	1.0	1.0	0.0	1.0	0.0	2.0	1.0	0
1.0	0.0	6174.0	0.0	0.0	0.0	0.0	0.0	1.0	0.0	0.0	0.0	0.0	0.0	1	100.0	0.0	0.024669598120940616	1.5	111.01319154423277	20	10	10	3	10	6.167399530235153	13	74.00879436282185	0.0	0.0	1.0	1.0	1.0	0.0	6174.0	0.0	1.0	0.0	0.0	0.0	1.0	0.0	1.0	1.0	0.0	0.0	0.0	1.0	1.0	0
1.0	0.0	6612.0	0.0	0.0	0.0	0.0	0.0	1.0	0.0	0.0	0.0	0.0	0.0	1	100.0	0.0	0.024669598120940616	1.5	111.01319154423277	20	10	10	3	10	6.167399530235153	13	74.00879436282185	0.0	0.0	1.0	1.0	1.0	0.0	6612.0	0.0	1.0	0.0	0.0	0.0	1.0	0.0	1.0	1.0	0.0	0.0	0.0	1.0	1.0	0
1.0	0.0	6174.0	0.0	0.0	0.0	0.0	0.0	1.0	0.0	0.0	0.0	0.0	0.0	3	100.0	0.0	0.05805500935039566	6.416666666666666	1117.5589299951164	41	12	22	7	19	62.086607221950906	19	174.165028051187	0.0	0.0	1.0	1.0	1.0	0.0	6174.0	0.0	8.0	0.0	3.0	3.0	1.0	0.0	1.0	1.0	0.0	1.0	0.0	2.0	1.0	1
1.0	0.0	6174.0	0.0	0.0	0.0	0.0	0.0	1.0	0.0	0.0	0.0	0.0	0.0	3	100.0	0.0	0.04533333333333334	7.388888888888888	1004.8888888888887	34	9	19	7	15	55.82716049382717	16	136.0	0.0	0.0	1.0	1.0	1.0	0.0	6174.0	0.0	1.0	0.0	0.0	0.0	1.0	0.0	1.0	1.0	0.0	0.0	0.0	2.0	0.0	1
1.0	0.0	6174.0	0.0	0.0	0.0	0.0	0.0	1.0	0.0	0.0	0.0	0.0	0.0	3	100.0	0.0	0.05805500935039566	6.416666666666666	1117.5589299951164	41	12	22	7	19	62.086607221950906	19	174.165028051187	0.0	0.0	1.0	1.0	1.0	0.0	6174.0	0.0	1.0	0.0	0.0	0.0	1.0	0.0	1.0	1.0	0.0	0.0	0.0	1.0	1.0	1
1.0	0.0	6174.0	0.0	0.0	0.0	0.0	0.0	1.0	0.0	0.0	0.0	0.0	0.0	3	100.0	0.0	0.05805500935039566	6.416666666666666	1117.5589299951164	41	12	22	7	19	62.086607221950906	19	174.165028051187	0.0	0.0	1.0	1.0	1.0	0.0	6174.0	0.0	1.0	0.0	0.0	0.0	1.0	0.0	1.0	1.0	0.0	0.0	0.0	2.0	3.0	1
1.0	0.0	6174.0	0.0	0.0	0.0	0.0	0.0	1.0	0.0	0.0	0.0	0.0	0.0	1	100.0	0.0	0.0006666666666666666	0.5	1.0	2	1	1	1	1	0.05555555555555555	2	2.0	0.0	0.0	1.0	1.0	1.0	0.0	6174.0	0.0	1.0	0.0	0.0	0.0	1.0	0.0	1.0	1.0	0.0	0.0	0.0	1.0	0.0	0
1.0	0.0	6174.0	0.0	0.0	0.0	0.0	0.0	1.0	0.0	0.0	0.0	0.0	0.0	3	100.0	0.0	0.05805500935039566	6.416666666666666	1117.5589299951164	41	12	22	7	19	62.086607221950906	19	174.165028051187	0.0	0.0	1.0	1.0	1.0	0.0	6174.0	0.0	6.0	0.0	2.0	2.0	1.0	0.0	1.0	1.0	0.0	1.0	0.0	2.0	1.0	1
1.0	0.0	6174.0	0.0	0.0	0.0	0.0	0.0	1.0	0.0	0.0	0.0	0.0	0.0	1	100.0	0.0	0.0006666666666666666	0.5	1.0	2	1	1	1	1	0.05555555555555555	2	2.0	0.0	0.0	1.0	1.0	1.0	0.0	6174.0	0.0	1.0	0.0	0.0	0.0	1.0	0.0	1.0	1.0	0.0	0.0	0.0	1.0	1.0	0
3.0	0.0	6174.0	0.0	0.0	1.0	1.0	1337.0	3.0	0.0	1.0	1.0	1.0	0.0	1	100.0	0.0	0.007486279792153611	2.6666666666666665	59.89023833722889	8	3	4	4	4	3.3272354631793832	7	22.458839376460837	3.0	3.0	3.0	3.0	3.0	0.0	6174.0	0.0	1.0	0.0	0.0	0.0	1.0	0.0	1.0	1.0	0.0	0.0	0.0	1.0	1.0	1
1.0	0.0	6174.0	0.0	0.0	0.0	0.0	0.0	1.0	0.0	0.0	0.0	0.0	0.0	3	100.0	0.0	0.04533333333333334	7.388888888888888	1004.8888888888887	34	9	19	7	15	55.82716049382717	16	136.0	0.0	0.0	1.0	1.0	1.0	0.0	6174.0	0.0	1.0	0.0	0.0	0.0	1.0	0.0	1.0	1.0	0.0	1.0	0.0	1.0	1.0	1
1.0	0.0	6612.0	0.0	0.0	0.0	0.0	0.0	1.0	0.0	0.0	0.0	0.0	0.0	4	3.571428571428571	0.0	10.721115739864144	18.73780487804878	602670.5244256558	3426	656	1756	14	1670	33481.695801425325	670	32163.347219592437	0.0	0.0	1.0	1.0	1.0	0.0	6612.0	0.0	2.0	27.0	1.0	1.0	1.0	0.0	1.0	1.0	0.0	0.0	0.0	2.0	1.0	1
10.0	0.0	4451.0	0.0	0.0	1.0	2.0	1349.0	10.0	0.041666668	2.0	1.0	1.0	1.0	11	57.894736842105274	0.0	0.2893078082493765	33.26086956521739	28867.887823144312	162	23	85	18	77	1603.7715457302393	41	867.9234247481296	24.0	23.0	23.0	24.0	10.0	0.0	4451.0	0.0	12.0	0.0	3.0	3.0	1.0	0.0	1.0	1.0	0.0	0.0	0.0	12.0	1.0	1
1.0	0.0	6174.0	0.0	0.0	0.0	0.0	0.0	1.0	0.0	0.0	0.0	0.0	0.0	1	100.0	0.0	0.009000000000000001	2.5	67.5	9	4	5	4	4	3.75	8	27.0	0.0	0.0	1.0	1.0	1.0	0.0	6174.0	0.0	2.0	0.0	1.0	1.0	1.0	0.0	1.0	1.0	0.0	0.0	0.0	2.0	1.0	1
1.0	0.0	6174.0	0.0	0.0	0.0	0.0	0.0	1.0	0.0	0.0	0.0	0.0	0.0	4	3.571428571428571	0.0	10.721115739864144	18.73780487804878	602670.5244256558	3426	656	1756	14	1670	33481.695801425325	670	32163.347219592437	0.0	0.0	1.0	1.0	1.0	0.0	6174.0	0.0	2.0	0.0	1.0	1.0	1.0	0.0	1.0	1.0	0.0	0.0	0.0	1.0	0.0	1
1.0	0.0	6174.0	0.0	0.0	0.0	0.0	0.0	1.0	0.0	0.0	0.0	0.0	0.0	3	100.0	0.0	0.04533333333333334	7.388888888888888	1004.8888888888887	34	9	19	7	15	55.82716049382717	16	136.0	0.0	0.0	1.0	1.0	1.0	0.0	6174.0	0.0	2.0	0.0	0.0	0.0	1.0	0.0	1.0	1.0	0.0	0.0	0.0	1.0	1.0	1
6.0	0.0	6174.0	0.0	0.0	1.0	2.0	1341.0	6.0	0.0	2.0	1.0	1.0	0.0	2	66.66666666666666	0.0	0.020076191675801314	4.4	265.00573012057737	19	5	11	4	8	14.7225405622543	9	60.228575027403934	6.0	6.0	6.0	6.0	6.0	0.0	6174.0	0.0	2.0	0.0	1.0	1.0	1.0	0.0	1.0	1.0	0.0	0.0	0.0	3.0	1.0	1
13.0	0.0	6174.0	0.0	0.0	1.0	2.0	408.0	13.0	0.16666667	2.0	1.0	1.0	2.0	2	28.57142857142857	0.0	0.04070483689955202	5.625	686.8941226799402	33	8	18	5	15	38.16078459333003	13	122.11451069865605	13.0	10.0	10.0	13.0	13.0	0.0	6174.0	0.0	2.0	0.0	1.0	1.0	1.0	0.0	1.0	1.0	0.0	0.0	0.0	7.0	1.0	1
8.0	0.0	6174.0	0.0	0.0	1.0	1.0	276.0	8.0	0.0	1.0	1.0	1.0	0.0	2	28.57142857142857	0.0	0.05797261104228486	6.2857142857142865	1093.1978082259434	39	14	22	8	17	60.733211568107954	22	173.9178331268546	8.0	8.0	8.0	8.0	8.0	0.0	6174.0	0.0	2.0	0.0	1.0	1.0	1.0	0.0	1.0	1.0	0.0	1.0	0.0	5.0	1.0	1
1.0	0.0	6174.0	0.0	0.0	0.0	0.0	0.0	1.0	0.0	0.0	0.0	0.0	0.0	1	100.0	0.0	0.0006666666666666666	0.5	1.0	2	1	1	1	1	0.05555555555555555	2	2.0	0.0	0.0	1.0	1.0	1.0	0.0	6174.0	0.0	1.0	0.0	0.0	0.0	1.0	0.0	1.0	1.0	0.0	0.0	0.0	1.0	0.0	0
1.0	0.0	4769.0	0.0	0.0	1.0	2.0	1339.0	1.0	0.0	2.0	1.0	1.0	0.0	1	0.0	0.0	0.0	0.0	0.0	0	0	0	0	0	0.0	0	0.0	1.0	1.0	1.0	1.0	1.0	0.0	4769.0	0.0	1.0	0.0	0.0	0.0	1.0	0.0	1.0	1.0	0.0	0.0	0.0	0.0	0.0	0
50.0	0.0	6174.0	0.0	0.0	1.0	2.0	1360.0	50.0	0.12195122	2.0	1.0	1.0	5.0	12	37.5	0.0	0.4187784738305436	18.351063829787236	23055.09151141556	211	47	115	15	96	1280.8384173008646	62	1256.3354214916308	50.0	37.0	36.0	49.0	50.0	0.0	6174.0	0.0	13.0	0.0	2.0	2.0	1.0	0.0	1.0	1.0	0.0	1.0	0.0	28.0	0.0	0
7.0	0.0	6174.0	0.0	0.0	0.0	0.0	0.0	7.0	0.0	0.0	0.0	0.0	0.0	1	33.33333333333333	0.0	0.022844129532345624	3.75	256.99645723888824	18	8	10	6	8	14.277580957716017	14	68.53238859703687	0.0	0.0	6.0	6.0	7.0	0.0	6174.0	0.0	1.0	0.0	0.0	0.0	1.0	0.0	1.0	1.0	0.0	0.0	0.0	3.0	2.0	2
1.0	0.0	6174.0	0.0	0.0	0.0	0.0	0.0	1.0	0.0	0.0	0.0	0.0	0.0	1	100.0	0.0	0.009000000000000001	2.5	67.5	9	4	5	4	4	3.75	8	27.0	0.0	0.0	1.0	1.0	1.0	0.0	6174.0	0.0	1.0	0.0	0.0	0.0	1.0	0.0	1.0	1.0	0.0	0.0	0.0	0.0	0.0	1
4.0	0.0	4567.0	0.0	0.0	1.0	1.0	1337.0	4.0	0.0	1.0	1.0	1.0	0.0	1	50.0	0.0	0.025903078026987644	4.285714285714286	333.03957463269825	21	7	10	6	11	18.50219859070545	13	77.70923408096293	4.0	4.0	4.0	4.0	4.0	0.0	4567.0	0.0	1.0	0.0	0.0	0.0	1.0	0.0	1.0	1.0	0.0	2.0	0.0	2.0	0.0	0
1.0	0.0	6174.0	0.0	0.0	0.0	0.0	0.0	1.0	0.0	0.0	0.0	0.0	0.0	1	100.0	0.0	0.024669598120940616	1.5	111.01319154423277	20	10	10	3	10	6.167399530235153	13	74.00879436282185	0.0	0.0	1.0	1.0	1.0	0.0	6174.0	0.0	2.0	0.0	1.0	1.0	1.0	0.0	1.0	1.0	0.0	0.0	0.0	2.0	1.0	0
1.0	0.0	6612.0	0.0	0.0	1.0	5.0	411.0	1.0	0.0	5.0	1.0	1.0	0.0	1	100.0	0.0	0.01	1.7999999999999998	53.99999999999999	10	5	6	3	4	3.0	8	30.0	1.0	1.0	1.0	1.0	1.0	0.0	6612.0	0.0	1.0	0.0	0.0	0.0	1.0	0.0	1.0	1.0	0.0	0.0	0.0	1.0	0.0	0
1.0	0.0	6612.0	0.0	0.0	0.0	0.0	0.0	1.0	0.0	0.0	0.0	0.0	0.0	4	3.571428571428571	0.0	10.721115739864144	18.73780487804878	602670.5244256558	3426	656	1756	14	1670	33481.695801425325	670	32163.347219592437	0.0	0.0	1.0	1.0	1.0	0.0	6612.0	0.0	2.0	0.0	1.0	1.0	1.0	0.0	1.0	1.0	0.0	0.0	0.0	1.0	1.0	1
1.0	0.0	6174.0	0.0	0.0	1.0	5.0	411.0	1.0	0.0	5.0	1.0	1.0	0.0	1	100.0	0.0	0.0026666666666666666	1.0	8.0	4	2	2	2	2	0.4444444444444444	4	8.0	1.0	1.0	1.0	1.0	1.0	0.0	6174.0	0.0	1.0	0.0	0.0	0.0	1.0	0.0	1.0	1.0	0.0	0.0	0.0	1.0	0.0	0
5.0	0.0	6174.0	0.0	0.0	1.0	2.0	1343.0	5.0	0.0	2.0	1.0	1.0	0.0	3	150.0	0.0	0.035535312605870964	7.5	799.5445336320967	28	7	15	7	13	44.41914075733872	14	106.60593781761291	5.0	5.0	5.0	5.0	5.0	0.0	6174.0	0.0	5.0	0.0	1.0	1.0	1.0	0.0	1.0	1.0	0.0	0.0	0.0	2.0	1.0	1
1.0	0.0	6174.0	0.0	0.0	0.0	0.0	0.0	1.0	0.0	0.0	0.0	0.0	0.0	1	100.0	0.0	0.024669598120940616	1.5	111.01319154423277	20	10	10	3	10	6.167399530235153	13	74.00879436282185	0.0	0.0	1.0	1.0	1.0	0.0	6174.0	0.0	1.0	0.0	0.0	0.0	1.0	0.0	1.0	1.0	0.0	0.0	0.0	2.0	0.0	0
1.0	0.0	6174.0	0.0	0.0	0.0	0.0	0.0	1.0	0.0	0.0	0.0	0.0	0.0	3	100.0	0.0	0.04533333333333334	7.388888888888888	1004.8888888888887	34	9	19	7	15	55.82716049382717	16	136.0	0.0	0.0	1.0	1.0	1.0	0.0	6174.0	0.0	3.0	0.0	1.0	1.0	1.0	0.0	1.0	1.0	0.0	1.0	0.0	2.0	2.0	1
1.0	0.0	6174.0	0.0	0.0	0.0	0.0	0.0	1.0	0.0	0.0	0.0	0.0	0.0	4	3.571428571428571	0.0	10.721115739864144	18.73780487804878	602670.5244256558	3426	656	1756	14	1670	33481.695801425325	670	32163.347219592437	0.0	0.0	1.0	1.0	1.0	0.0	6174.0	0.0	1.0	0.0	0.0	0.0	1.0	0.0	1.0	1.0	0.0	0.0	0.0	1.0	2.0	1
37.0	0.0	4769.0	0.0	0.0	1.0	2.0	1346.0	37.0	0.115384616	2.0	1.0	1.0	3.0	5	33.33333333333333	0.0	0.12383616506065932	17.285714285714285	6421.7897024313315	80	14	44	11	36	356.7660945795185	25	371.50849518197793	37.0	34.0	23.0	26.0	37.0	0.0	4769.0	0.0	6.0	0.0	1.0	1.0	1.0	0.0	1.0	1.0	0.0	0.0	0.0	11.0	4.0	4
1.0	0.0	6174.0	0.0	0.0	0.0	0.0	0.0	1.0	0.0	0.0	0.0	0.0	0.0	3	100.0	0.0	0.04533333333333334	7.388888888888888	1004.8888888888887	34	9	19	7	15	55.82716049382717	16	136.0	0.0	0.0	1.0	1.0	1.0	0.0	6174.0	0.0	2.0	0.0	1.0	1.0	1.0	0.0	1.0	1.0	0.0	0.0	0.0	1.0	2.0	1
1.0	0.0	6612.0	0.0	0.0	0.0	0.0	0.0	1.0	0.0	0.0	0.0	0.0	0.0	3	100.0	0.0	0.05805500935039566	6.416666666666666	1117.5589299951164	41	12	22	7	19	62.086607221950906	19	174.165028051187	0.0	0.0	1.0	1.0	1.0	0.0	6612.0	0.0	1.0	0.0	0.0	0.0	1.0	0.0	1.0	1.0	0.0	0.0	0.0	1.0	1.0	1
1.0	0.0	6174.0	0.0	0.0	0.0	0.0	0.0	1.0	0.0	0.0	0.0	0.0	0.0	1	100.0	0.0	0.024669598120940616	1.5	111.01319154423277	20	10	10	3	10	6.167399530235153	13	74.00879436282185	0.0	0.0	1.0	1.0	1.0	0.0	6174.0	0.0	10.0	0.0	4.0	4.0	1.0	0.0	1.0	1.0	0.0	2.0	0.0	2.0	1.0	0
1.0	0.0	6612.0	0.0	0.0	0.0	0.0	0.0	1.0	0.0	0.0	0.0	0.0	0.0	4	3.571428571428571	0.0	10.721115739864144	18.73780487804878	602670.5244256558	3426	656	1756	14	1670	33481.695801425325	670	32163.347219592437	0.0	0.0	1.0	1.0	1.0	0.0	6612.0	0.0	1.0	0.0	0.0	0.0	1.0	0.0	1.0	1.0	0.0	0.0	0.0	1.0	1.0	1
3.0	0.0	6174.0	0.0	0.0	1.0	2.0	94.0	3.0	0.0	2.0	1.0	1.0	0.0	1	100.0	0.0	0.003869880158145603	1.0	11.60964047443681	5	3	3	2	2	0.6449800263576005	5	11.60964047443681	3.0	3.0	3.0	3.0	3.0	0.0	6174.0	0.0	1.0	0.0	0.0	0.0	1.0	0.0	1.0	1.0	0.0	0.0	0.0	1.0	0.0	0
1.0	0.0	6612.0	0.0	0.0	1.0	3.0	411.0	1.0	0.0	3.0	1.0	1.0	0.0	1	100.0	0.0	0.0026666666666666666	1.0	8.0	4	2	2	2	2	0.4444444444444444	4	8.0	1.0	1.0	1.0	1.0	1.0	0.0	6612.0	0.0	1.0	0.0	0.0	0.0	1.0	0.0	1.0	1.0	0.0	0.0	0.0	1.0	0.0	0
1.0	0.0	6612.0	0.0	0.0	0.0	0.0	0.0	1.0	0.0	0.0	0.0	0.0	0.0	4	3.571428571428571	0.0	10.721115739864144	18.73780487804878	602670.5244256558	3426	656	1756	14	1670	33481.695801425325	670	32163.347219592437	0.0	0.0	1.0	1.0	1.0	0.0	6612.0	0.0	6.0	0.0	1.0	1.0	1.0	0.0	1.0	1.0	0.0	0.0	0.0	5.0	4.0	1
8.0	0.0	6174.0	0.0	0.0	1.0	1.0	276.0	8.0	0.0	1.0	1.0	1.0	0.0	3	50.0	0.0	0.04632457886750385	8.444444444444445	1173.5559979767645	34	9	19	8	15	65.19755544315358	17	138.97373660251156	8.0	8.0	8.0	8.0	8.0	0.0	6174.0	0.0	3.0	0.0	2.0	2.0	1.0	0.0	1.0	1.0	0.0	0.0	0.0	5.0	1.0	1
1.0	0.0	6174.0	0.0	0.0	0.0	0.0	0.0	1.0	0.0	0.0	0.0	0.0	0.0	4	3.571428571428571	0.0	10.721115739864144	18.73780487804878	602670.5244256558	3426	656	1756	14	1670	33481.695801425325	670	32163.347219592437	0.0	0.0	1.0	1.0	1.0	0.0	6174.0	0.0	2.0	0.0	0.0	0.0	1.0	0.0	1.0	1.0	0.0	1.0	0.0	1.0	1.0	1
1.0	0.0	6174.0	0.0	0.0	0.0	0.0	0.0	1.0	0.0	0.0	0.0	0.0	0.0	3	100.0	0.0	0.05805500935039566	6.416666666666666	1117.5589299951164	41	12	22	7	19	62.086607221950906	19	174.165028051187	0.0	0.0	1.0	1.0	1.0	0.0	6174.0	0.0	2.0	0.0	1.0	1.0	1.0	0.0	1.0	1.0	0.0	0.0	0.0	2.0	1.0	1
1.0	0.0	6174.0	0.0	0.0	0.0	0.0	0.0	1.0	0.0	0.0	0.0	0.0	0.0	1	100.0	0.0	0.0006666666666666666	0.5	1.0	2	1	1	1	1	0.05555555555555555	2	2.0	0.0	0.0	1.0	1.0	1.0	0.0	6174.0	0.0	1.0	0.0	0.0	0.0	1.0	0.0	1.0	1.0	0.0	0.0	0.0	1.0	1.0	0
1.0	0.0	6612.0	0.0	0.0	1.0	2.0	408.0	1.0	0.0	2.0	1.0	1.0	0.0	1	100.0	0.0	0.012	1.6666666666666667	60.0	12	6	10	2	2	3.333333333333333	8	36.0	1.0	1.0	1.0	1.0	1.0	0.0	6612.0	0.0	1.0	0.0	0.0	0.0	1.0	0.0	1.0	1.0	0.0	0.0	0.0	1.0	4.0	4
26.0	0.0	6174.0	0.0	0.0	1.0	2.0	281.0	26.0	0.0	2.0	1.0	1.0	0.0	3	25.0	0.0	0.1771214144313843	12.057692307692307	6407.026548950651	102	26	57	11	45	355.9459193861473	37	531.3642432941529	26.0	22.0	14.0	18.0	26.0	0.0	6174.0	0.0	3.0	0.0	1.0	1.0	1.0	0.0	1.0	1.0	0.0	0.0	0.0	8.0	1.0	1
3.0	0.0	6612.0	0.0	0.0	1.0	2.0	1339.0	3.0	0.0	2.0	1.0	1.0	0.0	1	100.0	0.0	0.013000000000000001	2.1	81.89999999999998	13	5	7	3	6	4.55	8	39.0	3.0	3.0	3.0	3.0	3.0	0.0	6612.0	0.0	1.0	0.0	0.0	0.0	1.0	0.0	1.0	1.0	0.0	0.0	0.0	1.0	1.0	1
1.0	0.0	6174.0	0.0	0.0	0.0	0.0	0.0	1.0	0.0	0.0	0.0	0.0	0.0	3	100.0	0.0	0.04533333333333334	7.388888888888888	1004.8888888888887	34	9	19	7	15	55.82716049382717	16	136.0	0.0	0.0	1.0	1.0	1.0	0.0	6174.0	0.0	1.0	0.0	0.0	0.0	1.0	0.0	1.0	1.0	0.0	1.0	0.0	1.0	1.0	1
3.0	0.0	6174.0	0.0	0.0	1.0	2.0	408.0	3.0	0.0	2.0	1.0	1.0	0.0	1	100.0	0.0	0.006893233335256416	1.25	25.849625007211557	8	4	5	2	3	1.4360902781784202	6	20.679700005769252	3.0	3.0	3.0	3.0	3.0	0.0	6174.0	0.0	1.0	0.0	0.0	0.0	1.0	0.0	1.0	1.0	0.0	0.0	0.0	1.0	1.0	1
1.0	0.0	6174.0	0.0	0.0	0.0	0.0	0.0	1.0	0.0	0.0	0.0	0.0	0.0	1	100.0	0.0	0.009000000000000001	2.5	67.5	9	4	5	4	4	3.75	8	27.0	0.0	0.0	1.0	1.0	1.0	0.0	6174.0	0.0	1.0	0.0	0.0	0.0	1.0	0.0	1.0	1.0	0.0	0.0	0.0	1.0	0.0	1
25.0	0.0	6612.0	0.0	0.0	1.0	2.0	109.0	25.0	0.0	2.0	1.0	1.0	0.0	7	38.888888888888886	0.0	0.2408065744858494	23.523809523809533	16994.063970858515	142	21	76	13	66	944.1146650476953	34	722.4197234575482	25.0	22.0	22.0	25.0	25.0	0.0	6612.0	0.0	7.0	0.0	4.0	4.0	1.0	0.0	1.0	1.0	0.0	0.0	0.0	18.0	1.0	1
1.0	0.0	6174.0	0.0	0.0	0.0	0.0	0.0	1.0	0.0	0.0	0.0	0.0	0.0	1	100.0	0.0	0.009000000000000001	2.5	67.5	9	4	5	4	4	3.75	8	27.0	0.0	0.0	1.0	1.0	1.0	0.0	6174.0	0.0	1.0	0.0	0.0	0.0	1.0	0.0	1.0	1.0	0.0	0.0	0.0	1.0	0.0	1
5.0	0.0	4608.0	0.0	0.0	1.0	1.0	81.0	5.0	0.0	1.0	1.0	1.0	0.0	2	33.33333333333333	0.0	0.060506993328423075	6.1923076923076925	1124.0337606780133	42	13	23	7	19	62.446320037667405	20	181.52097998526924	8.0	8.0	8.0	8.0	5.0	0.0	4608.0	0.0	2.0	0.0	1.0	1.0	1.0	0.0	1.0	1.0	0.0	0.0	0.0	5.0	1.0	1
1.0	0.0	6174.0	0.0	0.0	0.0	0.0	0.0	1.0	0.0	0.0	0.0	0.0	0.0	1	100.0	0.0	0.009000000000000001	2.5	67.5	9	4	5	4	4	3.75	8	27.0	0.0	0.0	1.0	1.0	1.0	0.0	6174.0	0.0	1.0	0.0	0.0	0.0	1.0	0.0	1.0	1.0	0.0	0.0	0.0	1.0	1.0	1
1.0	0.0	6174.0	0.0	0.0	0.0	0.0	0.0	1.0	0.0	0.0	0.0	0.0	0.0	1	100.0	0.0	0.024669598120940616	1.5	111.01319154423277	20	10	10	3	10	6.167399530235153	13	74.00879436282185	0.0	0.0	1.0	1.0	1.0	0.0	6174.0	0.0	1.0	0.0	0.0	0.0	1.0	0.0	1.0	1.0	0.0	0.0	0.0	1.0	1.0	0
6.0	0.0	6612.0	0.0	0.0	1.0	2.0	339.0	6.0	0.0	2.0	1.0	1.0	0.0	3	100.0	0.0	0.014395021744511906	3.5	151.147728317375	13	5	7	5	6	8.397096017631945	10	43.18506523353572	6.0	6.0	6.0	6.0	6.0	0.0	6612.0	0.0	3.0	1.0	1.0	1.0	1.0	0.0	1.0	1.0	0.0	0.0	0.0	4.0	1.0	1
1.0	0.0	6174.0	0.0	0.0	0.0	0.0	0.0	1.0	0.0	0.0	0.0	0.0	0.0	3	100.0	0.0	0.04533333333333334	7.388888888888888	1004.8888888888887	34	9	19	7	15	55.82716049382717	16	136.0	0.0	0.0	1.0	1.0	1.0	0.0	6174.0	0.0	1.0	0.0	0.0	0.0	1.0	0.0	1.0	1.0	0.0	0.0	0.0	2.0	0.0	1
1.0	0.0	6174.0	0.0	0.0	0.0	0.0	0.0	1.0	0.0	0.0	0.0	0.0	0.0	3	100.0	0.0	0.05805500935039566	6.416666666666666	1117.5589299951164	41	12	22	7	19	62.086607221950906	19	174.165028051187	0.0	0.0	1.0	1.0	1.0	0.0	6174.0	0.0	1.0	0.0	0.0	0.0	1.0	0.0	1.0	1.0	0.0	0.0	0.0	1.0	0.0	1
1.0	0.0	6174.0	0.0	0.0	0.0	0.0	0.0	1.0	0.0	0.0	0.0	0.0	0.0	4	3.571428571428571	0.0	10.721115739864144	18.73780487804878	602670.5244256558	3426	656	1756	14	1670	33481.695801425325	670	32163.347219592437	0.0	0.0	1.0	1.0	1.0	0.0	6174.0	0.0	1.0	0.0	0.0	0.0	1.0	0.0	1.0	1.0	0.0	1.0	0.0	1.0	1.0	1
1.0	0.0	6174.0	0.0	0.0	0.0	0.0	0.0	1.0	0.0	0.0	0.0	0.0	0.0	1	100.0	0.0	0.009000000000000001	2.5	67.5	9	4	5	4	4	3.75	8	27.0	0.0	0.0	1.0	1.0	1.0	0.0	6174.0	0.0	1.0	0.0	0.0	0.0	1.0	0.0	1.0	1.0	0.0	0.0	0.0	1.0	0.0	1
32.0	0.0	5578.0	0.0	0.0	1.0	1.0	1337.0	32.0	0.0	1.0	1.0	1.0	0.0	2	200.0	0.0	0.05856423230371681	3.4375	603.9436456320797	40	16	22	5	18	33.552424757337754	21	175.6926969111504	8.0	8.0	8.0	8.0	32.0	0.0	5578.0	0.0	2.0	0.0	1.0	1.0	1.0	0.0	1.0	1.0	0.0	0.0	0.0	1.0	2.0	2
1.0	0.0	6174.0	0.0	0.0	0.0	0.0	0.0	1.0	0.0	0.0	0.0	0.0	0.0	1	100.0	0.0	0.009000000000000001	2.5	67.5	9	4	5	4	4	3.75	8	27.0	0.0	0.0	1.0	1.0	1.0	0.0	6174.0	0.0	1.0	0.0	0.0	0.0	1.0	0.0	1.0	1.0	0.0	0.0	0.0	1.0	8.0	1
1.0	0.0	6174.0	0.0	0.0	0.0	0.0	0.0	1.0	0.0	0.0	0.0	0.0	0.0	1	100.0	0.0	0.024669598120940616	1.5	111.01319154423277	20	10	10	3	10	6.167399530235153	13	74.00879436282185	0.0	0.0	1.0	1.0	1.0	0.0	6174.0	0.0	2.0	0.0	1.0	1.0	1.0	0.0	1.0	1.0	0.0	0.0	0.0	2.0	0.0	0
1.0	0.0	6612.0	0.0	0.0	1.0	5.0	411.0	1.0	0.0	5.0	1.0	1.0	0.0	1	100.0	0.0	0.0026666666666666666	1.0	8.0	4	2	2	2	2	0.4444444444444444	4	8.0	1.0	1.0	1.0	1.0	1.0	0.0	6612.0	0.0	1.0	0.0	0.0	0.0	1.0	0.0	1.0	1.0	0.0	0.0	0.0	1.0	0.0	0
3.0	0.0	6174.0	0.0	0.0	1.0	3.0	83.0	3.0	0.0	3.0	1.0	1.0	0.0	1	100.0	0.0	0.020756589711823783	2.8571428571428568	177.91362610134675	18	7	10	4	8	9.884090338963711	11	62.269769135471364	3.0	3.0	3.0	3.0	3.0	0.0	6174.0	0.0	1.0	0.0	0.0	0.0	1.0	0.0	1.0	1.0	0.0	0.0	0.0	1.0	1.0	1
1.0	0.0	6174.0	0.0	0.0	0.0	0.0	0.0	1.0	0.0	0.0	0.0	0.0	0.0	1	100.0	0.0	0.024669598120940616	1.5	111.01319154423277	20	10	10	3	10	6.167399530235153	13	74.00879436282185	0.0	0.0	1.0	1.0	1.0	0.0	6174.0	0.0	3.0	0.0	1.0	1.0	1.0	0.0	1.0	1.0	0.0	0.0	0.0	1.0	1.0	0
5.0	0.0	4241.0	0.0	0.0	1.0	3.0	83.0	5.0	0.0	3.0	1.0	1.0	0.0	1	100.0	0.0	0.020756589711823783	2.8571428571428568	177.91362610134675	18	7	10	4	8	9.884090338963711	11	62.269769135471364	3.0	3.0	3.0	3.0	5.0	0.0	4241.0	0.0	1.0	0.0	0.0	0.0	1.0	0.0	1.0	1.0	0.0	0.0	0.0	1.0	1.0	1
1.0	0.0	6174.0	0.0	0.0	0.0	0.0	0.0	1.0	0.0	0.0	0.0	0.0	0.0	1	100.0	0.0	0.009000000000000001	2.5	67.5	9	4	5	4	4	3.75	8	27.0	0.0	0.0	1.0	1.0	1.0	0.0	6174.0	0.0	1.0	0.0	0.0	0.0	1.0	0.0	1.0	1.0	0.0	0.0	0.0	1.0	1.0	1
1.0	0.0	6612.0	0.0	0.0	1.0	2.0	1342.0	1.0	0.0	2.0	1.0	1.0	0.0	1	100.0	0.0	0.001	1.0	3.0	3	1	2	1	1	0.16666666666666666	2	3.0	1.0	1.0	1.0	1.0	1.0	0.0	6612.0	0.0	1.0	0.0	0.0	0.0	1.0	0.0	1.0	1.0	0.0	0.0	0.0	1.0	1.0	1
5.0	0.0	6174.0	0.0	0.0	1.0	1.0	1337.0	5.0	0.0	1.0	1.0	1.0	0.0	2	50.0	0.0	0.034666666666666665	3.6363636363636367	378.18181818181824	26	11	16	5	10	21.01010101010101	16	104.0	5.0	5.0	5.0	5.0	5.0	0.0	6174.0	0.0	2.0	0.0	1.0	1.0	1.0	0.0	1.0	1.0	0.0	0.0	0.0	4.0	3.0	3
26.0	0.0	4230.0	0.0	0.0	1.0	3.0	1346.0	26.0	0.0	3.0	1.0	1.0	0.0	2	100.0	0.0	0.02792060276175576	6.0	502.57084971160367	22	7	12	7	10	27.920602761755763	14	83.76180828526728	4.0	4.0	4.0	4.0	26.0	0.0	4230.0	0.0	2.0	0.0	1.0	1.0	1.0	0.0	1.0	1.0	0.0	0.0	0.0	2.0	1.0	1
1.0	0.0	6174.0	0.0	0.0	0.0	0.0	0.0	1.0	0.0	0.0	0.0	0.0	0.0	1	100.0	0.0	0.009000000000000001	2.5	67.5	9	4	5	4	4	3.75	8	27.0	0.0	0.0	1.0	1.0	1.0	0.0	6174.0	0.0	2.0	0.0	1.0	1.0	1.0	0.0	1.0	1.0	0.0	0.0	0.0	1.0	1.0	1
1.0	0.0	6174.0	0.0	0.0	0.0	0.0	0.0	1.0	0.0	0.0	0.0	0.0	0.0	3	100.0	0.0	0.05805500935039566	6.416666666666666	1117.5589299951164	41	12	22	7	19	62.086607221950906	19	174.165028051187	0.0	0.0	1.0	1.0	1.0	0.0	6174.0	0.0	1.0	0.0	0.0	0.0	1.0	0.0	1.0	1.0	0.0	0.0	0.0	2.0	1.0	1
1.0	0.0	6174.0	0.0	0.0	0.0	0.0	0.0	1.0	0.0	0.0	0.0	0.0	0.0	4	3.571428571428571	0.0	10.721115739864144	18.73780487804878	602670.5244256558	3426	656	1756	14	1670	33481.695801425325	670	32163.347219592437	0.0	0.0	1.0	1.0	1.0	0.0	6174.0	0.0	1.0	0.0	0.0	0.0	1.0	0.0	1.0	1.0	0.0	0.0	0.0	2.0	2.0	1
1.0	0.0	6612.0	0.0	0.0	1.0	2.0	408.0	1.0	0.0	2.0	1.0	1.0	0.0	1	100.0	0.0	0.006893233335256416	1.5	31.019550008653873	8	4	6	2	2	1.723308333814104	6	20.679700005769252	1.0	1.0	1.0	1.0	1.0	0.0	6612.0	0.0	1.0	0.0	0.0	0.0	1.0	0.0	1.0	1.0	0.0	0.0	0.0	1.0	2.0	2
1.0	0.0	6174.0	0.0	0.0	0.0	0.0	0.0	1.0	0.0	0.0	0.0	0.0	0.0	3	100.0	0.0	0.05805500935039566	6.416666666666666	1117.5589299951164	41	12	22	7	19	62.086607221950906	19	174.165028051187	0.0	0.0	1.0	1.0	1.0	0.0	6174.0	0.0	1.0	0.0	0.0	0.0	1.0	0.0	1.0	1.0	0.0	0.0	0.0	1.0	1.0	1
1.0	0.0	6174.0	0.0	0.0	0.0	0.0	0.0	1.0	0.0	0.0	0.0	0.0	0.0	1	100.0	0.0	0.009000000000000001	2.5	67.5	9	4	5	4	4	3.75	8	27.0	0.0	0.0	1.0	1.0	1.0	0.0	6174.0	0.0	1.0	0.0	0.0	0.0	1.0	0.0	1.0	1.0	0.0	0.0	0.0	1.0	0.0	1
1.0	0.0	6174.0	0.0	0.0	0.0	0.0	0.0	1.0	0.0	0.0	0.0	0.0	0.0	1	100.0	0.0	0.024669598120940616	1.5	111.01319154423277	20	10	10	3	10	6.167399530235153	13	74.00879436282185	0.0	0.0	1.0	1.0	1.0	0.0	6174.0	0.0	2.0	0.0	1.0	1.0	1.0	0.0	1.0	1.0	0.0	2.0	0.0	1.0	1.0	0
3.0	0.0	6174.0	0.0	0.0	1.0	1.0	1337.0	3.0	0.0	1.0	1.0	1.0	0.0	3	300.0	0.0	0.024360806029173992	4.333333333333333	316.69047837926183	22	6	13	4	9	17.59391546551455	10	73.08241808752197	3.0	3.0	3.0	3.0	3.0	0.0	6174.0	0.0	3.0	0.0	0.0	0.0	1.0	0.0	1.0	1.0	0.0	0.0	0.0	1.0	1.0	1
1.0	0.0	6174.0	0.0	0.0	0.0	0.0	0.0	1.0	0.0	0.0	0.0	0.0	0.0	1	100.0	0.0	0.024669598120940616	1.5	111.01319154423277	20	10	10	3	10	6.167399530235153	13	74.00879436282185	0.0	0.0	1.0	1.0	1.0	0.0	6174.0	0.0	1.0	0.0	0.0	0.0	1.0	0.0	1.0	1.0	0.0	0.0	0.0	1.0	1.0	0
3.0	1.0	3455.75	1.0	26.0	1.0	1.0	1337.0	5.0	0.0	1.0	1.0	1.0	0.0	1	100.0	0.0	0.013287712379549451	2.0	79.72627427729671	12	6	6	4	6	4.4292374598498165	10	39.863137138648355	3.0	3.0	3.0	3.0	4.0	1.0	4799.0	1.0	1.0	0.0	0.0	0.0	2.0	0.0	4.0	1.0	1.0	0.0	2.0	1.0	0.0	0
10.0	0.0	5514.0	0.0	0.0	1.0	2.0	1346.0	10.0	0.0	2.0	1.0	1.0	0.0	9	100.0	0.0	0.14250077585707546	14.972222222222225	6400.65984891364	88	18	49	11	39	355.59221382853553	29	427.5023275712264	10.0	10.0	10.0	10.0	10.0	0.0	5514.0	0.0	9.0	0.0	4.0	4.0	1.0	0.0	1.0	1.0	0.0	0.0	0.0	5.0	1.0	1
1.0	0.0	6174.0	0.0	0.0	0.0	0.0	0.0	1.0	0.0	0.0	0.0	0.0	0.0	1	100.0	0.0	0.024669598120940616	1.5	111.01319154423277	20	10	10	3	10	6.167399530235153	13	74.00879436282185	0.0	0.0	1.0	1.0	1.0	0.0	6174.0	0.0	1.0	0.0	0.0	0.0	1.0	0.0	1.0	1.0	0.0	0.0	0.0	1.0	1.0	0
1.0	0.0	6612.0	0.0	0.0	0.0	0.0	0.0	1.0	0.0	0.0	0.0	0.0	0.0	3	100.0	0.0	0.05805500935039566	6.416666666666666	1117.5589299951164	41	12	22	7	19	62.086607221950906	19	174.165028051187	0.0	0.0	1.0	1.0	1.0	0.0	6612.0	0.0	2.0	0.0	0.0	0.0	1.0	0.0	1.0	1.0	0.0	0.0	0.0	2.0	0.0	1
1.0	0.0	6174.0	0.0	0.0	0.0	0.0	0.0	1.0	0.0	0.0	0.0	0.0	0.0	1	100.0	0.0	0.0006666666666666666	0.5	1.0	2	1	1	1	1	0.05555555555555555	2	2.0	0.0	0.0	1.0	1.0	1.0	0.0	6174.0	0.0	1.0	0.0	0.0	0.0	1.0	0.0	1.0	1.0	0.0	0.0	0.0	1.0	1.0	0
1.0	0.0	6174.0	0.0	0.0	0.0	0.0	0.0	1.0	0.0	0.0	0.0	0.0	0.0	1	100.0	0.0	0.009000000000000001	2.5	67.5	9	4	5	4	4	3.75	8	27.0	0.0	0.0	1.0	1.0	1.0	0.0	6174.0	0.0	1.0	0.0	0.0	0.0	1.0	0.0	1.0	1.0	0.0	0.0	0.0	1.0	1.0	1
1.0	0.0	6174.0	0.0	0.0	0.0	0.0	0.0	1.0	0.0	0.0	0.0	0.0	0.0	3	100.0	0.0	0.05805500935039566	6.416666666666666	1117.5589299951164	41	12	22	7	19	62.086607221950906	19	174.165028051187	0.0	0.0	1.0	1.0	1.0	0.0	6174.0	0.0	1.0	0.0	0.0	0.0	1.0	0.0	1.0	1.0	0.0	0.0	0.0	1.0	1.0	1
1.0	0.0	6174.0	0.0	0.0	0.0	0.0	0.0	1.0	0.0	0.0	0.0	0.0	0.0	3	100.0	0.0	0.05805500935039566	6.416666666666666	1117.5589299951164	41	12	22	7	19	62.086607221950906	19	174.165028051187	0.0	0.0	1.0	1.0	1.0	0.0	6174.0	0.0	2.0	0.0	1.0	1.0	1.0	0.0	1.0	1.0	0.0	0.0	0.0	2.0	2.0	1
8.0	0.0	6612.0	0.0	0.0	1.0	2.0	1348.0	8.0	0.0	2.0	1.0	1.0	0.0	2	40.0	0.0	0.0368044309132235	8.0	883.3063419173642	29	7	16	7	13	49.07257455096467	14	110.41329273967052	8.0	8.0	8.0	8.0	8.0	0.0	6612.0	0.0	3.0	0.0	1.0	1.0	1.0	0.0	1.0	1.0	0.0	0.0	0.0	5.0	1.0	1
1.0	0.0	6174.0	0.0	0.0	0.0	0.0	0.0	1.0	0.0	0.0	0.0	0.0	0.0	1	100.0	0.0	0.024669598120940616	1.5	111.01319154423277	20	10	10	3	10	6.167399530235153	13	74.00879436282185	0.0	0.0	1.0	1.0	1.0	0.0	6174.0	0.0	3.0	0.0	2.0	2.0	1.0	0.0	1.0	1.0	0.0	0.0	0.0	6.0	1.0	0
1.0	0.0	6612.0	0.0	0.0	0.0	0.0	0.0	1.0	0.0	0.0	0.0	0.0	0.0	1	100.0	0.0	0.024669598120940616	1.5	111.01319154423277	20	10	10	3	10	6.167399530235153	13	74.00879436282185	0.0	0.0	1.0	1.0	1.0	0.0	6612.0	0.0	1.0	0.0	0.0	0.0	1.0	0.0	1.0	1.0	0.0	0.0	0.0	1.0	1.0	0
12.0	0.0	6174.0	0.0	0.0	1.0	2.0	1341.0	12.0	0.0	2.0	1.0	1.0	0.0	1	33.33333333333333	0.0	0.020969158402799518	3.8571428571428577	242.64311866096597	17	7	9	6	8	13.480173258942552	13	62.90747520839857	12.0	11.0	6.0	6.0	12.0	0.0	6174.0	0.0	1.0	0.0	0.0	0.0	1.0	0.0	1.0	1.0	0.0	0.0	0.0	3.0	1.0	1
1.0	0.0	6612.0	0.0	0.0	1.0	7.0	413.0	1.0	0.0	7.0	1.0	1.0	0.0	1	100.0	0.0	0.0026666666666666666	1.0	8.0	4	2	2	2	2	0.4444444444444444	4	8.0	1.0	1.0	1.0	1.0	1.0	0.0	6612.0	0.0	1.0	0.0	0.0	0.0	1.0	0.0	1.0	1.0	0.0	0.0	0.0	2.0	1.0	0
1.0	0.0	6174.0	0.0	0.0	0.0	0.0	0.0	1.0	0.0	0.0	0.0	0.0	0.0	1	100.0	0.0	0.0006666666666666666	0.5	1.0	2	1	1	1	1	0.05555555555555555	2	2.0	0.0	0.0	1.0	1.0	1.0	0.0	6174.0	0.0	1.0	0.0	0.0	0.0	1.0	0.0	1.0	1.0	0.0	0.0	0.0	1.0	1.0	0
1.0	0.0	6174.0	0.0	0.0	0.0	0.0	0.0	1.0	0.0	0.0	0.0	0.0	0.0	4	3.571428571428571	0.0	10.721115739864144	18.73780487804878	602670.5244256558	3426	656	1756	14	1670	33481.695801425325	670	32163.347219592437	0.0	0.0	1.0	1.0	1.0	0.0	6174.0	0.0	2.0	0.0	0.0	0.0	1.0	0.0	1.0	1.0	0.0	0.0	0.0	2.0	2.0	1
1.0	0.0	6174.0	0.0	0.0	0.0	0.0	0.0	1.0	0.0	0.0	0.0	0.0	0.0	1	100.0	0.0	0.009000000000000001	2.5	67.5	9	4	5	4	4	3.75	8	27.0	0.0	0.0	1.0	1.0	1.0	0.0	6174.0	0.0	1.0	0.0	0.0	0.0	1.0	0.0	1.0	1.0	0.0	0.0	0.0	1.0	0.0	1
5.0	0.0	6174.0	0.0	0.0	1.0	1.0	1337.0	5.0	0.0	1.0	1.0	1.0	0.0	2	50.0	0.0	0.08823326760571977	6.027777777777778	1595.5515892034325	57	18	31	7	26	88.64175495574626	25	264.6998028171593	5.0	5.0	5.0	5.0	5.0	0.0	6174.0	0.0	2.0	0.0	1.0	1.0	1.0	0.0	1.0	1.0	0.0	0.0	0.0	3.0	0.0	0
1.0	0.0	6174.0	0.0	0.0	0.0	0.0	0.0	1.0	0.0	0.0	0.0	0.0	0.0	1	100.0	0.0	0.024669598120940616	1.5	111.01319154423277	20	10	10	3	10	6.167399530235153	13	74.00879436282185	0.0	0.0	1.0	1.0	1.0	0.0	6174.0	0.0	4.0	0.0	2.0	2.0	1.0	0.0	1.0	1.0	0.0	1.0	0.0	2.0	4.0	0
1.0	0.0	6612.0	0.0	0.0	0.0	0.0	0.0	1.0	0.0	0.0	0.0	0.0	0.0	3	100.0	0.0	0.05805500935039566	6.416666666666666	1117.5589299951164	41	12	22	7	19	62.086607221950906	19	174.165028051187	0.0	0.0	1.0	1.0	1.0	0.0	6612.0	0.0	1.0	0.0	0.0	0.0	1.0	0.0	1.0	1.0	0.0	0.0	0.0	1.0	0.0	1
1.0	0.0	6174.0	0.0	0.0	1.0	1.0	1337.0	1.0	0.0	1.0	1.0	1.0	0.0	1	100.0	0.0	0.0033333333333333327	1.5	15.0	5	2	3	2	2	0.8333333333333334	4	10.0	1.0	1.0	1.0	1.0	1.0	0.0	6174.0	0.0	1.0	0.0	0.0	0.0	1.0	0.0	1.0	1.0	0.0	0.0	0.0	1.0	1.0	1
3.0	0.0	6174.0	0.0	0.0	1.0	3.0	83.0	3.0	0.0	3.0	1.0	1.0	0.0	1	100.0	0.0	0.020756589711823783	2.8571428571428568	177.91362610134675	18	7	10	4	8	9.884090338963711	11	62.269769135471364	3.0	3.0	3.0	3.0	3.0	0.0	6174.0	0.0	1.0	0.0	0.0	0.0	1.0	0.0	1.0	1.0	0.0	0.0	0.0	1.0	1.0	1
1.0	0.0	6174.0	0.0	0.0	0.0	0.0	0.0	1.0	0.0	0.0	0.0	0.0	0.0	3	100.0	0.0	0.04533333333333334	7.388888888888888	1004.8888888888887	34	9	19	7	15	55.82716049382717	16	136.0	0.0	0.0	1.0	1.0	1.0	0.0	6174.0	0.0	1.0	0.0	0.0	0.0	1.0	0.0	1.0	1.0	0.0	0.0	0.0	1.0	1.0	1
1.0	0.0	6174.0	0.0	0.0	0.0	0.0	0.0	1.0	0.0	0.0	0.0	0.0	0.0	1	100.0	0.0	0.009000000000000001	2.5	67.5	9	4	5	4	4	3.75	8	27.0	0.0	0.0	1.0	1.0	1.0	0.0	6174.0	0.0	1.0	0.0	0.0	0.0	1.0	0.0	1.0	1.0	0.0	0.0	0.0	1.0	0.0	1
1.0	0.0	6174.0	0.0	0.0	0.0	0.0	0.0	1.0	0.0	0.0	0.0	0.0	0.0	1	100.0	0.0	0.0006666666666666666	0.5	1.0	2	1	1	1	1	0.05555555555555555	2	2.0	0.0	0.0	1.0	1.0	1.0	0.0	6174.0	0.0	1.0	0.0	0.0	0.0	1.0	0.0	1.0	1.0	0.0	0.0	0.0	1.0	0.0	0
1.0	0.0	6174.0	0.0	0.0	1.0	2.0	1353.0	1.0	0.0	2.0	1.0	1.0	0.0	1	100.0	0.0	0.013736341672916687	3.75	154.53384382031274	13	4	6	5	7	8.585213545572929	9	41.20902501875006	1.0	1.0	1.0	1.0	1.0	0.0	6174.0	0.0	2.0	0.0	0.0	0.0	1.0	0.0	1.0	1.0	0.0	0.0	0.0	1.0	1.0	1
3.0	0.0	4769.0	0.0	0.0	1.0	1.0	1337.0	3.0	0.0	1.0	1.0	1.0	0.0	1	100.0	0.0	0.011623058338621813	2.4	83.68602003807705	11	5	6	4	5	4.649223335448725	9	34.86917501586544	3.0	3.0	3.0	3.0	3.0	0.0	4769.0	0.0	1.0	0.0	0.0	0.0	1.0	0.0	1.0	1.0	0.0	0.0	0.0	1.0	1.0	1
1.0	0.0	6174.0	0.0	0.0	0.0	0.0	0.0	1.0	0.0	0.0	0.0	0.0	0.0	3	100.0	0.0	0.04533333333333334	7.388888888888888	1004.8888888888887	34	9	19	7	15	55.82716049382717	16	136.0	0.0	0.0	1.0	1.0	1.0	0.0	6174.0	0.0	16.0	0.0	3.0	3.0	1.0	0.0	1.0	1.0	0.0	3.0	0.0	12.0	4.0	1
1.0	0.0	6174.0	0.0	0.0	0.0	0.0	0.0	1.0	0.0	0.0	0.0	0.0	0.0	3	100.0	0.0	0.04533333333333334	7.388888888888888	1004.8888888888887	34	9	19	7	15	55.82716049382717	16	136.0	0.0	0.0	1.0	1.0	1.0	0.0	6174.0	0.0	4.0	0.0	2.0	2.0	1.0	0.0	1.0	1.0	0.0	0.0	0.0	1.0	0.0	1
1.0	0.0	6174.0	0.0	0.0	0.0	0.0	0.0	1.0	0.0	0.0	0.0	0.0	0.0	3	100.0	0.0	0.05805500935039566	6.416666666666666	1117.5589299951164	41	12	22	7	19	62.086607221950906	19	174.165028051187	0.0	0.0	1.0	1.0	1.0	0.0	6174.0	0.0	1.0	0.0	0.0	0.0	1.0	0.0	1.0	1.0	0.0	0.0	0.0	2.0	0.0	1
1.0	0.0	6612.0	0.0	0.0	0.0	0.0	0.0	1.0	0.0	0.0	0.0	0.0	0.0	1	100.0	0.0	0.009000000000000001	2.5	67.5	9	4	5	4	4	3.75	8	27.0	0.0	0.0	1.0	1.0	1.0	0.0	6612.0	0.0	2.0	0.0	0.0	0.0	1.0	0.0	1.0	1.0	0.0	0.0	0.0	2.0	2.0	1
1.0	0.0	6174.0	0.0	0.0	0.0	0.0	0.0	1.0	0.0	0.0	0.0	0.0	0.0	1	100.0	0.0	0.024669598120940616	1.5	111.01319154423277	20	10	10	3	10	6.167399530235153	13	74.00879436282185	0.0	0.0	1.0	1.0	1.0	0.0	6174.0	0.0	4.0	0.0	1.0	1.0	1.0	0.0	1.0	1.0	0.0	0.0	0.0	2.0	2.0	0
1.0	0.0	6174.0	0.0	0.0	0.0	0.0	0.0	1.0	0.0	0.0	0.0	0.0	0.0	1	100.0	0.0	0.0006666666666666666	0.5	1.0	2	1	1	1	1	0.05555555555555555	2	2.0	0.0	0.0	1.0	1.0	1.0	0.0	6174.0	0.0	1.0	0.0	0.0	0.0	1.0	0.0	1.0	1.0	0.0	0.0	0.0	1.0	7.0	0
1.0	0.0	6174.0	0.0	0.0	0.0	0.0	0.0	1.0	0.0	0.0	0.0	0.0	0.0	3	100.0	0.0	0.04533333333333334	7.388888888888888	1004.8888888888887	34	9	19	7	15	55.82716049382717	16	136.0	0.0	0.0	1.0	1.0	1.0	0.0	6174.0	0.0	1.0	0.0	0.0	0.0	1.0	0.0	1.0	1.0	0.0	0.0	0.0	1.0	0.0	1
4.0	0.0	6612.0	0.0	0.0	1.0	2.0	408.0	4.0	0.0	2.0	1.0	1.0	0.0	5	250.0	0.0	0.04632457886750385	7.5555555555555545	1050.0237876634208	34	9	17	8	17	58.334654870190036	17	138.97373660251156	4.0	4.0	4.0	4.0	4.0	0.0	6612.0	0.0	6.0	0.0	0.0	0.0	1.0	0.0	1.0	1.0	0.0	0.0	0.0	2.0	0.0	0
1.0	0.0	6612.0	0.0	0.0	0.0	0.0	0.0	1.0	0.0	0.0	0.0	0.0	0.0	3	100.0	0.0	0.04533333333333334	7.388888888888888	1004.8888888888887	34	9	19	7	15	55.82716049382717	16	136.0	0.0	0.0	1.0	1.0	1.0	0.0	6612.0	0.0	3.0	0.0	1.0	1.0	1.0	0.0	1.0	1.0	0.0	1.0	0.0	2.0	7.0	1
1.0	0.0	6174.0	0.0	0.0	0.0	0.0	0.0	1.0	0.0	0.0	0.0	0.0	0.0	4	3.571428571428571	0.0	10.721115739864144	18.73780487804878	602670.5244256558	3426	656	1756	14	1670	33481.695801425325	670	32163.347219592437	0.0	0.0	1.0	1.0	1.0	0.0	6174.0	0.0	1.0	0.0	0.0	0.0	1.0	0.0	1.0	1.0	0.0	0.0	0.0	0.0	0.0	1
1.0	0.0	6174.0	0.0	0.0	0.0	0.0	0.0	1.0	0.0	0.0	0.0	0.0	0.0	3	100.0	0.0	0.04533333333333334	7.388888888888888	1004.8888888888887	34	9	19	7	15	55.82716049382717	16	136.0	0.0	0.0	1.0	1.0	1.0	0.0	6174.0	0.0	2.0	0.0	1.0	1.0	1.0	0.0	1.0	1.0	0.0	0.0	0.0	1.0	0.0	1
1.0	0.0	6612.0	0.0	0.0	0.0	0.0	0.0	1.0	0.0	0.0	0.0	0.0	0.0	1	100.0	0.0	0.009000000000000001	2.5	67.5	9	4	5	4	4	3.75	8	27.0	0.0	0.0	1.0	1.0	1.0	0.0	6612.0	0.0	2.0	0.0	1.0	1.0	1.0	0.0	1.0	1.0	0.0	0.0	0.0	2.0	1.0	1
1.0	0.0	4769.0	0.0	0.0	1.0	2.0	1339.0	1.0	0.0	2.0	1.0	1.0	0.0	1	0.0	0.0	0.0	0.0	0.0	0	0	0	0	0	0.0	0	0.0	1.0	1.0	1.0	1.0	1.0	0.0	4769.0	0.0	1.0	0.0	0.0	0.0	1.0	0.0	1.0	1.0	0.0	0.0	0.0	0.0	0.0	0
11.0	0.0	6174.0	0.0	0.0	1.0	2.0	1341.0	11.0	0.0	2.0	1.0	1.0	0.0	2	40.0	0.0	0.01550233110947436	3.5	162.77447664948082	14	5	7	5	7	9.043026480526713	10	46.50699332842308	11.0	11.0	11.0	11.0	11.0	0.0	6174.0	0.0	3.0	0.0	1.0	1.0	1.0	0.0	1.0	1.0	0.0	0.0	0.0	6.0	1.0	1
1.0	0.0	6612.0	0.0	0.0	0.0	0.0	0.0	1.0	0.0	0.0	0.0	0.0	0.0	3	100.0	0.0	0.04533333333333334	7.388888888888888	1004.8888888888887	34	9	19	7	15	55.82716049382717	16	136.0	0.0	0.0	1.0	1.0	1.0	0.0	6612.0	0.0	1.0	0.0	0.0	0.0	1.0	0.0	1.0	1.0	0.0	0.0	0.0	1.0	0.0	1
1.0	0.0	6174.0	0.0	0.0	1.0	1.0	1337.0	1.0	0.0	1.0	1.0	1.0	0.0	4	400.0	0.0	0.023062877457581985	7.199999999999998	498.1581530837709	20	5	12	6	8	27.675452949098386	11	69.18863237274596	1.0	1.0	1.0	1.0	1.0	0.0	6174.0	0.0	4.0	0.0	3.0	3.0	1.0	0.0	1.0	1.0	0.0	0.0	0.0	1.0	2.0	2
1.0	0.0	6174.0	0.0	0.0	0.0	0.0	0.0	1.0	0.0	0.0	0.0	0.0	0.0	1	100.0	0.0	0.024669598120940616	1.5	111.01319154423277	20	10	10	3	10	6.167399530235153	13	74.00879436282185	0.0	0.0	1.0	1.0	1.0	0.0	6174.0	0.0	1.0	0.0	0.0	0.0	1.0	0.0	1.0	1.0	0.0	0.0	0.0	1.0	1.0	0
5.0	0.0	6174.0	0.0	0.0	1.0	5.0	411.0	5.0	0.0	5.0	1.0	1.0	0.0	1	33.33333333333333	0.0	0.028370037839081708	2.4000000000000004	204.26427244138836	23	10	16	3	7	11.348015135632687	13	85.11011351724513	5.0	5.0	5.0	5.0	5.0	0.0	6174.0	0.0	1.0	0.0	0.0	0.0	1.0	0.0	1.0	1.0	0.0	0.0	0.0	3.0	3.0	3
8.0	0.0	3878.6667	1.0	91.8	1.0	2.0	1339.0	48.0	0.08225108	2.0	1.0	1.0	19.0	1	0.4807692307692308	0.0	1.832115289097148	10.575	58123.857546607	689	240	423	12	266	3229.1031970337226	252	5496.345867291443	235.0	214.0	212.0	233.0	37.0	0.0	6612.0	1.0	1.0	0.0	0.0	0.0	6.0	0.0	6.0	1.0	0.0	0.0	1.0	3.0	0.0	0
14.0	0.0	6174.0	0.0	0.0	1.0	2.0	1346.0	14.0	0.0	2.0	1.0	1.0	0.0	7	70.0	0.0	0.0937027716859469	12.0	3373.299780694089	64	12	32	9	32	187.4055433718938	21	281.1083150578407	14.0	14.0	13.0	13.0	14.0	0.0	6174.0	0.0	7.0	3.0	3.0	2.0	1.0	0.0	1.0	1.0	0.0	0.0	0.0	7.0	0.0	0
1.0	0.0	6612.0	0.0	0.0	0.0	0.0	0.0	1.0	0.0	0.0	0.0	0.0	0.0	4	3.571428571428571	0.0	10.721115739864144	18.73780487804878	602670.5244256558	3426	656	1756	14	1670	33481.695801425325	670	32163.347219592437	0.0	0.0	1.0	1.0	1.0	0.0	6612.0	0.0	1.0	0.0	0.0	0.0	1.0	0.0	1.0	1.0	0.0	0.0	0.0	0.0	0.0	1
6.0	0.0	5508.0	0.0	0.0	1.0	2.0	283.0	6.0	0.17857143	2.0	1.0	1.0	5.0	7	35.0	0.0	0.2337235941969417	16.52173913043478	11584.560755848413	139	23	76	10	63	643.5867086582452	33	701.1707825908252	32.0	23.0	23.0	32.0	6.0	0.0	5508.0	0.0	7.0	0.0	3.0	3.0	1.0	0.0	1.0	1.0	0.0	0.0	0.0	15.0	1.0	1
1.0	0.0	6174.0	0.0	0.0	0.0	0.0	0.0	1.0	0.0	0.0	0.0	0.0	0.0	1	100.0	0.0	0.0006666666666666666	0.5	1.0	2	1	1	1	1	0.05555555555555555	2	2.0	0.0	0.0	1.0	1.0	1.0	0.0	6174.0	0.0	1.0	0.0	0.0	0.0	1.0	0.0	1.0	1.0	0.0	0.0	0.0	1.0	0.0	0
1.0	0.0	6174.0	0.0	0.0	0.0	0.0	0.0	1.0	0.0	0.0	0.0	0.0	0.0	3	100.0	0.0	0.05805500935039566	6.416666666666666	1117.5589299951164	41	12	22	7	19	62.086607221950906	19	174.165028051187	0.0	0.0	1.0	1.0	1.0	0.0	6174.0	0.0	1.0	0.0	0.0	0.0	1.0	0.0	1.0	1.0	0.0	0.0	0.0	1.0	1.0	1
1.0	0.0	6174.0	0.0	0.0	0.0	0.0	0.0	1.0	0.0	0.0	0.0	0.0	0.0	3	100.0	0.0	0.04533333333333334	7.388888888888888	1004.8888888888887	34	9	19	7	15	55.82716049382717	16	136.0	0.0	0.0	1.0	1.0	1.0	0.0	6174.0	0.0	1.0	0.0	0.0	0.0	1.0	0.0	1.0	1.0	0.0	0.0	0.0	2.0	1.0	1
3.0	0.0	6174.0	0.0	0.0	1.0	1.0	1337.0	3.0	0.0	1.0	1.0	1.0	0.0	1	100.0	0.0	0.016906266674359	2.0	101.437600046154	16	6	8	3	8	5.635422224786334	9	50.718800023077	3.0	3.0	3.0	3.0	3.0	0.0	6174.0	0.0	1.0	0.0	0.0	0.0	1.0	0.0	1.0	1.0	0.0	2.0	0.0	1.0	0.0	0
1.0	0.0	6174.0	0.0	0.0	0.0	0.0	0.0	1.0	0.0	0.0	0.0	0.0	0.0	4	3.571428571428571	0.0	10.721115739864144	18.73780487804878	602670.5244256558	3426	656	1756	14	1670	33481.695801425325	670	32163.347219592437	0.0	0.0	1.0	1.0	1.0	0.0	6174.0	0.0	2.0	0.0	1.0	1.0	1.0	0.0	1.0	1.0	0.0	0.0	0.0	2.0	1.0	1
1.0	0.0	6612.0	0.0	0.0	0.0	0.0	0.0	1.0	0.0	0.0	0.0	0.0	0.0	1	100.0	0.0	0.009000000000000001	2.5	67.5	9	4	5	4	4	3.75	8	27.0	0.0	0.0	1.0	1.0	1.0	0.0	6612.0	0.0	1.0	0.0	0.0	0.0	1.0	0.0	1.0	1.0	0.0	0.0	0.0	2.0	1.0	1
1.0	0.0	6174.0	0.0	0.0	1.0	2.0	1344.0	1.0	0.0	2.0	1.0	1.0	0.0	1	100.0	0.0	0.006031579168349364	2.0	36.18947501009619	7	3	4	3	3	2.0105263894497885	6	18.094737505048094	1.0	1.0	1.0	1.0	1.0	0.0	6174.0	0.0	1.0	0.0	0.0	0.0	1.0	0.0	1.0	1.0	0.0	0.0	0.0	1.0	1.0	1
4.0	0.0	2390.0	0.0	0.0	1.0	2.0	339.0	4.0	0.0	2.0	1.0	1.0	0.0	2	66.66666666666666	0.0	0.037766609090882336	9.714285714285714	1100.626893505714	29	7	17	8	12	61.145938528095215	15	113.29982727264704	4.0	4.0	4.0	4.0	4.0	0.0	2390.0	0.0	2.0	2.0	1.0	1.0	1.0	0.0	1.0	1.0	0.0	0.0	0.0	3.0	1.0	1
4.0	0.0	4769.0	0.0	0.0	1.0	1.0	1337.0	4.0	0.0	1.0	1.0	1.0	0.0	1	50.0	0.0	0.02792060276175576	6.666666666666668	558.4120552351152	22	6	10	8	12	31.0228919575064	14	83.76180828526728	4.0	4.0	4.0	4.0	4.0	0.0	4769.0	0.0	2.0	0.0	0.0	0.0	1.0	0.0	1.0	1.0	0.0	0.0	0.0	2.0	0.0	0
1.0	0.0	6174.0	0.0	0.0	0.0	0.0	0.0	1.0	0.0	0.0	0.0	0.0	0.0	3	100.0	0.0	0.04533333333333334	7.388888888888888	1004.8888888888887	34	9	19	7	15	55.82716049382717	16	136.0	0.0	0.0	1.0	1.0	1.0	0.0	6174.0	0.0	1.0	0.0	0.0	0.0	1.0	0.0	1.0	1.0	0.0	0.0	0.0	1.0	1.0	1
7.0	0.0	5514.0	0.0	0.0	1.0	1.0	276.0	7.0	0.0	1.0	1.0	1.0	0.0	2	100.0	0.0	0.03333333333333333	5.0555555555555545	505.5555555555555	25	9	13	7	12	28.086419753086414	16	100.0	4.0	4.0	4.0	4.0	7.0	0.0	5514.0	0.0	2.0	0.0	1.0	1.0	1.0	0.0	1.0	1.0	0.0	0.0	0.0	2.0	1.0	1
8.0	0.0	6174.0	0.0	0.0	1.0	2.0	1339.0	8.0	0.0	2.0	1.0	1.0	0.0	1	100.0	0.0	0.014395021744511906	1.7142857142857142	74.03154040034694	13	7	8	3	5	4.11286335557483	10	43.18506523353572	8.0	8.0	4.0	4.0	8.0	0.0	6174.0	0.0	1.0	1.0	0.0	0.0	1.0	0.0	1.0	1.0	0.0	0.0	0.0	1.0	3.0	3
1.0	0.0	6174.0	0.0	0.0	0.0	0.0	0.0	1.0	0.0	0.0	0.0	0.0	0.0	3	100.0	0.0	0.04533333333333334	7.388888888888888	1004.8888888888887	34	9	19	7	15	55.82716049382717	16	136.0	0.0	0.0	1.0	1.0	1.0	0.0	6174.0	0.0	1.0	0.0	0.0	0.0	1.0	0.0	1.0	1.0	0.0	0.0	0.0	1.0	0.0	1
1.0	0.0	6174.0	0.0	0.0	0.0	0.0	0.0	1.0	0.0	0.0	0.0	0.0	0.0	1	100.0	0.0	0.009000000000000001	2.5	67.5	9	4	5	4	4	3.75	8	27.0	0.0	0.0	1.0	1.0	1.0	0.0	6174.0	0.0	1.0	0.0	0.0	0.0	1.0	0.0	1.0	1.0	0.0	0.0	0.0	1.0	0.0	1
1.0	0.0	6174.0	0.0	0.0	1.0	3.0	411.0	1.0	0.0	3.0	1.0	1.0	0.0	1	100.0	0.0	0.0026666666666666666	1.0	8.0	4	2	2	2	2	0.4444444444444444	4	8.0	1.0	1.0	1.0	1.0	1.0	0.0	6174.0	0.0	1.0	0.0	0.0	0.0	1.0	0.0	1.0	1.0	0.0	0.0	0.0	2.0	1.0	0
1.0	0.0	6174.0	0.0	0.0	1.0	7.0	413.0	1.0	0.0	7.0	1.0	1.0	0.0	1	100.0	0.0	0.0026666666666666666	1.0	8.0	4	2	2	2	2	0.4444444444444444	4	8.0	1.0	1.0	1.0	1.0	1.0	0.0	6174.0	0.0	1.0	0.0	0.0	0.0	1.0	0.0	1.0	1.0	0.0	0.0	0.0	2.0	1.0	0
1.0	0.0	6174.0	0.0	0.0	0.0	0.0	0.0	1.0	0.0	0.0	0.0	0.0	0.0	1	100.0	0.0	0.0006666666666666666	0.5	1.0	2	1	1	1	1	0.05555555555555555	2	2.0	0.0	0.0	1.0	1.0	1.0	0.0	6174.0	0.0	1.0	0.0	0.0	0.0	1.0	0.0	1.0	1.0	0.0	0.0	0.0	1.0	3.0	0
3.0	0.0	5514.0	0.0	0.0	1.0	1.0	1337.0	3.0	0.0	1.0	1.0	1.0	0.0	2	50.0	0.0	0.0320704775572228	6.428571428571429	618.5020671750111	26	7	15	6	11	34.36122595416728	13	96.21143267166842	5.0	5.0	5.0	5.0	3.0	0.0	5514.0	0.0	2.0	0.0	1.0	1.0	1.0	0.0	1.0	1.0	0.0	0.0	0.0	2.0	1.0	1
1.0	0.0	6174.0	0.0	0.0	0.0	0.0	0.0	1.0	0.0	0.0	0.0	0.0	0.0	1	100.0	0.0	0.0006666666666666666	0.5	1.0	2	1	1	1	1	0.05555555555555555	2	2.0	0.0	0.0	1.0	1.0	1.0	0.0	6174.0	0.0	1.0	0.0	0.0	0.0	1.0	0.0	1.0	1.0	0.0	0.0	0.0	1.0	0.0	0
1.0	0.0	6174.0	0.0	0.0	1.0	2.0	1400.0	1.0	0.0	2.0	1.0	1.0	0.0	1	100.0	0.0	0.0033333333333333327	1.5	15.0	5	2	3	2	2	0.8333333333333334	4	10.0	1.0	1.0	1.0	1.0	1.0	0.0	6174.0	0.0	1.0	0.0	0.0	0.0	1.0	0.0	1.0	1.0	0.0	0.0	0.0	1.0	1.0	1
10.0	0.0	6174.0	0.0	0.0	1.0	2.0	1341.0	10.0	0.0	2.0	1.0	1.0	0.0	2	40.0	0.0	0.042479275134435855	7.649999999999999	974.8993643353027	30	10	17	9	13	54.161075796405704	19	127.43782540330757	10.0	10.0	7.0	7.0	10.0	0.0	6174.0	0.0	3.0	0.0	1.0	1.0	1.0	0.0	1.0	1.0	0.0	0.0	0.0	3.0	2.0	2
6.0	0.0	4642.0	0.0	0.0	1.0	1.0	1337.0	6.0	0.0	1.0	1.0	1.0	0.0	2	66.66666666666666	0.0	0.037333333333333336	4.800000000000002	537.6000000000001	28	10	16	6	12	29.866666666666674	16	112.0	5.0	5.0	5.0	5.0	6.0	0.0	4642.0	0.0	2.0	0.0	1.0	1.0	1.0	0.0	1.0	1.0	0.0	0.0	0.0	2.0	1.0	1
1.0	0.0	6174.0	0.0	0.0	0.0	0.0	0.0	1.0	0.0	0.0	0.0	0.0	0.0	1	100.0	0.0	0.009000000000000001	2.5	67.5	9	4	5	4	4	3.75	8	27.0	0.0	0.0	1.0	1.0	1.0	0.0	6174.0	0.0	1.0	0.0	0.0	0.0	1.0	0.0	1.0	1.0	0.0	0.0	0.0	1.0	0.0	1
1.0	0.0	6174.0	0.0	0.0	0.0	0.0	0.0	1.0	0.0	0.0	0.0	0.0	0.0	1	100.0	0.0	0.009000000000000001	2.5	67.5	9	4	5	4	4	3.75	8	27.0	0.0	0.0	1.0	1.0	1.0	0.0	6174.0	0.0	1.0	0.0	0.0	0.0	1.0	0.0	1.0	1.0	0.0	0.0	0.0	1.0	0.0	1
4.0	0.0	6612.0	0.0	0.0	1.0	2.0	1344.0	4.0	0.0	2.0	1.0	1.0	0.0	2	100.0	0.0	0.049559154323508485	6.909090909090909	1027.2261077963578	35	11	19	8	16	57.06811709979766	19	148.67746297052548	4.0	4.0	4.0	4.0	4.0	0.0	6612.0	0.0	2.0	0.0	1.0	1.0	1.0	0.0	1.0	1.0	0.0	0.0	0.0	2.0	0.0	0
1.0	0.0	6174.0	0.0	0.0	0.0	0.0	0.0	1.0	0.0	0.0	0.0	0.0	0.0	1	100.0	0.0	0.024669598120940616	1.5	111.01319154423277	20	10	10	3	10	6.167399530235153	13	74.00879436282185	0.0	0.0	1.0	1.0	1.0	0.0	6174.0	0.0	2.0	0.0	1.0	1.0	1.0	0.0	1.0	1.0	0.0	0.0	0.0	1.0	1.0	0
1.0	0.0	6612.0	0.0	0.0	0.0	0.0	0.0	1.0	0.0	0.0	0.0	0.0	0.0	1	100.0	0.0	0.024669598120940616	1.5	111.01319154423277	20	10	10	3	10	6.167399530235153	13	74.00879436282185	0.0	0.0	1.0	1.0	1.0	0.0	6612.0	0.0	1.0	0.0	0.0	0.0	1.0	0.0	1.0	1.0	0.0	0.0	0.0	1.0	1.0	0
1.0	0.0	6174.0	0.0	0.0	0.0	0.0	0.0	1.0	0.0	0.0	0.0	0.0	0.0	1	100.0	0.0	0.009000000000000001	2.5	67.5	9	4	5	4	4	3.75	8	27.0	0.0	0.0	1.0	1.0	1.0	0.0	6174.0	0.0	1.0	0.0	0.0	0.0	1.0	0.0	1.0	1.0	0.0	0.0	0.0	1.0	0.0	1
1.0	0.0	6612.0	0.0	0.0	1.0	2.0	1339.0	1.0	0.0	2.0	1.0	1.0	0.0	1	100.0	0.0	0.011000000000000001	3.0	99.0	11	4	6	4	5	5.5	8	33.0	1.0	1.0	1.0	1.0	1.0	0.0	6612.0	0.0	1.0	0.0	0.0	0.0	1.0	0.0	1.0	1.0	0.0	0.0	0.0	1.0	1.0	1
1.0	0.0	6174.0	0.0	0.0	0.0	0.0	0.0	1.0	0.0	0.0	0.0	0.0	0.0	4	3.571428571428571	0.0	10.721115739864144	18.73780487804878	602670.5244256558	3426	656	1756	14	1670	33481.695801425325	670	32163.347219592437	0.0	0.0	1.0	1.0	1.0	0.0	6174.0	0.0	1.0	0.0	0.0	0.0	1.0	0.0	1.0	1.0	0.0	0.0	0.0	0.0	0.0	1
9.0	0.0	4769.0	0.0	0.0	1.0	1.0	1337.0	9.0	0.0	1.0	1.0	1.0	0.0	1	50.0	0.0	0.01550233110947436	3.5	162.77447664948082	14	5	7	5	7	9.043026480526713	10	46.50699332842308	4.0	4.0	4.0	4.0	9.0	0.0	4769.0	0.0	1.0	0.0	0.0	0.0	1.0	0.0	1.0	1.0	0.0	0.0	0.0	2.0	0.0	0
1.0	0.0	6174.0	0.0	0.0	0.0	0.0	0.0	1.0	0.0	0.0	0.0	0.0	0.0	3	100.0	0.0	0.05805500935039566	6.416666666666666	1117.5589299951164	41	12	22	7	19	62.086607221950906	19	174.165028051187	0.0	0.0	1.0	1.0	1.0	0.0	6174.0	0.0	2.0	0.0	0.0	0.0	1.0	0.0	1.0	1.0	0.0	0.0	0.0	1.0	1.0	1
1.0	0.0	4769.0	0.0	0.0	1.0	2.0	1339.0	1.0	0.0	2.0	1.0	1.0	0.0	1	0.0	0.0	0.0	0.0	0.0	0	0	0	0	0	0.0	0	0.0	1.0	1.0	1.0	1.0	1.0	0.0	4769.0	0.0	1.0	0.0	0.0	0.0	1.0	0.0	1.0	1.0	0.0	0.0	0.0	0.0	0.0	0
1.0	0.0	6174.0	0.0	0.0	0.0	0.0	0.0	1.0	0.0	0.0	0.0	0.0	0.0	3	100.0	0.0	0.04533333333333334	7.388888888888888	1004.8888888888887	34	9	19	7	15	55.82716049382717	16	136.0	0.0	0.0	1.0	1.0	1.0	0.0	6174.0	0.0	3.0	0.0	2.0	2.0	1.0	0.0	1.0	1.0	0.0	0.0	0.0	1.0	1.0	1
1.0	0.0	6612.0	0.0	0.0	1.0	2.0	1400.0	1.0	0.0	2.0	1.0	1.0	0.0	1	100.0	0.0	0.005417832221403845	0.75	12.190122498158653	7	4	6	1	1	0.6772290276754807	5	16.253496664211536	1.0	1.0	1.0	1.0	1.0	0.0	6612.0	0.0	1.0	0.0	0.0	0.0	1.0	0.0	1.0	1.0	0.0	1.0	0.0	1.0	2.0	2
1.0	0.0	6612.0	0.0	0.0	0.0	0.0	0.0	1.0	0.0	0.0	0.0	0.0	0.0	1	100.0	0.0	0.024669598120940616	1.5	111.01319154423277	20	10	10	3	10	6.167399530235153	13	74.00879436282185	0.0	0.0	1.0	1.0	1.0	0.0	6612.0	0.0	9.0	0.0	3.0	3.0	1.0	0.0	1.0	1.0	0.0	2.0	0.0	2.0	1.0	0
5.0	0.0	4642.0	0.0	0.0	1.0	1.0	1337.0	5.0	0.0	1.0	1.0	1.0	0.0	1	100.0	0.0	0.011623058338621813	2.4	83.68602003807705	11	5	6	4	5	4.649223335448725	9	34.86917501586544	3.0	3.0	3.0	3.0	5.0	0.0	4642.0	0.0	1.0	0.0	0.0	0.0	1.0	0.0	1.0	1.0	0.0	0.0	0.0	1.0	1.0	1
1.0	0.0	6174.0	0.0	0.0	0.0	0.0	0.0	1.0	0.0	0.0	0.0	0.0	0.0	1	100.0	0.0	0.009000000000000001	2.5	67.5	9	4	5	4	4	3.75	8	27.0	0.0	0.0	1.0	1.0	1.0	0.0	6174.0	0.0	1.0	0.0	0.0	0.0	1.0	0.0	1.0	1.0	0.0	0.0	0.0	1.0	1.0	1
9.0	0.0	6174.0	0.0	0.0	1.0	1.0	1337.0	9.0	0.0	1.0	1.0	1.0	0.0	3	50.0	0.0	0.0461005663454652	9.0	1244.7152913275604	32	10	18	10	14	69.15084951819779	20	138.30169903639558	9.0	9.0	9.0	9.0	9.0	0.0	6174.0	0.0	3.0	0.0	2.0	2.0	1.0	0.0	1.0	1.0	0.0	0.0	0.0	6.0	2.0	2
6.0	0.0	6612.0	0.0	0.0	1.0	2.0	339.0	6.0	0.0	2.0	1.0	1.0	0.0	2	66.66666666666666	0.0	0.012	3.0	108.0	12	4	6	4	6	6.0	8	36.0	6.0	6.0	6.0	6.0	6.0	0.0	6612.0	0.0	2.0	1.0	1.0	1.0	1.0	0.0	1.0	1.0	0.0	0.0	0.0	4.0	1.0	1
1.0	0.0	6612.0	0.0	0.0	1.0	4.0	412.0	1.0	0.0	4.0	1.0	1.0	0.0	1	100.0	0.0	0.0026666666666666666	1.0	8.0	4	2	2	2	2	0.4444444444444444	4	8.0	1.0	1.0	1.0	1.0	1.0	0.0	6612.0	0.0	1.0	0.0	0.0	0.0	1.0	0.0	1.0	1.0	0.0	0.0	0.0	2.0	1.0	0
1.0	0.0	6174.0	0.0	0.0	1.0	2.0	1344.0	1.0	0.0	2.0	1.0	1.0	0.0	1	100.0	0.0	0.009000000000000001	2.5	67.5	9	4	5	4	4	3.75	8	27.0	1.0	1.0	1.0	1.0	1.0	0.0	6174.0	0.0	1.0	0.0	0.0	0.0	1.0	0.0	1.0	1.0	0.0	0.0	0.0	1.0	1.0	1
1.0	0.0	6174.0	0.0	0.0	1.0	6.0	412.0	1.0	0.0	6.0	1.0	1.0	0.0	1	100.0	0.0	0.01	1.7999999999999998	53.99999999999999	10	5	6	3	4	3.0	8	30.0	1.0	1.0	1.0	1.0	1.0	0.0	6174.0	0.0	1.0	0.0	0.0	0.0	1.0	0.0	1.0	1.0	0.0	0.0	0.0	1.0	0.0	0
1.0	0.0	6612.0	0.0	0.0	1.0	2.0	1340.0	1.0	0.0	2.0	1.0	1.0	0.0	1	100.0	0.0	0.006031579168349364	2.0	36.18947501009619	7	3	4	3	3	2.0105263894497885	6	18.094737505048094	1.0	1.0	1.0	1.0	1.0	0.0	6612.0	0.0	1.0	0.0	0.0	0.0	1.0	0.0	1.0	1.0	0.0	0.0	0.0	1.0	1.0	1
1.0	0.0	6174.0	0.0	0.0	0.0	0.0	0.0	1.0	0.0	0.0	0.0	0.0	0.0	3	100.0	0.0	0.05805500935039566	6.416666666666666	1117.5589299951164	41	12	22	7	19	62.086607221950906	19	174.165028051187	0.0	0.0	1.0	1.0	1.0	0.0	6174.0	0.0	3.0	0.0	1.0	1.0	1.0	0.0	1.0	1.0	0.0	0.0	0.0	2.0	1.0	1
1.0	0.0	6174.0	0.0	0.0	0.0	0.0	0.0	1.0	0.0	0.0	0.0	0.0	0.0	3	100.0	0.0	0.04533333333333334	7.388888888888888	1004.8888888888887	34	9	19	7	15	55.82716049382717	16	136.0	0.0	0.0	1.0	1.0	1.0	0.0	6174.0	0.0	1.0	0.0	0.0	0.0	1.0	0.0	1.0	1.0	0.0	0.0	0.0	1.0	1.0	1
19.0	0.0	6174.0	0.0	0.0	1.0	2.0	1339.0	19.0	0.0	2.0	1.0	1.0	0.0	2	33.33333333333333	0.0	0.1375488750216347	6.842105263157895	2823.3716451809228	90	19	52	5	38	156.85398028782905	24	412.6466250649041	19.0	19.0	19.0	19.0	19.0	0.0	6174.0	0.0	2.0	0.0	1.0	1.0	1.0	0.0	1.0	1.0	0.0	0.0	0.0	6.0	0.0	0
1.0	0.0	6174.0	0.0	0.0	0.0	0.0	0.0	1.0	0.0	0.0	0.0	0.0	0.0	1	100.0	0.0	0.009000000000000001	2.5	67.5	9	4	5	4	4	3.75	8	27.0	0.0	0.0	1.0	1.0	1.0	0.0	6174.0	0.0	1.0	0.0	0.0	0.0	1.0	0.0	1.0	1.0	0.0	0.0	0.0	1.0	1.0	1
1.0	0.0	6612.0	0.0	0.0	0.0	0.0	0.0	1.0	0.0	0.0	0.0	0.0	0.0	3	100.0	0.0	0.04533333333333334	7.388888888888888	1004.8888888888887	34	9	19	7	15	55.82716049382717	16	136.0	0.0	0.0	1.0	1.0	1.0	0.0	6612.0	0.0	1.0	0.0	0.0	0.0	1.0	0.0	1.0	1.0	0.0	0.0	0.0	1.0	0.0	1
19.0	0.0	6174.0	0.0	0.0	1.0	3.0	288.0	19.0	0.0	3.0	1.0	1.0	0.0	6	30.0	0.0	0.16679127578302486	14.85	7430.551336133757	101	20	54	11	47	412.80840756298653	31	500.3738273490745	19.0	19.0	19.0	19.0	19.0	0.0	6174.0	0.0	6.0	0.0	3.0	3.0	1.0	0.0	1.0	1.0	0.0	1.0	0.0	12.0	1.0	1
4.0	0.0	6174.0	0.0	0.0	1.0	4.0	410.0	4.0	0.0	4.0	1.0	1.0	0.0	1	50.0	0.0	0.019603445838944685	2.25	132.32325941287664	17	8	12	3	5	7.351292189604258	11	58.81033751683406	4.0	4.0	4.0	4.0	4.0	0.0	6174.0	0.0	1.0	0.0	0.0	0.0	1.0	0.0	1.0	1.0	0.0	0.0	0.0	2.0	2.0	2
3.0	0.0	6174.0	0.0	0.0	1.0	1.0	1337.0	3.0	0.0	1.0	1.0	1.0	0.0	2	200.0	0.0	0.02792060276175576	4.5	376.9281372837028	22	8	12	6	10	20.94045207131682	14	83.76180828526728	3.0	3.0	3.0	3.0	3.0	0.0	6174.0	0.0	3.0	0.0	1.0	1.0	1.0	0.0	1.0	1.0	0.0	0.0	0.0	1.0	1.0	1
1.0	0.0	6174.0	0.0	0.0	0.0	0.0	0.0	1.0	0.0	0.0	0.0	0.0	0.0	3	100.0	0.0	0.05805500935039566	6.416666666666666	1117.5589299951164	41	12	22	7	19	62.086607221950906	19	174.165028051187	0.0	0.0	1.0	1.0	1.0	0.0	6174.0	0.0	6.0	0.0	3.0	3.0	1.0	0.0	1.0	1.0	0.0	1.0	0.0	2.0	3.0	1
224.0	0.0	5514.0	0.0	0.0	1.0	2.0	1340.0	224.0	0.0	2.0	1.0	1.0	0.0	2	28.57142857142857	0.0	0.08472920075410867	6.1875	1572.7857889981422	57	16	33	6	24	87.37698827767456	22	254.18760226232598	11.0	11.0	11.0	11.0	224.0	0.0	5514.0	0.0	3.0	0.0	1.0	1.0	1.0	0.0	1.0	1.0	0.0	0.0	0.0	6.0	1.0	1
3.0	0.0	6174.0	0.0	0.0	1.0	1.0	1337.0	3.0	0.0	1.0	1.0	1.0	0.0	1	100.0	0.0	0.011229419688230418	2.625	88.43168004481454	12	4	7	3	5	4.912871113600809	7	33.688259064691245	3.0	3.0	3.0	3.0	3.0	0.0	6174.0	0.0	1.0	0.0	0.0	0.0	1.0	0.0	1.0	1.0	0.0	0.0	0.0	1.0	1.0	1
1.0	0.0	6174.0	0.0	0.0	0.0	0.0	0.0	1.0	0.0	0.0	0.0	0.0	0.0	1	100.0	0.0	0.024669598120940616	1.5	111.01319154423277	20	10	10	3	10	6.167399530235153	13	74.00879436282185	0.0	0.0	1.0	1.0	1.0	0.0	6174.0	0.0	2.0	0.0	1.0	1.0	1.0	0.0	1.0	1.0	0.0	0.0	0.0	1.0	1.0	0
1.0	0.0	6174.0	0.0	0.0	0.0	0.0	0.0	1.0	0.0	0.0	0.0	0.0	0.0	3	100.0	0.0	0.05805500935039566	6.416666666666666	1117.5589299951164	41	12	22	7	19	62.086607221950906	19	174.165028051187	0.0	0.0	1.0	1.0	1.0	0.0	6174.0	0.0	3.0	0.0	1.0	1.0	1.0	0.0	1.0	1.0	0.0	1.0	0.0	2.0	2.0	1
1.0	0.0	6612.0	0.0	0.0	0.0	0.0	0.0	1.0	0.0	0.0	0.0	0.0	0.0	1	100.0	0.0	0.024669598120940616	1.5	111.01319154423277	20	10	10	3	10	6.167399530235153	13	74.00879436282185	0.0	0.0	1.0	1.0	1.0	0.0	6612.0	0.0	4.0	0.0	1.0	1.0	1.0	0.0	1.0	1.0	0.0	0.0	0.0	2.0	1.0	0
1.0	0.0	6174.0	0.0	0.0	0.0	0.0	0.0	1.0	0.0	0.0	0.0	0.0	0.0	3	100.0	0.0	0.05805500935039566	6.416666666666666	1117.5589299951164	41	12	22	7	19	62.086607221950906	19	174.165028051187	0.0	0.0	1.0	1.0	1.0	0.0	6174.0	0.0	1.0	0.0	0.0	0.0	1.0	0.0	1.0	1.0	0.0	0.0	0.0	1.0	1.0	1
1.0	0.0	6174.0	0.0	0.0	0.0	0.0	0.0	1.0	0.0	0.0	0.0	0.0	0.0	1	100.0	0.0	0.009000000000000001	2.5	67.5	9	4	5	4	4	3.75	8	27.0	0.0	0.0	1.0	1.0	1.0	0.0	6174.0	0.0	1.0	0.0	0.0	0.0	1.0	0.0	1.0	1.0	0.0	0.0	0.0	1.0	1.0	1
4.0	0.0	4769.0	0.0	0.0	1.0	2.0	1346.0	4.0	0.0	2.0	1.0	1.0	0.0	2	100.0	0.0	0.020314787504086555	5.0	304.7218125612983	17	6	10	6	7	16.928989586738794	12	60.94436251225965	4.0	4.0	4.0	4.0	4.0	0.0	4769.0	0.0	2.0	0.0	1.0	1.0	1.0	0.0	1.0	1.0	0.0	0.0	0.0	2.0	2.0	2
1.0	0.0	6174.0	0.0	0.0	0.0	0.0	0.0	1.0	0.0	0.0	0.0	0.0	0.0	3	100.0	0.0	0.05805500935039566	6.416666666666666	1117.5589299951164	41	12	22	7	19	62.086607221950906	19	174.165028051187	0.0	0.0	1.0	1.0	1.0	0.0	6174.0	0.0	1.0	0.0	0.0	0.0	1.0	0.0	1.0	1.0	0.0	0.0	0.0	1.0	1.0	1
82.0	0.0	6174.0	0.0	0.0	1.0	2.0	1380.0	82.0	0.101265825	2.0	1.0	1.0	8.0	33	45.20547945205479	0.0	1.2147142624382847	50.32051282051282	183375.13384885644	545	78	314	25	231	10187.50743604758	103	3644.142787314854	82.0	71.0	71.0	82.0	82.0	0.0	6174.0	0.0	43.0	0.0	3.0	3.0	1.0	0.0	1.0	1.0	0.0	2.0	0.0	49.0	3.0	3
1.0	0.0	6174.0	0.0	0.0	0.0	0.0	0.0	1.0	0.0	0.0	0.0	0.0	0.0	4	3.571428571428571	0.0	10.721115739864144	18.73780487804878	602670.5244256558	3426	656	1756	14	1670	33481.695801425325	670	32163.347219592437	0.0	0.0	1.0	1.0	1.0	0.0	6174.0	0.0	3.0	0.0	0.0	0.0	1.0	0.0	1.0	1.0	0.0	0.0	0.0	2.0	2.0	1
1.0	0.0	6612.0	0.0	0.0	1.0	3.0	411.0	1.0	0.0	3.0	1.0	1.0	0.0	1	100.0	0.0	0.0026666666666666666	1.0	8.0	4	2	2	2	2	0.4444444444444444	4	8.0	1.0	1.0	1.0	1.0	1.0	0.0	6612.0	0.0	1.0	0.0	0.0	0.0	1.0	0.0	1.0	1.0	0.0	0.0	0.0	2.0	1.0	0
1.0	0.0	6174.0	0.0	0.0	0.0	0.0	0.0	1.0	0.0	0.0	0.0	0.0	0.0	1	100.0	0.0	0.009000000000000001	2.5	67.5	9	4	5	4	4	3.75	8	27.0	0.0	0.0	1.0	1.0	1.0	0.0	6174.0	0.0	1.0	0.0	0.0	0.0	1.0	0.0	1.0	1.0	0.0	0.0	0.0	1.0	0.0	1
2.0	0.0	6174.0	0.0	0.0	0.0	0.0	0.0	2.0	0.0	0.0	0.0	0.0	0.0	1	100.0	0.0	0.009000000000000001	2.5	67.5	9	4	5	4	4	3.75	8	27.0	0.0	0.0	2.0	2.0	2.0	0.0	6174.0	0.0	3.0	0.0	0.0	0.0	1.0	0.0	1.0	1.0	0.0	0.0	0.0	1.0	0.0	1
1.0	0.0	6174.0	0.0	0.0	0.0	0.0	0.0	1.0	0.0	0.0	0.0	0.0	0.0	1	100.0	0.0	0.0006666666666666666	0.5	1.0	2	1	1	1	1	0.05555555555555555	2	2.0	0.0	0.0	1.0	1.0	1.0	0.0	6174.0	0.0	1.0	0.0	0.0	0.0	1.0	0.0	1.0	1.0	0.0	0.0	0.0	1.0	0.0	0
1.0	0.0	6612.0	0.0	0.0	0.0	0.0	0.0	1.0	0.0	0.0	0.0	0.0	0.0	3	100.0	0.0	0.04533333333333334	7.388888888888888	1004.8888888888887	34	9	19	7	15	55.82716049382717	16	136.0	0.0	0.0	1.0	1.0	1.0	0.0	6612.0	0.0	6.0	0.0	3.0	3.0	1.0	0.0	1.0	1.0	0.0	0.0	0.0	1.0	2.0	1
1.0	0.0	6174.0	0.0	0.0	0.0	0.0	0.0	1.0	0.0	0.0	0.0	0.0	0.0	1	100.0	0.0	0.0006666666666666666	0.5	1.0	2	1	1	1	1	0.05555555555555555	2	2.0	0.0	0.0	1.0	1.0	1.0	0.0	6174.0	0.0	3.0	0.0	0.0	0.0	1.0	0.0	1.0	1.0	0.0	0.0	0.0	1.0	2.0	0
1.0	0.0	6174.0	0.0	0.0	0.0	0.0	0.0	1.0	0.0	0.0	0.0	0.0	0.0	1	100.0	0.0	0.009000000000000001	2.5	67.5	9	4	5	4	4	3.75	8	27.0	0.0	0.0	1.0	1.0	1.0	0.0	6174.0	0.0	1.0	0.0	0.0	0.0	1.0	0.0	1.0	1.0	0.0	0.0	0.0	1.0	0.0	1
1.0	0.0	6174.0	0.0	0.0	0.0	0.0	0.0	1.0	0.0	0.0	0.0	0.0	0.0	3	100.0	0.0	0.05805500935039566	6.416666666666666	1117.5589299951164	41	12	22	7	19	62.086607221950906	19	174.165028051187	0.0	0.0	1.0	1.0	1.0	0.0	6174.0	0.0	2.0	0.0	1.0	1.0	1.0	0.0	1.0	1.0	0.0	0.0	0.0	2.0	1.0	1
1.0	0.0	6612.0	0.0	0.0	1.0	2.0	408.0	1.0	0.0	2.0	1.0	1.0	0.0	1	100.0	0.0	0.0026666666666666666	1.0	8.0	4	2	2	2	2	0.4444444444444444	4	8.0	1.0	1.0	1.0	1.0	1.0	0.0	6612.0	0.0	1.0	0.0	0.0	0.0	1.0	0.0	1.0	1.0	0.0	0.0	0.0	1.0	0.0	0
8.0	0.0	6612.0	0.0	0.0	1.0	1.0	1337.0	8.0	0.0	1.0	1.0	1.0	0.0	2	50.0	0.0	0.05856423230371681	4.4	773.0478664090617	40	15	22	6	18	42.94710368939232	21	175.6926969111504	8.0	8.0	8.0	8.0	8.0	0.0	6612.0	0.0	2.0	0.0	1.0	1.0	1.0	0.0	1.0	1.0	0.0	0.0	0.0	4.0	2.0	2
1.0	0.0	6174.0	0.0	0.0	0.0	0.0	0.0	1.0	0.0	0.0	0.0	0.0	0.0	1	100.0	0.0	0.024669598120940616	1.5	111.01319154423277	20	10	10	3	10	6.167399530235153	13	74.00879436282185	0.0	0.0	1.0	1.0	1.0	0.0	6174.0	0.0	2.0	0.0	0.0	0.0	1.0	0.0	1.0	1.0	0.0	0.0	0.0	2.0	2.0	0
1.0	0.0	6174.0	0.0	0.0	0.0	0.0	0.0	1.0	0.0	0.0	0.0	0.0	0.0	3	100.0	0.0	0.04533333333333334	7.388888888888888	1004.8888888888887	34	9	19	7	15	55.82716049382717	16	136.0	0.0	0.0	1.0	1.0	1.0	0.0	6174.0	0.0	1.0	0.0	0.0	0.0	1.0	0.0	1.0	1.0	0.0	0.0	0.0	2.0	0.0	1
1.0	0.0	6174.0	0.0	0.0	0.0	0.0	0.0	1.0	0.0	0.0	0.0	0.0	0.0	4	3.571428571428571	0.0	10.721115739864144	18.73780487804878	602670.5244256558	3426	656	1756	14	1670	33481.695801425325	670	32163.347219592437	0.0	0.0	1.0	1.0	1.0	0.0	6174.0	0.0	1.0	0.0	0.0	0.0	1.0	0.0	1.0	1.0	0.0	0.0	0.0	1.0	1.0	1
29.0	0.0	6612.0	0.0	0.0	1.0	2.0	1363.0	29.0	0.0	2.0	1.0	1.0	0.0	1	20.0	0.0	0.045311226810064914	6.1818181818181825	840.3172972048401	32	11	17	8	15	46.68429428915778	19	135.93368043019473	29.0	27.0	9.0	9.0	29.0	0.0	6612.0	0.0	1.0	0.0	0.0	0.0	1.0	0.0	1.0	1.0	0.0	1.0	0.0	2.0	2.0	2
3.0	0.0	6174.0	0.0	0.0	1.0	1.0	1337.0	3.0	0.0	1.0	1.0	1.0	0.0	1	100.0	0.0	0.007486279792153611	2.6666666666666665	59.89023833722889	8	3	4	4	4	3.3272354631793832	7	22.458839376460837	3.0	3.0	3.0	3.0	3.0	0.0	6174.0	0.0	1.0	0.0	0.0	0.0	1.0	0.0	1.0	1.0	0.0	0.0	0.0	1.0	1.0	1
1.0	0.0	6174.0	0.0	0.0	1.0	2.0	1342.0	1.0	0.0	2.0	1.0	1.0	0.0	1	100.0	0.0	0.012679700005769252	2.8	106.50948004846171	12	5	7	4	5	5.91719333602565	9	38.039100017307746	1.0	1.0	1.0	1.0	1.0	0.0	6174.0	0.0	1.0	0.0	0.0	0.0	1.0	0.0	1.0	1.0	0.0	0.0	0.0	1.0	2.0	2
1.0	0.0	6174.0	0.0	0.0	0.0	0.0	0.0	1.0	0.0	0.0	0.0	0.0	0.0	1	100.0	0.0	0.009000000000000001	2.5	67.5	9	4	5	4	4	3.75	8	27.0	0.0	0.0	1.0	1.0	1.0	0.0	6174.0	0.0	1.0	0.0	0.0	0.0	1.0	0.0	1.0	1.0	0.0	0.0	0.0	1.0	0.0	1
11.0	0.0	5543.0	1.0	70.0	1.0	2.0	1339.0	22.0	0.06666667	2.0	1.0	1.0	1.0	2	28.57142857142857	0.0	0.18717608131282126	5.34375	3000.6665535461652	107	32	57	6	50	166.70369741923142	38	561.5282439384637	17.0	14.0	14.0	17.0	16.0	0.0	5578.0	1.0	2.0	0.0	1.0	1.0	2.0	0.0	2.0	1.0	0.0	0.0	1.0	6.0	1.0	1
38.0	0.0	4710.0	0.0	0.0	1.0	1.0	1337.0	38.0	0.0	1.0	1.0	1.0	0.0	2	200.0	0.0	0.02150977500432694	3.571428571428572	230.4618750463601	18	7	10	5	8	12.80343750257556	12	64.52932501298082	3.0	3.0	3.0	3.0	38.0	0.0	4710.0	0.0	2.0	0.0	1.0	1.0	1.0	0.0	1.0	1.0	0.0	1.0	0.0	1.0	1.0	1
1.0	0.0	6174.0	0.0	0.0	0.0	0.0	0.0	1.0	0.0	0.0	0.0	0.0	0.0	1	100.0	0.0	0.024669598120940616	1.5	111.01319154423277	20	10	10	3	10	6.167399530235153	13	74.00879436282185	0.0	0.0	1.0	1.0	1.0	0.0	6174.0	0.0	2.0	0.0	1.0	1.0	1.0	0.0	1.0	1.0	0.0	0.0	0.0	1.0	2.0	0
5.0	0.0	4769.0	0.0	0.0	1.0	3.0	1363.0	5.0	0.0	3.0	1.0	1.0	0.0	2	100.0	0.0	0.053807081836952084	8.549999999999999	1380.1516491178204	38	10	19	9	19	76.6750916176567	19	161.42124551085624	5.0	5.0	5.0	5.0	5.0	0.0	4769.0	0.0	5.0	0.0	1.0	1.0	1.0	0.0	1.0	1.0	0.0	1.0	0.0	2.0	2.0	2
1.0	0.0	6174.0	0.0	0.0	0.0	0.0	0.0	1.0	0.0	0.0	0.0	0.0	0.0	3	100.0	0.0	0.05805500935039566	6.416666666666666	1117.5589299951164	41	12	22	7	19	62.086607221950906	19	174.165028051187	0.0	0.0	1.0	1.0	1.0	0.0	6174.0	0.0	1.0	0.0	0.0	0.0	1.0	0.0	1.0	1.0	0.0	0.0	0.0	1.0	1.0	1
3.0	0.0	4769.0	0.0	0.0	1.0	2.0	1340.0	3.0	0.0	2.0	1.0	1.0	0.0	1	100.0	0.0	0.004643856189774725	1.3333333333333333	18.575424759098894	6	3	4	2	2	1.0319680421721609	5	13.931568569324176	3.0	3.0	3.0	3.0	3.0	0.0	4769.0	0.0	1.0	0.0	0.0	0.0	1.0	0.0	1.0	1.0	0.0	0.0	0.0	1.0	1.0	1
16.0	0.0	6612.0	0.0	0.0	1.0	2.0	1372.0	16.0	0.11764706	2.0	1.0	1.0	2.0	3	25.0	0.0	0.08443982317973091	5.470588235294118	1385.8065098320544	56	17	31	6	25	76.98925054622525	23	253.31946953919274	16.0	15.0	15.0	16.0	16.0	0.0	6612.0	0.0	3.0	0.0	1.0	1.0	1.0	0.0	1.0	1.0	0.0	1.0	0.0	11.0	1.0	1
3.0	0.0	6174.0	0.0	0.0	1.0	1.0	1337.0	3.0	0.0	1.0	1.0	1.0	0.0	1	25.0	0.0	0.020076191675801314	4.4	265.00573012057737	19	5	11	4	8	14.7225405622543	9	60.228575027403934	3.0	3.0	3.0	3.0	3.0	0.0	6174.0	0.0	1.0	0.0	0.0	0.0	1.0	0.0	1.0	1.0	0.0	0.0	0.0	1.0	1.0	1
1.0	0.0	6612.0	0.0	0.0	1.0	3.0	409.0	1.0	0.0	3.0	1.0	1.0	0.0	1	100.0	0.0	0.017716949839399268	2.142857142857143	113.89467753899528	16	7	10	3	6	6.327482085499737	10	53.150849518197795	1.0	1.0	1.0	1.0	1.0	0.0	6612.0	0.0	1.0	0.0	0.0	0.0	1.0	0.0	1.0	1.0	0.0	0.0	0.0	1.0	0.0	0
1.0	0.0	6174.0	0.0	0.0	0.0	0.0	0.0	1.0	0.0	0.0	0.0	0.0	0.0	1	100.0	0.0	0.0006666666666666666	0.5	1.0	2	1	1	1	1	0.05555555555555555	2	2.0	0.0	0.0	1.0	1.0	1.0	0.0	6174.0	0.0	1.0	0.0	0.0	0.0	1.0	0.0	1.0	1.0	0.0	0.0	0.0	1.0	4.0	0
1.0	0.0	6174.0	0.0	0.0	0.0	0.0	0.0	1.0	0.0	0.0	0.0	0.0	0.0	3	100.0	0.0	0.05805500935039566	6.416666666666666	1117.5589299951164	41	12	22	7	19	62.086607221950906	19	174.165028051187	0.0	0.0	1.0	1.0	1.0	0.0	6174.0	0.0	3.0	0.0	2.0	2.0	1.0	0.0	1.0	1.0	0.0	0.0	0.0	2.0	2.0	1
1.0	0.0	6612.0	0.0	0.0	0.0	0.0	0.0	1.0	0.0	0.0	0.0	0.0	0.0	3	100.0	0.0	0.05805500935039566	6.416666666666666	1117.5589299951164	41	12	22	7	19	62.086607221950906	19	174.165028051187	0.0	0.0	1.0	1.0	1.0	0.0	6612.0	0.0	1.0	0.0	0.0	0.0	1.0	0.0	1.0	1.0	0.0	0.0	0.0	1.0	1.0	1
6.0	0.0	6174.0	0.0	0.0	1.0	1.0	1337.0	6.0	0.0	1.0	1.0	1.0	0.0	3	100.0	0.0	0.05698897501971161	7.0	1196.7684754139434	41	11	22	7	19	66.48713752299686	18	170.9669250591348	6.0	6.0	6.0	6.0	6.0	0.0	6174.0	0.0	3.0	0.0	2.0	2.0	1.0	0.0	1.0	1.0	0.0	0.0	0.0	2.0	1.0	1
4.0	0.0	6174.0	0.0	0.0	1.0	2.0	1339.0	4.0	0.0	2.0	1.0	1.0	0.0	2	100.0	0.0	0.03125512476486815	4.333333333333333	406.3166219432859	24	9	13	6	11	22.573145663515888	15	93.76537429460444	4.0	4.0	4.0	4.0	4.0	0.0	6174.0	0.0	2.0	0.0	1.0	1.0	1.0	0.0	1.0	1.0	0.0	0.0	0.0	2.0	0.0	0
240.0	0.0	4769.0	0.0	0.0	1.0	2.0	1387.0	240.0	0.14689265	2.0	1.0	1.0	26.0	36	24.324324324324326	0.0	2.482811058569392	34.81578947368421	259323.08135426094	982	171	567	21	415	14406.837853014496	192	7448.433175708175	240.0	180.0	151.0	207.0	240.0	0.0	4769.0	0.0	46.0	0.0	4.0	4.0	1.0	0.0	1.0	1.0	0.0	5.0	0.0	104.0	2.0	2
1.0	0.0	6174.0	0.0	0.0	0.0	0.0	0.0	1.0	0.0	0.0	0.0	0.0	0.0	1	100.0	0.0	0.024669598120940616	1.5	111.01319154423277	20	10	10	3	10	6.167399530235153	13	74.00879436282185	0.0	0.0	1.0	1.0	1.0	0.0	6174.0	0.0	2.0	0.0	1.0	1.0	1.0	0.0	1.0	1.0	0.0	0.0	0.0	2.0	1.0	0
1.0	0.0	6612.0	0.0	0.0	0.0	0.0	0.0	1.0	0.0	0.0	0.0	0.0	0.0	4	3.571428571428571	0.0	10.721115739864144	18.73780487804878	602670.5244256558	3426	656	1756	14	1670	33481.695801425325	670	32163.347219592437	0.0	0.0	1.0	1.0	1.0	0.0	6612.0	0.0	4.0	0.0	1.0	1.0	1.0	0.0	1.0	1.0	0.0	1.0	0.0	2.0	1.0	1
1.0	0.0	6174.0	0.0	0.0	0.0	0.0	0.0	1.0	0.0	0.0	0.0	0.0	0.0	3	100.0	0.0	0.04533333333333334	7.388888888888888	1004.8888888888887	34	9	19	7	15	55.82716049382717	16	136.0	0.0	0.0	1.0	1.0	1.0	0.0	6174.0	0.0	2.0	0.0	1.0	1.0	1.0	0.0	1.0	1.0	0.0	0.0	0.0	1.0	1.0	1
1.0	0.0	6174.0	0.0	0.0	1.0	2.0	1357.0	1.0	0.0	2.0	1.0	1.0	0.0	1	100.0	0.0	0.006031579168349364	2.0	36.18947501009619	7	3	4	3	3	2.0105263894497885	6	18.094737505048094	1.0	1.0	1.0	1.0	1.0	0.0	6174.0	0.0	1.0	0.0	0.0	0.0	1.0	0.0	1.0	1.0	0.0	0.0	0.0	1.0	1.0	1
1.0	0.0	6174.0	0.0	0.0	0.0	0.0	0.0	1.0	0.0	0.0	0.0	0.0	0.0	4	3.571428571428571	0.0	10.721115739864144	18.73780487804878	602670.5244256558	3426	656	1756	14	1670	33481.695801425325	670	32163.347219592437	0.0	0.0	1.0	1.0	1.0	0.0	6174.0	0.0	1.0	0.0	0.0	0.0	1.0	0.0	1.0	1.0	0.0	0.0	0.0	0.0	0.0	1
3.0	0.0	4769.0	0.0	0.0	1.0	2.0	1341.0	3.0	0.0	2.0	1.0	1.0	0.0	1	100.0	0.0	0.004643856189774725	1.3333333333333333	18.575424759098894	6	3	4	2	2	1.0319680421721609	5	13.931568569324176	3.0	3.0	3.0	3.0	3.0	0.0	4769.0	0.0	1.0	0.0	0.0	0.0	1.0	0.0	1.0	1.0	0.0	0.0	0.0	1.0	1.0	1
1.0	0.0	6174.0	0.0	0.0	0.0	0.0	0.0	1.0	0.0	0.0	0.0	0.0	0.0	3	100.0	0.0	0.05805500935039566	6.416666666666666	1117.5589299951164	41	12	22	7	19	62.086607221950906	19	174.165028051187	0.0	0.0	1.0	1.0	1.0	0.0	6174.0	0.0	1.0	0.0	0.0	0.0	1.0	0.0	1.0	1.0	0.0	0.0	0.0	1.0	1.0	1
1.0	0.0	6174.0	0.0	0.0	0.0	0.0	0.0	1.0	0.0	0.0	0.0	0.0	0.0	1	100.0	0.0	0.024669598120940616	1.5	111.01319154423277	20	10	10	3	10	6.167399530235153	13	74.00879436282185	0.0	0.0	1.0	1.0	1.0	0.0	6174.0	0.0	1.0	0.0	0.0	0.0	1.0	0.0	1.0	1.0	0.0	0.0	0.0	1.0	1.0	0
1.0	0.0	6174.0	0.0	0.0	0.0	0.0	0.0	1.0	0.0	0.0	0.0	0.0	0.0	3	100.0	0.0	0.05805500935039566	6.416666666666666	1117.5589299951164	41	12	22	7	19	62.086607221950906	19	174.165028051187	0.0	0.0	1.0	1.0	1.0	0.0	6174.0	0.0	3.0	0.0	0.0	0.0	1.0	0.0	1.0	1.0	0.0	0.0	0.0	1.0	1.0	1
1.0	0.0	6174.0	0.0	0.0	0.0	0.0	0.0	1.0	0.0	0.0	0.0	0.0	0.0	3	100.0	0.0	0.04533333333333334	7.388888888888888	1004.8888888888887	34	9	19	7	15	55.82716049382717	16	136.0	0.0	0.0	1.0	1.0	1.0	0.0	6174.0	0.0	1.0	0.0	0.0	0.0	1.0	0.0	1.0	1.0	0.0	0.0	0.0	1.0	0.0	1
1.0	0.0	6174.0	0.0	0.0	0.0	0.0	0.0	1.0	0.0	0.0	0.0	0.0	0.0	3	100.0	0.0	0.05805500935039566	6.416666666666666	1117.5589299951164	41	12	22	7	19	62.086607221950906	19	174.165028051187	0.0	0.0	1.0	1.0	1.0	0.0	6174.0	0.0	2.0	0.0	1.0	1.0	1.0	0.0	1.0	1.0	0.0	1.0	0.0	1.0	2.0	1
1.0	0.0	6174.0	0.0	0.0	0.0	0.0	0.0	1.0	0.0	0.0	0.0	0.0	0.0	3	100.0	0.0	0.05805500935039566	6.416666666666666	1117.5589299951164	41	12	22	7	19	62.086607221950906	19	174.165028051187	0.0	0.0	1.0	1.0	1.0	0.0	6174.0	0.0	1.0	0.0	0.0	0.0	1.0	0.0	1.0	1.0	0.0	1.0	0.0	1.0	1.0	1
1.0	0.0	6612.0	0.0	0.0	1.0	2.0	1400.0	1.0	0.0	2.0	1.0	1.0	0.0	1	100.0	0.0	0.006031579168349364	2.0	36.18947501009619	7	3	4	3	3	2.0105263894497885	6	18.094737505048094	1.0	1.0	1.0	1.0	1.0	0.0	6612.0	0.0	1.0	0.0	0.0	0.0	1.0	0.0	1.0	1.0	0.0	0.0	0.0	1.0	1.0	1
1.0	0.0	4769.0	0.0	0.0	1.0	2.0	1339.0	1.0	0.0	2.0	1.0	1.0	0.0	1	100.0	0.0	0.0006666666666666666	0.5	1.0	2	1	1	1	1	0.05555555555555555	2	2.0	1.0	1.0	1.0	1.0	1.0	0.0	4769.0	0.0	1.0	8.0	0.0	0.0	1.0	0.0	1.0	1.0	0.0	0.0	0.0	1.0	0.0	0
1.0	0.0	4769.0	0.0	0.0	1.0	2.0	1361.0	1.0	0.0	2.0	1.0	1.0	0.0	1	100.0	0.0	0.007486279792153611	1.5	33.688259064691245	8	4	4	3	4	1.8715699480384032	7	22.458839376460837	1.0	1.0	1.0	1.0	1.0	0.0	4769.0	0.0	1.0	0.0	0.0	0.0	1.0	0.0	1.0	1.0	0.0	0.0	0.0	1.0	0.0	0
1.0	0.0	6174.0	0.0	0.0	0.0	0.0	0.0	1.0	0.0	0.0	0.0	0.0	0.0	1	100.0	0.0	0.009000000000000001	2.5	67.5	9	4	5	4	4	3.75	8	27.0	0.0	0.0	1.0	1.0	1.0	0.0	6174.0	0.0	1.0	0.0	0.0	0.0	1.0	0.0	1.0	1.0	0.0	0.0	0.0	1.0	0.0	1
1.0	0.0	6174.0	0.0	0.0	0.0	0.0	0.0	1.0	0.0	0.0	0.0	0.0	0.0	3	100.0	0.0	0.04533333333333334	7.388888888888888	1004.8888888888887	34	9	19	7	15	55.82716049382717	16	136.0	0.0	0.0	1.0	1.0	1.0	0.0	6174.0	0.0	11.0	0.0	1.0	1.0	1.0	0.0	1.0	1.0	0.0	0.0	0.0	2.0	1.0	1
1.0	0.0	6174.0	0.0	0.0	0.0	0.0	0.0	1.0	0.0	0.0	0.0	0.0	0.0	3	100.0	0.0	0.04533333333333334	7.388888888888888	1004.8888888888887	34	9	19	7	15	55.82716049382717	16	136.0	0.0	0.0	1.0	1.0	1.0	0.0	6174.0	0.0	2.0	0.0	1.0	1.0	1.0	0.0	1.0	1.0	0.0	0.0	0.0	1.0	1.0	1
1.0	0.0	6174.0	0.0	0.0	0.0	0.0	0.0	1.0	0.0	0.0	0.0	0.0	0.0	3	100.0	0.0	0.04533333333333334	7.388888888888888	1004.8888888888887	34	9	19	7	15	55.82716049382717	16	136.0	0.0	0.0	1.0	1.0	1.0	0.0	6174.0	0.0	6.0	0.0	1.0	1.0	1.0	0.0	1.0	1.0	0.0	0.0	0.0	2.0	1.0	1
1.0	0.0	6174.0	0.0	0.0	0.0	0.0	0.0	1.0	0.0	0.0	0.0	0.0	0.0	1	100.0	0.0	0.009000000000000001	2.5	67.5	9	4	5	4	4	3.75	8	27.0	0.0	0.0	1.0	1.0	1.0	0.0	6174.0	0.0	1.0	0.0	0.0	0.0	1.0	0.0	1.0	1.0	0.0	0.0	0.0	1.0	0.0	1
99.0	0.0	6612.0	0.0	0.0	1.0	2.0	1360.0	99.0	0.0	2.0	1.0	1.0	0.0	2	40.0	0.0	0.19868531554246155	6.363636363636362	3793.08329671972	112	33	60	7	52	210.72684981776226	40	596.0559466273846	99.0	82.0	23.0	25.0	99.0	0.0	6612.0	0.0	3.0	0.0	1.0	1.0	1.0	0.0	1.0	1.0	0.0	0.0	0.0	2.0	1.0	1
1.0	0.0	6612.0	0.0	0.0	1.0	5.0	411.0	1.0	0.0	5.0	1.0	1.0	0.0	1	100.0	0.0	0.0026666666666666666	1.0	8.0	4	2	2	2	2	0.4444444444444444	4	8.0	1.0	1.0	1.0	1.0	1.0	0.0	6612.0	0.0	1.0	0.0	0.0	0.0	1.0	0.0	1.0	1.0	0.0	0.0	0.0	1.0	0.0	0
5.0	0.0	6612.0	0.0	0.0	1.0	2.0	408.0	5.0	0.0	2.0	1.0	1.0	0.0	2	66.66666666666666	0.0	0.02882859682197748	10.5	908.1007998922906	25	4	12	7	13	50.4500444384606	11	86.48579046593244	5.0	5.0	5.0	5.0	5.0	0.0	6612.0	0.0	3.0	0.0	1.0	1.0	1.0	0.0	1.0	1.0	0.0	0.0	0.0	3.0	0.0	0
1.0	0.0	6174.0	0.0	0.0	0.0	0.0	0.0	1.0	0.0	0.0	0.0	0.0	0.0	4	3.571428571428571	0.0	10.721115739864144	18.73780487804878	602670.5244256558	3426	656	1756	14	1670	33481.695801425325	670	32163.347219592437	0.0	0.0	1.0	1.0	1.0	0.0	6174.0	0.0	11.0	0.0	1.0	1.0	1.0	0.0	1.0	1.0	0.0	0.0	0.0	2.0	2.0	1
1.0	0.0	6612.0	0.0	0.0	0.0	0.0	0.0	1.0	0.0	0.0	0.0	0.0	0.0	4	3.571428571428571	0.0	10.721115739864144	18.73780487804878	602670.5244256558	3426	656	1756	14	1670	33481.695801425325	670	32163.347219592437	0.0	0.0	1.0	1.0	1.0	0.0	6612.0	0.0	1.0	3.0	0.0	0.0	1.0	0.0	1.0	1.0	0.0	0.0	0.0	2.0	1.0	1
1.0	0.0	6612.0	0.0	0.0	1.0	4.0	410.0	1.0	0.0	4.0	1.0	1.0	0.0	1	100.0	0.0	0.0006666666666666666	0.5	1.0	2	1	1	1	1	0.05555555555555555	2	2.0	1.0	1.0	1.0	1.0	1.0	0.0	6612.0	0.0	1.0	0.0	0.0	0.0	1.0	0.0	1.0	1.0	0.0	0.0	0.0	1.0	0.0	0
1.0	0.0	6174.0	0.0	0.0	0.0	0.0	0.0	1.0	0.0	0.0	0.0	0.0	0.0	3	100.0	0.0	0.04533333333333334	7.388888888888888	1004.8888888888887	34	9	19	7	15	55.82716049382717	16	136.0	0.0	0.0	1.0	1.0	1.0	0.0	6174.0	0.0	4.0	0.0	2.0	2.0	1.0	0.0	1.0	1.0	0.0	0.0	0.0	2.0	0.0	1
4.0	0.0	6174.0	0.0	0.0	1.0	2.0	408.0	4.0	0.0	2.0	1.0	1.0	0.0	2	100.0	0.0	0.010566416671474376	2.4	76.07820003461549	10	5	6	4	4	4.22656666858975	9	31.69925001442313	4.0	4.0	4.0	4.0	4.0	0.0	6174.0	0.0	2.0	0.0	1.0	1.0	1.0	0.0	1.0	1.0	0.0	0.0	0.0	2.0	1.0	1
1.0	0.0	6174.0	0.0	0.0	0.0	0.0	0.0	1.0	0.0	0.0	0.0	0.0	0.0	4	3.571428571428571	0.0	10.721115739864144	18.73780487804878	602670.5244256558	3426	656	1756	14	1670	33481.695801425325	670	32163.347219592437	0.0	0.0	1.0	1.0	1.0	0.0	6174.0	0.0	2.0	0.0	1.0	1.0	1.0	0.0	1.0	1.0	0.0	0.0	0.0	1.0	0.0	1
1.0	0.0	6174.0	0.0	0.0	0.0	0.0	0.0	1.0	0.0	0.0	0.0	0.0	0.0	4	3.571428571428571	0.0	10.721115739864144	18.73780487804878	602670.5244256558	3426	656	1756	14	1670	33481.695801425325	670	32163.347219592437	0.0	0.0	1.0	1.0	1.0	0.0	6174.0	0.0	14.0	0.0	8.0	8.0	1.0	0.0	1.0	1.0	0.0	0.0	0.0	2.0	1.0	1
1.0	0.0	6612.0	0.0	0.0	1.0	3.0	411.0	1.0	0.0	3.0	1.0	1.0	0.0	1	100.0	0.0	0.0026666666666666666	1.0	8.0	4	2	2	2	2	0.4444444444444444	4	8.0	1.0	1.0	1.0	1.0	1.0	0.0	6612.0	0.0	1.0	0.0	0.0	0.0	1.0	0.0	1.0	1.0	0.0	0.0	0.0	1.0	0.0	0
1.0	0.0	6174.0	0.0	0.0	0.0	0.0	0.0	1.0	0.0	0.0	0.0	0.0	0.0	3	100.0	0.0	0.05805500935039566	6.416666666666666	1117.5589299951164	41	12	22	7	19	62.086607221950906	19	174.165028051187	0.0	0.0	1.0	1.0	1.0	0.0	6174.0	0.0	4.0	0.0	1.0	1.0	1.0	0.0	1.0	1.0	0.0	1.0	0.0	2.0	1.0	1
1.0	0.0	6174.0	0.0	0.0	0.0	0.0	0.0	1.0	0.0	0.0	0.0	0.0	0.0	1	100.0	0.0	0.009000000000000001	2.5	67.5	9	4	5	4	4	3.75	8	27.0	0.0	0.0	1.0	1.0	1.0	0.0	6174.0	0.0	3.0	0.0	1.0	1.0	1.0	0.0	1.0	1.0	0.0	0.0	0.0	1.0	0.0	1
1.0	0.0	6174.0	0.0	0.0	0.0	0.0	0.0	1.0	0.0	0.0	0.0	0.0	0.0	1	100.0	0.0	0.0006666666666666666	0.5	1.0	2	1	1	1	1	0.05555555555555555	2	2.0	0.0	0.0	1.0	1.0	1.0	0.0	6174.0	0.0	1.0	0.0	0.0	0.0	1.0	0.0	1.0	1.0	0.0	0.0	0.0	1.0	6.0	0
1.0	0.0	6612.0	0.0	0.0	0.0	0.0	0.0	1.0	0.0	0.0	0.0	0.0	0.0	3	100.0	0.0	0.05805500935039566	6.416666666666666	1117.5589299951164	41	12	22	7	19	62.086607221950906	19	174.165028051187	0.0	0.0	1.0	1.0	1.0	0.0	6612.0	0.0	1.0	0.0	0.0	0.0	1.0	0.0	1.0	1.0	0.0	0.0	0.0	1.0	0.0	1
1.0	0.0	6174.0	0.0	0.0	0.0	0.0	0.0	1.0	0.0	0.0	0.0	0.0	0.0	1	100.0	0.0	0.0006666666666666666	0.5	1.0	2	1	1	1	1	0.05555555555555555	2	2.0	0.0	0.0	1.0	1.0	1.0	0.0	6174.0	0.0	1.0	0.0	0.0	0.0	1.0	0.0	1.0	1.0	0.0	0.0	0.0	1.0	0.0	0
1.0	0.0	6174.0	0.0	0.0	0.0	0.0	0.0	1.0	0.0	0.0	0.0	0.0	0.0	4	3.571428571428571	0.0	10.721115739864144	18.73780487804878	602670.5244256558	3426	656	1756	14	1670	33481.695801425325	670	32163.347219592437	0.0	0.0	1.0	1.0	1.0	0.0	6174.0	0.0	14.0	0.0	2.0	2.0	1.0	0.0	1.0	1.0	0.0	9.0	0.0	20.0	0.0	1
8.0	0.0	6174.0	0.0	0.0	1.0	1.0	1337.0	8.0	0.125	1.0	1.0	1.0	1.0	1	33.33333333333333	0.0	0.115	3.4259259259259265	1181.9444444444443	69	27	37	5	32	65.66358024691358	32	345.0	8.0	7.0	7.0	8.0	8.0	0.0	6174.0	0.0	1.0	0.0	0.0	0.0	1.0	0.0	1.0	1.0	0.0	0.0	0.0	3.0	3.0	3
1.0	0.0	6174.0	0.0	0.0	0.0	0.0	0.0	1.0	0.0	0.0	0.0	0.0	0.0	1	100.0	0.0	0.0006666666666666666	0.5	1.0	2	1	1	1	1	0.05555555555555555	2	2.0	0.0	0.0	1.0	1.0	1.0	0.0	6174.0	0.0	1.0	0.0	0.0	0.0	1.0	0.0	1.0	1.0	0.0	0.0	0.0	1.0	0.0	0
15.0	0.0	4515.0	0.0	0.0	1.0	1.0	1337.0	15.0	0.0	1.0	1.0	1.0	0.0	1	7.142857142857142	0.0	0.20517132067779864	11.596153846153848	7137.594598194957	120	26	67	9	53	396.53303323305323	35	615.513962033396	8.0	8.0	8.0	8.0	15.0	0.0	4515.0	0.0	4.0	0.0	0.0	0.0	1.0	0.0	1.0	1.0	0.0	0.0	0.0	2.0	1.0	1
1.0	0.0	6174.0	0.0	0.0	0.0	0.0	0.0	1.0	0.0	0.0	0.0	0.0	0.0	3	100.0	0.0	0.04533333333333334	7.388888888888888	1004.8888888888887	34	9	19	7	15	55.82716049382717	16	136.0	0.0	0.0	1.0	1.0	1.0	0.0	6174.0	0.0	4.0	0.0	2.0	2.0	1.0	0.0	1.0	1.0	0.0	0.0	0.0	2.0	0.0	1
1.0	0.0	6174.0	0.0	0.0	0.0	0.0	0.0	1.0	0.0	0.0	0.0	0.0	0.0	1	100.0	0.0	0.024669598120940616	1.5	111.01319154423277	20	10	10	3	10	6.167399530235153	13	74.00879436282185	0.0	0.0	1.0	1.0	1.0	0.0	6174.0	0.0	1.0	0.0	0.0	0.0	1.0	0.0	1.0	1.0	0.0	0.0	0.0	1.0	1.0	0
1.0	0.0	6174.0	0.0	0.0	1.0	3.0	411.0	1.0	0.0	3.0	1.0	1.0	0.0	1	100.0	0.0	0.0026666666666666666	1.0	8.0	4	2	2	2	2	0.4444444444444444	4	8.0	1.0	1.0	1.0	1.0	1.0	0.0	6174.0	0.0	1.0	0.0	0.0	0.0	1.0	0.0	1.0	1.0	0.0	0.0	0.0	1.0	0.0	0
1.0	0.0	4769.0	0.0	0.0	1.0	1.0	1337.0	1.0	0.0	1.0	1.0	1.0	0.0	1	100.0	0.0	0.014395021744511906	2.333333333333333	100.76515221158334	13	6	7	4	6	5.598064011754629	10	43.18506523353572	1.0	1.0	1.0	1.0	1.0	0.0	4769.0	0.0	1.0	0.0	0.0	0.0	1.0	0.0	1.0	1.0	0.0	0.0	0.0	1.0	1.0	1
1.0	0.0	6174.0	0.0	0.0	1.0	4.0	412.0	1.0	0.0	4.0	1.0	1.0	0.0	1	100.0	0.0	0.0026666666666666666	1.0	8.0	4	2	2	2	2	0.4444444444444444	4	8.0	1.0	1.0	1.0	1.0	1.0	0.0	6174.0	0.0	1.0	0.0	0.0	0.0	1.0	0.0	1.0	1.0	0.0	0.0	0.0	2.0	1.0	0
1.0	0.0	6174.0	0.0	0.0	0.0	0.0	0.0	1.0	0.0	0.0	0.0	0.0	0.0	3	100.0	0.0	0.05805500935039566	6.416666666666666	1117.5589299951164	41	12	22	7	19	62.086607221950906	19	174.165028051187	0.0	0.0	1.0	1.0	1.0	0.0	6174.0	0.0	1.0	0.0	0.0	0.0	1.0	0.0	1.0	1.0	0.0	0.0	0.0	2.0	0.0	1
1.0	0.0	6174.0	0.0	0.0	0.0	0.0	0.0	1.0	0.0	0.0	0.0	0.0	0.0	3	100.0	0.0	0.05805500935039566	6.416666666666666	1117.5589299951164	41	12	22	7	19	62.086607221950906	19	174.165028051187	0.0	0.0	1.0	1.0	1.0	0.0	6174.0	0.0	1.0	0.0	0.0	0.0	1.0	0.0	1.0	1.0	0.0	0.0	0.0	1.0	0.0	1
1.0	0.0	6612.0	0.0	0.0	1.0	3.0	1354.0	1.0	0.0	3.0	1.0	1.0	0.0	2	200.0	0.0	0.017716949839399268	3.0	159.45254855459342	16	6	9	4	7	8.858474919699635	10	53.150849518197795	1.0	1.0	1.0	1.0	1.0	0.0	6612.0	0.0	2.0	0.0	1.0	1.0	1.0	0.0	1.0	1.0	0.0	0.0	0.0	1.0	1.0	1
9.0	0.0	6612.0	0.0	0.0	1.0	1.0	1337.0	9.0	0.0	1.0	1.0	1.0	0.0	2	33.33333333333333	0.0	0.05698897501971161	6.6818181818181825	1142.3699083496736	41	11	21	7	20	63.4649949083152	18	170.9669250591348	9.0	9.0	8.0	8.0	9.0	0.0	6612.0	0.0	2.0	0.0	1.0	1.0	1.0	0.0	1.0	1.0	0.0	0.0	0.0	4.0	0.0	0
1.0	0.0	6174.0	0.0	0.0	0.0	0.0	0.0	1.0	0.0	0.0	0.0	0.0	0.0	1	100.0	0.0	0.0006666666666666666	0.5	1.0	2	1	1	1	1	0.05555555555555555	2	2.0	0.0	0.0	1.0	1.0	1.0	0.0	6174.0	0.0	1.0	0.0	0.0	0.0	1.0	0.0	1.0	1.0	0.0	0.0	0.0	1.0	0.0	0
14.0	0.0	5578.0	0.0	0.0	1.0	2.0	1343.0	14.0	0.0	2.0	1.0	1.0	0.0	4	36.36363636363637	0.0	0.1271865710312585	9.565217391304348	3649.7016035056786	75	23	40	11	35	202.7612001947599	34	381.5597130937755	14.0	14.0	14.0	14.0	14.0	0.0	5578.0	0.0	4.0	0.0	2.0	1.0	1.0	0.0	1.0	1.0	0.0	0.0	0.0	9.0	2.0	2
1.0	0.0	6612.0	0.0	0.0	1.0	2.0	1350.0	1.0	0.0	2.0	1.0	1.0	0.0	1	100.0	0.0	0.0033333333333333327	1.5	15.0	5	2	3	2	2	0.8333333333333334	4	10.0	1.0	1.0	1.0	1.0	1.0	0.0	6612.0	0.0	1.0	0.0	0.0	0.0	1.0	0.0	1.0	1.0	0.0	0.0	0.0	1.0	1.0	1
1.0	0.0	6174.0	0.0	0.0	0.0	0.0	0.0	1.0	0.0	0.0	0.0	0.0	0.0	1	100.0	0.0	0.009000000000000001	2.5	67.5	9	4	5	4	4	3.75	8	27.0	0.0	0.0	1.0	1.0	1.0	0.0	6174.0	0.0	1.0	0.0	0.0	0.0	1.0	0.0	1.0	1.0	0.0	0.0	0.0	1.0	0.0	1
65.0	0.0	4608.0	0.0	0.0	1.0	1.0	1337.0	65.0	0.0	1.0	1.0	1.0	0.0	2	100.0	0.0	0.025369165203340184	7.199999999999998	547.9739683921479	22	5	12	6	10	30.442998244008216	11	76.10749561002054	4.0	4.0	4.0	4.0	65.0	0.0	4608.0	0.0	2.0	0.0	1.0	1.0	1.0	0.0	1.0	1.0	0.0	0.0	0.0	2.0	1.0	1
1.0	0.0	6174.0	0.0	0.0	0.0	0.0	0.0	1.0	0.0	0.0	0.0	0.0	0.0	1	100.0	0.0	0.0006666666666666666	0.5	1.0	2	1	1	1	1	0.05555555555555555	2	2.0	0.0	0.0	1.0	1.0	1.0	0.0	6174.0	0.0	1.0	0.0	0.0	0.0	1.0	0.0	1.0	1.0	0.0	0.0	0.0	1.0	0.0	0
1.0	0.0	6612.0	0.0	0.0	0.0	0.0	0.0	1.0	0.0	0.0	0.0	0.0	0.0	3	100.0	0.0	0.05805500935039566	6.416666666666666	1117.5589299951164	41	12	22	7	19	62.086607221950906	19	174.165028051187	0.0	0.0	1.0	1.0	1.0	0.0	6612.0	0.0	1.0	0.0	0.0	0.0	1.0	0.0	1.0	1.0	0.0	0.0	0.0	1.0	1.0	1
1.0	0.0	6174.0	0.0	0.0	0.0	0.0	0.0	1.0	0.0	0.0	0.0	0.0	0.0	4	3.571428571428571	0.0	10.721115739864144	18.73780487804878	602670.5244256558	3426	656	1756	14	1670	33481.695801425325	670	32163.347219592437	0.0	0.0	1.0	1.0	1.0	0.0	6174.0	0.0	2.0	9.0	1.0	1.0	1.0	0.0	1.0	1.0	0.0	0.0	0.0	5.0	1.0	1
13.0	0.0	6612.0	0.0	0.0	1.0	2.0	86.0	13.0	0.0	2.0	1.0	1.0	0.0	4	40.0	0.0	0.07947268334583339	18.9	4506.101145708753	52	10	27	14	25	250.33895253937519	24	238.41805003750017	13.0	13.0	11.0	11.0	13.0	0.0	6612.0	0.0	4.0	0.0	2.0	1.0	1.0	0.0	1.0	1.0	0.0	0.0	0.0	7.0	1.0	1
13.0	0.0	6612.0	0.0	0.0	1.0	2.0	408.0	13.0	0.083333336	2.0	1.0	1.0	1.0	2	25.0	0.0	0.04949561398674885	6.1111111111111125	907.4195897570623	39	9	22	5	17	50.41219943094791	14	148.48684196024655	13.0	11.0	11.0	13.0	13.0	0.0	6612.0	0.0	2.0	0.0	1.0	1.0	1.0	0.0	1.0	1.0	0.0	0.0	0.0	8.0	2.0	2
11.0	0.0	6174.0	0.0	0.0	1.0	2.0	339.0	11.0	0.0	2.0	1.0	1.0	0.0	4	57.14285714285714	0.0	0.06973835003173089	9.2	1924.7784608757727	44	15	23	12	21	106.93213671532072	27	209.21505009519265	11.0	11.0	11.0	11.0	11.0	0.0	6174.0	0.0	4.0	0.0	2.0	2.0	1.0	0.0	1.0	1.0	0.0	0.0	0.0	7.0	2.0	2
1.0	0.0	6612.0	0.0	0.0	1.0	7.0	413.0	1.0	0.0	7.0	1.0	1.0	0.0	1	100.0	0.0	0.0026666666666666666	1.0	8.0	4	2	2	2	2	0.4444444444444444	4	8.0	1.0	1.0	1.0	1.0	1.0	0.0	6612.0	0.0	1.0	0.0	0.0	0.0	1.0	0.0	1.0	1.0	0.0	0.0	0.0	2.0	1.0	0
3.0	0.0	6174.0	0.0	0.0	1.0	1.0	81.0	3.0	0.0	1.0	1.0	1.0	0.0	1	100.0	0.0	0.012679700005769252	1.75	66.56842503028857	12	6	7	3	5	3.698245835016032	9	38.039100017307746	3.0	3.0	3.0	3.0	3.0	0.0	6174.0	0.0	1.0	0.0	0.0	0.0	1.0	0.0	1.0	1.0	0.0	0.0	0.0	1.0	1.0	1
1.0	0.0	6174.0	0.0	0.0	0.0	0.0	0.0	1.0	0.0	0.0	0.0	0.0	0.0	1	100.0	0.0	0.009000000000000001	2.5	67.5	9	4	5	4	4	3.75	8	27.0	0.0	0.0	1.0	1.0	1.0	0.0	6174.0	0.0	2.0	0.0	1.0	1.0	1.0	0.0	1.0	1.0	0.0	0.0	0.0	2.0	1.0	1
45.0	0.0	6174.0	0.0	0.0	1.0	16.0	636.0	45.0	0.0	23.0	1.0	1.0	0.0	21	50.0	0.0	0.22958967253600895	3.690476190476191	2541.8856602201	124	42	62	5	62	141.21587001222778	47	688.7690176080272	45.0	45.0	45.0	45.0	45.0	0.0	6174.0	0.0	22.0	0.0	1.0	1.0	1.0	0.0	1.0	1.0	0.0	0.0	0.0	21.0	1.0	1
1.0	0.0	6174.0	0.0	0.0	0.0	0.0	0.0	1.0	0.0	0.0	0.0	0.0	0.0	4	3.571428571428571	0.0	10.721115739864144	18.73780487804878	602670.5244256558	3426	656	1756	14	1670	33481.695801425325	670	32163.347219592437	0.0	0.0	1.0	1.0	1.0	0.0	6174.0	0.0	1.0	1.0	0.0	0.0	1.0	0.0	1.0	1.0	0.0	0.0	0.0	0.0	0.0	1
1.0	0.0	6174.0	0.0	0.0	0.0	0.0	0.0	1.0	0.0	0.0	0.0	0.0	0.0	3	100.0	0.0	0.04533333333333334	7.388888888888888	1004.8888888888887	34	9	19	7	15	55.82716049382717	16	136.0	0.0	0.0	1.0	1.0	1.0	0.0	6174.0	0.0	1.0	0.0	0.0	0.0	1.0	0.0	1.0	1.0	0.0	1.0	0.0	1.0	1.0	1
1.0	0.0	6174.0	0.0	0.0	0.0	0.0	0.0	1.0	0.0	0.0	0.0	0.0	0.0	1	100.0	0.0	0.0006666666666666666	0.5	1.0	2	1	1	1	1	0.05555555555555555	2	2.0	0.0	0.0	1.0	1.0	1.0	0.0	6174.0	0.0	1.0	0.0	0.0	0.0	1.0	0.0	1.0	1.0	0.0	0.0	0.0	1.0	4.0	0
35.0	0.0	6612.0	0.0	0.0	1.0	2.0	1347.0	35.0	0.25	2.0	1.0	1.0	6.0	6	40.0	0.0	0.1458165500663464	12.5	5468.1206274879905	92	18	50	9	42	303.7844793048883	27	437.4496501990391	35.0	27.0	18.0	26.0	35.0	0.0	6612.0	0.0	6.0	0.0	2.0	2.0	1.0	0.0	1.0	1.0	0.0	1.0	0.0	12.0	2.0	2
12.0	0.0	6174.0	0.0	0.0	1.0	2.0	1340.0	12.0	0.07692308	2.0	1.0	1.0	1.0	3	33.33333333333333	0.0	0.1155979139090271	6.086956521739131	2110.918427903973	70	23	35	8	35	117.27324599466516	31	346.7937417270813	12.0	12.0	12.0	12.0	12.0	0.0	6174.0	0.0	3.0	0.0	1.0	1.0	1.0	0.0	1.0	1.0	0.0	0.0	0.0	8.0	0.0	0
1.0	0.0	6174.0	0.0	0.0	0.0	0.0	0.0	1.0	0.0	0.0	0.0	0.0	0.0	1	100.0	0.0	0.009000000000000001	2.5	67.5	9	4	5	4	4	3.75	8	27.0	0.0	0.0	1.0	1.0	1.0	0.0	6174.0	0.0	1.0	0.0	0.0	0.0	1.0	0.0	1.0	1.0	0.0	0.0	0.0	1.0	0.0	1
1.0	0.0	6174.0	0.0	0.0	0.0	0.0	0.0	1.0	0.0	0.0	0.0	0.0	0.0	1	100.0	0.0	0.009000000000000001	2.5	67.5	9	4	5	4	4	3.75	8	27.0	0.0	0.0	1.0	1.0	1.0	0.0	6174.0	0.0	1.0	0.0	0.0	0.0	1.0	0.0	1.0	1.0	0.0	0.0	0.0	1.0	0.0	1
1.0	0.0	6612.0	0.0	0.0	1.0	2.0	1360.0	1.0	0.0	2.0	1.0	1.0	0.0	1	100.0	0.0	0.008422064766172813	1.0	25.266194298518442	9	5	5	2	4	1.403677461028802	7	25.266194298518442	1.0	1.0	1.0	1.0	1.0	0.0	6612.0	0.0	1.0	0.0	0.0	0.0	1.0	0.0	1.0	1.0	0.0	0.0	0.0	1.0	0.0	0
1.0	0.0	6174.0	0.0	0.0	0.0	0.0	0.0	1.0	0.0	0.0	0.0	0.0	0.0	3	100.0	0.0	0.05805500935039566	6.416666666666666	1117.5589299951164	41	12	22	7	19	62.086607221950906	19	174.165028051187	0.0	0.0	1.0	1.0	1.0	0.0	6174.0	0.0	6.0	0.0	0.0	0.0	1.0	0.0	1.0	1.0	0.0	1.0	0.0	1.0	1.0	1
1.0	0.0	6174.0	0.0	0.0	1.0	2.0	1375.0	1.0	0.0	2.0	1.0	1.0	0.0	1	100.0	0.0	0.0026666666666666666	1.0	8.0	4	2	2	2	2	0.4444444444444444	4	8.0	1.0	1.0	1.0	1.0	1.0	0.0	6174.0	0.0	1.0	0.0	0.0	0.0	1.0	0.0	1.0	1.0	0.0	0.0	0.0	1.0	0.0	0
1.0	0.0	6174.0	0.0	0.0	0.0	0.0	0.0	1.0	0.0	0.0	0.0	0.0	0.0	1	100.0	0.0	0.009000000000000001	2.5	67.5	9	4	5	4	4	3.75	8	27.0	0.0	0.0	1.0	1.0	1.0	0.0	6174.0	0.0	1.0	0.0	0.0	0.0	1.0	0.0	1.0	1.0	0.0	0.0	0.0	1.0	0.0	1
3.0	0.0	6174.0	0.0	0.0	1.0	1.0	81.0	3.0	0.0	1.0	1.0	1.0	0.0	2	100.0	0.0	0.010566416671474376	2.4	76.07820003461549	10	5	6	4	4	4.22656666858975	9	31.69925001442313	3.0	3.0	3.0	3.0	3.0	0.0	6174.0	0.0	2.0	0.0	1.0	1.0	1.0	0.0	1.0	1.0	0.0	0.0	0.0	2.0	1.0	1
1.0	0.0	6174.0	0.0	0.0	0.0	0.0	0.0	1.0	0.0	0.0	0.0	0.0	0.0	3	100.0	0.0	0.04533333333333334	7.388888888888888	1004.8888888888887	34	9	19	7	15	55.82716049382717	16	136.0	0.0	0.0	1.0	1.0	1.0	0.0	6174.0	0.0	3.0	0.0	2.0	2.0	1.0	0.0	1.0	1.0	0.0	0.0	0.0	1.0	1.0	1
18.0	0.0	4769.0	0.0	0.0	1.0	2.0	1347.0	18.0	0.0	2.0	1.0	1.0	0.0	10	100.0	0.0	0.18496111770981	19.825	11000.562475790948	110	20	61	13	49	611.1423597661637	33	554.8833531294299	10.0	10.0	10.0	10.0	18.0	0.0	4769.0	0.0	10.0	0.0	4.0	4.0	1.0	0.0	1.0	1.0	0.0	0.0	0.0	5.0	1.0	1
24.0	0.0	4769.0	0.0	0.0	1.0	2.0	1340.0	24.0	0.0	2.0	1.0	1.0	0.0	3	18.75	0.0	0.17787213211613134	34.03846153846154	18163.48118339726	111	13	59	15	52	1009.0822879665144	28	533.616396348394	24.0	20.0	20.0	24.0	24.0	0.0	4769.0	0.0	3.0	0.0	1.0	1.0	1.0	0.0	1.0	1.0	0.0	0.0	0.0	9.0	1.0	1
1.0	0.0	6612.0	0.0	0.0	0.0	0.0	0.0	1.0	0.0	0.0	0.0	0.0	0.0	3	100.0	0.0	0.05805500935039566	6.416666666666666	1117.5589299951164	41	12	22	7	19	62.086607221950906	19	174.165028051187	0.0	0.0	1.0	1.0	1.0	0.0	6612.0	0.0	4.0	0.0	3.0	3.0	1.0	0.0	1.0	1.0	0.0	0.0	0.0	1.0	2.0	1
5.0	0.0	6174.0	0.0	0.0	1.0	7.0	413.0	5.0	0.0	7.0	1.0	1.0	0.0	1	33.33333333333333	0.0	0.028370037839081708	2.4000000000000004	204.26427244138836	23	10	16	3	7	11.348015135632687	13	85.11011351724513	5.0	5.0	5.0	5.0	5.0	0.0	6174.0	0.0	1.0	0.0	0.0	0.0	1.0	0.0	1.0	1.0	0.0	0.0	0.0	3.0	3.0	3
1.0	0.0	6174.0	0.0	0.0	0.0	0.0	0.0	1.0	0.0	0.0	0.0	0.0	0.0	1	100.0	0.0	0.024669598120940616	1.5	111.01319154423277	20	10	10	3	10	6.167399530235153	13	74.00879436282185	0.0	0.0	1.0	1.0	1.0	0.0	6174.0	0.0	5.0	0.0	1.0	1.0	1.0	0.0	1.0	1.0	0.0	2.0	0.0	2.0	3.0	0
12.0	0.0	4450.0	0.0	0.0	1.0	1.0	1337.0	12.0	0.0	1.0	1.0	1.0	0.0	1	100.0	0.0	0.004643856189774725	1.3333333333333333	18.575424759098894	6	3	4	2	2	1.0319680421721609	5	13.931568569324176	3.0	3.0	3.0	3.0	12.0	0.0	4450.0	0.0	1.0	0.0	0.0	0.0	1.0	0.0	1.0	1.0	0.0	0.0	0.0	1.0	1.0	1
3.0	0.0	6174.0	0.0	0.0	1.0	1.0	1337.0	3.0	0.0	1.0	1.0	1.0	0.0	1	100.0	0.0	0.005169925001442312	1.5	23.264662506490406	6	3	3	3	3	1.2924812503605778	6	15.509775004326935	3.0	3.0	3.0	3.0	3.0	0.0	6174.0	0.0	1.0	0.0	0.0	0.0	1.0	0.0	1.0	1.0	0.0	0.0	0.0	1.0	0.0	0
1.0	0.0	6174.0	0.0	0.0	0.0	0.0	0.0	1.0	0.0	0.0	0.0	0.0	0.0	3	100.0	0.0	0.05805500935039566	6.416666666666666	1117.5589299951164	41	12	22	7	19	62.086607221950906	19	174.165028051187	0.0	0.0	1.0	1.0	1.0	0.0	6174.0	0.0	4.0	0.0	1.0	1.0	1.0	0.0	1.0	1.0	0.0	1.0	0.0	2.0	1.0	1
1.0	0.0	6174.0	0.0	0.0	0.0	0.0	0.0	1.0	0.0	0.0	0.0	0.0	0.0	3	100.0	0.0	0.05805500935039566	6.416666666666666	1117.5589299951164	41	12	22	7	19	62.086607221950906	19	174.165028051187	0.0	0.0	1.0	1.0	1.0	0.0	6174.0	0.0	1.0	0.0	0.0	0.0	1.0	0.0	1.0	1.0	0.0	0.0	0.0	1.0	1.0	1
15.0	0.0	6174.0	0.0	0.0	1.0	2.0	1340.0	15.0	0.0	2.0	1.0	1.0	0.0	3	33.33333333333333	0.0	0.10371278823830216	7.0	2177.9685530043453	67	18	36	7	31	120.99825294468587	25	311.1383647149065	15.0	15.0	15.0	15.0	15.0	0.0	6174.0	0.0	3.0	0.0	2.0	2.0	1.0	0.0	1.0	1.0	0.0	0.0	0.0	8.0	1.0	1
1.0	0.0	6174.0	0.0	0.0	0.0	0.0	0.0	1.0	0.0	0.0	0.0	0.0	0.0	4	3.571428571428571	0.0	10.721115739864144	18.73780487804878	602670.5244256558	3426	656	1756	14	1670	33481.695801425325	670	32163.347219592437	0.0	0.0	1.0	1.0	1.0	0.0	6174.0	0.0	1.0	0.0	0.0	0.0	1.0	0.0	1.0	1.0	0.0	0.0	0.0	1.0	1.0	1
1.0	0.0	6612.0	0.0	0.0	0.0	0.0	0.0	1.0	0.0	0.0	0.0	0.0	0.0	3	100.0	0.0	0.05805500935039566	6.416666666666666	1117.5589299951164	41	12	22	7	19	62.086607221950906	19	174.165028051187	0.0	0.0	1.0	1.0	1.0	0.0	6612.0	0.0	1.0	0.0	0.0	0.0	1.0	0.0	1.0	1.0	0.0	0.0	0.0	1.0	1.0	1
1.0	0.0	6174.0	0.0	0.0	0.0	0.0	0.0	1.0	0.0	0.0	0.0	0.0	0.0	3	100.0	0.0	0.05805500935039566	6.416666666666666	1117.5589299951164	41	12	22	7	19	62.086607221950906	19	174.165028051187	0.0	0.0	1.0	1.0	1.0	0.0	6174.0	0.0	7.0	0.0	2.0	2.0	1.0	0.0	1.0	1.0	0.0	1.0	0.0	2.0	1.0	1
18.0	0.0	6174.0	0.0	0.0	1.0	2.0	1339.0	18.0	0.0	2.0	1.0	1.0	0.0	2	66.66666666666666	0.0	0.020305892917640556	4.5	274.1295543881475	16	7	9	7	7	15.229419688230415	14	60.91767875292166	18.0	18.0	7.0	7.0	18.0	0.0	6174.0	0.0	2.0	0.0	1.0	1.0	1.0	0.0	1.0	1.0	0.0	0.0	0.0	3.0	2.0	2
1.0	0.0	6174.0	0.0	0.0	0.0	0.0	0.0	1.0	0.0	0.0	0.0	0.0	0.0	1	100.0	0.0	0.024669598120940616	1.5	111.01319154423277	20	10	10	3	10	6.167399530235153	13	74.00879436282185	0.0	0.0	1.0	1.0	1.0	0.0	6174.0	0.0	5.0	0.0	1.0	1.0	1.0	0.0	1.0	1.0	0.0	0.0	0.0	2.0	2.0	0
3.0	0.0	6612.0	0.0	0.0	1.0	2.0	1340.0	3.0	0.0	2.0	1.0	1.0	0.0	2	200.0	0.0	0.020756589711823783	2.8571428571428568	177.91362610134675	18	7	10	4	8	9.884090338963711	11	62.269769135471364	3.0	3.0	3.0	3.0	3.0	0.0	6612.0	0.0	2.0	0.0	1.0	1.0	1.0	0.0	1.0	1.0	0.0	0.0	0.0	1.0	1.0	1
1.0	0.0	6612.0	0.0	0.0	1.0	2.0	408.0	1.0	0.0	2.0	1.0	1.0	0.0	3	300.0	0.0	0.06933333333333333	4.5	936.0	52	12	27	4	25	52.0	16	208.0	1.0	1.0	1.0	1.0	1.0	0.0	6612.0	0.0	3.0	0.0	1.0	1.0	1.0	0.0	1.0	1.0	0.0	0.0	0.0	1.0	0.0	0
1.0	0.0	6174.0	0.0	0.0	0.0	0.0	0.0	1.0	0.0	0.0	0.0	0.0	0.0	4	3.571428571428571	0.0	10.721115739864144	18.73780487804878	602670.5244256558	3426	656	1756	14	1670	33481.695801425325	670	32163.347219592437	0.0	0.0	1.0	1.0	1.0	0.0	6174.0	0.0	4.0	8.0	1.0	1.0	1.0	0.0	1.0	1.0	0.0	0.0	0.0	3.0	2.0	1
1.0	0.0	6174.0	0.0	0.0	0.0	0.0	0.0	1.0	0.0	0.0	0.0	0.0	0.0	4	3.571428571428571	0.0	10.721115739864144	18.73780487804878	602670.5244256558	3426	656	1756	14	1670	33481.695801425325	670	32163.347219592437	0.0	0.0	1.0	1.0	1.0	0.0	6174.0	0.0	24.0	0.0	2.0	2.0	1.0	0.0	1.0	1.0	0.0	0.0	0.0	2.0	1.0	1
1.0	0.0	6174.0	0.0	0.0	0.0	0.0	0.0	1.0	0.0	0.0	0.0	0.0	0.0	3	100.0	0.0	0.05805500935039566	6.416666666666666	1117.5589299951164	41	12	22	7	19	62.086607221950906	19	174.165028051187	0.0	0.0	1.0	1.0	1.0	0.0	6174.0	0.0	2.0	0.0	1.0	1.0	1.0	0.0	1.0	1.0	0.0	0.0	0.0	1.0	1.0	1
30.0	0.0	5508.0	0.0	0.0	1.0	1.0	276.0	30.0	0.0	1.0	1.0	1.0	0.0	1	20.0	0.0	0.027999999999999997	3.6	302.4	21	10	12	6	9	16.799999999999994	16	84.0	4.0	4.0	4.0	4.0	30.0	0.0	5508.0	0.0	1.0	0.0	0.0	0.0	1.0	0.0	1.0	1.0	0.0	0.0	0.0	2.0	0.0	0
8.0	0.0	6174.0	0.0	0.0	1.0	2.0	408.0	8.0	0.0	2.0	1.0	1.0	0.0	2	40.0	0.0	0.025903078026987644	6.416666666666666	498.6342520195121	21	6	11	7	10	27.701902889972892	13	77.70923408096293	8.0	8.0	8.0	8.0	8.0	0.0	6174.0	0.0	2.0	0.0	1.0	1.0	1.0	0.0	1.0	1.0	0.0	0.0	0.0	4.0	1.0	1
1.0	0.0	6174.0	0.0	0.0	0.0	0.0	0.0	1.0	0.0	0.0	0.0	0.0	0.0	1	100.0	0.0	0.009000000000000001	2.5	67.5	9	4	5	4	4	3.75	8	27.0	0.0	0.0	1.0	1.0	1.0	0.0	6174.0	0.0	1.0	0.0	0.0	0.0	1.0	0.0	1.0	1.0	0.0	0.0	0.0	1.0	0.0	1
1.0	0.0	6174.0	0.0	0.0	0.0	0.0	0.0	1.0	0.0	0.0	0.0	0.0	0.0	3	100.0	0.0	0.04533333333333334	7.388888888888888	1004.8888888888887	34	9	19	7	15	55.82716049382717	16	136.0	0.0	0.0	1.0	1.0	1.0	0.0	6174.0	0.0	3.0	0.0	2.0	2.0	1.0	0.0	1.0	1.0	0.0	0.0	0.0	2.0	1.0	1
1.0	0.0	6174.0	0.0	0.0	1.0	2.0	279.0	1.0	0.0	2.0	1.0	1.0	0.0	1	0.0	0.0	0.0	0.0	0.0	0	0	0	0	0	0.0	0	0.0	1.0	1.0	1.0	1.0	1.0	0.0	6174.0	0.0	1.0	0.0	0.0	0.0	1.0	0.0	1.0	1.0	0.0	0.0	0.0	0.0	0.0	0
1.0	0.0	6174.0	0.0	0.0	0.0	0.0	0.0	1.0	0.0	0.0	0.0	0.0	0.0	1	100.0	0.0	0.009000000000000001	2.5	67.5	9	4	5	4	4	3.75	8	27.0	0.0	0.0	1.0	1.0	1.0	0.0	6174.0	0.0	1.0	0.0	0.0	0.0	1.0	0.0	1.0	1.0	0.0	0.0	0.0	1.0	1.0	1
1.0	0.0	6174.0	0.0	0.0	0.0	0.0	0.0	1.0	0.0	0.0	0.0	0.0	0.0	4	3.571428571428571	0.0	10.721115739864144	18.73780487804878	602670.5244256558	3426	656	1756	14	1670	33481.695801425325	670	32163.347219592437	0.0	0.0	1.0	1.0	1.0	0.0	6174.0	0.0	1.0	8.0	0.0	0.0	1.0	0.0	1.0	1.0	0.0	0.0	0.0	3.0	1.0	1
5.0	0.0	6612.0	0.0	0.0	1.0	2.0	408.0	5.0	0.0	2.0	1.0	1.0	0.0	2	66.66666666666666	0.0	0.016906266674359	8.0	405.750400184616	16	3	8	6	8	22.541688899145328	9	50.718800023077	5.0	5.0	5.0	5.0	5.0	0.0	6612.0	0.0	2.0	0.0	1.0	1.0	1.0	0.0	1.0	1.0	0.0	0.0	0.0	3.0	0.0	0
1.0	0.0	6174.0	0.0	0.0	0.0	0.0	0.0	1.0	0.0	0.0	0.0	0.0	0.0	1	100.0	0.0	0.009000000000000001	2.5	67.5	9	4	5	4	4	3.75	8	27.0	0.0	0.0	1.0	1.0	1.0	0.0	6174.0	0.0	1.0	0.0	0.0	0.0	1.0	0.0	1.0	1.0	0.0	0.0	0.0	1.0	0.0	1
1.0	0.0	6174.0	0.0	0.0	0.0	0.0	0.0	1.0	0.0	0.0	0.0	0.0	0.0	3	100.0	0.0	0.05805500935039566	6.416666666666666	1117.5589299951164	41	12	22	7	19	62.086607221950906	19	174.165028051187	0.0	0.0	1.0	1.0	1.0	0.0	6174.0	0.0	1.0	0.0	0.0	0.0	1.0	0.0	1.0	1.0	0.0	0.0	0.0	2.0	1.0	1
1.0	0.0	6174.0	0.0	0.0	0.0	0.0	0.0	1.0	0.0	0.0	0.0	0.0	0.0	1	100.0	0.0	0.009000000000000001	2.5	67.5	9	4	5	4	4	3.75	8	27.0	0.0	0.0	1.0	1.0	1.0	0.0	6174.0	0.0	1.0	0.0	0.0	0.0	1.0	0.0	1.0	1.0	0.0	0.0	0.0	1.0	1.0	1
1.0	0.0	6174.0	0.0	0.0	0.0	0.0	0.0	1.0	0.0	0.0	0.0	0.0	0.0	4	3.571428571428571	0.0	10.721115739864144	18.73780487804878	602670.5244256558	3426	656	1756	14	1670	33481.695801425325	670	32163.347219592437	0.0	0.0	1.0	1.0	1.0	0.0	6174.0	0.0	1.0	0.0	0.0	0.0	1.0	0.0	1.0	1.0	0.0	0.0	0.0	2.0	0.0	1
9.0	0.0	4450.0	0.0	0.0	1.0	1.0	1337.0	9.0	0.14285715	1.0	1.0	1.0	1.0	2	50.0	0.0	0.06796684021509736	7.875	1605.716600081675	48	12	27	7	21	89.20647778231529	19	203.9005206452921	7.0	6.0	6.0	7.0	9.0	0.0	4450.0	0.0	2.0	0.0	1.0	1.0	1.0	0.0	1.0	1.0	0.0	0.0	0.0	2.0	1.0	1
18.0	0.0	6174.0	0.0	0.0	1.0	2.0	1343.0	18.0	0.0	2.0	1.0	1.0	0.0	1	11.111111111111109	0.0	0.07275374697313734	6.352941176470589	1386.6008246645001	47	17	27	8	20	77.03337914802778	25	218.26124091941205	18.0	18.0	8.0	8.0	18.0	0.0	6174.0	0.0	1.0	0.0	0.0	0.0	1.0	0.0	1.0	1.0	0.0	0.0	0.0	4.0	1.0	1
1.0	0.0	6174.0	0.0	0.0	0.0	0.0	0.0	1.0	0.0	0.0	0.0	0.0	0.0	1	100.0	0.0	0.009000000000000001	2.5	67.5	9	4	5	4	4	3.75	8	27.0	0.0	0.0	1.0	1.0	1.0	0.0	6174.0	0.0	2.0	0.0	1.0	1.0	1.0	0.0	1.0	1.0	0.0	0.0	0.0	2.0	1.0	1
4.0	0.0	6174.0	0.0	0.0	1.0	1.0	1337.0	4.0	0.0	1.0	1.0	1.0	0.0	2	100.0	0.0	0.019603445838944685	5.4	317.57582259090395	17	5	9	6	8	17.64310125505022	11	58.81033751683406	4.0	4.0	4.0	4.0	4.0	0.0	6174.0	0.0	2.0	0.0	1.0	1.0	1.0	0.0	1.0	1.0	0.0	0.0	0.0	2.0	0.0	0
18.0	0.0	6612.0	0.0	0.0	1.0	2.0	109.0	18.0	0.0	2.0	1.0	1.0	0.0	3	30.0	0.0	0.12833333333333333	12.6	4851.000000000001	77	20	42	12	35	269.50000000000006	32	385.0	18.0	18.0	14.0	14.0	18.0	0.0	6612.0	0.0	3.0	0.0	2.0	2.0	1.0	0.0	1.0	1.0	0.0	0.0	0.0	6.0	1.0	1
1.0	0.0	6174.0	0.0	0.0	0.0	0.0	0.0	1.0	0.0	0.0	0.0	0.0	0.0	1	100.0	0.0	0.009000000000000001	2.5	67.5	9	4	5	4	4	3.75	8	27.0	0.0	0.0	1.0	1.0	1.0	0.0	6174.0	0.0	1.0	0.0	0.0	0.0	1.0	0.0	1.0	1.0	0.0	0.0	0.0	1.0	0.0	1
19.0	1.0	5610.0	0.0	268.0	1.0	1.0	1337.0	18.0	0.0	1.0	1.0	1.0	0.0	3	100.0	0.0	0.044278093416896536	8.3125	1104.1849545838575	34	8	19	7	15	61.34360858799208	15	132.83428025068963	4.0	4.0	4.0	4.0	19.0	1.0	6612.0	0.0	3.0	0.0	2.0	2.0	1.0	0.0	2.0	1.0	1.0	0.0	0.0	2.0	1.0	1
1.0	0.0	6174.0	0.0	0.0	0.0	0.0	0.0	1.0	0.0	0.0	0.0	0.0	0.0	3	100.0	0.0	0.05805500935039566	6.416666666666666	1117.5589299951164	41	12	22	7	19	62.086607221950906	19	174.165028051187	0.0	0.0	1.0	1.0	1.0	0.0	6174.0	0.0	1.0	0.0	0.0	0.0	1.0	0.0	1.0	1.0	0.0	0.0	0.0	2.0	1.0	1
3.0	0.0	6174.0	0.0	0.0	1.0	1.0	81.0	3.0	0.0	1.0	1.0	1.0	0.0	4	400.0	0.0	0.04666666666666667	6.611111111111112	925.5555555555555	35	9	17	7	18	51.41975308641975	16	140.0	3.0	3.0	3.0	3.0	3.0	0.0	6174.0	0.0	6.0	0.0	0.0	0.0	1.0	0.0	1.0	1.0	0.0	0.0	0.0	1.0	1.0	1
1.0	0.0	6174.0	0.0	0.0	0.0	0.0	0.0	1.0	0.0	0.0	0.0	0.0	0.0	1	100.0	0.0	0.0006666666666666666	0.5	1.0	2	1	1	1	1	0.05555555555555555	2	2.0	0.0	0.0	1.0	1.0	1.0	0.0	6174.0	0.0	22.0	0.0	1.0	1.0	1.0	0.0	1.0	1.0	0.0	0.0	0.0	21.0	1.0	0
804.0	0.0	6174.0	0.0	0.0	1.0	29.0	665.0	804.0	0.05035971	50.0	1.0	1.0	14.0	3	0.7481296758104738	0.0	5.8558764684424345	47.49609375	834393.7732006825	2475	128	1351	9	1124	46355.20962226014	137	17567.629405327305	804.0	683.0	264.0	317.0	804.0	0.0	6174.0	0.0	3.0	0.0	1.0	1.0	1.0	0.0	1.0	1.0	0.0	0.0	0.0	217.0	0.0	0
1.0	0.0	6174.0	0.0	0.0	0.0	0.0	0.0	1.0	0.0	0.0	0.0	0.0	0.0	1	100.0	0.0	0.024669598120940616	1.5	111.01319154423277	20	10	10	3	10	6.167399530235153	13	74.00879436282185	0.0	0.0	1.0	1.0	1.0	0.0	6174.0	0.0	2.0	0.0	1.0	1.0	1.0	0.0	1.0	1.0	0.0	1.0	0.0	2.0	1.0	0
14.0	0.0	6174.0	0.0	0.0	1.0	2.0	1344.0	14.0	0.0	2.0	1.0	1.0	0.0	6	46.153846153846146	0.0	0.12106545886460288	16.470588235294116	5982.057967427437	72	17	35	16	37	332.33655374596873	33	363.19637659380857	14.0	14.0	14.0	14.0	14.0	0.0	6174.0	0.0	7.0	0.0	3.0	1.0	1.0	0.0	1.0	1.0	0.0	0.0	0.0	10.0	1.0	1
1.0	0.0	6174.0	0.0	0.0	0.0	0.0	0.0	1.0	0.0	0.0	0.0	0.0	0.0	1	100.0	0.0	0.009000000000000001	2.5	67.5	9	4	5	4	4	3.75	8	27.0	0.0	0.0	1.0	1.0	1.0	0.0	6174.0	0.0	1.0	0.0	0.0	0.0	1.0	0.0	1.0	1.0	0.0	0.0	0.0	1.0	1.0	1
5.0	0.0	6174.0	0.0	0.0	1.0	2.0	1387.0	5.0	0.0	2.0	1.0	1.0	0.0	1	100.0	0.0	0.006031579168349364	2.0	36.18947501009619	7	3	4	3	3	2.0105263894497885	6	18.094737505048094	5.0	5.0	4.0	4.0	5.0	0.0	6174.0	0.0	1.0	0.0	0.0	0.0	1.0	0.0	1.0	1.0	0.0	0.0	0.0	1.0	1.0	1
3.0	0.0	6174.0	0.0	0.0	1.0	2.0	83.0	3.0	0.0	2.0	1.0	1.0	0.0	1	100.0	0.0	0.009000000000000001	2.5	67.5	9	4	5	4	4	3.75	8	27.0	3.0	3.0	3.0	3.0	3.0	0.0	6174.0	0.0	1.0	0.0	0.0	0.0	1.0	0.0	1.0	1.0	0.0	0.0	0.0	1.0	1.0	1
1.0	0.0	6174.0	0.0	0.0	0.0	0.0	0.0	1.0	0.0	0.0	0.0	0.0	0.0	1	100.0	0.0	0.009000000000000001	2.5	67.5	9	4	5	4	4	3.75	8	27.0	0.0	0.0	1.0	1.0	1.0	0.0	6174.0	0.0	1.0	0.0	0.0	0.0	1.0	0.0	1.0	1.0	0.0	0.0	0.0	1.0	5.0	1
1.0	0.0	6174.0	0.0	0.0	0.0	0.0	0.0	1.0	0.0	0.0	0.0	0.0	0.0	1	100.0	0.0	0.009000000000000001	2.5	67.5	9	4	5	4	4	3.75	8	27.0	0.0	0.0	1.0	1.0	1.0	0.0	6174.0	0.0	1.0	0.0	0.0	0.0	1.0	0.0	1.0	1.0	0.0	0.0	0.0	0.0	0.0	1
3.0	0.0	6174.0	0.0	0.0	1.0	1.0	1337.0	3.0	0.0	1.0	1.0	1.0	0.0	2	200.0	0.0	0.012679700005769252	2.8	106.50948004846171	12	5	7	4	5	5.91719333602565	9	38.039100017307746	3.0	3.0	3.0	3.0	3.0	0.0	6174.0	0.0	2.0	0.0	1.0	1.0	1.0	0.0	1.0	1.0	0.0	0.0	0.0	1.0	1.0	1
1.0	0.0	6612.0	0.0	0.0	0.0	0.0	0.0	1.0	0.0	0.0	0.0	0.0	0.0	3	100.0	0.0	0.04533333333333334	7.388888888888888	1004.8888888888887	34	9	19	7	15	55.82716049382717	16	136.0	0.0	0.0	1.0	1.0	1.0	0.0	6612.0	0.0	3.0	0.0	1.0	1.0	1.0	0.0	1.0	1.0	0.0	0.0	0.0	1.0	1.0	1
1.0	0.0	6174.0	0.0	0.0	0.0	0.0	0.0	1.0	0.0	0.0	0.0	0.0	0.0	3	100.0	0.0	0.04533333333333334	7.388888888888888	1004.8888888888887	34	9	19	7	15	55.82716049382717	16	136.0	0.0	0.0	1.0	1.0	1.0	0.0	6174.0	0.0	1.0	0.0	0.0	0.0	1.0	0.0	1.0	1.0	0.0	0.0	0.0	1.0	3.0	1
9.0	0.0	6174.0	0.0	0.0	1.0	1.0	1337.0	9.0	0.0	1.0	1.0	1.0	0.0	2	50.0	0.0	0.043599603640003634	5.6000000000000005	732.473341152061	32	10	16	7	16	40.692963397336726	17	130.79881092001088	9.0	9.0	8.0	8.0	9.0	0.0	6174.0	0.0	2.0	0.0	1.0	1.0	1.0	0.0	1.0	1.0	0.0	0.0	0.0	4.0	0.0	0
1.0	0.0	6174.0	0.0	0.0	0.0	0.0	0.0	1.0	0.0	0.0	0.0	0.0	0.0	1	100.0	0.0	0.024669598120940616	1.5	111.01319154423277	20	10	10	3	10	6.167399530235153	13	74.00879436282185	0.0	0.0	1.0	1.0	1.0	0.0	6174.0	0.0	2.0	0.0	1.0	1.0	1.0	0.0	1.0	1.0	0.0	0.0	0.0	2.0	1.0	0
1.0	0.0	6174.0	0.0	0.0	0.0	0.0	0.0	1.0	0.0	0.0	0.0	0.0	0.0	1	100.0	0.0	0.009000000000000001	2.5	67.5	9	4	5	4	4	3.75	8	27.0	0.0	0.0	1.0	1.0	1.0	0.0	6174.0	0.0	2.0	0.0	0.0	0.0	1.0	0.0	1.0	1.0	0.0	0.0	0.0	2.0	3.0	1
1.0	0.0	6174.0	0.0	0.0	0.0	0.0	0.0	1.0	0.0	0.0	0.0	0.0	0.0	3	100.0	0.0	0.04533333333333334	7.388888888888888	1004.8888888888887	34	9	19	7	15	55.82716049382717	16	136.0	0.0	0.0	1.0	1.0	1.0	0.0	6174.0	0.0	1.0	0.0	0.0	0.0	1.0	0.0	1.0	1.0	0.0	0.0	0.0	1.0	1.0	1
1.0	0.0	6174.0	0.0	0.0	0.0	0.0	0.0	1.0	0.0	0.0	0.0	0.0	0.0	1	100.0	0.0	0.0006666666666666666	0.5	1.0	2	1	1	1	1	0.05555555555555555	2	2.0	0.0	0.0	1.0	1.0	1.0	0.0	6174.0	0.0	1.0	0.0	0.0	0.0	1.0	0.0	1.0	1.0	0.0	0.0	0.0	1.0	0.0	0
1.0	0.0	6174.0	0.0	0.0	0.0	0.0	0.0	1.0	0.0	0.0	0.0	0.0	0.0	3	100.0	0.0	0.05805500935039566	6.416666666666666	1117.5589299951164	41	12	22	7	19	62.086607221950906	19	174.165028051187	0.0	0.0	1.0	1.0	1.0	0.0	6174.0	0.0	3.0	0.0	1.0	1.0	1.0	0.0	1.0	1.0	0.0	0.0	0.0	2.0	1.0	1
1.0	0.0	6174.0	0.0	0.0	0.0	0.0	0.0	1.0	0.0	0.0	0.0	0.0	0.0	4	3.571428571428571	0.0	10.721115739864144	18.73780487804878	602670.5244256558	3426	656	1756	14	1670	33481.695801425325	670	32163.347219592437	0.0	0.0	1.0	1.0	1.0	0.0	6174.0	0.0	1.0	0.0	0.0	0.0	1.0	0.0	1.0	1.0	0.0	0.0	0.0	1.0	1.0	1
1.0	0.0	6174.0	0.0	0.0	0.0	0.0	0.0	1.0	0.0	0.0	0.0	0.0	0.0	1	100.0	0.0	0.009000000000000001	2.5	67.5	9	4	5	4	4	3.75	8	27.0	0.0	0.0	1.0	1.0	1.0	0.0	6174.0	0.0	1.0	0.0	0.0	0.0	1.0	0.0	1.0	1.0	0.0	0.0	0.0	1.0	1.0	1
1.0	0.0	6612.0	0.0	0.0	1.0	4.0	410.0	1.0	0.0	4.0	1.0	1.0	0.0	1	100.0	0.0	0.009357849740192013	1.875	52.63790478858007	10	4	5	3	5	2.924328043810004	7	28.073549220576037	1.0	1.0	1.0	1.0	1.0	0.0	6612.0	0.0	1.0	0.0	0.0	0.0	1.0	0.0	1.0	1.0	0.0	0.0	0.0	1.0	0.0	0
3.0	0.0	6174.0	0.0	0.0	1.0	1.0	1337.0	3.0	0.0	1.0	1.0	1.0	0.0	1	100.0	0.0	0.007486279792153611	1.5	33.688259064691245	8	4	4	3	4	1.8715699480384032	7	22.458839376460837	3.0	3.0	3.0	3.0	3.0	0.0	6174.0	0.0	1.0	0.0	0.0	0.0	1.0	0.0	1.0	1.0	0.0	0.0	0.0	1.0	0.0	0
1.0	0.0	6174.0	0.0	0.0	0.0	0.0	0.0	1.0	0.0	0.0	0.0	0.0	0.0	4	3.571428571428571	0.0	10.721115739864144	18.73780487804878	602670.5244256558	3426	656	1756	14	1670	33481.695801425325	670	32163.347219592437	0.0	0.0	1.0	1.0	1.0	0.0	6174.0	0.0	2.0	0.0	0.0	0.0	1.0	0.0	1.0	1.0	0.0	0.0	0.0	1.0	1.0	1
15.0	0.0	6612.0	0.0	0.0	1.0	2.0	1338.0	15.0	0.0	2.0	1.0	1.0	0.0	1	11.111111111111109	0.0	0.16958209470834465	6.0	3052.477704750204	100	28	56	6	44	169.5820947083447	34	508.74628412503404	15.0	15.0	15.0	15.0	15.0	0.0	6612.0	0.0	1.0	0.0	0.0	0.0	1.0	0.0	1.0	1.0	0.0	0.0	0.0	4.0	1.0	1
1.0	0.0	6174.0	0.0	0.0	1.0	4.0	412.0	1.0	0.0	4.0	1.0	1.0	0.0	1	100.0	0.0	0.0026666666666666666	1.0	8.0	4	2	2	2	2	0.4444444444444444	4	8.0	1.0	1.0	1.0	1.0	1.0	0.0	6174.0	0.0	1.0	0.0	0.0	0.0	1.0	0.0	1.0	1.0	0.0	0.0	0.0	1.0	0.0	0
1.0	0.0	6174.0	0.0	0.0	0.0	0.0	0.0	1.0	0.0	0.0	0.0	0.0	0.0	4	3.571428571428571	0.0	10.721115739864144	18.73780487804878	602670.5244256558	3426	656	1756	14	1670	33481.695801425325	670	32163.347219592437	0.0	0.0	1.0	1.0	1.0	0.0	6174.0	0.0	2.0	0.0	1.0	1.0	1.0	0.0	1.0	1.0	0.0	0.0	0.0	1.0	1.0	1
1.0	0.0	6174.0	0.0	0.0	0.0	0.0	0.0	1.0	0.0	0.0	0.0	0.0	0.0	4	3.571428571428571	0.0	10.721115739864144	18.73780487804878	602670.5244256558	3426	656	1756	14	1670	33481.695801425325	670	32163.347219592437	0.0	0.0	1.0	1.0	1.0	0.0	6174.0	0.0	1.0	0.0	0.0	0.0	1.0	0.0	1.0	1.0	0.0	0.0	0.0	1.0	1.0	1
5.0	0.0	6174.0	0.0	0.0	1.0	2.0	408.0	5.0	0.0	2.0	1.0	1.0	0.0	1	33.33333333333333	0.0	0.019019550008653883	1.7142857142857142	97.8148286159342	18	7	12	2	6	5.434157145329678	9	57.05865002596162	5.0	5.0	5.0	5.0	5.0	0.0	6174.0	0.0	1.0	0.0	0.0	0.0	1.0	0.0	1.0	1.0	0.0	0.0	0.0	3.0	3.0	3
1.0	0.0	6612.0	0.0	0.0	1.0	3.0	411.0	1.0	0.0	3.0	1.0	1.0	0.0	1	100.0	0.0	0.0006666666666666666	0.5	1.0	2	1	1	1	1	0.05555555555555555	2	2.0	1.0	1.0	1.0	1.0	1.0	0.0	6612.0	0.0	1.0	0.0	0.0	0.0	1.0	0.0	1.0	1.0	0.0	0.0	0.0	1.0	0.0	0
1.0	0.0	6174.0	0.0	0.0	1.0	2.0	408.0	1.0	0.0	2.0	1.0	1.0	0.0	1	100.0	0.0	0.006893233335256416	1.5	31.019550008653873	8	4	6	2	2	1.723308333814104	6	20.679700005769252	1.0	1.0	1.0	1.0	1.0	0.0	6174.0	0.0	1.0	0.0	0.0	0.0	1.0	0.0	1.0	1.0	0.0	0.0	0.0	1.0	2.0	2
1.0	0.0	6174.0	0.0	0.0	1.0	2.0	408.0	1.0	0.0	2.0	1.0	1.0	0.0	1	100.0	0.0	0.0006666666666666666	0.5	1.0	2	1	1	1	1	0.05555555555555555	2	2.0	1.0	1.0	1.0	1.0	1.0	0.0	6174.0	0.0	1.0	0.0	0.0	0.0	1.0	0.0	1.0	1.0	0.0	0.0	0.0	1.0	0.0	0
1.0	0.0	6612.0	0.0	0.0	0.0	0.0	0.0	1.0	0.0	0.0	0.0	0.0	0.0	3	100.0	0.0	0.05805500935039566	6.416666666666666	1117.5589299951164	41	12	22	7	19	62.086607221950906	19	174.165028051187	0.0	0.0	1.0	1.0	1.0	0.0	6612.0	0.0	1.0	0.0	0.0	0.0	1.0	0.0	1.0	1.0	0.0	0.0	0.0	1.0	1.0	1
1.0	0.0	6174.0	0.0	0.0	0.0	0.0	0.0	1.0	0.0	0.0	0.0	0.0	0.0	4	3.571428571428571	0.0	10.721115739864144	18.73780487804878	602670.5244256558	3426	656	1756	14	1670	33481.695801425325	670	32163.347219592437	0.0	0.0	1.0	1.0	1.0	0.0	6174.0	0.0	1.0	0.0	0.0	0.0	1.0	0.0	1.0	1.0	0.0	0.0	0.0	2.0	0.0	1
1.0	0.0	6174.0	0.0	0.0	0.0	0.0	0.0	1.0	0.0	0.0	0.0	0.0	0.0	3	100.0	0.0	0.04533333333333334	7.388888888888888	1004.8888888888887	34	9	19	7	15	55.82716049382717	16	136.0	0.0	0.0	1.0	1.0	1.0	0.0	6174.0	0.0	1.0	0.0	0.0	0.0	1.0	0.0	1.0	1.0	0.0	2.0	0.0	1.0	1.0	1
1.0	0.0	6612.0	0.0	0.0	1.0	2.0	1400.0	1.0	0.0	2.0	1.0	1.0	0.0	1	100.0	0.0	0.006031579168349364	2.0	36.18947501009619	7	3	4	3	3	2.0105263894497885	6	18.094737505048094	1.0	1.0	1.0	1.0	1.0	0.0	6612.0	0.0	1.0	0.0	0.0	0.0	1.0	0.0	1.0	1.0	0.0	0.0	0.0	1.0	1.0	1
1.0	0.0	6612.0	0.0	0.0	0.0	0.0	0.0	1.0	0.0	0.0	0.0	0.0	0.0	1	100.0	0.0	0.009000000000000001	2.5	67.5	9	4	5	4	4	3.75	8	27.0	0.0	0.0	1.0	1.0	1.0	0.0	6612.0	0.0	1.0	0.0	0.0	0.0	1.0	0.0	1.0	1.0	0.0	0.0	0.0	0.0	0.0	1
1.0	0.0	6612.0	0.0	0.0	0.0	0.0	0.0	1.0	0.0	0.0	0.0	0.0	0.0	1	100.0	0.0	0.024669598120940616	1.5	111.01319154423277	20	10	10	3	10	6.167399530235153	13	74.00879436282185	0.0	0.0	1.0	1.0	1.0	0.0	6612.0	0.0	2.0	0.0	0.0	0.0	1.0	0.0	1.0	1.0	0.0	0.0	0.0	1.0	1.0	0
1.0	0.0	6174.0	0.0	0.0	1.0	6.0	412.0	1.0	0.0	6.0	1.0	1.0	0.0	1	100.0	0.0	0.0026666666666666666	1.0	8.0	4	2	2	2	2	0.4444444444444444	4	8.0	1.0	1.0	1.0	1.0	1.0	0.0	6174.0	0.0	1.0	0.0	0.0	0.0	1.0	0.0	1.0	1.0	0.0	0.0	0.0	1.0	0.0	0
21.0	0.0	6174.0	0.0	0.0	1.0	3.0	1344.0	21.0	0.0	3.0	1.0	1.0	0.0	4	57.14285714285714	0.0	0.3814048468002609	10.147058823529411	11610.412248184412	215	34	115	6	100	645.0229026769118	40	1144.2145404007829	21.0	21.0	21.0	21.0	21.0	0.0	6174.0	0.0	4.0	2.0	1.0	1.0	1.0	0.0	1.0	1.0	0.0	0.0	0.0	5.0	1.0	1
1.0	0.0	6174.0	0.0	0.0	0.0	0.0	0.0	1.0	0.0	0.0	0.0	0.0	0.0	3	100.0	0.0	0.04533333333333334	7.388888888888888	1004.8888888888887	34	9	19	7	15	55.82716049382717	16	136.0	0.0	0.0	1.0	1.0	1.0	0.0	6174.0	0.0	2.0	0.0	1.0	1.0	1.0	0.0	1.0	1.0	0.0	0.0	0.0	1.0	1.0	1
1.0	0.0	6174.0	0.0	0.0	0.0	0.0	0.0	1.0	0.0	0.0	0.0	0.0	0.0	3	100.0	0.0	0.05805500935039566	6.416666666666666	1117.5589299951164	41	12	22	7	19	62.086607221950906	19	174.165028051187	0.0	0.0	1.0	1.0	1.0	0.0	6174.0	0.0	1.0	0.0	0.0	0.0	1.0	0.0	1.0	1.0	0.0	0.0	0.0	1.0	0.0	1
1.0	0.0	6174.0	0.0	0.0	0.0	0.0	0.0	1.0	0.0	0.0	0.0	0.0	0.0	3	100.0	0.0	0.05805500935039566	6.416666666666666	1117.5589299951164	41	12	22	7	19	62.086607221950906	19	174.165028051187	0.0	0.0	1.0	1.0	1.0	0.0	6174.0	0.0	5.0	0.0	1.0	1.0	1.0	0.0	1.0	1.0	0.0	0.0	0.0	2.0	2.0	1
4.0	0.0	6612.0	0.0	0.0	1.0	2.0	339.0	4.0	0.0	2.0	1.0	1.0	0.0	3	150.0	0.0	0.03752932501298081	7.5	844.4098127920681	27	9	15	9	12	46.911656266226004	18	112.58797503894243	4.0	4.0	4.0	4.0	4.0	0.0	6612.0	0.0	4.0	0.0	1.0	1.0	1.0	0.0	1.0	1.0	0.0	0.0	0.0	3.0	1.0	1
1.0	0.0	6612.0	0.0	0.0	0.0	0.0	0.0	1.0	0.0	0.0	0.0	0.0	0.0	1	100.0	0.0	0.009000000000000001	2.5	67.5	9	4	5	4	4	3.75	8	27.0	0.0	0.0	1.0	1.0	1.0	0.0	6612.0	0.0	1.0	0.0	0.0	0.0	1.0	0.0	1.0	1.0	0.0	0.0	0.0	0.0	0.0	1
1.0	0.0	6174.0	0.0	0.0	0.0	0.0	0.0	1.0	0.0	0.0	0.0	0.0	0.0	1	100.0	0.0	0.024669598120940616	1.5	111.01319154423277	20	10	10	3	10	6.167399530235153	13	74.00879436282185	0.0	0.0	1.0	1.0	1.0	0.0	6174.0	0.0	3.0	0.0	1.0	1.0	1.0	0.0	1.0	1.0	0.0	0.0	0.0	1.0	1.0	0
1.0	0.0	6174.0	0.0	0.0	0.0	0.0	0.0	1.0	0.0	0.0	0.0	0.0	0.0	1	100.0	0.0	0.009000000000000001	2.5	67.5	9	4	5	4	4	3.75	8	27.0	0.0	0.0	1.0	1.0	1.0	0.0	6174.0	0.0	1.0	0.0	0.0	0.0	1.0	0.0	1.0	1.0	0.0	0.0	0.0	1.0	0.0	1
9.0	0.0	4799.0	0.0	0.0	1.0	1.0	1337.0	9.0	0.0	1.0	1.0	1.0	0.0	3	42.857142857142854	0.0	0.08443982317973091	8.0	2026.555756313542	56	15	30	8	26	112.58643090630787	23	253.31946953919274	9.0	9.0	9.0	9.0	9.0	0.0	4799.0	0.0	3.0	0.0	2.0	2.0	1.0	0.0	1.0	1.0	0.0	0.0	0.0	8.0	1.0	1
1.0	0.0	6612.0	0.0	0.0	1.0	2.0	1400.0	1.0	0.0	2.0	1.0	1.0	0.0	1	100.0	0.0	0.008422064766172813	2.25	56.84893717166649	9	4	6	3	3	3.1582742873148053	7	25.266194298518442	1.0	1.0	1.0	1.0	1.0	0.0	6612.0	0.0	1.0	0.0	0.0	0.0	1.0	0.0	1.0	1.0	0.0	0.0	0.0	1.0	2.0	2
1.0	0.0	6174.0	0.0	0.0	0.0	0.0	0.0	1.0	0.0	0.0	0.0	0.0	0.0	1	100.0	0.0	0.009000000000000001	2.5	67.5	9	4	5	4	4	3.75	8	27.0	0.0	0.0	1.0	1.0	1.0	0.0	6174.0	0.0	2.0	0.0	0.0	0.0	1.0	0.0	1.0	1.0	0.0	0.0	0.0	1.0	0.0	1
26.0	0.0	5578.0	0.0	0.0	1.0	1.0	276.0	26.0	0.0	1.0	1.0	1.0	0.0	2	28.57142857142857	0.0	0.03947135699350498	9.916666666666668	1174.2728705567731	32	6	17	7	15	65.23738169759852	13	118.41407098051495	7.0	7.0	7.0	7.0	26.0	0.0	5578.0	0.0	2.0	0.0	1.0	1.0	1.0	0.0	1.0	1.0	0.0	0.0	0.0	6.0	1.0	1
6.0	0.0	6174.0	0.0	0.0	1.0	1.0	1337.0	6.0	0.0	1.0	1.0	1.0	0.0	1	16.666666666666664	0.0	0.10460752504759632	9.0	2824.403176285101	66	18	36	9	30	156.91128757139447	27	313.82257514278893	6.0	6.0	6.0	6.0	6.0	0.0	6174.0	0.0	1.0	0.0	0.0	0.0	1.0	0.0	1.0	1.0	0.0	0.0	0.0	2.0	2.0	2
1.0	0.0	6174.0	0.0	0.0	0.0	0.0	0.0	1.0	0.0	0.0	0.0	0.0	0.0	1	100.0	0.0	0.024669598120940616	1.5	111.01319154423277	20	10	10	3	10	6.167399530235153	13	74.00879436282185	0.0	0.0	1.0	1.0	1.0	0.0	6174.0	0.0	1.0	0.0	0.0	0.0	1.0	0.0	1.0	1.0	0.0	1.0	0.0	1.0	1.0	0
1.0	0.0	6612.0	0.0	0.0	0.0	0.0	0.0	1.0	0.0	0.0	0.0	0.0	0.0	3	100.0	0.0	0.04533333333333334	7.388888888888888	1004.8888888888887	34	9	19	7	15	55.82716049382717	16	136.0	0.0	0.0	1.0	1.0	1.0	0.0	6612.0	0.0	2.0	0.0	1.0	1.0	1.0	0.0	1.0	1.0	0.0	0.0	0.0	1.0	0.0	1
14.0	0.0	6174.0	0.0	0.0	1.0	2.0	1339.0	14.0	0.0	2.0	1.0	1.0	0.0	2	25.0	0.0	0.0658847613416814	7.384615384615384	1459.6008666464807	45	13	24	8	21	81.08893703591559	21	197.65428402504426	14.0	14.0	12.0	12.0	14.0	0.0	6174.0	0.0	2.0	0.0	1.0	1.0	1.0	0.0	1.0	1.0	0.0	0.0	0.0	5.0	0.0	0
6.0	0.0	6174.0	0.0	0.0	1.0	2.0	1344.0	6.0	0.0	2.0	1.0	1.0	0.0	1	25.0	0.0	0.06149244391890265	6.461538461538463	1192.0073744279593	42	13	21	8	21	66.2226319126644	21	184.47733175670794	6.0	6.0	6.0	6.0	6.0	0.0	6174.0	0.0	1.0	0.0	0.0	0.0	1.0	0.0	1.0	1.0	0.0	1.0	0.0	3.0	0.0	0
39.0	0.0	6174.0	0.0	0.0	1.0	2.0	1342.0	39.0	0.2857143	2.0	1.0	1.0	10.0	5	25.0	0.0	0.3295722718662065	14.513888888888891	14350.12600417441	178	36	95	11	83	797.2292224541337	47	988.7168155986197	39.0	25.0	25.0	39.0	39.0	0.0	6174.0	0.0	5.0	0.0	2.0	2.0	1.0	0.0	1.0	1.0	0.0	0.0	0.0	15.0	0.0	0
3.0	0.0	6174.0	0.0	0.0	1.0	2.0	1351.0	3.0	0.0	2.0	1.0	1.0	0.0	2	200.0	0.0	0.043089225014903886	3.4615384615384617	447.46502900092497	31	13	18	5	13	24.85916827782917	18	129.2676750447117	3.0	3.0	3.0	3.0	3.0	0.0	6174.0	0.0	2.0	0.0	1.0	1.0	1.0	0.0	1.0	1.0	0.0	0.0	0.0	1.0	2.0	2
1.0	0.0	6174.0	0.0	0.0	0.0	0.0	0.0	1.0	0.0	0.0	0.0	0.0	0.0	3	100.0	0.0	0.05805500935039566	6.416666666666666	1117.5589299951164	41	12	22	7	19	62.086607221950906	19	174.165028051187	0.0	0.0	1.0	1.0	1.0	0.0	6174.0	0.0	9.0	0.0	1.0	1.0	1.0	0.0	1.0	1.0	0.0	1.0	0.0	2.0	1.0	1
1.0	0.0	6612.0	0.0	0.0	0.0	0.0	0.0	1.0	0.0	0.0	0.0	0.0	0.0	1	100.0	0.0	0.024669598120940616	1.5	111.01319154423277	20	10	10	3	10	6.167399530235153	13	74.00879436282185	0.0	0.0	1.0	1.0	1.0	0.0	6612.0	0.0	1.0	0.0	0.0	0.0	1.0	0.0	1.0	1.0	0.0	0.0	0.0	1.0	1.0	0
25.0	0.0	6174.0	0.0	0.0	1.0	2.0	1363.0	25.0	0.16666667	2.0	1.0	1.0	4.0	7	58.33333333333334	0.0	0.2205591697286336	16.434782608695652	10874.526020533498	129	23	63	12	66	604.1403344740833	35	661.6775091859007	25.0	20.0	20.0	25.0	25.0	0.0	6174.0	0.0	8.0	0.0	4.0	3.0	1.0	0.0	1.0	1.0	0.0	0.0	0.0	9.0	1.0	1
1.0	0.0	6174.0	0.0	0.0	0.0	0.0	0.0	1.0	0.0	0.0	0.0	0.0	0.0	3	100.0	0.0	0.05805500935039566	6.416666666666666	1117.5589299951164	41	12	22	7	19	62.086607221950906	19	174.165028051187	0.0	0.0	1.0	1.0	1.0	0.0	6174.0	0.0	1.0	0.0	0.0	0.0	1.0	0.0	1.0	1.0	0.0	0.0	0.0	1.0	1.0	1
1.0	0.0	6174.0	0.0	0.0	0.0	0.0	0.0	1.0	0.0	0.0	0.0	0.0	0.0	1	100.0	0.0	0.0006666666666666666	0.5	1.0	2	1	1	1	1	0.05555555555555555	2	2.0	0.0	0.0	1.0	1.0	1.0	0.0	6174.0	0.0	1.0	0.0	0.0	0.0	1.0	0.0	1.0	1.0	0.0	0.0	0.0	1.0	6.0	0
26.0	0.0	4118.0	0.0	0.0	1.0	3.0	1346.0	26.0	0.0	3.0	1.0	1.0	0.0	2	100.0	0.0	0.02792060276175576	6.0	502.57084971160367	22	7	12	7	10	27.920602761755763	14	83.76180828526728	4.0	4.0	4.0	4.0	26.0	0.0	4118.0	0.0	2.0	0.0	1.0	1.0	1.0	0.0	1.0	1.0	0.0	0.0	0.0	2.0	1.0	1
1.0	0.0	6174.0	0.0	0.0	0.0	0.0	0.0	1.0	0.0	0.0	0.0	0.0	0.0	1	100.0	0.0	0.009000000000000001	2.5	67.5	9	4	5	4	4	3.75	8	27.0	0.0	0.0	1.0	1.0	1.0	0.0	6174.0	0.0	1.0	0.0	0.0	0.0	1.0	0.0	1.0	1.0	0.0	0.0	0.0	1.0	0.0	1
1.0	0.0	6174.0	0.0	0.0	0.0	0.0	0.0	1.0	0.0	0.0	0.0	0.0	0.0	3	100.0	0.0	0.05805500935039566	6.416666666666666	1117.5589299951164	41	12	22	7	19	62.086607221950906	19	174.165028051187	0.0	0.0	1.0	1.0	1.0	0.0	6174.0	0.0	2.0	0.0	1.0	1.0	1.0	0.0	1.0	1.0	0.0	5.0	0.0	2.0	4.0	1
3.0	0.0	4710.0	0.0	0.0	1.0	1.0	1337.0	3.0	0.0	1.0	1.0	1.0	0.0	1	100.0	0.0	0.005169925001442312	1.5	23.264662506490406	6	3	3	3	3	1.2924812503605778	6	15.509775004326935	3.0	3.0	3.0	3.0	3.0	0.0	4710.0	0.0	1.0	0.0	0.0	0.0	1.0	0.0	1.0	1.0	0.0	0.0	0.0	1.0	0.0	0
3.0	0.0	6174.0	0.0	0.0	1.0	1.0	81.0	3.0	0.0	1.0	1.0	1.0	0.0	1	100.0	0.0	0.02628972500528848	3.0	236.6075250475963	22	8	12	4	10	13.14486250264424	12	78.86917501586544	3.0	3.0	3.0	3.0	3.0	0.0	6174.0	0.0	1.0	0.0	0.0	0.0	1.0	0.0	1.0	1.0	0.0	0.0	0.0	1.0	1.0	1
1.0	0.0	6174.0	0.0	0.0	1.0	5.0	411.0	1.0	0.0	5.0	1.0	1.0	0.0	1	100.0	0.0	0.0026666666666666666	1.0	8.0	4	2	2	2	2	0.4444444444444444	4	8.0	1.0	1.0	1.0	1.0	1.0	0.0	6174.0	0.0	1.0	0.0	0.0	0.0	1.0	0.0	1.0	1.0	0.0	0.0	0.0	1.0	0.0	0
1.0	0.0	6174.0	0.0	0.0	0.0	0.0	0.0	1.0	0.0	0.0	0.0	0.0	0.0	1	100.0	0.0	0.009000000000000001	2.5	67.5	9	4	5	4	4	3.75	8	27.0	0.0	0.0	1.0	1.0	1.0	0.0	6174.0	0.0	2.0	0.0	1.0	1.0	1.0	0.0	1.0	1.0	0.0	0.0	0.0	2.0	1.0	1
1.0	0.0	6612.0	0.0	0.0	1.0	2.0	1372.0	1.0	0.0	2.0	1.0	1.0	0.0	1	100.0	0.0	0.003869880158145603	1.0	11.60964047443681	5	3	3	2	2	0.6449800263576005	5	11.60964047443681	1.0	1.0	1.0	1.0	1.0	0.0	6612.0	0.0	1.0	0.0	0.0	0.0	1.0	0.0	1.0	1.0	0.0	0.0	0.0	1.0	0.0	0
6.0	0.0	6174.0	0.0	0.0	1.0	1.0	1337.0	6.0	0.0	1.0	1.0	1.0	0.0	1	33.33333333333333	0.0	0.05648613383607243	3.75	635.4690056558147	38	16	20	6	18	35.303833647545275	22	169.45840150821732	6.0	6.0	6.0	6.0	6.0	0.0	6174.0	0.0	1.0	0.0	0.0	0.0	1.0	0.0	1.0	1.0	0.0	0.0	0.0	3.0	0.0	0
1.0	0.0	6174.0	0.0	0.0	0.0	0.0	0.0	1.0	0.0	0.0	0.0	0.0	0.0	3	100.0	0.0	0.04533333333333334	7.388888888888888	1004.8888888888887	34	9	19	7	15	55.82716049382717	16	136.0	0.0	0.0	1.0	1.0	1.0	0.0	6174.0	0.0	1.0	0.0	0.0	0.0	1.0	0.0	1.0	1.0	0.0	0.0	0.0	2.0	0.0	1
1.0	0.0	6174.0	0.0	0.0	0.0	0.0	0.0	1.0	0.0	0.0	0.0	0.0	0.0	1	100.0	0.0	0.0006666666666666666	0.5	1.0	2	1	1	1	1	0.05555555555555555	2	2.0	0.0	0.0	1.0	1.0	1.0	0.0	6174.0	0.0	1.0	0.0	0.0	0.0	1.0	0.0	1.0	1.0	0.0	0.0	0.0	1.0	1.0	0
7.0	0.0	6612.0	0.0	0.0	1.0	2.0	1345.0	7.0	0.0	2.0	1.0	1.0	0.0	1	50.0	0.0	0.024669598120940616	1.5	111.01319154423277	20	10	10	3	10	6.167399530235153	13	74.00879436282185	7.0	7.0	5.0	5.0	7.0	0.0	6612.0	0.0	1.0	0.0	0.0	0.0	1.0	0.0	1.0	1.0	0.0	0.0	0.0	2.0	0.0	0
1.0	0.0	6612.0	0.0	0.0	1.0	4.0	410.0	1.0	0.0	4.0	1.0	1.0	0.0	1	100.0	0.0	0.0006666666666666666	0.5	1.0	2	1	1	1	1	0.05555555555555555	2	2.0	1.0	1.0	1.0	1.0	1.0	0.0	6612.0	0.0	1.0	0.0	0.0	0.0	1.0	0.0	1.0	1.0	0.0	0.0	0.0	1.0	0.0	0
1.0	0.0	6174.0	0.0	0.0	1.0	7.0	413.0	1.0	0.0	7.0	1.0	1.0	0.0	1	100.0	0.0	0.01	1.7999999999999998	53.99999999999999	10	5	6	3	4	3.0	8	30.0	1.0	1.0	1.0	1.0	1.0	0.0	6174.0	0.0	1.0	0.0	0.0	0.0	1.0	0.0	1.0	1.0	0.0	0.0	0.0	1.0	0.0	0
1.0	0.0	6612.0	0.0	0.0	0.0	0.0	0.0	1.0	0.0	0.0	0.0	0.0	0.0	3	100.0	0.0	0.04533333333333334	7.388888888888888	1004.8888888888887	34	9	19	7	15	55.82716049382717	16	136.0	0.0	0.0	1.0	1.0	1.0	0.0	6612.0	0.0	2.0	0.0	1.0	1.0	1.0	0.0	1.0	1.0	0.0	0.0	0.0	2.0	1.0	1
1.0	0.0	6612.0	0.0	0.0	0.0	0.0	0.0	1.0	0.0	0.0	0.0	0.0	0.0	3	100.0	0.0	0.05805500935039566	6.416666666666666	1117.5589299951164	41	12	22	7	19	62.086607221950906	19	174.165028051187	0.0	0.0	1.0	1.0	1.0	0.0	6612.0	0.0	2.0	0.0	0.0	0.0	1.0	0.0	1.0	1.0	0.0	0.0	0.0	2.0	1.0	1
1.0	0.0	6174.0	0.0	0.0	1.0	5.0	411.0	1.0	0.0	5.0	1.0	1.0	0.0	1	100.0	0.0	0.016	2.4000000000000004	115.20000000000002	16	5	8	3	8	6.400000000000001	8	48.0	1.0	1.0	1.0	1.0	1.0	0.0	6174.0	0.0	1.0	0.0	0.0	0.0	1.0	0.0	1.0	1.0	0.0	0.0	0.0	1.0	0.0	0
1.0	0.0	6612.0	0.0	0.0	1.0	2.0	408.0	1.0	0.0	2.0	1.0	1.0	0.0	1	100.0	0.0	0.0026666666666666666	1.0	8.0	4	2	2	2	2	0.4444444444444444	4	8.0	1.0	1.0	1.0	1.0	1.0	0.0	6612.0	0.0	1.0	0.0	0.0	0.0	1.0	0.0	1.0	1.0	0.0	0.0	0.0	1.0	0.0	0
1.0	0.0	6174.0	0.0	0.0	0.0	0.0	0.0	1.0	0.0	0.0	0.0	0.0	0.0	3	100.0	0.0	0.05805500935039566	6.416666666666666	1117.5589299951164	41	12	22	7	19	62.086607221950906	19	174.165028051187	0.0	0.0	1.0	1.0	1.0	0.0	6174.0	0.0	1.0	0.0	0.0	0.0	1.0	0.0	1.0	1.0	0.0	0.0	0.0	1.0	1.0	1
3.0	0.0	6174.0	0.0	0.0	1.0	1.0	1337.0	3.0	0.0	1.0	1.0	1.0	0.0	3	300.0	0.0	0.03172795768381336	4.875	464.02138112577035	25	8	13	6	12	25.778965618098354	14	95.18387305144009	3.0	3.0	3.0	3.0	3.0	0.0	6174.0	0.0	3.0	0.0	2.0	2.0	1.0	0.0	1.0	1.0	0.0	0.0	0.0	1.0	1.0	1
1.0	0.0	6174.0	0.0	0.0	0.0	0.0	0.0	1.0	0.0	0.0	0.0	0.0	0.0	4	3.571428571428571	0.0	10.721115739864144	18.73780487804878	602670.5244256558	3426	656	1756	14	1670	33481.695801425325	670	32163.347219592437	0.0	0.0	1.0	1.0	1.0	0.0	6174.0	0.0	3.0	0.0	1.0	1.0	1.0	0.0	1.0	1.0	0.0	0.0	0.0	1.0	1.0	1
5.0	0.0	6174.0	0.0	0.0	1.0	2.0	339.0	5.0	0.0	2.0	1.0	1.0	0.0	3	37.5	0.0	0.04975918151662715	7.3076923076923075	1090.8743640183643	33	13	19	10	14	60.60413133435358	23	149.27754454988144	5.0	5.0	5.0	5.0	5.0	0.0	6174.0	0.0	3.0	0.0	1.0	1.0	1.0	0.0	1.0	1.0	0.0	0.0	0.0	4.0	1.0	1
1.0	0.0	6174.0	0.0	0.0	0.0	0.0	0.0	1.0	0.0	0.0	0.0	0.0	0.0	1	100.0	0.0	0.0006666666666666666	0.5	1.0	2	1	1	1	1	0.05555555555555555	2	2.0	0.0	0.0	1.0	1.0	1.0	0.0	6174.0	0.0	1.0	0.0	0.0	0.0	1.0	0.0	1.0	1.0	0.0	0.0	0.0	1.0	2.0	0
20.0	0.0	6612.0	0.0	0.0	1.0	2.0	1340.0	20.0	0.0	2.0	1.0	1.0	0.0	1	25.0	0.0	0.02792060276175576	4.875	408.338815390678	22	8	13	6	9	22.68548974392656	14	83.76180828526728	20.0	15.0	6.0	6.0	20.0	0.0	6612.0	0.0	1.0	0.0	0.0	0.0	1.0	0.0	1.0	1.0	0.0	0.0	0.0	2.0	2.0	2
1.0	0.0	6174.0	0.0	0.0	0.0	0.0	0.0	1.0	0.0	0.0	0.0	0.0	0.0	1	100.0	0.0	0.009000000000000001	2.5	67.5	9	4	5	4	4	3.75	8	27.0	0.0	0.0	1.0	1.0	1.0	0.0	6174.0	0.0	1.0	0.0	0.0	0.0	1.0	0.0	1.0	1.0	0.0	0.0	0.0	1.0	0.0	1
1.0	0.0	6174.0	0.0	0.0	0.0	0.0	0.0	1.0	0.0	0.0	0.0	0.0	0.0	1	100.0	0.0	0.0006666666666666666	0.5	1.0	2	1	1	1	1	0.05555555555555555	2	2.0	0.0	0.0	1.0	1.0	1.0	0.0	6174.0	0.0	1.0	0.0	0.0	0.0	1.0	0.0	1.0	1.0	0.0	0.0	0.0	3.0	1.0	0
1.0	0.0	6174.0	0.0	0.0	0.0	0.0	0.0	1.0	0.0	0.0	0.0	0.0	0.0	4	3.571428571428571	0.0	10.721115739864144	18.73780487804878	602670.5244256558	3426	656	1756	14	1670	33481.695801425325	670	32163.347219592437	0.0	0.0	1.0	1.0	1.0	0.0	6174.0	0.0	2.0	0.0	0.0	0.0	1.0	0.0	1.0	1.0	0.0	1.0	0.0	1.0	1.0	1
1.0	0.0	6612.0	0.0	0.0	1.0	2.0	1372.0	1.0	0.0	2.0	1.0	1.0	0.0	1	100.0	0.0	0.008422064766172813	1.875	47.37411430972208	9	4	5	3	4	2.6318952394290043	7	25.266194298518442	1.0	1.0	1.0	1.0	1.0	0.0	6612.0	0.0	1.0	0.0	0.0	0.0	1.0	0.0	1.0	1.0	0.0	0.0	0.0	1.0	1.0	1
4.0	0.0	6174.0	0.0	0.0	1.0	1.0	1337.0	4.0	0.0	1.0	1.0	1.0	0.0	3	150.0	0.0	0.06734886714927432	6.25	1262.7912590488934	46	14	25	7	21	70.15506994716075	21	202.04660144782295	4.0	4.0	4.0	4.0	4.0	0.0	6174.0	0.0	3.0	0.0	1.0	1.0	1.0	0.0	1.0	1.0	0.0	0.0	0.0	2.0	2.0	2
1.0	0.0	6612.0	0.0	0.0	1.0	2.0	1400.0	1.0	0.0	2.0	1.0	1.0	0.0	2	200.0	0.0	0.016	4.5	216.0	16	4	9	4	7	12.0	8	48.0	1.0	1.0	1.0	1.0	1.0	0.0	6612.0	0.0	2.0	0.0	1.0	1.0	1.0	0.0	1.0	1.0	0.0	0.0	0.0	1.0	1.0	1
8.0	0.0	6174.0	0.0	0.0	1.0	2.0	408.0	8.0	0.25	2.0	1.0	1.0	2.0	3	75.0	0.0	0.03678716557125306	6.75	744.9401028178745	27	8	12	9	15	41.385561267659696	17	110.3614967137592	8.0	6.0	6.0	8.0	8.0	0.0	6174.0	0.0	3.0	0.0	1.0	1.0	1.0	0.0	1.0	1.0	0.0	0.0	0.0	4.0	0.0	0
1.0	0.0	6174.0	0.0	0.0	0.0	0.0	0.0	1.0	0.0	0.0	0.0	0.0	0.0	1	100.0	0.0	0.024669598120940616	1.5	111.01319154423277	20	10	10	3	10	6.167399530235153	13	74.00879436282185	0.0	0.0	1.0	1.0	1.0	0.0	6174.0	0.0	14.0	0.0	4.0	4.0	1.0	0.0	1.0	1.0	0.0	1.0	0.0	2.0	1.0	0
1.0	0.0	6174.0	0.0	0.0	1.0	6.0	412.0	1.0	0.0	6.0	1.0	1.0	0.0	1	100.0	0.0	0.0026666666666666666	1.0	8.0	4	2	2	2	2	0.4444444444444444	4	8.0	1.0	1.0	1.0	1.0	1.0	0.0	6174.0	0.0	1.0	0.0	0.0	0.0	1.0	0.0	1.0	1.0	0.0	0.0	0.0	2.0	1.0	0
6.0	0.0	6174.0	0.0	0.0	1.0	2.0	1339.0	6.0	0.0	2.0	1.0	1.0	0.0	2	66.66666666666666	0.0	0.042975796551693715	4.75	612.4051008616353	33	10	19	5	14	34.02250560342418	15	128.92738965508113	6.0	6.0	6.0	6.0	6.0	0.0	6174.0	0.0	2.0	0.0	1.0	1.0	1.0	0.0	1.0	1.0	0.0	1.0	0.0	3.0	1.0	1
1.0	0.0	6174.0	0.0	0.0	0.0	0.0	0.0	1.0	0.0	0.0	0.0	0.0	0.0	1	100.0	0.0	0.024669598120940616	1.5	111.01319154423277	20	10	10	3	10	6.167399530235153	13	74.00879436282185	0.0	0.0	1.0	1.0	1.0	0.0	6174.0	0.0	2.0	0.0	1.0	1.0	1.0	0.0	1.0	1.0	0.0	0.0	0.0	1.0	1.0	0
4.0	0.0	4515.0	0.0	0.0	1.0	1.0	81.0	4.0	0.0	1.0	1.0	1.0	0.0	1	100.0	0.0	0.01729715809318649	2.2857142857142856	118.60908406756451	15	7	8	4	7	6.589393559309139	11	51.89147427955947	3.0	3.0	3.0	3.0	4.0	0.0	4515.0	0.0	1.0	0.0	0.0	0.0	1.0	0.0	1.0	1.0	0.0	0.0	0.0	1.0	1.0	1
1.0	0.0	6174.0	0.0	0.0	0.0	0.0	0.0	1.0	0.0	0.0	0.0	0.0	0.0	1	100.0	0.0	0.009000000000000001	2.5	67.5	9	4	5	4	4	3.75	8	27.0	0.0	0.0	1.0	1.0	1.0	0.0	6174.0	0.0	1.0	0.0	0.0	0.0	1.0	0.0	1.0	1.0	0.0	0.0	0.0	1.0	1.0	1
1.0	0.0	6174.0	0.0	0.0	0.0	0.0	0.0	1.0	0.0	0.0	0.0	0.0	0.0	3	100.0	0.0	0.05805500935039566	6.416666666666666	1117.5589299951164	41	12	22	7	19	62.086607221950906	19	174.165028051187	0.0	0.0	1.0	1.0	1.0	0.0	6174.0	0.0	1.0	0.0	0.0	0.0	1.0	0.0	1.0	1.0	0.0	1.0	0.0	1.0	1.0	1
1.0	0.0	4769.0	0.0	0.0	1.0	2.0	1343.0	1.0	0.0	2.0	1.0	1.0	0.0	2	50.0	0.0	0.024669598120940616	5.1428571428571415	380.61665672308374	20	7	12	6	8	21.145369817949096	13	74.00879436282185	1.0	1.0	1.0	1.0	1.0	0.0	4769.0	0.0	2.0	0.0	0.0	0.0	1.0	0.0	1.0	1.0	0.0	0.0	0.0	1.0	1.0	1
1.0	0.0	6174.0	0.0	0.0	0.0	0.0	0.0	1.0	0.0	0.0	0.0	0.0	0.0	3	100.0	0.0	0.05805500935039566	6.416666666666666	1117.5589299951164	41	12	22	7	19	62.086607221950906	19	174.165028051187	0.0	0.0	1.0	1.0	1.0	0.0	6174.0	0.0	3.0	0.0	2.0	2.0	1.0	0.0	1.0	1.0	0.0	0.0	0.0	2.0	1.0	1
1.0	0.0	6174.0	0.0	0.0	0.0	0.0	0.0	1.0	0.0	0.0	0.0	0.0	0.0	1	100.0	0.0	0.0006666666666666666	0.5	1.0	2	1	1	1	1	0.05555555555555555	2	2.0	0.0	0.0	1.0	1.0	1.0	0.0	6174.0	0.0	1.0	0.0	0.0	0.0	1.0	0.0	1.0	1.0	0.0	0.0	0.0	1.0	0.0	0
3.0	0.0	4769.0	0.0	0.0	1.0	1.0	81.0	3.0	0.0	1.0	1.0	1.0	0.0	1	100.0	0.0	0.004643856189774725	2.25	31.34602928097939	6	2	3	3	3	1.7414460711655215	5	13.931568569324176	3.0	3.0	3.0	3.0	3.0	0.0	4769.0	0.0	1.0	0.0	0.0	0.0	1.0	0.0	1.0	1.0	0.0	0.0	0.0	1.0	1.0	1
1.0	0.0	6174.0	0.0	0.0	0.0	0.0	0.0	1.0	0.0	0.0	0.0	0.0	0.0	4	3.571428571428571	0.0	10.721115739864144	18.73780487804878	602670.5244256558	3426	656	1756	14	1670	33481.695801425325	670	32163.347219592437	0.0	0.0	1.0	1.0	1.0	0.0	6174.0	0.0	1.0	0.0	0.0	0.0	1.0	0.0	1.0	1.0	0.0	0.0	0.0	1.0	1.0	1
3.0	0.0	6174.0	0.0	0.0	1.0	1.0	1337.0	3.0	0.0	1.0	1.0	1.0	0.0	2	200.0	0.0	0.013736341672916687	4.375	180.2894844570315	13	4	7	5	6	10.016082469835084	9	41.20902501875006	3.0	3.0	3.0	3.0	3.0	0.0	6174.0	0.0	2.0	0.0	1.0	1.0	1.0	0.0	1.0	1.0	0.0	0.0	0.0	1.0	1.0	1
6.0	0.0	6174.0	0.0	0.0	1.0	1.0	276.0	6.0	0.0	1.0	1.0	1.0	0.0	3	60.0	0.0	0.048	4.772727272727273	687.2727272727274	36	11	21	5	15	38.18181818181819	16	144.0	6.0	6.0	6.0	6.0	6.0	0.0	6174.0	0.0	3.0	0.0	1.0	1.0	1.0	0.0	1.0	1.0	0.0	0.0	0.0	4.0	1.0	1
1.0	0.0	6174.0	0.0	0.0	0.0	0.0	0.0	1.0	0.0	0.0	0.0	0.0	0.0	4	3.571428571428571	0.0	10.721115739864144	18.73780487804878	602670.5244256558	3426	656	1756	14	1670	33481.695801425325	670	32163.347219592437	0.0	0.0	1.0	1.0	1.0	0.0	6174.0	0.0	1.0	0.0	0.0	0.0	1.0	0.0	1.0	1.0	0.0	0.0	0.0	1.0	0.0	1
1.0	0.0	6612.0	0.0	0.0	1.0	2.0	1357.0	1.0	0.0	2.0	1.0	1.0	0.0	1	100.0	0.0	0.005417832221403845	3.0	48.76048999263461	7	2	4	3	3	2.7089161107019226	5	16.253496664211536	1.0	1.0	1.0	1.0	1.0	0.0	6612.0	0.0	1.0	0.0	0.0	0.0	1.0	0.0	1.0	1.0	0.0	0.0	0.0	1.0	1.0	1
1.0	0.0	6174.0	0.0	0.0	0.0	0.0	0.0	1.0	0.0	0.0	0.0	0.0	0.0	1	100.0	0.0	0.0006666666666666666	0.5	1.0	2	1	1	1	1	0.05555555555555555	2	2.0	0.0	0.0	1.0	1.0	1.0	0.0	6174.0	0.0	1.0	0.0	0.0	0.0	1.0	0.0	1.0	1.0	0.0	0.0	0.0	1.0	2.0	0
14.0	0.0	6174.0	0.0	0.0	1.0	2.0	1338.0	14.0	0.0	2.0	1.0	1.0	0.0	1	16.666666666666664	0.0	0.18267068338429504	5.6	3068.867480856157	106	30	56	6	50	170.49263782534203	36	548.0120501528851	14.0	14.0	14.0	14.0	14.0	0.0	6174.0	0.0	1.0	0.0	0.0	0.0	1.0	0.0	1.0	1.0	0.0	0.0	0.0	5.0	1.0	1
1.0	0.0	6174.0	0.0	0.0	0.0	0.0	0.0	1.0	0.0	0.0	0.0	0.0	0.0	3	100.0	0.0	0.05805500935039566	6.416666666666666	1117.5589299951164	41	12	22	7	19	62.086607221950906	19	174.165028051187	0.0	0.0	1.0	1.0	1.0	0.0	6174.0	0.0	6.0	0.0	4.0	4.0	1.0	0.0	1.0	1.0	0.0	0.0	0.0	9.0	1.0	1
5.0	0.0	6612.0	0.0	0.0	1.0	2.0	1343.0	5.0	0.2	2.0	1.0	1.0	1.0	2	200.0	0.0	0.008422064766172813	1.875	47.37411430972208	9	4	5	3	4	2.6318952394290043	7	25.266194298518442	5.0	4.0	4.0	5.0	5.0	0.0	6612.0	0.0	2.0	0.0	1.0	1.0	1.0	0.0	1.0	1.0	0.0	0.0	0.0	1.0	1.0	1
1.0	0.0	6174.0	0.0	0.0	1.0	3.0	1363.0	1.0	0.0	3.0	1.0	1.0	0.0	1	100.0	0.0	0.009000000000000001	2.5	67.5	9	4	5	4	4	3.75	8	27.0	1.0	1.0	1.0	1.0	1.0	0.0	6174.0	0.0	1.0	0.0	0.0	0.0	1.0	0.0	1.0	1.0	0.0	0.0	0.0	1.0	1.0	1
1.0	0.0	6612.0	0.0	0.0	1.0	3.0	409.0	1.0	0.0	3.0	1.0	1.0	0.0	1	100.0	0.0	0.0026666666666666666	1.0	8.0	4	2	2	2	2	0.4444444444444444	4	8.0	1.0	1.0	1.0	1.0	1.0	0.0	6612.0	0.0	1.0	0.0	0.0	0.0	1.0	0.0	1.0	1.0	0.0	0.0	0.0	2.0	1.0	0
1.0	0.0	6174.0	0.0	0.0	0.0	0.0	0.0	1.0	0.0	0.0	0.0	0.0	0.0	1	100.0	0.0	0.009000000000000001	2.5	67.5	9	4	5	4	4	3.75	8	27.0	0.0	0.0	1.0	1.0	1.0	0.0	6174.0	0.0	1.0	0.0	0.0	0.0	1.0	0.0	1.0	1.0	0.0	0.0	0.0	1.0	0.0	1
3.0	0.0	6174.0	0.0	0.0	1.0	1.0	1337.0	3.0	0.0	1.0	1.0	1.0	0.0	2	200.0	0.0	0.01911980000384617	2.25	129.05865002596164	16	8	9	4	7	7.169925001442312	12	57.3594000115385	3.0	3.0	3.0	3.0	3.0	0.0	6174.0	0.0	2.0	6.0	1.0	1.0	1.0	0.0	1.0	1.0	0.0	1.0	0.0	1.0	0.0	0
1.0	0.0	6174.0	0.0	0.0	0.0	0.0	0.0	1.0	0.0	0.0	0.0	0.0	0.0	1	100.0	0.0	0.0006666666666666666	0.5	1.0	2	1	1	1	1	0.05555555555555555	2	2.0	0.0	0.0	1.0	1.0	1.0	0.0	6174.0	0.0	1.0	0.0	0.0	0.0	1.0	0.0	1.0	1.0	0.0	0.0	0.0	2.0	1.0	0
1.0	0.0	6174.0	0.0	0.0	0.0	0.0	0.0	1.0	0.0	0.0	0.0	0.0	0.0	1	100.0	0.0	0.009000000000000001	2.5	67.5	9	4	5	4	4	3.75	8	27.0	0.0	0.0	1.0	1.0	1.0	0.0	6174.0	0.0	1.0	0.0	0.0	0.0	1.0	0.0	1.0	1.0	0.0	0.0	0.0	1.0	0.0	1
1.0	0.0	6174.0	0.0	0.0	0.0	0.0	0.0	1.0	0.0	0.0	0.0	0.0	0.0	3	100.0	0.0	0.05805500935039566	6.416666666666666	1117.5589299951164	41	12	22	7	19	62.086607221950906	19	174.165028051187	0.0	0.0	1.0	1.0	1.0	0.0	6174.0	0.0	2.0	0.0	1.0	1.0	1.0	0.0	1.0	1.0	0.0	0.0	0.0	1.0	2.0	1
[truncated: 6,500 more rows]
[truncated: 28 more columns]
